# Supplementary material for: High-throughput and Sensitive Immunopeptidomics Platform Reveals Profound Interferonγ-Mediated Remodeling of the Human Leukocyte Antigen (HLA) Ligandome
Source: Mol Cell Proteomics. 2017 Dec 14;17(3):533–48. doi: 10.1074/mcp.TIR117.000383 (PMC5836376; doi:10.1074/mcp.TIR117.000383)
Supplement: Supplemental Data [file supp_TIR117.000383_132937_2_supp_37772_p0v95m.txt]

Intensity HLApI_CD165spike_1	Intensity HLApI_CD165spike_2	Intensity HLApI_CD165spike_3	Intensity HLApI_CM647_1	Intensity HLApI_CM647_2	Intensity HLApI_CM647_3	Intensity HLApI_JY_1	Intensity HLApI_JY_2	Intensity HLApI_JY_3	Intensity HLApI_PD42_1	Intensity HLApI_PD42_2	Intensity HLApI_PD42_3	Intensity HLApI_RA957_1_R1	Intensity HLApI_RA957_1_R2	Intensity HLApI_RA957_2_R1	Intensity HLApI_RA957_2_R2	Intensity HLApI_RA957_3_R1	Intensity HLApI_RA957_3_R2	Intensity HLApI_TIL1_1	Intensity HLApI_TIL1_2	Intensity HLApI_TIL1_3	Intensity HLApI_TIL3_1	Intensity HLApI_TIL3_2	Intensity HLApI_TIL3_3	Intensity HLApII_CD165spike_1	Intensity HLApII_CD165spike_2	Intensity HLApII_CD165spike_3	Intensity HLApII_CM647_1	Intensity HLApII_CM647_2	Intensity HLApII_CM647_3	Intensity HLApII_JY_1	Intensity HLApII_JY_2	Intensity HLApII_PD42_1	Intensity HLApII_PD42_2	Intensity HLApII_PD42_3	Intensity HLApII_RA957_1	Intensity HLApII_RA957_2	Intensity HLApII_RA957_3	Intensity HLApII_TIL1_1	Intensity HLApII_TIL1_2	Intensity HLApII_TIL1_3	Intensity HLApII_TIL3_1	Intensity HLApII_TIL3_2	Intensity HLApII_TIL3_3	Length	Mass	Score	Intensity	Sequence	Proteins
29.25365	29.34731	28.83714	NaN	NaN	NaN	NaN	NaN	NaN	NaN	NaN	NaN	NaN	NaN	NaN	NaN	NaN	NaN	NaN	NaN	NaN	NaN	NaN	NaN	NaN	NaN	NaN	NaN	NaN	NaN	NaN	NaN	NaN	NaN	NaN	NaN	NaN	NaN	NaN	NaN	NaN	NaN	NaN	NaN	11	799.41882	89.703	1802600000	AAAAAAAAAAA	A0AV96;A0AV96-2;P56270-4;P61296;Q86UP9;Q99581;Q9BZM3;Q8N3X6-3;P31277;P35453;Q9H2Z4;O00358;P58012;Q8IXZ3-2;Q8IXZ3-1;Q92908-2;P0CG40;Q8IXZ3;Q8NAP8;Q5VZB9;Q8IXZ3-4;Q8NAP8-2;Q92908;Q8N3X6;A6NKL6;P84550-3;Q8TE49;Q8TE49-2;P84550;Q8WXD9;Q13950-3;Q13950-2;Q13950;O14497;O14497-2;Q9Y4D8-5;Q13207;Q04727;Q04727-3;Q04727-4;Q04727-2;Q9BX46-5;Q9BX46-2;Q8NFD5;Q8NFD5-2;Q8NFD5-3;Q9H1B7;O60341;O60341-2;Q9BX70;Q9NQR…
NaN	NaN	NaN	NaN	NaN	NaN	NaN	NaN	NaN	NaN	NaN	NaN	NaN	NaN	NaN	NaN	NaN	22.97657	NaN	NaN	NaN	NaN	NaN	NaN	NaN	NaN	NaN	NaN	NaN	NaN	NaN	NaN	NaN	NaN	NaN	NaN	NaN	NaN	NaN	NaN	NaN	NaN	NaN	NaN	10	813.4457	91.9	8253500	AAAAAAAAAR	Q504T8;P43694;P43694-2;P47928;Q9Y651
NaN	NaN	NaN	NaN	NaN	NaN	NaN	NaN	NaN	NaN	NaN	NaN	NaN	NaN	NaN	NaN	NaN	NaN	NaN	NaN	NaN	25.05598	24.62165	24.69625	NaN	NaN	NaN	NaN	NaN	NaN	NaN	NaN	NaN	NaN	NaN	NaN	NaN	NaN	NaN	NaN	NaN	NaN	NaN	NaN	10	820.40792	87.627	87880000	AAAAAAAAAY	Q04726-2;Q04726-7;Q04726-3;Q04726-6;Q04726-5;Q04726-4;Q04726;Q04727;Q04727-3;Q04727-4;Q04727-2;Q9BX46-5;Q9BX46-2;Q8TAU0;P11161-2;P11161
NaN	NaN	NaN	NaN	NaN	NaN	NaN	NaN	NaN	NaN	NaN	NaN	NaN	NaN	NaN	NaN	NaN	NaN	NaN	NaN	NaN	NaN	NaN	NaN	NaN	NaN	NaN	NaN	NaN	NaN	NaN	NaN	NaN	NaN	25.16304	NaN	NaN	NaN	NaN	NaN	NaN	NaN	NaN	NaN	17	1632.8696	48.899	37569000	AAAAAAAAQSRLHSLPQ	O00570
NaN	NaN	NaN	NaN	NaN	NaN	NaN	NaN	NaN	NaN	NaN	NaN	25.2531	23.88288	26.41493	26.24724	26.70504	26.1493	NaN	NaN	NaN	NaN	NaN	NaN	NaN	NaN	NaN	NaN	NaN	NaN	NaN	NaN	NaN	NaN	NaN	NaN	NaN	NaN	NaN	NaN	NaN	NaN	NaN	NaN	9	742.40859	150.07	408410000	AAAAAAAAR	P58107;Q504T8;P43694;P43694-2;P47928;Q9Y651
NaN	NaN	NaN	NaN	NaN	NaN	NaN	NaN	NaN	NaN	NaN	NaN	NaN	NaN	NaN	NaN	NaN	NaN	NaN	NaN	NaN	27.77222	27.8023	27.62373	NaN	NaN	NaN	NaN	NaN	NaN	NaN	NaN	NaN	NaN	NaN	NaN	NaN	NaN	NaN	NaN	NaN	NaN	NaN	NaN	9	749.3708	92.279	728890000	AAAAAAAAY	Q04726-2;Q04726-7;Q04726-3;Q04726-6;Q04726-5;Q04726-4;Q04726;Q04727;Q04727-3;Q04727-4;Q04727-2;Q9BX46-5;Q9BX46-2;Q8TAU0;P11161-2;P11161;A8MTJ6;O43251-3;O43251-5;O43251-10;O43251-2;O43251;O43251-6;O43251-8
NaN	NaN	NaN	NaN	NaN	NaN	NaN	NaN	NaN	NaN	NaN	NaN	25.8299	25.28757	24.72271	24.68907	24.95016	24.62823	NaN	NaN	NaN	NaN	NaN	NaN	NaN	NaN	NaN	NaN	NaN	NaN	NaN	NaN	NaN	NaN	NaN	NaN	NaN	NaN	NaN	NaN	NaN	NaN	NaN	NaN	9	800.41407	135.77	213680000	AAAAAAAER	Q6ZNJ1-2;Q6ZNJ1-3;Q6ZNJ1;O14497;O14497-2;Q03052
NaN	NaN	NaN	NaN	NaN	NaN	NaN	NaN	NaN	NaN	NaN	NaN	23.4957	23.20588	22.12937	22.15539	21.73351	22.08115	NaN	NaN	NaN	NaN	NaN	NaN	NaN	NaN	NaN	NaN	NaN	NaN	NaN	NaN	NaN	NaN	NaN	NaN	NaN	NaN	NaN	NaN	NaN	NaN	NaN	NaN	9	728.39294	128.48	38687000	AAAAAAAGR	P26599;P26599-2;P26599-3;Q9UKA9;Q9UKA9-2;Q9UKA9-4;Q9UKA9-3;Q9UKA9-5;Q9UKA9-6
NaN	NaN	NaN	NaN	NaN	NaN	NaN	NaN	NaN	NaN	NaN	NaN	NaN	25.24372	25.6848	25.22129	25.36159	24.48922	NaN	NaN	NaN	NaN	NaN	NaN	NaN	NaN	NaN	NaN	NaN	NaN	NaN	NaN	NaN	NaN	NaN	NaN	NaN	NaN	NaN	NaN	NaN	NaN	NaN	NaN	11	926.52976	98.997	199450000	AAAAAAAVGVR	Q9NRU3-2;Q9NRU3
NaN	NaN	NaN	NaN	NaN	NaN	NaN	NaN	NaN	NaN	NaN	NaN	24.86585	24.74597	25.2163	25.01687	24.95686	24.48358	NaN	NaN	NaN	NaN	NaN	NaN	NaN	NaN	NaN	NaN	NaN	NaN	NaN	NaN	NaN	NaN	NaN	NaN	NaN	NaN	NaN	NaN	NaN	NaN	NaN	NaN	9	832.38614	135.77	187670000	AAAAAAERC	Q6ZNJ1-2;Q6ZNJ1-3;Q6ZNJ1
NaN	NaN	NaN	NaN	NaN	NaN	NaN	NaN	NaN	NaN	NaN	NaN	25.35057	24.81914	24.67481	24.55339	NaN	24.45926	NaN	NaN	NaN	NaN	NaN	NaN	NaN	NaN	NaN	NaN	NaN	NaN	NaN	NaN	NaN	NaN	NaN	NaN	NaN	NaN	NaN	NaN	NaN	NaN	NaN	NaN	9	754.40859	94.407	146860000	AAAAAAPGR	P60484-2;Q9NYW8-2
NaN	NaN	NaN	NaN	NaN	NaN	NaN	NaN	NaN	NaN	NaN	NaN	NaN	NaN	NaN	NaN	NaN	NaN	NaN	NaN	NaN	26.27719	26.01221	25.85688	NaN	NaN	NaN	NaN	NaN	NaN	NaN	NaN	NaN	NaN	NaN	NaN	NaN	NaN	NaN	NaN	NaN	NaN	NaN	NaN	10	921.4556	90.661	209770000	AAAAAAQSVY	P07203;P07203-2
NaN	NaN	NaN	NaN	NaN	NaN	NaN	NaN	NaN	NaN	NaN	NaN	NaN	NaN	NaN	NaN	NaN	NaN	NaN	NaN	NaN	25.17062	25.01521	25.27039	NaN	NaN	NaN	NaN	NaN	NaN	NaN	NaN	NaN	NaN	NaN	NaN	NaN	NaN	NaN	NaN	NaN	NaN	NaN	NaN	10	935.48248	99.139	112150000	AAAAAATARY	O95936;O95936-4
NaN	NaN	NaN	NaN	NaN	NaN	NaN	NaN	NaN	NaN	NaN	NaN	25.4424	NaN	NaN	24.9322	NaN	24.5719	NaN	NaN	NaN	NaN	NaN	NaN	NaN	NaN	NaN	NaN	NaN	NaN	NaN	NaN	NaN	NaN	NaN	NaN	NaN	NaN	NaN	NaN	NaN	NaN	NaN	NaN	9	786.4348	141.52	102550000	AAAAAAVSR	Q96JP5-2;Q96JP5
NaN	NaN	NaN	NaN	NaN	NaN	NaN	NaN	NaN	NaN	NaN	NaN	24.34719	23.81098	24.16791	23.88353	23.78437	23.36052	NaN	NaN	NaN	NaN	NaN	NaN	NaN	NaN	NaN	NaN	NaN	NaN	NaN	NaN	NaN	NaN	NaN	NaN	NaN	NaN	NaN	NaN	NaN	NaN	NaN	NaN	9	825.4457	135.87	95601000	AAAAAQAPR	Q6ZN55;Q6ZN55-2
NaN	NaN	NaN	NaN	NaN	NaN	NaN	NaN	NaN	NaN	NaN	NaN	NaN	NaN	NaN	NaN	NaN	NaN	NaN	NaN	NaN	26.00179	NaN	25.74219	NaN	NaN	NaN	NaN	NaN	NaN	NaN	NaN	NaN	NaN	NaN	NaN	NaN	NaN	NaN	NaN	NaN	NaN	NaN	NaN	9	864.44537	129.68	123320000	AAAAATARY	O95936;O95936-4
NaN	NaN	NaN	NaN	NaN	NaN	NaN	NaN	NaN	NaN	NaN	NaN	24.616	24.28489	24.16346	24.03976	23.95943	23.34881	NaN	NaN	NaN	NaN	NaN	NaN	NaN	NaN	NaN	NaN	NaN	NaN	NaN	NaN	NaN	NaN	NaN	NaN	NaN	NaN	NaN	NaN	NaN	NaN	NaN	NaN	9	885.46683	116.37	109180000	AAAAAVEQR	Q9H1B7
NaN	NaN	NaN	NaN	NaN	NaN	NaN	NaN	NaN	NaN	NaN	NaN	22.60788	NaN	NaN	23.22282	NaN	NaN	NaN	NaN	NaN	NaN	NaN	NaN	NaN	NaN	NaN	NaN	NaN	NaN	NaN	NaN	NaN	NaN	NaN	NaN	NaN	NaN	NaN	NaN	NaN	NaN	NaN	NaN	9	871.4988	116.25	16182000	AAAAAVSRR	Q96JP5-2;Q96JP5
NaN	NaN	NaN	NaN	NaN	NaN	24.70018	23.94655	23.33306	NaN	NaN	NaN	NaN	NaN	NaN	NaN	NaN	NaN	NaN	NaN	NaN	NaN	NaN	NaN	NaN	NaN	NaN	NaN	NaN	NaN	NaN	NaN	NaN	NaN	NaN	NaN	NaN	NaN	NaN	NaN	NaN	NaN	NaN	NaN	20	2115.0444	127.17	53992000	AAAAEIDEEPVSKAKQSRSE	Q13765;E9PAV3-2;E9PAV3
NaN	NaN	NaN	NaN	NaN	NaN	NaN	NaN	NaN	NaN	NaN	NaN	NaN	NaN	NaN	NaN	NaN	NaN	NaN	NaN	NaN	NaN	NaN	NaN	28.21642	27.91439	27.27062	NaN	NaN	NaN	NaN	NaN	NaN	NaN	NaN	NaN	NaN	NaN	NaN	NaN	NaN	NaN	NaN	NaN	15	1531.8107	166.38	824980000	AAAAFAGLSREEALR	Q96RQ9;Q96RQ9-2
NaN	NaN	NaN	NaN	NaN	NaN	NaN	NaN	NaN	NaN	NaN	NaN	NaN	NaN	NaN	NaN	NaN	NaN	NaN	NaN	NaN	NaN	NaN	NaN	25.30253	24.98798	24.82357	NaN	NaN	NaN	NaN	NaN	NaN	NaN	NaN	NaN	NaN	NaN	NaN	NaN	NaN	NaN	NaN	NaN	16	1644.8948	109.79	104350000	AAAAFAGLSREEALRL	Q96RQ9;Q96RQ9-2
NaN	NaN	NaN	NaN	NaN	NaN	NaN	NaN	NaN	NaN	NaN	NaN	NaN	NaN	NaN	NaN	NaN	NaN	NaN	NaN	NaN	NaN	NaN	NaN	25.79588	27.02115	25.53326	NaN	NaN	NaN	NaN	NaN	NaN	NaN	NaN	NaN	NaN	NaN	NaN	NaN	NaN	NaN	NaN	NaN	17	1715.9319	120.57	243010000	AAAAFAGLSREEALRLA	Q96RQ9;Q96RQ9-2
NaN	NaN	NaN	NaN	NaN	NaN	NaN	NaN	NaN	NaN	NaN	NaN	NaN	NaN	NaN	NaN	NaN	NaN	NaN	NaN	NaN	25.68199	25.56465	25.65633	NaN	NaN	NaN	NaN	NaN	NaN	NaN	NaN	NaN	NaN	NaN	NaN	NaN	NaN	NaN	NaN	NaN	NaN	NaN	NaN	9	812.48684	121.29	156340000	AAAAGRIAI	P26599;P26599-2;P26599-3
NaN	NaN	NaN	NaN	NaN	NaN	NaN	NaN	27.47018	27.23169	NaN	28.21868	NaN	NaN	NaN	NaN	NaN	NaN	NaN	NaN	NaN	27.27062	26.86077	26.9419	NaN	NaN	NaN	NaN	NaN	NaN	NaN	NaN	NaN	NaN	NaN	NaN	NaN	NaN	NaN	NaN	NaN	NaN	NaN	NaN	9	857.5083	155	1068600000	AAAAGRKTL	Q9BSJ5-3;Q9BSJ5;Q9BSJ5-2
NaN	NaN	NaN	NaN	NaN	NaN	NaN	NaN	NaN	NaN	NaN	NaN	25.60096	25.03103	25.43546	NaN	24.76911	25.00187	NaN	NaN	NaN	NaN	NaN	NaN	NaN	NaN	NaN	NaN	NaN	NaN	NaN	NaN	NaN	NaN	NaN	NaN	NaN	NaN	NaN	NaN	NaN	NaN	NaN	NaN	9	802.42972	122.74	192740000	AAAAGSLSR	Q13207
NaN	NaN	NaN	NaN	NaN	NaN	NaN	NaN	NaN	NaN	NaN	NaN	24.5044	23.80587	24.36506	24.38844	24.0047	23.417	NaN	NaN	NaN	NaN	28.52354	NaN	NaN	NaN	NaN	NaN	NaN	NaN	NaN	NaN	NaN	NaN	NaN	NaN	NaN	NaN	NaN	NaN	NaN	NaN	NaN	NaN	9	796.45554	119.57	1410000000	AAAALPGAR	Q9H4Q3
NaN	NaN	NaN	NaN	NaN	NaN	NaN	NaN	NaN	NaN	NaN	NaN	NaN	NaN	NaN	NaN	NaN	NaN	NaN	NaN	NaN	NaN	24.62539	NaN	NaN	NaN	NaN	NaN	NaN	NaN	NaN	NaN	NaN	NaN	NaN	NaN	NaN	NaN	NaN	NaN	NaN	NaN	NaN	NaN	9	889.49092	99.919	25881000	AAAALPTLY	Q92879-5;Q92879-6;Q92879;Q92879-4;Q92879-2;Q92879-3;O95319-5;O95319-2;O95319;O95319-4;O95319-3
NaN	NaN	NaN	NaN	NaN	NaN	NaN	NaN	NaN	NaN	NaN	NaN	NaN	NaN	NaN	NaN	NaN	NaN	26.37764	26.60159	26.91045	25.32869	25.44044	25.57615	NaN	NaN	NaN	NaN	NaN	NaN	NaN	NaN	NaN	NaN	NaN	NaN	NaN	NaN	NaN	NaN	NaN	NaN	NaN	NaN	9	826.52764	110.61	1340500000	AAAALVLKA	Q9Y490
28.89172	NaN	NaN	NaN	NaN	NaN	NaN	NaN	NaN	NaN	NaN	NaN	NaN	NaN	NaN	NaN	NaN	NaN	NaN	NaN	NaN	NaN	NaN	NaN	NaN	NaN	NaN	NaN	NaN	NaN	NaN	NaN	NaN	NaN	NaN	NaN	NaN	NaN	NaN	NaN	NaN	NaN	NaN	NaN	11	855.44503	124.34	498050000	AAAAPAAATAA	Q9UEW8
24.50924	24.79556	24.47414	NaN	NaN	NaN	25.87375	26.1869	26.1548	NaN	NaN	NaN	NaN	NaN	NaN	NaN	NaN	NaN	NaN	NaN	NaN	NaN	NaN	NaN	NaN	NaN	NaN	NaN	NaN	NaN	NaN	NaN	NaN	NaN	NaN	NaN	NaN	NaN	NaN	NaN	NaN	NaN	NaN	NaN	9	795.44905	177.84	309900000	AAAAPSPVL	P81877;P81877-3;Q9BWW4-2;Q9BWW4-3;Q9BWW4
NaN	24.1361	23.85909	NaN	NaN	NaN	NaN	NaN	NaN	24.54563	24.71041	24.70778	NaN	NaN	NaN	NaN	NaN	NaN	NaN	NaN	NaN	NaN	NaN	NaN	NaN	NaN	NaN	NaN	NaN	NaN	NaN	NaN	NaN	NaN	NaN	NaN	NaN	NaN	NaN	NaN	NaN	NaN	NaN	NaN	9	813.40547	128.82	136550000	AAAAPSPVM	Q9BWG4-2;Q9BWG4
NaN	NaN	NaN	NaN	NaN	NaN	NaN	NaN	NaN	NaN	NaN	NaN	27.51683	26.65908	27.12357	26.76699	26.70491	26.03248	NaN	NaN	NaN	NaN	NaN	NaN	NaN	NaN	NaN	NaN	NaN	NaN	NaN	NaN	NaN	NaN	NaN	NaN	NaN	NaN	NaN	NaN	NaN	NaN	NaN	NaN	9	865.48823	138.24	736450000	AAAARPGPR	Q495Z4
NaN	NaN	NaN	NaN	NaN	NaN	NaN	NaN	NaN	NaN	NaN	NaN	24.43867	NaN	23.62945	24.12202	NaN	24.18526	NaN	NaN	NaN	NaN	NaN	NaN	NaN	NaN	NaN	NaN	NaN	NaN	NaN	NaN	NaN	NaN	NaN	NaN	NaN	NaN	NaN	NaN	NaN	NaN	NaN	NaN	10	928.52026	121.73	73050000	AAAATAAARR	P58107
NaN	NaN	NaN	NaN	NaN	NaN	NaN	NaN	NaN	NaN	NaN	NaN	26.2649	26.11186	26.26773	26.05213	25.83834	25.70245	NaN	NaN	NaN	NaN	NaN	NaN	NaN	NaN	NaN	NaN	NaN	NaN	NaN	NaN	NaN	NaN	NaN	NaN	NaN	NaN	NaN	NaN	NaN	NaN	NaN	NaN	9	828.44537	135.77	418120000	AAAAVEAAR	Q15274
NaN	NaN	NaN	NaN	NaN	NaN	NaN	NaN	NaN	NaN	NaN	NaN	NaN	NaN	NaN	NaN	NaN	NaN	NaN	NaN	NaN	26.8055	26.60428	26.55262	NaN	NaN	NaN	NaN	NaN	NaN	NaN	NaN	NaN	NaN	NaN	NaN	NaN	NaN	NaN	NaN	NaN	NaN	NaN	NaN	9	699.39154	109.15	317750000	AAAAVGGAL	Q9H2X8
24.43511	24.19565	24.56999	NaN	NaN	NaN	NaN	NaN	NaN	NaN	NaN	NaN	NaN	NaN	NaN	NaN	NaN	NaN	NaN	NaN	NaN	NaN	NaN	NaN	NaN	NaN	NaN	NaN	NaN	NaN	NaN	NaN	NaN	NaN	NaN	NaN	NaN	NaN	NaN	NaN	NaN	NaN	NaN	NaN	9	757.37926	124.34	99409000	AAAAVGPAM	Q9H1I8;Q9H1I8-3;Q9H1I8-2
NaN	NaN	NaN	NaN	NaN	NaN	NaN	NaN	NaN	NaN	NaN	NaN	26.02164	25.50279	24.85215	24.23513	24.29341	24.1776	NaN	NaN	NaN	NaN	NaN	NaN	NaN	NaN	NaN	NaN	NaN	NaN	NaN	NaN	NaN	NaN	NaN	NaN	NaN	NaN	NaN	NaN	NaN	NaN	NaN	NaN	9	774.42357	105.14	205240000	AAAAVSSAK	P49914
NaN	NaN	NaN	NaN	NaN	NaN	NaN	NaN	NaN	NaN	NaN	NaN	26.87795	26.32046	26.72624	26.58778	26.37885	26.2046	NaN	NaN	NaN	NaN	NaN	NaN	NaN	NaN	NaN	NaN	NaN	NaN	NaN	NaN	NaN	NaN	NaN	NaN	NaN	NaN	NaN	NaN	NaN	NaN	NaN	NaN	9	830.42463	137.62	583610000	AAADAVTGR	Q9H4A3-5;Q9H4A3-2;Q9H4A3;Q9H4A3-6;Q9H4A3-7
NaN	NaN	NaN	NaN	NaN	NaN	NaN	NaN	NaN	NaN	NaN	NaN	NaN	NaN	NaN	NaN	NaN	NaN	NaN	NaN	NaN	24.42195	24.12873	24.20075	NaN	NaN	NaN	NaN	NaN	NaN	NaN	NaN	NaN	NaN	NaN	NaN	NaN	NaN	NaN	NaN	NaN	NaN	NaN	NaN	9	821.39193	89.427	60102000	AAADGIAAY	I6L899;F8WBI6;A6NCC3;D6RF30;P0CJ92;H3BSY2;A6NMD2;A6NC78
NaN	NaN	NaN	NaN	NaN	NaN	NaN	NaN	NaN	NaN	NaN	NaN	NaN	NaN	NaN	NaN	NaN	NaN	NaN	NaN	NaN	26.39847	26.62394	26.68539	NaN	NaN	NaN	NaN	NaN	NaN	NaN	NaN	NaN	NaN	NaN	NaN	NaN	NaN	NaN	NaN	NaN	NaN	NaN	NaN	9	1034.5185	139.31	1168400000	AAADIFKHY	Q8WVM7-2;Q8WVM7
NaN	NaN	NaN	NaN	NaN	NaN	NaN	NaN	NaN	NaN	NaN	NaN	25.95841	25.26284	25.74786	25.54501	23.12611	25.03917	NaN	NaN	NaN	NaN	NaN	NaN	NaN	NaN	NaN	NaN	NaN	NaN	NaN	NaN	NaN	NaN	NaN	NaN	NaN	NaN	NaN	NaN	NaN	NaN	NaN	NaN	10	1073.5465	117.01	254400000	AAADLSENKR	Q13029-5;Q13029-3;Q13029-2;Q13029
NaN	NaN	NaN	28.11441	28.43408	28.73376	NaN	NaN	NaN	NaN	NaN	NaN	NaN	NaN	NaN	NaN	NaN	NaN	28.45466	28.41639	28.50858	NaN	NaN	NaN	NaN	NaN	NaN	NaN	NaN	NaN	NaN	NaN	NaN	NaN	NaN	NaN	NaN	NaN	NaN	NaN	NaN	NaN	NaN	NaN	9	973.52328	129.55	2692900000	AAADSIKIW	Q9UNX4
28.32547	NaN	NaN	NaN	NaN	NaN	NaN	NaN	NaN	NaN	NaN	NaN	NaN	NaN	NaN	NaN	NaN	NaN	NaN	NaN	NaN	NaN	NaN	NaN	NaN	NaN	NaN	NaN	NaN	NaN	NaN	NaN	NaN	NaN	NaN	NaN	NaN	NaN	NaN	NaN	NaN	NaN	NaN	NaN	9	715.35007	107.74	336370000	AAAEAAAAA	Q8IZU1
25.91668	25.86387	25.50297	NaN	NaN	NaN	NaN	NaN	NaN	NaN	NaN	NaN	NaN	NaN	NaN	NaN	NaN	NaN	NaN	NaN	NaN	NaN	NaN	NaN	NaN	NaN	NaN	NaN	NaN	NaN	NaN	NaN	NaN	NaN	NaN	NaN	NaN	NaN	NaN	NaN	NaN	NaN	NaN	NaN	10	786.38718	128.48	171960000	AAAEAAAAAA	Q8IZU1
23.88874	24.10901	24.10861	NaN	NaN	NaN	NaN	NaN	NaN	NaN	NaN	NaN	NaN	NaN	NaN	NaN	NaN	NaN	NaN	NaN	NaN	NaN	NaN	NaN	NaN	NaN	NaN	NaN	NaN	NaN	NaN	NaN	NaN	NaN	NaN	NaN	NaN	NaN	NaN	NaN	NaN	NaN	NaN	NaN	11	913.4869	97.033	51716000	AAAEAAAAVVA	O75400-2;O75400;O75400-3
NaN	NaN	NaN	NaN	NaN	NaN	NaN	NaN	NaN	NaN	NaN	NaN	25.20643	24.99265	25.07887	24.76137	24.59303	24.27796	NaN	NaN	NaN	NaN	NaN	NaN	NaN	NaN	NaN	NaN	NaN	NaN	NaN	NaN	NaN	NaN	NaN	NaN	NaN	NaN	NaN	NaN	NaN	NaN	NaN	NaN	9	830.42463	132.08	181630000	AAAEGTVGR	Q8NEA6;Q8NEA6-2
NaN	NaN	NaN	NaN	NaN	NaN	23.89004	24.02901	23.23297	NaN	NaN	NaN	NaN	NaN	NaN	NaN	NaN	NaN	NaN	NaN	NaN	NaN	NaN	NaN	NaN	NaN	NaN	NaN	NaN	NaN	NaN	NaN	NaN	NaN	NaN	NaN	NaN	NaN	NaN	NaN	NaN	NaN	NaN	NaN	19	2044.0073	99.891	42522000	AAAEIDEEPVSKAKQSRSE	Q13765;E9PAV3-2;E9PAV3
NaN	NaN	NaN	NaN	NaN	NaN	NaN	NaN	NaN	NaN	NaN	NaN	23.91223	23.89152	24.34509	24.07521	24.0597	23.18856	NaN	NaN	NaN	NaN	NaN	NaN	NaN	NaN	NaN	NaN	NaN	NaN	NaN	NaN	NaN	NaN	NaN	NaN	NaN	NaN	NaN	NaN	NaN	NaN	NaN	NaN	9	999.57129	108.98	97382000	AAAEILKER	Q14558;Q14558-2
NaN	NaN	NaN	NaN	NaN	NaN	NaN	NaN	NaN	NaN	NaN	NaN	NaN	NaN	NaN	NaN	NaN	NaN	NaN	NaN	NaN	24.0269	24.19806	24.08172	NaN	NaN	NaN	NaN	NaN	NaN	NaN	NaN	NaN	NaN	NaN	NaN	NaN	NaN	NaN	NaN	NaN	NaN	NaN	NaN	9	942.5386	124.08	54093000	AAAELIKEV	Q13425
NaN	NaN	NaN	23.89938	23.99723	24.55104	NaN	NaN	NaN	NaN	NaN	NaN	NaN	NaN	NaN	NaN	NaN	NaN	NaN	NaN	NaN	NaN	NaN	NaN	NaN	NaN	NaN	NaN	NaN	NaN	NaN	NaN	NaN	NaN	NaN	NaN	NaN	NaN	NaN	NaN	NaN	NaN	NaN	NaN	9	973.52665	91.9	56973000	AAAEQMLKI	Q8TCE6-2;Q8TCE6;Q6NSW5
NaN	NaN	NaN	NaN	NaN	NaN	NaN	NaN	NaN	NaN	NaN	NaN	NaN	NaN	NaN	NaN	NaN	NaN	NaN	NaN	NaN	NaN	NaN	NaN	29.36813	29.24509	28.41131	NaN	NaN	NaN	NaN	NaN	NaN	NaN	NaN	NaN	NaN	NaN	NaN	NaN	NaN	NaN	NaN	NaN	14	1460.7736	181.4	2056100000	AAAFAGLSREEALR	Q96RQ9;Q96RQ9-2
NaN	NaN	NaN	NaN	NaN	NaN	NaN	NaN	NaN	NaN	NaN	NaN	NaN	NaN	NaN	NaN	NaN	NaN	NaN	NaN	NaN	NaN	NaN	NaN	24.39996	25.66351	25.89567	NaN	NaN	NaN	NaN	NaN	NaN	NaN	NaN	NaN	NaN	NaN	NaN	NaN	NaN	NaN	NaN	NaN	15	1573.8576	118.13	137710000	AAAFAGLSREEALRL	Q96RQ9;Q96RQ9-2
NaN	NaN	NaN	NaN	NaN	NaN	NaN	NaN	NaN	NaN	NaN	NaN	NaN	NaN	NaN	NaN	NaN	NaN	NaN	NaN	NaN	NaN	NaN	NaN	26.40774	26.8846	25.55092	NaN	NaN	NaN	NaN	NaN	NaN	NaN	NaN	NaN	NaN	NaN	NaN	NaN	NaN	NaN	NaN	NaN	16	1644.8948	160.22	262090000	AAAFAGLSREEALRLA	Q96RQ9;Q96RQ9-2
NaN	NaN	NaN	NaN	NaN	NaN	NaN	NaN	NaN	NaN	NaN	NaN	NaN	NaN	NaN	NaN	NaN	NaN	NaN	NaN	NaN	NaN	NaN	NaN	NaN	NaN	NaN	NaN	NaN	NaN	NaN	NaN	24.96111	24.88213	24.475	NaN	NaN	NaN	NaN	NaN	NaN	NaN	NaN	NaN	14	1702.9016	58.21	86903000	AAAFRESLNRHRYL	P43234
NaN	NaN	NaN	NaN	NaN	NaN	NaN	NaN	NaN	NaN	NaN	NaN	NaN	NaN	NaN	NaN	NaN	NaN	NaN	NaN	NaN	NaN	NaN	NaN	NaN	NaN	NaN	NaN	NaN	NaN	NaN	NaN	23.59776	23.68368	23.56929	NaN	NaN	NaN	NaN	NaN	NaN	NaN	NaN	NaN	15	1816.9445	47.037	38616000	AAAFRESLNRHRYLN	P43234
NaN	NaN	NaN	NaN	NaN	NaN	NaN	NaN	NaN	NaN	NaN	NaN	NaN	NaN	NaN	NaN	NaN	NaN	NaN	NaN	NaN	NaN	NaN	NaN	NaN	NaN	NaN	NaN	NaN	NaN	NaN	NaN	NaN	NaN	NaN	25.31081	25.73712	26.16294	NaN	NaN	NaN	NaN	NaN	NaN	14	1401.5718	141.08	172680000	AAAFSEDCDSASTK	Q68CQ7;Q68CQ7-2
NaN	NaN	NaN	NaN	NaN	NaN	NaN	NaN	NaN	NaN	NaN	NaN	28.63661	28.08319	28.5534	27.98961	28.20294	28.04999	NaN	NaN	NaN	NaN	NaN	NaN	NaN	NaN	NaN	NaN	NaN	NaN	NaN	NaN	NaN	NaN	NaN	NaN	NaN	NaN	NaN	NaN	NaN	NaN	NaN	NaN	9	790.40859	161.89	1949000000	AAAGAFAGR	Q8N697
NaN	NaN	NaN	NaN	NaN	NaN	NaN	NaN	NaN	NaN	NaN	NaN	NaN	NaN	NaN	NaN	NaN	NaN	NaN	NaN	NaN	25.81948	25.28475	25.49656	NaN	NaN	NaN	NaN	NaN	NaN	NaN	NaN	NaN	NaN	NaN	NaN	NaN	NaN	NaN	NaN	NaN	NaN	NaN	NaN	9	827.46135	96.285	147430000	AAAGARAQL	Q6NY19-2;Q6NY19
NaN	23.78437	22.74772	NaN	NaN	NaN	NaN	NaN	NaN	NaN	NaN	NaN	NaN	NaN	NaN	NaN	NaN	NaN	NaN	NaN	NaN	NaN	NaN	NaN	NaN	NaN	NaN	NaN	NaN	NaN	NaN	NaN	NaN	NaN	NaN	NaN	NaN	NaN	NaN	NaN	NaN	NaN	NaN	NaN	9	827.34835	102.98	21491000	AAAGCATTY	Q9H0W7
NaN	NaN	NaN	NaN	NaN	NaN	NaN	NaN	NaN	NaN	NaN	NaN	27.93072	27.41941	27.74182	27.60901	27.67526	27.49557	NaN	NaN	NaN	NaN	NaN	NaN	NaN	NaN	NaN	NaN	NaN	NaN	NaN	NaN	NaN	NaN	NaN	NaN	NaN	NaN	NaN	NaN	NaN	NaN	NaN	NaN	9	782.43989	114.54	1268100000	AAAGLAGPR	Q6ICL3-5
NaN	NaN	NaN	NaN	NaN	NaN	NaN	NaN	NaN	NaN	NaN	NaN	NaN	NaN	NaN	24.31361	NaN	NaN	NaN	NaN	NaN	NaN	NaN	NaN	NaN	NaN	NaN	NaN	NaN	NaN	NaN	NaN	NaN	NaN	NaN	NaN	NaN	NaN	NaN	NaN	NaN	NaN	NaN	NaN	9	890.4974	132.72	20851000	AAAGLAVYR	Q92922
NaN	NaN	NaN	NaN	NaN	NaN	NaN	NaN	NaN	NaN	NaN	NaN	26.37071	26.64691	26.47404	26.52537	25.7097	26.06199	NaN	NaN	NaN	NaN	NaN	NaN	NaN	NaN	NaN	NaN	NaN	NaN	NaN	NaN	NaN	NaN	NaN	NaN	NaN	NaN	NaN	NaN	NaN	NaN	NaN	NaN	10	1046.5985	177.65	506590000	AAAGLAVYRR	Q92922
NaN	NaN	NaN	NaN	NaN	NaN	NaN	NaN	NaN	NaN	NaN	NaN	NaN	NaN	NaN	NaN	NaN	NaN	22.5795	22.94594	23.2981	NaN	NaN	NaN	NaN	NaN	NaN	NaN	NaN	NaN	NaN	NaN	NaN	NaN	NaN	NaN	NaN	NaN	NaN	NaN	NaN	NaN	NaN	NaN	9	838.42972	115.69	24662000	AAAGLHSNV	Q9UJX3;Q9UJX3-2
NaN	NaN	NaN	NaN	NaN	NaN	NaN	NaN	NaN	NaN	NaN	NaN	NaN	NaN	NaN	NaN	NaN	NaN	23.22922	23.36292	23.25753	NaN	NaN	NaN	NaN	NaN	NaN	NaN	NaN	NaN	NaN	NaN	NaN	NaN	NaN	NaN	NaN	NaN	NaN	NaN	NaN	NaN	NaN	NaN	9	902.47225	107.74	30650000	AAAGQIHHV	O15270
NaN	NaN	NaN	NaN	NaN	NaN	NaN	NaN	NaN	NaN	NaN	NaN	23.56686	NaN	23.26528	25.85761	22.5606	25.64977	NaN	NaN	NaN	NaN	NaN	NaN	NaN	NaN	NaN	NaN	NaN	NaN	NaN	NaN	NaN	NaN	NaN	NaN	NaN	NaN	NaN	NaN	NaN	NaN	NaN	NaN	9	786.39842	116.37	142140000	AAAGSGTPR	Q9NR33
23.46663	24.01103	23.98685	NaN	NaN	NaN	NaN	NaN	NaN	NaN	NaN	NaN	NaN	NaN	NaN	NaN	NaN	NaN	NaN	NaN	NaN	NaN	NaN	NaN	NaN	NaN	NaN	NaN	NaN	NaN	NaN	NaN	NaN	NaN	NaN	NaN	NaN	NaN	NaN	NaN	NaN	NaN	NaN	NaN	9	785.42832	154.92	100300000	AAAGSPLSL	Q96PM9-2;Q96PM9-3;Q96PM9-1;Q96PM9
NaN	NaN	NaN	NaN	NaN	NaN	NaN	NaN	NaN	NaN	NaN	NaN	24.59161	24.5027	24.57352	24.33627	23.92796	23.77987	NaN	NaN	NaN	NaN	NaN	NaN	NaN	NaN	NaN	NaN	NaN	NaN	NaN	NaN	NaN	NaN	NaN	NaN	NaN	NaN	NaN	NaN	NaN	NaN	NaN	NaN	10	857.47191	120.15	125560000	AAAGVGGSLR	Q9BRK4
27.55391	27.69883	27.54392	NaN	NaN	NaN	NaN	NaN	NaN	NaN	NaN	NaN	NaN	NaN	NaN	NaN	NaN	NaN	NaN	NaN	NaN	NaN	NaN	NaN	NaN	NaN	NaN	NaN	NaN	NaN	NaN	NaN	NaN	NaN	NaN	NaN	NaN	NaN	NaN	NaN	NaN	NaN	NaN	NaN	9	793.44464	99.228	610580000	AAAGVVHAV	Q9GZT5
NaN	NaN	NaN	NaN	NaN	NaN	NaN	NaN	NaN	NaN	NaN	NaN	NaN	NaN	NaN	NaN	NaN	NaN	NaN	NaN	NaN	NaN	NaN	NaN	NaN	NaN	NaN	NaN	21.8068	21.22735	NaN	NaN	NaN	NaN	NaN	NaN	NaN	NaN	NaN	NaN	NaN	NaN	NaN	NaN	16	1639.9733	58.079	6123700	AAAIAGAKLRKVSKQE	P50552
NaN	NaN	NaN	NaN	NaN	NaN	NaN	NaN	NaN	NaN	NaN	NaN	NaN	NaN	NaN	NaN	NaN	NaN	NaN	NaN	NaN	NaN	NaN	NaN	NaN	NaN	NaN	23.20507	22.73457	NaN	24.50918	23.74673	NaN	NaN	NaN	NaN	NaN	NaN	NaN	NaN	NaN	NaN	NaN	NaN	14	1531.7777	123.28	54603000	AAAIQTMSLDAERR	O75326-2;O75326
NaN	NaN	NaN	NaN	NaN	NaN	NaN	NaN	NaN	NaN	NaN	NaN	NaN	24.2414	NaN	24.51803	NaN	NaN	NaN	NaN	NaN	NaN	NaN	NaN	NaN	NaN	NaN	NaN	NaN	NaN	NaN	NaN	NaN	NaN	NaN	NaN	NaN	NaN	NaN	NaN	NaN	NaN	NaN	NaN	8	781.41949	134.06	43857000	AAAISHGR	Q9NRX2
NaN	NaN	NaN	NaN	NaN	NaN	NaN	NaN	NaN	NaN	NaN	NaN	NaN	NaN	NaN	NaN	NaN	NaN	NaN	NaN	NaN	NaN	NaN	NaN	NaN	NaN	NaN	NaN	NaN	NaN	NaN	NaN	24.57115	23.88325	24.07765	NaN	NaN	NaN	NaN	NaN	NaN	NaN	NaN	NaN	16	1722.0152	123.02	58103000	AAAKIRKENPVVVAEK	O76080
NaN	NaN	NaN	NaN	NaN	NaN	NaN	NaN	NaN	NaN	NaN	NaN	NaN	NaN	NaN	NaN	NaN	NaN	NaN	NaN	NaN	NaN	NaN	NaN	NaN	NaN	NaN	NaN	NaN	NaN	NaN	NaN	25.72398	25.16185	25.05308	NaN	NaN	NaN	NaN	NaN	NaN	NaN	NaN	NaN	18	1985.0807	60.564	127770000	AAAKKALQTLRGWDSVDR	P22732
NaN	NaN	NaN	NaN	NaN	NaN	NaN	NaN	NaN	NaN	NaN	NaN	NaN	NaN	NaN	NaN	NaN	NaN	NaN	NaN	NaN	NaN	NaN	NaN	NaN	NaN	NaN	NaN	NaN	NaN	NaN	NaN	23.45337	23.73913	23.37372	NaN	NaN	NaN	NaN	NaN	NaN	NaN	NaN	NaN	19	2114.1233	80.638	36356000	AAAKKALQTLRGWDSVDRE	P22732
NaN	NaN	NaN	NaN	NaN	NaN	NaN	NaN	NaN	NaN	NaN	NaN	NaN	NaN	NaN	NaN	NaN	NaN	NaN	NaN	NaN	NaN	NaN	NaN	NaN	NaN	NaN	26.41946	26.11434	26.68739	NaN	NaN	NaN	NaN	NaN	NaN	NaN	NaN	NaN	NaN	NaN	NaN	NaN	NaN	16	1661.9253	83.856	270470000	AAAKLLSHPFLSTHLG	Q96T49;Q96T49-2
NaN	NaN	NaN	24.76304	24.52079	25.9512	NaN	NaN	NaN	NaN	NaN	NaN	NaN	NaN	NaN	NaN	NaN	NaN	NaN	NaN	NaN	NaN	NaN	NaN	NaN	NaN	NaN	NaN	NaN	NaN	NaN	NaN	NaN	NaN	NaN	NaN	NaN	NaN	NaN	NaN	NaN	NaN	NaN	NaN	9	971.59501	80.438	117420000	AAAKMLLRV	Q15633-2;Q15633
NaN	NaN	NaN	NaN	NaN	NaN	NaN	NaN	NaN	NaN	NaN	NaN	27.0662	26.44706	26.89943	26.80391	25.89081	25.88192	NaN	NaN	NaN	NaN	NaN	NaN	NaN	NaN	NaN	NaN	NaN	NaN	NaN	NaN	NaN	NaN	NaN	NaN	NaN	NaN	NaN	NaN	NaN	NaN	NaN	NaN	9	879.5178	115.49	700000000	AAAKPTPPK	P18583-4;P18583-7;P18583;P18583-5;P18583-9;P18583-2;P18583-10;P18583-3
NaN	NaN	NaN	NaN	NaN	NaN	NaN	NaN	NaN	NaN	NaN	NaN	NaN	NaN	NaN	NaN	NaN	NaN	NaN	NaN	NaN	NaN	NaN	NaN	NaN	NaN	NaN	NaN	NaN	NaN	NaN	NaN	24.24887	24.32505	24.32821	NaN	NaN	NaN	NaN	NaN	NaN	NaN	NaN	NaN	15	1627.7586	116.51	62016000	AAALEAMKDYTKAMD	P31948;P31948-2;P31948-3
NaN	NaN	NaN	NaN	NaN	NaN	NaN	NaN	NaN	NaN	NaN	NaN	NaN	NaN	NaN	NaN	NaN	NaN	NaN	NaN	NaN	NaN	NaN	NaN	NaN	NaN	NaN	23.84709	23.74632	23.43237	NaN	NaN	24.06924	24.34577	24.74622	NaN	NaN	NaN	NaN	NaN	NaN	NaN	NaN	NaN	14	1472.8576	75.89	107550000	AAALHALPGLRRLD	Q86YC3
NaN	NaN	NaN	NaN	NaN	NaN	NaN	NaN	NaN	NaN	NaN	NaN	NaN	NaN	NaN	NaN	NaN	NaN	NaN	NaN	NaN	NaN	NaN	NaN	NaN	NaN	NaN	24.40711	24.49247	24.53261	26.27177	24.31962	26.01248	26.17354	25.78074	NaN	NaN	NaN	NaN	NaN	NaN	NaN	NaN	NaN	16	1672.9737	81.703	373100000	AAALHALPGLRRLDLS	Q86YC3
24.4742	25.2402	25.18086	NaN	NaN	NaN	NaN	NaN	NaN	NaN	NaN	NaN	NaN	NaN	NaN	NaN	NaN	NaN	NaN	NaN	NaN	NaN	NaN	NaN	NaN	NaN	NaN	NaN	NaN	NaN	NaN	NaN	NaN	NaN	NaN	NaN	NaN	NaN	NaN	NaN	NaN	NaN	NaN	NaN	9	943.56034	131.72	100980000	AAALIIHHV	Q96ST3
NaN	23.77294	24.12644	NaN	NaN	NaN	NaN	NaN	NaN	NaN	NaN	NaN	NaN	NaN	NaN	NaN	NaN	NaN	NaN	NaN	NaN	NaN	23.57727	NaN	NaN	NaN	NaN	NaN	NaN	NaN	NaN	NaN	NaN	NaN	NaN	NaN	NaN	NaN	NaN	NaN	NaN	NaN	NaN	NaN	9	876.43413	126.2	45163000	AAALPSNSF	P38935
NaN	NaN	NaN	23.43886	23.87577	24.25407	NaN	NaN	NaN	NaN	NaN	NaN	NaN	NaN	NaN	NaN	NaN	NaN	NaN	NaN	NaN	NaN	NaN	NaN	NaN	NaN	NaN	26.65676	26.08772	26.09315	NaN	NaN	21.62872	21.53445	NaN	NaN	NaN	NaN	NaN	NaN	NaN	NaN	NaN	NaN	14	1426.7721	167.33	301750000	AAALWLYPGPGRVG	Q5FWE3;Q5FWE3-2
NaN	NaN	NaN	NaN	NaN	NaN	NaN	NaN	NaN	NaN	NaN	NaN	NaN	NaN	NaN	NaN	NaN	NaN	NaN	NaN	NaN	NaN	NaN	NaN	NaN	NaN	NaN	24.19122	24.15692	24.12581	NaN	NaN	NaN	NaN	NaN	NaN	NaN	NaN	NaN	NaN	NaN	NaN	NaN	NaN	15	1582.8732	91.858	56166000	AAALWLYPGPGRVGR	Q5FWE3;Q5FWE3-2
NaN	NaN	NaN	NaN	NaN	NaN	NaN	NaN	NaN	NaN	NaN	NaN	NaN	NaN	NaN	NaN	NaN	NaN	NaN	NaN	NaN	NaN	NaN	NaN	NaN	NaN	NaN	24.80681	24.72062	24.20195	NaN	NaN	NaN	NaN	NaN	NaN	NaN	NaN	NaN	NaN	NaN	NaN	NaN	NaN	16	1729.9416	121.28	76294000	AAALWLYPGPGRVGRF	Q5FWE3;Q5FWE3-2
NaN	NaN	NaN	NaN	NaN	NaN	NaN	NaN	NaN	NaN	NaN	NaN	NaN	NaN	NaN	NaN	NaN	NaN	NaN	NaN	NaN	NaN	NaN	NaN	23.9771	24.35743	23.26842	NaN	NaN	NaN	NaN	NaN	NaN	NaN	NaN	NaN	NaN	NaN	NaN	NaN	NaN	NaN	NaN	NaN	15	1572.8736	90.444	91025000	AAALYRGLSRQPALS	P13798
NaN	NaN	NaN	25.67646	25.48081	26.26286	NaN	NaN	NaN	NaN	NaN	NaN	NaN	NaN	NaN	NaN	NaN	NaN	26.43871	27.01297	27.20499	27.85763	28.0257	27.85281	NaN	NaN	NaN	NaN	NaN	NaN	NaN	NaN	NaN	NaN	NaN	NaN	NaN	NaN	NaN	NaN	NaN	NaN	NaN	NaN	9	947.51886	195.98	1569700000	AAANAIRVY	Q9NRK6
NaN	NaN	NaN	NaN	NaN	NaN	NaN	NaN	NaN	NaN	NaN	NaN	23.34989	23.06556	23.24293	22.4926	22.42591	23.057	NaN	NaN	NaN	NaN	NaN	NaN	NaN	NaN	NaN	NaN	NaN	NaN	NaN	NaN	NaN	NaN	NaN	NaN	NaN	NaN	NaN	NaN	NaN	NaN	NaN	NaN	9	972.49886	101.43	49660000	AAANEQLTR	Q9NX63
NaN	NaN	NaN	NaN	NaN	NaN	NaN	NaN	NaN	NaN	NaN	NaN	26.01536	25.79709	26.14011	25.61675	25.56154	25.72466	NaN	NaN	NaN	NaN	NaN	NaN	NaN	NaN	NaN	NaN	NaN	NaN	NaN	NaN	NaN	NaN	NaN	NaN	NaN	NaN	NaN	NaN	NaN	NaN	NaN	NaN	9	1020.5352	136.8	356510000	AAANEVYKR	Q49A26-5;Q49A26-2;Q49A26-3;Q49A26;Q49A26-4
NaN	NaN	NaN	NaN	NaN	NaN	NaN	NaN	NaN	NaN	NaN	NaN	NaN	NaN	NaN	NaN	NaN	NaN	24.04702	24.30876	24.69959	NaN	NaN	NaN	NaN	NaN	NaN	NaN	NaN	NaN	NaN	NaN	NaN	NaN	NaN	NaN	NaN	NaN	NaN	NaN	NaN	NaN	NaN	NaN	9	899.54402	121.09	111880000	AAANLTKIV	Q13423
NaN	NaN	NaN	NaN	NaN	NaN	NaN	NaN	NaN	NaN	NaN	NaN	28.06522	27.55538	27.96934	27.62701	21.29939	27.45544	NaN	NaN	NaN	NaN	NaN	NaN	NaN	NaN	NaN	NaN	NaN	NaN	NaN	NaN	NaN	NaN	NaN	NaN	NaN	NaN	NaN	NaN	NaN	NaN	NaN	NaN	9	889.44061	124.37	1134800000	AAANPAYGR	P33993;P33993-3
27.67775	27.88896	27.81763	NaN	NaN	NaN	NaN	NaN	NaN	NaN	NaN	NaN	NaN	NaN	NaN	NaN	NaN	NaN	22.53103	23.64504	23.78257	NaN	NaN	NaN	NaN	NaN	NaN	NaN	NaN	NaN	NaN	NaN	NaN	NaN	NaN	NaN	NaN	NaN	NaN	NaN	NaN	NaN	NaN	NaN	9	926.52976	162.31	805320000	AAANVVRNI	P28065;P28065-2
NaN	23.93427	23.98668	NaN	NaN	NaN	NaN	NaN	NaN	NaN	NaN	NaN	NaN	NaN	NaN	NaN	NaN	NaN	NaN	NaN	NaN	NaN	NaN	NaN	NaN	NaN	NaN	NaN	NaN	NaN	NaN	NaN	NaN	NaN	NaN	NaN	NaN	NaN	NaN	NaN	NaN	NaN	NaN	NaN	9	781.4334	121.14	53688000	AAAPAAPTL	Q9BXH1
27.71777	27.90035	27.79675	24.62879	25.30292	25.50103	NaN	NaN	NaN	NaN	NaN	NaN	NaN	NaN	NaN	NaN	NaN	NaN	NaN	NaN	NaN	27.435	27.27071	27.20853	NaN	NaN	NaN	NaN	NaN	NaN	NaN	NaN	NaN	NaN	NaN	NaN	NaN	NaN	NaN	NaN	NaN	NaN	NaN	NaN	9	805.39702	144.66	1409100000	AAAPAGTTF	Q9H0Z9
25.64397	25.47209	25.25699	NaN	NaN	NaN	NaN	NaN	NaN	NaN	NaN	NaN	NaN	NaN	NaN	NaN	NaN	NaN	NaN	NaN	NaN	NaN	NaN	NaN	NaN	NaN	NaN	NaN	NaN	NaN	NaN	NaN	NaN	NaN	NaN	NaN	NaN	NaN	NaN	NaN	NaN	NaN	NaN	NaN	9	727.38645	144.58	139070000	AAAPASGAL	P06576
26.3442	26.40907	25.96523	NaN	NaN	NaN	NaN	NaN	NaN	NaN	NaN	NaN	NaN	NaN	NaN	NaN	NaN	NaN	22.60442	22.67538	22.82229	25.16323	24.91921	24.7072	NaN	NaN	NaN	NaN	NaN	NaN	NaN	NaN	NaN	NaN	NaN	NaN	NaN	NaN	NaN	NaN	NaN	NaN	NaN	NaN	9	803.34835	187.69	423450000	AAAPASGEM	Q86XL3;Q86XL3-2
NaN	NaN	NaN	NaN	NaN	NaN	NaN	NaN	NaN	NaN	NaN	NaN	NaN	NaN	NaN	NaN	NaN	NaN	NaN	NaN	NaN	NaN	NaN	NaN	NaN	NaN	NaN	NaN	NaN	NaN	24.99261	NaN	NaN	NaN	NaN	NaN	NaN	NaN	NaN	NaN	NaN	NaN	NaN	NaN	23	2247.1971	50.539	40817000	AAAPASVPAQAPKRTQAPTKASE	P47914
NaN	NaN	NaN	NaN	NaN	NaN	NaN	NaN	NaN	NaN	NaN	NaN	26.15347	25.74965	26.13514	25.55541	25.573	25.34672	NaN	NaN	NaN	NaN	NaN	NaN	NaN	NaN	NaN	NaN	NaN	NaN	NaN	NaN	NaN	NaN	NaN	NaN	NaN	NaN	NaN	NaN	NaN	NaN	NaN	NaN	9	912.4566	134.44	346660000	AAAPGAHYR	Q8WU58
NaN	NaN	NaN	NaN	NaN	NaN	NaN	NaN	NaN	NaN	NaN	NaN	25.85783	NaN	25.71858	25.59434	25.18082	25.53623	NaN	NaN	NaN	NaN	NaN	NaN	NaN	NaN	NaN	NaN	NaN	NaN	NaN	NaN	NaN	NaN	NaN	NaN	NaN	NaN	NaN	NaN	NaN	NaN	NaN	NaN	9	938.541	94.302	253380000	AAAPGQLRR	P13804-2;P13804
NaN	NaN	NaN	24.97369	25.32831	26.15989	NaN	NaN	NaN	NaN	NaN	NaN	NaN	NaN	NaN	NaN	NaN	NaN	NaN	NaN	NaN	NaN	23.77575	NaN	NaN	NaN	NaN	NaN	NaN	NaN	NaN	NaN	NaN	NaN	NaN	NaN	NaN	NaN	NaN	NaN	NaN	NaN	NaN	NaN	9	827.47527	114.59	400950000	AAAPIISSV	Q92562
NaN	NaN	NaN	NaN	NaN	NaN	NaN	NaN	NaN	NaN	NaN	NaN	22.88148	23.12772	22.8853	23.02687	22.92868	22.54809	NaN	NaN	NaN	NaN	NaN	NaN	NaN	NaN	NaN	NaN	NaN	NaN	NaN	NaN	NaN	NaN	NaN	NaN	NaN	NaN	NaN	NaN	NaN	NaN	NaN	NaN	9	938.48214	113.5	47303000	AAAPPQEQK	Q13310-2;Q13310;Q13310-3
NaN	NaN	NaN	NaN	NaN	NaN	NaN	NaN	NaN	NaN	NaN	NaN	NaN	NaN	NaN	NaN	NaN	NaN	NaN	NaN	NaN	25.02513	24.9276	24.62962	NaN	NaN	NaN	NaN	NaN	NaN	NaN	NaN	NaN	NaN	NaN	NaN	NaN	NaN	NaN	NaN	NaN	NaN	NaN	NaN	9	974.49338	119.56	92013000	AAAPQRQAY	Q8WZ82
24.67444	25.23892	24.78162	NaN	NaN	NaN	NaN	NaN	NaN	NaN	NaN	NaN	NaN	NaN	NaN	NaN	NaN	NaN	NaN	NaN	NaN	NaN	NaN	NaN	NaN	NaN	NaN	NaN	NaN	NaN	NaN	NaN	NaN	NaN	NaN	NaN	NaN	NaN	NaN	NaN	NaN	NaN	NaN	NaN	9	840.47052	147.83	95215000	AAAPTANLL	Q9NR09
NaN	NaN	NaN	NaN	NaN	NaN	NaN	NaN	NaN	NaN	NaN	NaN	25.29239	25.15723	25.17896	24.82687	24.77102	24.48794	NaN	NaN	NaN	NaN	NaN	NaN	NaN	NaN	NaN	NaN	NaN	NaN	NaN	NaN	NaN	NaN	NaN	NaN	NaN	NaN	NaN	NaN	NaN	NaN	NaN	NaN	9	844.44028	98.458	198420000	AAAPTSATR	Q9NZJ5
NaN	NaN	NaN	NaN	NaN	NaN	NaN	NaN	NaN	NaN	NaN	NaN	NaN	NaN	NaN	NaN	NaN	NaN	26.56808	26.78094	26.8305	NaN	NaN	NaN	NaN	NaN	NaN	NaN	NaN	NaN	NaN	NaN	NaN	NaN	NaN	NaN	NaN	NaN	NaN	NaN	NaN	NaN	NaN	NaN	9	793.46979	107.15	334140000	AAAPVVPAV	O95271;O95271-2
NaN	NaN	NaN	NaN	NaN	NaN	NaN	NaN	NaN	NaN	NaN	NaN	NaN	NaN	NaN	NaN	NaN	NaN	22.42624	22.94049	23.05217	NaN	NaN	NaN	NaN	NaN	NaN	NaN	NaN	NaN	NaN	NaN	NaN	NaN	NaN	NaN	NaN	NaN	NaN	NaN	NaN	NaN	NaN	NaN	9	975.46953	119.17	22383000	AAAQKMEEV	Q8IZ73-2;Q8IZ73
NaN	NaN	NaN	NaN	NaN	NaN	NaN	NaN	NaN	NaN	NaN	NaN	NaN	NaN	NaN	NaN	NaN	NaN	23.44569	23.97954	24.53872	NaN	NaN	NaN	NaN	NaN	NaN	NaN	NaN	NaN	NaN	NaN	NaN	NaN	NaN	NaN	NaN	NaN	NaN	NaN	NaN	NaN	NaN	NaN	9	905.47191	104.11	52338000	AAAQQPHIA	Q8TB72-3;Q8TB72;Q8TB72-2;Q8TB72-4
NaN	NaN	NaN	NaN	NaN	NaN	NaN	NaN	NaN	NaN	NaN	NaN	NaN	NaN	NaN	NaN	NaN	NaN	NaN	NaN	NaN	NaN	NaN	NaN	NaN	NaN	NaN	NaN	NaN	NaN	NaN	NaN	NaN	NaN	NaN	NaN	NaN	NaN	NaN	NaN	NaN	21.97264	21.94614	22.27648	18	1825.0395	95.767	13236000	AAARARRAEAKAAADAKK	Q96CT7
NaN	NaN	NaN	NaN	NaN	NaN	NaN	NaN	NaN	NaN	NaN	NaN	NaN	21.82458	NaN	18.44823	NaN	17.6665	NaN	NaN	NaN	NaN	NaN	NaN	NaN	NaN	NaN	NaN	NaN	NaN	NaN	NaN	NaN	NaN	NaN	NaN	NaN	NaN	NaN	NaN	NaN	NaN	NaN	NaN	9	774.39842	152.63	4279800	AAASAGATR	Q5UCC4-2;Q5UCC4
23.85377	23.82026	23.66666	NaN	NaN	NaN	NaN	NaN	NaN	NaN	NaN	NaN	NaN	NaN	NaN	NaN	NaN	NaN	NaN	NaN	NaN	NaN	NaN	NaN	NaN	NaN	NaN	NaN	NaN	NaN	NaN	NaN	NaN	NaN	NaN	NaN	NaN	NaN	NaN	NaN	NaN	NaN	NaN	NaN	9	976.47667	107.67	43288000	AAASHFFNL	Q8IXQ5-5;Q8IXQ5-2;Q8IXQ5;Q8IXQ5-4;Q8IXQ5-3
NaN	NaN	NaN	27.35077	27.80692	28.25359	NaN	NaN	NaN	NaN	NaN	NaN	NaN	NaN	NaN	NaN	NaN	NaN	28.34282	28.68036	28.80787	28.65707	28.79569	28.55432	NaN	NaN	NaN	NaN	NaN	NaN	NaN	NaN	NaN	NaN	NaN	NaN	NaN	NaN	NaN	NaN	NaN	NaN	NaN	NaN	9	828.47052	132.94	3751600000	AAASIANIV	P17987
26.18747	25.96435	25.9797	26.89365	27.14063	27.48262	NaN	NaN	NaN	NaN	NaN	NaN	NaN	NaN	NaN	NaN	NaN	NaN	23.47927	24.22964	24.3143	24.0535	24.53404	24.25703	NaN	NaN	NaN	NaN	NaN	NaN	NaN	NaN	NaN	NaN	NaN	NaN	NaN	NaN	NaN	NaN	NaN	NaN	NaN	NaN	9	912.57565	138.26	842010000	AAASLIRLV	P42858
NaN	NaN	NaN	NaN	NaN	NaN	NaN	NaN	NaN	NaN	NaN	NaN	27.64767	27.11446	25.11172	27.05092	24.74283	25.05358	NaN	NaN	NaN	NaN	NaN	NaN	NaN	NaN	NaN	NaN	NaN	NaN	NaN	NaN	NaN	NaN	NaN	NaN	NaN	NaN	NaN	NaN	NaN	NaN	NaN	NaN	9	943.50869	102.71	593770000	AAASLRQDL	O94927
26.6309	26.44054	26.08288	NaN	NaN	NaN	NaN	NaN	NaN	NaN	NaN	NaN	NaN	NaN	NaN	NaN	NaN	NaN	NaN	NaN	NaN	25.55882	25.97705	25.51647	NaN	NaN	NaN	NaN	NaN	NaN	NaN	NaN	NaN	NaN	NaN	NaN	NaN	NaN	NaN	NaN	NaN	NaN	NaN	NaN	9	871.37457	110.34	538450000	AAASSAMTY	P37198
NaN	NaN	NaN	NaN	NaN	NaN	NaN	NaN	NaN	NaN	NaN	NaN	25.36175	24.56686	25.18563	NaN	23.86259	NaN	NaN	NaN	NaN	NaN	NaN	NaN	NaN	NaN	NaN	NaN	NaN	NaN	NaN	NaN	NaN	NaN	NaN	NaN	NaN	NaN	NaN	NaN	NaN	NaN	NaN	NaN	9	788.41407	100.75	121380000	AAASVASRG	P35408
NaN	NaN	NaN	NaN	NaN	NaN	NaN	NaN	NaN	NaN	NaN	NaN	27.32251	27.06034	27.0134	26.62909	26.56805	26.50546	NaN	NaN	NaN	NaN	NaN	NaN	NaN	NaN	NaN	NaN	NaN	NaN	NaN	NaN	NaN	NaN	NaN	NaN	NaN	NaN	NaN	NaN	NaN	NaN	NaN	NaN	9	818.42463	194.44	741810000	AAASVASSR	Q9UPY3;Q9UPY3-2;Q9UPY3-3
NaN	NaN	NaN	NaN	NaN	NaN	NaN	NaN	NaN	NaN	NaN	NaN	24.98251	24.55169	23.2338	NaN	23.21898	NaN	NaN	NaN	NaN	NaN	NaN	NaN	NaN	NaN	NaN	NaN	NaN	NaN	NaN	NaN	NaN	NaN	NaN	NaN	NaN	NaN	NaN	NaN	NaN	NaN	NaN	NaN	9	857.48315	172.15	77370000	AAATAAARR	P58107
NaN	NaN	NaN	NaN	NaN	NaN	NaN	NaN	NaN	NaN	NaN	NaN	25.15194	24.93697	24.89347	24.84637	24.56215	24.35279	NaN	NaN	NaN	NaN	NaN	NaN	NaN	NaN	NaN	NaN	NaN	NaN	NaN	NaN	NaN	NaN	NaN	NaN	NaN	NaN	NaN	NaN	NaN	NaN	NaN	NaN	11	1199.6258	262.83	176930000	AAATDQLVQQR	Q8IYM9;Q8IYM9-2
NaN	NaN	NaN	NaN	NaN	NaN	NaN	NaN	NaN	NaN	NaN	NaN	NaN	NaN	NaN	NaN	NaN	NaN	NaN	NaN	NaN	25.78534	25.47172	25.43901	NaN	NaN	NaN	NaN	NaN	NaN	NaN	NaN	NaN	NaN	NaN	NaN	NaN	NaN	NaN	NaN	NaN	NaN	NaN	NaN	9	745.39702	92.677	149850000	AAATGGSVL	Q7L4I2-2;Q7L4I2
NaN	NaN	NaN	22.78638	22.35735	21.99535	NaN	NaN	NaN	NaN	NaN	NaN	NaN	NaN	NaN	NaN	NaN	NaN	NaN	NaN	NaN	NaN	NaN	NaN	NaN	NaN	NaN	NaN	NaN	NaN	NaN	NaN	NaN	NaN	NaN	NaN	NaN	NaN	NaN	NaN	NaN	NaN	NaN	NaN	9	881.5586	111.69	16788000	AAATLPLII	Q8TEA7-3;Q8TEA7-2;Q8TEA7
NaN	NaN	NaN	25.15985	23.96614	25.81176	NaN	NaN	NaN	NaN	NaN	NaN	NaN	NaN	NaN	NaN	NaN	NaN	27.32432	28.21489	28.30134	NaN	NaN	NaN	NaN	NaN	NaN	NaN	NaN	NaN	NaN	NaN	NaN	NaN	NaN	NaN	NaN	NaN	NaN	NaN	NaN	NaN	NaN	NaN	9	853.46577	143.02	1971300000	AAATSVHVV	Q68EM7-2;Q68EM7;Q68EM7-3;Q68EM7-6;Q68EM7-5
NaN	NaN	NaN	NaN	NaN	NaN	NaN	NaN	NaN	NaN	NaN	NaN	NaN	NaN	NaN	NaN	NaN	NaN	NaN	NaN	NaN	NaN	NaN	NaN	NaN	NaN	NaN	NaN	NaN	NaN	NaN	NaN	NaN	NaN	NaN	NaN	NaN	NaN	NaN	NaN	NaN	22.46199	22.87839	22.52893	16	1713.9162	83.106	19540000	AAATYILEAGKHRADK	Q9UBI1
25.95234	26.54638	26.72897	NaN	NaN	NaN	NaN	NaN	NaN	NaN	NaN	NaN	NaN	NaN	NaN	NaN	NaN	NaN	NaN	NaN	NaN	26.05105	NaN	25.91175	NaN	NaN	NaN	NaN	NaN	NaN	NaN	NaN	NaN	NaN	NaN	NaN	NaN	NaN	NaN	NaN	NaN	NaN	NaN	NaN	9	872.48684	111.28	406810000	AAAVPRAAF	P30040;P30040-2
NaN	NaN	NaN	NaN	NaN	NaN	NaN	NaN	NaN	NaN	NaN	NaN	NaN	NaN	NaN	NaN	NaN	NaN	NaN	NaN	NaN	26.58434	26.22575	26.3692	NaN	NaN	NaN	NaN	NaN	NaN	NaN	NaN	NaN	NaN	NaN	NaN	NaN	NaN	NaN	NaN	NaN	NaN	NaN	NaN	9	934.48723	106.04	265770000	AAAVPTRSY	Q12849
26.51159	26.6013	26.85733	NaN	NaN	NaN	NaN	NaN	NaN	NaN	NaN	NaN	NaN	NaN	NaN	NaN	NaN	NaN	NaN	NaN	NaN	NaN	NaN	NaN	NaN	NaN	NaN	NaN	NaN	NaN	NaN	NaN	NaN	NaN	NaN	NaN	NaN	NaN	NaN	NaN	NaN	NaN	NaN	NaN	9	929.46068	111.28	638070000	AAAYPHTSL	Q9P2R6;Q9P2R6-2
NaN	NaN	NaN	NaN	NaN	NaN	NaN	NaN	NaN	NaN	NaN	NaN	NaN	NaN	NaN	NaN	NaN	NaN	NaN	NaN	NaN	NaN	NaN	NaN	NaN	24.25472	21.83241	NaN	NaN	NaN	NaN	NaN	NaN	NaN	NaN	23.59742	23.46501	23.57068	NaN	NaN	NaN	NaN	NaN	NaN	14	1409.6973	109.39	60481000	AAAYTCVSRLGELG	Q13488
NaN	NaN	NaN	NaN	NaN	NaN	NaN	NaN	NaN	NaN	NaN	NaN	NaN	NaN	NaN	NaN	NaN	NaN	NaN	NaN	NaN	24.5242	24.8692	25.45595	NaN	NaN	NaN	NaN	NaN	NaN	NaN	NaN	NaN	NaN	NaN	NaN	NaN	NaN	NaN	NaN	NaN	NaN	NaN	NaN	9	1021.5015	157.34	100800000	AACDLVQRF	Q8IZ83-3;Q8IZ83
NaN	NaN	NaN	NaN	NaN	NaN	NaN	NaN	NaN	NaN	NaN	NaN	NaN	NaN	NaN	NaN	NaN	NaN	25.17638	23.87605	23.90187	NaN	NaN	23.83731	NaN	NaN	NaN	NaN	NaN	NaN	NaN	NaN	NaN	NaN	NaN	NaN	NaN	NaN	NaN	NaN	NaN	NaN	NaN	NaN	9	954.44807	117.62	764380000	AACNIYSTL	Q96HN2-4;Q96HN2-3;Q96HN2-2;Q96HN2
NaN	NaN	NaN	NaN	NaN	NaN	NaN	NaN	NaN	NaN	NaN	NaN	NaN	NaN	NaN	NaN	NaN	NaN	25.37759	25.40568	25.78883	NaN	NaN	NaN	NaN	NaN	NaN	NaN	NaN	NaN	NaN	NaN	NaN	NaN	NaN	NaN	NaN	NaN	NaN	NaN	NaN	NaN	NaN	NaN	9	967.41346	111.28	826190000	AADDTEISF	Q9UJU6;Q9UJU6-5;Q9UJU6-6;Q9UJU6-2;Q9UJU6-3;Q9UJU6-4
NaN	NaN	NaN	NaN	NaN	NaN	NaN	NaN	NaN	NaN	NaN	NaN	NaN	NaN	NaN	NaN	NaN	NaN	25.93062	26.29798	26.58635	NaN	NaN	NaN	NaN	NaN	NaN	NaN	NaN	NaN	NaN	NaN	NaN	NaN	NaN	NaN	NaN	NaN	NaN	NaN	NaN	NaN	NaN	NaN	9	981.39272	110.34	839050000	AADEDEVSF	Q14847;Q14847-3
NaN	NaN	NaN	NaN	NaN	NaN	NaN	NaN	NaN	NaN	NaN	NaN	NaN	NaN	NaN	NaN	NaN	NaN	NaN	NaN	NaN	NaN	NaN	NaN	NaN	NaN	NaN	NaN	NaN	NaN	24.85752	NaN	NaN	NaN	NaN	NaN	NaN	NaN	NaN	NaN	NaN	NaN	NaN	NaN	13	1461.593	73.233	30399000	AADENPESQEMLE	Q9HAV4
NaN	NaN	NaN	NaN	NaN	NaN	NaN	NaN	NaN	NaN	NaN	NaN	NaN	NaN	NaN	NaN	NaN	NaN	26.19509	NaN	NaN	NaN	NaN	NaN	NaN	NaN	NaN	NaN	NaN	NaN	NaN	NaN	NaN	NaN	NaN	NaN	NaN	NaN	NaN	NaN	NaN	NaN	NaN	NaN	8	788.35521	143.37	140690000	AADEPSSL	O75381
NaN	NaN	NaN	NaN	NaN	NaN	NaN	NaN	NaN	NaN	NaN	NaN	NaN	NaN	NaN	NaN	NaN	NaN	27.82092	27.87408	28.12495	NaN	NaN	NaN	NaN	NaN	NaN	NaN	NaN	NaN	NaN	NaN	NaN	NaN	NaN	NaN	NaN	NaN	NaN	NaN	NaN	NaN	NaN	NaN	9	1005.4556	145.87	949100000	AADFEIGHF	P55209-2;P55209;P55209-3
NaN	NaN	NaN	NaN	NaN	NaN	NaN	NaN	NaN	NaN	NaN	NaN	NaN	NaN	NaN	NaN	NaN	NaN	NaN	NaN	NaN	NaN	NaN	NaN	NaN	NaN	NaN	NaN	NaN	NaN	24.25969	22.88159	NaN	NaN	NaN	NaN	NaN	NaN	22.88336	22.24797	22.23626	NaN	NaN	NaN	13	1559.7845	109	45472000	AADFEIGHFLRER	P55209-2;P55209;P55209-3
NaN	NaN	NaN	NaN	NaN	NaN	NaN	NaN	NaN	NaN	NaN	NaN	NaN	NaN	NaN	NaN	NaN	NaN	24.38956	24.64356	24.68019	NaN	NaN	NaN	NaN	NaN	NaN	NaN	NaN	NaN	NaN	NaN	NaN	NaN	NaN	NaN	NaN	NaN	NaN	NaN	NaN	NaN	NaN	NaN	10	1123.5146	137.13	75071000	AADIDTRSEF	P61160;P61160-2
NaN	NaN	NaN	NaN	NaN	NaN	NaN	NaN	NaN	NaN	NaN	NaN	NaN	NaN	NaN	NaN	NaN	NaN	NaN	NaN	NaN	NaN	NaN	NaN	NaN	NaN	NaN	NaN	NaN	NaN	23.77394	22.50307	NaN	NaN	NaN	NaN	NaN	NaN	NaN	NaN	NaN	NaN	NaN	NaN	13	1482.7177	71.03	20288000	AADIRFVYTPAME	P01033
NaN	NaN	NaN	NaN	NaN	NaN	NaN	NaN	NaN	NaN	NaN	NaN	NaN	NaN	NaN	NaN	NaN	NaN	NaN	NaN	NaN	NaN	NaN	NaN	NaN	NaN	NaN	NaN	NaN	NaN	NaN	22.69277	NaN	NaN	NaN	NaN	NaN	NaN	NaN	NaN	NaN	NaN	NaN	NaN	14	1569.7497	69.276	6779600	AADIRFVYTPAMES	P01033
NaN	NaN	NaN	NaN	NaN	NaN	NaN	NaN	NaN	NaN	NaN	NaN	NaN	NaN	NaN	NaN	NaN	NaN	NaN	NaN	NaN	NaN	NaN	NaN	NaN	NaN	NaN	NaN	NaN	NaN	NaN	NaN	NaN	NaN	NaN	NaN	NaN	NaN	NaN	21.8385	22.19352	NaN	NaN	NaN	12	1356.6786	124.12	8546400	AADKFKEINNAH	Q9H3Z4;Q9H3Z4-2
NaN	NaN	NaN	NaN	NaN	NaN	NaN	NaN	NaN	NaN	NaN	NaN	NaN	NaN	NaN	NaN	NaN	NaN	23.58302	23.88586	24.31188	NaN	NaN	NaN	NaN	NaN	NaN	NaN	NaN	NaN	NaN	NaN	NaN	NaN	NaN	NaN	NaN	NaN	28.81922	29.00386	29.02414	NaN	NaN	NaN	13	1427.7157	211.46	1606800000	AADKFKEINNAHA	Q9H3Z4;Q9H3Z4-2
NaN	NaN	NaN	NaN	NaN	NaN	NaN	NaN	NaN	NaN	NaN	NaN	NaN	NaN	NaN	NaN	NaN	NaN	NaN	NaN	NaN	NaN	NaN	NaN	NaN	NaN	NaN	NaN	NaN	NaN	24.49607	23.47296	NaN	NaN	NaN	NaN	NaN	NaN	26.38796	26.19338	26.35857	NaN	NaN	NaN	14	1540.7998	145.06	285900000	AADKFKEINNAHAI	Q9H3Z4;Q9H3Z4-2
NaN	NaN	NaN	NaN	NaN	NaN	NaN	NaN	NaN	NaN	NaN	NaN	NaN	NaN	NaN	NaN	NaN	NaN	NaN	NaN	NaN	NaN	NaN	NaN	NaN	NaN	NaN	NaN	NaN	NaN	27.86035	26.91741	NaN	NaN	NaN	23.47791	24.11331	24.37365	30.15219	30.06394	29.95809	NaN	NaN	NaN	15	1653.8839	196.27	3780600000	AADKFKEINNAHAIL	Q9H3Z4;Q9H3Z4-2
NaN	NaN	NaN	NaN	NaN	NaN	NaN	NaN	NaN	NaN	NaN	NaN	NaN	NaN	NaN	NaN	NaN	NaN	NaN	NaN	NaN	NaN	NaN	NaN	NaN	NaN	NaN	NaN	NaN	NaN	NaN	NaN	NaN	NaN	NaN	NaN	NaN	NaN	28.60961	28.33334	28.49129	NaN	NaN	NaN	16	1754.9315	170.95	1125100000	AADKFKEINNAHAILT	Q9H3Z4;Q9H3Z4-2
NaN	NaN	NaN	NaN	NaN	NaN	NaN	NaN	NaN	NaN	NaN	NaN	NaN	NaN	NaN	NaN	NaN	NaN	NaN	NaN	NaN	NaN	NaN	NaN	NaN	NaN	NaN	NaN	NaN	NaN	NaN	NaN	NaN	NaN	NaN	NaN	NaN	NaN	24.45795	24.25739	24.62845	NaN	NaN	NaN	17	1869.9585	69.069	69036000	AADKFKEINNAHAILTD	Q9H3Z4;Q9H3Z4-2
NaN	NaN	NaN	NaN	NaN	NaN	NaN	NaN	NaN	NaN	NaN	NaN	NaN	NaN	NaN	NaN	NaN	NaN	NaN	NaN	NaN	NaN	NaN	NaN	24.11696	24.30264	22.74121	NaN	NaN	NaN	NaN	NaN	NaN	NaN	NaN	NaN	NaN	NaN	NaN	NaN	NaN	NaN	NaN	NaN	16	1753.9911	115.82	509760000	AADKVVEEIRRRGGKA	P51659;P51659-3;P51659-2
NaN	NaN	NaN	NaN	NaN	NaN	NaN	NaN	NaN	NaN	NaN	NaN	NaN	NaN	NaN	NaN	NaN	NaN	NaN	25.57574	25.55786	NaN	NaN	NaN	NaN	NaN	NaN	NaN	NaN	NaN	NaN	NaN	NaN	NaN	NaN	NaN	NaN	NaN	NaN	NaN	NaN	NaN	NaN	NaN	9	829.41815	143.23	99406000	AADLGSPSL	Q14669-2;Q14669-4;Q14669;Q14669-3
NaN	NaN	NaN	NaN	NaN	NaN	NaN	NaN	NaN	NaN	NaN	NaN	NaN	NaN	NaN	NaN	NaN	NaN	NaN	NaN	NaN	NaN	NaN	NaN	NaN	NaN	NaN	NaN	NaN	NaN	25.62742	23.51268	NaN	NaN	NaN	NaN	NaN	NaN	NaN	NaN	NaN	NaN	NaN	NaN	14	1464.83	71.879	63803000	AADLLLHSKASNLL	Q92673
NaN	NaN	NaN	NaN	NaN	NaN	NaN	NaN	NaN	25.07083	25.75233	25.71584	NaN	NaN	NaN	NaN	NaN	NaN	NaN	NaN	NaN	NaN	NaN	NaN	NaN	NaN	NaN	26.20142	25.83458	26.29502	NaN	NaN	31.03164	30.88059	30.93726	NaN	NaN	NaN	NaN	NaN	NaN	25.11629	25.23133	24.90706	14	1617.8297	221.56	6701600000	AADMAAQITKRKWE	P04439;P05534;P13746;P13746-2;P01893;P30455
NaN	NaN	NaN	NaN	NaN	NaN	NaN	NaN	NaN	25.78624	26.04777	25.76737	NaN	NaN	NaN	NaN	NaN	NaN	NaN	NaN	NaN	NaN	NaN	NaN	NaN	NaN	NaN	26.34875	26.26431	25.97305	NaN	NaN	31.8612	31.97045	31.8765	NaN	NaN	NaN	NaN	NaN	NaN	25.00174	26.12139	25.8754	15	1688.8668	246.51	12636000000	AADMAAQITKRKWEA	P04439;P05534;P13746;P13746-2;P01893;P30455
NaN	NaN	NaN	NaN	NaN	NaN	NaN	NaN	NaN	26.66425	27.12218	27.19216	NaN	NaN	NaN	NaN	NaN	NaN	NaN	NaN	NaN	NaN	NaN	NaN	NaN	NaN	NaN	NaN	NaN	NaN	NaN	NaN	32.22386	32.36664	32.20034	NaN	NaN	NaN	NaN	NaN	NaN	NaN	NaN	NaN	16	1759.9039	246.25	15894000000	AADMAAQITKRKWEAA	P04439;P05534;P13746;P13746-2;P01893
NaN	NaN	NaN	NaN	NaN	NaN	NaN	NaN	NaN	NaN	NaN	NaN	NaN	NaN	NaN	NaN	NaN	NaN	NaN	NaN	NaN	NaN	NaN	NaN	NaN	NaN	NaN	NaN	NaN	NaN	NaN	NaN	24.15599	23.93184	24.164	NaN	NaN	NaN	NaN	NaN	NaN	NaN	NaN	NaN	17	1896.9628	67.646	53493000	AADMAAQITKRKWEAAH	P04439;P05534;P13746;P13746-2
NaN	NaN	NaN	NaN	NaN	NaN	NaN	NaN	NaN	NaN	NaN	NaN	NaN	NaN	NaN	NaN	NaN	NaN	NaN	NaN	NaN	NaN	NaN	NaN	NaN	NaN	NaN	NaN	NaN	NaN	NaN	NaN	25.14472	25.43876	25.2009	NaN	NaN	NaN	NaN	NaN	NaN	NaN	NaN	NaN	19	2067.0684	59.502	121140000	AADMAAQITKRKWEAAHVA	P05534
NaN	NaN	NaN	NaN	NaN	NaN	NaN	NaN	NaN	NaN	NaN	NaN	NaN	NaN	NaN	NaN	NaN	NaN	NaN	NaN	NaN	NaN	NaN	NaN	NaN	NaN	NaN	NaN	NaN	NaN	NaN	NaN	NaN	NaN	NaN	NaN	NaN	NaN	NaN	NaN	NaN	25.3863	25.77279	25.84091	16	1787.9352	112.17	161290000	AADMAAQITKRKWEAV	P30455
NaN	NaN	NaN	NaN	NaN	NaN	NaN	NaN	NaN	NaN	NaN	NaN	NaN	NaN	NaN	NaN	NaN	NaN	NaN	NaN	NaN	NaN	NaN	NaN	NaN	NaN	NaN	NaN	NaN	NaN	NaN	NaN	NaN	NaN	NaN	NaN	NaN	NaN	NaN	NaN	NaN	25.21093	24.86924	24.65824	23	2636.3718	91.276	95960000	AADMAAQITKRKWEAVHAAEQRR	P30455
NaN	NaN	NaN	NaN	NaN	NaN	NaN	NaN	NaN	NaN	NaN	NaN	NaN	NaN	NaN	NaN	NaN	NaN	NaN	NaN	NaN	NaN	NaN	NaN	NaN	NaN	NaN	NaN	NaN	NaN	NaN	NaN	NaN	NaN	NaN	NaN	NaN	NaN	NaN	NaN	NaN	24.36346	NaN	24.53955	25	2898.5035	95.138	45970000	AADMAAQITKRKWEAVHAAEQRRVY	P30455
NaN	NaN	NaN	NaN	NaN	NaN	NaN	NaN	NaN	NaN	NaN	NaN	NaN	NaN	NaN	NaN	NaN	NaN	NaN	NaN	NaN	NaN	NaN	NaN	NaN	NaN	NaN	NaN	NaN	NaN	NaN	NaN	NaN	NaN	NaN	NaN	NaN	NaN	NaN	NaN	NaN	25.19704	25.39686	24.89961	14	1617.7933	133.16	113940000	AADMAAQITQRKWE	P10314;P30459;P30512;P16188;P16189;P30447
NaN	NaN	NaN	NaN	NaN	NaN	NaN	NaN	NaN	NaN	NaN	NaN	NaN	NaN	NaN	NaN	NaN	NaN	NaN	NaN	NaN	NaN	NaN	NaN	NaN	NaN	NaN	NaN	NaN	NaN	NaN	NaN	NaN	NaN	NaN	NaN	NaN	NaN	NaN	NaN	NaN	27.0802	26.75608	26.73609	15	1688.8304	186.13	367010000	AADMAAQITQRKWEA	P10314;P30459;P30512;P16188;P16189;P30447
NaN	NaN	NaN	NaN	NaN	NaN	NaN	NaN	NaN	NaN	NaN	NaN	NaN	NaN	NaN	NaN	NaN	NaN	NaN	NaN	NaN	NaN	NaN	NaN	NaN	NaN	NaN	NaN	NaN	NaN	NaN	NaN	NaN	NaN	NaN	NaN	NaN	NaN	NaN	NaN	NaN	23.96614	24.77836	23.44127	21	2343.1754	89.483	56554000	AADMAAQITQRKWEAARVAEQ	P10314;P30459;P30512;P16189;P30447
NaN	NaN	NaN	NaN	NaN	NaN	NaN	NaN	NaN	NaN	NaN	NaN	NaN	NaN	NaN	NaN	NaN	NaN	NaN	NaN	NaN	NaN	NaN	NaN	NaN	NaN	NaN	NaN	NaN	NaN	28.59367	27.48953	29.30893	29.58303	29.17336	NaN	NaN	NaN	NaN	NaN	NaN	NaN	NaN	NaN	14	1586.7511	154.67	2668300000	AADMAAQTTKHKWE	P01892;P10316;P01891
NaN	NaN	NaN	NaN	NaN	NaN	NaN	NaN	NaN	NaN	NaN	NaN	NaN	NaN	NaN	NaN	NaN	NaN	NaN	NaN	NaN	NaN	NaN	NaN	NaN	NaN	NaN	22.89504	22.91138	23.10875	29.79458	28.95505	28.89992	29.0276	28.72904	NaN	NaN	NaN	23.94673	24.33811	24.05887	NaN	NaN	NaN	15	1657.7882	156.36	3095800000	AADMAAQTTKHKWEA	P01892;P10316;P01891
NaN	NaN	NaN	NaN	NaN	NaN	NaN	NaN	NaN	NaN	NaN	NaN	NaN	NaN	NaN	NaN	NaN	NaN	NaN	NaN	NaN	NaN	NaN	NaN	NaN	NaN	NaN	NaN	NaN	NaN	23.98024	22.94399	30.00437	30.29734	29.99887	NaN	NaN	NaN	NaN	NaN	NaN	NaN	NaN	NaN	16	1728.8254	162.97	3494100000	AADMAAQTTKHKWEAA	P01892;P10316;P01891
NaN	NaN	NaN	NaN	NaN	NaN	NaN	NaN	NaN	NaN	NaN	NaN	NaN	NaN	NaN	NaN	NaN	NaN	NaN	NaN	NaN	NaN	NaN	NaN	NaN	NaN	NaN	NaN	NaN	NaN	NaN	NaN	22.96872	NaN	23.3927	NaN	NaN	NaN	NaN	NaN	NaN	NaN	NaN	NaN	17	1865.8843	113.65	19222000	AADMAAQTTKHKWEAAH	P01892;P10316;P01891
NaN	NaN	NaN	NaN	NaN	NaN	NaN	NaN	NaN	NaN	NaN	NaN	NaN	NaN	NaN	NaN	NaN	NaN	NaN	NaN	NaN	NaN	NaN	NaN	NaN	NaN	NaN	NaN	NaN	NaN	NaN	NaN	23.00027	23.37729	23.52373	NaN	NaN	NaN	NaN	NaN	NaN	NaN	NaN	NaN	19	2035.9898	63.614	31346000	AADMAAQTTKHKWEAAHVA	P01892;P10316;P01891
NaN	NaN	NaN	NaN	NaN	NaN	NaN	NaN	NaN	NaN	NaN	NaN	NaN	NaN	NaN	NaN	NaN	NaN	NaN	NaN	NaN	NaN	NaN	NaN	NaN	NaN	NaN	NaN	NaN	NaN	NaN	NaN	NaN	NaN	NaN	26.07288	26.06595	26.02272	NaN	NaN	NaN	NaN	NaN	NaN	23	2562.2761	152.95	209010000	AADMAAQTTKHKWEAAHVAEQLR	P01892;P10316
NaN	NaN	NaN	NaN	NaN	NaN	NaN	NaN	NaN	NaN	NaN	NaN	NaN	NaN	NaN	NaN	NaN	NaN	23.4768	23.82668	23.75929	NaN	NaN	NaN	NaN	NaN	NaN	NaN	NaN	NaN	NaN	NaN	NaN	NaN	NaN	NaN	NaN	NaN	NaN	NaN	NaN	NaN	NaN	NaN	9	891.39741	138.33	40751000	AADPISGDF	P46013
NaN	NaN	NaN	NaN	NaN	NaN	NaN	NaN	NaN	NaN	NaN	NaN	NaN	NaN	NaN	NaN	NaN	NaN	24.56761	25.44796	25.17478	NaN	NaN	NaN	NaN	NaN	NaN	NaN	NaN	NaN	NaN	NaN	NaN	NaN	NaN	NaN	NaN	NaN	NaN	NaN	NaN	NaN	NaN	NaN	9	884.49673	104.06	183760000	AADPLASKL	P53618
NaN	NaN	NaN	NaN	NaN	NaN	NaN	NaN	NaN	NaN	NaN	NaN	NaN	NaN	NaN	NaN	NaN	NaN	25.34655	25.70475	25.5195	NaN	NaN	NaN	NaN	NaN	NaN	NaN	NaN	NaN	NaN	NaN	NaN	NaN	NaN	NaN	NaN	NaN	NaN	NaN	NaN	NaN	NaN	NaN	9	884.46035	93.561	145450000	AADPSVVNL	Q6YP21-3;Q6YP21;Q6YP21-2
NaN	NaN	NaN	NaN	NaN	NaN	NaN	NaN	NaN	NaN	NaN	NaN	NaN	NaN	NaN	NaN	NaN	NaN	NaN	NaN	NaN	NaN	NaN	NaN	NaN	NaN	NaN	19.73034	21.7487	NaN	NaN	NaN	NaN	NaN	NaN	NaN	NaN	NaN	NaN	NaN	NaN	NaN	NaN	NaN	10	1016.4775	83.278	19558000	AADQAGKEVE	Q6UWP8;Q6UWP8-2
NaN	NaN	NaN	NaN	NaN	NaN	NaN	NaN	NaN	NaN	NaN	NaN	NaN	NaN	NaN	NaN	NaN	NaN	21.73756	21.93434	22.01822	NaN	NaN	NaN	NaN	NaN	NaN	NaN	NaN	NaN	NaN	NaN	NaN	NaN	NaN	NaN	NaN	NaN	NaN	NaN	NaN	NaN	NaN	NaN	8	843.44503	149.4	11752000	AADQAKQL	Q8TB05;Q8IYN6
NaN	NaN	NaN	NaN	NaN	NaN	NaN	NaN	NaN	NaN	NaN	NaN	NaN	NaN	NaN	NaN	NaN	NaN	24.59434	25.16756	25.23356	NaN	NaN	NaN	NaN	NaN	NaN	NaN	NaN	NaN	NaN	NaN	NaN	NaN	NaN	NaN	NaN	NaN	NaN	NaN	NaN	NaN	NaN	NaN	9	956.5291	113.71	102470000	AADQAKQLL	Q8TB05;Q8IYN6
NaN	NaN	NaN	NaN	NaN	NaN	NaN	NaN	NaN	NaN	NaN	NaN	NaN	NaN	NaN	NaN	NaN	NaN	26.28092	26.8282	26.65622	NaN	NaN	NaN	NaN	NaN	NaN	NaN	NaN	NaN	NaN	NaN	NaN	NaN	NaN	NaN	NaN	NaN	NaN	NaN	NaN	NaN	NaN	NaN	9	884.47158	124.98	353620000	AADRPGVSL	A1A4S6
NaN	NaN	NaN	24.13061	24.35602	24.78492	NaN	NaN	NaN	NaN	NaN	NaN	NaN	NaN	NaN	NaN	NaN	NaN	NaN	NaN	NaN	26.23792	25.90111	25.84589	NaN	NaN	NaN	NaN	NaN	NaN	NaN	NaN	NaN	NaN	NaN	NaN	NaN	NaN	NaN	NaN	NaN	NaN	NaN	NaN	9	991.37707	162.51	455560000	AADSYTDSY	P18583-4;P18583-7;P18583;P18583-5;P18583-9;P18583-2;P18583-10;P18583-3;P18583-6
NaN	NaN	NaN	NaN	NaN	NaN	NaN	NaN	NaN	NaN	NaN	NaN	NaN	NaN	NaN	NaN	NaN	NaN	NaN	NaN	NaN	NaN	NaN	NaN	NaN	NaN	NaN	NaN	NaN	NaN	NaN	NaN	NaN	NaN	NaN	NaN	NaN	NaN	20.45071	21.59345	21.81773	NaN	NaN	NaN	12	1272.6786	89.301	8293800	AADTAAQITQRK	P01889;P30504;P30510;Q29865;P04222;P30490;P30499;P30501;P30505;P30508;P30685;P30491;P10319;Q07000;Q29963;P10321;P18463;P30466;P30464;P30475;P30484;P30485;Q29718;Q29836;Q95365;P03989;P30460;P30462;P30480;P30493;P30495;Q31612;P30481;P30487
NaN	NaN	NaN	NaN	NaN	NaN	NaN	NaN	NaN	NaN	NaN	NaN	NaN	NaN	NaN	NaN	NaN	NaN	NaN	NaN	NaN	NaN	NaN	NaN	NaN	NaN	NaN	NaN	NaN	NaN	NaN	NaN	NaN	NaN	NaN	NaN	NaN	NaN	NaN	NaN	NaN	NaN	NaN	25.09531	14	1587.8005	122.78	35846000	AADTAAQITQRKWE	P01889;P30504;P30510;Q29865;P04222;P30490;P30499;P30501;P30505;P30508;P30685;P30491;P10319;Q07000;Q29963;P18463;P30466;P30464;P30475;P30484;P30485;Q29718;Q29836;Q95365;P03989;P30460;P30462;P30480;P30493;P30495;Q31612;P30481;P30487
NaN	NaN	NaN	NaN	NaN	NaN	NaN	NaN	NaN	NaN	NaN	NaN	NaN	NaN	NaN	NaN	NaN	NaN	NaN	NaN	NaN	NaN	NaN	NaN	NaN	NaN	NaN	NaN	NaN	NaN	NaN	NaN	NaN	NaN	NaN	NaN	NaN	NaN	NaN	NaN	NaN	28.82848	28.55541	28.79736	15	1658.8376	258.53	1337700000	AADTAAQITQRKWEA	P01889;P30504;P30510;Q29865;P04222;P30490;P30499;P30501;P30505;P30508;P30685;P30491;P10319;Q07000;Q29963;P18463;P30466;P30464;P30475;P30484;P30485;Q29718;Q29836;Q95365;P03989;P30460;P30462;P30480;P30493;P30495;Q31612;P30481;P30487
NaN	NaN	NaN	NaN	NaN	NaN	NaN	NaN	NaN	NaN	NaN	NaN	NaN	NaN	NaN	NaN	NaN	NaN	NaN	NaN	NaN	NaN	NaN	NaN	NaN	NaN	NaN	NaN	NaN	NaN	NaN	NaN	NaN	NaN	NaN	NaN	NaN	NaN	NaN	NaN	NaN	26.69763	26.56122	26.5025	16	1729.8747	222.74	302930000	AADTAAQITQRKWEAA	P01889;P30504;P30510;Q29865;P04222;P30490;P30499;P30501;P30505;P30508;P30685;P30491;P10319;Q07000;Q29963;P18463;P30466;P30464;P30475;P30484;P30485;Q29718;Q29836;Q95365;P03989;P30460;P30462;P30480;P30493;P30495;Q31612;P30481;P30487
NaN	NaN	NaN	NaN	NaN	NaN	NaN	NaN	NaN	NaN	NaN	NaN	NaN	NaN	NaN	NaN	NaN	NaN	NaN	NaN	NaN	NaN	NaN	NaN	NaN	NaN	NaN	NaN	NaN	NaN	NaN	NaN	NaN	NaN	NaN	NaN	NaN	NaN	NaN	NaN	NaN	25.4009	25.57392	25.22395	21	2343.1567	166.29	133440000	AADTAAQITQRKWEAAREAEQ	P01889;P30504;P30510;Q29865;P04222;P30490;P30508;Q07000;Q29963;P30464;P30484;P30462;P30493;P30487
NaN	NaN	NaN	NaN	NaN	NaN	NaN	NaN	NaN	NaN	NaN	NaN	NaN	NaN	NaN	NaN	NaN	NaN	NaN	NaN	NaN	NaN	NaN	NaN	26.87432	27.1049	24.84221	NaN	NaN	NaN	NaN	NaN	NaN	NaN	NaN	NaN	NaN	NaN	NaN	NaN	NaN	NaN	NaN	NaN	23	2612.3419	134.29	297440000	AADTAAQITQRKWEAAREAEQLR	P04222;P30490;Q07000;P30462;P30493;P30487
NaN	NaN	NaN	NaN	NaN	NaN	NaN	NaN	NaN	NaN	NaN	NaN	NaN	NaN	NaN	NaN	NaN	NaN	NaN	NaN	NaN	NaN	NaN	NaN	NaN	NaN	NaN	NaN	NaN	NaN	NaN	NaN	NaN	NaN	NaN	NaN	NaN	NaN	NaN	NaN	NaN	26.08278	26.85436	26.64182	22	2499.2578	161.22	297110000	AADTAAQITQRKWEAAREAEQR	P01889;P30504;P30510;Q29865
NaN	NaN	NaN	NaN	NaN	NaN	NaN	NaN	NaN	NaN	NaN	NaN	NaN	NaN	NaN	NaN	NaN	NaN	NaN	NaN	NaN	NaN	NaN	NaN	NaN	NaN	NaN	NaN	NaN	NaN	NaN	NaN	NaN	NaN	NaN	25.30814	25.35178	25.12955	NaN	NaN	NaN	28.26879	27.45795	28.67633	23	2655.359	164.98	1242300000	AADTAAQITQRKWEAAREAEQRR	P01889;P30504;P30510;Q29865
NaN	NaN	NaN	NaN	NaN	NaN	NaN	NaN	NaN	NaN	NaN	NaN	NaN	NaN	NaN	NaN	NaN	NaN	NaN	NaN	NaN	NaN	NaN	NaN	NaN	NaN	NaN	NaN	NaN	NaN	NaN	NaN	NaN	NaN	NaN	NaN	NaN	NaN	NaN	NaN	NaN	25.43234	25.62109	NaN	24	2726.3961	110.38	96888000	AADTAAQITQRKWEAAREAEQRRA	P01889;P30504;P30510;Q29865
NaN	NaN	NaN	NaN	NaN	NaN	NaN	NaN	NaN	NaN	NaN	NaN	NaN	NaN	NaN	NaN	NaN	NaN	NaN	NaN	NaN	NaN	NaN	NaN	26.08982	25.73972	24.15653	NaN	NaN	NaN	NaN	NaN	NaN	NaN	NaN	NaN	NaN	NaN	NaN	NaN	NaN	27.93422	27.88361	27.48853	23	2685.3372	143.4	838560000	AADTAAQITQRKWEAAREAEQWR	P30508;Q29963;P30464;P30484
NaN	NaN	NaN	NaN	NaN	NaN	NaN	NaN	NaN	NaN	NaN	NaN	NaN	NaN	NaN	NaN	NaN	NaN	NaN	NaN	NaN	NaN	NaN	NaN	24.28482	24.71434	NaN	NaN	NaN	NaN	NaN	NaN	NaN	NaN	NaN	NaN	NaN	NaN	NaN	NaN	NaN	24.27782	24.70314	24.23403	24	2756.3743	72.532	115350000	AADTAAQITQRKWEAAREAEQWRA	P30508;Q29963;P30464;P30484
NaN	NaN	NaN	NaN	NaN	NaN	NaN	NaN	NaN	NaN	NaN	NaN	NaN	NaN	NaN	NaN	NaN	NaN	NaN	NaN	NaN	NaN	NaN	NaN	24.22891	24.85091	22.42314	NaN	NaN	NaN	NaN	NaN	NaN	NaN	NaN	NaN	NaN	NaN	NaN	NaN	NaN	NaN	NaN	NaN	25	2919.4376	101.41	55547000	AADTAAQITQRKWEAAREAEQWRAY	P30508;Q29963;P30464;P30484
NaN	NaN	NaN	NaN	NaN	NaN	NaN	NaN	NaN	NaN	NaN	NaN	NaN	NaN	NaN	NaN	NaN	NaN	NaN	NaN	NaN	NaN	NaN	NaN	NaN	NaN	NaN	NaN	NaN	NaN	NaN	NaN	NaN	NaN	NaN	24.91292	NaN	NaN	NaN	NaN	NaN	NaN	NaN	NaN	24	2655.3477	78.324	31589000	AADTAAQITQRKWEAARVAEQDRA	P18463;Q29718;P30460;P30480;P30481
NaN	NaN	NaN	NaN	NaN	NaN	NaN	NaN	NaN	NaN	NaN	NaN	NaN	NaN	NaN	NaN	NaN	NaN	NaN	NaN	NaN	NaN	NaN	NaN	NaN	NaN	NaN	NaN	NaN	NaN	NaN	NaN	NaN	NaN	NaN	28.56613	28.32492	28.56932	26.39898	26.22262	26.04381	NaN	NaN	NaN	23	2582.3677	158.52	1368000000	AADTAAQITQRKWEAARVAEQLR	P30685;P30491;P10319;P30466;P30475;P30485;Q29836;Q95365;P03989;P30495;Q31612
NaN	NaN	NaN	NaN	NaN	NaN	NaN	NaN	NaN	NaN	NaN	NaN	NaN	NaN	NaN	NaN	NaN	NaN	NaN	NaN	NaN	NaN	NaN	NaN	NaN	NaN	NaN	NaN	NaN	NaN	NaN	NaN	NaN	NaN	NaN	25.84331	24.764	25.37196	25.1952	25.1882	25.42525	NaN	NaN	NaN	24	2683.4154	121.47	253820000	AADTAAQITQRKWEAARVAEQLRT	P30475;Q29836;Q95365
NaN	NaN	NaN	NaN	NaN	NaN	NaN	NaN	NaN	NaN	NaN	NaN	NaN	NaN	NaN	NaN	NaN	NaN	NaN	NaN	NaN	NaN	NaN	NaN	NaN	NaN	NaN	NaN	NaN	NaN	NaN	NaN	NaN	NaN	NaN	25.88367	25.85802	26.08008	NaN	23.32471	NaN	NaN	NaN	NaN	25	2846.4787	95.835	204170000	AADTAAQITQRKWEAARVAEQLRTY	P30475;Q29836;Q95365
NaN	NaN	NaN	NaN	NaN	NaN	NaN	NaN	NaN	NaN	NaN	NaN	NaN	NaN	NaN	NaN	NaN	NaN	21.9805	23.0415	22.64515	NaN	NaN	NaN	NaN	NaN	NaN	NaN	NaN	NaN	NaN	NaN	NaN	NaN	NaN	NaN	NaN	NaN	NaN	NaN	NaN	NaN	NaN	NaN	9	949.42536	112.59	32357000	AADTHEGHI	Q15904
NaN	NaN	NaN	NaN	NaN	NaN	NaN	NaN	NaN	NaN	NaN	NaN	NaN	NaN	NaN	NaN	NaN	NaN	NaN	NaN	NaN	NaN	NaN	NaN	NaN	NaN	NaN	NaN	NaN	NaN	NaN	NaN	NaN	NaN	NaN	NaN	NaN	NaN	25.81692	25.95276	26.15565	NaN	NaN	NaN	13	1342.7245	131.82	211430000	AADYKILGGSVLH	Q15843
NaN	NaN	NaN	NaN	NaN	NaN	NaN	NaN	NaN	NaN	NaN	NaN	NaN	NaN	NaN	NaN	NaN	NaN	NaN	NaN	NaN	NaN	NaN	NaN	NaN	NaN	NaN	NaN	NaN	NaN	NaN	NaN	NaN	NaN	NaN	NaN	NaN	NaN	23.97727	23.9757	24.47853	NaN	NaN	NaN	14	1455.8086	132.32	72593000	AADYKILGGSVLHL	Q15843
NaN	27.93848	27.53364	NaN	NaN	NaN	NaN	NaN	NaN	NaN	NaN	NaN	NaN	NaN	NaN	NaN	NaN	NaN	NaN	NaN	NaN	NaN	NaN	NaN	NaN	NaN	NaN	NaN	NaN	NaN	NaN	NaN	NaN	NaN	NaN	NaN	NaN	NaN	NaN	NaN	NaN	NaN	NaN	NaN	9	715.35007	113.85	451520000	AAEAAAAAA	Q8IZU1
NaN	NaN	NaN	NaN	NaN	NaN	NaN	NaN	NaN	NaN	NaN	NaN	27.94213	27.71089	27.54885	27.55713	27.41885	27.20098	NaN	NaN	NaN	NaN	NaN	NaN	NaN	NaN	NaN	NaN	NaN	NaN	NaN	NaN	NaN	NaN	NaN	NaN	NaN	NaN	NaN	NaN	NaN	NaN	NaN	NaN	11	944.46756	101.6	1205100000	AAEAAGAGART	Q86V15
NaN	NaN	NaN	NaN	NaN	NaN	NaN	NaN	NaN	NaN	NaN	NaN	24.72671	24.26914	NaN	23.95109	23.73851	23.44884	NaN	NaN	NaN	NaN	NaN	NaN	NaN	NaN	NaN	NaN	NaN	NaN	NaN	NaN	NaN	NaN	NaN	NaN	NaN	NaN	NaN	NaN	NaN	NaN	NaN	NaN	9	1036.5526	109.71	89645000	AAEAHRQVR	P50579-3;P50579-2;P50579
24.7399	25.3254	24.83875	NaN	NaN	NaN	NaN	NaN	NaN	NaN	NaN	NaN	NaN	NaN	NaN	NaN	NaN	NaN	NaN	NaN	NaN	NaN	NaN	NaN	NaN	NaN	NaN	NaN	NaN	NaN	NaN	NaN	NaN	NaN	NaN	NaN	NaN	NaN	NaN	NaN	NaN	NaN	NaN	NaN	9	815.4025	98.415	100070000	AAEALEAAA	A6NNW6;A6NNW6-2
NaN	NaN	NaN	NaN	NaN	NaN	NaN	NaN	NaN	NaN	NaN	NaN	NaN	NaN	NaN	NaN	NaN	NaN	NaN	24.11012	24.25415	NaN	NaN	NaN	NaN	NaN	NaN	NaN	NaN	NaN	NaN	NaN	NaN	NaN	NaN	NaN	NaN	NaN	NaN	NaN	NaN	NaN	NaN	NaN	9	886.43961	107.67	63548000	AAEEANAVL	Q96J42-2;Q96J42
25.53742	25.7062	25.5771	NaN	NaN	NaN	NaN	NaN	NaN	NaN	NaN	NaN	NaN	NaN	NaN	NaN	NaN	NaN	NaN	NaN	NaN	NaN	NaN	NaN	NaN	NaN	NaN	NaN	NaN	NaN	NaN	NaN	NaN	NaN	NaN	NaN	NaN	NaN	NaN	NaN	NaN	NaN	NaN	NaN	9	986.50327	99.802	278050000	AAEEGLREL	O43293
NaN	NaN	NaN	NaN	NaN	NaN	NaN	NaN	NaN	NaN	NaN	NaN	NaN	NaN	NaN	NaN	NaN	NaN	24.48056	24.38291	25.28531	NaN	NaN	NaN	NaN	NaN	NaN	NaN	NaN	NaN	NaN	NaN	NaN	NaN	NaN	NaN	NaN	NaN	NaN	NaN	NaN	NaN	NaN	NaN	9	974.46689	106.42	86177000	AAEEREASL	Q14980-2;Q14980;Q14980-4;Q14980-3
27.3053	27.07378	26.8169	NaN	NaN	NaN	NaN	NaN	NaN	NaN	NaN	NaN	NaN	NaN	NaN	NaN	NaN	NaN	NaN	NaN	NaN	NaN	NaN	NaN	NaN	NaN	NaN	NaN	NaN	NaN	NaN	NaN	NaN	NaN	NaN	NaN	NaN	NaN	NaN	NaN	NaN	NaN	NaN	NaN	9	1043.5724	107.57	632400000	AAEERVRTL	Q7Z7A1-5;Q7Z7A1;Q7Z7A1-2;Q7Z7A1-3;Q7Z7A1-4
NaN	NaN	NaN	NaN	NaN	NaN	NaN	NaN	NaN	NaN	NaN	NaN	NaN	NaN	NaN	NaN	NaN	NaN	NaN	NaN	NaN	NaN	NaN	NaN	NaN	NaN	NaN	NaN	NaN	NaN	NaN	NaN	22.78626	NaN	23.10797	NaN	NaN	NaN	NaN	NaN	NaN	22.11178	22.85358	NaN	17	1934.923	215.85	28385000	AAEEVMCYTSLQLRPPQ	Q9Y3P8
NaN	NaN	NaN	NaN	NaN	NaN	NaN	NaN	NaN	NaN	NaN	NaN	NaN	NaN	NaN	NaN	NaN	NaN	NaN	NaN	NaN	NaN	NaN	NaN	NaN	NaN	NaN	NaN	NaN	NaN	NaN	NaN	NaN	NaN	NaN	NaN	NaN	NaN	25.29803	24.83817	25.8458	NaN	NaN	NaN	14	1613.7474	97.456	131550000	AAEFIQQFNNQAFS	P46459;P46459-2
NaN	NaN	NaN	NaN	NaN	NaN	NaN	NaN	NaN	NaN	NaN	NaN	NaN	NaN	NaN	NaN	NaN	NaN	NaN	NaN	NaN	NaN	NaN	NaN	NaN	NaN	NaN	NaN	NaN	NaN	NaN	NaN	NaN	NaN	NaN	NaN	24.35016	25.1653	NaN	NaN	NaN	NaN	NaN	NaN	16	1769.8373	112.13	59014000	AAEFIQQFNNQAFSVG	P46459;P46459-2
NaN	NaN	24.07765	NaN	NaN	NaN	NaN	NaN	NaN	NaN	NaN	NaN	NaN	NaN	NaN	NaN	NaN	NaN	NaN	NaN	NaN	NaN	NaN	NaN	NaN	NaN	NaN	NaN	NaN	NaN	NaN	NaN	NaN	NaN	NaN	NaN	NaN	NaN	NaN	NaN	NaN	NaN	NaN	NaN	10	772.37153	106.43	17705000	AAEGAAAAAA	Q96EK4;A6NHT5
NaN	NaN	NaN	NaN	NaN	NaN	NaN	NaN	NaN	NaN	NaN	NaN	NaN	NaN	NaN	NaN	NaN	NaN	NaN	NaN	NaN	NaN	NaN	NaN	NaN	NaN	NaN	NaN	NaN	NaN	NaN	NaN	NaN	NaN	NaN	NaN	NaN	NaN	NaN	21.83484	21.91324	NaN	NaN	NaN	14	1538.8821	97.456	7690000	AAEIILGLQFLHSK	Q04759;Q04759-2;Q04759-3
NaN	NaN	NaN	NaN	NaN	NaN	NaN	NaN	NaN	NaN	NaN	NaN	NaN	NaN	NaN	NaN	NaN	NaN	NaN	NaN	NaN	24.13375	24.23666	24.31983	NaN	NaN	NaN	NaN	NaN	NaN	NaN	NaN	NaN	NaN	NaN	NaN	NaN	NaN	NaN	NaN	NaN	NaN	NaN	NaN	9	885.51713	86.866	59116000	AAEIVLSAL	Q8WUY3-4;Q8WUY3;Q8WUY3-2;Q8WUY3-3
NaN	NaN	NaN	NaN	NaN	NaN	NaN	NaN	NaN	NaN	NaN	NaN	NaN	NaN	NaN	NaN	NaN	NaN	NaN	NaN	NaN	NaN	NaN	NaN	NaN	NaN	NaN	NaN	NaN	NaN	NaN	NaN	NaN	NaN	NaN	NaN	NaN	NaN	NaN	NaN	NaN	23.55508	23.47754	23.22422	19	1796.9745	154.13	90161000	AAEKGVRTLTAAAVSGAQP	O60664-3;O60664;O60664-4
NaN	NaN	NaN	NaN	NaN	NaN	NaN	NaN	NaN	NaN	NaN	NaN	NaN	NaN	NaN	NaN	NaN	NaN	NaN	NaN	NaN	NaN	NaN	NaN	NaN	NaN	NaN	NaN	NaN	NaN	NaN	NaN	NaN	NaN	NaN	NaN	NaN	NaN	NaN	NaN	NaN	25.62614	25.36703	25.23111	20	1910.0585	100.68	293840000	AAEKGVRTLTAAAVSGAQPI	O60664-3;O60664;O60664-4
NaN	NaN	NaN	NaN	NaN	NaN	NaN	NaN	NaN	NaN	NaN	NaN	NaN	NaN	NaN	NaN	NaN	NaN	NaN	23.36906	22.97462	NaN	NaN	NaN	NaN	NaN	NaN	NaN	NaN	NaN	NaN	NaN	NaN	NaN	NaN	NaN	NaN	NaN	NaN	NaN	NaN	NaN	NaN	NaN	9	984.63317	138.06	75296000	AAEKKVVKI	P82979
NaN	NaN	NaN	NaN	NaN	NaN	NaN	NaN	NaN	NaN	NaN	NaN	NaN	NaN	NaN	NaN	NaN	NaN	NaN	NaN	NaN	NaN	NaN	NaN	NaN	NaN	NaN	NaN	NaN	NaN	NaN	NaN	NaN	NaN	NaN	NaN	NaN	NaN	23.73376	23.26299	23.50809	NaN	NaN	NaN	17	2057.1534	79.837	35945000	AAELLRHKFFQKAKNKE	O95747
NaN	NaN	NaN	NaN	NaN	NaN	NaN	NaN	NaN	NaN	NaN	NaN	NaN	NaN	NaN	NaN	NaN	NaN	NaN	NaN	NaN	NaN	NaN	NaN	23.6937	23.45839	22.28884	24.6198	24.4607	24.35616	25.15819	24.14172	NaN	NaN	NaN	NaN	NaN	NaN	NaN	NaN	NaN	NaN	NaN	NaN	16	1778.8145	80.979	156520000	AAELRSEDYELLCPNG	P08582
NaN	NaN	NaN	NaN	NaN	NaN	NaN	NaN	NaN	NaN	NaN	NaN	NaN	NaN	NaN	NaN	NaN	NaN	NaN	NaN	NaN	NaN	NaN	NaN	NaN	NaN	NaN	NaN	NaN	NaN	NaN	NaN	24.35037	24.0089	23.65524	NaN	NaN	NaN	NaN	NaN	NaN	NaN	NaN	NaN	16	1887.0003	106.42	51481000	AAEQIKHILANFKNYQ	P13693;P13693-2;Q56UQ5
NaN	NaN	NaN	NaN	NaN	NaN	NaN	NaN	NaN	NaN	NaN	NaN	NaN	NaN	NaN	NaN	NaN	NaN	NaN	NaN	NaN	NaN	NaN	NaN	NaN	NaN	NaN	NaN	NaN	NaN	NaN	NaN	24.34503	24.42848	NaN	NaN	NaN	NaN	NaN	NaN	NaN	NaN	NaN	NaN	14	1393.7565	166.86	43889000	AAETIEALHAAGLK	Q8NB49-2;Q8NB49-3;Q8NB49-4;Q8NB49
NaN	NaN	NaN	NaN	NaN	NaN	NaN	NaN	NaN	NaN	NaN	NaN	NaN	NaN	NaN	NaN	NaN	NaN	NaN	NaN	NaN	NaN	NaN	NaN	NaN	NaN	NaN	NaN	NaN	NaN	NaN	NaN	24.25306	24.27042	25.01078	NaN	NaN	NaN	NaN	NaN	NaN	NaN	NaN	NaN	15	1492.8249	65.472	74036000	AAETIEALHAAGLKV	Q8NB49-2;Q8NB49-3;Q8NB49-4;Q8NB49
NaN	NaN	NaN	NaN	NaN	NaN	NaN	NaN	NaN	NaN	NaN	NaN	NaN	NaN	NaN	NaN	NaN	NaN	NaN	NaN	NaN	NaN	NaN	NaN	NaN	NaN	NaN	NaN	NaN	NaN	NaN	NaN	26.93517	26.95549	27.15634	NaN	NaN	NaN	NaN	NaN	NaN	NaN	NaN	NaN	16	1678.9043	236.16	408050000	AAETIEALHAAGLKVW	Q8NB49-2;Q8NB49-3;Q8NB49-4;Q8NB49
NaN	NaN	NaN	NaN	NaN	NaN	NaN	NaN	NaN	NaN	NaN	NaN	NaN	NaN	NaN	NaN	NaN	NaN	NaN	NaN	NaN	NaN	NaN	NaN	NaN	NaN	NaN	NaN	NaN	NaN	NaN	NaN	NaN	NaN	NaN	23.22924	NaN	23.87811	NaN	NaN	NaN	NaN	NaN	NaN	17	1825.9574	73.983	25252000	AAEVAGQFVIKLTHDVE	P02786
NaN	NaN	NaN	NaN	NaN	NaN	NaN	NaN	NaN	NaN	NaN	NaN	NaN	NaN	NaN	NaN	NaN	NaN	NaN	NaN	NaN	NaN	NaN	NaN	NaN	NaN	NaN	NaN	NaN	NaN	NaN	NaN	NaN	NaN	NaN	NaN	NaN	NaN	NaN	NaN	NaN	24.19302	24.58285	24.22538	15	1687.8305	169.41	63921000	AAEVTELHVISYEVE	Q63HN8-4;Q63HN8;Q63HN8-6
NaN	NaN	NaN	NaN	NaN	NaN	NaN	NaN	NaN	NaN	NaN	NaN	NaN	NaN	NaN	NaN	NaN	NaN	NaN	NaN	NaN	NaN	NaN	NaN	26.04354	27.2076	24.59486	NaN	NaN	NaN	NaN	NaN	NaN	NaN	NaN	NaN	NaN	NaN	NaN	NaN	NaN	NaN	NaN	NaN	15	1761.9348	116.35	249500000	AAEWKKLFKPCASQR	Q4G148-2;Q4G148
NaN	NaN	NaN	NaN	NaN	NaN	NaN	NaN	NaN	NaN	NaN	NaN	NaN	NaN	NaN	NaN	NaN	NaN	NaN	NaN	NaN	NaN	NaN	NaN	NaN	NaN	NaN	22.91709	22.43196	22.89165	NaN	NaN	NaN	NaN	NaN	NaN	NaN	NaN	NaN	NaN	NaN	NaN	NaN	NaN	15	1528.8223	49.724	21360000	AAFAAARSIRARDPG	O95831;O95831-3;O95831-4;O95831-6
NaN	26.24536	26.20732	NaN	NaN	NaN	NaN	NaN	NaN	NaN	NaN	NaN	NaN	NaN	NaN	NaN	NaN	NaN	25.32347	24.27888	25.05217	NaN	NaN	NaN	NaN	NaN	NaN	NaN	NaN	NaN	NaN	NaN	NaN	NaN	NaN	NaN	NaN	NaN	NaN	NaN	NaN	NaN	NaN	NaN	9	1001.4971	110.34	254160000	AAFAHFPEL	O60306
NaN	NaN	NaN	29.93537	29.99118	26.15186	NaN	NaN	NaN	NaN	NaN	NaN	NaN	NaN	NaN	NaN	NaN	NaN	29.46258	29.79988	29.89021	29.96237	30.02499	30.33554	NaN	NaN	NaN	NaN	NaN	NaN	NaN	NaN	NaN	NaN	NaN	NaN	NaN	NaN	NaN	NaN	NaN	NaN	NaN	NaN	9	1032.528	107.59	11020000000	AAFAYTVKY	Q8N2K1;Q8N2K1-3;Q8N2K1-2
NaN	NaN	NaN	27.20508	27.23936	27.42982	NaN	NaN	NaN	NaN	NaN	NaN	NaN	NaN	NaN	NaN	NaN	NaN	NaN	NaN	NaN	NaN	NaN	NaN	NaN	NaN	NaN	NaN	NaN	NaN	NaN	NaN	NaN	NaN	NaN	NaN	NaN	NaN	NaN	NaN	NaN	NaN	NaN	NaN	9	883.40758	105.2	566070000	AAFDGGFTV	Q86WA8;Q86WA8-2
NaN	NaN	NaN	NaN	NaN	NaN	NaN	NaN	NaN	NaN	NaN	NaN	NaN	NaN	NaN	NaN	NaN	NaN	28.28573	28.85103	28.87795	27.37327	27.58241	27.69139	NaN	NaN	NaN	NaN	NaN	NaN	NaN	NaN	NaN	NaN	NaN	NaN	NaN	NaN	NaN	NaN	NaN	NaN	NaN	NaN	9	1032.5604	127.46	1896300000	AAFDKIQQL	Q9P2I0
NaN	NaN	NaN	NaN	NaN	NaN	NaN	NaN	NaN	NaN	NaN	NaN	NaN	NaN	NaN	NaN	NaN	NaN	24.94391	24.28708	24.68656	23.51099	23.12152	NaN	NaN	NaN	NaN	NaN	NaN	NaN	NaN	NaN	NaN	NaN	NaN	NaN	NaN	NaN	NaN	NaN	NaN	NaN	NaN	NaN	9	1207.5411	143.73	112230000	AAFDQWREW	Q16555;Q16555-2
NaN	NaN	NaN	NaN	NaN	NaN	NaN	NaN	NaN	NaN	NaN	NaN	26.24811	25.98227	26.3205	26.42509	26.22115	26.11652	NaN	NaN	NaN	NaN	NaN	NaN	NaN	NaN	NaN	NaN	NaN	NaN	NaN	NaN	NaN	NaN	NaN	NaN	NaN	NaN	NaN	NaN	NaN	NaN	NaN	NaN	9	1047.5461	88.948	470880000	AAFEEAVRR	P51151
NaN	NaN	NaN	NaN	NaN	NaN	NaN	NaN	NaN	NaN	NaN	NaN	NaN	NaN	NaN	NaN	NaN	NaN	25.85412	26.42554	26.6392	27.74015	27.67047	27.72358	NaN	NaN	NaN	NaN	NaN	NaN	NaN	NaN	NaN	NaN	NaN	NaN	NaN	NaN	NaN	NaN	NaN	NaN	NaN	NaN	9	976.52295	106.91	3769400000	AAFEKALEV	Q13325
NaN	NaN	NaN	24.27064	24.60354	25.26119	NaN	NaN	NaN	NaN	NaN	NaN	NaN	NaN	NaN	NaN	NaN	NaN	NaN	NaN	NaN	NaN	NaN	NaN	NaN	NaN	NaN	NaN	NaN	NaN	NaN	NaN	NaN	NaN	NaN	NaN	NaN	NaN	NaN	NaN	NaN	NaN	NaN	NaN	9	948.52803	93.162	85945000	AAFEKSLAI	Q96HA7-2;Q96HA7
NaN	NaN	NaN	NaN	NaN	NaN	NaN	NaN	NaN	NaN	NaN	NaN	NaN	NaN	NaN	NaN	NaN	NaN	NaN	NaN	NaN	NaN	NaN	NaN	22.89877	22.49086	21.99241	NaN	NaN	NaN	NaN	NaN	NaN	NaN	NaN	NaN	NaN	NaN	NaN	NaN	NaN	NaN	NaN	NaN	13	1531.8471	98.943	17887000	AAFERLVKENSRL	Q15025-2;Q15025;Q15025-7;Q15025-8;Q15025-5;Q15025-6;Q15025-4
NaN	NaN	NaN	NaN	NaN	NaN	NaN	NaN	NaN	NaN	NaN	NaN	NaN	NaN	NaN	NaN	NaN	NaN	NaN	NaN	NaN	NaN	NaN	NaN	23.94297	24.24525	23.88679	NaN	NaN	NaN	NaN	NaN	NaN	NaN	NaN	NaN	NaN	NaN	NaN	NaN	NaN	NaN	NaN	NaN	14	1659.942	77.22	51523000	AAFERLVKENSRLK	Q15025-2;Q15025;Q15025-7;Q15025-8;Q15025-5;Q15025-6;Q15025-4
NaN	NaN	NaN	25.18044	25.8075	26.16544	NaN	NaN	NaN	NaN	NaN	NaN	NaN	NaN	NaN	NaN	NaN	NaN	NaN	NaN	NaN	24.856	25.05573	25.03846	NaN	NaN	NaN	NaN	NaN	NaN	NaN	NaN	NaN	NaN	NaN	NaN	NaN	NaN	NaN	NaN	NaN	NaN	NaN	NaN	9	952.5382	106.42	271720000	AAFLKAIGY	O75533
NaN	NaN	NaN	25.02081	25.3292	26.1378	NaN	NaN	NaN	NaN	NaN	NaN	NaN	NaN	NaN	NaN	NaN	NaN	NaN	NaN	NaN	NaN	NaN	NaN	NaN	NaN	NaN	NaN	NaN	NaN	NaN	NaN	NaN	NaN	NaN	NaN	NaN	NaN	NaN	NaN	NaN	NaN	NaN	NaN	11	1269.7557	100.88	150030000	AAFREPRLLVV	P08865
25.33241	25.2636	25.27014	NaN	NaN	NaN	NaN	NaN	NaN	NaN	NaN	NaN	NaN	NaN	NaN	NaN	NaN	NaN	NaN	NaN	NaN	NaN	NaN	NaN	NaN	NaN	NaN	NaN	NaN	NaN	NaN	NaN	NaN	NaN	NaN	NaN	NaN	NaN	NaN	NaN	NaN	NaN	NaN	NaN	9	1069.5556	80.684	122990000	AAFTLRTQY	Q99856;A6NKF2;Q8IVW6-4;Q8IVW6;Q8IVW6-3
NaN	NaN	NaN	NaN	NaN	NaN	NaN	NaN	NaN	NaN	NaN	NaN	NaN	NaN	NaN	NaN	NaN	NaN	NaN	NaN	NaN	NaN	NaN	NaN	NaN	NaN	NaN	NaN	NaN	NaN	NaN	NaN	NaN	NaN	NaN	NaN	21.67228	21.8121	NaN	NaN	NaN	NaN	NaN	NaN	12	1431.7333	72.652	7024100	AAFTMFSRFLNK	P10619;P10619-2
NaN	NaN	NaN	NaN	NaN	NaN	NaN	NaN	NaN	NaN	NaN	NaN	NaN	NaN	NaN	NaN	NaN	NaN	NaN	NaN	NaN	NaN	NaN	NaN	25.67484	25.22269	24.92637	23.5844	23.57693	23.93643	NaN	NaN	NaN	NaN	NaN	NaN	NaN	NaN	NaN	NaN	NaN	NaN	NaN	NaN	13	1459.7208	141.1	213300000	AAFVQTHRPTGEF	P20036
NaN	NaN	NaN	NaN	NaN	NaN	NaN	NaN	NaN	NaN	NaN	NaN	NaN	NaN	NaN	NaN	NaN	NaN	NaN	NaN	NaN	NaN	NaN	NaN	27.28268	27.08568	25.95505	25.06702	24.20784	24.70883	NaN	NaN	NaN	NaN	NaN	NaN	NaN	NaN	NaN	NaN	NaN	NaN	NaN	NaN	14	1590.7613	88.441	452700000	AAFVQTHRPTGEFM	P20036
NaN	NaN	NaN	NaN	NaN	NaN	NaN	NaN	NaN	NaN	NaN	NaN	NaN	NaN	NaN	NaN	NaN	NaN	NaN	NaN	NaN	NaN	NaN	NaN	NaN	NaN	NaN	NaN	NaN	NaN	NaN	NaN	NaN	NaN	NaN	NaN	NaN	NaN	NaN	NaN	NaN	23.40054	NaN	NaN	16	1751.8326	51.927	11073000	AAGAEDEKVYTDRAKE	Q08AD1-2;Q08AD1-3;Q08AD1
NaN	NaN	NaN	NaN	NaN	NaN	NaN	NaN	NaN	NaN	NaN	NaN	NaN	NaN	NaN	NaN	NaN	NaN	NaN	NaN	NaN	NaN	NaN	NaN	22.01154	21.94424	21.40437	22.45588	22.08274	22.65104	NaN	NaN	20.96916	20.92716	20.46852	22.00936	NaN	NaN	NaN	NaN	NaN	NaN	NaN	NaN	18	1742.0163	132.4	37539000	AAGAGKVTKSAQKAQKAK	P68104;Q5VTE0;P68104-2
NaN	NaN	NaN	NaN	NaN	NaN	NaN	NaN	NaN	NaN	NaN	NaN	NaN	NaN	NaN	NaN	NaN	NaN	NaN	NaN	NaN	NaN	NaN	NaN	NaN	NaN	NaN	NaN	21.36874	NaN	NaN	NaN	NaN	NaN	NaN	NaN	NaN	NaN	NaN	NaN	NaN	NaN	NaN	NaN	10	1070.5833	92.538	2707900	AAGAQQEKLR	Q15828
25.09184	25.10105	24.5438	NaN	NaN	NaN	NaN	NaN	NaN	NaN	NaN	NaN	NaN	NaN	NaN	NaN	NaN	NaN	NaN	NaN	NaN	NaN	NaN	NaN	NaN	NaN	NaN	NaN	NaN	NaN	NaN	NaN	NaN	NaN	NaN	NaN	NaN	NaN	NaN	NaN	NaN	NaN	NaN	NaN	9	819.34327	143.02	123490000	AAGEPGTSM	Q5VTR2
NaN	NaN	NaN	NaN	NaN	NaN	NaN	NaN	NaN	NaN	NaN	NaN	NaN	NaN	NaN	NaN	NaN	NaN	NaN	NaN	NaN	NaN	NaN	NaN	24.3413	24.14258	21.82757	NaN	NaN	NaN	NaN	NaN	NaN	NaN	NaN	NaN	NaN	NaN	NaN	NaN	NaN	NaN	NaN	NaN	17	1998.9912	127.3	43497000	AAGEREFWQLLRDPNTP	P20062-2;P20062
NaN	23.50494	23.20814	NaN	NaN	NaN	NaN	NaN	NaN	NaN	NaN	NaN	NaN	NaN	NaN	NaN	NaN	NaN	NaN	NaN	NaN	NaN	NaN	NaN	NaN	NaN	NaN	NaN	NaN	NaN	NaN	NaN	NaN	NaN	NaN	NaN	NaN	NaN	NaN	NaN	NaN	NaN	NaN	NaN	9	797.37417	128.38	21594000	AAGPAPSPM	Q12834
NaN	NaN	NaN	23.09836	23.47197	23.79769	NaN	NaN	NaN	NaN	NaN	NaN	NaN	NaN	NaN	NaN	NaN	NaN	NaN	NaN	NaN	NaN	NaN	NaN	NaN	NaN	NaN	NaN	NaN	NaN	NaN	NaN	NaN	NaN	NaN	NaN	NaN	NaN	NaN	NaN	NaN	NaN	NaN	NaN	9	849.43447	128.38	35198000	AAGPSPHTL	Q68EM7-2;Q68EM7;Q68EM7-3;Q68EM7-6;Q68EM7-5;Q68EM7-7
NaN	NaN	NaN	NaN	NaN	NaN	NaN	NaN	NaN	NaN	NaN	NaN	NaN	NaN	NaN	NaN	NaN	NaN	NaN	NaN	NaN	NaN	NaN	NaN	NaN	NaN	NaN	NaN	NaN	NaN	NaN	NaN	24.32787	24.697	23.95669	NaN	NaN	NaN	NaN	NaN	NaN	NaN	NaN	NaN	15	1685.8485	125.53	64536000	AAGQYSTSYAQQKRK	O60313-2
NaN	NaN	NaN	NaN	NaN	NaN	NaN	NaN	NaN	NaN	NaN	NaN	NaN	NaN	NaN	NaN	NaN	NaN	NaN	NaN	NaN	NaN	NaN	NaN	NaN	NaN	NaN	NaN	NaN	NaN	NaN	NaN	21.55333	21.66018	21.61908	NaN	NaN	NaN	NaN	NaN	NaN	NaN	NaN	NaN	16	1784.9169	48.405	9612600	AAGQYSTSYAQQKRKV	O60313-2
NaN	NaN	NaN	NaN	NaN	NaN	NaN	NaN	NaN	NaN	NaN	NaN	NaN	NaN	NaN	NaN	NaN	NaN	NaN	NaN	NaN	NaN	NaN	NaN	NaN	NaN	NaN	NaN	NaN	NaN	NaN	NaN	25.94951	26.21067	25.86872	NaN	NaN	NaN	NaN	NaN	NaN	NaN	NaN	NaN	17	1871.949	120.63	203730000	AAGQYSTSYAQQKRKVS	O60313-2
NaN	NaN	NaN	NaN	NaN	NaN	NaN	NaN	NaN	NaN	NaN	NaN	NaN	NaN	NaN	NaN	NaN	NaN	NaN	NaN	NaN	NaN	NaN	NaN	NaN	NaN	NaN	NaN	NaN	NaN	NaN	NaN	NaN	NaN	NaN	27.43587	27.53423	27.76768	NaN	NaN	NaN	NaN	NaN	NaN	17	1987.95	106.19	604440000	AAGRWAVLYHTEDTRDQ	Q16558-2;Q16558
NaN	NaN	NaN	NaN	NaN	NaN	NaN	NaN	NaN	NaN	NaN	NaN	NaN	NaN	NaN	NaN	NaN	NaN	NaN	NaN	NaN	NaN	NaN	NaN	NaN	NaN	NaN	NaN	NaN	NaN	NaN	NaN	NaN	NaN	NaN	28.82469	28.8715	28.93109	NaN	NaN	NaN	NaN	NaN	NaN	18	2101.993	101.05	1478400000	AAGRWAVLYHTEDTRDQN	Q16558-2;Q16558
NaN	NaN	NaN	NaN	NaN	NaN	NaN	NaN	NaN	NaN	NaN	NaN	NaN	NaN	NaN	NaN	NaN	NaN	NaN	NaN	NaN	NaN	NaN	NaN	NaN	NaN	NaN	NaN	NaN	NaN	NaN	NaN	NaN	NaN	NaN	25.31927	26.22854	26.25521	NaN	NaN	NaN	NaN	NaN	NaN	20	2358.1101	136.26	200590000	AAGRWAVLYHTEDTRDQNQQ	Q16558-2;Q16558
NaN	NaN	NaN	NaN	NaN	NaN	NaN	NaN	NaN	NaN	NaN	NaN	NaN	NaN	NaN	NaN	NaN	NaN	NaN	NaN	NaN	NaN	NaN	NaN	NaN	NaN	NaN	NaN	NaN	NaN	NaN	NaN	NaN	NaN	NaN	NaN	NaN	NaN	21.54317	22.20302	21.89995	NaN	NaN	NaN	17	1679.9359	68.82	11797000	AAGRYGAISGFGLSLIK	Q9BT67
NaN	NaN	NaN	NaN	NaN	NaN	NaN	NaN	NaN	NaN	NaN	NaN	NaN	NaN	NaN	NaN	NaN	NaN	24.60315	24.67336	24.43377	26.11289	26.05836	25.93012	NaN	NaN	NaN	NaN	NaN	NaN	NaN	NaN	NaN	NaN	NaN	NaN	NaN	NaN	NaN	NaN	NaN	NaN	NaN	NaN	9	949.50936	122.13	362510000	AAGSRARVY	P19784
NaN	NaN	NaN	NaN	NaN	NaN	NaN	NaN	NaN	NaN	NaN	NaN	NaN	NaN	NaN	NaN	NaN	NaN	NaN	NaN	NaN	NaN	NaN	NaN	NaN	NaN	NaN	NaN	NaN	NaN	23.38232	22.41189	NaN	NaN	NaN	NaN	NaN	NaN	NaN	NaN	NaN	NaN	NaN	NaN	15	1405.7678	57.288	16514000	AAGTIILAHNSGGPK	Q2TAA5
NaN	NaN	NaN	NaN	NaN	NaN	NaN	NaN	NaN	NaN	NaN	NaN	NaN	NaN	NaN	NaN	NaN	NaN	23.53564	25.03049	25.07239	NaN	NaN	NaN	NaN	NaN	NaN	NaN	NaN	NaN	NaN	NaN	NaN	NaN	NaN	NaN	NaN	NaN	NaN	NaN	NaN	NaN	NaN	NaN	8	752.41809	130.01	81712000	AAGVHSVL	O43299
NaN	NaN	NaN	NaN	NaN	NaN	NaN	NaN	NaN	NaN	NaN	NaN	NaN	NaN	NaN	NaN	NaN	NaN	NaN	NaN	NaN	NaN	NaN	NaN	NaN	NaN	NaN	NaN	NaN	NaN	NaN	NaN	NaN	NaN	NaN	NaN	NaN	NaN	25.16515	25.24902	25.15387	NaN	NaN	NaN	15	1564.698	108.7	114830000	AAGVYSNMGNYKSFG	Q9NY33;Q9NY33-2
NaN	NaN	NaN	NaN	NaN	NaN	NaN	NaN	NaN	NaN	NaN	NaN	NaN	NaN	NaN	NaN	NaN	NaN	NaN	NaN	NaN	NaN	NaN	NaN	NaN	NaN	NaN	NaN	NaN	NaN	NaN	NaN	NaN	NaN	NaN	NaN	NaN	NaN	23.78487	23.91643	24.25695	NaN	NaN	NaN	17	1780.7726	117.79	50333000	AAGVYSNMGNYKSFGDT	Q9NY33;Q9NY33-2
NaN	NaN	NaN	NaN	NaN	NaN	NaN	NaN	NaN	NaN	NaN	NaN	NaN	NaN	NaN	NaN	NaN	NaN	NaN	NaN	NaN	NaN	NaN	NaN	NaN	NaN	NaN	NaN	NaN	NaN	NaN	NaN	NaN	NaN	NaN	NaN	NaN	NaN	NaN	24.72827	24.194	NaN	NaN	NaN	18	1908.8676	106.16	46985000	AAGVYSNMGNYKSFGDTK	Q9NY33;Q9NY33-2
NaN	NaN	NaN	NaN	NaN	NaN	NaN	NaN	NaN	NaN	NaN	NaN	NaN	23.16589	23.66481	21.70312	21.52626	NaN	NaN	NaN	NaN	NaN	NaN	NaN	NaN	NaN	NaN	NaN	NaN	NaN	NaN	NaN	NaN	NaN	NaN	NaN	NaN	NaN	NaN	NaN	NaN	NaN	NaN	NaN	8	811.43005	143.94	29144000	AAHGTVTR	O75874;P48735-2;P48735
NaN	NaN	NaN	NaN	NaN	NaN	NaN	NaN	NaN	NaN	NaN	NaN	NaN	NaN	NaN	NaN	NaN	NaN	NaN	NaN	NaN	NaN	NaN	NaN	NaN	NaN	NaN	NaN	NaN	NaN	NaN	NaN	22.88453	NaN	22.86478	NaN	NaN	NaN	NaN	NaN	NaN	NaN	NaN	NaN	20	2651.3252	74.519	15381000	AAHHEEFKRYEMLKEHERRR	Q02818
NaN	NaN	NaN	NaN	NaN	NaN	NaN	NaN	NaN	NaN	NaN	NaN	NaN	NaN	NaN	NaN	NaN	NaN	NaN	NaN	NaN	26.89977	26.82116	26.70912	NaN	NaN	NaN	NaN	NaN	NaN	NaN	NaN	NaN	NaN	NaN	NaN	NaN	NaN	NaN	NaN	NaN	NaN	NaN	NaN	9	929.4243	103.29	353490000	AAHPSEATF	Q9H9Q4;Q9H9Q4-2
26.50514	26.7183	26.45282	NaN	NaN	NaN	NaN	NaN	NaN	NaN	NaN	NaN	NaN	NaN	NaN	NaN	NaN	NaN	NaN	NaN	NaN	25.65141	25.2947	25.33368	NaN	NaN	NaN	NaN	NaN	NaN	NaN	NaN	NaN	NaN	NaN	NaN	NaN	NaN	NaN	NaN	NaN	NaN	NaN	NaN	9	903.44503	129.96	489190000	AAHTVTAAY	Q96KR1
NaN	NaN	NaN	NaN	NaN	NaN	NaN	NaN	NaN	NaN	NaN	NaN	NaN	NaN	NaN	NaN	NaN	NaN	NaN	NaN	NaN	NaN	NaN	NaN	NaN	NaN	NaN	NaN	NaN	NaN	26.76142	25.74106	NaN	NaN	NaN	NaN	NaN	NaN	NaN	NaN	NaN	NaN	NaN	NaN	16	1867.0581	68.481	169840000	AAHVLRKPIFGRYKPD	Q9H0X4;Q9H0X4-2
NaN	NaN	NaN	NaN	NaN	NaN	NaN	NaN	NaN	NaN	NaN	NaN	NaN	NaN	NaN	NaN	NaN	NaN	NaN	NaN	NaN	25.02943	24.45808	25.05871	NaN	NaN	NaN	NaN	NaN	NaN	NaN	NaN	NaN	NaN	NaN	NaN	NaN	NaN	NaN	NaN	NaN	NaN	NaN	NaN	9	1031.54	86.833	92241000	AAIDPRVQY	Q5TAX3
NaN	NaN	NaN	NaN	NaN	NaN	NaN	NaN	NaN	NaN	NaN	NaN	NaN	NaN	NaN	NaN	NaN	NaN	NaN	NaN	NaN	26.11205	26.2073	26.06394	NaN	NaN	NaN	NaN	NaN	NaN	NaN	NaN	NaN	NaN	NaN	NaN	NaN	NaN	NaN	NaN	NaN	NaN	NaN	NaN	9	992.49271	133.58	220160000	AAIERETGF	Q9Y253;Q9Y253-2
27.72527	27.91331	NaN	NaN	NaN	NaN	NaN	NaN	NaN	29.07153	29.66694	30.00477	NaN	NaN	NaN	NaN	NaN	NaN	NaN	NaN	NaN	NaN	NaN	NaN	NaN	NaN	NaN	NaN	NaN	NaN	NaN	NaN	NaN	NaN	NaN	NaN	NaN	NaN	NaN	NaN	NaN	NaN	NaN	NaN	9	842.44978	123.45	2968600000	AAIGALQEA	P84243
NaN	NaN	NaN	NaN	NaN	NaN	NaN	NaN	NaN	NaN	NaN	NaN	25.02183	24.8006	25.07284	24.94985	24.61234	24.65119	NaN	NaN	NaN	NaN	NaN	NaN	NaN	NaN	NaN	NaN	NaN	NaN	NaN	NaN	NaN	NaN	NaN	NaN	NaN	NaN	NaN	NaN	NaN	NaN	NaN	NaN	9	856.47667	103.74	182990000	AAIGPTTAR	P10746
NaN	NaN	NaN	NaN	NaN	NaN	NaN	NaN	NaN	NaN	NaN	NaN	NaN	NaN	NaN	NaN	NaN	NaN	NaN	NaN	NaN	NaN	NaN	NaN	NaN	NaN	NaN	NaN	NaN	NaN	24.60105	23.73128	NaN	NaN	NaN	NaN	NaN	NaN	NaN	NaN	NaN	NaN	NaN	NaN	14	1331.6569	115	39374000	AAIISAEGDSKAAE	P35232
NaN	NaN	NaN	NaN	NaN	NaN	NaN	NaN	NaN	NaN	NaN	NaN	NaN	NaN	NaN	NaN	NaN	NaN	NaN	NaN	NaN	NaN	NaN	NaN	NaN	NaN	NaN	NaN	NaN	NaN	26.18526	25.03905	NaN	NaN	NaN	NaN	NaN	NaN	NaN	NaN	NaN	NaN	NaN	NaN	15	1444.7409	111.79	110780000	AAIISAEGDSKAAEL	P35232
26.33439	27.18054	26.91296	NaN	NaN	NaN	NaN	NaN	NaN	NaN	NaN	NaN	NaN	NaN	NaN	NaN	NaN	NaN	NaN	NaN	NaN	NaN	NaN	NaN	NaN	NaN	NaN	NaN	NaN	NaN	NaN	NaN	NaN	NaN	NaN	NaN	NaN	NaN	NaN	NaN	NaN	NaN	NaN	NaN	9	1024.6757	143	363090000	AAIKIIRQL	Q9NYB0
NaN	NaN	NaN	NaN	NaN	NaN	NaN	NaN	NaN	NaN	NaN	NaN	NaN	NaN	NaN	NaN	NaN	NaN	24.96239	26.44973	26.52036	NaN	NaN	NaN	NaN	NaN	NaN	NaN	NaN	NaN	NaN	NaN	NaN	NaN	NaN	NaN	NaN	NaN	NaN	NaN	NaN	NaN	NaN	NaN	9	1032.6332	157.9	220600000	AAIKKLYQV	P40121-2;P40121
NaN	NaN	NaN	NaN	NaN	NaN	NaN	NaN	NaN	NaN	NaN	NaN	NaN	NaN	NaN	NaN	NaN	NaN	NaN	NaN	NaN	23.85024	NaN	24.09885	NaN	NaN	NaN	NaN	NaN	NaN	NaN	NaN	NaN	NaN	NaN	NaN	NaN	NaN	NaN	NaN	NaN	NaN	NaN	NaN	9	999.53893	123.99	52987000	AAILEHSLF	Q14149
23.70155	23.98233	23.77032	NaN	NaN	NaN	NaN	NaN	NaN	NaN	NaN	NaN	NaN	NaN	NaN	NaN	NaN	NaN	NaN	NaN	NaN	NaN	NaN	NaN	NaN	NaN	NaN	NaN	NaN	NaN	NaN	NaN	NaN	NaN	NaN	NaN	NaN	NaN	NaN	NaN	NaN	NaN	NaN	NaN	9	868.50182	108.98	44524000	AAIPSLLNA	Q93074-3;Q93074;Q93074-2
24.49008	24.82731	24.20479	NaN	NaN	NaN	NaN	NaN	NaN	NaN	NaN	NaN	NaN	NaN	NaN	NaN	NaN	NaN	NaN	NaN	NaN	25.53371	25.49771	25.62006	NaN	NaN	NaN	NaN	NaN	NaN	NaN	NaN	NaN	NaN	NaN	NaN	NaN	NaN	NaN	NaN	NaN	NaN	NaN	NaN	9	1063.5411	149.65	264630000	AAIQRSQQY	Q9UPN3;Q9UPN3-4;Q9UPN3-3;Q9UPN3-2
NaN	NaN	NaN	NaN	NaN	NaN	NaN	NaN	NaN	NaN	NaN	NaN	NaN	23.82133	24.08018	24.13461	NaN	24.13101	NaN	NaN	NaN	NaN	NaN	NaN	NaN	NaN	NaN	NaN	NaN	NaN	NaN	NaN	NaN	NaN	NaN	NaN	NaN	NaN	NaN	NaN	NaN	NaN	NaN	NaN	9	908.5192	164.72	69349000	AAISHAIAR	O96014
26.29856	26.87326	26.4487	NaN	NaN	NaN	NaN	NaN	NaN	NaN	NaN	NaN	NaN	NaN	NaN	NaN	NaN	NaN	NaN	NaN	NaN	NaN	NaN	NaN	NaN	NaN	NaN	NaN	NaN	NaN	NaN	NaN	NaN	NaN	NaN	NaN	NaN	NaN	NaN	NaN	NaN	NaN	NaN	NaN	9	971.53999	129.56	297060000	AAISQVDRL	P09496-2;P09496-4;P09496-3;P09496
NaN	NaN	NaN	NaN	NaN	NaN	NaN	NaN	NaN	NaN	NaN	NaN	NaN	NaN	NaN	NaN	NaN	NaN	NaN	NaN	NaN	NaN	NaN	NaN	NaN	NaN	NaN	NaN	NaN	NaN	NaN	NaN	NaN	NaN	NaN	NaN	NaN	NaN	NaN	NaN	NaN	24.18488	24.50476	24.55421	15	1642.9658	184.44	67511000	AAIVEKLSSLPFQKI	P61970
NaN	NaN	NaN	NaN	NaN	NaN	NaN	NaN	NaN	NaN	NaN	NaN	NaN	NaN	NaN	NaN	NaN	NaN	NaN	NaN	NaN	NaN	NaN	NaN	NaN	NaN	NaN	22.51203	22.6977	21.5816	NaN	NaN	NaN	NaN	NaN	NaN	NaN	NaN	NaN	NaN	NaN	NaN	NaN	NaN	13	1601.8566	101.39	15922000	AAIYHLQLFEELR	P14618;P14618-3
NaN	NaN	NaN	NaN	NaN	NaN	NaN	NaN	NaN	NaN	NaN	NaN	NaN	NaN	NaN	NaN	NaN	NaN	NaN	NaN	NaN	NaN	NaN	NaN	NaN	NaN	NaN	24.38403	23.94163	23.76446	NaN	NaN	NaN	NaN	NaN	NaN	NaN	NaN	NaN	NaN	NaN	NaN	NaN	NaN	14	1757.9577	126.95	52257000	AAIYHLQLFEELRR	P14618;P14618-3
NaN	NaN	NaN	NaN	NaN	NaN	NaN	NaN	NaN	NaN	NaN	NaN	NaN	NaN	NaN	NaN	NaN	NaN	NaN	NaN	NaN	NaN	NaN	NaN	NaN	NaN	NaN	NaN	NaN	NaN	NaN	NaN	NaN	NaN	NaN	25.29698	25.71529	25.58294	NaN	NaN	NaN	NaN	NaN	NaN	15	1618.7111	235.32	281160000	AAIYNIDTSSESPDH	P49327
NaN	NaN	NaN	NaN	NaN	NaN	NaN	NaN	NaN	NaN	NaN	NaN	NaN	NaN	NaN	NaN	NaN	NaN	NaN	NaN	NaN	NaN	NaN	NaN	NaN	NaN	NaN	NaN	NaN	NaN	NaN	NaN	NaN	NaN	NaN	25.83892	24.90857	24.7896	NaN	NaN	NaN	NaN	NaN	NaN	16	1781.7744	247.51	151480000	AAIYNIDTSSESPDHY	P49327
NaN	NaN	NaN	NaN	NaN	NaN	NaN	NaN	NaN	NaN	NaN	NaN	NaN	NaN	NaN	NaN	NaN	NaN	NaN	NaN	NaN	25.07574	25.32488	25.02985	NaN	NaN	NaN	NaN	NaN	NaN	NaN	NaN	NaN	NaN	NaN	NaN	NaN	NaN	NaN	NaN	NaN	NaN	NaN	NaN	9	820.4443	110.81	111650000	AAKAAGVSF	Q86X53
NaN	NaN	NaN	NaN	NaN	NaN	NaN	NaN	NaN	29.29789	29.82934	30.87196	NaN	NaN	NaN	NaN	NaN	NaN	NaN	NaN	NaN	NaN	NaN	NaN	NaN	NaN	NaN	NaN	NaN	NaN	NaN	NaN	NaN	NaN	NaN	NaN	NaN	NaN	NaN	NaN	NaN	NaN	NaN	NaN	9	827.4865	116.37	3579000000	AAKAPTKAA	P83731
NaN	NaN	NaN	NaN	NaN	NaN	NaN	NaN	NaN	NaN	NaN	NaN	NaN	NaN	NaN	NaN	NaN	NaN	24.73045	24.70092	24.69901	NaN	NaN	NaN	NaN	NaN	NaN	NaN	NaN	NaN	NaN	NaN	NaN	NaN	NaN	NaN	NaN	NaN	NaN	NaN	NaN	NaN	NaN	NaN	9	875.45349	120.49	82345000	AAKAVANTM	P48643;P48643-2
NaN	NaN	NaN	NaN	NaN	NaN	NaN	NaN	NaN	NaN	NaN	NaN	NaN	NaN	NaN	NaN	NaN	NaN	NaN	NaN	NaN	NaN	NaN	NaN	NaN	NaN	NaN	NaN	NaN	NaN	NaN	NaN	NaN	NaN	NaN	NaN	NaN	NaN	NaN	NaN	NaN	19.31126	NaN	21.74423	14	1529.9293	82.202	4163400	AAKDIIRYIIGIGK	P20701-3;P20701;P20701-2
NaN	NaN	NaN	NaN	NaN	NaN	NaN	NaN	NaN	NaN	NaN	NaN	NaN	NaN	NaN	NaN	NaN	NaN	NaN	NaN	NaN	NaN	NaN	NaN	NaN	NaN	NaN	NaN	NaN	NaN	NaN	NaN	NaN	NaN	NaN	NaN	NaN	NaN	NaN	NaN	NaN	23.1049	NaN	21.55239	15	1666.9883	71.08	12097000	AAKDIIRYIIGIGKH	P20701-3;P20701;P20701-2
NaN	NaN	NaN	NaN	NaN	NaN	NaN	NaN	NaN	26.76737	NaN	26.6675	NaN	NaN	NaN	NaN	NaN	NaN	NaN	NaN	NaN	NaN	NaN	NaN	NaN	NaN	NaN	NaN	NaN	NaN	NaN	NaN	NaN	NaN	NaN	NaN	NaN	NaN	NaN	NaN	NaN	NaN	NaN	NaN	9	870.4447	123.16	220830000	AAKDPSPSV	O75153
NaN	NaN	NaN	NaN	NaN	NaN	NaN	NaN	NaN	NaN	NaN	NaN	25.79434	25.26871	25.61484	25.27024	25.25868	25.22781	NaN	NaN	NaN	NaN	NaN	NaN	NaN	NaN	NaN	NaN	NaN	NaN	NaN	NaN	NaN	NaN	NaN	NaN	NaN	NaN	NaN	NaN	NaN	NaN	NaN	NaN	8	872.50797	151.04	269910000	AAKDSILR	Q16864;Q16864-2
NaN	NaN	NaN	NaN	NaN	NaN	NaN	NaN	NaN	NaN	NaN	NaN	NaN	NaN	NaN	NaN	NaN	NaN	NaN	NaN	NaN	NaN	NaN	NaN	NaN	NaN	NaN	NaN	NaN	NaN	NaN	NaN	24.83031	24.72182	24.84101	NaN	NaN	NaN	NaN	NaN	NaN	NaN	NaN	NaN	15	1682.9679	124.43	87554000	AAKELKALQDLARKE	Q8IYS2;Q8IYS2-2
NaN	NaN	NaN	NaN	NaN	NaN	NaN	NaN	NaN	NaN	NaN	NaN	NaN	NaN	NaN	NaN	NaN	NaN	NaN	NaN	NaN	NaN	NaN	NaN	NaN	NaN	NaN	NaN	NaN	NaN	NaN	NaN	27.7753	28.11971	28.16811	NaN	NaN	NaN	NaN	NaN	NaN	NaN	NaN	NaN	17	1914.0435	164.01	822990000	AAKKALQTLRGWDSVDR	P22732
NaN	NaN	NaN	NaN	NaN	NaN	NaN	NaN	NaN	NaN	NaN	NaN	NaN	NaN	NaN	NaN	NaN	NaN	NaN	NaN	NaN	NaN	NaN	NaN	NaN	NaN	NaN	NaN	NaN	NaN	NaN	NaN	27.61814	27.54355	27.49557	NaN	NaN	NaN	NaN	NaN	NaN	NaN	NaN	NaN	18	2043.0861	135.08	590870000	AAKKALQTLRGWDSVDRE	P22732
NaN	NaN	NaN	NaN	NaN	NaN	NaN	NaN	NaN	NaN	NaN	NaN	NaN	NaN	NaN	NaN	NaN	NaN	NaN	NaN	NaN	NaN	NaN	NaN	NaN	NaN	NaN	NaN	NaN	NaN	NaN	NaN	NaN	NaN	NaN	22.70548	23.46862	23.42637	NaN	NaN	NaN	NaN	NaN	NaN	17	1983.1728	85.619	29720000	AAKKKLKKVDKIEELDQ	P43243;P43243-2
NaN	NaN	NaN	NaN	NaN	NaN	NaN	NaN	NaN	NaN	NaN	NaN	NaN	NaN	NaN	NaN	NaN	NaN	NaN	NaN	NaN	NaN	NaN	NaN	NaN	NaN	NaN	25.0228	24.9285	24.91155	NaN	NaN	NaN	NaN	NaN	NaN	NaN	NaN	NaN	NaN	NaN	NaN	NaN	NaN	15	1726.942	90.861	97580000	AAKLLHWNGHLKPWG	Q68CQ7
NaN	NaN	NaN	NaN	NaN	NaN	NaN	NaN	NaN	NaN	NaN	NaN	NaN	NaN	NaN	NaN	NaN	NaN	NaN	NaN	NaN	NaN	NaN	NaN	NaN	NaN	NaN	25.04839	25.06854	24.6365	NaN	NaN	NaN	NaN	NaN	NaN	NaN	NaN	NaN	NaN	NaN	NaN	NaN	NaN	16	1883.0431	127.32	95968000	AAKLLHWNGHLKPWGR	Q68CQ7
NaN	NaN	NaN	NaN	NaN	NaN	NaN	NaN	NaN	NaN	NaN	NaN	NaN	NaN	NaN	NaN	NaN	NaN	NaN	NaN	NaN	NaN	NaN	NaN	NaN	NaN	NaN	NaN	23.31036	22.7002	NaN	NaN	NaN	NaN	NaN	NaN	NaN	NaN	NaN	NaN	NaN	NaN	NaN	NaN	13	1420.7827	75.739	17217000	AAKLLSHPFLSTH	Q96T49;Q96T49-2
NaN	NaN	NaN	NaN	NaN	NaN	NaN	NaN	NaN	NaN	NaN	NaN	NaN	NaN	NaN	NaN	NaN	NaN	NaN	NaN	NaN	NaN	NaN	NaN	NaN	NaN	NaN	26.53982	26.32939	26.52271	NaN	NaN	NaN	NaN	NaN	NaN	NaN	NaN	NaN	NaN	NaN	NaN	NaN	NaN	15	1590.8882	91.993	278290000	AAKLLSHPFLSTHLG	Q96T49;Q96T49-2
22.7783	NaN	NaN	NaN	NaN	NaN	NaN	NaN	NaN	NaN	NaN	NaN	NaN	NaN	NaN	NaN	NaN	NaN	NaN	NaN	NaN	NaN	NaN	NaN	NaN	NaN	NaN	NaN	NaN	NaN	NaN	NaN	NaN	NaN	NaN	NaN	NaN	NaN	NaN	NaN	NaN	NaN	NaN	NaN	9	1113.6043	120.49	7193700	AAKLQRQHY	Q8IZT6
NaN	NaN	NaN	NaN	NaN	NaN	NaN	NaN	NaN	NaN	NaN	NaN	NaN	NaN	NaN	NaN	NaN	NaN	NaN	NaN	NaN	NaN	NaN	NaN	25.23965	24.92121	23.58095	NaN	NaN	NaN	NaN	NaN	NaN	NaN	NaN	NaN	NaN	NaN	NaN	NaN	NaN	27.48938	26.92886	27.93151	18	1918.9571	265.12	695210000	AAKNQVAMNPTNTVFDAK	P11142;P11142-2
NaN	NaN	NaN	NaN	NaN	NaN	NaN	NaN	NaN	NaN	NaN	NaN	NaN	NaN	NaN	NaN	NaN	NaN	NaN	NaN	NaN	NaN	NaN	NaN	NaN	NaN	NaN	NaN	NaN	NaN	NaN	NaN	NaN	NaN	NaN	NaN	NaN	NaN	NaN	NaN	NaN	26.17805	26.04275	26.32277	19	2075.0582	151.39	228990000	AAKNQVAMNPTNTVFDAKR	P11142;P11142-2
NaN	NaN	NaN	NaN	NaN	NaN	NaN	NaN	NaN	24.59537	24.96031	24.91347	NaN	NaN	NaN	NaN	NaN	NaN	NaN	NaN	NaN	NaN	NaN	NaN	NaN	NaN	NaN	NaN	NaN	NaN	NaN	NaN	NaN	NaN	NaN	NaN	NaN	NaN	NaN	NaN	NaN	NaN	NaN	NaN	9	825.43447	129.42	89593000	AAKPGSPQA	P35658-2;P35658-4;P35658;P35658-3;P35658-5
NaN	NaN	NaN	NaN	NaN	NaN	NaN	NaN	NaN	NaN	NaN	NaN	25.69267	25.55166	25.48019	25.65259	25.1149	24.96627	NaN	NaN	NaN	NaN	NaN	NaN	NaN	NaN	NaN	NaN	NaN	NaN	NaN	NaN	NaN	NaN	NaN	NaN	NaN	NaN	NaN	NaN	NaN	NaN	NaN	NaN	8	808.48069	132.08	272080000	AAKPTPPK	P18583-4;P18583-7;P18583;P18583-5;P18583-9;P18583-2;P18583-10;P18583-3
NaN	NaN	NaN	NaN	NaN	NaN	NaN	NaN	NaN	NaN	NaN	NaN	NaN	NaN	NaN	NaN	NaN	NaN	NaN	NaN	NaN	NaN	NaN	NaN	NaN	NaN	NaN	NaN	NaN	NaN	NaN	NaN	NaN	NaN	NaN	NaN	NaN	NaN	NaN	NaN	NaN	24.76132	24.62277	24.90798	15	1714.0254	58.831	85753000	AAKRRKIVTYPGELL	Q9P1F3
NaN	NaN	NaN	NaN	NaN	NaN	NaN	NaN	NaN	NaN	NaN	NaN	NaN	NaN	NaN	NaN	NaN	NaN	NaN	NaN	NaN	NaN	NaN	NaN	NaN	NaN	NaN	24.52049	23.78706	24.50367	NaN	NaN	NaN	NaN	NaN	NaN	NaN	NaN	NaN	NaN	NaN	23.83403	NaN	24.22479	17	1955.168	62.055	96889000	AAKRRKIVTYPGELLLQ	Q9P1F3
NaN	NaN	NaN	NaN	NaN	NaN	NaN	NaN	NaN	NaN	NaN	NaN	NaN	NaN	NaN	NaN	NaN	NaN	NaN	NaN	NaN	NaN	NaN	NaN	NaN	NaN	NaN	NaN	NaN	NaN	NaN	NaN	NaN	NaN	NaN	NaN	NaN	NaN	NaN	NaN	NaN	26.83858	27.14131	26.79823	18	2012.1895	50.787	384730000	AAKRRKIVTYPGELLLQG	Q9P1F3
25.59557	25.45645	25.51929	NaN	NaN	NaN	NaN	NaN	NaN	NaN	NaN	NaN	NaN	NaN	NaN	NaN	NaN	NaN	NaN	NaN	NaN	NaN	NaN	NaN	NaN	NaN	NaN	NaN	NaN	NaN	NaN	NaN	NaN	NaN	NaN	NaN	NaN	NaN	NaN	NaN	NaN	NaN	NaN	NaN	9	963.51378	100.02	144840000	AAKRSPATY	A2VDJ0-3;A2VDJ0;A2VDJ0-5;A2VDJ0-6;A2VDJ0-2
27.94386	27.70022	23.01541	NaN	NaN	NaN	NaN	NaN	NaN	NaN	NaN	NaN	NaN	NaN	NaN	NaN	NaN	NaN	NaN	NaN	NaN	27.9571	27.66431	27.66986	NaN	NaN	NaN	NaN	NaN	NaN	NaN	NaN	NaN	NaN	NaN	NaN	NaN	NaN	NaN	NaN	NaN	NaN	NaN	NaN	9	1044.5716	135.71	1171500000	AAKSKIHQY	Q9H9A5;Q9H9A5-6;Q9H9A5-4;Q9H9A5-3;Q9H9A5-2
NaN	NaN	NaN	NaN	NaN	NaN	NaN	NaN	NaN	27.92502	29.21976	28.89574	NaN	NaN	NaN	NaN	NaN	NaN	NaN	NaN	NaN	NaN	NaN	NaN	NaN	NaN	NaN	NaN	NaN	NaN	NaN	NaN	23.57011	24.49613	NaN	NaN	NaN	NaN	NaN	NaN	NaN	NaN	NaN	NaN	9	854.46102	170.87	1415600000	AAKVPGNQA	Q9HCK8
NaN	NaN	NaN	NaN	NaN	NaN	NaN	NaN	NaN	NaN	NaN	NaN	NaN	NaN	NaN	NaN	NaN	NaN	NaN	NaN	NaN	NaN	NaN	NaN	NaN	NaN	NaN	NaN	NaN	NaN	NaN	NaN	NaN	NaN	NaN	26.45635	26.76901	26.49317	NaN	NaN	NaN	NaN	NaN	NaN	14	1434.7355	125.75	375530000	AAKYQLDPTASISA	P45880-2;P45880;P45880-1
NaN	NaN	NaN	NaN	NaN	NaN	NaN	NaN	NaN	NaN	NaN	NaN	NaN	NaN	NaN	NaN	NaN	NaN	NaN	NaN	NaN	NaN	NaN	NaN	NaN	NaN	NaN	NaN	NaN	NaN	NaN	NaN	NaN	NaN	NaN	26.34932	26.11189	26.28426	NaN	NaN	NaN	NaN	NaN	NaN	15	1562.8304	75.316	246500000	AAKYQLDPTASISAK	P45880-2;P45880;P45880-1
NaN	NaN	NaN	NaN	NaN	NaN	NaN	NaN	NaN	NaN	NaN	NaN	NaN	NaN	NaN	NaN	NaN	NaN	NaN	NaN	NaN	NaN	NaN	NaN	NaN	NaN	NaN	NaN	NaN	NaN	NaN	NaN	NaN	NaN	NaN	21.47803	21.33903	21.92209	NaN	NaN	NaN	NaN	NaN	NaN	15	1818.0112	50.155	9547500	AAKYREKQQVKDVQK	Q8TDN6
NaN	NaN	NaN	30.27553	NaN	NaN	NaN	NaN	NaN	NaN	NaN	NaN	NaN	NaN	NaN	NaN	NaN	NaN	NaN	NaN	NaN	NaN	NaN	NaN	NaN	NaN	NaN	NaN	NaN	NaN	NaN	NaN	NaN	NaN	NaN	NaN	NaN	NaN	NaN	NaN	NaN	NaN	NaN	NaN	9	784.45554	132.94	1299700000	AALARAAAA	Q8N6I1
NaN	NaN	NaN	NaN	NaN	NaN	25.5322	25.64138	25.34177	NaN	NaN	NaN	NaN	NaN	NaN	NaN	NaN	NaN	25.16549	24.26828	24.82924	NaN	NaN	NaN	NaN	NaN	NaN	NaN	NaN	NaN	NaN	NaN	NaN	NaN	NaN	NaN	NaN	NaN	NaN	NaN	NaN	NaN	NaN	NaN	11	1236.606	159.79	231030000	AALEEADKMFL	Q9Y6B2;Q9Y6B2-2
NaN	NaN	NaN	NaN	NaN	NaN	NaN	NaN	NaN	NaN	NaN	NaN	NaN	NaN	NaN	NaN	NaN	NaN	24.04001	24.89786	25.23896	NaN	NaN	NaN	NaN	NaN	NaN	NaN	NaN	NaN	NaN	NaN	NaN	NaN	NaN	NaN	NaN	NaN	NaN	NaN	NaN	NaN	NaN	NaN	13	1326.7619	96.734	88109000	AALGNKVVESLRA	Q12905
NaN	NaN	NaN	NaN	NaN	NaN	NaN	NaN	NaN	NaN	NaN	NaN	25.50437	25.63162	25.54931	25.15422	25.21234	25.07586	NaN	NaN	NaN	NaN	NaN	NaN	NaN	NaN	NaN	NaN	NaN	NaN	NaN	NaN	NaN	NaN	NaN	NaN	NaN	NaN	NaN	NaN	NaN	NaN	NaN	NaN	9	918.53993	143.37	260270000	AALHGPVVR	Q96RQ9;Q96RQ9-2
NaN	NaN	NaN	NaN	NaN	NaN	NaN	NaN	NaN	NaN	25.23253	25.12613	NaN	NaN	NaN	NaN	NaN	NaN	NaN	NaN	NaN	NaN	NaN	NaN	NaN	NaN	NaN	NaN	NaN	NaN	NaN	NaN	NaN	NaN	NaN	NaN	NaN	NaN	NaN	NaN	NaN	NaN	NaN	NaN	9	941.53682	138.48	76043000	AALKNCPLI	O60488-2;O60488
NaN	NaN	NaN	NaN	NaN	NaN	NaN	NaN	NaN	NaN	NaN	NaN	NaN	NaN	NaN	NaN	NaN	NaN	NaN	NaN	NaN	NaN	NaN	NaN	NaN	NaN	NaN	NaN	NaN	NaN	NaN	NaN	NaN	NaN	NaN	NaN	NaN	NaN	NaN	NaN	NaN	NaN	21.68162	NaN	14	1666.973	56.951	3363700	AALKRLEEIERILN	Q6ZXV5-2;Q6ZXV5
NaN	NaN	NaN	NaN	NaN	NaN	NaN	NaN	NaN	NaN	NaN	NaN	NaN	NaN	NaN	NaN	NaN	NaN	NaN	NaN	NaN	NaN	NaN	NaN	NaN	NaN	NaN	NaN	NaN	NaN	NaN	NaN	NaN	NaN	NaN	25.81367	25.99023	26.1301	NaN	NaN	NaN	NaN	NaN	NaN	13	1560.8307	111.94	199080000	AALMHTLQRHRDI	O95249-2;O95249
NaN	NaN	NaN	NaN	NaN	NaN	NaN	NaN	NaN	NaN	NaN	NaN	NaN	NaN	NaN	NaN	NaN	NaN	NaN	NaN	NaN	NaN	NaN	NaN	NaN	NaN	NaN	NaN	NaN	NaN	NaN	NaN	NaN	NaN	NaN	25.86029	26.36152	26.32932	NaN	NaN	NaN	NaN	NaN	NaN	14	1673.9148	96.059	231450000	AALMHTLQRHRDIL	O95249-2;O95249
NaN	NaN	NaN	NaN	NaN	NaN	NaN	NaN	NaN	NaN	NaN	NaN	NaN	NaN	NaN	NaN	NaN	NaN	NaN	NaN	NaN	NaN	NaN	NaN	NaN	NaN	NaN	NaN	NaN	NaN	NaN	NaN	NaN	NaN	NaN	26.78057	27.45537	27.54473	NaN	NaN	NaN	NaN	NaN	NaN	15	1801.9734	116.19	495090000	AALMHTLQRHRDILQ	O95249-2;O95249
NaN	NaN	NaN	NaN	NaN	NaN	NaN	NaN	NaN	NaN	NaN	NaN	NaN	NaN	NaN	NaN	NaN	NaN	NaN	NaN	NaN	NaN	NaN	NaN	NaN	NaN	NaN	NaN	NaN	NaN	NaN	NaN	NaN	NaN	NaN	27.19704	27.46466	27.56347	NaN	NaN	NaN	NaN	NaN	NaN	16	1917.0003	134.88	537430000	AALMHTLQRHRDILQD	O95249-2;O95249
NaN	NaN	NaN	NaN	NaN	NaN	NaN	NaN	NaN	NaN	NaN	NaN	NaN	NaN	NaN	NaN	NaN	NaN	NaN	NaN	NaN	NaN	NaN	NaN	NaN	NaN	NaN	NaN	NaN	NaN	21.69918	21.32652	NaN	NaN	NaN	NaN	NaN	NaN	NaN	NaN	NaN	NaN	NaN	NaN	14	1391.7773	95.608	6034800	AALNILALSPPAQN	P04062-2;P04062;P04062-4
NaN	NaN	NaN	NaN	NaN	NaN	NaN	NaN	NaN	NaN	NaN	NaN	NaN	NaN	NaN	NaN	NaN	NaN	NaN	NaN	NaN	NaN	NaN	NaN	NaN	NaN	NaN	26.16999	25.84412	26.09607	NaN	NaN	NaN	NaN	NaN	NaN	NaN	NaN	NaN	NaN	NaN	NaN	NaN	NaN	14	1572.8485	122.39	207470000	AALNNFQAVQRRVS	Q86Y82
NaN	NaN	NaN	NaN	NaN	NaN	NaN	NaN	NaN	NaN	NaN	NaN	NaN	NaN	NaN	NaN	NaN	NaN	NaN	NaN	NaN	NaN	NaN	NaN	NaN	NaN	NaN	25.73047	25.2173	25.64807	NaN	NaN	NaN	NaN	NaN	NaN	NaN	NaN	NaN	NaN	NaN	NaN	NaN	NaN	15	1701.8911	113.76	147260000	AALNNFQAVQRRVSE	Q86Y82
NaN	NaN	NaN	NaN	NaN	NaN	NaN	NaN	NaN	NaN	NaN	NaN	26.58935	26.45731	26.45377	26.42517	25.8949	25.72946	NaN	NaN	NaN	NaN	NaN	NaN	NaN	NaN	NaN	NaN	NaN	NaN	NaN	NaN	NaN	NaN	NaN	NaN	NaN	NaN	NaN	NaN	NaN	NaN	NaN	NaN	9	932.55558	114.72	630210000	AALPGIVHR	Q9Y3I0
NaN	NaN	NaN	NaN	NaN	NaN	NaN	NaN	NaN	27.94106	28.66	28.24509	NaN	NaN	NaN	NaN	NaN	NaN	28.02707	28.13839	28.25809	NaN	NaN	NaN	NaN	NaN	NaN	NaN	NaN	NaN	NaN	NaN	NaN	NaN	NaN	NaN	NaN	NaN	NaN	NaN	NaN	NaN	NaN	NaN	9	974.5073	138.55	1890000000	AALPNVYEV	P33992
NaN	NaN	NaN	NaN	NaN	NaN	NaN	NaN	NaN	NaN	NaN	NaN	NaN	NaN	NaN	NaN	NaN	NaN	NaN	NaN	NaN	NaN	NaN	NaN	24.25724	23.59412	NaN	NaN	NaN	NaN	NaN	NaN	NaN	NaN	NaN	NaN	NaN	NaN	NaN	NaN	NaN	NaN	NaN	NaN	18	2176.2481	46.131	32715000	AALPTFRKLYRLIERKSD	Q9NV96;Q9NV96-3;Q9NV96-2
NaN	NaN	NaN	NaN	NaN	NaN	NaN	NaN	NaN	NaN	NaN	NaN	NaN	NaN	NaN	NaN	NaN	NaN	NaN	NaN	NaN	NaN	NaN	NaN	NaN	NaN	NaN	NaN	NaN	NaN	24.65152	23.55731	NaN	NaN	NaN	NaN	NaN	NaN	NaN	NaN	NaN	NaN	NaN	NaN	16	1919.049	65.374	38698000	AALQLRRGTKYQRFPD	Q658P3-4;Q658P3-3;Q658P3;Q658P3-2
NaN	NaN	NaN	23.69763	24.01529	24.98272	NaN	NaN	NaN	NaN	NaN	NaN	NaN	NaN	NaN	NaN	NaN	NaN	NaN	NaN	NaN	NaN	NaN	NaN	NaN	NaN	NaN	NaN	NaN	NaN	NaN	NaN	NaN	NaN	NaN	NaN	NaN	NaN	NaN	NaN	NaN	NaN	NaN	NaN	9	948.53927	103.29	63716000	AALQTPLHV	O15084;O15084-4;O15084-1;O15084-2
NaN	NaN	NaN	NaN	NaN	NaN	NaN	NaN	NaN	26.07565	26.44626	26.11251	NaN	NaN	NaN	NaN	NaN	NaN	NaN	NaN	NaN	NaN	NaN	NaN	NaN	NaN	NaN	NaN	NaN	NaN	NaN	NaN	NaN	NaN	NaN	NaN	NaN	NaN	NaN	NaN	NaN	NaN	NaN	NaN	9	843.4338	191.91	234710000	AALTSDPAV	Q9Y490
NaN	NaN	NaN	NaN	NaN	NaN	NaN	NaN	NaN	NaN	NaN	NaN	NaN	NaN	NaN	NaN	NaN	NaN	NaN	NaN	NaN	NaN	NaN	NaN	NaN	NaN	NaN	23.4996	22.39244	23.45161	NaN	NaN	NaN	NaN	NaN	NaN	NaN	NaN	NaN	NaN	NaN	NaN	NaN	NaN	13	1355.735	103.56	28837000	AALWLYPGPGRVG	Q5FWE3;Q5FWE3-2
NaN	NaN	NaN	NaN	NaN	NaN	NaN	NaN	NaN	NaN	NaN	NaN	NaN	NaN	NaN	NaN	NaN	NaN	NaN	NaN	NaN	NaN	NaN	NaN	NaN	NaN	NaN	NaN	21.43532	22.33374	NaN	NaN	NaN	NaN	NaN	NaN	NaN	NaN	NaN	NaN	NaN	NaN	NaN	NaN	15	1658.9045	41.092	8121800	AALWLYPGPGRVGRF	Q5FWE3;Q5FWE3-2
NaN	NaN	NaN	NaN	NaN	NaN	NaN	NaN	NaN	NaN	NaN	NaN	NaN	NaN	NaN	NaN	NaN	NaN	NaN	NaN	NaN	NaN	NaN	NaN	26.79971	26.35274	25.95533	NaN	NaN	NaN	NaN	NaN	NaN	NaN	NaN	NaN	NaN	NaN	NaN	NaN	NaN	NaN	NaN	NaN	14	1501.8365	115.91	378370000	AALYRGLSRQPALS	P13798
NaN	NaN	NaN	NaN	NaN	NaN	NaN	NaN	NaN	NaN	NaN	NaN	NaN	NaN	NaN	NaN	NaN	NaN	NaN	NaN	NaN	NaN	NaN	NaN	24.52826	24.04552	23.16736	NaN	NaN	NaN	NaN	NaN	NaN	NaN	NaN	NaN	NaN	NaN	NaN	NaN	NaN	NaN	NaN	NaN	15	1572.8736	98.676	50932000	AALYRGLSRQPALSA	P13798
NaN	NaN	NaN	NaN	NaN	NaN	NaN	NaN	NaN	NaN	NaN	NaN	NaN	NaN	NaN	NaN	NaN	NaN	NaN	NaN	NaN	NaN	NaN	NaN	24.19009	24.78362	23.85823	NaN	NaN	NaN	NaN	NaN	NaN	NaN	NaN	NaN	NaN	NaN	NaN	NaN	NaN	NaN	NaN	NaN	14	1512.8698	123.62	370480000	AAMALEKKLNQALL	P02792
NaN	NaN	NaN	NaN	NaN	NaN	NaN	NaN	NaN	NaN	NaN	NaN	NaN	NaN	NaN	NaN	NaN	NaN	NaN	NaN	NaN	NaN	NaN	NaN	NaN	NaN	NaN	24.8918	25.03821	25.06509	NaN	NaN	NaN	NaN	NaN	NaN	NaN	NaN	26.79092	26.68097	26.92615	NaN	NaN	NaN	14	1745.9399	151.74	451910000	AAMFHRKLFEELVR	P14618-2
NaN	NaN	NaN	NaN	NaN	NaN	NaN	NaN	NaN	NaN	NaN	NaN	NaN	NaN	NaN	NaN	NaN	NaN	NaN	NaN	NaN	NaN	NaN	NaN	NaN	NaN	NaN	25.16726	25.65007	24.6753	NaN	NaN	NaN	NaN	NaN	NaN	NaN	NaN	26.4002	25.70419	26.4024	NaN	NaN	NaN	15	1816.977	175.15	349060000	AAMFHRKLFEELVRA	P14618-2
NaN	NaN	NaN	NaN	NaN	NaN	NaN	NaN	NaN	NaN	NaN	NaN	NaN	NaN	NaN	NaN	NaN	NaN	NaN	NaN	NaN	NaN	NaN	NaN	NaN	NaN	NaN	23.56616	24.14895	23.87399	NaN	NaN	NaN	NaN	NaN	NaN	NaN	NaN	26.81946	26.12307	26.40211	NaN	NaN	NaN	16	1904.0091	184.99	326590000	AAMFHRKLFEELVRAS	P14618-2
26.62408	27.23041	26.8417	NaN	NaN	NaN	NaN	NaN	NaN	NaN	NaN	NaN	NaN	NaN	NaN	NaN	NaN	NaN	NaN	NaN	NaN	NaN	NaN	NaN	NaN	NaN	NaN	NaN	NaN	NaN	NaN	NaN	NaN	NaN	NaN	NaN	NaN	NaN	NaN	NaN	NaN	NaN	NaN	NaN	9	915.52117	114.02	581940000	AAMKALQAL	Q9NUL3-8;Q9NUL3-3;Q9NUL3-2;Q9NUL3;Q9NUL3-7
NaN	NaN	NaN	NaN	NaN	NaN	NaN	NaN	NaN	NaN	NaN	NaN	NaN	NaN	NaN	NaN	NaN	NaN	NaN	NaN	NaN	NaN	NaN	NaN	NaN	NaN	NaN	NaN	NaN	NaN	NaN	NaN	NaN	NaN	NaN	NaN	NaN	NaN	NaN	NaN	NaN	23.39506	23.49399	NaN	15	1490.7551	90.653	27965000	AAMPRIYELAAGGTA	P07954-2;P07954
26.55473	26.49593	26.32131	NaN	NaN	NaN	NaN	NaN	NaN	NaN	NaN	NaN	NaN	NaN	NaN	NaN	NaN	NaN	25.90972	26.31126	26.56068	NaN	NaN	NaN	NaN	NaN	NaN	NaN	NaN	NaN	NaN	NaN	NaN	NaN	NaN	NaN	NaN	NaN	NaN	NaN	NaN	NaN	NaN	NaN	9	990.49569	128.61	876310000	AAMPRPVSY	Q6TFL4
NaN	NaN	NaN	29.70446	29.81267	30.17665	NaN	NaN	NaN	NaN	NaN	NaN	NaN	NaN	NaN	NaN	NaN	NaN	24.56028	25.04631	25.16461	NaN	NaN	NaN	NaN	NaN	NaN	NaN	NaN	NaN	NaN	NaN	NaN	NaN	NaN	NaN	NaN	NaN	NaN	NaN	NaN	NaN	NaN	NaN	9	931.49094	155.51	3128400000	AAMSVAQRV	O43143
NaN	NaN	NaN	NaN	NaN	NaN	NaN	NaN	NaN	NaN	NaN	NaN	NaN	22.58948	NaN	NaN	NaN	NaN	NaN	NaN	NaN	NaN	NaN	NaN	NaN	NaN	NaN	NaN	NaN	NaN	NaN	NaN	NaN	NaN	NaN	NaN	NaN	NaN	NaN	NaN	NaN	NaN	NaN	NaN	10	1169.5791	102.72	6311200	AAMVYNEFIL	Q96J92-3;Q96J92;Q96J92-2
24.99499	25.49963	25.14659	NaN	NaN	NaN	NaN	NaN	NaN	NaN	NaN	NaN	NaN	NaN	NaN	NaN	NaN	NaN	NaN	NaN	NaN	NaN	NaN	NaN	NaN	NaN	NaN	NaN	NaN	NaN	NaN	NaN	NaN	NaN	NaN	NaN	NaN	NaN	NaN	NaN	NaN	NaN	NaN	NaN	9	967.44332	106.94	118020000	AANKSEMAF	Q9Y5V3;Q9Y5V3-2
NaN	NaN	NaN	NaN	NaN	NaN	NaN	NaN	NaN	NaN	NaN	NaN	NaN	NaN	NaN	NaN	NaN	NaN	NaN	NaN	NaN	NaN	NaN	NaN	NaN	NaN	NaN	25.10093	25.02956	25.1312	NaN	NaN	NaN	NaN	NaN	NaN	NaN	NaN	NaN	NaN	NaN	NaN	NaN	NaN	15	1596.7541	55.196	106980000	AANMFKMAKNWSAAG	P54920;Q9H115
NaN	NaN	NaN	NaN	NaN	NaN	NaN	NaN	NaN	NaN	NaN	NaN	NaN	NaN	NaN	NaN	NaN	NaN	NaN	NaN	NaN	NaN	NaN	NaN	NaN	NaN	NaN	26.61919	26.78182	26.60456	NaN	NaN	NaN	NaN	NaN	NaN	NaN	NaN	NaN	NaN	NaN	NaN	NaN	NaN	16	1710.797	182.25	320510000	AANMFKMAKNWSAAGN	P54920;Q9H115
25.65103	25.82617	25.42214	NaN	NaN	NaN	NaN	NaN	NaN	NaN	NaN	NaN	NaN	NaN	NaN	NaN	NaN	NaN	NaN	NaN	NaN	NaN	NaN	NaN	NaN	NaN	NaN	NaN	NaN	NaN	NaN	NaN	NaN	NaN	NaN	NaN	NaN	NaN	NaN	NaN	NaN	NaN	NaN	NaN	9	981.46683	138.25	157140000	AANPAYGRY	P33993;P33993-3
24.00556	24.37265	24.54008	NaN	NaN	NaN	NaN	NaN	NaN	NaN	NaN	NaN	NaN	NaN	NaN	NaN	NaN	NaN	NaN	NaN	NaN	NaN	NaN	NaN	NaN	NaN	NaN	NaN	NaN	NaN	NaN	NaN	NaN	NaN	NaN	NaN	NaN	NaN	NaN	NaN	NaN	NaN	NaN	NaN	9	988.47667	161.12	62959000	AANPHSFVF	Q9NQ55-2;Q9NQ55;Q9NQ55-3
NaN	NaN	NaN	NaN	NaN	NaN	NaN	NaN	NaN	NaN	NaN	NaN	23.92814	23.28842	23.99929	23.61178	24.15352	23.48038	NaN	NaN	NaN	NaN	NaN	NaN	NaN	NaN	NaN	NaN	NaN	NaN	NaN	NaN	NaN	NaN	NaN	NaN	NaN	NaN	NaN	NaN	NaN	NaN	NaN	NaN	9	973.52328	116.9	86160000	AANPIQFTL	P23921
NaN	NaN	NaN	NaN	NaN	NaN	NaN	NaN	NaN	NaN	NaN	NaN	NaN	NaN	NaN	NaN	NaN	NaN	NaN	NaN	NaN	26.79724	26.90598	26.76307	NaN	NaN	NaN	NaN	NaN	NaN	NaN	NaN	NaN	NaN	NaN	NaN	NaN	NaN	NaN	NaN	NaN	NaN	NaN	NaN	9	928.44028	95.793	391430000	AANPISGHY	Q14566
NaN	NaN	NaN	NaN	NaN	NaN	25.74455	26.21373	25.83417	NaN	NaN	NaN	NaN	NaN	NaN	NaN	NaN	NaN	NaN	NaN	NaN	NaN	NaN	NaN	NaN	NaN	NaN	NaN	NaN	NaN	NaN	NaN	NaN	NaN	NaN	NaN	NaN	NaN	NaN	NaN	NaN	NaN	NaN	NaN	10	1115.6087	125.53	236040000	AANPNRFITL	Q9Y4A5;Q9Y4A5-2
24.72874	24.7063	24.1873	NaN	NaN	NaN	NaN	NaN	NaN	NaN	NaN	NaN	NaN	NaN	NaN	NaN	NaN	NaN	NaN	NaN	NaN	NaN	NaN	NaN	NaN	NaN	NaN	NaN	NaN	NaN	NaN	NaN	NaN	NaN	NaN	NaN	NaN	NaN	NaN	NaN	NaN	NaN	NaN	NaN	9	993.45157	126.62	101110000	AANPRESSY	Q99538;Q99538-3;Q99538-2
NaN	NaN	NaN	NaN	NaN	NaN	NaN	NaN	NaN	NaN	NaN	NaN	NaN	NaN	NaN	NaN	NaN	NaN	NaN	NaN	NaN	25.07989	24.79778	24.69418	NaN	NaN	NaN	NaN	NaN	NaN	NaN	NaN	NaN	NaN	NaN	NaN	NaN	NaN	NaN	NaN	NaN	NaN	NaN	NaN	9	884.41407	85.306	91776000	AANPVGGHY	Q9UJA3-3;Q9UJA3;Q9UJA3-4;Q9UJA3-2
24.34401	23.72941	24.00488	NaN	NaN	NaN	NaN	NaN	NaN	NaN	NaN	NaN	NaN	NaN	NaN	NaN	NaN	NaN	NaN	NaN	NaN	26.59192	26.48588	26.61288	NaN	NaN	NaN	NaN	NaN	NaN	NaN	NaN	NaN	NaN	NaN	NaN	NaN	NaN	NaN	NaN	NaN	NaN	NaN	NaN	9	922.41446	194.25	396370000	AANSAAQQY	P46940
NaN	NaN	NaN	NaN	NaN	NaN	28.08375	28.39034	27.85025	26.56058	26.39748	26.77128	NaN	NaN	NaN	NaN	NaN	NaN	NaN	NaN	NaN	NaN	NaN	NaN	NaN	NaN	NaN	NaN	NaN	NaN	NaN	NaN	NaN	NaN	NaN	NaN	NaN	NaN	NaN	NaN	NaN	NaN	NaN	NaN	11	1176.5735	157.75	1180200000	AANSERSQTTL	Q8N4T4-2;Q8N4T4-4;Q8N4T4;Q8N4T4-3
NaN	NaN	NaN	NaN	NaN	NaN	NaN	NaN	NaN	NaN	NaN	NaN	NaN	NaN	NaN	NaN	NaN	NaN	NaN	NaN	NaN	NaN	NaN	NaN	NaN	NaN	NaN	24.01385	24.02488	24.05258	NaN	NaN	25.14829	25.31254	25.09724	NaN	NaN	NaN	NaN	NaN	NaN	NaN	25.38604	25.49314	16	1717.8536	139.65	257240000	AANTIASFSGFRSSFR	Q86VY9
NaN	NaN	NaN	NaN	NaN	NaN	NaN	NaN	NaN	NaN	NaN	NaN	NaN	NaN	NaN	NaN	NaN	NaN	NaN	NaN	NaN	NaN	28.15629	NaN	NaN	NaN	NaN	NaN	NaN	NaN	NaN	NaN	NaN	NaN	NaN	NaN	NaN	NaN	NaN	NaN	NaN	NaN	NaN	NaN	9	713.3708	106.76	299150000	AAPAAATAA	Q9UEW8
NaN	NaN	NaN	NaN	NaN	NaN	NaN	NaN	NaN	25.51587	26.38063	25.92207	NaN	NaN	NaN	NaN	NaN	NaN	NaN	NaN	NaN	NaN	NaN	NaN	NaN	NaN	NaN	NaN	NaN	NaN	NaN	NaN	NaN	NaN	NaN	NaN	NaN	NaN	NaN	NaN	NaN	NaN	NaN	NaN	9	799.44397	115.78	198930000	AAPALASSL	Q2VPB7
NaN	NaN	NaN	NaN	NaN	NaN	22.12733	23.02215	21.75222	NaN	NaN	NaN	NaN	NaN	NaN	NaN	NaN	NaN	NaN	NaN	NaN	NaN	NaN	NaN	NaN	NaN	NaN	NaN	NaN	NaN	24.80882	24.34929	NaN	NaN	NaN	NaN	NaN	NaN	NaN	NaN	NaN	NaN	NaN	NaN	17	1688.9686	97.797	67396000	AAPAPKAQKGQKAPAQK	P50914
NaN	NaN	NaN	NaN	NaN	NaN	NaN	NaN	NaN	25.54587	26.24891	25.9901	NaN	NaN	NaN	NaN	NaN	NaN	NaN	NaN	NaN	NaN	NaN	NaN	NaN	NaN	NaN	NaN	NaN	NaN	NaN	NaN	NaN	NaN	NaN	NaN	NaN	NaN	NaN	NaN	NaN	NaN	NaN	NaN	9	715.35007	131.3	195380000	AAPASAASA	Q12962
NaN	NaN	NaN	NaN	NaN	NaN	NaN	NaN	NaN	27.05434	27.80821	27.11525	NaN	NaN	NaN	NaN	NaN	NaN	NaN	NaN	NaN	NaN	NaN	NaN	NaN	NaN	NaN	NaN	NaN	NaN	NaN	NaN	NaN	NaN	NaN	NaN	NaN	NaN	NaN	NaN	NaN	NaN	NaN	NaN	9	918.49232	133.68	519770000	AAPAYSRAL	P04792
26.10779	25.81739	25.36363	NaN	NaN	NaN	NaN	NaN	NaN	NaN	NaN	NaN	NaN	NaN	NaN	NaN	NaN	NaN	NaN	NaN	NaN	NaN	NaN	NaN	NaN	NaN	NaN	NaN	NaN	NaN	NaN	NaN	NaN	NaN	NaN	NaN	NaN	NaN	NaN	NaN	NaN	NaN	NaN	NaN	9	727.35007	107.74	174620000	AAPDAAAAA	Q13461
NaN	NaN	NaN	NaN	NaN	NaN	NaN	NaN	NaN	NaN	NaN	NaN	NaN	NaN	NaN	NaN	NaN	NaN	NaN	NaN	NaN	NaN	NaN	NaN	NaN	NaN	NaN	NaN	NaN	NaN	23.37	22.55953	NaN	NaN	NaN	NaN	NaN	NaN	NaN	NaN	NaN	NaN	NaN	NaN	15	1636.8281	65.472	17023000	AAPDITGHKRSENKN	Q9Y639-3;Q9Y639-1;Q9Y639-5;Q9Y639;Q9Y639-4
NaN	NaN	NaN	NaN	NaN	NaN	NaN	NaN	NaN	NaN	NaN	NaN	NaN	NaN	NaN	NaN	NaN	NaN	NaN	NaN	NaN	NaN	NaN	NaN	NaN	NaN	NaN	NaN	NaN	NaN	24.53285	23.36693	NaN	NaN	NaN	NaN	NaN	NaN	NaN	NaN	NaN	NaN	NaN	NaN	17	1822.8922	74.141	35091000	AAPDITGHKRSENKNEG	Q9Y639-3;Q9Y639-1;Q9Y639-5;Q9Y639;Q9Y639-4
NaN	NaN	NaN	NaN	NaN	NaN	NaN	NaN	NaN	25.12904	25.60343	NaN	NaN	NaN	NaN	NaN	NaN	NaN	NaN	NaN	NaN	NaN	NaN	NaN	NaN	NaN	NaN	NaN	NaN	NaN	NaN	NaN	NaN	NaN	NaN	NaN	NaN	NaN	NaN	NaN	NaN	NaN	NaN	NaN	9	755.38137	123.1	87674000	AAPEGAGAL	Q9Y5B0-4;Q9Y5B0
NaN	NaN	NaN	NaN	NaN	NaN	NaN	NaN	NaN	NaN	NaN	NaN	NaN	NaN	NaN	NaN	NaN	NaN	NaN	NaN	NaN	NaN	NaN	NaN	NaN	NaN	NaN	NaN	NaN	NaN	NaN	NaN	22.84667	22.91211	21.74829	NaN	NaN	NaN	NaN	NaN	NaN	NaN	NaN	NaN	9	927.51378	64.841	18958000	AAPEGKRSL	Q9Y6B2
NaN	NaN	NaN	NaN	NaN	NaN	NaN	NaN	NaN	26.64993	26.60865	26.50966	NaN	NaN	NaN	NaN	NaN	NaN	NaN	NaN	NaN	NaN	NaN	NaN	NaN	NaN	NaN	NaN	NaN	NaN	NaN	NaN	NaN	NaN	NaN	NaN	NaN	NaN	NaN	NaN	NaN	NaN	NaN	NaN	9	871.42871	134.12	303180000	AAPESGLEV	O14641
NaN	NaN	NaN	NaN	NaN	NaN	NaN	NaN	NaN	26.76104	27.18716	26.91182	NaN	NaN	NaN	NaN	NaN	NaN	NaN	NaN	NaN	NaN	NaN	NaN	NaN	NaN	NaN	NaN	NaN	NaN	NaN	NaN	NaN	NaN	NaN	NaN	NaN	NaN	NaN	NaN	NaN	NaN	NaN	NaN	9	1007.4448	133.7	392810000	AAPESYEEL	P78316-2;P78316
NaN	NaN	NaN	NaN	NaN	NaN	24.7072	24.52307	24.62645	NaN	NaN	NaN	NaN	NaN	NaN	NaN	NaN	NaN	23.69136	24.22861	24.13579	NaN	NaN	NaN	NaN	NaN	NaN	NaN	NaN	NaN	NaN	NaN	NaN	NaN	NaN	NaN	NaN	NaN	NaN	NaN	NaN	NaN	NaN	NaN	9	723.39154	147.33	129040000	AAPGAPAAV	Q8N726
NaN	NaN	NaN	NaN	NaN	NaN	NaN	NaN	NaN	NaN	NaN	27.72136	NaN	NaN	NaN	NaN	NaN	NaN	NaN	NaN	NaN	NaN	NaN	NaN	NaN	NaN	NaN	NaN	NaN	NaN	NaN	NaN	NaN	NaN	NaN	NaN	NaN	NaN	NaN	NaN	NaN	NaN	NaN	NaN	10	782.39227	181.2	221290000	AAPGSAAPAA	P05387
NaN	NaN	NaN	NaN	NaN	NaN	NaN	NaN	NaN	NaN	NaN	NaN	NaN	NaN	NaN	NaN	NaN	NaN	NaN	NaN	NaN	NaN	NaN	NaN	NaN	NaN	NaN	NaN	NaN	NaN	NaN	NaN	NaN	NaN	NaN	27.49267	NaN	27.98289	NaN	NaN	NaN	NaN	NaN	NaN	22	2270.1219	33.707	454120000	AAPIIDSAIQGYNGTIFAYGQT	Q02224;Q02224-3;Q02224-2
NaN	NaN	NaN	NaN	NaN	NaN	NaN	NaN	NaN	NaN	NaN	NaN	NaN	NaN	NaN	NaN	NaN	NaN	NaN	NaN	NaN	NaN	NaN	NaN	NaN	NaN	NaN	NaN	NaN	NaN	23.30925	NaN	NaN	NaN	NaN	NaN	NaN	NaN	NaN	NaN	NaN	NaN	NaN	NaN	12	1305.8496	61.213	12866000	AAPKQKIVKPVK	P83731
NaN	NaN	NaN	NaN	NaN	NaN	NaN	NaN	NaN	NaN	NaN	NaN	NaN	NaN	NaN	NaN	NaN	NaN	NaN	NaN	NaN	NaN	NaN	NaN	NaN	NaN	NaN	NaN	NaN	NaN	NaN	NaN	NaN	NaN	NaN	NaN	NaN	NaN	24.18518	24.21712	24.33912	NaN	NaN	NaN	18	2114.1459	59.252	59800000	AAPKVRFMTKIYHPNVDK	P61088;Q5JXB2
NaN	NaN	NaN	NaN	NaN	NaN	NaN	NaN	NaN	NaN	24.79942	24.57219	NaN	NaN	NaN	NaN	NaN	NaN	NaN	NaN	NaN	NaN	NaN	NaN	NaN	NaN	NaN	NaN	NaN	NaN	NaN	NaN	NaN	NaN	NaN	NaN	NaN	NaN	NaN	NaN	NaN	NaN	NaN	NaN	9	890.44978	164.53	54143000	AAPLSGQTF	P08047-3;P08047-2;P08047
NaN	NaN	NaN	NaN	NaN	NaN	NaN	NaN	NaN	25.02471	25.44335	25.58918	NaN	NaN	NaN	NaN	NaN	NaN	NaN	NaN	NaN	NaN	NaN	NaN	NaN	NaN	NaN	NaN	NaN	NaN	NaN	NaN	NaN	NaN	NaN	NaN	NaN	NaN	NaN	NaN	NaN	NaN	NaN	NaN	9	777.43849	132.11	130240000	AAPPAAPAL	P67809
NaN	NaN	NaN	NaN	NaN	NaN	24.82517	24.93661	24.99127	NaN	NaN	NaN	NaN	NaN	NaN	NaN	NaN	NaN	NaN	NaN	NaN	NaN	NaN	NaN	NaN	NaN	NaN	NaN	NaN	NaN	NaN	NaN	NaN	NaN	NaN	NaN	NaN	NaN	NaN	NaN	NaN	NaN	NaN	NaN	9	735.39154	99.228	95188000	AAPPAPAAA	P56270-2;P56270-3;P56270
NaN	NaN	NaN	NaN	NaN	NaN	NaN	NaN	NaN	NaN	NaN	NaN	NaN	NaN	NaN	NaN	NaN	NaN	NaN	NaN	NaN	NaN	NaN	NaN	NaN	NaN	NaN	NaN	NaN	NaN	25.34232	24.63848	25.82796	25.52889	25.54345	NaN	NaN	NaN	NaN	NaN	NaN	NaN	NaN	NaN	15	1560.8485	69.314	225540000	AAPQLRSIRGQPGPN	P15391;P15391-2
NaN	NaN	NaN	NaN	NaN	NaN	NaN	NaN	NaN	NaN	NaN	NaN	NaN	NaN	NaN	NaN	NaN	NaN	NaN	NaN	NaN	NaN	NaN	NaN	NaN	NaN	NaN	24.93589	24.34652	24.6462	NaN	NaN	NaN	NaN	NaN	NaN	NaN	NaN	26.44101	26.41827	26.64444	NaN	NaN	NaN	16	1834.9479	155.66	404680000	AAPQYQKAFQNVFAPR	P15586-2;P15586
NaN	NaN	NaN	NaN	NaN	NaN	NaN	NaN	NaN	26.74612	27.90024	27.48024	NaN	NaN	NaN	NaN	NaN	NaN	NaN	NaN	NaN	NaN	NaN	NaN	NaN	NaN	NaN	NaN	NaN	NaN	NaN	NaN	NaN	NaN	NaN	NaN	NaN	NaN	NaN	NaN	NaN	NaN	NaN	NaN	9	789.36909	156.16	550290000	AAPSAACSL	Q9H8N7
NaN	NaN	NaN	NaN	NaN	NaN	NaN	NaN	NaN	27.58914	27.66817	27.19995	NaN	NaN	NaN	NaN	NaN	NaN	NaN	NaN	NaN	NaN	NaN	NaN	NaN	NaN	NaN	NaN	NaN	NaN	NaN	NaN	NaN	NaN	NaN	NaN	NaN	NaN	NaN	NaN	NaN	NaN	NaN	NaN	9	884.47158	176.44	569370000	AAPSAAREL	Q9H668
NaN	NaN	NaN	NaN	NaN	NaN	NaN	NaN	NaN	24.34841	23.98024	23.74026	NaN	NaN	NaN	NaN	NaN	NaN	NaN	NaN	NaN	NaN	NaN	NaN	NaN	NaN	NaN	NaN	NaN	NaN	NaN	NaN	NaN	NaN	NaN	NaN	NaN	NaN	NaN	NaN	NaN	NaN	NaN	NaN	9	819.34327	147.83	51922000	AAPSDASAM	O95714
NaN	NaN	NaN	NaN	NaN	NaN	NaN	NaN	NaN	25.7399	26.13931	25.87157	NaN	NaN	NaN	NaN	NaN	NaN	NaN	NaN	NaN	NaN	NaN	NaN	NaN	NaN	NaN	NaN	NaN	NaN	NaN	NaN	NaN	NaN	NaN	NaN	NaN	NaN	NaN	NaN	NaN	NaN	NaN	NaN	9	755.41775	129.2	191340000	AAPVATGAV	Q6ZRI6-2
NaN	NaN	NaN	NaN	NaN	NaN	NaN	NaN	NaN	NaN	NaN	NaN	NaN	NaN	NaN	NaN	NaN	NaN	NaN	NaN	NaN	NaN	NaN	NaN	NaN	NaN	NaN	NaN	NaN	NaN	NaN	NaN	NaN	23.94458	23.95331	NaN	NaN	NaN	NaN	NaN	NaN	NaN	NaN	NaN	16	1703.961	60.401	32388000	AAPVIKAYSPELIVHP	Q8IW45;Q8IW45-2
NaN	NaN	NaN	NaN	NaN	NaN	NaN	NaN	NaN	24.96345	25.85105	25.49774	NaN	NaN	NaN	NaN	NaN	NaN	NaN	NaN	NaN	NaN	NaN	NaN	NaN	NaN	NaN	NaN	NaN	NaN	NaN	NaN	NaN	NaN	NaN	NaN	NaN	NaN	NaN	NaN	NaN	NaN	NaN	NaN	9	937.42152	133.47	140620000	AAPYGIESM	P18031
NaN	NaN	NaN	NaN	NaN	NaN	NaN	NaN	NaN	NaN	NaN	NaN	NaN	NaN	NaN	NaN	NaN	NaN	NaN	NaN	NaN	NaN	NaN	NaN	NaN	NaN	NaN	NaN	NaN	NaN	NaN	NaN	NaN	NaN	NaN	NaN	NaN	NaN	NaN	NaN	NaN	25.62843	25.74975	25.61299	16	1556.7907	135.5	177020000	AAQARDQTAALLNSAG	Q8WZA9
NaN	NaN	NaN	24.54728	23.99783	25.07431	NaN	NaN	NaN	NaN	NaN	NaN	NaN	NaN	NaN	NaN	NaN	NaN	26.71529	26.8695	27.15316	29.42148	29.6117	29.37426	NaN	NaN	NaN	NaN	NaN	NaN	NaN	NaN	NaN	NaN	NaN	NaN	NaN	NaN	NaN	NaN	NaN	NaN	NaN	NaN	9	991.53385	145.16	4802700000	AAQEAVKLY	O60506-3;O60506;O60506-4;O60506-2;O60506-5
NaN	NaN	NaN	NaN	NaN	NaN	NaN	NaN	NaN	NaN	NaN	NaN	NaN	NaN	NaN	NaN	NaN	NaN	NaN	NaN	NaN	25.07451	25.06027	24.99507	NaN	NaN	NaN	NaN	NaN	NaN	NaN	NaN	NaN	NaN	NaN	NaN	NaN	NaN	NaN	NaN	NaN	NaN	NaN	NaN	9	862.41848	89.046	103760000	AAQEGAVAF	O15533-3;O15533-2;O15533;O15533-4
NaN	NaN	NaN	NaN	NaN	NaN	NaN	NaN	NaN	NaN	NaN	NaN	NaN	NaN	NaN	NaN	NaN	NaN	NaN	NaN	NaN	NaN	NaN	NaN	NaN	NaN	NaN	NaN	NaN	NaN	NaN	NaN	NaN	NaN	NaN	24.02098	24.5809	24.21963	NaN	NaN	NaN	NaN	NaN	NaN	12	1381.7102	183.99	61653000	AAQFVTRHPINE	Q92673
NaN	NaN	NaN	NaN	NaN	NaN	NaN	NaN	NaN	NaN	NaN	NaN	NaN	NaN	NaN	NaN	NaN	NaN	NaN	NaN	NaN	NaN	NaN	NaN	NaN	NaN	NaN	NaN	NaN	NaN	NaN	NaN	NaN	NaN	NaN	25.35713	25.23717	25.61849	NaN	NaN	NaN	NaN	NaN	NaN	13	1544.7736	173.72	134040000	AAQFVTRHPINEY	Q92673
NaN	NaN	NaN	NaN	NaN	NaN	NaN	NaN	NaN	NaN	NaN	NaN	NaN	NaN	NaN	NaN	NaN	NaN	NaN	NaN	NaN	NaN	NaN	NaN	NaN	NaN	NaN	NaN	NaN	NaN	NaN	NaN	NaN	NaN	NaN	29.33922	29.65082	29.78779	NaN	NaN	NaN	NaN	NaN	NaN	14	1707.8369	171.32	2449000000	AAQFVTRHPINEYY	Q92673
NaN	NaN	NaN	NaN	NaN	NaN	NaN	NaN	NaN	NaN	NaN	NaN	24.86339	25.01393	25.72481	25.50755	25.71743	25.2288	NaN	NaN	NaN	NaN	NaN	NaN	NaN	NaN	NaN	NaN	NaN	NaN	NaN	NaN	NaN	NaN	NaN	30.22297	30.27431	30.42612	NaN	NaN	NaN	NaN	NaN	NaN	15	1820.921	150.69	4256600000	AAQFVTRHPINEYYI	Q92673
NaN	NaN	NaN	NaN	NaN	NaN	NaN	NaN	NaN	NaN	NaN	NaN	25.99354	25.65281	26.31192	25.44468	26.28191	26.62296	NaN	NaN	NaN	NaN	NaN	NaN	NaN	NaN	NaN	NaN	NaN	NaN	NaN	NaN	NaN	NaN	NaN	30.15376	30.07368	30.25552	NaN	NaN	NaN	NaN	NaN	NaN	16	1891.9581	139.89	4039800000	AAQFVTRHPINEYYIA	Q92673
NaN	NaN	NaN	NaN	NaN	NaN	NaN	NaN	NaN	NaN	NaN	NaN	NaN	NaN	NaN	NaN	NaN	NaN	NaN	NaN	NaN	NaN	NaN	NaN	NaN	NaN	NaN	NaN	NaN	NaN	27.8565	26.76231	NaN	NaN	NaN	NaN	NaN	NaN	NaN	NaN	NaN	NaN	NaN	NaN	17	2006.985	88.163	356850000	AAQFVTRHPINEYYIAD	Q92673
NaN	NaN	NaN	NaN	NaN	NaN	NaN	NaN	NaN	NaN	NaN	NaN	NaN	NaN	NaN	NaN	NaN	NaN	NaN	NaN	NaN	NaN	NaN	NaN	NaN	NaN	NaN	NaN	NaN	NaN	NaN	NaN	NaN	NaN	NaN	24.57738	25.18597	NaN	NaN	NaN	NaN	NaN	NaN	NaN	22	2537.1823	114.84	63205000	AAQFVTRHPINEYYIADASEDQ	Q92673
NaN	NaN	NaN	NaN	NaN	NaN	NaN	NaN	NaN	NaN	NaN	NaN	NaN	NaN	NaN	NaN	NaN	NaN	NaN	NaN	NaN	NaN	NaN	NaN	NaN	NaN	NaN	24.05994	24.1187	NaN	NaN	NaN	NaN	NaN	NaN	NaN	NaN	NaN	NaN	NaN	NaN	NaN	NaN	NaN	17	1723.8992	125.23	49028000	AAQGKYIAIASTTVETT	P31150
NaN	NaN	NaN	NaN	NaN	NaN	NaN	NaN	NaN	NaN	NaN	NaN	NaN	NaN	NaN	NaN	NaN	NaN	NaN	NaN	NaN	NaN	NaN	NaN	NaN	NaN	NaN	23.22391	23.37531	NaN	NaN	NaN	NaN	NaN	NaN	NaN	NaN	NaN	NaN	NaN	NaN	NaN	NaN	NaN	19	1935.9789	90.697	20678000	AAQGKYIAIASTTVETTDP	P31150
NaN	NaN	NaN	NaN	NaN	NaN	NaN	NaN	NaN	NaN	NaN	NaN	NaN	NaN	NaN	NaN	NaN	NaN	NaN	NaN	NaN	NaN	NaN	NaN	NaN	NaN	NaN	24.70028	24.83446	24.68785	NaN	NaN	NaN	NaN	NaN	NaN	NaN	NaN	NaN	NaN	NaN	NaN	NaN	NaN	20	2065.0215	179.67	84203000	AAQGKYIAIASTTVETTDPE	P31150
NaN	NaN	NaN	NaN	NaN	NaN	NaN	NaN	NaN	NaN	NaN	NaN	NaN	NaN	NaN	NaN	NaN	NaN	NaN	NaN	NaN	NaN	NaN	NaN	NaN	NaN	NaN	NaN	NaN	22.89966	NaN	NaN	NaN	NaN	NaN	NaN	NaN	NaN	NaN	NaN	NaN	NaN	NaN	NaN	21	2193.1165	99.059	7825000	AAQGKYIAIASTTVETTDPEK	P31150
NaN	NaN	NaN	NaN	NaN	NaN	NaN	NaN	NaN	NaN	NaN	NaN	NaN	NaN	NaN	NaN	NaN	NaN	NaN	NaN	NaN	NaN	NaN	NaN	NaN	NaN	NaN	NaN	24.21297	24.43714	NaN	NaN	NaN	NaN	NaN	NaN	NaN	NaN	NaN	NaN	NaN	NaN	NaN	NaN	15	1549.8352	69.979	42160000	AAQGKYIAIVSTTVE	P50395;P50395-2
NaN	NaN	NaN	NaN	NaN	NaN	NaN	NaN	NaN	NaN	NaN	NaN	NaN	NaN	NaN	NaN	NaN	NaN	NaN	NaN	NaN	NaN	NaN	NaN	NaN	NaN	NaN	24.01171	23.83682	24.16814	NaN	NaN	NaN	NaN	NaN	NaN	NaN	NaN	NaN	NaN	NaN	NaN	NaN	NaN	16	1650.8829	80.763	50748000	AAQGKYIAIVSTTVET	P50395;P50395-2
NaN	NaN	NaN	NaN	NaN	NaN	NaN	NaN	NaN	NaN	NaN	NaN	NaN	NaN	NaN	NaN	NaN	NaN	NaN	NaN	NaN	NaN	NaN	NaN	NaN	NaN	NaN	27.34291	27.24898	27.09204	NaN	NaN	NaN	NaN	NaN	NaN	NaN	NaN	NaN	NaN	NaN	NaN	NaN	NaN	17	1778.9778	134.21	472790000	AAQGKYIAIVSTTVETK	P50395;P50395-2
NaN	NaN	NaN	NaN	NaN	NaN	NaN	NaN	NaN	NaN	NaN	NaN	NaN	NaN	NaN	NaN	NaN	NaN	NaN	NaN	NaN	NaN	NaN	NaN	NaN	NaN	NaN	26.63409	26.82262	27.015	NaN	NaN	NaN	NaN	NaN	NaN	NaN	NaN	NaN	NaN	NaN	NaN	NaN	NaN	19	2005.0732	77.031	358460000	AAQGKYIAIVSTTVETKEP	P50395;P50395-2
NaN	NaN	NaN	NaN	NaN	NaN	NaN	NaN	NaN	NaN	NaN	NaN	NaN	NaN	NaN	NaN	NaN	NaN	NaN	NaN	NaN	NaN	NaN	NaN	NaN	NaN	NaN	28.2918	28.26495	28.26548	NaN	NaN	NaN	NaN	NaN	NaN	NaN	NaN	NaN	NaN	NaN	NaN	NaN	NaN	20	2134.1158	76.329	973830000	AAQGKYIAIVSTTVETKEPE	P50395;P50395-2
NaN	NaN	NaN	NaN	NaN	NaN	NaN	NaN	NaN	NaN	NaN	NaN	NaN	NaN	NaN	NaN	NaN	NaN	NaN	NaN	NaN	NaN	NaN	NaN	NaN	NaN	NaN	26.55056	26.31154	26.41054	NaN	NaN	NaN	NaN	NaN	NaN	NaN	NaN	NaN	NaN	NaN	NaN	NaN	NaN	21	2262.2107	121.63	270770000	AAQGKYIAIVSTTVETKEPEK	P50395;P50395-2
NaN	NaN	NaN	NaN	NaN	NaN	NaN	NaN	NaN	NaN	NaN	NaN	NaN	NaN	NaN	NaN	NaN	NaN	NaN	NaN	NaN	NaN	NaN	NaN	NaN	NaN	NaN	23.96296	23.63168	24.52958	NaN	NaN	NaN	NaN	NaN	NaN	NaN	NaN	NaN	NaN	NaN	NaN	NaN	NaN	22	2391.2533	110.98	53567000	AAQGKYIAIVSTTVETKEPEKE	P50395;P50395-2
NaN	NaN	NaN	NaN	NaN	NaN	NaN	NaN	NaN	NaN	NaN	NaN	NaN	NaN	NaN	NaN	NaN	NaN	NaN	NaN	NaN	NaN	NaN	NaN	NaN	NaN	NaN	NaN	24.79818	25.28242	NaN	NaN	NaN	NaN	NaN	NaN	NaN	NaN	NaN	NaN	NaN	NaN	NaN	NaN	25	2757.4913	96.504	69983000	AAQGKYIAIVSTTVETKEPEKEIRP	P50395;P50395-2
NaN	NaN	NaN	NaN	NaN	NaN	NaN	NaN	NaN	NaN	NaN	NaN	NaN	NaN	NaN	NaN	NaN	NaN	NaN	NaN	NaN	NaN	NaN	NaN	NaN	NaN	NaN	26.96763	26.63948	26.68939	NaN	NaN	25.03091	25.20609	24.91347	NaN	NaN	NaN	22.5464	23.65687	22.66129	25.11577	NaN	25.00796	15	1669.894	128.54	544670000	AAQIFGLSNHLVWSK	P22234;P22234-2
NaN	NaN	NaN	NaN	NaN	NaN	NaN	NaN	NaN	NaN	NaN	NaN	NaN	NaN	NaN	NaN	NaN	NaN	NaN	NaN	NaN	NaN	NaN	NaN	NaN	NaN	NaN	26.23208	26.58978	25.42576	NaN	NaN	23.60365	25.92212	NaN	NaN	NaN	NaN	NaN	NaN	NaN	NaN	NaN	NaN	16	1782.9781	74.786	301220000	AAQIFGLSNHLVWSKL	P22234;P22234-2
NaN	NaN	NaN	NaN	NaN	NaN	NaN	NaN	NaN	NaN	NaN	NaN	NaN	NaN	NaN	NaN	NaN	NaN	NaN	NaN	NaN	NaN	NaN	NaN	NaN	NaN	NaN	24.13759	25.92118	24.55818	NaN	NaN	NaN	NaN	NaN	NaN	NaN	NaN	NaN	NaN	NaN	NaN	NaN	NaN	17	1939.0792	108.34	106700000	AAQIFGLSNHLVWSKLR	P22234;P22234-2
NaN	NaN	NaN	NaN	NaN	NaN	NaN	NaN	NaN	NaN	NaN	NaN	NaN	NaN	NaN	NaN	NaN	NaN	NaN	NaN	NaN	NaN	NaN	NaN	NaN	NaN	NaN	NaN	NaN	NaN	23.34841	21.92165	NaN	NaN	NaN	NaN	NaN	NaN	NaN	NaN	NaN	NaN	NaN	NaN	13	1347.6266	88.495	14653000	AAQISEQKSNDAS	P13747
NaN	NaN	NaN	NaN	NaN	NaN	NaN	NaN	NaN	NaN	NaN	NaN	NaN	NaN	NaN	NaN	NaN	NaN	NaN	NaN	NaN	NaN	NaN	NaN	23.39441	23.30522	20.7774	22.95267	22.09909	22.95257	27.55998	26.86514	23.14565	23.02823	22.52196	NaN	23.73511	23.83576	22.83624	23.09154	NaN	22.09825	22.26682	22.7915	14	1476.6692	178.08	497150000	AAQISEQKSNDASE	P13747
NaN	NaN	NaN	NaN	NaN	NaN	23.99688	23.50264	23.87877	NaN	NaN	NaN	NaN	NaN	NaN	NaN	NaN	NaN	NaN	NaN	NaN	NaN	NaN	NaN	24.41216	24.76643	22.80039	24.59696	24.14763	25.3692	28.7521	27.93393	24.84076	NaN	24.84374	25.21971	25.62945	25.56186	24.54563	24.84766	24.95118	24.14094	24.45895	24.38791	15	1547.7063	209.19	1396300000	AAQISEQKSNDASEA	P13747
NaN	NaN	NaN	NaN	NaN	NaN	NaN	NaN	NaN	NaN	NaN	NaN	NaN	NaN	NaN	NaN	NaN	NaN	NaN	NaN	NaN	NaN	NaN	NaN	NaN	NaN	NaN	NaN	NaN	NaN	24.39846	23.61201	NaN	NaN	NaN	22.35915	22.58291	22.88269	NaN	NaN	NaN	NaN	NaN	NaN	16	1676.7489	128.08	54330000	AAQISEQKSNDASEAE	P13747
NaN	NaN	NaN	NaN	NaN	NaN	NaN	NaN	NaN	NaN	NaN	NaN	NaN	NaN	NaN	NaN	NaN	NaN	NaN	NaN	NaN	NaN	NaN	NaN	NaN	NaN	NaN	NaN	NaN	NaN	22.5666	22.08135	NaN	NaN	NaN	22.10121	NaN	22.93697	NaN	NaN	NaN	NaN	NaN	NaN	17	1813.8078	94.461	23179000	AAQISEQKSNDASEAEH	P13747
NaN	NaN	NaN	NaN	NaN	NaN	NaN	NaN	NaN	NaN	NaN	NaN	NaN	NaN	NaN	NaN	NaN	NaN	NaN	NaN	NaN	NaN	NaN	NaN	NaN	NaN	NaN	NaN	NaN	NaN	NaN	NaN	NaN	NaN	NaN	21.3588	21.53326	21.86072	NaN	NaN	NaN	NaN	NaN	NaN	18	1941.8664	76.713	9532600	AAQISEQKSNDASEAEHQ	P13747
NaN	NaN	NaN	NaN	NaN	NaN	NaN	NaN	NaN	NaN	NaN	NaN	NaN	NaN	NaN	NaN	NaN	NaN	NaN	NaN	NaN	NaN	NaN	NaN	NaN	NaN	NaN	NaN	NaN	NaN	NaN	NaN	NaN	NaN	NaN	NaN	NaN	NaN	22.56477	22.18807	22.08994	NaN	NaN	NaN	13	1527.827	112.51	15446000	AAQITQRKWEAAR	P01889;P30504;P30510;Q29865;Q9TNN7;P04222;P30490;P30499;P30501;P30505;P30508;P30685;P30491;P10319;Q07000;Q29963;P18463;P30466;P10314;P30459;P30512;P30464;P30475;P30484;P30485;Q29718;Q29836;Q95365;P03989;P30460;P30462;P30480;P30493;P30495;Q31612;P16188;P16189;P30447;P30481;P30487
NaN	NaN	NaN	NaN	NaN	NaN	NaN	NaN	NaN	NaN	NaN	NaN	NaN	NaN	NaN	NaN	NaN	NaN	NaN	NaN	NaN	NaN	NaN	NaN	NaN	NaN	NaN	NaN	NaN	NaN	26.09009	25.3293	NaN	NaN	NaN	NaN	NaN	NaN	25.93008	26.20877	25.82153	NaN	NaN	NaN	15	1727.9067	142.97	314380000	AAQITQRKWEAAREA	P01889;P30504;P30510;Q29865;Q9TNN7;P04222;P30490;P30499;P30501;P30508;Q07000;Q29963;P30464;P30484;P30462;P30493;P30487
NaN	NaN	NaN	NaN	NaN	NaN	NaN	NaN	NaN	NaN	NaN	NaN	NaN	NaN	NaN	NaN	NaN	NaN	NaN	NaN	NaN	NaN	NaN	NaN	NaN	NaN	NaN	23.36279	23.48677	23.7318	24.75119	23.85177	NaN	NaN	NaN	NaN	NaN	NaN	24.81651	24.78182	24.57957	NaN	NaN	NaN	16	1856.9493	136.01	163310000	AAQITQRKWEAAREAE	P01889;P30504;P30510;Q29865;Q9TNN7;P04222;P30490;P30499;P30501;P30508;Q07000;Q29963;P30464;P30484;P30462;P30493;P30487
NaN	NaN	NaN	NaN	NaN	NaN	NaN	NaN	NaN	NaN	NaN	NaN	NaN	NaN	NaN	NaN	NaN	NaN	NaN	NaN	NaN	NaN	NaN	NaN	NaN	NaN	NaN	NaN	NaN	NaN	NaN	NaN	NaN	NaN	NaN	NaN	NaN	NaN	NaN	NaN	NaN	28.08238	27.98577	27.46108	17	1985.0079	147.09	734760000	AAQITQRKWEAAREAEQ	P01889;P30504;P30510;Q29865;Q9TNN7;P04222;P30490;P30508;Q07000;Q29963;P30464;P30484;P30462;P30493;P30487
NaN	NaN	NaN	NaN	NaN	NaN	NaN	NaN	NaN	NaN	NaN	NaN	NaN	NaN	NaN	NaN	NaN	NaN	NaN	NaN	NaN	NaN	NaN	NaN	NaN	NaN	NaN	NaN	NaN	NaN	NaN	NaN	NaN	NaN	NaN	NaN	NaN	NaN	NaN	NaN	NaN	30.03328	29.88742	30.01571	18	2141.109	134.82	3279100000	AAQITQRKWEAAREAEQR	P01889;P30504;P30510;Q29865;Q9TNN7
NaN	NaN	NaN	NaN	NaN	NaN	NaN	NaN	NaN	NaN	NaN	NaN	NaN	NaN	NaN	NaN	NaN	NaN	NaN	NaN	NaN	NaN	NaN	NaN	NaN	NaN	NaN	NaN	NaN	NaN	NaN	NaN	NaN	NaN	NaN	23.35743	24.38988	24.03532	NaN	NaN	NaN	31.20711	31.4111	31.67287	19	2297.2101	82.007	8808000000	AAQITQRKWEAAREAEQRR	P01889;P30504;P30510;Q29865;Q9TNN7
NaN	NaN	NaN	NaN	NaN	NaN	NaN	NaN	NaN	NaN	NaN	NaN	NaN	NaN	NaN	NaN	NaN	NaN	NaN	NaN	NaN	NaN	NaN	NaN	NaN	NaN	NaN	NaN	NaN	NaN	NaN	NaN	NaN	NaN	NaN	NaN	NaN	NaN	NaN	NaN	NaN	27.69046	28.23549	28.22113	20	2368.2472	161.51	845520000	AAQITQRKWEAAREAEQRRA	P01889;P30504;P30510;Q29865;Q9TNN7
NaN	NaN	NaN	NaN	NaN	NaN	NaN	NaN	NaN	NaN	NaN	NaN	NaN	NaN	NaN	NaN	NaN	NaN	NaN	NaN	NaN	NaN	NaN	NaN	NaN	NaN	NaN	NaN	NaN	NaN	NaN	NaN	NaN	NaN	NaN	NaN	NaN	NaN	NaN	NaN	NaN	27.49305	27.30999	27.24372	18	2171.0872	138.75	514220000	AAQITQRKWEAAREAEQW	P30508;Q29963;P30464;P30484
NaN	NaN	NaN	NaN	NaN	NaN	NaN	NaN	NaN	NaN	NaN	NaN	NaN	NaN	NaN	NaN	NaN	NaN	NaN	NaN	NaN	NaN	NaN	NaN	24.80233	24.90118	23.55812	NaN	NaN	NaN	NaN	NaN	NaN	NaN	NaN	NaN	NaN	NaN	NaN	NaN	NaN	30.656	31.03217	30.85749	19	2327.1883	174.23	5906300000	AAQITQRKWEAAREAEQWR	P30508;Q29963;P30464;P30484
NaN	NaN	NaN	NaN	NaN	NaN	NaN	NaN	NaN	NaN	NaN	NaN	NaN	NaN	NaN	NaN	NaN	NaN	NaN	NaN	NaN	NaN	NaN	NaN	NaN	NaN	NaN	NaN	NaN	NaN	NaN	NaN	NaN	NaN	NaN	NaN	NaN	NaN	NaN	NaN	NaN	26.76281	26.50112	26.62129	20	2398.2254	130.77	312080000	AAQITQRKWEAAREAEQWRA	P30508;Q29963;P30464;P30484
NaN	NaN	NaN	NaN	NaN	NaN	NaN	NaN	NaN	NaN	NaN	NaN	NaN	NaN	NaN	NaN	NaN	NaN	NaN	NaN	NaN	NaN	NaN	NaN	NaN	NaN	NaN	NaN	NaN	NaN	NaN	NaN	NaN	NaN	NaN	NaN	NaN	NaN	NaN	NaN	NaN	22.22429	NaN	22.74628	21	2561.2888	36.679	11936000	AAQITQRKWEAAREAEQWRAY	P30508;Q29963;P30464;P30484
NaN	NaN	NaN	NaN	NaN	NaN	NaN	NaN	NaN	NaN	NaN	NaN	NaN	NaN	NaN	NaN	NaN	NaN	NaN	NaN	NaN	NaN	NaN	NaN	NaN	NaN	NaN	NaN	NaN	NaN	NaN	NaN	NaN	NaN	NaN	NaN	NaN	NaN	24.72931	24.33722	24.2953	NaN	NaN	NaN	15	1697.9325	102.28	69598000	AAQITQRKWEAARVA	P30685;P30491;P10319;P18463;P30466;P10314;P30459;P30512;P30475;P30485;Q29718;Q29836;Q95365;P03989;P30460;P30480;P30495;Q31612;P16189;P30447;P30481
NaN	NaN	NaN	NaN	NaN	NaN	NaN	NaN	NaN	NaN	NaN	NaN	NaN	NaN	NaN	NaN	NaN	NaN	NaN	NaN	NaN	NaN	NaN	NaN	NaN	NaN	NaN	NaN	NaN	NaN	NaN	NaN	NaN	NaN	NaN	NaN	NaN	NaN	NaN	NaN	NaN	NaN	NaN	25.03154	17	1955.0337	138.08	34296000	AAQITQRKWEAARVAEQ	P30685;P30491;P10319;P18463;P30466;P10314;P30459;P30512;P30475;P30485;Q29718;Q29836;Q95365;P03989;P30460;P30480;P30495;Q31612;P16189;P30447;P30481
NaN	NaN	NaN	NaN	NaN	NaN	NaN	NaN	NaN	NaN	NaN	NaN	NaN	NaN	NaN	NaN	NaN	NaN	NaN	NaN	NaN	NaN	NaN	NaN	NaN	NaN	NaN	NaN	NaN	NaN	NaN	NaN	NaN	NaN	NaN	25.83682	26.39624	26.34072	23.05126	23.14247	23.07733	25.78631	25.86821	25.62695	19	2224.2189	117.26	430980000	AAQITQRKWEAARVAEQLR	P30685;P30491;P10319;P30466;P10314;P30459;P30512;P30475;P30485;Q29836;Q95365;P03989;P30495;Q31612;P16189;P30447
NaN	NaN	NaN	NaN	NaN	NaN	NaN	NaN	NaN	NaN	NaN	NaN	NaN	NaN	NaN	NaN	NaN	NaN	NaN	NaN	NaN	NaN	NaN	NaN	NaN	NaN	NaN	NaN	NaN	NaN	NaN	NaN	NaN	NaN	NaN	25.6833	26.00761	NaN	NaN	NaN	NaN	NaN	NaN	NaN	20	2325.2666	93.684	121350000	AAQITQRKWEAARVAEQLRT	P30475;Q29836;Q95365
NaN	NaN	NaN	NaN	NaN	NaN	NaN	NaN	NaN	NaN	NaN	NaN	NaN	NaN	NaN	NaN	NaN	NaN	NaN	NaN	NaN	22.88494	23.48358	23.86089	NaN	NaN	NaN	NaN	NaN	NaN	NaN	NaN	NaN	NaN	NaN	NaN	NaN	NaN	NaN	NaN	NaN	NaN	NaN	NaN	9	971.55123	94.114	34709000	AAQKGRTQL	Q9H2K2;O95271
NaN	NaN	NaN	NaN	NaN	NaN	NaN	NaN	NaN	NaN	NaN	NaN	NaN	NaN	NaN	NaN	NaN	NaN	NaN	NaN	NaN	NaN	NaN	NaN	NaN	NaN	NaN	NaN	NaN	NaN	NaN	NaN	24.53428	23.89874	NaN	NaN	NaN	NaN	NaN	NaN	NaN	NaN	NaN	NaN	15	1484.8021	102.06	39937000	AAQLAVMQGANVLVT	Q15038;Q15038-3;Q15038-6;Q15038-4
NaN	NaN	NaN	NaN	NaN	NaN	NaN	NaN	NaN	NaN	NaN	NaN	NaN	NaN	NaN	NaN	NaN	NaN	NaN	NaN	NaN	NaN	NaN	NaN	NaN	NaN	NaN	NaN	NaN	NaN	NaN	NaN	NaN	NaN	NaN	NaN	NaN	NaN	NaN	NaN	NaN	20.02296	21.31987	NaN	13	1425.7913	72.29	3683200	AAQREAARAAKQR	Q63HQ0
NaN	NaN	NaN	NaN	NaN	NaN	NaN	NaN	NaN	NaN	NaN	NaN	NaN	NaN	NaN	NaN	NaN	NaN	NaN	NaN	NaN	NaN	NaN	NaN	NaN	NaN	NaN	NaN	NaN	NaN	NaN	NaN	NaN	NaN	NaN	NaN	NaN	NaN	NaN	NaN	NaN	24.46538	23.50422	22.27529	15	1666.9703	60.324	40138000	AAQREAARAAKQRKL	Q63HQ0
NaN	NaN	NaN	NaN	NaN	NaN	NaN	NaN	NaN	NaN	NaN	NaN	NaN	NaN	NaN	NaN	NaN	NaN	NaN	NaN	NaN	NaN	NaN	NaN	NaN	NaN	NaN	NaN	NaN	NaN	NaN	NaN	NaN	NaN	NaN	NaN	NaN	NaN	NaN	NaN	NaN	25.26617	25.35296	24.8674	14	1573.8172	101.3	142510000	AAQRRGEDVETSKK	O60869;O60869-2;O60869-3
NaN	NaN	NaN	NaN	NaN	NaN	NaN	NaN	NaN	NaN	NaN	NaN	NaN	NaN	NaN	NaN	NaN	NaN	NaN	NaN	NaN	NaN	NaN	NaN	NaN	NaN	NaN	NaN	NaN	NaN	NaN	NaN	NaN	NaN	NaN	NaN	NaN	NaN	NaN	NaN	NaN	26.16162	26.29104	26.25391	15	1759.8965	105.03	237200000	AAQRRGEDVETSKKW	O60869;O60869-2;O60869-3
NaN	NaN	NaN	NaN	NaN	NaN	NaN	NaN	NaN	NaN	NaN	NaN	NaN	NaN	NaN	NaN	NaN	NaN	NaN	NaN	NaN	NaN	NaN	NaN	NaN	NaN	NaN	NaN	NaN	NaN	NaN	NaN	NaN	NaN	NaN	NaN	NaN	NaN	NaN	NaN	NaN	25.26824	25.33705	25.37358	16	1830.9337	88.73	126270000	AAQRRGEDVETSKKWA	O60869;O60869-2;O60869-3
NaN	NaN	NaN	NaN	NaN	NaN	NaN	NaN	NaN	NaN	NaN	NaN	NaN	NaN	NaN	NaN	NaN	NaN	NaN	NaN	NaN	NaN	NaN	NaN	NaN	NaN	NaN	NaN	NaN	NaN	NaN	NaN	NaN	NaN	NaN	NaN	NaN	NaN	22.7199	22.78239	22.92611	NaN	NaN	NaN	15	1741.8972	48.177	22092000	AAQSYRRELGHRLEG	Q8IUI8-2;Q8IUI8
NaN	NaN	NaN	NaN	NaN	NaN	NaN	NaN	NaN	NaN	NaN	NaN	NaN	NaN	NaN	NaN	NaN	NaN	NaN	NaN	NaN	NaN	NaN	NaN	NaN	NaN	NaN	NaN	NaN	NaN	NaN	NaN	NaN	NaN	NaN	26.35991	26.67465	26.70715	NaN	NaN	NaN	NaN	NaN	NaN	19	2174.1345	172.66	302800000	AAQTTKHKWEAAHVAEQLR	P01892;P10316
NaN	NaN	NaN	NaN	NaN	NaN	NaN	NaN	NaN	NaN	NaN	NaN	NaN	NaN	NaN	NaN	NaN	NaN	NaN	NaN	NaN	NaN	NaN	NaN	NaN	NaN	NaN	NaN	NaN	NaN	NaN	NaN	NaN	NaN	NaN	NaN	NaN	NaN	22.87345	22.95145	22.68823	NaN	NaN	NaN	21	2408.2349	70.072	22553000	AAQTTKHKWEAAHVAEQLRAY	P01892;P10316
NaN	NaN	NaN	NaN	NaN	NaN	NaN	NaN	NaN	NaN	NaN	NaN	NaN	NaN	NaN	NaN	NaN	NaN	NaN	NaN	NaN	NaN	NaN	NaN	NaN	NaN	NaN	NaN	NaN	NaN	NaN	NaN	NaN	NaN	NaN	23.64086	24.12951	23.91561	NaN	NaN	NaN	NaN	NaN	NaN	20	2318.1668	88.036	47257000	AAQTTKHKWEAAHVAEQWRA	P01891
23.65163	23.86363	23.02193	NaN	NaN	NaN	NaN	NaN	NaN	NaN	NaN	NaN	NaN	NaN	NaN	NaN	NaN	NaN	NaN	NaN	NaN	25.55999	24.87483	24.60546	NaN	NaN	NaN	NaN	NaN	NaN	NaN	NaN	NaN	NaN	NaN	NaN	NaN	NaN	NaN	NaN	NaN	NaN	NaN	NaN	9	923.43486	164.77	142720000	AAQTVGNTY	Q92575
NaN	NaN	NaN	NaN	NaN	NaN	NaN	NaN	NaN	NaN	NaN	NaN	NaN	NaN	NaN	NaN	NaN	NaN	NaN	NaN	NaN	NaN	NaN	NaN	NaN	NaN	NaN	25.32471	24.83094	24.80218	NaN	NaN	NaN	NaN	NaN	NaN	NaN	NaN	NaN	NaN	NaN	NaN	NaN	NaN	14	1403.7997	110.08	101120000	AAQVAAVLAQHRVA	Q9H0F6-2;Q9H0F6
NaN	NaN	NaN	NaN	NaN	NaN	NaN	NaN	NaN	NaN	NaN	NaN	NaN	NaN	NaN	NaN	NaN	NaN	NaN	NaN	NaN	NaN	NaN	NaN	NaN	NaN	NaN	NaN	NaN	NaN	NaN	NaN	24.51346	24.67357	24.84182	NaN	NaN	NaN	NaN	NaN	NaN	NaN	NaN	NaN	15	1638.8366	105	80778000	AAQVDALNSQKKYFG	O00584
NaN	NaN	NaN	NaN	NaN	NaN	24.90683	NaN	24.56813	NaN	NaN	NaN	NaN	NaN	NaN	NaN	NaN	NaN	NaN	NaN	NaN	NaN	NaN	NaN	NaN	NaN	NaN	NaN	NaN	NaN	NaN	NaN	NaN	NaN	NaN	NaN	NaN	NaN	NaN	NaN	NaN	NaN	NaN	NaN	9	770.43989	130.05	56331000	AARAAGAAI	Q9HBE1-3;Q9HBE1;Q9HBE1-2;Q9HBE1-4
NaN	NaN	NaN	NaN	NaN	NaN	23.77656	24.4742	23.95837	NaN	NaN	NaN	NaN	NaN	NaN	NaN	NaN	NaN	NaN	NaN	NaN	26.46855	26.71516	26.97158	NaN	NaN	NaN	NaN	NaN	NaN	NaN	NaN	NaN	NaN	NaN	NaN	NaN	NaN	NaN	NaN	NaN	NaN	NaN	NaN	9	942.54983	125.25	388610000	AARAIISEL	P78344;P78344-2
NaN	NaN	NaN	NaN	NaN	NaN	NaN	NaN	NaN	NaN	NaN	NaN	NaN	NaN	NaN	NaN	NaN	NaN	NaN	NaN	NaN	NaN	NaN	NaN	NaN	NaN	NaN	NaN	NaN	NaN	NaN	NaN	NaN	NaN	NaN	NaN	NaN	NaN	NaN	NaN	NaN	23.63511	24.51995	NaN	16	1625.9074	85.988	44958000	AARARRAEAKAAADAK	Q96CT7
NaN	NaN	NaN	NaN	NaN	NaN	NaN	NaN	NaN	NaN	NaN	NaN	NaN	NaN	NaN	NaN	NaN	NaN	NaN	NaN	NaN	NaN	NaN	NaN	NaN	NaN	NaN	NaN	NaN	NaN	NaN	NaN	NaN	NaN	NaN	NaN	NaN	NaN	NaN	NaN	NaN	26.91296	26.28277	27.07102	17	1754.0023	139.34	356120000	AARARRAEAKAAADAKK	Q96CT7
NaN	NaN	NaN	NaN	NaN	NaN	NaN	NaN	NaN	NaN	NaN	NaN	NaN	NaN	NaN	NaN	NaN	NaN	NaN	NaN	NaN	NaN	NaN	NaN	NaN	NaN	NaN	NaN	NaN	NaN	NaN	NaN	NaN	NaN	NaN	NaN	NaN	NaN	NaN	NaN	NaN	24.83976	24.93062	24.16951	18	1882.0609	139.88	80875000	AARARRAEAKAAADAKKQ	Q96CT7
NaN	NaN	NaN	NaN	NaN	NaN	25.8189	NaN	26.05749	28.33986	29.08666	29.01975	NaN	NaN	NaN	NaN	NaN	NaN	NaN	NaN	NaN	29.61173	29.43219	29.38249	NaN	NaN	NaN	NaN	NaN	NaN	NaN	NaN	NaN	NaN	NaN	NaN	NaN	NaN	NaN	NaN	NaN	NaN	NaN	NaN	9	856.51305	129.55	3930700000	AARAVTGVL	Q9UG63;Q9UG63-2
NaN	NaN	NaN	NaN	NaN	NaN	NaN	NaN	NaN	NaN	NaN	NaN	NaN	NaN	NaN	NaN	NaN	NaN	NaN	NaN	NaN	NaN	NaN	NaN	NaN	NaN	NaN	25.25256	24.73815	24.77966	NaN	NaN	NaN	NaN	NaN	NaN	NaN	NaN	NaN	NaN	NaN	NaN	NaN	NaN	15	1865.006	89.541	96761000	AARDIVQFVPYRRFQ	Q99829
NaN	NaN	NaN	NaN	NaN	NaN	NaN	NaN	NaN	NaN	NaN	NaN	NaN	NaN	NaN	NaN	NaN	NaN	NaN	NaN	NaN	NaN	NaN	NaN	NaN	NaN	NaN	24.72775	24.48407	24.81015	NaN	NaN	NaN	NaN	NaN	NaN	NaN	NaN	NaN	NaN	NaN	NaN	NaN	NaN	16	1979.049	81.311	80667000	AARDIVQFVPYRRFQN	Q99829
NaN	NaN	NaN	NaN	NaN	NaN	NaN	NaN	NaN	NaN	NaN	NaN	NaN	NaN	NaN	NaN	NaN	NaN	NaN	NaN	NaN	23.91934	23.42047	22.99716	NaN	NaN	NaN	NaN	NaN	NaN	NaN	NaN	NaN	NaN	NaN	NaN	NaN	NaN	NaN	NaN	NaN	NaN	NaN	NaN	9	1041.6043	87.696	35464000	AAREKQRAL	Q15149;Q15149-7;Q15149-8;Q15149-9;Q15149-5;Q15149-4;Q15149-6;Q15149-2;Q15149-3
NaN	NaN	NaN	NaN	NaN	NaN	NaN	NaN	NaN	NaN	NaN	NaN	NaN	NaN	NaN	NaN	NaN	NaN	NaN	NaN	NaN	NaN	NaN	NaN	NaN	NaN	NaN	24.33224	23.9004	24.57381	NaN	NaN	NaN	NaN	NaN	NaN	NaN	NaN	NaN	NaN	NaN	NaN	NaN	NaN	17	2023.1399	96.143	61752000	AARERIKQQIALDRAER	Q92575
NaN	NaN	NaN	NaN	NaN	NaN	NaN	NaN	NaN	NaN	NaN	NaN	NaN	NaN	NaN	NaN	NaN	NaN	NaN	NaN	NaN	NaN	NaN	NaN	NaN	NaN	NaN	22.43053	22.28881	22.65106	NaN	NaN	NaN	NaN	NaN	NaN	NaN	NaN	NaN	NaN	NaN	NaN	NaN	NaN	18	2094.177	64.327	17363000	AARERIKQQIALDRAERA	Q92575
NaN	NaN	NaN	NaN	NaN	NaN	NaN	NaN	NaN	NaN	NaN	NaN	NaN	NaN	NaN	NaN	NaN	NaN	NaN	NaN	NaN	NaN	NaN	NaN	NaN	NaN	NaN	24.35723	23.82677	24.93085	NaN	NaN	NaN	NaN	NaN	NaN	NaN	NaN	NaN	NaN	NaN	NaN	NaN	NaN	17	1944.1057	93.478	68354000	AARFQVIVYNPLGRKVN	O00754;O00754-2
NaN	NaN	NaN	NaN	NaN	NaN	NaN	NaN	NaN	NaN	NaN	NaN	NaN	NaN	NaN	NaN	NaN	NaN	NaN	NaN	NaN	NaN	NaN	NaN	NaN	NaN	NaN	23.90665	24.84086	25.01674	NaN	NaN	NaN	NaN	NaN	NaN	NaN	NaN	NaN	NaN	NaN	NaN	NaN	NaN	16	1815.9744	92.939	79722000	AARHFRVAKSFDAVLE	Q6P1N0-2;Q6P1N0
NaN	NaN	NaN	NaN	NaN	NaN	NaN	NaN	NaN	NaN	NaN	NaN	NaN	NaN	NaN	NaN	NaN	NaN	NaN	NaN	NaN	NaN	NaN	NaN	NaN	NaN	NaN	NaN	NaN	NaN	NaN	NaN	NaN	NaN	NaN	NaN	24.48321	NaN	NaN	NaN	NaN	NaN	NaN	NaN	21	2357.304	78.794	23452000	AARKKRNFILDQTNVSAAAQR	Q00839-2;Q00839
NaN	NaN	NaN	NaN	NaN	NaN	NaN	NaN	NaN	23.0481	24.71051	24.475	NaN	NaN	NaN	NaN	NaN	NaN	NaN	NaN	NaN	NaN	NaN	NaN	NaN	NaN	NaN	NaN	NaN	NaN	NaN	NaN	NaN	NaN	NaN	NaN	NaN	NaN	NaN	NaN	NaN	NaN	NaN	NaN	9	784.45554	151.17	59446000	AARLAAAAA	P07203;P07203-2
NaN	NaN	NaN	NaN	NaN	NaN	NaN	NaN	NaN	NaN	NaN	NaN	NaN	NaN	NaN	NaN	NaN	NaN	NaN	NaN	NaN	NaN	NaN	NaN	NaN	NaN	NaN	NaN	NaN	NaN	24.69981	23.72484	NaN	NaN	NaN	NaN	NaN	NaN	NaN	NaN	NaN	NaN	NaN	NaN	13	1371.6994	138.99	41115000	AARLDILDTAGQE	P62070-3;P62070;P62070-4
NaN	NaN	NaN	NaN	NaN	NaN	23.74612	23.85548	23.06656	NaN	NaN	NaN	NaN	NaN	NaN	NaN	NaN	NaN	NaN	NaN	NaN	NaN	NaN	NaN	NaN	NaN	NaN	NaN	NaN	NaN	28.53834	27.78269	NaN	NaN	NaN	NaN	NaN	NaN	23.99662	24.22052	24.45632	NaN	NaN	NaN	14	1500.742	142.1	831990000	AARLDILDTAGQEE	P62070-3;P62070;P62070-4
NaN	NaN	NaN	NaN	NaN	NaN	NaN	NaN	NaN	NaN	NaN	NaN	NaN	NaN	NaN	NaN	NaN	NaN	NaN	NaN	NaN	NaN	NaN	NaN	NaN	NaN	NaN	NaN	NaN	NaN	25.53169	23.91141	NaN	NaN	NaN	NaN	NaN	NaN	20.78261	21.06487	21.29064	NaN	NaN	NaN	15	1647.8104	87.363	87938000	AARLDILDTAGQEEF	P62070-3;P62070;P62070-4
NaN	NaN	NaN	NaN	NaN	NaN	NaN	NaN	NaN	NaN	NaN	NaN	NaN	NaN	NaN	NaN	NaN	NaN	NaN	NaN	NaN	NaN	NaN	NaN	NaN	NaN	NaN	NaN	NaN	NaN	25.07451	23.77846	NaN	NaN	NaN	NaN	NaN	NaN	NaN	NaN	NaN	NaN	NaN	NaN	16	1704.8319	83.314	52677000	AARLDILDTAGQEEFG	P62070-3;P62070;P62070-4
NaN	NaN	NaN	NaN	NaN	NaN	NaN	NaN	NaN	NaN	NaN	NaN	NaN	NaN	NaN	NaN	NaN	NaN	25.74217	26.54591	26.6064	NaN	NaN	NaN	NaN	NaN	NaN	NaN	NaN	NaN	NaN	NaN	NaN	NaN	NaN	NaN	NaN	NaN	NaN	NaN	NaN	NaN	NaN	NaN	9	1017.572	155.88	405620000	AARLRAVDF	P62917
NaN	NaN	NaN	NaN	NaN	NaN	NaN	NaN	NaN	NaN	NaN	NaN	NaN	NaN	NaN	NaN	NaN	NaN	NaN	NaN	NaN	NaN	NaN	NaN	NaN	NaN	NaN	NaN	NaN	NaN	NaN	NaN	NaN	NaN	NaN	NaN	NaN	NaN	NaN	NaN	NaN	26.06324	25.76656	26.1111	14	1567.8332	129.29	199680000	AARLRAVDFAERHG	P62917
NaN	NaN	NaN	NaN	NaN	NaN	NaN	NaN	NaN	NaN	NaN	NaN	NaN	NaN	NaN	NaN	NaN	NaN	NaN	NaN	NaN	NaN	NaN	NaN	NaN	NaN	NaN	NaN	NaN	NaN	NaN	NaN	NaN	NaN	NaN	NaN	NaN	NaN	NaN	NaN	NaN	28.16595	28.32281	28.18947	16	1843.9805	106.3	975960000	AARLRAVDFAERHGYI	P62917
NaN	NaN	NaN	NaN	NaN	NaN	NaN	NaN	NaN	NaN	NaN	NaN	NaN	NaN	NaN	NaN	NaN	NaN	NaN	NaN	NaN	NaN	NaN	NaN	NaN	NaN	NaN	NaN	NaN	NaN	NaN	NaN	NaN	NaN	NaN	NaN	NaN	NaN	NaN	NaN	NaN	25.29716	25.50564	25.37382	17	1972.0755	87.388	132350000	AARLRAVDFAERHGYIK	P62917
NaN	NaN	NaN	NaN	NaN	NaN	NaN	NaN	NaN	24.97154	24.99998	25.04523	NaN	NaN	NaN	NaN	NaN	NaN	NaN	NaN	NaN	NaN	NaN	NaN	NaN	NaN	NaN	NaN	NaN	NaN	NaN	NaN	NaN	NaN	NaN	NaN	NaN	NaN	NaN	NaN	NaN	NaN	NaN	NaN	9	798.47119	170.44	101080000	AARLVGAAA	P38646
NaN	NaN	NaN	NaN	NaN	NaN	33.45941	33.53705	33.5495	33.52648	33.77441	33.69343	NaN	NaN	NaN	NaN	NaN	NaN	NaN	NaN	NaN	31.74899	31.46071	31.70985	NaN	NaN	NaN	NaN	NaN	NaN	26.29801	22.38524	25.68011	25.85873	24.77796	NaN	NaN	NaN	NaN	NaN	NaN	NaN	NaN	NaN	9	886.48723	159.46	88253000000	AARPATSTL	Q04637-3;Q04637;Q04637-8;Q04637-9;Q04637-4;Q04637-5;Q04637-6;Q04637-7
NaN	NaN	NaN	NaN	NaN	NaN	NaN	NaN	NaN	NaN	NaN	NaN	NaN	NaN	NaN	NaN	NaN	NaN	NaN	NaN	NaN	NaN	NaN	NaN	24.05175	24.33463	23.04649	NaN	NaN	NaN	NaN	NaN	NaN	NaN	NaN	NaN	NaN	NaN	NaN	NaN	NaN	NaN	NaN	NaN	16	1777.8384	127.71	47210000	AARPGFQQTSHLSSYE	Q13443;Q13443-2
NaN	NaN	NaN	NaN	NaN	NaN	NaN	NaN	NaN	NaN	NaN	NaN	NaN	NaN	NaN	NaN	NaN	NaN	NaN	NaN	NaN	NaN	NaN	NaN	24.28708	23.88548	20.77483	NaN	NaN	NaN	NaN	NaN	NaN	NaN	NaN	NaN	NaN	NaN	NaN	NaN	NaN	NaN	NaN	NaN	21	2388.1862	123.19	37762000	AARPGFQQTSHLSSYEIITPW	Q13443;Q13443-2
NaN	NaN	NaN	NaN	NaN	NaN	NaN	NaN	NaN	NaN	NaN	NaN	NaN	NaN	NaN	NaN	NaN	NaN	NaN	NaN	NaN	NaN	NaN	NaN	NaN	24.72515	23.42393	NaN	NaN	NaN	NaN	NaN	NaN	NaN	NaN	NaN	NaN	NaN	NaN	NaN	NaN	NaN	NaN	NaN	22	2544.2874	120.75	38988000	AARPGFQQTSHLSSYEIITPWR	Q13443;Q13443-2
NaN	NaN	NaN	NaN	NaN	NaN	NaN	NaN	NaN	NaN	NaN	NaN	NaN	NaN	NaN	NaN	NaN	NaN	NaN	NaN	NaN	NaN	NaN	NaN	24.26356	24.45475	20.78493	NaN	NaN	NaN	NaN	NaN	NaN	NaN	NaN	NaN	NaN	NaN	NaN	NaN	NaN	NaN	NaN	NaN	24	2758.4191	106.43	44941000	AARPGFQQTSHLSSYEIITPWRLT	Q13443;Q13443-2
NaN	NaN	NaN	NaN	NaN	NaN	NaN	NaN	NaN	NaN	NaN	NaN	NaN	NaN	NaN	NaN	NaN	NaN	NaN	NaN	NaN	25.57793	25.03741	25.06751	NaN	NaN	NaN	NaN	NaN	NaN	NaN	NaN	NaN	NaN	NaN	NaN	NaN	NaN	NaN	NaN	NaN	NaN	NaN	NaN	9	983.59885	87.323	853190000	AARQRKAAL	Q15149;Q15149-7;Q15149-8;Q15149-9;Q15149-5;Q15149-4;Q15149-6;Q15149-2;Q15149-3
NaN	NaN	NaN	NaN	NaN	NaN	NaN	NaN	NaN	NaN	NaN	NaN	NaN	NaN	NaN	NaN	NaN	NaN	NaN	NaN	NaN	25.06472	24.98802	24.61908	NaN	NaN	NaN	NaN	NaN	NaN	NaN	NaN	NaN	NaN	NaN	NaN	NaN	NaN	NaN	NaN	NaN	NaN	NaN	NaN	9	1037.5142	89.752	94139000	AARSQLETY	Q86VS8
NaN	NaN	NaN	NaN	NaN	NaN	NaN	NaN	NaN	NaN	NaN	NaN	NaN	NaN	NaN	NaN	NaN	NaN	23.29838	23.64185	24.07308	NaN	NaN	NaN	NaN	NaN	NaN	NaN	NaN	NaN	NaN	NaN	NaN	NaN	NaN	NaN	NaN	NaN	NaN	NaN	NaN	NaN	NaN	NaN	9	957.57196	114.39	116860000	AARSSIRVV	Q53GL7
NaN	NaN	NaN	NaN	NaN	NaN	NaN	NaN	NaN	NaN	NaN	NaN	NaN	NaN	NaN	NaN	NaN	NaN	NaN	NaN	NaN	NaN	NaN	NaN	NaN	NaN	NaN	23.50325	24.83234	24.83774	NaN	NaN	NaN	NaN	NaN	NaN	NaN	NaN	NaN	NaN	NaN	NaN	NaN	NaN	14	1536.826	55.531	71748000	AARVAIEHLDKISD	P48643;P48643-2
NaN	23.81343	23.8607	NaN	NaN	NaN	NaN	NaN	NaN	NaN	NaN	NaN	NaN	NaN	NaN	NaN	NaN	NaN	NaN	NaN	NaN	28.96003	28.85112	28.33582	NaN	NaN	NaN	NaN	NaN	NaN	NaN	NaN	NaN	NaN	NaN	NaN	NaN	NaN	NaN	NaN	NaN	NaN	NaN	NaN	9	1061.6233	124.83	1565300000	AARVIIEKY	P08708
NaN	NaN	NaN	NaN	NaN	NaN	NaN	NaN	NaN	NaN	NaN	NaN	24.88567	24.3232	24.5697	24.60456	24.29306	24.45048	NaN	NaN	NaN	NaN	NaN	NaN	NaN	NaN	NaN	NaN	NaN	NaN	NaN	NaN	NaN	NaN	NaN	NaN	NaN	NaN	NaN	NaN	NaN	NaN	NaN	NaN	8	893.51953	185.22	145880000	AARVQPPR	Q6SPF0
NaN	NaN	NaN	NaN	NaN	NaN	NaN	NaN	NaN	26.98457	27.49869	27.64038	NaN	NaN	NaN	NaN	NaN	NaN	NaN	NaN	NaN	25.77631	25.99309	26.07883	NaN	NaN	NaN	NaN	NaN	NaN	NaN	NaN	NaN	NaN	NaN	NaN	NaN	NaN	NaN	NaN	NaN	NaN	NaN	NaN	9	928.57057	123.69	726770000	AARVVLTSL	Q16690
NaN	NaN	NaN	NaN	NaN	NaN	NaN	NaN	NaN	NaN	NaN	NaN	NaN	NaN	NaN	NaN	NaN	NaN	NaN	NaN	NaN	NaN	NaN	NaN	NaN	NaN	NaN	NaN	NaN	NaN	NaN	NaN	22.98191	23.26799	22.93294	NaN	NaN	NaN	NaN	NaN	NaN	NaN	NaN	NaN	13	1447.8008	113.61	26393000	AARYSRADAAKRL	Q04721
NaN	NaN	NaN	NaN	NaN	NaN	NaN	NaN	NaN	NaN	NaN	NaN	NaN	NaN	NaN	NaN	NaN	NaN	NaN	NaN	NaN	NaN	NaN	NaN	NaN	NaN	NaN	NaN	NaN	NaN	NaN	NaN	22.87626	23.26742	23.41274	NaN	NaN	NaN	NaN	NaN	NaN	NaN	NaN	NaN	14	1560.8849	111.83	28963000	AARYSRADAAKRLL	Q04721
NaN	NaN	NaN	NaN	NaN	NaN	NaN	NaN	NaN	NaN	NaN	NaN	NaN	NaN	NaN	NaN	NaN	NaN	NaN	NaN	NaN	NaN	NaN	NaN	NaN	NaN	NaN	NaN	NaN	NaN	NaN	NaN	23.22747	23.29474	23.1925	NaN	NaN	NaN	NaN	NaN	NaN	NaN	NaN	NaN	15	1675.9118	63.682	29697000	AARYSRADAAKRLLD	Q04721
NaN	NaN	NaN	NaN	NaN	NaN	NaN	NaN	NaN	NaN	NaN	NaN	NaN	NaN	NaN	NaN	NaN	NaN	NaN	NaN	NaN	24.59451	24.49253	24.22148	NaN	NaN	NaN	NaN	NaN	NaN	NaN	NaN	NaN	NaN	NaN	NaN	NaN	NaN	NaN	NaN	NaN	NaN	NaN	NaN	9	914.55492	114.99	119630000	AASALIRTL	Q13535;Q13535-2;Q13535-3
23.52157	23.41442	23.20476	NaN	NaN	NaN	NaN	NaN	NaN	NaN	NaN	NaN	NaN	NaN	NaN	NaN	NaN	NaN	NaN	NaN	NaN	NaN	NaN	NaN	NaN	NaN	NaN	NaN	NaN	NaN	NaN	NaN	NaN	NaN	NaN	NaN	NaN	NaN	NaN	NaN	NaN	NaN	NaN	NaN	9	731.34498	114.59	32890000	AASEAAAAA	O43313
22.7189	22.64504	NaN	NaN	NaN	NaN	NaN	NaN	NaN	NaN	NaN	NaN	NaN	NaN	NaN	NaN	NaN	NaN	NaN	NaN	NaN	NaN	NaN	NaN	NaN	NaN	NaN	NaN	NaN	NaN	NaN	NaN	NaN	NaN	NaN	NaN	NaN	NaN	NaN	NaN	NaN	NaN	NaN	NaN	9	729.32933	134.12	13462000	AASEAGGPA	P35568
25.84666	25.28334	24.98945	NaN	NaN	NaN	NaN	NaN	NaN	NaN	NaN	NaN	NaN	NaN	NaN	NaN	NaN	NaN	NaN	NaN	NaN	NaN	NaN	NaN	NaN	NaN	NaN	NaN	NaN	NaN	NaN	NaN	NaN	NaN	NaN	NaN	NaN	NaN	NaN	NaN	NaN	NaN	NaN	NaN	9	862.3967	138.55	452990000	AASEAGRAM	Q14320
NaN	NaN	NaN	NaN	NaN	NaN	NaN	NaN	NaN	NaN	NaN	NaN	NaN	NaN	NaN	NaN	NaN	NaN	NaN	NaN	NaN	NaN	NaN	NaN	NaN	NaN	NaN	22.9583	NaN	21.7774	NaN	NaN	NaN	NaN	NaN	NaN	NaN	NaN	NaN	NaN	NaN	NaN	NaN	NaN	16	1744.7832	81.771	11744000	AASEFESSEGVFLFPE	O94985-2;O94985
NaN	NaN	NaN	NaN	NaN	NaN	NaN	NaN	NaN	25.02234	24.77962	24.24467	NaN	NaN	NaN	NaN	NaN	NaN	NaN	NaN	NaN	NaN	NaN	NaN	NaN	NaN	NaN	NaN	NaN	NaN	NaN	NaN	NaN	NaN	NaN	NaN	NaN	NaN	NaN	NaN	NaN	NaN	NaN	NaN	10	1094.6196	148.27	82757000	AASEKRLHAL	A0AVI4-2;A0AVI4
23.74386	23.67939	23.07527	NaN	NaN	NaN	NaN	NaN	NaN	NaN	NaN	NaN	NaN	NaN	NaN	NaN	NaN	NaN	NaN	NaN	NaN	NaN	NaN	NaN	NaN	NaN	NaN	NaN	NaN	NaN	NaN	NaN	NaN	NaN	NaN	NaN	NaN	NaN	NaN	NaN	NaN	NaN	NaN	NaN	9	733.36063	123.99	36320000	AASGASSAL	Q96TC7-2;Q96TC7
25.02867	24.87507	24.63854	NaN	NaN	NaN	NaN	NaN	NaN	NaN	NaN	NaN	NaN	NaN	NaN	NaN	NaN	NaN	NaN	NaN	NaN	NaN	NaN	NaN	NaN	NaN	NaN	NaN	NaN	NaN	NaN	NaN	NaN	NaN	NaN	NaN	NaN	NaN	NaN	NaN	NaN	NaN	NaN	NaN	10	1036.4502	113.91	91117000	AASGFTFSSY	P01772;P01768;A0A0B4J1V1;P01766;A0A0B4J1X5;P01763;P01780
NaN	NaN	NaN	24.47655	24.49186	25.08119	NaN	NaN	NaN	NaN	NaN	NaN	NaN	NaN	NaN	NaN	NaN	NaN	NaN	NaN	NaN	NaN	NaN	NaN	NaN	NaN	NaN	NaN	NaN	NaN	NaN	NaN	NaN	NaN	NaN	NaN	NaN	NaN	NaN	NaN	NaN	NaN	NaN	NaN	9	857.46807	101.72	82433000	AASGLPLMV	O95881
NaN	NaN	NaN	NaN	NaN	NaN	NaN	NaN	NaN	NaN	NaN	NaN	22.46261	22.64009	NaN	22.73554	NaN	22.17048	NaN	NaN	NaN	NaN	NaN	NaN	NaN	NaN	NaN	NaN	NaN	NaN	NaN	NaN	NaN	NaN	NaN	NaN	NaN	NaN	NaN	NaN	NaN	NaN	NaN	NaN	9	858.45593	105.25	24020000	AASGTTPVR	Q9NZJ4
NaN	NaN	NaN	NaN	NaN	NaN	23.81402	24.05581	24.10637	NaN	NaN	NaN	NaN	NaN	NaN	NaN	NaN	NaN	NaN	NaN	NaN	28.85813	28.04427	26.43082	NaN	NaN	NaN	NaN	NaN	NaN	NaN	NaN	NaN	NaN	NaN	NaN	NaN	NaN	NaN	NaN	NaN	NaN	NaN	NaN	9	944.50394	147.04	904100000	AASKERNGL	P16401
NaN	NaN	NaN	NaN	NaN	NaN	33.06061	33.10324	32.99858	33.53832	33.38882	33.31203	NaN	NaN	NaN	NaN	NaN	NaN	NaN	NaN	NaN	32.32635	31.63288	31.75482	NaN	NaN	NaN	NaN	NaN	NaN	NaN	NaN	NaN	NaN	NaN	NaN	NaN	NaN	NaN	NaN	NaN	NaN	NaN	NaN	11	1103.5935	167.12	80052000000	AASKERSGVSL	P10412;P16402;P16403
NaN	NaN	NaN	NaN	NaN	NaN	NaN	NaN	NaN	NaN	NaN	NaN	NaN	NaN	NaN	NaN	NaN	NaN	NaN	NaN	NaN	NaN	NaN	NaN	NaN	NaN	NaN	NaN	NaN	NaN	NaN	25.83359	NaN	NaN	NaN	NaN	NaN	NaN	NaN	NaN	NaN	NaN	NaN	NaN	15	1680.8981	67.275	59798000	AASKNRHEIAVMLLE	O75832;O75832-2
NaN	NaN	NaN	NaN	NaN	NaN	NaN	NaN	NaN	NaN	NaN	NaN	NaN	NaN	NaN	NaN	NaN	NaN	23.0265	NaN	23.40808	NaN	NaN	NaN	NaN	NaN	NaN	NaN	NaN	NaN	NaN	NaN	NaN	NaN	NaN	NaN	NaN	NaN	NaN	NaN	NaN	NaN	NaN	NaN	9	883.47633	101.21	29129000	AASLHTSVV	Q14146
NaN	NaN	NaN	NaN	NaN	NaN	NaN	NaN	NaN	NaN	NaN	NaN	NaN	NaN	NaN	NaN	NaN	NaN	NaN	NaN	NaN	NaN	NaN	NaN	NaN	NaN	NaN	NaN	NaN	NaN	23.60433	21.97788	NaN	NaN	NaN	NaN	NaN	NaN	NaN	NaN	NaN	NaN	NaN	NaN	12	1381.6813	112.84	16884000	AASLIQTAWRCY	P51787-2;P51787
NaN	NaN	NaN	NaN	NaN	NaN	NaN	NaN	NaN	NaN	NaN	NaN	NaN	NaN	NaN	NaN	NaN	NaN	NaN	NaN	NaN	NaN	NaN	NaN	NaN	NaN	NaN	NaN	NaN	NaN	25.56436	23.85842	NaN	NaN	NaN	NaN	NaN	NaN	NaN	NaN	NaN	NaN	NaN	NaN	14	1359.7034	189.18	64826000	AASLLFVDNPVGTG	Q9HB40;Q9HB40-2
NaN	NaN	NaN	NaN	NaN	NaN	NaN	NaN	NaN	NaN	NaN	NaN	NaN	NaN	NaN	NaN	NaN	NaN	NaN	NaN	NaN	NaN	NaN	NaN	NaN	NaN	NaN	NaN	NaN	NaN	NaN	NaN	23.25883	23.23359	NaN	NaN	NaN	NaN	NaN	NaN	NaN	NaN	NaN	NaN	14	1318.7133	147.29	19900000	AASLVSSPAIGAYL	Q5SR56;Q5SR56-2
NaN	NaN	NaN	NaN	NaN	NaN	NaN	NaN	NaN	NaN	NaN	NaN	NaN	NaN	NaN	NaN	NaN	NaN	NaN	NaN	NaN	NaN	NaN	NaN	NaN	NaN	NaN	NaN	NaN	NaN	NaN	NaN	25.74804	25.99023	25.17123	NaN	NaN	NaN	NaN	NaN	NaN	NaN	NaN	NaN	15	1389.7504	174.41	160790000	AASLVTSPAIGAYLG	Q96MC6
NaN	NaN	NaN	NaN	NaN	NaN	NaN	NaN	NaN	NaN	NaN	NaN	NaN	NaN	NaN	NaN	NaN	NaN	NaN	NaN	NaN	NaN	NaN	NaN	NaN	NaN	NaN	NaN	NaN	NaN	NaN	NaN	25.51126	25.5688	25.49662	NaN	NaN	NaN	NaN	NaN	NaN	NaN	NaN	NaN	16	1545.8515	179.19	144940000	AASLVTSPAIGAYLGR	Q96MC6
NaN	NaN	NaN	NaN	NaN	NaN	NaN	NaN	NaN	NaN	NaN	NaN	NaN	NaN	NaN	NaN	NaN	NaN	NaN	NaN	NaN	26.63603	26.49143	26.39351	NaN	NaN	NaN	NaN	NaN	NaN	NaN	NaN	NaN	NaN	NaN	NaN	NaN	NaN	NaN	NaN	NaN	NaN	NaN	NaN	9	873.46683	119.41	286790000	AASNVRGSL	Q16690
NaN	NaN	NaN	NaN	NaN	NaN	NaN	NaN	NaN	NaN	NaN	NaN	22.92694	23.07747	NaN	22.39383	21.66557	21.91477	NaN	NaN	NaN	NaN	NaN	NaN	NaN	NaN	NaN	NaN	NaN	NaN	NaN	NaN	NaN	NaN	NaN	NaN	NaN	NaN	NaN	NaN	NaN	NaN	NaN	NaN	9	816.40898	99.755	29617000	AASPAASSR	P27694
NaN	24.68089	24.30973	27.66472	27.75755	28.0437	NaN	NaN	NaN	NaN	NaN	NaN	NaN	NaN	NaN	NaN	NaN	NaN	30.60214	30.28472	30.51032	26.75047	27.47977	26.95071	NaN	NaN	NaN	NaN	NaN	NaN	NaN	NaN	NaN	NaN	NaN	NaN	NaN	NaN	NaN	NaN	NaN	NaN	NaN	NaN	9	883.53787	132.96	5870900000	AASPIITLV	Q8TEM1
26.1368	26.80673	26.67357	NaN	NaN	NaN	NaN	NaN	NaN	NaN	NaN	NaN	NaN	NaN	NaN	NaN	NaN	NaN	NaN	NaN	NaN	NaN	NaN	NaN	NaN	NaN	NaN	NaN	NaN	NaN	NaN	NaN	NaN	NaN	NaN	NaN	NaN	NaN	NaN	NaN	NaN	NaN	NaN	NaN	9	854.44978	155.88	311320000	AASPQAPTL	Q12772;Q12772-2
NaN	NaN	NaN	NaN	NaN	NaN	NaN	NaN	NaN	NaN	NaN	NaN	NaN	NaN	NaN	NaN	NaN	NaN	NaN	NaN	NaN	NaN	NaN	NaN	NaN	NaN	NaN	21.98089	22.2173	22.44124	NaN	NaN	NaN	NaN	NaN	24.15484	23.81069	NaN	NaN	NaN	NaN	NaN	NaN	NaN	8	855.40865	98.457	48102000	AASPREEP	P01889;P30475;Q29718;Q29836;Q95365;P03989;P30460;P30462;P30480;P30493;P30495;Q31612
NaN	NaN	NaN	NaN	NaN	NaN	NaN	NaN	NaN	NaN	NaN	NaN	NaN	NaN	NaN	NaN	NaN	NaN	NaN	NaN	NaN	NaN	NaN	NaN	NaN	NaN	NaN	22.0034	NaN	22.53229	21.66791	20.98663	NaN	NaN	NaN	25.02657	24.75918	24.93134	21.87852	21.98263	22.24342	NaN	NaN	NaN	9	1011.5098	131.44	123210000	AASPREEPR	P01889;P30475;Q29718;Q29836;Q95365;P03989;P30460;P30462;P30480;P30493;P30495;Q31612
NaN	NaN	NaN	NaN	NaN	NaN	NaN	NaN	NaN	NaN	NaN	NaN	NaN	NaN	NaN	NaN	NaN	NaN	NaN	NaN	NaN	NaN	NaN	NaN	NaN	NaN	NaN	NaN	23.97823	24.99585	NaN	NaN	NaN	NaN	NaN	NaN	NaN	NaN	NaN	NaN	NaN	NaN	NaN	NaN	23	2768.2943	105.92	49984000	AASPREEPRAPWIEQEGPEYWDR	P01889;P30475;Q29718;Q29836;Q95365;P03989;P30460;P30462;P30480;P30493;P30495;Q31612
NaN	NaN	NaN	NaN	NaN	NaN	NaN	NaN	NaN	NaN	NaN	NaN	NaN	NaN	NaN	NaN	NaN	NaN	NaN	NaN	NaN	NaN	NaN	NaN	NaN	NaN	NaN	27.0502	26.68083	26.39205	NaN	NaN	NaN	NaN	NaN	NaN	NaN	NaN	NaN	NaN	NaN	NaN	NaN	NaN	24	2882.3372	136.56	334610000	AASPREEPRAPWIEQEGPEYWDRN	P01889;P30475;Q29718;Q29836;Q95365;P30460;P30462;P30480;P30493;P30495;Q31612
NaN	NaN	NaN	NaN	NaN	NaN	NaN	NaN	NaN	NaN	NaN	NaN	NaN	NaN	NaN	NaN	NaN	NaN	NaN	NaN	NaN	NaN	NaN	NaN	NaN	NaN	NaN	NaN	NaN	NaN	NaN	NaN	NaN	NaN	NaN	21.98388	22.17804	22.19081	NaN	NaN	NaN	NaN	NaN	NaN	8	783.38752	102.77	13680000	AASPRGEP	P30504;P30510;Q29865;Q9TNN7;P04222;P30499;P30501;P30505;P30508;Q07000;Q29963;Q95604;P10321
NaN	NaN	NaN	NaN	NaN	NaN	NaN	NaN	NaN	NaN	NaN	NaN	23.52624	23.38759	NaN	23.10207	23.11126	23.65578	NaN	NaN	NaN	NaN	NaN	NaN	NaN	NaN	NaN	20.74993	20.42972	20.29536	NaN	NaN	NaN	NaN	NaN	24.71398	24.16921	24.6485	20.28082	20.48522	20.27139	NaN	NaN	NaN	9	939.48863	99.802	135490000	AASPRGEPR	P30504;P30510;Q29865;Q9TNN7;P04222;P30499;P30501;P30505;P30508;Q07000;Q29963;Q95604;P10321
NaN	NaN	NaN	NaN	NaN	NaN	NaN	NaN	NaN	NaN	NaN	NaN	NaN	NaN	NaN	NaN	NaN	NaN	NaN	NaN	NaN	NaN	NaN	NaN	NaN	NaN	NaN	NaN	NaN	NaN	NaN	NaN	NaN	NaN	NaN	NaN	NaN	NaN	NaN	NaN	NaN	25.19869	24.26699	23.94726	14	1551.798	114.21	74872000	AASPRMAPRAPWIE	P30464;P30484
NaN	NaN	NaN	NaN	NaN	NaN	NaN	NaN	NaN	NaN	NaN	NaN	NaN	NaN	NaN	NaN	NaN	NaN	NaN	NaN	NaN	NaN	NaN	NaN	NaN	NaN	NaN	NaN	NaN	NaN	NaN	NaN	NaN	NaN	NaN	24.68153	24.40983	24.3581	NaN	NaN	NaN	NaN	NaN	NaN	8	827.41373	101.6	70701000	AASPRTEP	P30490;P30685;P30491;P10319;P18463;P30466
NaN	NaN	NaN	NaN	NaN	NaN	NaN	NaN	NaN	NaN	NaN	NaN	26.37837	26.07449	26.3519	25.98379	25.82296	25.3688	NaN	NaN	NaN	NaN	NaN	NaN	NaN	NaN	NaN	NaN	NaN	NaN	NaN	NaN	NaN	NaN	NaN	25.14301	24.92588	24.73567	NaN	NaN	NaN	NaN	NaN	NaN	9	983.51484	108.98	509450000	AASPRTEPR	P30490;P30685;P30491;P10319;P18463;P30466
24.57842	24.48179	23.93103	NaN	NaN	NaN	NaN	NaN	NaN	NaN	NaN	NaN	NaN	NaN	NaN	NaN	NaN	NaN	NaN	NaN	NaN	NaN	NaN	NaN	NaN	NaN	NaN	NaN	NaN	NaN	NaN	NaN	NaN	NaN	NaN	NaN	NaN	NaN	NaN	NaN	NaN	NaN	NaN	NaN	9	816.39775	168.08	101790000	AASPSGSQL	Q969X6-3;Q969X6;Q969X6-2
25.19701	25.37166	24.94297	NaN	NaN	NaN	NaN	NaN	NaN	NaN	NaN	NaN	NaN	NaN	NaN	NaN	NaN	NaN	NaN	NaN	NaN	NaN	NaN	NaN	NaN	NaN	NaN	NaN	NaN	NaN	NaN	NaN	NaN	NaN	NaN	NaN	NaN	NaN	NaN	NaN	NaN	NaN	NaN	NaN	9	805.38176	180.01	179640000	AASPSSSSL	Q58A45-3;Q58A45;Q58A45-4
27.8665	27.99086	27.82007	NaN	24.32971	25.63871	NaN	NaN	NaN	NaN	NaN	NaN	NaN	NaN	NaN	NaN	NaN	NaN	27.33901	27.74291	27.73564	29.02852	28.91795	28.84317	NaN	NaN	NaN	NaN	NaN	NaN	NaN	NaN	NaN	NaN	NaN	NaN	NaN	NaN	NaN	NaN	NaN	NaN	NaN	NaN	9	905.44945	127.31	3044000000	AASPVVAEY	Q9H400;Q9H400-2
NaN	NaN	NaN	25.27366	24.7884	25.69389	NaN	NaN	NaN	NaN	NaN	NaN	NaN	NaN	NaN	NaN	NaN	NaN	24.04577	24.1114	23.98163	24.90463	24.84019	25.01504	NaN	NaN	NaN	NaN	NaN	NaN	NaN	NaN	NaN	NaN	NaN	NaN	NaN	NaN	NaN	NaN	NaN	NaN	NaN	NaN	9	847.41095	143.02	316090000	AASPVVSSM	P18583-4;P18583-7;P18583;P18583-5;P18583-9;P18583-2;P18583-10;P18583-3;P18583-6
NaN	NaN	NaN	NaN	NaN	NaN	NaN	NaN	NaN	NaN	NaN	NaN	NaN	NaN	NaN	NaN	NaN	NaN	NaN	NaN	NaN	NaN	NaN	NaN	NaN	NaN	NaN	24.03355	24.11545	25.16381	NaN	NaN	NaN	NaN	NaN	NaN	NaN	NaN	NaN	NaN	NaN	NaN	NaN	NaN	25	2975.3396	112.23	72935000	AASQKMEPRAPWIEQEGPEYWDQET	P30455
NaN	NaN	NaN	NaN	NaN	NaN	NaN	NaN	NaN	NaN	NaN	NaN	NaN	NaN	NaN	NaN	NaN	NaN	NaN	NaN	NaN	NaN	NaN	NaN	NaN	NaN	NaN	NaN	NaN	NaN	NaN	NaN	NaN	NaN	NaN	25.21771	25.59269	25.42451	NaN	NaN	NaN	21.57483	21.7963	21.57953	9	1044.5135	107.15	144560000	AASQRMEPR	P01892;P10316;P01891;P10314;P30459;P30512;P04439;P05534;P13746;P13746-2;P16188;P16189;P30447
NaN	NaN	NaN	NaN	NaN	NaN	NaN	NaN	NaN	NaN	NaN	NaN	NaN	NaN	NaN	NaN	NaN	NaN	NaN	NaN	NaN	24.28454	24.4899	24.40451	NaN	NaN	NaN	NaN	NaN	NaN	NaN	NaN	NaN	NaN	NaN	NaN	NaN	NaN	NaN	NaN	NaN	NaN	NaN	NaN	9	905.45666	143.73	66204000	AASQRSSSL	Q70J99;Q70J99-3
NaN	NaN	NaN	NaN	NaN	NaN	NaN	NaN	NaN	NaN	NaN	NaN	NaN	NaN	NaN	NaN	NaN	NaN	NaN	NaN	NaN	NaN	NaN	NaN	NaN	NaN	NaN	NaN	NaN	NaN	NaN	NaN	NaN	NaN	NaN	NaN	NaN	NaN	NaN	NaN	NaN	23.86599	23.75399	23.71282	12	1306.747	48.513	43185000	AASRRGVLVEHL	Q04721
NaN	NaN	NaN	NaN	NaN	NaN	NaN	NaN	NaN	NaN	NaN	NaN	NaN	NaN	NaN	NaN	NaN	NaN	24.82415	25.57384	25.41445	NaN	NaN	NaN	NaN	NaN	NaN	NaN	NaN	NaN	NaN	NaN	NaN	NaN	NaN	NaN	NaN	NaN	NaN	NaN	NaN	NaN	NaN	NaN	9	848.44259	120.46	268400000	AASSIAAKM	Q9H2X8;Q96BM0
24.96005	25.10789	24.99977	NaN	NaN	NaN	NaN	NaN	NaN	NaN	NaN	NaN	NaN	NaN	NaN	NaN	NaN	NaN	NaN	NaN	NaN	25.69996	25.85852	25.32313	NaN	NaN	NaN	NaN	NaN	NaN	NaN	NaN	NaN	NaN	NaN	NaN	NaN	NaN	NaN	NaN	NaN	NaN	NaN	NaN	9	943.54508	123.69	454610000	AASSIQRVL	Q5I7T1;Q5BKT4
NaN	NaN	NaN	NaN	NaN	NaN	NaN	NaN	NaN	NaN	NaN	NaN	NaN	NaN	NaN	NaN	NaN	NaN	NaN	NaN	NaN	NaN	NaN	NaN	NaN	23.72213	NaN	NaN	NaN	NaN	NaN	NaN	NaN	NaN	NaN	NaN	NaN	NaN	NaN	NaN	NaN	NaN	NaN	NaN	18	2027.0436	85.288	13838000	AASSIYINSRSVFLRTDQ	O15484
NaN	NaN	NaN	NaN	NaN	NaN	NaN	NaN	NaN	NaN	NaN	NaN	NaN	NaN	NaN	NaN	NaN	NaN	24.00376	24.07137	24.11482	NaN	NaN	NaN	NaN	NaN	NaN	NaN	NaN	NaN	NaN	NaN	NaN	NaN	NaN	NaN	NaN	NaN	NaN	NaN	NaN	NaN	NaN	NaN	9	994.54475	138.83	98025000	AASSLKKQY	O14497;O14497-2;O14497-3;Q8NFD5;Q8NFD5-2;Q8NFD5-3;Q8NFD5-4
NaN	NaN	NaN	NaN	NaN	NaN	NaN	NaN	NaN	NaN	NaN	NaN	25.46541	25.56241	25.5834	25.34658	NaN	24.89027	NaN	NaN	NaN	NaN	NaN	NaN	NaN	NaN	NaN	NaN	NaN	NaN	NaN	NaN	NaN	NaN	NaN	NaN	NaN	NaN	NaN	NaN	NaN	NaN	NaN	NaN	9	890.46439	138.83	219920000	AASSVMVAR	Q9NX74
NaN	NaN	NaN	NaN	NaN	NaN	NaN	NaN	NaN	NaN	NaN	NaN	NaN	NaN	NaN	NaN	NaN	NaN	NaN	NaN	NaN	NaN	NaN	NaN	NaN	NaN	NaN	24.93193	24.92637	24.9261	NaN	NaN	NaN	NaN	NaN	NaN	NaN	NaN	NaN	NaN	NaN	NaN	NaN	NaN	16	1803.8792	97.45	95772000	AASSYLSLTPEQWKSH	P0CG04;B9A064;P0DOY2;P0CF74;P0DOY3
NaN	23.2717	23.07202	NaN	NaN	NaN	NaN	NaN	NaN	NaN	NaN	NaN	NaN	NaN	NaN	NaN	NaN	NaN	NaN	NaN	NaN	NaN	NaN	NaN	NaN	NaN	NaN	NaN	NaN	NaN	NaN	NaN	NaN	NaN	NaN	NaN	NaN	NaN	NaN	NaN	NaN	NaN	NaN	NaN	9	885.49198	110.61	18945000	AASVINQAL	Q9BVI4
NaN	NaN	NaN	NaN	NaN	NaN	NaN	NaN	NaN	NaN	NaN	NaN	NaN	NaN	NaN	NaN	NaN	NaN	NaN	NaN	NaN	NaN	NaN	NaN	NaN	NaN	NaN	23.53813	23.00929	23.79005	23.33115	22.00364	NaN	NaN	NaN	NaN	NaN	NaN	NaN	NaN	NaN	NaN	NaN	NaN	12	1370.6718	140.78	49886000	AASYIQSKFEDL	P04899;P04899-3;P04899-5;P04899-2;P04899-6;P04899-4
NaN	NaN	NaN	NaN	NaN	NaN	NaN	NaN	NaN	NaN	NaN	NaN	NaN	NaN	NaN	NaN	NaN	NaN	NaN	NaN	NaN	NaN	NaN	NaN	NaN	NaN	NaN	26.57975	25.35195	26.50019	NaN	24.81074	25.20825	25.06048	25.04673	NaN	NaN	NaN	NaN	NaN	NaN	NaN	NaN	NaN	13	1484.7147	197.79	375890000	AASYIQSKFEDLN	P04899;P04899-3;P04899-5;P04899-2;P04899-6;P04899-4
NaN	NaN	NaN	NaN	NaN	NaN	NaN	NaN	NaN	NaN	NaN	NaN	NaN	NaN	NaN	NaN	NaN	NaN	NaN	NaN	NaN	NaN	NaN	NaN	26.22352	26.06023	25.18404	NaN	NaN	NaN	29.06776	27.9034	26.56628	26.5669	26.40121	25.18389	25.25339	25.26717	28.72693	28.4538	28.64351	27.61449	27.82808	27.69319	15	1768.9108	175.29	3676400000	AASYIQSKFEDLNKR	P04899;P04899-3;P04899-5;P04899-2;P04899-6;P04899-4
NaN	NaN	NaN	NaN	NaN	NaN	NaN	NaN	NaN	NaN	NaN	NaN	NaN	NaN	NaN	NaN	NaN	NaN	NaN	NaN	NaN	NaN	NaN	NaN	24.20127	24.9474	22.75062	26.12424	26.21814	26.2839	NaN	NaN	NaN	NaN	NaN	23.13876	NaN	24.39865	25.73306	25.90417	25.90366	NaN	NaN	NaN	16	1897.0058	175.66	504300000	AASYIQSKFEDLNKRK	P04899;P04899-3;P04899-5;P04899-2;P04899-6;P04899-4
NaN	NaN	NaN	NaN	NaN	NaN	NaN	NaN	NaN	NaN	NaN	NaN	NaN	NaN	NaN	NaN	NaN	NaN	NaN	NaN	NaN	NaN	NaN	NaN	NaN	NaN	NaN	NaN	NaN	NaN	NaN	NaN	NaN	24.50494	25.04485	NaN	NaN	NaN	NaN	NaN	NaN	NaN	NaN	NaN	18	1879.0203	96.447	58423000	AASYVKYLESAGARVVPV	Q92820
NaN	NaN	NaN	NaN	NaN	NaN	NaN	NaN	NaN	NaN	NaN	NaN	24.16814	23.51989	21.67986	21.92194	23.10503	22.52824	NaN	NaN	NaN	NaN	NaN	NaN	NaN	NaN	NaN	NaN	NaN	NaN	NaN	NaN	NaN	NaN	NaN	NaN	NaN	NaN	NaN	NaN	NaN	NaN	NaN	NaN	8	786.44603	175.75	53283000	AATAAARR	P58107
NaN	NaN	NaN	NaN	NaN	NaN	NaN	NaN	NaN	NaN	NaN	NaN	NaN	NaN	NaN	NaN	NaN	NaN	NaN	NaN	NaN	NaN	NaN	NaN	NaN	NaN	NaN	NaN	NaN	NaN	NaN	NaN	NaN	NaN	NaN	NaN	NaN	NaN	NaN	NaN	NaN	23.46973	23.43148	23.36733	17	1680.8431	91.657	41330000	AATARKSSPPASSPQPE	P43250-2
NaN	NaN	NaN	24.55737	24.17501	24.23184	NaN	NaN	NaN	NaN	NaN	NaN	NaN	NaN	NaN	NaN	NaN	NaN	NaN	NaN	NaN	NaN	NaN	NaN	NaN	NaN	NaN	NaN	NaN	NaN	NaN	NaN	NaN	NaN	NaN	NaN	NaN	NaN	NaN	NaN	NaN	NaN	NaN	NaN	9	912.57565	106.38	63332000	AATARVLVI	O15381-5;O15381;O15381-3;O15381-4;O15381-2
NaN	NaN	NaN	27.55684	27.80901	28.18324	NaN	NaN	NaN	NaN	NaN	NaN	NaN	NaN	NaN	NaN	NaN	NaN	NaN	NaN	NaN	NaN	NaN	NaN	NaN	NaN	NaN	NaN	NaN	NaN	NaN	NaN	NaN	NaN	NaN	NaN	NaN	NaN	NaN	NaN	NaN	NaN	NaN	NaN	9	943.50869	184.89	814050000	AATDIARQV	Q14141-2;Q14141-4;Q14141;Q14141-3
25.79951	26.34836	26.16139	NaN	NaN	NaN	NaN	NaN	NaN	NaN	NaN	NaN	NaN	NaN	NaN	NaN	NaN	NaN	25.46681	26.04275	26.0939	NaN	NaN	NaN	NaN	NaN	NaN	NaN	NaN	NaN	NaN	NaN	NaN	NaN	NaN	NaN	NaN	NaN	NaN	NaN	NaN	NaN	NaN	NaN	9	986.53966	125.5	406010000	AATEIVERV	Q9UID3;Q9UID3-2
NaN	NaN	NaN	NaN	NaN	NaN	NaN	NaN	NaN	NaN	NaN	NaN	NaN	NaN	NaN	NaN	NaN	NaN	NaN	NaN	NaN	NaN	NaN	NaN	NaN	NaN	NaN	NaN	NaN	NaN	NaN	NaN	NaN	NaN	NaN	NaN	NaN	NaN	23.08547	23.41158	23.65644	NaN	NaN	NaN	16	1810.9214	89.506	33281000	AATFAREQGFETKDIK	P55263-3;P55263-2;P55263;P55263-4
23.95234	24.28171	24.09684	NaN	NaN	NaN	NaN	NaN	NaN	NaN	NaN	NaN	NaN	NaN	NaN	NaN	NaN	NaN	NaN	NaN	NaN	NaN	NaN	NaN	NaN	NaN	NaN	NaN	NaN	NaN	NaN	NaN	NaN	NaN	NaN	NaN	NaN	NaN	NaN	NaN	NaN	NaN	NaN	NaN	9	771.41267	149.4	69872000	AATGATPIA	P08865
NaN	NaN	NaN	NaN	NaN	NaN	NaN	NaN	NaN	NaN	NaN	NaN	NaN	NaN	NaN	NaN	NaN	NaN	NaN	NaN	NaN	NaN	NaN	NaN	NaN	NaN	NaN	NaN	NaN	NaN	NaN	NaN	24.68319	24.78312	24.45732	NaN	NaN	NaN	25.27024	25.36309	25.59449	24.55215	24.57565	24.51899	16	1727.9683	95.428	286780000	AATKIINEVSKPLAHH	P55145
NaN	NaN	NaN	NaN	NaN	NaN	NaN	NaN	NaN	NaN	NaN	NaN	NaN	NaN	NaN	NaN	NaN	NaN	NaN	NaN	NaN	NaN	NaN	NaN	NaN	NaN	NaN	NaN	NaN	NaN	NaN	NaN	26.77869	26.72286	25.85184	NaN	NaN	NaN	NaN	NaN	NaN	NaN	NaN	NaN	12	1405.7426	80.239	286450000	AATLEHLRDQRP	Q92932-2;Q92932-4;Q92932;Q92932-3
NaN	NaN	NaN	NaN	NaN	NaN	NaN	NaN	NaN	28.12352	28.91528	28.5638	NaN	NaN	NaN	NaN	NaN	NaN	24.39565	24.63045	24.6147	NaN	NaN	NaN	NaN	NaN	NaN	NaN	NaN	NaN	NaN	NaN	NaN	NaN	NaN	NaN	NaN	NaN	NaN	NaN	NaN	NaN	NaN	NaN	9	928.45018	116.3	1269200000	AATNEVPEV	P01906;P01909
NaN	NaN	NaN	NaN	NaN	NaN	NaN	NaN	NaN	NaN	NaN	NaN	NaN	NaN	NaN	NaN	NaN	NaN	NaN	NaN	NaN	NaN	NaN	NaN	NaN	NaN	NaN	NaN	NaN	NaN	NaN	NaN	NaN	NaN	NaN	NaN	NaN	25.78334	NaN	NaN	NaN	NaN	NaN	NaN	15	1618.7475	75.294	57751000	AATNKDIADDEVATW	Q8NF91-4;Q8NF91;Q8NF91-8;Q8NF91-2
NaN	NaN	NaN	NaN	NaN	NaN	NaN	NaN	NaN	NaN	24.59474	NaN	NaN	NaN	NaN	NaN	NaN	NaN	NaN	NaN	NaN	NaN	NaN	NaN	NaN	NaN	NaN	NaN	NaN	NaN	NaN	NaN	NaN	NaN	NaN	NaN	NaN	NaN	NaN	NaN	NaN	NaN	NaN	NaN	9	713.3708	116.11	25337000	AATPAAAAA	Q8WZ71-2
NaN	NaN	NaN	NaN	NaN	NaN	NaN	NaN	NaN	NaN	NaN	NaN	NaN	NaN	NaN	NaN	NaN	NaN	NaN	NaN	NaN	25.69416	25.45199	25.53481	NaN	NaN	NaN	NaN	NaN	NaN	NaN	NaN	NaN	NaN	NaN	NaN	NaN	NaN	NaN	NaN	NaN	NaN	NaN	NaN	9	884.50797	91.318	148800000	AATPAVRTV	P11940;Q9H361
NaN	NaN	NaN	NaN	NaN	NaN	NaN	NaN	NaN	NaN	NaN	NaN	NaN	NaN	NaN	NaN	NaN	NaN	NaN	NaN	NaN	NaN	NaN	23.85946	NaN	NaN	NaN	NaN	NaN	NaN	NaN	NaN	NaN	NaN	NaN	NaN	NaN	NaN	NaN	NaN	NaN	NaN	NaN	NaN	9	851.4025	189.62	15220000	AATPVGSSY	Q14865;Q14865-2
24.9131	25.28799	NaN	NaN	NaN	NaN	NaN	NaN	NaN	NaN	NaN	NaN	NaN	NaN	NaN	NaN	NaN	NaN	NaN	NaN	NaN	NaN	NaN	NaN	NaN	NaN	NaN	NaN	NaN	NaN	NaN	NaN	NaN	NaN	NaN	NaN	NaN	NaN	NaN	NaN	NaN	NaN	NaN	NaN	9	869.48583	115.46	72561000	AATPVPTIT	Q15059;Q15059-2
NaN	NaN	NaN	NaN	NaN	NaN	NaN	NaN	NaN	NaN	NaN	NaN	NaN	NaN	NaN	NaN	NaN	NaN	NaN	NaN	NaN	NaN	NaN	NaN	NaN	NaN	NaN	NaN	NaN	NaN	NaN	NaN	NaN	NaN	NaN	NaN	NaN	NaN	21.3566	NaN	22.04374	NaN	NaN	NaN	15	1575.8045	88.596	7008600	AATQFEPLAARSAFP	Q9UIQ6;Q9UIQ6-3;Q9UIQ6-2
NaN	NaN	NaN	NaN	NaN	NaN	NaN	NaN	NaN	NaN	NaN	NaN	NaN	NaN	NaN	NaN	NaN	NaN	23.2149	23.24728	23.75185	NaN	NaN	NaN	NaN	NaN	NaN	NaN	NaN	NaN	NaN	NaN	NaN	NaN	NaN	NaN	NaN	NaN	NaN	NaN	NaN	NaN	NaN	NaN	9	956.5291	176.66	33819000	AATQLVNQL	P35249
NaN	NaN	NaN	NaN	NaN	NaN	NaN	NaN	NaN	NaN	NaN	NaN	NaN	NaN	NaN	NaN	NaN	NaN	NaN	NaN	NaN	NaN	NaN	NaN	NaN	NaN	NaN	NaN	NaN	NaN	NaN	NaN	NaN	NaN	NaN	25.97564	27.28938	27.32285	NaN	NaN	NaN	NaN	NaN	NaN	15	1813.0435	149.22	397900000	AATRWAKKIEARERK	P50914
NaN	NaN	NaN	NaN	NaN	NaN	NaN	NaN	NaN	NaN	NaN	NaN	NaN	NaN	NaN	NaN	NaN	NaN	NaN	NaN	NaN	NaN	NaN	NaN	NaN	NaN	NaN	NaN	NaN	NaN	NaN	NaN	NaN	NaN	NaN	24.9671	25.60504	25.80427	NaN	NaN	NaN	NaN	NaN	NaN	16	1884.0806	125.45	142430000	AATRWAKKIEARERKA	P50914
NaN	NaN	NaN	NaN	NaN	NaN	NaN	NaN	NaN	NaN	NaN	NaN	NaN	NaN	NaN	NaN	NaN	NaN	NaN	NaN	NaN	NaN	NaN	NaN	NaN	NaN	NaN	NaN	NaN	NaN	NaN	NaN	NaN	NaN	NaN	24.20933	24.8458	25.18529	NaN	NaN	NaN	NaN	NaN	NaN	17	2012.1756	123.14	87703000	AATRWAKKIEARERKAK	P50914
NaN	NaN	NaN	NaN	NaN	NaN	NaN	NaN	NaN	NaN	NaN	NaN	26.87888	26.67061	26.95615	26.68979	26.43681	26.55571	NaN	NaN	NaN	NaN	NaN	NaN	NaN	NaN	NaN	NaN	NaN	NaN	NaN	NaN	NaN	NaN	NaN	NaN	NaN	NaN	NaN	NaN	NaN	NaN	NaN	NaN	9	816.44537	129.68	658150000	AATSVAAAR	O00762;O00762-3;O00762-4
NaN	NaN	NaN	NaN	NaN	NaN	NaN	NaN	NaN	NaN	NaN	NaN	NaN	NaN	NaN	NaN	NaN	NaN	NaN	NaN	NaN	NaN	NaN	NaN	NaN	NaN	NaN	NaN	NaN	NaN	NaN	NaN	27.18716	27.22149	26.78469	NaN	NaN	NaN	NaN	NaN	NaN	NaN	NaN	NaN	15	1561.8385	75.589	424920000	AATTSLITMLNAKDL	Q6P1J9
NaN	NaN	NaN	NaN	NaN	NaN	NaN	NaN	NaN	NaN	NaN	NaN	NaN	NaN	NaN	NaN	NaN	NaN	NaN	NaN	NaN	NaN	NaN	NaN	NaN	NaN	NaN	NaN	NaN	NaN	NaN	NaN	NaN	NaN	NaN	NaN	NaN	NaN	23.6739	23.7213	24.06299	NaN	NaN	NaN	16	1656.8359	145.09	64032000	AATVFSKSFEQVSGVT	Q9BYI3;Q9BYI3-2
NaN	NaN	NaN	NaN	NaN	NaN	NaN	NaN	NaN	NaN	NaN	NaN	NaN	NaN	NaN	NaN	NaN	NaN	NaN	NaN	NaN	NaN	NaN	NaN	NaN	NaN	NaN	NaN	NaN	NaN	NaN	NaN	23.12688	23.00797	22.59113	NaN	NaN	NaN	NaN	NaN	NaN	NaN	NaN	NaN	15	1642.8791	65.374	23913000	AATYILEAGKHRADK	Q9UBI1
NaN	NaN	NaN	NaN	NaN	NaN	NaN	NaN	NaN	NaN	NaN	NaN	28.8289	28.20074	28.63869	28.43551	28.40353	28.01052	NaN	NaN	NaN	NaN	NaN	NaN	NaN	NaN	NaN	NaN	NaN	NaN	NaN	NaN	NaN	NaN	NaN	NaN	NaN	NaN	NaN	NaN	NaN	NaN	NaN	NaN	9	798.47119	181.15	2191800000	AAVAAVAAR	Q14697;Q14697-2;Q14697-3
NaN	NaN	NaN	NaN	NaN	NaN	NaN	NaN	NaN	NaN	NaN	NaN	26.90277	26.42126	26.65731	26.77931	26.51647	26.53477	NaN	NaN	NaN	NaN	NaN	NaN	NaN	NaN	NaN	NaN	NaN	NaN	NaN	NaN	NaN	NaN	NaN	NaN	NaN	NaN	NaN	NaN	NaN	NaN	NaN	NaN	10	954.5723	144.09	629570000	AAVAAVAARR	Q14697;Q14697-2;Q14697-3
28.96821	30.00919	29.76831	NaN	NaN	NaN	NaN	NaN	NaN	NaN	NaN	NaN	NaN	NaN	NaN	NaN	NaN	NaN	24.48425	24.99434	25.08857	NaN	NaN	NaN	NaN	NaN	NaN	NaN	NaN	NaN	NaN	NaN	NaN	NaN	NaN	NaN	NaN	NaN	NaN	NaN	NaN	NaN	NaN	NaN	9	835.35681	138.48	3078100000	AAVDAGMAM	P26599;P26599-2;P26599-3
NaN	NaN	NaN	NaN	NaN	NaN	NaN	NaN	NaN	NaN	NaN	NaN	NaN	NaN	NaN	NaN	NaN	NaN	NaN	NaN	NaN	25.32072	25.69822	25.74558	NaN	NaN	NaN	NaN	NaN	NaN	NaN	NaN	NaN	NaN	NaN	NaN	NaN	NaN	NaN	NaN	NaN	NaN	NaN	NaN	9	926.54368	89.046	152610000	AAVDLKPTL	P14921;P14921-2;P14921-5;P14921-4
NaN	NaN	NaN	NaN	NaN	NaN	NaN	NaN	NaN	NaN	NaN	NaN	26.82408	26.31743	26.58978	26.46537	26.20991	25.97461	NaN	NaN	NaN	NaN	NaN	NaN	NaN	NaN	NaN	NaN	NaN	NaN	NaN	NaN	NaN	NaN	NaN	NaN	NaN	NaN	NaN	NaN	NaN	NaN	NaN	NaN	9	900.46649	117.4	539640000	AAVDSSVPR	Q99836;Q99836-6;Q99836-5;Q99836-3
NaN	NaN	NaN	NaN	NaN	NaN	NaN	NaN	NaN	NaN	NaN	NaN	24.23015	23.48087	23.855	23.88418	23.39545	23.59844	NaN	NaN	NaN	NaN	NaN	NaN	NaN	NaN	NaN	NaN	NaN	NaN	NaN	NaN	NaN	NaN	NaN	NaN	NaN	NaN	NaN	NaN	NaN	NaN	NaN	NaN	9	930.44067	127.56	85779000	AAVDTDSPR	Q07812-2;Q07812-7;Q07812-8;Q07812;Q07812-5;Q07812-6;Q07812-4
NaN	NaN	NaN	NaN	NaN	NaN	NaN	NaN	NaN	NaN	NaN	NaN	27.31121	26.74278	27.12248	27.17512	26.75723	26.99927	NaN	NaN	NaN	NaN	NaN	NaN	NaN	NaN	NaN	NaN	NaN	NaN	NaN	NaN	NaN	NaN	NaN	NaN	NaN	NaN	NaN	NaN	NaN	NaN	NaN	NaN	9	955.55631	166.68	824060000	AAVDVVRAR	Q0VG06;Q0VG06-3;Q0VG06-2
NaN	NaN	NaN	NaN	NaN	NaN	NaN	NaN	NaN	NaN	NaN	NaN	26.72234	26.33773	26.75047	26.57284	26.27258	26.1845	NaN	NaN	NaN	NaN	NaN	NaN	NaN	NaN	NaN	NaN	NaN	NaN	NaN	NaN	NaN	NaN	NaN	NaN	NaN	NaN	NaN	NaN	NaN	NaN	NaN	NaN	11	1181.6768	104.39	565590000	AAVEPDVVVKR	Q9BQE4
NaN	NaN	NaN	NaN	NaN	NaN	NaN	NaN	NaN	NaN	NaN	NaN	NaN	NaN	NaN	NaN	NaN	NaN	NaN	NaN	NaN	NaN	NaN	NaN	NaN	NaN	NaN	NaN	NaN	NaN	NaN	NaN	NaN	NaN	NaN	26.71148	26.98305	27.06784	NaN	NaN	NaN	NaN	NaN	NaN	15	1724.8338	79.875	383220000	AAVFRGRMSMKEVDE	P07437;P68371;P04350
NaN	NaN	NaN	NaN	NaN	NaN	NaN	NaN	NaN	NaN	NaN	NaN	NaN	NaN	NaN	NaN	NaN	NaN	NaN	NaN	NaN	NaN	NaN	NaN	NaN	NaN	NaN	NaN	NaN	NaN	NaN	NaN	NaN	NaN	NaN	25.05697	25.67896	25.7618	NaN	NaN	NaN	NaN	NaN	NaN	16	1852.8924	88.561	145520000	AAVFRGRMSMKEVDEQ	P07437;P68371;P04350
NaN	NaN	NaN	NaN	NaN	NaN	NaN	NaN	NaN	NaN	NaN	NaN	NaN	NaN	NaN	NaN	NaN	NaN	NaN	NaN	NaN	NaN	NaN	NaN	NaN	NaN	NaN	24.71728	23.71806	23.42803	NaN	NaN	NaN	NaN	NaN	NaN	NaN	NaN	24.40445	24.2387	23.80922	NaN	NaN	NaN	15	1534.7926	74.966	109370000	AAVFRSMNSALGKSP	Q13155
NaN	NaN	NaN	NaN	NaN	NaN	NaN	NaN	NaN	NaN	NaN	NaN	NaN	NaN	NaN	NaN	NaN	NaN	NaN	NaN	NaN	NaN	NaN	NaN	NaN	NaN	NaN	NaN	NaN	NaN	NaN	NaN	NaN	NaN	NaN	NaN	NaN	NaN	27.04416	27.05175	26.58907	NaN	NaN	NaN	16	1720.8719	156.14	650630000	AAVFRSMNSALGKSPW	Q13155
NaN	NaN	NaN	NaN	NaN	NaN	NaN	NaN	NaN	NaN	NaN	NaN	NaN	NaN	NaN	NaN	NaN	NaN	NaN	NaN	NaN	NaN	NaN	NaN	NaN	NaN	NaN	NaN	NaN	NaN	NaN	NaN	NaN	NaN	NaN	NaN	NaN	NaN	23.35259	23.52013	22.40956	NaN	NaN	NaN	17	1833.956	91.616	28312000	AAVFRSMNSALGKSPWL	Q13155
28.39742	28.36286	27.83455	NaN	NaN	NaN	NaN	NaN	NaN	NaN	NaN	NaN	NaN	NaN	NaN	NaN	NaN	NaN	NaN	NaN	NaN	28.94598	28.61509	28.53185	NaN	NaN	NaN	NaN	NaN	NaN	NaN	NaN	NaN	NaN	NaN	NaN	NaN	NaN	NaN	NaN	NaN	NaN	NaN	NaN	9	811.3712	152.26	2401900000	AAVGTGSSY	P17275
NaN	NaN	NaN	NaN	NaN	NaN	NaN	NaN	NaN	NaN	NaN	NaN	NaN	NaN	NaN	NaN	NaN	NaN	NaN	NaN	NaN	NaN	NaN	NaN	27.74887	27.85775	26.69166	NaN	NaN	NaN	NaN	NaN	NaN	NaN	NaN	NaN	NaN	NaN	NaN	NaN	NaN	NaN	NaN	NaN	14	1444.7344	174.84	736240000	AAVIEAMGKAEAER	Q14254
NaN	NaN	NaN	NaN	NaN	NaN	NaN	NaN	NaN	NaN	NaN	NaN	NaN	NaN	NaN	NaN	NaN	NaN	NaN	NaN	NaN	NaN	NaN	NaN	27.21456	27.07592	25.46868	NaN	NaN	NaN	NaN	NaN	NaN	NaN	NaN	NaN	NaN	NaN	NaN	NaN	NaN	NaN	NaN	NaN	15	1575.7749	133.71	343650000	AAVIEAMGKAEAERM	Q14254
NaN	NaN	NaN	NaN	NaN	NaN	NaN	NaN	NaN	NaN	NaN	NaN	NaN	NaN	NaN	NaN	NaN	NaN	NaN	NaN	NaN	NaN	NaN	NaN	27.54731	27.60003	25.93935	NaN	NaN	NaN	NaN	NaN	NaN	NaN	NaN	NaN	NaN	NaN	NaN	NaN	NaN	NaN	NaN	NaN	16	1703.8699	120.32	463930000	AAVIEAMGKAEAERMK	Q14254
24.13985	24.87178	24.78247	NaN	NaN	NaN	NaN	NaN	NaN	NaN	NaN	NaN	NaN	NaN	NaN	NaN	NaN	NaN	NaN	NaN	NaN	NaN	NaN	NaN	NaN	NaN	NaN	NaN	NaN	NaN	NaN	NaN	NaN	NaN	NaN	NaN	NaN	NaN	NaN	NaN	NaN	NaN	NaN	NaN	9	901.52328	171.38	194710000	AAVKATQTL	Q6PJG2
NaN	NaN	NaN	NaN	NaN	NaN	NaN	NaN	NaN	NaN	NaN	NaN	NaN	NaN	NaN	NaN	NaN	NaN	NaN	NaN	NaN	NaN	NaN	NaN	NaN	NaN	NaN	22.32166	NaN	NaN	NaN	NaN	NaN	NaN	NaN	NaN	NaN	NaN	NaN	NaN	NaN	NaN	NaN	NaN	14	1462.7715	66.989	5241900	AAVLEAMTAFRRAG	P13716;P13716-2
NaN	NaN	NaN	NaN	NaN	NaN	NaN	NaN	NaN	NaN	NaN	NaN	NaN	NaN	NaN	NaN	NaN	NaN	22.61968	20.74985	21.78895	NaN	NaN	NaN	NaN	NaN	NaN	NaN	NaN	NaN	NaN	NaN	NaN	NaN	NaN	NaN	NaN	NaN	NaN	NaN	NaN	NaN	NaN	NaN	9	964.64334	101.69	11831000	AAVLRIPIL	Q9NZL9-2;Q9NZL9;Q9NZL9-4;Q9NZL9-3
NaN	NaN	NaN	NaN	NaN	NaN	NaN	NaN	NaN	NaN	NaN	NaN	NaN	NaN	NaN	NaN	NaN	NaN	NaN	NaN	NaN	NaN	NaN	NaN	NaN	NaN	NaN	27.95793	27.5288	27.04895	21.66032	21.34846	NaN	NaN	NaN	NaN	NaN	NaN	NaN	NaN	NaN	NaN	NaN	NaN	14	1651.8583	183.67	599190000	AAVLWLWSSHNRVN	O00391;O00391-2
NaN	NaN	NaN	NaN	NaN	NaN	NaN	NaN	NaN	NaN	NaN	NaN	NaN	NaN	NaN	NaN	NaN	NaN	NaN	NaN	NaN	NaN	NaN	NaN	NaN	NaN	NaN	24.22839	23.59867	22.66692	NaN	NaN	NaN	NaN	NaN	NaN	NaN	NaN	NaN	NaN	NaN	NaN	NaN	NaN	15	1722.8954	118.37	39017000	AAVLWLWSSHNRVNA	O00391;O00391-2
NaN	NaN	NaN	NaN	NaN	NaN	NaN	NaN	NaN	NaN	NaN	NaN	NaN	NaN	NaN	NaN	NaN	NaN	NaN	NaN	NaN	NaN	NaN	NaN	NaN	NaN	NaN	27.70008	27.64506	27.21623	24.03213	22.65759	NaN	NaN	NaN	NaN	NaN	NaN	NaN	NaN	NaN	NaN	NaN	NaN	16	1878.9965	147.35	607630000	AAVLWLWSSHNRVNAR	O00391;O00391-2
27.72845	27.94196	27.01871	NaN	NaN	NaN	NaN	NaN	NaN	NaN	NaN	NaN	NaN	NaN	NaN	NaN	NaN	NaN	NaN	NaN	NaN	NaN	NaN	NaN	NaN	NaN	NaN	NaN	NaN	NaN	NaN	NaN	NaN	NaN	NaN	NaN	NaN	NaN	NaN	NaN	NaN	NaN	NaN	NaN	9	951.51378	127.56	815390000	AAVNHISQL	Q5T2E6;Q5T2E6-2
27.40609	27.35917	26.80169	NaN	NaN	NaN	NaN	NaN	NaN	23.28419	NaN	21.95529	NaN	NaN	NaN	NaN	NaN	NaN	NaN	NaN	NaN	NaN	NaN	NaN	NaN	NaN	NaN	NaN	NaN	NaN	NaN	NaN	NaN	NaN	NaN	NaN	NaN	NaN	NaN	NaN	NaN	NaN	NaN	NaN	23	2483.101	136.39	481270000	AAVPDEIPPLEGDEDASRMEEVD	P08238
NaN	NaN	NaN	NaN	NaN	NaN	NaN	NaN	NaN	NaN	NaN	NaN	NaN	NaN	NaN	NaN	NaN	NaN	NaN	NaN	NaN	NaN	NaN	NaN	NaN	NaN	NaN	NaN	NaN	NaN	NaN	NaN	NaN	NaN	NaN	NaN	NaN	NaN	24.78726	24.63838	25.43094	NaN	NaN	NaN	19	1882.0564	100.73	100300000	AAVPGKTFVNITPAEVGVL	P07737
NaN	NaN	NaN	NaN	NaN	NaN	NaN	NaN	NaN	NaN	NaN	NaN	NaN	NaN	NaN	NaN	NaN	NaN	NaN	NaN	NaN	NaN	NaN	NaN	NaN	NaN	NaN	NaN	NaN	NaN	NaN	NaN	NaN	NaN	NaN	NaN	NaN	NaN	22.43964	22.39887	22.77848	NaN	NaN	NaN	24	2437.3693	49.287	22701000	AAVPGKTFVNITPAEVGVLVGKDR	P07737
NaN	NaN	NaN	NaN	NaN	NaN	NaN	NaN	NaN	NaN	NaN	NaN	NaN	NaN	NaN	NaN	NaN	NaN	NaN	NaN	NaN	NaN	NaN	NaN	NaN	NaN	NaN	NaN	NaN	NaN	NaN	NaN	NaN	NaN	NaN	NaN	NaN	NaN	22.47454	22.67607	22.21582	NaN	NaN	NaN	25	2524.4013	60.472	17401000	AAVPGKTFVNITPAEVGVLVGKDRS	P07737
28.34397	28.97929	28.9579	NaN	NaN	NaN	NaN	NaN	NaN	NaN	NaN	NaN	NaN	NaN	NaN	NaN	NaN	NaN	NaN	NaN	NaN	NaN	NaN	NaN	NaN	NaN	NaN	NaN	NaN	NaN	NaN	NaN	NaN	NaN	NaN	NaN	NaN	NaN	NaN	NaN	NaN	NaN	NaN	NaN	9	914.53379	124.37	1647200000	AAVPRAAFL	P30040;P30040-2
NaN	NaN	NaN	NaN	NaN	NaN	NaN	NaN	NaN	NaN	NaN	NaN	28.75398	28.39873	28.51382	28.55801	28.28361	28.13227	NaN	NaN	NaN	NaN	NaN	NaN	NaN	NaN	NaN	NaN	NaN	NaN	NaN	NaN	NaN	NaN	NaN	NaN	NaN	NaN	NaN	NaN	NaN	NaN	NaN	NaN	9	824.48684	138.85	2206000000	AAVPVAAAR	Q9BWK5;Q9BWK5-4
NaN	NaN	NaN	NaN	NaN	NaN	NaN	NaN	NaN	NaN	NaN	NaN	28.37414	28.23366	28.03181	27.93247	27.89105	27.71973	NaN	NaN	NaN	NaN	NaN	NaN	NaN	NaN	NaN	NaN	NaN	NaN	NaN	NaN	NaN	NaN	NaN	NaN	NaN	NaN	NaN	NaN	NaN	NaN	NaN	NaN	9	924.57565	130.04	1664100000	AAVPVIISR	Q14919;Q14919-2
30.78324	30.98556	30.68437	NaN	NaN	NaN	NaN	NaN	NaN	NaN	NaN	NaN	NaN	NaN	NaN	NaN	NaN	NaN	NaN	NaN	NaN	NaN	NaN	NaN	NaN	NaN	NaN	NaN	NaN	NaN	NaN	NaN	NaN	NaN	NaN	NaN	NaN	NaN	NaN	NaN	NaN	NaN	NaN	NaN	9	930.47706	147.19	5699500000	AAVRDISEA	P62854
NaN	NaN	NaN	NaN	NaN	NaN	26.85662	27.25422	27.13614	NaN	NaN	NaN	NaN	NaN	NaN	NaN	NaN	NaN	NaN	NaN	NaN	25.11064	25.52531	25.43014	NaN	NaN	NaN	NaN	NaN	NaN	NaN	NaN	NaN	NaN	NaN	NaN	NaN	NaN	NaN	NaN	NaN	NaN	NaN	NaN	9	884.54435	125.81	743990000	AAVRIGSVL	Q9Y5B0-4;Q9Y5B0
NaN	NaN	NaN	NaN	NaN	NaN	NaN	NaN	NaN	NaN	NaN	NaN	NaN	NaN	NaN	NaN	NaN	NaN	NaN	NaN	NaN	NaN	NaN	NaN	NaN	NaN	NaN	25.32014	24.90807	25.19494	NaN	NaN	NaN	NaN	NaN	NaN	NaN	NaN	NaN	NaN	NaN	NaN	NaN	NaN	14	1600.8798	103.88	111780000	AAVSAYKQIQRRNP	Q9Y3E5
NaN	NaN	NaN	NaN	NaN	NaN	NaN	NaN	NaN	NaN	NaN	NaN	NaN	NaN	NaN	NaN	NaN	NaN	NaN	NaN	NaN	NaN	NaN	NaN	NaN	NaN	NaN	NaN	NaN	NaN	25.01465	23.50094	NaN	NaN	NaN	NaN	NaN	NaN	NaN	NaN	NaN	NaN	NaN	NaN	15	1563.8958	58.831	45768000	AAVTGHIRIRAKSQG	P53618
NaN	NaN	NaN	NaN	NaN	NaN	NaN	NaN	NaN	NaN	NaN	NaN	25.23889	25.09192	24.86538	24.59781	NaN	24.10438	NaN	NaN	NaN	NaN	NaN	NaN	NaN	NaN	NaN	NaN	NaN	NaN	NaN	NaN	NaN	NaN	NaN	NaN	NaN	NaN	NaN	NaN	NaN	NaN	NaN	NaN	9	968.56548	172.14	149350000	AAVTPIIER	Q9NUQ7
NaN	NaN	NaN	NaN	NaN	NaN	NaN	NaN	NaN	NaN	NaN	NaN	NaN	NaN	NaN	NaN	NaN	NaN	NaN	NaN	NaN	NaN	NaN	NaN	NaN	NaN	NaN	NaN	NaN	NaN	26.56101	25.38916	NaN	NaN	NaN	NaN	NaN	NaN	NaN	NaN	NaN	NaN	NaN	NaN	14	1519.7301	143.79	142950000	AAVVRTMQNTSDLD	P14923
NaN	NaN	NaN	NaN	NaN	NaN	NaN	NaN	NaN	NaN	NaN	NaN	NaN	NaN	NaN	NaN	NaN	NaN	NaN	NaN	NaN	NaN	NaN	NaN	NaN	NaN	NaN	NaN	NaN	NaN	24.83509	23.98268	NaN	NaN	NaN	NaN	NaN	NaN	NaN	NaN	NaN	NaN	NaN	NaN	15	1620.7777	121.68	46507000	AAVVRTMQNTSDLDT	P14923
NaN	NaN	NaN	NaN	NaN	NaN	NaN	NaN	NaN	NaN	NaN	NaN	NaN	NaN	NaN	NaN	NaN	NaN	NaN	NaN	NaN	NaN	NaN	NaN	NaN	NaN	NaN	NaN	NaN	NaN	25.40847	24.78042	NaN	NaN	NaN	NaN	NaN	NaN	NaN	NaN	NaN	NaN	NaN	NaN	14	1504.7522	108.47	73353000	AAVVVPSGEEQRYT	P01889;P30504;P30510;Q29865;Q9TNN7;P13747;P04222;P30490;P30501;P30505;P30508;P30685;P30491;P10319;Q07000;Q29963;P18463;P30466;P30464;P30475;P30484;P30485;Q29718;Q29836;Q95365;P03989;P30460;P30462;P30480;P30493;P30495;P04439;P05534;P13746;P13746-2;P16188;P30447;P30481;P01893;P17693;P30455;P30487;P30461
NaN	NaN	NaN	NaN	NaN	NaN	NaN	NaN	NaN	NaN	NaN	NaN	NaN	NaN	NaN	NaN	NaN	NaN	NaN	NaN	NaN	NaN	NaN	NaN	NaN	NaN	NaN	NaN	NaN	NaN	27.86773	26.77906	NaN	NaN	NaN	NaN	NaN	NaN	NaN	NaN	NaN	NaN	NaN	NaN	14	1503.7682	96.113	360080000	AAVVVPSGQEQRYT	P01892;P10316;Q95604;P10321;Q31612
NaN	NaN	NaN	NaN	NaN	NaN	NaN	NaN	NaN	NaN	NaN	NaN	NaN	NaN	NaN	NaN	NaN	NaN	NaN	NaN	NaN	NaN	NaN	NaN	NaN	NaN	NaN	NaN	NaN	NaN	25.49482	24.61184	NaN	NaN	NaN	NaN	NaN	NaN	NaN	NaN	NaN	NaN	NaN	NaN	16	1743.8363	62.378	72922000	AAVVVPSGQEQRYTCH	P01892;P10316;Q95604;P10321;Q31612
NaN	NaN	NaN	NaN	NaN	NaN	NaN	NaN	NaN	NaN	NaN	NaN	NaN	NaN	NaN	NaN	NaN	NaN	NaN	NaN	NaN	NaN	NaN	NaN	23.14088	23.61133	20.94192	NaN	NaN	NaN	NaN	NaN	NaN	NaN	NaN	NaN	NaN	NaN	NaN	NaN	NaN	NaN	NaN	NaN	15	1722.9417	88.706	24079000	AAVWVLLSRHITDKD	Q9Y6W3
NaN	NaN	NaN	NaN	NaN	NaN	NaN	NaN	NaN	NaN	NaN	NaN	NaN	NaN	NaN	NaN	NaN	NaN	NaN	NaN	NaN	NaN	NaN	NaN	NaN	NaN	NaN	30.38607	30.35132	30.73117	NaN	NaN	NaN	NaN	NaN	NaN	NaN	NaN	26.02926	25.88795	26.07259	NaN	NaN	NaN	13	1486.7569	171.7	4783400000	AAVYKALSDHHIY	P04075;P04075-2
NaN	NaN	NaN	NaN	NaN	NaN	NaN	NaN	NaN	NaN	NaN	NaN	NaN	NaN	NaN	NaN	NaN	NaN	NaN	NaN	NaN	NaN	NaN	NaN	NaN	NaN	NaN	28.86891	28.53234	28.89822	NaN	NaN	NaN	NaN	NaN	NaN	NaN	NaN	22.6082	22.25046	23.12179	NaN	NaN	NaN	14	1599.8409	175.41	1411300000	AAVYKALSDHHIYL	P04075;P04075-2
NaN	NaN	NaN	NaN	NaN	NaN	NaN	NaN	NaN	NaN	NaN	NaN	NaN	NaN	NaN	NaN	NaN	NaN	NaN	NaN	NaN	NaN	NaN	NaN	NaN	NaN	NaN	28.47827	23.67131	28.40402	NaN	NaN	NaN	NaN	NaN	NaN	NaN	NaN	24.95943	24.72244	24.76835	NaN	NaN	NaN	15	1728.8835	158.3	831380000	AAVYKALSDHHIYLE	P04075;P04075-2
NaN	NaN	NaN	NaN	NaN	NaN	NaN	NaN	NaN	NaN	NaN	NaN	NaN	NaN	NaN	NaN	NaN	NaN	NaN	NaN	NaN	NaN	NaN	NaN	NaN	NaN	NaN	29.04445	28.68341	29.14957	NaN	NaN	NaN	NaN	NaN	NaN	NaN	NaN	NaN	NaN	NaN	NaN	NaN	NaN	16	1785.905	142.51	1580300000	AAVYKALSDHHIYLEG	P04075;P04075-2
NaN	NaN	NaN	NaN	NaN	NaN	NaN	NaN	NaN	NaN	NaN	NaN	NaN	NaN	NaN	NaN	NaN	NaN	NaN	NaN	NaN	NaN	NaN	NaN	NaN	NaN	NaN	28.89441	28.80061	28.96653	NaN	NaN	NaN	NaN	NaN	NaN	NaN	NaN	24.84933	24.74222	24.79005	NaN	NaN	NaN	13	1472.7412	158.85	1578400000	AAVYKALSDHHVY	P09972
NaN	NaN	NaN	NaN	NaN	NaN	NaN	NaN	NaN	NaN	NaN	NaN	NaN	NaN	NaN	NaN	NaN	NaN	NaN	NaN	NaN	NaN	NaN	NaN	NaN	NaN	NaN	28.60495	28.13109	28.52925	NaN	NaN	NaN	NaN	NaN	NaN	NaN	NaN	NaN	NaN	NaN	NaN	NaN	NaN	14	1585.8253	179.95	1089600000	AAVYKALSDHHVYL	P09972
NaN	NaN	NaN	NaN	NaN	NaN	NaN	NaN	NaN	NaN	NaN	NaN	NaN	NaN	NaN	NaN	NaN	NaN	NaN	NaN	NaN	NaN	NaN	NaN	NaN	NaN	NaN	27.72676	27.2957	27.32603	NaN	NaN	NaN	NaN	NaN	NaN	NaN	NaN	NaN	NaN	NaN	NaN	NaN	NaN	15	1714.8679	65.704	555120000	AAVYKALSDHHVYLE	P09972
NaN	NaN	NaN	NaN	NaN	NaN	NaN	NaN	NaN	NaN	NaN	NaN	NaN	NaN	NaN	NaN	NaN	NaN	NaN	NaN	NaN	NaN	NaN	NaN	NaN	NaN	NaN	29.66809	29.36528	29.308	NaN	NaN	NaN	NaN	NaN	NaN	NaN	NaN	25.74209	24.92846	25.37329	NaN	NaN	NaN	16	1771.8893	136.01	2340800000	AAVYKALSDHHVYLEG	P09972
NaN	NaN	NaN	NaN	NaN	NaN	NaN	NaN	NaN	NaN	NaN	NaN	NaN	NaN	NaN	NaN	NaN	NaN	NaN	NaN	NaN	NaN	NaN	NaN	NaN	NaN	NaN	25.34624	25.04494	24.52139	NaN	NaN	NaN	NaN	NaN	NaN	NaN	NaN	NaN	NaN	NaN	NaN	NaN	NaN	17	1872.937	65.467	101350000	AAVYKALSDHHVYLEGT	P09972
NaN	NaN	NaN	NaN	NaN	NaN	NaN	NaN	NaN	NaN	NaN	NaN	NaN	NaN	NaN	NaN	NaN	NaN	23.84153	23.8931	23.69689	NaN	NaN	NaN	NaN	NaN	NaN	NaN	NaN	NaN	NaN	NaN	NaN	NaN	NaN	NaN	NaN	NaN	24.05009	24.04627	23.55215	NaN	NaN	NaN	14	1331.5854	157.97	91203000	AAWDDSARAAGGQG	Q14761
NaN	NaN	NaN	NaN	NaN	NaN	NaN	NaN	NaN	NaN	NaN	NaN	NaN	NaN	NaN	NaN	NaN	NaN	NaN	NaN	NaN	NaN	NaN	NaN	NaN	NaN	NaN	NaN	NaN	NaN	25.21974	23.1946	NaN	NaN	NaN	NaN	NaN	NaN	NaN	NaN	NaN	NaN	NaN	NaN	15	1771.9846	54.898	48675000	AAWLALRTRYGIRPE	Q5VST6;Q5VST6-2
NaN	NaN	NaN	NaN	NaN	NaN	NaN	NaN	NaN	NaN	NaN	NaN	NaN	NaN	NaN	NaN	NaN	NaN	NaN	NaN	NaN	NaN	NaN	NaN	NaN	NaN	NaN	NaN	NaN	NaN	24.99235	23.74047	NaN	NaN	NaN	NaN	NaN	NaN	NaN	NaN	NaN	NaN	NaN	NaN	16	1697.9101	109	47392000	AAWLTDARTLASPNIV	P61018;P61018-2
NaN	NaN	NaN	NaN	NaN	NaN	NaN	NaN	NaN	NaN	NaN	NaN	NaN	NaN	NaN	NaN	NaN	NaN	NaN	NaN	NaN	NaN	NaN	NaN	NaN	NaN	NaN	NaN	NaN	NaN	26.89203	24.10286	NaN	NaN	NaN	NaN	NaN	NaN	NaN	NaN	NaN	NaN	NaN	NaN	16	1804.9068	71.98	142560000	AAYDIEVNTRRAQADL	O75955;O75955-2
23.8931	23.58003	22.99066	NaN	NaN	NaN	NaN	NaN	NaN	NaN	NaN	NaN	NaN	NaN	NaN	NaN	NaN	NaN	NaN	NaN	NaN	NaN	NaN	NaN	NaN	NaN	NaN	NaN	NaN	NaN	NaN	NaN	NaN	NaN	NaN	NaN	NaN	NaN	NaN	NaN	NaN	NaN	NaN	NaN	14	1604.7471	160.36	36453000	AAYDQNITPLHTDF	Q96SY0;Q96SY0-4;Q96SY0-3
NaN	NaN	NaN	NaN	NaN	NaN	NaN	NaN	NaN	NaN	NaN	NaN	NaN	NaN	NaN	NaN	NaN	NaN	NaN	NaN	NaN	NaN	NaN	NaN	NaN	NaN	NaN	NaN	NaN	NaN	NaN	NaN	23.50882	NaN	24.50924	NaN	NaN	NaN	NaN	NaN	NaN	NaN	NaN	NaN	16	1900.9167	83.54	35814000	AAYEVLSDSEKRKQYD	Q9UBS4
NaN	NaN	NaN	NaN	NaN	NaN	NaN	NaN	NaN	NaN	NaN	NaN	NaN	NaN	NaN	NaN	NaN	NaN	23.93939	24.17607	24.23301	24.12289	23.83326	23.81176	NaN	NaN	NaN	NaN	NaN	NaN	NaN	NaN	NaN	NaN	NaN	NaN	NaN	NaN	NaN	NaN	NaN	NaN	NaN	NaN	9	918.4447	129.68	102700000	AAYGEPLQA	P23610
25.46554	25.38331	25.14207	NaN	NaN	NaN	NaN	NaN	NaN	25.98845	26.16104	26.11599	NaN	NaN	NaN	NaN	NaN	NaN	24.97954	24.36713	24.86079	25.31948	25.04993	25.14884	NaN	NaN	NaN	NaN	NaN	NaN	NaN	NaN	NaN	NaN	NaN	NaN	NaN	NaN	NaN	NaN	NaN	NaN	NaN	NaN	9	976.57057	152.41	668330000	AAYLRALSL	O15294;O15294-3;O15294-2
NaN	NaN	NaN	NaN	NaN	NaN	NaN	NaN	NaN	NaN	NaN	NaN	NaN	NaN	NaN	NaN	NaN	NaN	26.61933	27.36119	27.39705	NaN	NaN	NaN	NaN	NaN	NaN	NaN	NaN	NaN	NaN	NaN	NaN	NaN	NaN	NaN	NaN	NaN	NaN	NaN	NaN	NaN	NaN	NaN	9	1019.5764	129.68	1151000000	AAYQSVRIL	Q9HAT2-2;Q9HAT2
NaN	NaN	NaN	NaN	NaN	NaN	NaN	NaN	NaN	NaN	NaN	NaN	NaN	NaN	NaN	NaN	NaN	NaN	NaN	NaN	NaN	NaN	NaN	NaN	NaN	NaN	NaN	NaN	NaN	NaN	NaN	NaN	23.35542	23.20906	23.25194	NaN	NaN	NaN	NaN	NaN	NaN	NaN	NaN	NaN	14	1667.8532	45.28	30418000	AAYRAYQNWVKKNG	P42892-3;P42892-2;P42892-4;P42892
NaN	NaN	NaN	25.89359	26.55884	26.81446	NaN	NaN	NaN	NaN	NaN	NaN	NaN	NaN	NaN	NaN	NaN	NaN	27.02633	26.78831	26.58749	25.36333	25.64861	25.66039	NaN	NaN	NaN	NaN	NaN	NaN	NaN	NaN	NaN	NaN	NaN	NaN	NaN	NaN	NaN	NaN	NaN	NaN	NaN	NaN	9	905.37352	171.47	1156500000	ACASHVSTM	Q9UJU6;Q9UJU6-6;Q9UJU6-2;Q9UJU6-3
NaN	NaN	NaN	NaN	NaN	NaN	NaN	NaN	NaN	NaN	NaN	NaN	NaN	NaN	NaN	NaN	NaN	NaN	NaN	NaN	NaN	NaN	NaN	NaN	22.92241	24.15437	NaN	NaN	NaN	NaN	NaN	NaN	NaN	NaN	NaN	NaN	NaN	NaN	NaN	NaN	NaN	NaN	NaN	NaN	15	1706.8311	44.511	26621000	ACHAYQIIHRNGIPD	Q99538;Q99538-3;Q99538-2
NaN	NaN	NaN	NaN	NaN	NaN	NaN	NaN	NaN	NaN	NaN	NaN	27.08223	26.79761	27.47947	27.38088	26.98772	26.67587	NaN	NaN	NaN	NaN	NaN	NaN	NaN	NaN	NaN	NaN	NaN	NaN	NaN	NaN	NaN	NaN	NaN	NaN	NaN	NaN	NaN	NaN	NaN	NaN	NaN	NaN	9	889.44399	87.251	860920000	ACIGGTNVR	P60842;P60842-2;Q14240;Q14240-2
NaN	NaN	NaN	NaN	NaN	NaN	23.65031	23.60569	23.76284	25.12313	26.18624	26.22953	NaN	NaN	NaN	NaN	NaN	NaN	NaN	NaN	NaN	24.34442	24.40866	24.64779	NaN	NaN	NaN	NaN	NaN	NaN	NaN	NaN	NaN	NaN	NaN	NaN	NaN	NaN	NaN	NaN	NaN	NaN	NaN	NaN	9	999.45561	160.69	301610000	ACQADRHSL	P52333;P52333-2;P52333-4
25.61835	25.58517	24.8532	NaN	NaN	NaN	NaN	NaN	NaN	NaN	NaN	NaN	NaN	NaN	NaN	NaN	NaN	NaN	NaN	NaN	NaN	NaN	NaN	NaN	NaN	NaN	NaN	NaN	NaN	NaN	NaN	NaN	NaN	NaN	NaN	NaN	NaN	NaN	NaN	NaN	NaN	NaN	NaN	NaN	9	969.43381	111.29	132160000	ACRTSGQTF	Q99661;Q99661-2
23.89966	24.63245	23.85043	NaN	NaN	NaN	NaN	NaN	NaN	NaN	NaN	NaN	NaN	NaN	NaN	NaN	NaN	NaN	NaN	NaN	NaN	NaN	NaN	NaN	NaN	NaN	NaN	NaN	NaN	NaN	NaN	NaN	NaN	NaN	NaN	NaN	NaN	NaN	NaN	NaN	NaN	NaN	NaN	NaN	9	852.3436	122.18	56783000	ACSPNGASF	A4D1P6;A4D1P6-2
NaN	NaN	NaN	NaN	NaN	NaN	NaN	NaN	NaN	NaN	NaN	NaN	NaN	NaN	NaN	NaN	NaN	NaN	23.57311	24.02081	23.73034	NaN	NaN	NaN	NaN	NaN	NaN	NaN	NaN	NaN	NaN	NaN	NaN	NaN	NaN	NaN	NaN	NaN	NaN	NaN	NaN	NaN	NaN	NaN	9	927.4484	111.28	258680000	ACSPVHTTL	Q9BWS9;Q9BWS9-2;Q9BWS9-3
NaN	NaN	NaN	NaN	NaN	NaN	NaN	NaN	NaN	NaN	NaN	NaN	24.19348	23.50288	24.14655	23.90132	23.51159	23.55672	NaN	NaN	NaN	NaN	NaN	NaN	NaN	NaN	NaN	NaN	NaN	NaN	NaN	NaN	NaN	NaN	NaN	NaN	NaN	NaN	NaN	NaN	NaN	NaN	NaN	NaN	10	1223.6081	86.898	89610000	ACYPEKTTRR	P58004
23.91771	24.53112	23.72972	NaN	NaN	NaN	NaN	NaN	NaN	NaN	NaN	NaN	NaN	NaN	NaN	NaN	NaN	NaN	NaN	NaN	NaN	NaN	NaN	NaN	NaN	NaN	NaN	NaN	NaN	NaN	NaN	NaN	NaN	NaN	NaN	NaN	NaN	NaN	NaN	NaN	NaN	NaN	NaN	NaN	10	1001.3913	106.38	54002000	ACYPGNGTGY	Q9GZT9-3;Q9GZT9;Q9GZT9-2;Q9H6Z9
NaN	NaN	NaN	NaN	NaN	NaN	NaN	NaN	NaN	NaN	NaN	NaN	NaN	NaN	NaN	NaN	NaN	NaN	NaN	NaN	NaN	NaN	NaN	NaN	NaN	NaN	NaN	NaN	NaN	NaN	25.48022	24.14841	NaN	NaN	NaN	NaN	NaN	NaN	NaN	NaN	NaN	NaN	NaN	NaN	15	1812.9442	75.669	65402000	ADADLEERLKNLRRD	O43633
NaN	NaN	NaN	NaN	NaN	NaN	NaN	NaN	NaN	NaN	NaN	NaN	NaN	NaN	NaN	NaN	NaN	NaN	NaN	NaN	NaN	NaN	NaN	NaN	NaN	21.58238	20.95276	NaN	NaN	NaN	NaN	NaN	NaN	NaN	NaN	NaN	NaN	NaN	NaN	NaN	NaN	NaN	NaN	NaN	14	1542.7539	55.885	5169700	ADAGEYRAAVHLRD	P18627;P18627-2
NaN	NaN	NaN	NaN	NaN	NaN	NaN	NaN	NaN	NaN	NaN	NaN	NaN	NaN	NaN	NaN	NaN	NaN	NaN	NaN	NaN	NaN	NaN	NaN	29.46787	29.22557	28.27182	NaN	NaN	NaN	NaN	NaN	NaN	NaN	NaN	26.87385	26.95914	27.01159	NaN	NaN	NaN	NaN	NaN	NaN	15	1698.855	111.07	2083100000	ADAGEYRAAVHLRDR	P18627;P18627-2
NaN	NaN	NaN	NaN	NaN	NaN	NaN	NaN	NaN	NaN	NaN	NaN	NaN	NaN	NaN	NaN	NaN	NaN	NaN	NaN	NaN	NaN	NaN	NaN	30.1116	29.95449	28.6586	NaN	NaN	NaN	NaN	NaN	NaN	NaN	NaN	27.49167	27.39067	27.53653	NaN	NaN	NaN	NaN	NaN	NaN	16	1769.8921	153.23	3183600000	ADAGEYRAAVHLRDRA	P18627;P18627-2
NaN	NaN	NaN	NaN	NaN	NaN	NaN	NaN	NaN	NaN	NaN	NaN	NaN	NaN	NaN	NaN	NaN	NaN	NaN	NaN	NaN	NaN	NaN	NaN	27.26705	27.01489	26.02181	NaN	NaN	NaN	NaN	NaN	NaN	NaN	NaN	NaN	NaN	NaN	NaN	NaN	NaN	NaN	NaN	NaN	17	1882.9762	88.992	365250000	ADAGEYRAAVHLRDRAL	P18627;P18627-2
NaN	NaN	NaN	NaN	NaN	NaN	NaN	NaN	NaN	NaN	NaN	NaN	NaN	NaN	NaN	NaN	NaN	NaN	NaN	NaN	NaN	NaN	NaN	NaN	24.59565	24.53071	23.41364	NaN	NaN	NaN	NaN	NaN	NaN	NaN	NaN	24.97561	25.21145	25.01975	NaN	NaN	NaN	NaN	NaN	NaN	18	1970.0082	58.159	166620000	ADAGEYRAAVHLRDRALS	P18627;P18627-2
NaN	NaN	NaN	NaN	NaN	NaN	NaN	NaN	NaN	NaN	NaN	NaN	NaN	NaN	NaN	NaN	NaN	NaN	NaN	NaN	NaN	NaN	NaN	NaN	25.46173	25.24372	23.89245	NaN	NaN	NaN	NaN	NaN	NaN	NaN	NaN	NaN	NaN	NaN	NaN	NaN	NaN	NaN	NaN	NaN	14	1372.7674	110.31	101510000	ADALRVLSKLGSSG	Q9H665;Q9H665-2
NaN	NaN	NaN	NaN	NaN	NaN	NaN	NaN	NaN	NaN	NaN	NaN	NaN	NaN	NaN	NaN	NaN	NaN	NaN	NaN	NaN	NaN	NaN	NaN	NaN	NaN	NaN	NaN	NaN	NaN	25.52283	24.9299	NaN	NaN	NaN	NaN	NaN	NaN	NaN	NaN	NaN	NaN	NaN	NaN	16	1822.8018	65.231	80172000	ADAPMFVMGVNHEKYD	P04406;P04406-2
NaN	NaN	NaN	NaN	NaN	NaN	NaN	NaN	NaN	NaN	NaN	NaN	NaN	NaN	NaN	NaN	NaN	NaN	NaN	NaN	NaN	NaN	NaN	NaN	NaN	NaN	NaN	NaN	NaN	NaN	NaN	NaN	24.5899	24.51857	24.64031	NaN	NaN	NaN	NaN	NaN	NaN	23.56964	23.22735	23.86467	17	1936.8448	98.508	112980000	ADAPMFVMGVNHEKYDN	P04406;P04406-2
NaN	NaN	NaN	NaN	NaN	NaN	NaN	NaN	NaN	NaN	NaN	NaN	NaN	NaN	NaN	NaN	NaN	NaN	NaN	NaN	NaN	NaN	NaN	NaN	NaN	NaN	NaN	NaN	NaN	NaN	NaN	NaN	25.46641	25.40899	25.21308	NaN	NaN	NaN	NaN	NaN	NaN	23.57011	24.17112	23.88465	19	2136.9609	110.56	176640000	ADAPMFVMGVNHEKYDNSL	P04406;P04406-2
NaN	NaN	NaN	NaN	NaN	NaN	NaN	NaN	NaN	NaN	NaN	NaN	NaN	NaN	NaN	NaN	NaN	NaN	NaN	NaN	NaN	NaN	NaN	NaN	NaN	NaN	NaN	NaN	NaN	NaN	NaN	NaN	NaN	NaN	NaN	NaN	NaN	NaN	NaN	NaN	NaN	23.72401	23.33402	24.27519	17	1759.0026	68.243	44734000	ADASIRLLKATKICVTG	Q9NRM6;Q9NRM6-2
NaN	NaN	NaN	NaN	NaN	NaN	25.83451	26.22081	26.20184	NaN	NaN	NaN	NaN	NaN	NaN	NaN	NaN	NaN	NaN	NaN	NaN	NaN	NaN	NaN	NaN	NaN	NaN	NaN	NaN	NaN	NaN	NaN	NaN	NaN	NaN	NaN	NaN	NaN	NaN	NaN	NaN	NaN	NaN	NaN	9	943.57023	174.52	215230000	ADASLLKKV	Q9UBB4;Q9UBB4-2
NaN	NaN	NaN	NaN	NaN	NaN	NaN	NaN	NaN	NaN	NaN	NaN	NaN	NaN	NaN	NaN	NaN	NaN	NaN	NaN	NaN	NaN	NaN	NaN	NaN	NaN	NaN	NaN	NaN	NaN	24.47265	22.82582	NaN	NaN	NaN	NaN	NaN	NaN	NaN	NaN	NaN	NaN	NaN	NaN	15	1570.7839	107.79	30715000	ADATLSQITNNIDPV	P62873;P62873-2
NaN	NaN	NaN	NaN	NaN	NaN	NaN	NaN	NaN	NaN	NaN	NaN	NaN	NaN	NaN	NaN	NaN	NaN	NaN	NaN	NaN	NaN	NaN	NaN	NaN	NaN	NaN	NaN	NaN	NaN	NaN	NaN	NaN	NaN	NaN	NaN	NaN	23.69296	NaN	NaN	NaN	NaN	NaN	NaN	16	1752.9444	85.006	13561000	ADDAMTLVLKKELVAH	P17813-2;P17813
NaN	NaN	NaN	NaN	NaN	NaN	NaN	NaN	NaN	NaN	NaN	NaN	NaN	NaN	NaN	NaN	NaN	NaN	NaN	NaN	NaN	NaN	NaN	NaN	NaN	NaN	NaN	NaN	23.94548	NaN	NaN	NaN	NaN	NaN	NaN	NaN	NaN	NaN	NaN	NaN	NaN	NaN	NaN	NaN	11	1297.5422	152.34	16155000	ADDDNTYSREL	O94766;O94766-2
NaN	NaN	NaN	NaN	NaN	NaN	NaN	NaN	NaN	NaN	NaN	NaN	NaN	NaN	NaN	NaN	NaN	NaN	NaN	NaN	NaN	NaN	NaN	NaN	NaN	NaN	NaN	NaN	NaN	NaN	NaN	NaN	NaN	NaN	NaN	NaN	NaN	NaN	23.11234	23.01686	23.10007	NaN	NaN	22.82751	16	1989.8374	154.69	33989000	ADDDNTYSRELFEEMR	O94766;O94766-2
NaN	NaN	NaN	NaN	NaN	NaN	NaN	NaN	NaN	NaN	NaN	NaN	NaN	NaN	NaN	NaN	NaN	NaN	NaN	NaN	NaN	NaN	NaN	NaN	21.72463	21.68782	NaN	NaN	NaN	NaN	NaN	NaN	NaN	NaN	NaN	NaN	NaN	NaN	NaN	NaN	NaN	NaN	NaN	NaN	18	2276.9644	94.01	6843700	ADDDNTYSRELFEEMRWT	O94766;O94766-2
NaN	NaN	NaN	NaN	NaN	NaN	NaN	NaN	NaN	NaN	NaN	NaN	NaN	NaN	NaN	NaN	NaN	NaN	NaN	NaN	NaN	NaN	NaN	NaN	NaN	NaN	NaN	26.45164	26.37859	23.80971	NaN	NaN	NaN	NaN	NaN	NaN	NaN	NaN	NaN	NaN	NaN	NaN	NaN	NaN	15	1658.8879	105.65	193730000	ADDGKIVIFQSKPEI	Q9BXS4
NaN	NaN	NaN	28.93775	26.50385	29.71073	NaN	NaN	NaN	28.50586	29.27582	29.00985	NaN	NaN	NaN	NaN	NaN	NaN	NaN	NaN	NaN	25.5969	24.5511	25.47994	NaN	NaN	NaN	32.26105	32.33122	32.16288	26.83894	25.81372	29.48228	29.25104	29.63485	NaN	NaN	NaN	NaN	NaN	NaN	26.03347	25.92974	25.61899	16	1786.9465	220.37	21126000000	ADDGKIVIFQSKPEIQ	Q9BXS4
NaN	NaN	NaN	23.97832	24.3843	25.16925	NaN	NaN	NaN	NaN	NaN	NaN	NaN	NaN	NaN	NaN	NaN	NaN	NaN	NaN	NaN	NaN	NaN	NaN	NaN	NaN	NaN	29.3385	29.29894	29.36567	25.25836	23.40678	23.76981	23.29796	NaN	NaN	NaN	NaN	NaN	NaN	NaN	NaN	NaN	NaN	17	1950.0098	241.76	2183100000	ADDGKIVIFQSKPEIQY	Q9BXS4
NaN	NaN	NaN	NaN	NaN	NaN	NaN	NaN	NaN	NaN	NaN	NaN	NaN	NaN	NaN	NaN	NaN	NaN	NaN	NaN	NaN	NaN	NaN	NaN	NaN	NaN	NaN	26.9888	26.84924	27.06979	25.6319	24.0411	NaN	NaN	NaN	NaN	NaN	NaN	NaN	NaN	NaN	NaN	NaN	NaN	18	2021.047	157.67	464210000	ADDGKIVIFQSKPEIQYA	Q9BXS4
NaN	NaN	NaN	24.96719	25.06295	25.45786	NaN	NaN	NaN	NaN	NaN	NaN	NaN	NaN	NaN	NaN	NaN	NaN	NaN	NaN	NaN	NaN	NaN	NaN	NaN	NaN	NaN	29.33048	29.3529	29.503	25.19494	22.75772	NaN	NaN	NaN	NaN	NaN	NaN	NaN	NaN	NaN	NaN	NaN	NaN	19	2118.0997	156.72	2281000000	ADDGKIVIFQSKPEIQYAP	Q9BXS4
NaN	NaN	NaN	25.46482	25.6932	25.94414	NaN	NaN	NaN	NaN	24.69843	25.07969	NaN	NaN	NaN	NaN	NaN	NaN	NaN	NaN	NaN	NaN	NaN	NaN	NaN	NaN	NaN	31.43485	31.28251	31.38257	27.99566	27.12583	26.7442	26.38106	26.35837	NaN	NaN	NaN	NaN	NaN	NaN	23.74684	24.12432	24.12975	20	2255.1586	216.34	9293000000	ADDGKIVIFQSKPEIQYAPH	Q9BXS4
NaN	NaN	NaN	NaN	NaN	NaN	NaN	NaN	NaN	NaN	NaN	NaN	NaN	NaN	NaN	NaN	NaN	NaN	NaN	NaN	NaN	NaN	NaN	NaN	NaN	NaN	NaN	NaN	23.45651	23.72754	NaN	NaN	NaN	NaN	NaN	NaN	NaN	NaN	NaN	NaN	NaN	NaN	NaN	NaN	22	2497.2853	76.807	25400000	ADDGKIVIFQSKPEIQYAPHLE	Q9BXS4
NaN	NaN	NaN	NaN	NaN	NaN	NaN	NaN	NaN	NaN	NaN	NaN	NaN	NaN	NaN	NaN	NaN	NaN	NaN	NaN	NaN	NaN	NaN	NaN	NaN	NaN	NaN	NaN	NaN	NaN	24.13657	23.12323	NaN	NaN	NaN	NaN	NaN	NaN	NaN	NaN	NaN	NaN	NaN	NaN	14	1611.8733	54.09	27580000	ADDIVNWLKKRTGP	P07237
NaN	NaN	NaN	NaN	NaN	NaN	NaN	NaN	NaN	NaN	NaN	NaN	NaN	NaN	NaN	NaN	NaN	NaN	NaN	NaN	NaN	NaN	NaN	NaN	22.61702	23.28292	20.50833	24.33484	23.55403	23.70778	NaN	NaN	NaN	NaN	NaN	NaN	23.70904	23.78656	25.73965	NaN	26.09273	24.03767	24.30508	24.45889	13	1444.7198	190.96	282090000	ADDLEGEAFLPLR	Q70J99;Q70J99-3
NaN	NaN	NaN	NaN	NaN	NaN	NaN	NaN	NaN	NaN	NaN	NaN	NaN	NaN	NaN	NaN	NaN	NaN	NaN	NaN	NaN	NaN	NaN	NaN	NaN	NaN	NaN	NaN	NaN	NaN	NaN	NaN	NaN	NaN	NaN	NaN	NaN	NaN	24.82454	25.1251	24.97071	23.43352	23.63478	23.90591	14	1573.7624	164.9	149840000	ADDLEGEAFLPLRE	Q70J99;Q70J99-3
NaN	NaN	NaN	NaN	NaN	NaN	NaN	NaN	NaN	NaN	NaN	NaN	NaN	NaN	NaN	NaN	NaN	NaN	NaN	NaN	NaN	NaN	NaN	NaN	NaN	NaN	NaN	NaN	NaN	NaN	NaN	NaN	NaN	NaN	NaN	NaN	NaN	NaN	25.68704	26.03303	25.85131	26.07329	25.32306	26.14802	16	1769.8836	205.31	370160000	ADDLEGEAFLPLREVP	Q70J99;Q70J99-3
NaN	NaN	NaN	NaN	NaN	NaN	NaN	NaN	NaN	NaN	NaN	NaN	NaN	NaN	NaN	NaN	NaN	NaN	NaN	NaN	NaN	NaN	NaN	NaN	24.82415	25.16204	NaN	26.28058	25.77362	25.79206	NaN	NaN	NaN	NaN	NaN	NaN	NaN	NaN	26.71476	26.80968	26.89389	27.41086	NaN	27.90058	17	1826.905	178.22	1072600000	ADDLEGEAFLPLREVPG	Q70J99;Q70J99-3
NaN	NaN	NaN	NaN	NaN	NaN	NaN	NaN	NaN	NaN	NaN	NaN	NaN	NaN	NaN	NaN	NaN	NaN	NaN	NaN	NaN	NaN	NaN	NaN	24.39598	24.15383	NaN	NaN	NaN	NaN	NaN	NaN	NaN	NaN	NaN	NaN	NaN	25.62274	NaN	NaN	NaN	NaN	NaN	NaN	16	1788.7843	134.08	92408000	ADDLGFEFFEASAKEN	O95716
NaN	NaN	NaN	NaN	NaN	NaN	NaN	NaN	NaN	NaN	NaN	NaN	NaN	NaN	NaN	NaN	NaN	NaN	NaN	NaN	NaN	NaN	NaN	NaN	NaN	NaN	NaN	23.79848	NaN	23.15899	NaN	NaN	NaN	NaN	NaN	NaN	NaN	NaN	NaN	NaN	NaN	NaN	NaN	NaN	15	1691.8519	62.258	23956000	ADEGRLFLAEFQSIP	P08575;P08575-2
NaN	NaN	NaN	NaN	NaN	NaN	NaN	NaN	NaN	NaN	NaN	NaN	NaN	NaN	NaN	NaN	NaN	NaN	NaN	NaN	NaN	NaN	NaN	NaN	NaN	NaN	NaN	24.99222	23.03371	24.12825	23.11995	21.60978	NaN	NaN	NaN	NaN	NaN	NaN	22.73151	22.61095	22.55876	NaN	NaN	24.15097	16	1847.953	144.97	110790000	ADEGRLFLAEFQSIPR	P08575;P08575-2
NaN	NaN	NaN	NaN	NaN	NaN	NaN	NaN	NaN	NaN	NaN	NaN	NaN	NaN	NaN	NaN	NaN	NaN	NaN	NaN	NaN	NaN	NaN	NaN	NaN	NaN	NaN	25.02627	24.72588	25.02576	NaN	NaN	NaN	NaN	NaN	28.80637	29.18279	28.95405	NaN	NaN	NaN	NaN	NaN	NaN	13	1563.6664	127.51	1694900000	ADEIYDCKVEHWG	P01906
NaN	NaN	NaN	NaN	NaN	NaN	NaN	NaN	NaN	NaN	NaN	NaN	NaN	NaN	NaN	NaN	NaN	NaN	NaN	NaN	NaN	NaN	NaN	NaN	25.35384	25.31292	23.87558	NaN	NaN	NaN	NaN	NaN	NaN	NaN	NaN	NaN	NaN	NaN	NaN	NaN	NaN	NaN	NaN	NaN	14	1688.8594	141.85	99954000	ADENYRPLAKTRQQ	Q15154-2;Q15154
NaN	NaN	NaN	NaN	NaN	NaN	NaN	NaN	NaN	NaN	NaN	NaN	NaN	NaN	NaN	NaN	NaN	NaN	NaN	NaN	NaN	NaN	NaN	NaN	27.9249	27.76072	26.45642	NaN	NaN	NaN	NaN	NaN	NaN	NaN	NaN	NaN	23.90527	23.95961	NaN	NaN	NaN	NaN	NaN	NaN	15	1802.9024	192.32	655240000	ADENYRPLAKTRQQN	Q15154-2;Q15154
NaN	NaN	NaN	NaN	NaN	NaN	NaN	NaN	NaN	NaN	NaN	NaN	NaN	NaN	NaN	NaN	NaN	NaN	NaN	NaN	NaN	NaN	NaN	NaN	27.10189	27.0802	25.72687	NaN	NaN	NaN	NaN	NaN	NaN	NaN	NaN	NaN	NaN	NaN	NaN	NaN	NaN	NaN	NaN	NaN	17	2003.0185	136.35	341470000	ADENYRPLAKTRQQNIS	Q15154-2;Q15154
NaN	NaN	NaN	NaN	NaN	NaN	NaN	NaN	NaN	NaN	NaN	NaN	NaN	NaN	NaN	NaN	NaN	NaN	NaN	NaN	NaN	NaN	NaN	NaN	24.74878	25.30334	22.22297	NaN	NaN	NaN	NaN	NaN	NaN	NaN	NaN	NaN	NaN	NaN	NaN	NaN	NaN	NaN	NaN	NaN	14	1687.8174	101.43	236750000	ADFFQSCQKMRSIK	Q15399;Q9Y2C9
NaN	NaN	NaN	NaN	NaN	NaN	NaN	NaN	NaN	NaN	NaN	NaN	NaN	NaN	NaN	NaN	NaN	NaN	NaN	NaN	NaN	NaN	NaN	NaN	24.82104	26.10825	NaN	NaN	NaN	NaN	NaN	NaN	NaN	NaN	NaN	NaN	NaN	NaN	NaN	NaN	NaN	NaN	NaN	NaN	16	1815.876	66.965	101980000	ADFFQSCQKMRSIKAG	Q15399;Q9Y2C9
NaN	NaN	NaN	NaN	NaN	NaN	NaN	NaN	NaN	NaN	NaN	NaN	NaN	NaN	NaN	NaN	NaN	NaN	NaN	NaN	NaN	NaN	NaN	NaN	NaN	NaN	NaN	NaN	NaN	NaN	NaN	NaN	25.81804	25.45328	25.82362	NaN	NaN	NaN	NaN	NaN	NaN	NaN	NaN	NaN	16	1774.9002	77.562	164480000	ADFHRVEGLQGVYIAT	Q92673
NaN	NaN	NaN	NaN	NaN	NaN	NaN	NaN	NaN	NaN	NaN	NaN	NaN	NaN	NaN	NaN	NaN	NaN	NaN	NaN	NaN	NaN	NaN	NaN	NaN	NaN	NaN	NaN	NaN	NaN	NaN	NaN	26.91468	26.57521	26.97552	NaN	NaN	NaN	NaN	NaN	NaN	NaN	NaN	NaN	17	1887.9843	90.731	358460000	ADFHRVEGLQGVYIATL	Q92673
NaN	NaN	NaN	NaN	NaN	NaN	NaN	NaN	NaN	NaN	NaN	NaN	NaN	NaN	NaN	NaN	NaN	NaN	NaN	NaN	NaN	NaN	NaN	NaN	NaN	NaN	NaN	NaN	NaN	NaN	NaN	NaN	NaN	NaN	NaN	29.08704	28.9776	29.11123	NaN	NaN	NaN	NaN	NaN	NaN	13	1537.7446	138.45	1678800000	ADFLTKEVMVDDR	P51149
NaN	NaN	NaN	NaN	NaN	NaN	NaN	NaN	NaN	NaN	NaN	NaN	NaN	NaN	NaN	NaN	NaN	NaN	NaN	NaN	NaN	NaN	NaN	NaN	NaN	NaN	NaN	NaN	NaN	NaN	NaN	NaN	NaN	NaN	NaN	29.00322	28.99849	29.03564	NaN	NaN	NaN	NaN	NaN	NaN	14	1650.8287	174.05	1624700000	ADFLTKEVMVDDRL	P51149
NaN	NaN	NaN	NaN	NaN	NaN	NaN	NaN	NaN	NaN	NaN	NaN	NaN	NaN	NaN	NaN	NaN	NaN	NaN	NaN	NaN	NaN	NaN	NaN	NaN	NaN	NaN	NaN	NaN	NaN	NaN	NaN	NaN	NaN	NaN	28.76411	28.41349	28.83111	NaN	NaN	NaN	NaN	NaN	NaN	15	1749.8971	252.04	1291000000	ADFLTKEVMVDDRLV	P51149
NaN	NaN	NaN	NaN	NaN	NaN	NaN	NaN	NaN	NaN	NaN	NaN	NaN	NaN	NaN	NaN	NaN	NaN	NaN	NaN	NaN	NaN	NaN	NaN	NaN	NaN	NaN	NaN	NaN	NaN	NaN	NaN	NaN	NaN	NaN	27.68966	27.81287	27.98218	NaN	NaN	NaN	NaN	NaN	NaN	16	1850.9448	178.84	717400000	ADFLTKEVMVDDRLVT	P51149
NaN	NaN	NaN	NaN	NaN	NaN	NaN	NaN	NaN	NaN	NaN	NaN	NaN	NaN	NaN	NaN	NaN	NaN	NaN	NaN	NaN	NaN	NaN	NaN	NaN	NaN	NaN	NaN	NaN	NaN	NaN	NaN	NaN	NaN	NaN	NaN	NaN	NaN	NaN	NaN	NaN	21.73484	21.99186	21.49702	10	957.44034	97.857	10621000	ADGAEAKPAE	P35579;P35579-2
NaN	NaN	NaN	NaN	NaN	NaN	NaN	NaN	NaN	NaN	NaN	NaN	NaN	NaN	NaN	NaN	NaN	NaN	NaN	NaN	NaN	NaN	NaN	NaN	NaN	NaN	NaN	NaN	NaN	NaN	NaN	NaN	NaN	NaN	NaN	24.64631	24.60071	24.78242	NaN	NaN	NaN	NaN	NaN	NaN	13	1427.6755	59.75	80558000	ADGDFKIKCVAFD	P09382
NaN	NaN	NaN	24.20881	24.72967	NaN	NaN	NaN	NaN	NaN	NaN	NaN	NaN	NaN	NaN	NaN	NaN	NaN	NaN	NaN	NaN	NaN	NaN	NaN	NaN	NaN	NaN	25.46239	25.33043	NaN	NaN	NaN	NaN	NaN	NaN	NaN	NaN	NaN	NaN	NaN	NaN	NaN	NaN	NaN	13	1409.6787	125.23	135630000	ADGISSTFSQRIE	P13612
NaN	NaN	NaN	NaN	23.98555	24.73676	NaN	NaN	NaN	NaN	NaN	NaN	NaN	NaN	NaN	NaN	NaN	NaN	NaN	NaN	NaN	NaN	NaN	NaN	NaN	NaN	NaN	24.16016	24.20829	24.146	NaN	NaN	NaN	NaN	NaN	NaN	NaN	NaN	NaN	NaN	NaN	NaN	NaN	NaN	14	1466.7001	113.42	101260000	ADGISSTFSQRIEG	P13612
NaN	NaN	NaN	23.72754	24.02825	23.89125	NaN	NaN	NaN	NaN	NaN	NaN	NaN	NaN	NaN	NaN	NaN	NaN	NaN	NaN	NaN	NaN	NaN	NaN	NaN	NaN	NaN	24.55637	24.39198	24.5354	NaN	NaN	NaN	NaN	NaN	NaN	NaN	NaN	NaN	NaN	NaN	NaN	NaN	NaN	15	1579.7842	159.44	117560000	ADGISSTFSQRIEGL	P13612
NaN	NaN	NaN	NaN	NaN	NaN	NaN	NaN	NaN	NaN	NaN	NaN	NaN	NaN	NaN	NaN	NaN	NaN	NaN	NaN	NaN	NaN	NaN	NaN	NaN	NaN	NaN	NaN	NaN	NaN	27.92008	24.40139	NaN	NaN	NaN	NaN	NaN	NaN	22.36688	22.24211	22.35391	NaN	NaN	NaN	15	1490.8205	102.52	307930000	ADGIVSHLKKQAGPA	P30101
NaN	NaN	NaN	NaN	NaN	NaN	NaN	NaN	NaN	NaN	NaN	NaN	NaN	NaN	NaN	NaN	NaN	NaN	NaN	NaN	NaN	NaN	NaN	NaN	24.88846	NaN	NaN	NaN	NaN	NaN	NaN	NaN	NaN	NaN	NaN	NaN	NaN	NaN	NaN	NaN	NaN	NaN	NaN	NaN	18	1965.987	67.385	31058000	ADGSIKFWDASAITLQML	Q9Y2K9
NaN	NaN	NaN	NaN	NaN	NaN	NaN	NaN	NaN	NaN	NaN	NaN	NaN	NaN	NaN	NaN	NaN	NaN	NaN	NaN	NaN	NaN	NaN	NaN	NaN	NaN	NaN	NaN	NaN	NaN	NaN	NaN	25.0542	25.69991	23.59024	NaN	NaN	NaN	NaN	NaN	NaN	NaN	NaN	NaN	16	1905.9043	89.624	101970000	ADHDFVVQEDFMKAVR	P62333
NaN	NaN	NaN	NaN	NaN	NaN	NaN	NaN	NaN	NaN	NaN	NaN	NaN	NaN	NaN	NaN	NaN	NaN	NaN	NaN	NaN	NaN	NaN	NaN	NaN	NaN	NaN	23.96217	23.80676	23.75898	NaN	NaN	NaN	NaN	NaN	NaN	NaN	NaN	NaN	NaN	NaN	NaN	NaN	NaN	13	1590.8491	77.644	45212000	ADHRFLRHDGRLV	Q16658
NaN	NaN	NaN	NaN	NaN	NaN	NaN	NaN	NaN	NaN	NaN	NaN	NaN	NaN	NaN	NaN	NaN	NaN	NaN	NaN	NaN	NaN	NaN	NaN	26.86502	26.82905	25.01253	NaN	NaN	NaN	NaN	NaN	NaN	NaN	NaN	NaN	NaN	NaN	NaN	NaN	NaN	NaN	NaN	NaN	16	1973.8802	79.317	275300000	ADHRFYRYMGRGEEST	P78536;P78536-2
NaN	NaN	NaN	NaN	NaN	NaN	NaN	NaN	NaN	NaN	NaN	NaN	NaN	NaN	NaN	NaN	NaN	NaN	NaN	NaN	NaN	NaN	NaN	NaN	26.97443	26.54509	25.0646	NaN	NaN	NaN	NaN	NaN	NaN	NaN	NaN	NaN	NaN	NaN	NaN	NaN	NaN	NaN	NaN	NaN	17	2074.9279	55.912	264870000	ADHRFYRYMGRGEESTT	P78536;P78536-2
NaN	NaN	NaN	NaN	NaN	NaN	NaN	NaN	NaN	NaN	NaN	NaN	NaN	NaN	NaN	NaN	NaN	NaN	NaN	NaN	NaN	NaN	NaN	NaN	24.29733	24.96437	NaN	NaN	NaN	NaN	NaN	NaN	NaN	NaN	NaN	NaN	NaN	NaN	NaN	NaN	NaN	NaN	NaN	NaN	15	1897.8927	76.358	53353000	ADHSVFERMRKYQMT	O14672
NaN	NaN	NaN	NaN	NaN	NaN	NaN	NaN	NaN	NaN	NaN	NaN	NaN	NaN	NaN	NaN	NaN	NaN	NaN	NaN	NaN	NaN	NaN	NaN	27.95859	27.80526	25.78781	NaN	NaN	NaN	NaN	NaN	NaN	NaN	NaN	24.78317	24.59605	25.64174	NaN	NaN	NaN	NaN	NaN	NaN	16	1954.9142	110.57	659900000	ADHSVFERMRKYQMTG	O14672
NaN	NaN	NaN	NaN	NaN	NaN	NaN	NaN	NaN	NaN	NaN	NaN	NaN	NaN	NaN	NaN	NaN	NaN	NaN	NaN	NaN	NaN	NaN	NaN	24.29095	24.4206	NaN	NaN	NaN	NaN	NaN	NaN	NaN	NaN	NaN	NaN	NaN	NaN	NaN	NaN	NaN	NaN	NaN	NaN	18	2183.0252	110.56	42983000	ADHSVFERMRKYQMTGVE	O14672
NaN	NaN	NaN	NaN	NaN	NaN	NaN	NaN	NaN	NaN	NaN	NaN	NaN	NaN	NaN	NaN	NaN	NaN	NaN	NaN	NaN	NaN	NaN	NaN	25.65357	25.49586	23.25014	NaN	NaN	NaN	NaN	NaN	NaN	NaN	NaN	NaN	NaN	NaN	NaN	NaN	NaN	NaN	NaN	NaN	19	2312.0678	85.046	110080000	ADHSVFERMRKYQMTGVEE	O14672
NaN	NaN	NaN	NaN	NaN	NaN	NaN	NaN	NaN	NaN	NaN	NaN	24.43352	24.50203	24.50069	24.72733	24.04385	23.99645	NaN	NaN	NaN	NaN	NaN	NaN	NaN	NaN	NaN	NaN	NaN	NaN	NaN	NaN	NaN	NaN	NaN	NaN	NaN	NaN	NaN	NaN	NaN	NaN	NaN	NaN	9	949.52328	94.163	131960000	ADHTAPLLL	Q5VW36
24.07178	24.99304	25.56706	NaN	NaN	NaN	NaN	NaN	NaN	NaN	NaN	NaN	NaN	NaN	NaN	NaN	NaN	NaN	NaN	NaN	NaN	NaN	NaN	NaN	NaN	NaN	NaN	NaN	NaN	NaN	NaN	NaN	NaN	NaN	NaN	NaN	NaN	NaN	NaN	NaN	NaN	NaN	NaN	NaN	8	890.46102	148.07	100740000	ADHTVHVL	Q6P4F7;Q6P4F7-2;Q3KRB8
NaN	NaN	NaN	NaN	NaN	NaN	NaN	NaN	NaN	NaN	NaN	NaN	NaN	NaN	NaN	NaN	NaN	NaN	NaN	NaN	NaN	NaN	NaN	NaN	NaN	NaN	NaN	24.11124	24.29635	24.46824	NaN	NaN	NaN	NaN	NaN	NaN	NaN	NaN	NaN	NaN	NaN	NaN	NaN	NaN	16	1818.9047	91.969	61935000	ADIDKKYRCVSGTQVH	P11279
NaN	NaN	NaN	NaN	NaN	NaN	NaN	NaN	NaN	NaN	NaN	NaN	NaN	NaN	NaN	NaN	NaN	NaN	NaN	NaN	NaN	NaN	NaN	NaN	NaN	NaN	NaN	25.60312	25.08873	24.90724	NaN	NaN	NaN	NaN	NaN	NaN	NaN	NaN	NaN	NaN	NaN	NaN	NaN	NaN	18	2063.9881	82.349	118120000	ADIDKKYRCVSGTQVHMN	P11279
NaN	NaN	NaN	NaN	NaN	NaN	NaN	NaN	NaN	NaN	NaN	NaN	NaN	NaN	NaN	NaN	NaN	NaN	NaN	NaN	NaN	NaN	NaN	NaN	NaN	NaN	NaN	28.10954	27.76857	27.99976	NaN	NaN	NaN	NaN	NaN	NaN	NaN	NaN	NaN	NaN	NaN	NaN	NaN	NaN	21	2117.0171	33.405	786650000	ADIDSGLSPSIPMASNSGRRS	O75478
NaN	NaN	NaN	NaN	NaN	NaN	NaN	NaN	NaN	NaN	NaN	NaN	NaN	NaN	NaN	NaN	NaN	NaN	NaN	NaN	NaN	NaN	NaN	NaN	NaN	NaN	NaN	24.60693	24.40139	24.3534	NaN	NaN	NaN	NaN	NaN	NaN	NaN	NaN	NaN	NaN	NaN	NaN	NaN	NaN	12	1420.7562	78.529	69145000	ADIEDFKAKKKE	P11021
NaN	NaN	NaN	NaN	NaN	NaN	NaN	NaN	NaN	NaN	NaN	NaN	NaN	NaN	NaN	NaN	NaN	NaN	NaN	NaN	NaN	NaN	NaN	NaN	NaN	NaN	NaN	26.29591	25.90286	25.99578	NaN	NaN	NaN	NaN	NaN	NaN	NaN	NaN	NaN	NaN	NaN	NaN	NaN	NaN	14	1662.8829	107.61	212040000	ADIEDFKAKKKELE	P11021
NaN	NaN	NaN	NaN	NaN	NaN	NaN	NaN	NaN	NaN	NaN	NaN	NaN	NaN	NaN	NaN	NaN	NaN	NaN	NaN	NaN	NaN	NaN	NaN	NaN	NaN	NaN	NaN	NaN	NaN	NaN	NaN	NaN	NaN	NaN	NaN	NaN	NaN	NaN	NaN	NaN	NaN	26.06593	NaN	16	1647.7484	51.276	70247000	ADIELGCSTPLMEAAQ	O75179;O75179-7;O75179-2;O75179-6;O75179-4;O75179-3;O75179-5
NaN	NaN	NaN	NaN	NaN	NaN	NaN	NaN	NaN	NaN	NaN	NaN	NaN	NaN	NaN	NaN	NaN	NaN	NaN	NaN	NaN	NaN	NaN	NaN	23.2781	23.52492	21.24185	NaN	NaN	NaN	NaN	NaN	NaN	NaN	NaN	NaN	NaN	NaN	NaN	NaN	NaN	20.72626	NaN	21.2133	13	1142.5568	124.67	28888000	ADKASASAPAPAS	Q9NQX7;Q9NQX7-2;Q9NQX7-3
NaN	NaN	NaN	NaN	NaN	NaN	NaN	NaN	NaN	NaN	NaN	NaN	NaN	NaN	NaN	NaN	NaN	NaN	NaN	NaN	NaN	NaN	NaN	NaN	24.05275	24.32162	22.96457	NaN	NaN	NaN	NaN	NaN	NaN	NaN	NaN	NaN	NaN	NaN	NaN	NaN	NaN	NaN	NaN	NaN	15	1314.6416	125.36	46554000	ADKASASAPAPASAT	Q9NQX7;Q9NQX7-2;Q9NQX7-3
NaN	NaN	NaN	NaN	NaN	NaN	NaN	NaN	NaN	NaN	NaN	NaN	NaN	NaN	NaN	NaN	NaN	NaN	NaN	NaN	NaN	NaN	NaN	NaN	NaN	NaN	NaN	NaN	NaN	NaN	NaN	NaN	NaN	NaN	NaN	NaN	NaN	NaN	NaN	NaN	NaN	28.89229	29.02712	28.8114	14	1577.8526	140.01	1516400000	ADKERLAILGIHNE	P12814-2;P12814;P12814-3;P12814-4
NaN	NaN	NaN	NaN	NaN	NaN	NaN	NaN	NaN	NaN	NaN	NaN	NaN	NaN	NaN	NaN	NaN	NaN	NaN	NaN	NaN	NaN	NaN	NaN	NaN	NaN	NaN	NaN	NaN	NaN	NaN	NaN	NaN	NaN	NaN	NaN	NaN	NaN	NaN	NaN	NaN	27.28154	26.97016	27.42646	16	1763.953	56.746	474980000	ADKERLAILGIHNEVS	P12814-2;P12814;P12814-3;P12814-4
NaN	NaN	NaN	NaN	NaN	NaN	NaN	NaN	NaN	NaN	NaN	NaN	NaN	NaN	NaN	NaN	NaN	NaN	NaN	NaN	NaN	NaN	NaN	NaN	NaN	NaN	NaN	NaN	NaN	NaN	NaN	NaN	NaN	NaN	NaN	NaN	NaN	NaN	NaN	NaN	NaN	27.21836	27.18499	26.97093	17	1892.048	121.44	440270000	ADKERLAILGIHNEVSK	P12814-2;P12814;P12814-3;P12814-4
NaN	NaN	NaN	NaN	NaN	NaN	NaN	NaN	NaN	NaN	NaN	NaN	NaN	NaN	NaN	NaN	NaN	NaN	NaN	NaN	NaN	NaN	NaN	NaN	NaN	NaN	NaN	NaN	NaN	NaN	NaN	NaN	NaN	NaN	NaN	NaN	NaN	NaN	22.53082	22.57556	22.50715	NaN	NaN	NaN	11	1285.6415	68.355	18271000	ADKFKEINNAH	Q9H3Z4;Q9H3Z4-2
NaN	NaN	NaN	NaN	NaN	NaN	NaN	NaN	NaN	NaN	NaN	NaN	NaN	NaN	NaN	NaN	NaN	NaN	NaN	NaN	NaN	NaN	NaN	NaN	NaN	NaN	NaN	NaN	NaN	NaN	NaN	NaN	NaN	NaN	NaN	NaN	NaN	NaN	28.06917	27.76408	28.18296	NaN	NaN	NaN	12	1356.6786	221.32	814280000	ADKFKEINNAHA	Q9H3Z4;Q9H3Z4-2
NaN	NaN	NaN	NaN	NaN	NaN	NaN	NaN	NaN	NaN	NaN	NaN	NaN	NaN	NaN	NaN	NaN	NaN	NaN	NaN	NaN	NaN	NaN	NaN	NaN	NaN	NaN	NaN	NaN	NaN	NaN	NaN	NaN	NaN	NaN	NaN	NaN	NaN	21.69901	25.34143	25.84828	NaN	NaN	NaN	13	1469.7627	150.89	106330000	ADKFKEINNAHAI	Q9H3Z4;Q9H3Z4-2
NaN	NaN	NaN	NaN	NaN	NaN	NaN	NaN	NaN	NaN	NaN	NaN	NaN	NaN	NaN	NaN	NaN	NaN	NaN	NaN	NaN	NaN	NaN	NaN	NaN	NaN	NaN	NaN	NaN	NaN	25.65734	24.87413	NaN	NaN	NaN	NaN	NaN	NaN	30.34562	30.31311	30.2645	NaN	NaN	NaN	14	1582.8467	151.15	4072000000	ADKFKEINNAHAIL	Q9H3Z4;Q9H3Z4-2
NaN	NaN	NaN	NaN	NaN	NaN	NaN	NaN	NaN	NaN	NaN	NaN	NaN	NaN	NaN	NaN	NaN	NaN	NaN	NaN	NaN	NaN	NaN	NaN	NaN	NaN	NaN	NaN	NaN	NaN	NaN	NaN	NaN	NaN	NaN	NaN	NaN	NaN	25.23838	25.4535	25.44604	NaN	NaN	NaN	15	1683.8944	97.45	131240000	ADKFKEINNAHAILT	Q9H3Z4;Q9H3Z4-2
NaN	NaN	NaN	NaN	NaN	NaN	NaN	NaN	NaN	NaN	NaN	NaN	NaN	NaN	NaN	NaN	NaN	NaN	NaN	NaN	NaN	NaN	NaN	NaN	NaN	NaN	NaN	26.9629	27.09788	27.5451	NaN	NaN	NaN	NaN	NaN	NaN	NaN	NaN	NaN	NaN	NaN	NaN	NaN	NaN	17	1863.0288	122.29	490490000	ADKGKFVALENISCKIK	Q8TAT6;Q8TAT6-2
NaN	NaN	NaN	NaN	NaN	NaN	NaN	NaN	NaN	NaN	NaN	NaN	NaN	NaN	NaN	NaN	NaN	NaN	NaN	NaN	NaN	NaN	NaN	NaN	NaN	NaN	NaN	24.14118	24.33395	24.40574	NaN	NaN	NaN	NaN	NaN	NaN	NaN	NaN	NaN	NaN	NaN	NaN	NaN	NaN	18	1950.0608	103.28	61876000	ADKGKFVALENISCKIKS	Q8TAT6;Q8TAT6-2
NaN	NaN	NaN	NaN	NaN	NaN	NaN	NaN	NaN	NaN	NaN	NaN	NaN	NaN	NaN	NaN	NaN	NaN	NaN	NaN	NaN	NaN	NaN	NaN	NaN	NaN	NaN	26.76332	26.63838	26.77894	NaN	NaN	NaN	NaN	NaN	NaN	NaN	NaN	NaN	NaN	NaN	NaN	NaN	NaN	19	2007.0823	89.831	333520000	ADKGKFVALENISCKIKSG	Q8TAT6;Q8TAT6-2
NaN	NaN	NaN	NaN	NaN	NaN	NaN	NaN	NaN	NaN	NaN	NaN	NaN	NaN	NaN	NaN	NaN	NaN	NaN	NaN	NaN	NaN	NaN	NaN	NaN	NaN	NaN	NaN	NaN	NaN	NaN	NaN	NaN	NaN	NaN	NaN	NaN	NaN	23.67659	23.36092	NaN	NaN	NaN	NaN	13	1514.8127	124.6	423550000	ADKIQLINNMLDK	P00558;P00558-2
NaN	NaN	NaN	NaN	NaN	NaN	NaN	NaN	NaN	NaN	NaN	NaN	NaN	NaN	NaN	NaN	NaN	NaN	NaN	NaN	NaN	NaN	NaN	NaN	NaN	NaN	NaN	NaN	NaN	NaN	NaN	NaN	NaN	NaN	NaN	NaN	NaN	NaN	NaN	NaN	NaN	26.80882	26.20318	26.31688	17	1896.0588	87.669	278410000	ADKKRRTGCIGAKHRIS	P62913-2;P62913
NaN	NaN	NaN	NaN	NaN	NaN	NaN	NaN	NaN	NaN	NaN	NaN	NaN	NaN	NaN	NaN	NaN	NaN	NaN	NaN	NaN	NaN	NaN	NaN	NaN	NaN	NaN	NaN	NaN	NaN	NaN	NaN	NaN	NaN	NaN	NaN	NaN	NaN	NaN	NaN	NaN	24.34848	23.76355	24.26892	18	2024.1538	48.907	55816000	ADKKRRTGCIGAKHRISK	P62913-2;P62913
NaN	NaN	NaN	NaN	NaN	NaN	NaN	NaN	NaN	NaN	NaN	NaN	NaN	NaN	NaN	NaN	NaN	NaN	NaN	NaN	NaN	NaN	NaN	NaN	NaN	NaN	NaN	NaN	NaN	NaN	NaN	NaN	NaN	NaN	NaN	NaN	NaN	NaN	27.07316	27.28472	27.33142	NaN	NaN	NaN	16	1740.8716	142.39	473580000	ADKLYKSMKGAGTDEK	P08133-2;P08133
NaN	NaN	NaN	NaN	NaN	NaN	NaN	NaN	NaN	NaN	NaN	NaN	NaN	NaN	NaN	NaN	NaN	NaN	NaN	NaN	NaN	NaN	NaN	NaN	NaN	NaN	NaN	NaN	NaN	NaN	NaN	NaN	NaN	NaN	NaN	NaN	NaN	NaN	25.37245	25.38377	25.61807	NaN	NaN	NaN	17	1841.9193	105.5	138720000	ADKLYKSMKGAGTDEKT	P08133-2;P08133
NaN	NaN	NaN	NaN	NaN	NaN	NaN	NaN	NaN	NaN	NaN	NaN	NaN	NaN	NaN	NaN	NaN	NaN	NaN	NaN	NaN	NaN	NaN	NaN	23.58348	23.60908	22.13261	NaN	NaN	NaN	NaN	NaN	NaN	NaN	NaN	NaN	NaN	NaN	NaN	NaN	NaN	NaN	NaN	NaN	15	1682.954	133.47	1954700000	ADKVVEEIRRRGGKA	P51659;P51659-3;P51659-2
NaN	NaN	NaN	NaN	NaN	NaN	NaN	NaN	NaN	NaN	NaN	NaN	NaN	NaN	NaN	NaN	NaN	NaN	NaN	NaN	NaN	NaN	NaN	NaN	NaN	NaN	NaN	23.42445	22.67605	23.00821	NaN	NaN	NaN	NaN	NaN	NaN	NaN	NaN	NaN	NaN	NaN	NaN	NaN	NaN	12	1303.7612	86.288	26396000	ADLAHVLSLPLR	O00398
NaN	NaN	NaN	NaN	NaN	NaN	NaN	NaN	NaN	NaN	NaN	NaN	NaN	NaN	NaN	NaN	NaN	NaN	NaN	NaN	NaN	NaN	NaN	NaN	NaN	NaN	NaN	NaN	NaN	NaN	NaN	NaN	27.6985	27.79179	27.82469	NaN	NaN	NaN	NaN	NaN	NaN	24.39034	24.58032	24.3686	15	1703.9206	239.87	756620000	ADLAYQLQVAKTKQQ	O75955;O75955-2
NaN	NaN	NaN	NaN	NaN	NaN	NaN	NaN	NaN	NaN	NaN	NaN	NaN	NaN	NaN	NaN	NaN	NaN	NaN	NaN	NaN	NaN	NaN	NaN	NaN	NaN	NaN	NaN	NaN	NaN	NaN	NaN	27.73318	27.98506	27.03412	NaN	NaN	NaN	NaN	NaN	NaN	23.54428	23.49204	23.25364	16	1817.0047	164.93	660250000	ADLAYQLQVAKTKQQI	O75955;O75955-2
NaN	NaN	NaN	NaN	NaN	NaN	NaN	NaN	NaN	24.45569	25.4318	25.08123	NaN	NaN	NaN	NaN	NaN	NaN	NaN	NaN	NaN	NaN	NaN	NaN	NaN	NaN	NaN	NaN	NaN	NaN	NaN	NaN	28.85088	28.7758	28.51187	NaN	NaN	NaN	NaN	NaN	NaN	26.97989	27.22949	26.67115	17	1946.0473	229.23	1826900000	ADLAYQLQVAKTKQQIE	O75955;O75955-2
NaN	NaN	NaN	NaN	NaN	NaN	NaN	NaN	NaN	NaN	NaN	NaN	NaN	NaN	NaN	NaN	NaN	NaN	NaN	NaN	NaN	NaN	NaN	NaN	NaN	NaN	NaN	NaN	NaN	NaN	NaN	NaN	23.59035	23.86183	NaN	NaN	NaN	NaN	NaN	NaN	NaN	NaN	NaN	NaN	13	1567.6824	68.557	27874000	ADLEDYLNEMNKN	Q99613-2
NaN	NaN	NaN	NaN	NaN	NaN	NaN	NaN	NaN	NaN	NaN	NaN	26.99507	26.91011	27.18338	27.05817	26.73492	NaN	NaN	NaN	NaN	NaN	NaN	NaN	NaN	NaN	NaN	NaN	NaN	NaN	NaN	NaN	NaN	NaN	NaN	NaN	NaN	NaN	NaN	NaN	NaN	NaN	NaN	NaN	9	1042.5546	119.89	663710000	ADLELLQEL	O60784-4;O60784;O60784-2;O60784-3
NaN	NaN	NaN	NaN	NaN	NaN	NaN	NaN	NaN	NaN	NaN	NaN	NaN	NaN	NaN	NaN	NaN	NaN	NaN	NaN	NaN	NaN	NaN	NaN	NaN	NaN	NaN	NaN	NaN	NaN	NaN	NaN	NaN	NaN	NaN	NaN	NaN	NaN	23.53457	23.53005	24.02073	NaN	NaN	NaN	15	1548.797	81.625	41284000	ADLGYKQMNAVALVG	O00398
NaN	NaN	NaN	NaN	NaN	NaN	NaN	NaN	NaN	NaN	NaN	NaN	NaN	NaN	NaN	NaN	NaN	NaN	NaN	NaN	NaN	NaN	NaN	NaN	NaN	NaN	NaN	NaN	NaN	NaN	NaN	NaN	NaN	NaN	NaN	24.61594	25.10073	25.06686	NaN	NaN	NaN	NaN	NaN	NaN	13	1448.7875	93.772	96839000	ADLIAYLKKATNE	P99999
NaN	NaN	NaN	NaN	NaN	NaN	NaN	NaN	NaN	NaN	NaN	NaN	NaN	NaN	NaN	NaN	NaN	NaN	NaN	NaN	NaN	NaN	NaN	NaN	NaN	NaN	NaN	NaN	NaN	NaN	NaN	NaN	NaN	NaN	NaN	NaN	NaN	NaN	NaN	NaN	NaN	24.11767	NaN	25.27092	15	1854.0363	112.5	58689000	ADLKKEIEILRNLYH	P23458
NaN	NaN	NaN	NaN	NaN	NaN	NaN	NaN	NaN	NaN	NaN	NaN	NaN	NaN	NaN	NaN	NaN	NaN	NaN	NaN	NaN	NaN	NaN	NaN	NaN	NaN	NaN	NaN	NaN	NaN	NaN	NaN	NaN	NaN	NaN	NaN	NaN	NaN	NaN	NaN	NaN	22.28156	20.61504	23.09268	16	1983.0789	107.73	15649000	ADLKKEIEILRNLYHE	P23458
NaN	NaN	NaN	NaN	NaN	NaN	NaN	NaN	NaN	NaN	NaN	NaN	NaN	NaN	NaN	NaN	NaN	NaN	NaN	NaN	NaN	NaN	NaN	NaN	NaN	NaN	NaN	NaN	NaN	NaN	NaN	NaN	NaN	NaN	NaN	NaN	NaN	NaN	NaN	NaN	NaN	27.68992	25.53222	28.4071	17	2097.1219	165.66	621000000	ADLKKEIEILRNLYHEN	P23458
NaN	NaN	NaN	NaN	NaN	NaN	NaN	NaN	NaN	NaN	NaN	NaN	NaN	NaN	NaN	NaN	NaN	NaN	NaN	NaN	NaN	NaN	NaN	NaN	NaN	NaN	NaN	NaN	NaN	NaN	NaN	NaN	24.90857	24.34881	NaN	NaN	NaN	NaN	NaN	NaN	NaN	NaN	NaN	NaN	17	1758.8061	39.685	52860000	ADLNTSFSGVDEHAPIS	Q3B820;Q3B820-3
NaN	NaN	NaN	NaN	NaN	NaN	NaN	NaN	NaN	NaN	NaN	NaN	NaN	NaN	NaN	NaN	NaN	NaN	NaN	NaN	NaN	NaN	NaN	NaN	NaN	NaN	NaN	NaN	NaN	NaN	NaN	NaN	NaN	NaN	NaN	24.0721	NaN	NaN	NaN	NaN	NaN	NaN	NaN	NaN	17	1990.9068	46.926	17637000	ADLSDFNGHSHCTRYLR	B1AK53
NaN	NaN	NaN	24.53356	24.30027	25.34479	NaN	NaN	NaN	NaN	NaN	NaN	NaN	NaN	NaN	NaN	NaN	NaN	NaN	NaN	NaN	NaN	NaN	NaN	NaN	NaN	NaN	25.30654	25.25274	24.92927	NaN	NaN	NaN	NaN	NaN	NaN	NaN	NaN	NaN	NaN	NaN	NaN	NaN	NaN	12	1337.6463	181.53	200980000	ADLSSFKSQELN	P06734
NaN	NaN	NaN	NaN	NaN	NaN	NaN	NaN	NaN	25.14406	25.10713	25.60617	NaN	NaN	NaN	NaN	NaN	NaN	NaN	NaN	NaN	NaN	NaN	NaN	NaN	NaN	NaN	24.91301	25.41664	25.06616	24.76329	23.59355	29.006	28.81091	28.91331	NaN	NaN	NaN	NaN	NaN	NaN	NaN	NaN	NaN	14	1622.79	270.2	1792500000	ADLSSFKSQELNER	P06734
NaN	NaN	NaN	NaN	NaN	NaN	NaN	NaN	NaN	25.9218	NaN	26.40735	NaN	NaN	NaN	NaN	NaN	NaN	NaN	NaN	NaN	NaN	NaN	NaN	NaN	NaN	NaN	25.5715	25.16396	25.61955	NaN	NaN	29.45989	29.53683	29.29782	NaN	NaN	NaN	NaN	NaN	NaN	NaN	NaN	NaN	15	1736.8329	312.34	2468900000	ADLSSFKSQELNERN	P06734
NaN	NaN	NaN	NaN	NaN	NaN	NaN	NaN	NaN	NaN	NaN	NaN	NaN	NaN	NaN	NaN	NaN	NaN	NaN	NaN	NaN	NaN	NaN	NaN	NaN	NaN	NaN	NaN	NaN	NaN	NaN	NaN	25.70704	25.30556	25.23801	NaN	NaN	NaN	NaN	NaN	NaN	NaN	NaN	NaN	16	1865.8755	156.17	135820000	ADLSSFKSQELNERNE	P06734
NaN	NaN	NaN	NaN	NaN	NaN	NaN	NaN	NaN	NaN	NaN	NaN	NaN	NaN	NaN	NaN	NaN	NaN	NaN	NaN	NaN	NaN	NaN	NaN	NaN	NaN	NaN	NaN	NaN	NaN	NaN	NaN	23.94735	23.95172	23.6919	NaN	NaN	NaN	NaN	NaN	NaN	NaN	NaN	NaN	17	1936.9126	124.25	45952000	ADLSSFKSQELNERNEA	P06734
NaN	NaN	NaN	NaN	NaN	NaN	NaN	NaN	NaN	NaN	NaN	NaN	NaN	NaN	NaN	NaN	NaN	NaN	NaN	NaN	NaN	NaN	NaN	NaN	NaN	NaN	NaN	NaN	NaN	NaN	NaN	NaN	24.87914	NaN	NaN	NaN	NaN	NaN	NaN	NaN	NaN	NaN	NaN	NaN	19	2138.9716	81.51	30858000	ADLSSFKSQELNERNEASD	P06734
NaN	NaN	NaN	NaN	NaN	NaN	NaN	NaN	NaN	NaN	NaN	NaN	NaN	NaN	NaN	NaN	NaN	NaN	NaN	NaN	NaN	NaN	NaN	NaN	NaN	NaN	NaN	NaN	NaN	NaN	NaN	NaN	26.51967	26.47037	26.40349	NaN	NaN	NaN	NaN	NaN	NaN	NaN	NaN	NaN	13	1546.7926	126.32	277950000	ADMAAQITKRKWE	P04439;P05534;P13746;P13746-2;P01893;P30455
NaN	NaN	NaN	NaN	NaN	NaN	NaN	NaN	NaN	NaN	NaN	NaN	NaN	NaN	NaN	NaN	NaN	NaN	NaN	NaN	NaN	NaN	NaN	NaN	NaN	NaN	NaN	NaN	NaN	NaN	NaN	NaN	26.44188	25.97231	26.14521	NaN	NaN	NaN	NaN	NaN	NaN	NaN	NaN	NaN	15	1688.8668	69.258	231210000	ADMAAQITKRKWEAA	P04439;P05534;P13746;P13746-2;P01893
NaN	NaN	NaN	NaN	NaN	NaN	NaN	NaN	NaN	NaN	NaN	NaN	NaN	NaN	NaN	NaN	NaN	NaN	NaN	NaN	NaN	NaN	NaN	NaN	NaN	NaN	NaN	NaN	NaN	NaN	NaN	NaN	24.83074	24.72427	24.69668	NaN	NaN	NaN	NaN	NaN	NaN	NaN	NaN	NaN	13	1515.714	94.09	84749000	ADMAAQTTKHKWE	P01892;P10316;P01891
NaN	NaN	NaN	NaN	NaN	NaN	NaN	NaN	NaN	NaN	NaN	NaN	NaN	NaN	NaN	NaN	NaN	NaN	NaN	NaN	NaN	NaN	NaN	NaN	NaN	NaN	NaN	NaN	NaN	NaN	NaN	NaN	23.14641	23.03448	23.39284	NaN	NaN	NaN	NaN	NaN	NaN	NaN	NaN	NaN	14	1586.7511	80.746	28890000	ADMAAQTTKHKWEA	P01892;P10316;P01891
NaN	NaN	NaN	NaN	NaN	NaN	NaN	NaN	NaN	NaN	NaN	NaN	NaN	NaN	NaN	NaN	NaN	NaN	NaN	NaN	NaN	NaN	NaN	NaN	NaN	NaN	NaN	NaN	NaN	NaN	NaN	NaN	25.18696	25.34093	24.84336	NaN	NaN	NaN	NaN	NaN	NaN	NaN	NaN	NaN	15	1657.7882	108.58	110800000	ADMAAQTTKHKWEAA	P01892;P10316;P01891
NaN	NaN	NaN	NaN	NaN	NaN	NaN	NaN	NaN	NaN	NaN	NaN	NaN	NaN	NaN	NaN	NaN	NaN	NaN	NaN	NaN	NaN	NaN	NaN	NaN	NaN	NaN	25.16	25.25173	25.69533	NaN	NaN	NaN	NaN	NaN	NaN	NaN	NaN	NaN	NaN	NaN	NaN	NaN	NaN	17	1995.069	114.27	131770000	ADNAIIIYQTHKRVWPA	Q9Y5P4-2;Q9Y5P4;Q9Y5P4-3
NaN	NaN	NaN	NaN	NaN	NaN	NaN	NaN	NaN	NaN	NaN	NaN	NaN	NaN	NaN	NaN	NaN	NaN	NaN	NaN	NaN	NaN	NaN	NaN	NaN	NaN	NaN	NaN	NaN	NaN	NaN	NaN	NaN	NaN	NaN	25.8889	23.83576	24.25422	NaN	NaN	NaN	NaN	NaN	NaN	16	1957.0269	86.578	97117000	ADPEEIRPKEVYLDRK	P43405;P43405-2
NaN	NaN	NaN	NaN	NaN	NaN	NaN	NaN	NaN	NaN	NaN	NaN	NaN	NaN	NaN	NaN	NaN	NaN	NaN	NaN	NaN	NaN	NaN	NaN	NaN	NaN	NaN	NaN	NaN	NaN	NaN	NaN	NaN	NaN	NaN	26.18995	26.17752	24.29936	NaN	NaN	NaN	NaN	NaN	NaN	17	2070.111	107.34	173100000	ADPEEIRPKEVYLDRKL	P43405;P43405-2
NaN	NaN	NaN	NaN	NaN	NaN	NaN	NaN	NaN	NaN	NaN	NaN	NaN	NaN	NaN	NaN	NaN	NaN	NaN	NaN	NaN	NaN	NaN	NaN	26.94224	27.18603	25.7682	NaN	NaN	NaN	NaN	NaN	NaN	NaN	NaN	NaN	NaN	NaN	NaN	NaN	NaN	NaN	NaN	NaN	14	1461.7464	128.57	338790000	ADPFASLKKVGQDS	Q96MC6
NaN	NaN	NaN	NaN	NaN	NaN	NaN	NaN	NaN	NaN	NaN	NaN	NaN	NaN	NaN	NaN	NaN	NaN	NaN	NaN	NaN	NaN	NaN	NaN	NaN	NaN	NaN	NaN	NaN	NaN	NaN	NaN	NaN	NaN	NaN	NaN	NaN	NaN	23.12398	22.95941	22.89855	NaN	NaN	NaN	17	1589.7872	67.997	25116000	ADPGKYALMGAAAQLGG	P51798-2;P51798
NaN	NaN	NaN	NaN	NaN	NaN	NaN	NaN	NaN	NaN	NaN	NaN	NaN	NaN	NaN	NaN	NaN	NaN	NaN	NaN	NaN	NaN	NaN	NaN	22.30566	22.66447	NaN	NaN	NaN	NaN	NaN	NaN	NaN	NaN	NaN	NaN	NaN	NaN	NaN	NaN	NaN	NaN	NaN	NaN	20	1958.0408	79.88	11832000	ADPGKYALMGAAAQLGGIVR	P51798-2;P51798
NaN	NaN	NaN	NaN	NaN	NaN	NaN	NaN	NaN	NaN	NaN	NaN	NaN	NaN	NaN	NaN	NaN	NaN	NaN	NaN	NaN	NaN	NaN	NaN	NaN	NaN	NaN	NaN	NaN	NaN	24.20142	22.29132	NaN	NaN	NaN	NaN	NaN	NaN	NaN	NaN	NaN	NaN	NaN	NaN	14	1569.8151	65.565	24424000	ADPIIYVLATDHSR	Q9UNW8-2;Q9UNW8-3;Q9UNW8
NaN	NaN	NaN	NaN	NaN	NaN	NaN	NaN	NaN	NaN	NaN	NaN	NaN	NaN	NaN	NaN	NaN	NaN	NaN	NaN	NaN	NaN	NaN	NaN	NaN	NaN	NaN	NaN	NaN	NaN	24.91629	23.37955	NaN	NaN	NaN	NaN	NaN	NaN	NaN	NaN	NaN	NaN	NaN	NaN	15	1697.8737	80.534	42576000	ADPIIYVLATDHSRQ	Q9UNW8-2;Q9UNW8-3;Q9UNW8
NaN	NaN	NaN	NaN	NaN	NaN	NaN	NaN	NaN	NaN	NaN	NaN	NaN	NaN	NaN	NaN	NaN	NaN	NaN	NaN	NaN	NaN	NaN	NaN	NaN	NaN	NaN	NaN	NaN	NaN	22.86367	21.65897	NaN	NaN	NaN	NaN	NaN	NaN	NaN	NaN	NaN	NaN	NaN	NaN	16	1826.9163	58.671	10943000	ADPIIYVLATDHSRQE	Q9UNW8-2;Q9UNW8-3;Q9UNW8
NaN	NaN	NaN	NaN	NaN	NaN	NaN	NaN	NaN	NaN	NaN	NaN	NaN	NaN	NaN	NaN	NaN	NaN	NaN	NaN	NaN	NaN	NaN	NaN	NaN	NaN	NaN	NaN	NaN	NaN	NaN	NaN	NaN	NaN	NaN	NaN	NaN	NaN	NaN	NaN	NaN	24.13195	24.07071	23.88753	9	998.54368	93.195	51523000	ADPLKVYPP	P04233;P04233-2
NaN	NaN	NaN	NaN	NaN	NaN	NaN	NaN	NaN	NaN	NaN	NaN	NaN	NaN	NaN	NaN	NaN	NaN	NaN	NaN	NaN	NaN	NaN	NaN	NaN	NaN	NaN	NaN	NaN	NaN	NaN	NaN	27.23562	27.1277	NaN	NaN	NaN	NaN	NaN	NaN	NaN	23.84431	21.51528	24.05457	10	1111.6277	103.83	340150000	ADPLKVYPPL	P04233;P04233-2
NaN	NaN	NaN	NaN	NaN	NaN	NaN	NaN	NaN	NaN	NaN	NaN	NaN	NaN	NaN	NaN	NaN	NaN	NaN	NaN	NaN	NaN	NaN	NaN	NaN	NaN	NaN	NaN	NaN	NaN	NaN	NaN	25.09812	24.72265	24.3377	NaN	NaN	NaN	NaN	NaN	NaN	NaN	NaN	NaN	11	1239.7227	101.66	84804000	ADPLKVYPPLK	P04233;P04233-2
NaN	NaN	NaN	NaN	NaN	NaN	NaN	NaN	NaN	NaN	NaN	NaN	NaN	NaN	NaN	NaN	NaN	NaN	NaN	NaN	NaN	NaN	NaN	NaN	NaN	NaN	NaN	NaN	NaN	NaN	NaN	NaN	23.97806	23.69572	24.13954	NaN	NaN	NaN	NaN	NaN	NaN	NaN	NaN	NaN	12	1296.7442	66.267	48591000	ADPLKVYPPLKG	P04233;P04233-2
NaN	NaN	NaN	NaN	NaN	NaN	NaN	NaN	NaN	NaN	NaN	NaN	NaN	NaN	NaN	NaN	NaN	NaN	NaN	NaN	NaN	NaN	NaN	NaN	NaN	NaN	NaN	NaN	NaN	NaN	NaN	NaN	26.59875	26.6147	26.65758	NaN	NaN	NaN	NaN	NaN	NaN	NaN	NaN	NaN	15	1627.8974	130.56	310260000	ADPLKVYPPLKGSFP	P04233;P04233-2
NaN	NaN	NaN	NaN	NaN	NaN	NaN	NaN	NaN	NaN	NaN	NaN	NaN	NaN	NaN	NaN	NaN	NaN	NaN	NaN	NaN	NaN	NaN	NaN	NaN	NaN	NaN	NaN	NaN	NaN	NaN	NaN	24.33715	23.53979	23.92007	NaN	NaN	NaN	NaN	NaN	NaN	NaN	NaN	NaN	16	1756.94	105	49263000	ADPLKVYPPLKGSFPE	P04233;P04233-2
NaN	NaN	NaN	NaN	NaN	NaN	NaN	NaN	NaN	NaN	NaN	NaN	NaN	NaN	NaN	NaN	NaN	NaN	NaN	NaN	NaN	NaN	NaN	NaN	NaN	NaN	NaN	NaN	NaN	NaN	NaN	NaN	27.37592	27.56369	27.3559	NaN	NaN	NaN	NaN	NaN	NaN	NaN	NaN	NaN	17	1870.9829	117.2	544320000	ADPLKVYPPLKGSFPEN	P04233;P04233-2
NaN	NaN	NaN	NaN	NaN	NaN	NaN	NaN	NaN	NaN	NaN	NaN	NaN	NaN	NaN	NaN	NaN	NaN	NaN	NaN	NaN	NaN	NaN	NaN	NaN	NaN	NaN	NaN	NaN	NaN	NaN	NaN	26.66899	26.87725	26.48876	NaN	NaN	NaN	NaN	NaN	NaN	23.16469	23.35864	24.09764	20	2277.227	97.271	362250000	ADPLKVYPPLKGSFPENLRH	P04233;P04233-2
NaN	NaN	NaN	NaN	NaN	NaN	NaN	NaN	NaN	NaN	24.75057	25.09587	NaN	NaN	NaN	NaN	NaN	NaN	NaN	NaN	NaN	NaN	NaN	NaN	NaN	NaN	NaN	NaN	NaN	NaN	NaN	NaN	26.04039	25.8749	25.72083	NaN	NaN	NaN	NaN	NaN	NaN	NaN	NaN	NaN	21	2390.3111	89.756	249940000	ADPLKVYPPLKGSFPENLRHL	P04233;P04233-2
NaN	NaN	NaN	NaN	NaN	NaN	NaN	NaN	NaN	NaN	NaN	NaN	NaN	NaN	NaN	NaN	NaN	NaN	NaN	NaN	NaN	NaN	NaN	NaN	NaN	NaN	NaN	NaN	NaN	NaN	25.75226	24.96468	NaN	NaN	NaN	NaN	NaN	NaN	NaN	NaN	NaN	NaN	NaN	NaN	17	1916.9129	102.64	89263000	ADPPKTHVTHHPISDHE	P01889;P18463;P30466;P30464;P30475;P30484;P30485;Q29718;Q29836;Q95365;P03989;P30460;P30462;P30480;P30493;P30495;Q31612;P30481;P30487;P30461
NaN	NaN	NaN	NaN	NaN	NaN	NaN	NaN	NaN	NaN	NaN	NaN	NaN	NaN	NaN	NaN	NaN	NaN	NaN	NaN	NaN	NaN	NaN	NaN	NaN	NaN	NaN	27.14802	26.93089	26.77304	NaN	NaN	NaN	NaN	NaN	NaN	NaN	NaN	NaN	NaN	NaN	NaN	NaN	NaN	21	2358.1829	124.31	391330000	ADPPKTHVTHHPISDHEATLR	P01889;P18463;P30466;P30464;P30475;P30484;P30485;Q29718;Q29836;Q95365;P03989;P30460;P30462;P30480;P30493;P30495;Q31612;P30487;P30461
NaN	NaN	NaN	NaN	NaN	NaN	NaN	NaN	NaN	NaN	NaN	NaN	NaN	NaN	NaN	NaN	NaN	NaN	NaN	NaN	NaN	NaN	NaN	NaN	NaN	NaN	NaN	23.92262	NaN	24.25508	NaN	NaN	NaN	NaN	NaN	NaN	NaN	NaN	NaN	NaN	NaN	NaN	NaN	NaN	22	2391.2335	74.698	35923000	ADPPRYTFAPSVSLNKTARPFG	Q9NR12;Q9NR12-5;Q9NR12-4;Q9NR12-3;Q9NR12-6
NaN	NaN	NaN	NaN	NaN	NaN	NaN	NaN	NaN	NaN	NaN	NaN	NaN	NaN	NaN	NaN	NaN	NaN	NaN	NaN	NaN	NaN	NaN	NaN	NaN	NaN	NaN	24.77183	24.28115	25.11934	NaN	NaN	NaN	NaN	NaN	NaN	NaN	NaN	NaN	NaN	NaN	NaN	NaN	NaN	16	1897.0758	108.71	85481000	ADPQIRQFAAVLTRRR	Q8TEX9;Q8TEX9-2
NaN	NaN	NaN	NaN	NaN	NaN	NaN	NaN	NaN	NaN	NaN	NaN	NaN	NaN	NaN	NaN	NaN	NaN	NaN	NaN	NaN	NaN	NaN	NaN	NaN	NaN	NaN	NaN	NaN	NaN	22.81476	21.96769	NaN	NaN	NaN	NaN	NaN	NaN	NaN	NaN	NaN	NaN	NaN	NaN	17	1757.9676	81.317	11479000	ADPSIFTVLTAKSVRPG	Q93099
NaN	NaN	NaN	NaN	NaN	NaN	NaN	NaN	NaN	NaN	NaN	NaN	NaN	NaN	NaN	NaN	NaN	NaN	NaN	NaN	NaN	NaN	NaN	NaN	NaN	NaN	NaN	NaN	NaN	NaN	NaN	NaN	23.0756	23.11254	22.68989	NaN	NaN	NaN	NaN	NaN	NaN	NaN	NaN	NaN	14	1388.73	107.79	24675000	ADPVLAEAVTGLHP	Q8WTV0-5;Q8WTV0-2;Q8WTV0;Q8WTV0-4;Q8WTV0-3
NaN	NaN	NaN	NaN	NaN	NaN	NaN	NaN	NaN	NaN	NaN	NaN	NaN	NaN	NaN	NaN	NaN	NaN	NaN	NaN	NaN	NaN	NaN	NaN	23.66286	NaN	22.49424	NaN	NaN	NaN	NaN	NaN	NaN	NaN	NaN	NaN	NaN	NaN	NaN	NaN	NaN	NaN	NaN	NaN	14	1720.8268	137.62	19189000	ADQFLEEQKQETQK	Q6P4E1-5;Q6P4E1-4;Q6P4E1-2;Q6P4E1
NaN	NaN	NaN	NaN	NaN	NaN	NaN	NaN	NaN	NaN	NaN	NaN	NaN	NaN	NaN	NaN	NaN	NaN	NaN	NaN	NaN	NaN	NaN	NaN	24.96724	25.74894	NaN	NaN	NaN	NaN	NaN	NaN	NaN	NaN	NaN	NaN	NaN	NaN	NaN	NaN	NaN	NaN	NaN	NaN	18	2008.9888	55.688	89191000	ADQGTYICEIRLKGESQV	Q86YT9-4;Q86YT9-2;Q86YT9;Q86YT9-3
NaN	NaN	NaN	NaN	NaN	NaN	NaN	NaN	NaN	NaN	NaN	NaN	NaN	NaN	NaN	NaN	NaN	NaN	NaN	NaN	NaN	NaN	NaN	NaN	NaN	NaN	NaN	24.84661	24.94454	24.93315	NaN	NaN	NaN	NaN	NaN	NaN	NaN	NaN	NaN	NaN	NaN	NaN	NaN	NaN	15	1695.938	170.11	94494000	ADQILLRGAQLRNTQ	Q9Y2Q0-3;Q9Y2Q0-2;Q9Y2Q0
NaN	NaN	NaN	NaN	NaN	NaN	NaN	NaN	NaN	NaN	NaN	NaN	NaN	NaN	NaN	NaN	NaN	NaN	NaN	NaN	NaN	NaN	NaN	NaN	NaN	NaN	NaN	26.34817	25.5311	25.35683	24.38106	23.2377	NaN	NaN	NaN	NaN	NaN	NaN	NaN	NaN	NaN	NaN	NaN	NaN	16	1882.0173	123.36	208620000	ADQILLRGAQLRNTQW	Q9Y2Q0-3;Q9Y2Q0-2;Q9Y2Q0
NaN	NaN	NaN	NaN	NaN	NaN	NaN	NaN	NaN	NaN	NaN	NaN	NaN	NaN	NaN	NaN	NaN	NaN	NaN	NaN	NaN	NaN	NaN	NaN	NaN	NaN	NaN	NaN	NaN	NaN	NaN	NaN	NaN	NaN	NaN	NaN	NaN	NaN	23.0326	22.99524	22.92522	23.73086	24.40795	22.12865	17	1873.9395	101.5	127440000	ADRDTYRRSAVPPGADK	P46783
NaN	NaN	NaN	NaN	NaN	NaN	NaN	NaN	NaN	NaN	NaN	NaN	NaN	NaN	NaN	NaN	NaN	NaN	NaN	NaN	NaN	NaN	NaN	NaN	NaN	NaN	NaN	NaN	NaN	NaN	NaN	NaN	NaN	NaN	NaN	NaN	24.11609	24.14453	23.98485	24.76663	24.55169	NaN	NaN	NaN	18	2002.0344	110.12	140160000	ADRDTYRRSAVPPGADKK	P46783
NaN	NaN	NaN	NaN	NaN	NaN	NaN	NaN	NaN	NaN	NaN	NaN	NaN	NaN	NaN	NaN	NaN	NaN	NaN	NaN	NaN	NaN	NaN	NaN	27.72962	27.70925	25.86707	NaN	NaN	NaN	NaN	NaN	NaN	NaN	NaN	23.1601	24.76461	25.08331	NaN	NaN	NaN	NaN	NaN	NaN	15	1886.0711	126.48	576620000	ADREFIEARRRALKR	Q9Y5X2
NaN	NaN	NaN	NaN	NaN	NaN	NaN	NaN	NaN	NaN	NaN	NaN	NaN	NaN	NaN	NaN	NaN	NaN	NaN	NaN	NaN	NaN	NaN	NaN	25.14911	24.89777	22.87757	NaN	NaN	NaN	NaN	NaN	NaN	NaN	NaN	NaN	NaN	NaN	NaN	NaN	NaN	NaN	NaN	NaN	16	2033.1395	70.197	76173000	ADREFIEARRRALKRF	Q9Y5X2
NaN	NaN	NaN	NaN	NaN	NaN	NaN	NaN	NaN	NaN	NaN	NaN	NaN	NaN	NaN	NaN	NaN	NaN	NaN	NaN	NaN	NaN	NaN	NaN	NaN	NaN	NaN	NaN	NaN	NaN	NaN	NaN	NaN	NaN	NaN	NaN	NaN	NaN	NaN	NaN	NaN	22.68175	22.30009	22.83592	14	1666.8387	97.767	19379000	ADREKIEASRNELH	Q9NVJ2;Q9NVJ2-2
NaN	NaN	NaN	NaN	NaN	NaN	NaN	NaN	NaN	NaN	NaN	NaN	NaN	NaN	NaN	NaN	NaN	NaN	NaN	NaN	NaN	NaN	NaN	NaN	NaN	NaN	NaN	NaN	NaN	NaN	NaN	NaN	24.69742	24.80558	24.58446	NaN	NaN	NaN	NaN	NaN	NaN	NaN	NaN	NaN	15	1738.8638	94.128	81687000	ADREVTFLEASRFAQ	P20338
NaN	NaN	NaN	NaN	NaN	NaN	NaN	NaN	NaN	NaN	NaN	NaN	NaN	NaN	NaN	NaN	NaN	NaN	NaN	NaN	NaN	NaN	NaN	NaN	NaN	NaN	NaN	NaN	NaN	NaN	NaN	NaN	NaN	NaN	NaN	NaN	NaN	NaN	NaN	NaN	NaN	NaN	25.67441	25.2893	16	1867.9064	149.52	94557000	ADREVTFLEASRFAQE	P20338
NaN	NaN	NaN	NaN	NaN	NaN	NaN	NaN	NaN	NaN	NaN	NaN	NaN	NaN	NaN	NaN	NaN	NaN	NaN	NaN	NaN	NaN	NaN	NaN	24.52874	24.68008	24.0135	NaN	NaN	NaN	NaN	NaN	NaN	NaN	NaN	NaN	NaN	NaN	NaN	NaN	NaN	NaN	NaN	NaN	17	1981.9494	137.44	68020000	ADREVTFLEASRFAQEN	P20338
NaN	NaN	NaN	NaN	NaN	NaN	NaN	NaN	NaN	NaN	NaN	NaN	NaN	NaN	NaN	NaN	NaN	NaN	NaN	NaN	NaN	NaN	NaN	NaN	25.34908	25.30002	24.43752	NaN	NaN	NaN	NaN	NaN	NaN	NaN	NaN	NaN	NaN	NaN	NaN	NaN	NaN	NaN	NaN	NaN	18	2110.992	122.44	106770000	ADREVTFLEASRFAQENE	P20338
NaN	NaN	NaN	NaN	NaN	NaN	NaN	NaN	NaN	NaN	NaN	NaN	NaN	NaN	NaN	NaN	NaN	NaN	NaN	NaN	NaN	NaN	NaN	NaN	26.20821	25.67559	23.96076	NaN	NaN	NaN	NaN	NaN	NaN	NaN	NaN	NaN	NaN	NaN	NaN	NaN	NaN	NaN	NaN	NaN	19	2224.076	160.27	147450000	ADREVTFLEASRFAQENEL	P20338
NaN	NaN	NaN	NaN	NaN	NaN	NaN	NaN	NaN	NaN	NaN	NaN	NaN	NaN	NaN	NaN	NaN	NaN	NaN	NaN	NaN	NaN	NaN	NaN	NaN	NaN	NaN	27.65588	26.09907	27.48769	NaN	NaN	NaN	NaN	NaN	NaN	NaN	NaN	NaN	NaN	NaN	NaN	NaN	NaN	16	1853.8665	79.81	471550000	ADRGWRFAMSTQVAMQ	Q16739
NaN	NaN	NaN	NaN	NaN	NaN	NaN	NaN	NaN	NaN	NaN	NaN	NaN	NaN	NaN	NaN	NaN	NaN	NaN	NaN	NaN	NaN	NaN	NaN	NaN	NaN	NaN	25.8641	25.85174	25.87354	NaN	NaN	NaN	NaN	23.43326	NaN	NaN	NaN	NaN	NaN	NaN	NaN	NaN	NaN	14	1686.9312	143.98	194440000	ADRILTMRSELRAR	P17174-2;P17174
NaN	NaN	NaN	NaN	NaN	NaN	NaN	NaN	NaN	NaN	NaN	NaN	NaN	NaN	NaN	NaN	NaN	NaN	NaN	NaN	NaN	NaN	NaN	NaN	NaN	NaN	NaN	27.15817	26.23674	26.57173	NaN	NaN	NaN	NaN	NaN	NaN	NaN	NaN	NaN	NaN	NaN	NaN	NaN	NaN	15	1800.0152	102.63	328590000	ADRILTMRSELRARL	P17174-2;P17174
NaN	NaN	NaN	NaN	NaN	NaN	NaN	NaN	NaN	NaN	NaN	NaN	NaN	NaN	NaN	NaN	NaN	NaN	NaN	NaN	NaN	NaN	NaN	NaN	NaN	NaN	NaN	24.75578	24.81181	24.18526	NaN	NaN	NaN	NaN	NaN	NaN	NaN	NaN	NaN	NaN	NaN	NaN	NaN	NaN	16	1929.0578	83.751	76856000	ADRILTMRSELRARLE	P17174-2;P17174
NaN	NaN	NaN	NaN	NaN	NaN	NaN	NaN	NaN	NaN	NaN	NaN	NaN	NaN	NaN	NaN	NaN	NaN	NaN	NaN	NaN	NaN	NaN	NaN	NaN	NaN	NaN	NaN	NaN	NaN	NaN	NaN	NaN	NaN	NaN	26.5786	26.78868	26.64238	NaN	NaN	NaN	NaN	NaN	NaN	13	1492.8726	138.55	320890000	ADRKLVTKIIAHE	Q9UIQ6;Q9UIQ6-3;Q9UIQ6-2
NaN	NaN	NaN	NaN	NaN	NaN	NaN	NaN	NaN	NaN	NaN	NaN	NaN	NaN	NaN	NaN	NaN	NaN	NaN	NaN	NaN	NaN	NaN	NaN	NaN	NaN	NaN	NaN	NaN	NaN	NaN	NaN	NaN	NaN	NaN	27.95438	27.842	28.44474	NaN	NaN	NaN	NaN	NaN	NaN	14	1605.9566	118.16	866020000	ADRKLVTKIIAHEL	Q9UIQ6;Q9UIQ6-3;Q9UIQ6-2
NaN	NaN	NaN	NaN	NaN	NaN	NaN	NaN	NaN	NaN	NaN	NaN	NaN	NaN	NaN	NaN	NaN	NaN	NaN	NaN	NaN	NaN	NaN	NaN	NaN	NaN	NaN	NaN	NaN	NaN	NaN	NaN	NaN	NaN	NaN	30.92444	30.81108	30.98705	NaN	NaN	NaN	NaN	NaN	NaN	15	1676.9937	155.43	6050100000	ADRKLVTKIIAHELA	Q9UIQ6;Q9UIQ6-3;Q9UIQ6-2
NaN	NaN	NaN	NaN	NaN	NaN	NaN	NaN	NaN	NaN	NaN	NaN	NaN	NaN	NaN	NaN	NaN	NaN	NaN	NaN	NaN	NaN	NaN	NaN	NaN	NaN	NaN	NaN	NaN	NaN	NaN	NaN	29.7834	30.06869	30.30204	31.57109	31.42016	31.52939	NaN	NaN	NaN	NaN	NaN	NaN	16	1814.0527	167.71	12537000000	ADRKLVTKIIAHELAH	Q9UIQ6;Q9UIQ6-3;Q9UIQ6-2
NaN	NaN	NaN	NaN	NaN	NaN	NaN	NaN	NaN	NaN	NaN	NaN	NaN	NaN	NaN	NaN	NaN	NaN	NaN	NaN	NaN	NaN	NaN	NaN	NaN	NaN	NaN	NaN	NaN	NaN	NaN	NaN	26.23434	25.45479	25.58049	28.9196	29.3247	28.90346	NaN	NaN	NaN	NaN	NaN	NaN	17	1942.1112	166.77	1857400000	ADRKLVTKIIAHELAHQ	Q9UIQ6;Q9UIQ6-3;Q9UIQ6-2
NaN	NaN	NaN	NaN	NaN	NaN	NaN	NaN	NaN	NaN	NaN	NaN	NaN	NaN	NaN	NaN	NaN	NaN	NaN	NaN	NaN	NaN	NaN	NaN	NaN	NaN	NaN	NaN	NaN	NaN	NaN	NaN	30.19859	29.52854	29.71019	NaN	24.3648	NaN	NaN	NaN	NaN	NaN	NaN	NaN	18	2128.1905	162.77	2906600000	ADRKLVTKIIAHELAHQW	Q9UIQ6;Q9UIQ6-3;Q9UIQ6-2
NaN	NaN	NaN	NaN	NaN	NaN	NaN	NaN	NaN	NaN	NaN	NaN	NaN	NaN	NaN	NaN	NaN	NaN	NaN	NaN	NaN	NaN	NaN	NaN	NaN	NaN	NaN	24.42816	24.39944	NaN	NaN	NaN	NaN	NaN	NaN	NaN	NaN	NaN	NaN	NaN	NaN	NaN	NaN	NaN	16	1928.948	79.659	44702000	ADRLYTELTENLKSYN	Q8NFU7
NaN	NaN	NaN	NaN	NaN	NaN	NaN	NaN	NaN	NaN	NaN	NaN	NaN	NaN	NaN	NaN	NaN	NaN	NaN	NaN	NaN	NaN	NaN	NaN	NaN	NaN	NaN	NaN	NaN	NaN	NaN	NaN	23.91169	23.94494	23.93544	NaN	NaN	NaN	NaN	NaN	NaN	25.10322	24.64295	24.82668	16	1793.8544	130.29	139970000	ADRTVIDYNGERTLDG	P07237
NaN	NaN	NaN	NaN	NaN	NaN	NaN	NaN	NaN	NaN	NaN	NaN	NaN	NaN	NaN	NaN	NaN	NaN	NaN	NaN	NaN	NaN	NaN	NaN	22.64827	25.94403	25.36085	NaN	NaN	NaN	NaN	NaN	NaN	NaN	NaN	NaN	NaN	NaN	NaN	NaN	NaN	NaN	NaN	NaN	13	1385.7779	112.83	114220000	ADRYVAIARALPA	P46092
NaN	NaN	NaN	NaN	NaN	NaN	NaN	NaN	NaN	NaN	NaN	NaN	NaN	NaN	NaN	NaN	NaN	NaN	NaN	NaN	NaN	NaN	NaN	NaN	24.5775	24.92266	24.32402	NaN	NaN	NaN	NaN	NaN	NaN	NaN	NaN	NaN	NaN	NaN	NaN	NaN	NaN	NaN	NaN	NaN	14	1442.7994	82.578	77841000	ADRYVAIARALPAG	P46092
NaN	NaN	NaN	NaN	NaN	NaN	NaN	NaN	NaN	NaN	NaN	NaN	NaN	NaN	NaN	NaN	NaN	NaN	NaN	NaN	NaN	NaN	NaN	NaN	26.53829	26.47277	25.41732	NaN	NaN	NaN	NaN	NaN	26.90495	26.89018	26.87127	NaN	NaN	NaN	NaN	NaN	NaN	NaN	NaN	NaN	15	1539.8522	150.46	608200000	ADRYVAIARALPAGP	P46092
NaN	NaN	NaN	NaN	NaN	NaN	NaN	NaN	NaN	NaN	NaN	NaN	NaN	NaN	NaN	NaN	NaN	NaN	NaN	NaN	NaN	NaN	NaN	NaN	27.02422	26.85531	25.9508	NaN	NaN	NaN	25.09575	24.00933	27.43054	27.67512	27.42814	NaN	NaN	NaN	NaN	NaN	NaN	NaN	NaN	NaN	16	1695.9533	211.49	951300000	ADRYVAIARALPAGPR	P46092
NaN	NaN	NaN	NaN	NaN	NaN	NaN	NaN	NaN	NaN	NaN	NaN	NaN	NaN	NaN	NaN	NaN	NaN	NaN	NaN	NaN	NaN	NaN	NaN	24.35763	24.59047	22.78141	NaN	NaN	NaN	NaN	NaN	27.50013	27.28286	27.22057	NaN	NaN	NaN	NaN	NaN	NaN	NaN	NaN	NaN	17	1793.006	154.46	563490000	ADRYVAIARALPAGPRP	P46092
NaN	NaN	NaN	NaN	NaN	NaN	NaN	NaN	NaN	NaN	NaN	NaN	NaN	NaN	NaN	NaN	NaN	NaN	NaN	NaN	NaN	NaN	NaN	NaN	26.10563	25.84189	24.65376	NaN	NaN	NaN	NaN	NaN	27.11267	27.36661	27.18262	NaN	NaN	NaN	NaN	NaN	NaN	NaN	NaN	NaN	18	1880.0381	162.33	629250000	ADRYVAIARALPAGPRPS	P46092
NaN	NaN	NaN	NaN	NaN	NaN	NaN	NaN	NaN	NaN	NaN	NaN	NaN	NaN	NaN	NaN	NaN	NaN	NaN	NaN	NaN	NaN	NaN	NaN	24.01137	24.09531	22.27943	NaN	NaN	NaN	NaN	NaN	NaN	NaN	NaN	NaN	NaN	NaN	NaN	NaN	NaN	NaN	NaN	NaN	21	2135.16	76.027	39924000	ADRYVAIARALPAGPRPSTPG	P46092
NaN	NaN	NaN	NaN	NaN	NaN	NaN	NaN	NaN	NaN	NaN	NaN	NaN	NaN	NaN	NaN	NaN	NaN	NaN	NaN	NaN	NaN	NaN	NaN	NaN	NaN	NaN	23.78816	24.03792	24.62293	NaN	NaN	NaN	NaN	NaN	NaN	NaN	NaN	NaN	NaN	NaN	NaN	NaN	NaN	13	1404.7249	167.11	57548000	ADSFQVIKNSPLS	Q13772;Q13772-3;Q13772-4
NaN	NaN	NaN	NaN	NaN	NaN	NaN	NaN	NaN	NaN	NaN	NaN	NaN	NaN	NaN	NaN	NaN	NaN	NaN	NaN	NaN	NaN	NaN	NaN	NaN	NaN	NaN	26.66479	26.22488	26.62798	NaN	NaN	NaN	NaN	NaN	NaN	NaN	NaN	22.06164	22.07725	22.32485	NaN	NaN	NaN	14	1533.7675	236.69	302590000	ADSFQVIKNSPLSE	Q13772;Q13772-3;Q13772-4
NaN	NaN	NaN	NaN	NaN	NaN	NaN	NaN	NaN	NaN	NaN	NaN	NaN	NaN	NaN	NaN	NaN	NaN	NaN	NaN	NaN	NaN	NaN	NaN	NaN	NaN	NaN	25.11688	24.64834	24.20963	NaN	NaN	NaN	NaN	NaN	NaN	NaN	NaN	NaN	NaN	NaN	NaN	NaN	NaN	17	1889.9371	88.551	82084000	ADSLYVEKIDVGEAEPR	P54577
NaN	NaN	NaN	NaN	NaN	NaN	NaN	NaN	NaN	NaN	NaN	NaN	NaN	NaN	NaN	NaN	NaN	NaN	NaN	NaN	NaN	NaN	NaN	NaN	NaN	NaN	NaN	NaN	NaN	NaN	NaN	NaN	23.90509	24.45337	24.25278	NaN	NaN	NaN	NaN	NaN	NaN	NaN	NaN	NaN	17	1843.9826	110.56	58671000	ADSNIVIMLVGNKSDLR	P62491;Q15907;P62491-2;Q15907-2
NaN	NaN	NaN	NaN	NaN	NaN	NaN	NaN	NaN	NaN	NaN	NaN	NaN	NaN	NaN	NaN	NaN	NaN	NaN	NaN	NaN	NaN	NaN	NaN	NaN	NaN	NaN	NaN	NaN	NaN	NaN	NaN	25.86235	25.18302	24.27213	NaN	NaN	NaN	NaN	NaN	NaN	NaN	NaN	NaN	18	1981.0415	75.548	119350000	ADSNIVIMLVGNKSDLRH	P62491;Q15907;P62491-2;Q15907-2
NaN	NaN	NaN	NaN	NaN	NaN	NaN	NaN	NaN	NaN	NaN	NaN	NaN	NaN	NaN	NaN	NaN	NaN	NaN	NaN	NaN	NaN	NaN	NaN	NaN	NaN	NaN	NaN	NaN	NaN	NaN	NaN	NaN	NaN	NaN	NaN	NaN	NaN	NaN	23.17509	NaN	NaN	NaN	NaN	15	1666.7733	65.467	9471000	ADSSFRLDSNCLSRP	Q9NSE2;Q9NSE2-2;Q9NSE2-3
NaN	NaN	NaN	NaN	NaN	NaN	NaN	NaN	NaN	NaN	NaN	NaN	NaN	NaN	NaN	NaN	NaN	NaN	NaN	NaN	NaN	NaN	NaN	NaN	NaN	NaN	NaN	NaN	NaN	NaN	NaN	NaN	NaN	NaN	NaN	24.14942	24.34462	24.37901	NaN	NaN	NaN	NaN	NaN	NaN	16	1782.904	62.104	61730000	ADSYLDEGFLLDKKIG	P78371;P78371-2
NaN	NaN	NaN	NaN	NaN	NaN	NaN	NaN	NaN	NaN	NaN	NaN	NaN	NaN	NaN	NaN	NaN	NaN	NaN	NaN	NaN	NaN	NaN	NaN	NaN	NaN	NaN	NaN	NaN	NaN	NaN	NaN	NaN	NaN	NaN	NaN	NaN	NaN	NaN	NaN	NaN	24.60099	24.95056	23.94145	20	2272.1196	108.71	73980000	ADTAAQITQRKWEAAREAEQ	P01889;P30504;P30510;Q29865;P04222;P30490;P30508;Q07000;Q29963;P30464;P30484;P30462;P30493;P30487
NaN	NaN	NaN	NaN	NaN	NaN	NaN	NaN	NaN	NaN	NaN	NaN	NaN	NaN	NaN	NaN	NaN	NaN	NaN	NaN	NaN	NaN	NaN	NaN	25.47979	24.84747	23.82357	NaN	NaN	NaN	NaN	NaN	NaN	NaN	NaN	NaN	NaN	NaN	NaN	NaN	NaN	NaN	NaN	NaN	22	2541.3048	124.2	91826000	ADTAAQITQRKWEAAREAEQLR	P04222;P30490;Q07000;P30462;P30493;P30487
NaN	NaN	NaN	NaN	NaN	NaN	NaN	NaN	NaN	NaN	NaN	NaN	NaN	NaN	NaN	NaN	NaN	NaN	NaN	NaN	NaN	NaN	NaN	NaN	NaN	NaN	NaN	NaN	NaN	NaN	NaN	NaN	NaN	NaN	NaN	NaN	NaN	NaN	NaN	NaN	NaN	26.58549	27.00903	26.61526	21	2428.2207	191.95	371050000	ADTAAQITQRKWEAAREAEQR	P01889;P30504;P30510;Q29865
NaN	NaN	NaN	NaN	NaN	NaN	NaN	NaN	NaN	NaN	NaN	NaN	NaN	NaN	NaN	NaN	NaN	NaN	NaN	NaN	NaN	NaN	NaN	NaN	NaN	NaN	NaN	NaN	NaN	NaN	NaN	NaN	NaN	NaN	NaN	23.95287	24.48419	24.64262	NaN	NaN	NaN	28.2214	27.91348	28.13707	22	2584.3218	169.39	1097700000	ADTAAQITQRKWEAAREAEQRR	P01889;P30504;P30510;Q29865
NaN	NaN	NaN	NaN	NaN	NaN	NaN	NaN	NaN	NaN	NaN	NaN	NaN	NaN	NaN	NaN	NaN	NaN	NaN	NaN	NaN	NaN	NaN	NaN	25.06373	25.19603	NaN	NaN	NaN	NaN	NaN	NaN	NaN	NaN	NaN	NaN	NaN	NaN	NaN	NaN	NaN	26.73208	26.49756	26.86785	22	2614.3	178.32	402200000	ADTAAQITQRKWEAAREAEQWR	P30508;Q29963;P30464;P30484
NaN	NaN	NaN	NaN	NaN	NaN	NaN	NaN	NaN	NaN	NaN	NaN	NaN	NaN	NaN	NaN	NaN	NaN	NaN	NaN	NaN	NaN	NaN	NaN	NaN	NaN	NaN	NaN	NaN	NaN	NaN	NaN	NaN	NaN	NaN	NaN	NaN	NaN	NaN	NaN	NaN	24.2231	24.19933	NaN	23	2685.3372	102.48	38846000	ADTAAQITQRKWEAAREAEQWRA	P30508;Q29963;P30464;P30484
NaN	NaN	NaN	NaN	NaN	NaN	NaN	NaN	NaN	NaN	NaN	NaN	NaN	NaN	NaN	NaN	NaN	NaN	NaN	NaN	NaN	NaN	NaN	NaN	NaN	NaN	NaN	NaN	NaN	NaN	24.16308	22.97705	NaN	NaN	NaN	NaN	NaN	NaN	NaN	NaN	NaN	NaN	NaN	NaN	15	1631.7937	73.834	27042000	ADTKIQRMPSESAAQ	O43660;O43660-2
NaN	NaN	NaN	NaN	NaN	NaN	NaN	NaN	NaN	NaN	NaN	NaN	NaN	NaN	NaN	NaN	NaN	NaN	NaN	NaN	NaN	NaN	NaN	NaN	NaN	NaN	NaN	NaN	NaN	NaN	NaN	NaN	22.52786	22.93196	23.49228	NaN	NaN	NaN	NaN	NaN	NaN	NaN	NaN	NaN	16	1718.8257	69.485	25849000	ADTKIQRMPSESAAQS	O43660;O43660-2
NaN	NaN	NaN	NaN	NaN	NaN	NaN	NaN	NaN	NaN	NaN	NaN	NaN	NaN	NaN	NaN	NaN	NaN	NaN	NaN	NaN	NaN	NaN	NaN	NaN	NaN	NaN	NaN	NaN	NaN	NaN	NaN	NaN	NaN	NaN	NaN	NaN	NaN	NaN	NaN	NaN	26.18752	26.1983	26.04793	18	2093.0654	157.58	222800000	ADVLSQYQLNSIQKNHVH	Q9UKK3
NaN	NaN	NaN	NaN	NaN	NaN	NaN	NaN	NaN	NaN	NaN	NaN	23.53801	23.73428	NaN	NaN	NaN	NaN	NaN	NaN	NaN	NaN	NaN	NaN	NaN	NaN	NaN	NaN	NaN	NaN	NaN	NaN	NaN	NaN	NaN	NaN	NaN	NaN	NaN	NaN	NaN	NaN	NaN	NaN	9	950.52976	117.4	26135000	ADVVVVHGR	P09110-2;P09110
NaN	NaN	NaN	NaN	NaN	NaN	NaN	NaN	NaN	NaN	NaN	NaN	NaN	NaN	NaN	NaN	NaN	NaN	NaN	NaN	NaN	NaN	NaN	NaN	NaN	NaN	NaN	NaN	NaN	NaN	26.11981	25.5263	NaN	NaN	NaN	NaN	NaN	NaN	NaN	NaN	NaN	NaN	NaN	NaN	16	1919.8836	107.98	121250000	ADYEKHKVYACEVTHQ	P01834
NaN	NaN	NaN	NaN	NaN	NaN	NaN	NaN	NaN	NaN	NaN	NaN	NaN	NaN	NaN	NaN	NaN	NaN	NaN	NaN	NaN	NaN	NaN	NaN	25.08119	25.84498	22.94467	24.16377	23.86854	23.96076	30.21454	29.25013	23.66384	25.61186	20.65447	26.77128	26.9608	27.51811	25.06382	24.96071	25.26442	23.97998	23.49741	23.4353	17	1976.9051	153.21	2831500000	ADYEKHKVYACEVTHQG	P01834
NaN	NaN	NaN	NaN	NaN	NaN	NaN	NaN	NaN	NaN	NaN	NaN	NaN	NaN	NaN	NaN	NaN	NaN	NaN	NaN	NaN	NaN	NaN	NaN	NaN	NaN	NaN	NaN	NaN	NaN	27.11555	26.30966	NaN	NaN	NaN	NaN	NaN	NaN	NaN	NaN	NaN	NaN	NaN	NaN	18	2089.9891	108.71	228590000	ADYEKHKVYACEVTHQGL	P01834
NaN	NaN	NaN	NaN	NaN	NaN	NaN	NaN	NaN	NaN	NaN	NaN	NaN	NaN	NaN	NaN	NaN	NaN	NaN	NaN	NaN	NaN	NaN	NaN	24.19235	25.37305	NaN	24.96592	25.15352	25.24525	29.24104	28.43257	24.97989	25.55412	25.47701	27.84254	27.98691	28.30221	24.84297	24.28989	22.90301	NaN	NaN	NaN	19	2177.0212	154.55	2376200000	ADYEKHKVYACEVTHQGLS	P01834
NaN	NaN	NaN	NaN	NaN	NaN	NaN	NaN	NaN	NaN	NaN	NaN	NaN	NaN	NaN	NaN	NaN	NaN	NaN	NaN	NaN	NaN	NaN	NaN	NaN	NaN	NaN	NaN	NaN	NaN	NaN	NaN	NaN	NaN	NaN	25.54436	26.09593	26.39537	NaN	NaN	NaN	NaN	NaN	NaN	21	2361.1059	98.543	208930000	ADYEKHKVYACEVTHQGLSSP	P01834
NaN	NaN	NaN	NaN	NaN	NaN	NaN	NaN	NaN	NaN	NaN	NaN	NaN	NaN	NaN	NaN	NaN	NaN	NaN	NaN	NaN	NaN	NaN	NaN	NaN	NaN	NaN	NaN	NaN	NaN	27.1032	26.46487	NaN	NaN	NaN	27.68666	27.97027	28.20313	NaN	NaN	NaN	NaN	NaN	NaN	22	2460.1744	129.85	1024800000	ADYEKHKVYACEVTHQGLSSPV	P01834
NaN	NaN	NaN	NaN	NaN	NaN	NaN	NaN	NaN	NaN	NaN	NaN	NaN	NaN	NaN	NaN	NaN	NaN	NaN	NaN	NaN	NaN	NaN	NaN	NaN	NaN	NaN	NaN	NaN	NaN	26.1816	25.29936	NaN	NaN	NaN	27.40211	28.09813	28.11083	NaN	NaN	NaN	NaN	NaN	NaN	23	2561.222	132.48	871960000	ADYEKHKVYACEVTHQGLSSPVT	P01834
NaN	NaN	NaN	NaN	NaN	NaN	NaN	NaN	NaN	NaN	NaN	NaN	NaN	NaN	NaN	NaN	NaN	NaN	NaN	NaN	NaN	NaN	NaN	NaN	NaN	NaN	NaN	NaN	NaN	NaN	NaN	NaN	NaN	NaN	NaN	NaN	24.77886	24.6274	NaN	NaN	NaN	NaN	NaN	NaN	24	2689.317	121.35	54703000	ADYEKHKVYACEVTHQGLSSPVTK	P01834
NaN	NaN	NaN	NaN	NaN	NaN	NaN	NaN	NaN	NaN	NaN	NaN	NaN	NaN	NaN	NaN	NaN	NaN	NaN	NaN	NaN	NaN	NaN	NaN	NaN	23.625	21.434	NaN	NaN	NaN	NaN	NaN	NaN	NaN	NaN	24.03574	24.24815	24.62132	NaN	NaN	NaN	NaN	NaN	NaN	15	1762.825	85.837	78703000	ADYHTHFLYCVRAPA	O15118
NaN	NaN	NaN	NaN	NaN	NaN	NaN	NaN	NaN	NaN	NaN	NaN	NaN	NaN	NaN	NaN	NaN	NaN	NaN	NaN	NaN	NaN	NaN	NaN	NaN	NaN	NaN	26.10263	25.97662	25.78995	NaN	NaN	NaN	NaN	NaN	NaN	NaN	NaN	NaN	NaN	NaN	NaN	NaN	NaN	16	2004.9694	77.068	196100000	ADYWLRRFEAEPLPEN	Q9BTU6
NaN	NaN	NaN	NaN	NaN	NaN	NaN	NaN	NaN	NaN	NaN	NaN	NaN	NaN	NaN	NaN	NaN	NaN	NaN	NaN	NaN	NaN	NaN	NaN	NaN	NaN	NaN	NaN	NaN	NaN	NaN	NaN	NaN	NaN	NaN	25.08493	25.52943	25.058	22.49563	23.02442	22.81888	NaN	NaN	NaN	14	1533.6219	193.22	140790000	ADYYKGEESNSSAN	P54920;Q9H115;Q9H115-3;Q9H115-2
NaN	NaN	NaN	NaN	NaN	NaN	NaN	NaN	NaN	NaN	NaN	NaN	23.38995	22.88861	22.61549	22.75705	22.69787	23.0231	NaN	NaN	NaN	NaN	NaN	NaN	NaN	NaN	NaN	NaN	NaN	NaN	NaN	NaN	NaN	NaN	NaN	27.79371	27.79148	27.78019	23.50203	23.45726	24.04627	NaN	NaN	NaN	15	1661.7169	224.43	789480000	ADYYKGEESNSSANK	P54920;Q9H115;Q9H115-3;Q9H115-2
24.21349	24.3648	24.00033	NaN	NaN	NaN	NaN	NaN	NaN	NaN	NaN	NaN	NaN	NaN	NaN	NaN	NaN	NaN	NaN	NaN	NaN	NaN	NaN	NaN	NaN	NaN	NaN	NaN	NaN	NaN	NaN	NaN	NaN	NaN	NaN	NaN	NaN	NaN	NaN	NaN	NaN	NaN	NaN	NaN	9	772.37153	144.35	57838000	AEAAAQAAA	P51610-2;P51610;P51610-4
24.00496	24.22457	NaN	NaN	NaN	NaN	NaN	NaN	NaN	NaN	NaN	NaN	NaN	NaN	NaN	NaN	NaN	NaN	NaN	NaN	NaN	NaN	NaN	NaN	NaN	NaN	NaN	NaN	NaN	NaN	NaN	NaN	NaN	NaN	NaN	NaN	NaN	NaN	NaN	NaN	NaN	NaN	NaN	NaN	9	783.37628	116.9	36437000	AEAAPPASA	P56270-2;P56270-3;P56270
NaN	23.86967	24.75307	NaN	NaN	NaN	NaN	NaN	NaN	NaN	NaN	NaN	NaN	NaN	NaN	NaN	NaN	NaN	NaN	NaN	NaN	NaN	NaN	NaN	NaN	NaN	NaN	NaN	NaN	NaN	NaN	NaN	NaN	NaN	NaN	NaN	NaN	NaN	NaN	NaN	NaN	NaN	NaN	NaN	9	884.50797	111.74	43604000	AEAARILAA	Q01831-2;Q01831
20.76344	20.82951	22.08008	NaN	NaN	NaN	NaN	NaN	NaN	NaN	NaN	NaN	NaN	NaN	NaN	NaN	NaN	NaN	NaN	NaN	NaN	NaN	NaN	NaN	NaN	NaN	NaN	NaN	NaN	NaN	NaN	NaN	NaN	NaN	NaN	NaN	NaN	NaN	NaN	NaN	NaN	NaN	NaN	NaN	9	873.43044	111.39	8077200	AEAARQASA	P22570-4;P22570-6;P22570-5;P22570;P22570-2;P22570-7;P22570-3
26.03185	25.66793	24.19039	NaN	NaN	NaN	NaN	NaN	NaN	NaN	NaN	NaN	NaN	NaN	NaN	NaN	NaN	NaN	NaN	NaN	NaN	NaN	NaN	NaN	NaN	NaN	NaN	NaN	NaN	NaN	NaN	NaN	NaN	NaN	NaN	NaN	NaN	NaN	NaN	NaN	NaN	NaN	NaN	NaN	9	916.42502	135.71	141060000	AEAEARAEA	Q9Y5V3;Q9Y5V3-2;Q12816;Q12816-3;Q12816-4
29.13995	29.01659	28.63076	NaN	NaN	NaN	NaN	NaN	NaN	NaN	NaN	NaN	NaN	NaN	NaN	NaN	NaN	NaN	NaN	NaN	NaN	NaN	NaN	NaN	NaN	NaN	NaN	NaN	NaN	NaN	NaN	NaN	NaN	NaN	NaN	NaN	NaN	NaN	NaN	NaN	NaN	NaN	NaN	NaN	9	932.41994	157.2	1550300000	AEAEASREA	P27105
30.20198	30.28284	29.94252	NaN	NaN	NaN	NaN	NaN	NaN	NaN	NaN	NaN	NaN	NaN	NaN	NaN	NaN	NaN	NaN	NaN	NaN	NaN	NaN	NaN	NaN	NaN	NaN	NaN	NaN	NaN	NaN	NaN	NaN	NaN	NaN	NaN	NaN	NaN	NaN	NaN	NaN	NaN	NaN	NaN	10	1017.5091	150.27	3573200000	AEAEASRLTA	O95236-2;O95236;O95236-3
26.58635	27.11932	27.05848	NaN	NaN	NaN	NaN	NaN	NaN	NaN	NaN	NaN	NaN	NaN	NaN	NaN	NaN	NaN	NaN	NaN	NaN	NaN	NaN	NaN	NaN	NaN	NaN	NaN	NaN	NaN	NaN	NaN	NaN	NaN	NaN	NaN	NaN	NaN	NaN	NaN	NaN	NaN	NaN	NaN	9	1111.5298	114.6	386320000	AEAEFYRQV	Q6W2J9-4;Q6W2J9-2;Q6W2J9
NaN	24.01512	23.64537	NaN	NaN	NaN	NaN	NaN	NaN	NaN	NaN	NaN	NaN	NaN	NaN	NaN	NaN	NaN	NaN	NaN	NaN	NaN	NaN	NaN	NaN	NaN	NaN	NaN	NaN	NaN	NaN	NaN	NaN	NaN	NaN	NaN	NaN	NaN	NaN	NaN	NaN	NaN	NaN	NaN	11	1269.599	115.23	30075000	AEAEFYRQVSA	Q6W2J9-4;Q6W2J9-2;Q6W2J9
27.78999	27.66662	27.2316	NaN	NaN	NaN	NaN	NaN	NaN	NaN	NaN	NaN	NaN	NaN	NaN	NaN	NaN	NaN	NaN	NaN	NaN	NaN	NaN	NaN	NaN	NaN	NaN	NaN	NaN	NaN	NaN	NaN	NaN	NaN	NaN	NaN	NaN	NaN	NaN	NaN	NaN	NaN	NaN	NaN	9	886.45084	119.29	602720000	AEAEGLRAA	Q8TD31;Q8TD31-3;Q8TD31-2
23.74448	23.86448	23.2558	NaN	NaN	NaN	NaN	NaN	NaN	NaN	NaN	NaN	NaN	NaN	NaN	NaN	NaN	NaN	NaN	NaN	NaN	NaN	NaN	NaN	NaN	NaN	NaN	NaN	NaN	NaN	NaN	NaN	NaN	NaN	NaN	NaN	NaN	NaN	NaN	NaN	NaN	NaN	NaN	NaN	9	833.37668	130	39343000	AEAEGLSGT	Q9UI14
27.98452	27.89672	NaN	NaN	NaN	NaN	NaN	NaN	NaN	NaN	NaN	NaN	NaN	NaN	NaN	NaN	NaN	NaN	NaN	NaN	NaN	NaN	NaN	NaN	NaN	NaN	NaN	NaN	NaN	NaN	NaN	NaN	NaN	NaN	NaN	NaN	NaN	NaN	NaN	NaN	NaN	NaN	NaN	NaN	9	929.5182	138.06	515460000	AEAEKIKAA	P52815
26.50729	26.38683	26.1934	NaN	NaN	NaN	NaN	NaN	NaN	NaN	NaN	NaN	NaN	NaN	NaN	NaN	NaN	NaN	NaN	NaN	NaN	NaN	NaN	NaN	NaN	NaN	NaN	NaN	NaN	NaN	NaN	NaN	NaN	NaN	NaN	NaN	NaN	NaN	NaN	NaN	NaN	NaN	NaN	NaN	9	915.46616	110.41	259870000	AEAEKQLGA	Q9NR46;Q9NR46-2
26.1998	26.35855	25.79662	NaN	NaN	NaN	NaN	NaN	NaN	NaN	NaN	NaN	NaN	NaN	NaN	NaN	NaN	NaN	NaN	NaN	NaN	NaN	NaN	NaN	NaN	NaN	NaN	NaN	NaN	NaN	NaN	NaN	NaN	NaN	NaN	NaN	NaN	NaN	NaN	NaN	NaN	NaN	NaN	NaN	9	927.41854	112.37	221410000	AEAEPPSEV	Q06265-2;Q06265;Q06265-4;Q06265-3
NaN	NaN	NaN	NaN	NaN	NaN	NaN	NaN	NaN	NaN	NaN	NaN	NaN	NaN	NaN	NaN	NaN	NaN	NaN	NaN	NaN	NaN	NaN	NaN	25.03053	24.87671	23.06768	NaN	NaN	NaN	NaN	NaN	NaN	NaN	NaN	NaN	NaN	NaN	NaN	NaN	NaN	NaN	NaN	NaN	13	1386.7143	159.94	124800000	AEAFEAIPRALAE	P50990;P50990-2;P50990-3
NaN	NaN	NaN	NaN	NaN	NaN	NaN	NaN	NaN	NaN	NaN	NaN	NaN	NaN	NaN	NaN	NaN	NaN	NaN	NaN	NaN	NaN	NaN	NaN	26.09402	25.83463	24.43784	NaN	NaN	NaN	NaN	NaN	NaN	NaN	NaN	NaN	NaN	NaN	NaN	NaN	NaN	NaN	NaN	NaN	14	1500.7573	216.03	254010000	AEAFEAIPRALAEN	P50990;P50990-2;P50990-3
NaN	NaN	NaN	NaN	NaN	NaN	NaN	NaN	NaN	NaN	NaN	NaN	NaN	NaN	NaN	NaN	NaN	NaN	NaN	NaN	NaN	NaN	NaN	NaN	24.94074	24.40041	23.16143	NaN	NaN	NaN	NaN	NaN	NaN	NaN	NaN	NaN	NaN	NaN	NaN	NaN	NaN	NaN	NaN	NaN	16	1644.8107	188.48	76852000	AEAFEAIPRALAENSG	P50990;P50990-2;P50990-3
27.07633	27.54208	27.59698	NaN	NaN	NaN	NaN	NaN	NaN	NaN	NaN	NaN	NaN	NaN	NaN	NaN	NaN	NaN	NaN	NaN	NaN	NaN	NaN	NaN	NaN	NaN	NaN	NaN	NaN	NaN	NaN	NaN	NaN	NaN	NaN	NaN	NaN	NaN	NaN	NaN	NaN	NaN	NaN	NaN	9	974.51853	108.98	539960000	AEAFRLPTA	O14908
NaN	24.59446	24.62701	NaN	NaN	NaN	NaN	NaN	NaN	NaN	NaN	NaN	NaN	NaN	NaN	NaN	NaN	NaN	NaN	NaN	NaN	NaN	NaN	NaN	NaN	NaN	NaN	NaN	NaN	NaN	NaN	NaN	NaN	NaN	NaN	NaN	NaN	NaN	NaN	NaN	NaN	NaN	NaN	NaN	9	813.42323	98.457	51242000	AEAGPLASV	Q96H79
25.88979	26.31816	25.87051	NaN	NaN	NaN	NaN	NaN	NaN	NaN	NaN	NaN	NaN	NaN	NaN	NaN	NaN	NaN	NaN	NaN	NaN	NaN	NaN	NaN	NaN	NaN	NaN	NaN	NaN	NaN	NaN	NaN	NaN	NaN	NaN	NaN	NaN	NaN	NaN	NaN	NaN	NaN	NaN	NaN	9	970.56721	111.95	207190000	AEAGRLRKA	Q7L2K0;Q7L2K0-3;Q7L2K0-2
24.96631	24.65589	24.78502	NaN	NaN	NaN	NaN	NaN	NaN	NaN	NaN	NaN	NaN	NaN	NaN	NaN	NaN	NaN	NaN	NaN	NaN	NaN	NaN	NaN	NaN	NaN	NaN	NaN	NaN	NaN	NaN	NaN	NaN	NaN	NaN	NaN	NaN	NaN	NaN	NaN	NaN	NaN	NaN	NaN	9	886.48723	111.46	88123000	AEAIIRSGA	Q5SW79;Q5SW79-3;Q5SW79-2
25.58483	25.88679	NaN	NaN	NaN	NaN	NaN	NaN	NaN	NaN	NaN	NaN	NaN	NaN	NaN	NaN	NaN	NaN	NaN	NaN	NaN	NaN	NaN	NaN	NaN	NaN	NaN	NaN	NaN	NaN	NaN	NaN	NaN	NaN	NaN	NaN	NaN	NaN	NaN	NaN	NaN	NaN	NaN	NaN	9	885.4556	174.69	112370000	AEAILGQNA	P27694
29.05183	29.61914	29.79733	NaN	NaN	NaN	NaN	NaN	NaN	NaN	NaN	NaN	NaN	NaN	NaN	NaN	NaN	NaN	NaN	NaN	NaN	NaN	NaN	NaN	NaN	NaN	NaN	NaN	NaN	NaN	NaN	NaN	NaN	NaN	NaN	NaN	NaN	NaN	NaN	NaN	NaN	NaN	NaN	NaN	10	956.49271	125.53	2314100000	AEAILGQNAA	P27694
31.00464	31.41735	31.59063	NaN	NaN	NaN	NaN	NaN	NaN	NaN	NaN	NaN	NaN	NaN	NaN	NaN	NaN	NaN	NaN	NaN	NaN	NaN	NaN	NaN	NaN	NaN	NaN	NaN	NaN	NaN	NaN	NaN	NaN	NaN	NaN	NaN	NaN	NaN	NaN	NaN	NaN	NaN	NaN	NaN	9	926.55492	123.72	8256300000	AEAIRILAA	Q9UJZ1;Q9UJZ1-2
NaN	NaN	NaN	NaN	NaN	NaN	NaN	NaN	NaN	NaN	NaN	NaN	NaN	NaN	NaN	NaN	NaN	NaN	NaN	NaN	NaN	NaN	NaN	NaN	NaN	NaN	NaN	NaN	NaN	NaN	NaN	NaN	21.35477	21.89445	22.28656	NaN	NaN	NaN	NaN	NaN	NaN	NaN	NaN	NaN	15	1590.8842	63.727	11696000	AEAIRILAAALTQHN	Q9UJZ1;Q9UJZ1-2
NaN	NaN	NaN	NaN	NaN	NaN	NaN	NaN	NaN	NaN	NaN	NaN	NaN	NaN	NaN	NaN	NaN	NaN	NaN	NaN	NaN	NaN	NaN	NaN	NaN	NaN	NaN	NaN	NaN	NaN	NaN	NaN	NaN	NaN	NaN	NaN	NaN	NaN	24.31161	24.44525	24.62171	NaN	NaN	NaN	14	1385.6463	102.53	69480000	AEAKAAEAAASAYY	Q969T9
28.14535	28.66445	25.27174	NaN	NaN	NaN	NaN	NaN	NaN	NaN	NaN	NaN	NaN	NaN	NaN	NaN	NaN	NaN	NaN	NaN	NaN	NaN	NaN	NaN	NaN	NaN	NaN	NaN	NaN	NaN	NaN	NaN	NaN	NaN	NaN	NaN	NaN	NaN	NaN	NaN	NaN	NaN	NaN	NaN	10	1092.5815	146.11	762860000	AEAKDLFTKA	Q9Y4D1-2;Q9Y4D1
28.0266	27.66357	28.44754	NaN	NaN	NaN	NaN	NaN	NaN	NaN	NaN	NaN	NaN	NaN	NaN	NaN	NaN	NaN	NaN	NaN	NaN	NaN	NaN	NaN	NaN	NaN	NaN	NaN	NaN	NaN	NaN	NaN	NaN	NaN	NaN	NaN	NaN	NaN	NaN	NaN	NaN	NaN	NaN	NaN	9	1028.4815	123.16	852100000	AEAKFFTES	Q7KZF4
NaN	NaN	NaN	NaN	NaN	NaN	NaN	NaN	NaN	NaN	NaN	NaN	NaN	NaN	NaN	NaN	NaN	NaN	NaN	NaN	NaN	NaN	NaN	NaN	25.36766	26.94737	25.17737	NaN	NaN	NaN	NaN	NaN	NaN	NaN	NaN	NaN	NaN	NaN	NaN	NaN	NaN	NaN	NaN	NaN	17	2037.0643	168.32	639390000	AEAKFFTESRLLQRDVQ	Q7KZF4
29.52604	NaN	29.35271	NaN	NaN	NaN	NaN	NaN	NaN	NaN	NaN	NaN	NaN	NaN	NaN	NaN	NaN	NaN	NaN	NaN	NaN	NaN	NaN	NaN	NaN	NaN	NaN	NaN	NaN	NaN	NaN	NaN	NaN	NaN	NaN	NaN	NaN	NaN	NaN	NaN	NaN	NaN	NaN	NaN	9	847.39233	108.09	1458600000	AEALGSTEA	P78347-2;P78347-4;P78347-3;P78347
24.36259	24.06266	23.37849	NaN	NaN	NaN	NaN	NaN	NaN	NaN	NaN	NaN	NaN	NaN	NaN	NaN	NaN	NaN	NaN	NaN	NaN	NaN	NaN	NaN	NaN	NaN	NaN	NaN	NaN	NaN	NaN	NaN	NaN	NaN	NaN	NaN	NaN	NaN	NaN	NaN	NaN	NaN	NaN	NaN	10	999.44438	124.23	49998000	AEAMAAQHTA	Q14980-2;Q14980;Q14980-4;Q14980-3
26.04654	25.75165	25.38195	NaN	NaN	NaN	NaN	NaN	NaN	NaN	NaN	NaN	NaN	NaN	NaN	NaN	NaN	NaN	NaN	NaN	NaN	NaN	NaN	NaN	NaN	NaN	NaN	NaN	NaN	NaN	NaN	NaN	NaN	NaN	NaN	NaN	NaN	NaN	NaN	NaN	NaN	NaN	NaN	NaN	9	920.46035	101.33	169530000	AEANAFSVL	P22695
NaN	24.82566	25.05333	NaN	NaN	NaN	NaN	NaN	NaN	NaN	NaN	NaN	NaN	NaN	NaN	NaN	NaN	NaN	NaN	NaN	NaN	NaN	NaN	NaN	NaN	NaN	NaN	NaN	NaN	NaN	NaN	NaN	NaN	NaN	NaN	NaN	NaN	NaN	NaN	NaN	NaN	NaN	NaN	NaN	11	1185.5778	129.63	64553000	AEANAFSVLQH	P22695
24.93116	26.82578	26.2722	NaN	NaN	NaN	NaN	NaN	NaN	NaN	NaN	NaN	NaN	NaN	NaN	NaN	NaN	NaN	NaN	NaN	NaN	NaN	NaN	NaN	NaN	NaN	NaN	NaN	NaN	NaN	NaN	NaN	NaN	NaN	NaN	NaN	NaN	NaN	NaN	NaN	NaN	NaN	NaN	NaN	9	809.39193	160.03	231990000	AEAPASPAP	O43524
27.44142	27.09999	26.65281	NaN	NaN	NaN	NaN	NaN	NaN	NaN	NaN	NaN	NaN	NaN	NaN	NaN	NaN	NaN	NaN	NaN	NaN	NaN	NaN	NaN	NaN	NaN	NaN	NaN	NaN	NaN	NaN	NaN	NaN	NaN	NaN	NaN	NaN	NaN	NaN	NaN	NaN	NaN	NaN	NaN	9	785.35555	108	431620000	AEAPEGAAA	P30559
26.63243	27.01457	27.11217	NaN	NaN	NaN	NaN	NaN	NaN	NaN	NaN	NaN	NaN	NaN	NaN	NaN	NaN	NaN	NaN	NaN	NaN	NaN	NaN	NaN	NaN	NaN	NaN	NaN	NaN	NaN	NaN	NaN	NaN	NaN	NaN	NaN	NaN	NaN	NaN	NaN	NaN	NaN	NaN	NaN	9	956.49673	114.99	384680000	AEAPKFPTP	Q8TB22-3;Q8TB22;Q8TB22-2;Q8TB22-4
24.61616	24.81773	24.29978	NaN	NaN	NaN	NaN	NaN	NaN	NaN	NaN	NaN	NaN	NaN	NaN	NaN	NaN	NaN	NaN	NaN	NaN	NaN	NaN	NaN	NaN	NaN	NaN	NaN	NaN	NaN	NaN	NaN	NaN	NaN	NaN	NaN	NaN	NaN	NaN	NaN	NaN	NaN	NaN	NaN	9	871.44397	128.75	75941000	AEAPPPPPP	Q8NEP3-2;Q8NEP3
27.27551	27.42045	27.53468	NaN	NaN	NaN	NaN	NaN	NaN	NaN	NaN	NaN	NaN	NaN	NaN	NaN	NaN	NaN	NaN	NaN	NaN	NaN	NaN	NaN	NaN	NaN	NaN	NaN	NaN	NaN	NaN	NaN	NaN	NaN	NaN	NaN	NaN	NaN	NaN	NaN	NaN	NaN	NaN	NaN	9	865.45453	103.75	536520000	AEAPPPSVV	Q92841
24.60868	24.41925	24.3161	NaN	NaN	NaN	NaN	NaN	NaN	NaN	NaN	NaN	NaN	NaN	NaN	NaN	NaN	NaN	NaN	NaN	NaN	NaN	NaN	NaN	NaN	NaN	NaN	NaN	NaN	NaN	NaN	NaN	NaN	NaN	NaN	NaN	NaN	NaN	NaN	NaN	NaN	NaN	NaN	NaN	9	882.4447	111.95	68905000	AEAPPSKSP	Q96D71-4;Q96D71-3;Q96D71;Q96D71-2
23.91798	24.09079	24.03221	NaN	NaN	NaN	NaN	NaN	NaN	NaN	NaN	NaN	NaN	NaN	NaN	NaN	NaN	NaN	NaN	NaN	NaN	NaN	NaN	NaN	NaN	NaN	NaN	NaN	NaN	NaN	NaN	NaN	NaN	NaN	NaN	NaN	NaN	NaN	NaN	NaN	NaN	NaN	NaN	NaN	9	837.42323	111.65	50872000	AEAPPSVAP	Q9P219;Q9P219-3;Q9P219-2
24.71523	25.02568	25.02428	NaN	NaN	NaN	NaN	NaN	NaN	NaN	NaN	NaN	NaN	NaN	NaN	NaN	NaN	NaN	NaN	NaN	NaN	NaN	NaN	NaN	NaN	NaN	NaN	NaN	NaN	NaN	NaN	NaN	NaN	NaN	NaN	NaN	NaN	NaN	NaN	NaN	NaN	NaN	NaN	NaN	9	851.43888	144.35	95824000	AEAPVPATP	Q7L311
NaN	23.75552	NaN	NaN	NaN	NaN	NaN	NaN	NaN	NaN	NaN	NaN	NaN	NaN	NaN	NaN	NaN	NaN	NaN	NaN	NaN	NaN	NaN	NaN	NaN	NaN	NaN	NaN	NaN	NaN	NaN	NaN	NaN	NaN	NaN	NaN	NaN	NaN	NaN	NaN	NaN	NaN	NaN	NaN	9	928.46141	183.04	14162000	AEAQAQQLA	Q9H7E9
NaN	NaN	NaN	NaN	NaN	NaN	NaN	NaN	NaN	NaN	NaN	NaN	NaN	NaN	NaN	NaN	NaN	NaN	NaN	NaN	NaN	NaN	NaN	NaN	NaN	NaN	NaN	NaN	NaN	NaN	NaN	NaN	24.85648	24.98524	24.88548	NaN	NaN	NaN	NaN	NaN	NaN	NaN	NaN	NaN	19	2003.08	72.446	94584000	AEAQEVTIARAIELKHAPG	Q5VW32;Q5VW32-2
24.66704	28.56173	28.20382	NaN	NaN	NaN	NaN	NaN	NaN	NaN	NaN	NaN	NaN	NaN	NaN	NaN	NaN	NaN	NaN	NaN	NaN	NaN	NaN	NaN	NaN	NaN	NaN	NaN	NaN	NaN	NaN	NaN	NaN	NaN	NaN	NaN	NaN	NaN	NaN	NaN	NaN	NaN	NaN	NaN	9	940.46141	152.89	732030000	AEAQLHTTA	Q8IWV7;Q8IWV7-2
24.34793	25.27476	25.3672	NaN	NaN	NaN	NaN	NaN	NaN	NaN	NaN	NaN	NaN	NaN	NaN	NaN	NaN	NaN	NaN	NaN	NaN	NaN	NaN	NaN	NaN	NaN	NaN	NaN	NaN	NaN	NaN	NaN	NaN	NaN	NaN	NaN	NaN	NaN	NaN	NaN	NaN	NaN	NaN	NaN	10	1145.6193	108.74	105230000	AEAQLRFIQA	Q86UX7-2;Q86UX7
26.91079	26.73544	26.17805	NaN	NaN	NaN	NaN	NaN	NaN	NaN	NaN	NaN	NaN	NaN	NaN	NaN	NaN	NaN	NaN	NaN	NaN	NaN	NaN	NaN	NaN	NaN	NaN	NaN	NaN	NaN	NaN	NaN	NaN	NaN	NaN	NaN	NaN	NaN	NaN	NaN	NaN	NaN	NaN	NaN	9	886.40323	194.92	313830000	AEAQPEATA	Q92616
29.07697	29.06771	28.82633	NaN	NaN	NaN	NaN	NaN	NaN	NaN	NaN	NaN	NaN	NaN	NaN	NaN	NaN	NaN	NaN	NaN	NaN	NaN	NaN	NaN	NaN	NaN	NaN	NaN	NaN	NaN	NaN	NaN	NaN	NaN	NaN	NaN	NaN	NaN	NaN	NaN	NaN	NaN	NaN	NaN	9	899.44609	106.68	1604900000	AEARQSPAA	O95613
24.42406	24.98298	24.28044	NaN	NaN	NaN	NaN	NaN	NaN	NaN	NaN	NaN	NaN	NaN	NaN	NaN	NaN	NaN	NaN	NaN	NaN	NaN	NaN	NaN	NaN	NaN	NaN	NaN	NaN	NaN	NaN	NaN	NaN	NaN	NaN	NaN	NaN	NaN	NaN	NaN	NaN	NaN	NaN	NaN	9	779.31197	111.04	76049000	AEASATGAC	Q99611
24.63677	25.23429	24.68191	NaN	NaN	NaN	NaN	NaN	NaN	NaN	NaN	NaN	NaN	NaN	NaN	NaN	NaN	NaN	NaN	NaN	NaN	NaN	NaN	NaN	NaN	NaN	NaN	NaN	NaN	NaN	NaN	NaN	NaN	NaN	NaN	NaN	NaN	NaN	NaN	NaN	NaN	NaN	NaN	NaN	9	845.41306	111.73	92472000	AEASLSATP	Q9BWH6;Q9BWH6-2;Q9BWH6-3
NaN	NaN	NaN	NaN	NaN	NaN	NaN	NaN	NaN	NaN	NaN	NaN	NaN	NaN	NaN	NaN	NaN	NaN	NaN	NaN	NaN	NaN	NaN	NaN	NaN	NaN	NaN	NaN	NaN	NaN	NaN	NaN	NaN	NaN	NaN	NaN	NaN	NaN	22.7965	NaN	24.76961	NaN	NaN	NaN	15	1504.7596	117.52	35887000	AEAYLGMPVANAVIS	P48723
27.55421	27.69073	27.00785	NaN	NaN	NaN	NaN	NaN	NaN	NaN	NaN	NaN	NaN	NaN	NaN	NaN	NaN	NaN	NaN	NaN	NaN	NaN	NaN	NaN	NaN	NaN	NaN	NaN	NaN	NaN	NaN	NaN	NaN	NaN	NaN	NaN	NaN	NaN	NaN	NaN	NaN	NaN	NaN	NaN	9	910.3967	124.98	548670000	AECGAFRTG	P26010;P26010-2
27.45333	27.5145	26.78481	NaN	NaN	NaN	NaN	NaN	NaN	NaN	NaN	NaN	NaN	NaN	NaN	NaN	NaN	NaN	NaN	NaN	NaN	NaN	NaN	NaN	NaN	NaN	NaN	NaN	NaN	NaN	NaN	NaN	NaN	NaN	NaN	NaN	NaN	NaN	NaN	NaN	NaN	NaN	NaN	NaN	9	960.44471	162.25	491120000	AECNAVRQA	P35221;P35221-2;P26232-2;P26232-5;P26232;P26232-3
24.9322	25.38979	24.35602	NaN	NaN	NaN	NaN	NaN	NaN	NaN	NaN	NaN	NaN	NaN	NaN	NaN	NaN	NaN	NaN	NaN	NaN	NaN	NaN	NaN	NaN	NaN	NaN	NaN	NaN	NaN	NaN	NaN	NaN	NaN	NaN	NaN	NaN	NaN	NaN	NaN	NaN	NaN	NaN	NaN	9	914.38038	113.5	97450000	AECPNPSTP	O94804
28.56504	28.85754	28.36106	NaN	NaN	NaN	NaN	NaN	NaN	NaN	NaN	NaN	NaN	NaN	NaN	NaN	NaN	NaN	NaN	NaN	NaN	NaN	NaN	NaN	NaN	NaN	NaN	NaN	NaN	NaN	NaN	NaN	NaN	NaN	NaN	NaN	NaN	NaN	NaN	NaN	NaN	NaN	NaN	NaN	9	993.4702	122.79	1228300000	AECPPPRQP	Q6EEV4-2;Q6EEV4
23.90067	24.39944	23.53825	NaN	NaN	NaN	NaN	NaN	NaN	NaN	NaN	NaN	NaN	NaN	NaN	NaN	NaN	NaN	NaN	NaN	NaN	NaN	NaN	NaN	NaN	NaN	NaN	NaN	NaN	NaN	NaN	NaN	NaN	NaN	NaN	NaN	NaN	NaN	NaN	NaN	NaN	NaN	NaN	NaN	9	974.41274	99.139	49972000	AECPRAEEA	O15031
25.90279	25.56631	24.98889	NaN	NaN	NaN	NaN	NaN	NaN	NaN	NaN	NaN	NaN	NaN	NaN	NaN	NaN	NaN	NaN	NaN	NaN	NaN	NaN	NaN	NaN	NaN	NaN	NaN	NaN	NaN	NaN	NaN	NaN	NaN	NaN	NaN	NaN	NaN	NaN	NaN	NaN	NaN	NaN	NaN	9	950.4379	106.94	145720000	AECTLKESA	P36402-10;P36402-9;P36402-14;P36402-16;P36402-8;P36402-6;P36402-2;P36402-13;P36402-15;P36402-12;P36402-4;P36402-7;P36402-5;P36402;P36402-11;P36402-3;Q9UJU2-3;Q9UJU2-7;Q9NQB0-17;Q9UJU2-5;Q9UJU2-6;Q9UJU2;Q9NQB0-14;Q9NQB0-15;Q9NQB0-10;Q9NQB0-12;Q9NQB0-9;Q9NQB0-4;Q9NQB0-6;Q9NQB0-11;Q9NQB0-2;Q9NQB0-13;Q9NQB0-16;Q9NQB0-8;Q9NQB0-7;Q9NQB0-5;Q9NQB0-3;Q9NQB0;Q9HCS4
25.69285	25.96622	25.7015	NaN	NaN	NaN	NaN	NaN	NaN	NaN	NaN	NaN	NaN	NaN	NaN	NaN	NaN	NaN	NaN	NaN	NaN	NaN	NaN	NaN	NaN	NaN	NaN	NaN	NaN	NaN	NaN	NaN	NaN	NaN	NaN	NaN	NaN	NaN	NaN	NaN	NaN	NaN	NaN	NaN	9	921.40798	100.74	174360000	AEDEPPAPP	Q5VY09
25.00342	24.98633	24.65064	NaN	NaN	NaN	NaN	NaN	NaN	NaN	NaN	NaN	NaN	NaN	NaN	NaN	NaN	NaN	NaN	NaN	NaN	NaN	NaN	NaN	NaN	NaN	NaN	NaN	NaN	NaN	NaN	NaN	NaN	NaN	NaN	NaN	NaN	NaN	NaN	NaN	NaN	NaN	NaN	NaN	9	925.36651	107.32	93210000	AEDGEFTSA	Q9Y2D5-6;Q9Y2D5;Q9Y2D5-5;Q9Y2D5-4;Q9Y2D5-7
23.50821	23.30703	22.82724	NaN	NaN	NaN	NaN	NaN	NaN	NaN	NaN	NaN	NaN	NaN	NaN	NaN	NaN	NaN	NaN	NaN	NaN	NaN	NaN	NaN	NaN	NaN	NaN	NaN	NaN	NaN	NaN	NaN	NaN	NaN	NaN	NaN	NaN	NaN	NaN	NaN	NaN	NaN	NaN	NaN	9	805.34538	107.43	29751000	AEDGSAVSA	P19440;P19440-3;P36268-2;A6NGU5;P36268;P36268-3;Q14390;Q9BX51;B5MD39
NaN	NaN	NaN	NaN	NaN	NaN	NaN	NaN	NaN	NaN	NaN	NaN	NaN	NaN	NaN	NaN	NaN	NaN	NaN	NaN	NaN	NaN	NaN	NaN	NaN	NaN	NaN	NaN	NaN	NaN	NaN	NaN	NaN	NaN	NaN	NaN	NaN	NaN	NaN	NaN	NaN	23.64691	NaN	24.45782	23	2651.4143	120.52	36178000	AEDIKSGKLSRELDFVSHHVRTK	Q02818
23.6781	23.36373	23.2932	NaN	NaN	NaN	NaN	NaN	NaN	NaN	NaN	NaN	NaN	NaN	NaN	NaN	NaN	NaN	NaN	NaN	NaN	NaN	NaN	NaN	NaN	NaN	NaN	NaN	NaN	NaN	NaN	NaN	NaN	NaN	NaN	NaN	NaN	NaN	NaN	NaN	NaN	NaN	NaN	NaN	9	917.48181	116.52	34495000	AEDKASVKA	Q9Y6K9;Q9Y6K9-2;Q9Y6K9-3
NaN	NaN	NaN	NaN	NaN	NaN	NaN	NaN	NaN	NaN	NaN	NaN	NaN	NaN	NaN	NaN	NaN	NaN	NaN	NaN	NaN	NaN	NaN	NaN	NaN	NaN	NaN	NaN	NaN	NaN	NaN	NaN	22.89464	23.2464	22.88064	NaN	NaN	NaN	NaN	NaN	NaN	NaN	NaN	NaN	14	1586.8879	84.753	25471000	AEDKIKELEASKVK	Q15276;Q15276-2
NaN	NaN	NaN	NaN	NaN	NaN	NaN	NaN	NaN	NaN	NaN	NaN	NaN	NaN	NaN	NaN	NaN	NaN	NaN	NaN	NaN	NaN	NaN	NaN	NaN	NaN	NaN	NaN	NaN	NaN	NaN	NaN	25.72804	25.36833	25.47806	NaN	NaN	NaN	NaN	NaN	NaN	NaN	NaN	NaN	15	1715.9305	197.17	145630000	AEDKIKELEASKVKE	Q15276;Q15276-2
NaN	NaN	NaN	NaN	NaN	NaN	NaN	NaN	NaN	NaN	NaN	NaN	NaN	NaN	NaN	NaN	NaN	NaN	NaN	NaN	NaN	NaN	NaN	NaN	NaN	NaN	NaN	NaN	NaN	NaN	NaN	NaN	24.78865	24.92705	24.61868	NaN	NaN	NaN	NaN	NaN	NaN	NaN	NaN	NaN	16	1829.0146	114.06	86643000	AEDKIKELEASKVKEL	Q15276;Q15276-2
NaN	NaN	NaN	NaN	NaN	NaN	NaN	NaN	NaN	NaN	NaN	NaN	NaN	NaN	NaN	NaN	NaN	NaN	NaN	NaN	NaN	NaN	NaN	NaN	NaN	NaN	NaN	NaN	NaN	NaN	NaN	NaN	25.85179	26.56044	26.20456	NaN	NaN	NaN	NaN	NaN	NaN	NaN	NaN	NaN	17	1943.0575	183.74	236860000	AEDKIKELEASKVKELN	Q15276;Q15276-2
25.43218	26.1325	24.49966	NaN	NaN	NaN	NaN	NaN	NaN	NaN	NaN	NaN	NaN	NaN	NaN	NaN	NaN	NaN	NaN	NaN	NaN	NaN	NaN	NaN	NaN	NaN	NaN	NaN	NaN	NaN	NaN	NaN	NaN	NaN	NaN	NaN	NaN	NaN	NaN	NaN	NaN	NaN	NaN	NaN	9	970.53351	131.04	142560000	AEDLNLLIA	Q16531;Q16531-2
25.75967	25.86379	25.59363	NaN	NaN	NaN	NaN	NaN	NaN	NaN	NaN	NaN	NaN	NaN	NaN	NaN	NaN	NaN	NaN	NaN	NaN	NaN	NaN	NaN	NaN	NaN	NaN	NaN	NaN	NaN	NaN	NaN	NaN	NaN	NaN	NaN	NaN	NaN	NaN	NaN	NaN	NaN	NaN	NaN	9	987.49852	174.16	168510000	AEDLNTRVA	Q86XR7-2;Q9Y3B3;Q9Y3B3-2
26.12867	26.19306	25.7406	NaN	NaN	NaN	NaN	NaN	NaN	NaN	NaN	NaN	NaN	NaN	NaN	NaN	NaN	NaN	NaN	NaN	NaN	NaN	NaN	NaN	NaN	NaN	NaN	NaN	NaN	NaN	NaN	NaN	NaN	NaN	NaN	NaN	NaN	NaN	NaN	NaN	NaN	NaN	NaN	NaN	9	825.38685	139.27	206150000	AEDPGPAVA	P48960-2;P48960-3;P48960
NaN	NaN	NaN	NaN	NaN	NaN	NaN	NaN	NaN	NaN	NaN	NaN	NaN	NaN	NaN	NaN	NaN	NaN	NaN	NaN	NaN	NaN	NaN	NaN	NaN	NaN	NaN	NaN	NaN	NaN	NaN	NaN	NaN	NaN	NaN	NaN	NaN	NaN	25.39921	25.56488	25.87084	NaN	NaN	NaN	16	2019.9987	86.497	155250000	AEDRDWRQQRNIPIHS	Q96CV9-3;Q96CV9-2;Q96CV9
26.55604	26.47248	25.39852	NaN	NaN	NaN	NaN	NaN	NaN	NaN	NaN	NaN	NaN	NaN	NaN	NaN	NaN	NaN	NaN	NaN	NaN	NaN	NaN	NaN	NaN	NaN	NaN	NaN	NaN	NaN	NaN	NaN	NaN	NaN	NaN	NaN	NaN	NaN	NaN	NaN	NaN	NaN	NaN	NaN	9	1057.5516	136.21	236010000	AEDRERLVA	Q6PKH6;Q6PKH6-2;Q9BTZ2-8;Q9BTZ2-4;Q9BTZ2;Q9BTZ2-3;Q9BTZ2-7;Q9BTZ2-2;Q9BTZ2-5
28.87807	28.77172	23.02704	NaN	NaN	NaN	NaN	NaN	NaN	NaN	NaN	NaN	NaN	NaN	NaN	NaN	NaN	NaN	NaN	NaN	NaN	NaN	NaN	NaN	NaN	NaN	NaN	NaN	NaN	NaN	NaN	NaN	NaN	NaN	NaN	NaN	NaN	NaN	NaN	NaN	NaN	NaN	NaN	NaN	9	918.44067	107.1	960210000	AEDRGTLSA	P78316-2;P78316
NaN	NaN	NaN	NaN	NaN	NaN	NaN	NaN	NaN	NaN	NaN	NaN	NaN	NaN	NaN	NaN	NaN	NaN	NaN	NaN	NaN	NaN	NaN	NaN	NaN	NaN	NaN	25.35306	24.55824	24.35689	NaN	NaN	NaN	NaN	NaN	NaN	NaN	NaN	NaN	NaN	NaN	NaN	NaN	NaN	15	1894.9133	93.058	89048000	AEDVKREERIEEQQH	Q5CZC0;Q5CZC0-2
26.91969	26.93854	28.07664	NaN	NaN	NaN	NaN	NaN	NaN	NaN	NaN	NaN	NaN	NaN	NaN	NaN	NaN	NaN	NaN	NaN	NaN	NaN	NaN	NaN	NaN	NaN	NaN	NaN	NaN	NaN	NaN	NaN	NaN	NaN	NaN	NaN	NaN	NaN	NaN	NaN	NaN	NaN	NaN	NaN	11	1074.5557	172.56	538650000	AEDVLSGKVSA	O00303
NaN	NaN	NaN	NaN	NaN	NaN	NaN	NaN	NaN	NaN	NaN	NaN	NaN	NaN	NaN	NaN	NaN	NaN	NaN	NaN	NaN	NaN	NaN	NaN	NaN	NaN	NaN	NaN	NaN	NaN	NaN	NaN	NaN	NaN	NaN	23.57288	23.90894	23.80577	NaN	NaN	NaN	NaN	NaN	NaN	16	1898.9098	112.96	42892000	AEDYFMAKAIADRGWR	Q16739
NaN	NaN	NaN	NaN	NaN	NaN	NaN	NaN	NaN	NaN	NaN	NaN	NaN	NaN	NaN	NaN	NaN	NaN	NaN	NaN	NaN	NaN	NaN	NaN	NaN	NaN	NaN	NaN	NaN	NaN	NaN	NaN	NaN	NaN	NaN	25.56987	26.26374	25.4572	NaN	NaN	NaN	NaN	NaN	NaN	14	1541.8301	208.87	176440000	AEEALVAKQEVIDK	Q9Y6K9;Q9Y6K9-2
NaN	NaN	NaN	NaN	NaN	NaN	NaN	NaN	NaN	NaN	NaN	NaN	NaN	NaN	NaN	NaN	NaN	NaN	NaN	NaN	NaN	NaN	NaN	NaN	NaN	NaN	NaN	NaN	NaN	NaN	NaN	NaN	NaN	NaN	NaN	24.99809	25.94711	NaN	NaN	NaN	NaN	NaN	NaN	NaN	16	1783.0091	126.63	98203000	AEEALVAKQEVIDKLK	Q9Y6K9;Q9Y6K9-2
23.5013	24.29761	23.35151	NaN	NaN	NaN	NaN	NaN	NaN	NaN	NaN	NaN	NaN	NaN	NaN	NaN	NaN	NaN	NaN	NaN	NaN	NaN	NaN	NaN	NaN	NaN	NaN	NaN	NaN	NaN	NaN	NaN	NaN	NaN	NaN	NaN	NaN	NaN	NaN	NaN	NaN	NaN	NaN	NaN	10	1113.5891	136.75	43198000	AEEARRQLAA	Q92974-2;Q92974;Q92974-3
23.02181	22.81096	22.80876	NaN	NaN	NaN	NaN	NaN	NaN	NaN	NaN	NaN	NaN	NaN	NaN	NaN	NaN	NaN	NaN	NaN	NaN	NaN	NaN	NaN	NaN	NaN	NaN	NaN	NaN	NaN	NaN	NaN	NaN	NaN	NaN	NaN	NaN	NaN	NaN	NaN	NaN	NaN	NaN	NaN	10	1115.5319	101.43	23222000	AEEDAARQRA	Q15149;Q15149-7;Q15149-8;Q15149-9;Q15149-5;Q15149-4;Q15149-6;Q15149-2;Q15149-3
25.2641	25.5162	24.66671	NaN	NaN	NaN	NaN	NaN	NaN	NaN	NaN	NaN	NaN	NaN	NaN	NaN	NaN	NaN	NaN	NaN	NaN	NaN	NaN	NaN	NaN	NaN	NaN	NaN	NaN	NaN	NaN	NaN	NaN	NaN	NaN	NaN	NaN	NaN	NaN	NaN	NaN	NaN	NaN	NaN	9	945.41519	103.83	114920000	AEEDGRAQA	Q96EK9
28.31458	27.98647	27.66479	NaN	NaN	NaN	NaN	NaN	NaN	NaN	NaN	NaN	NaN	NaN	NaN	NaN	NaN	NaN	NaN	NaN	NaN	NaN	NaN	NaN	NaN	NaN	NaN	NaN	NaN	NaN	NaN	NaN	NaN	NaN	NaN	NaN	NaN	NaN	NaN	NaN	NaN	NaN	NaN	NaN	9	1012.4462	109.71	812550000	AEEDPPREA	P78314;P78314-3;P78314-4
25.26792	24.95726	24.14258	NaN	NaN	NaN	NaN	NaN	NaN	NaN	NaN	NaN	NaN	NaN	NaN	NaN	NaN	NaN	NaN	NaN	NaN	NaN	NaN	NaN	NaN	NaN	NaN	NaN	NaN	NaN	NaN	NaN	NaN	NaN	NaN	NaN	NaN	NaN	NaN	NaN	NaN	NaN	NaN	NaN	10	1083.4833	129.42	91496000	AEEDPPREAA	P78314;P78314-3;P78314-4
26.24118	26.24387	25.72562	NaN	NaN	NaN	NaN	NaN	NaN	NaN	NaN	NaN	NaN	NaN	NaN	NaN	NaN	NaN	NaN	NaN	NaN	NaN	NaN	NaN	NaN	NaN	NaN	NaN	NaN	NaN	NaN	NaN	NaN	NaN	NaN	NaN	NaN	NaN	NaN	NaN	NaN	NaN	NaN	NaN	11	1156.5724	157.99	214270000	AEEEAATRIPA	Q13409-6;Q13409-3;Q13409-7;Q13409-2;Q13409-5;Q13409
NaN	NaN	NaN	NaN	NaN	NaN	NaN	NaN	NaN	NaN	NaN	NaN	NaN	NaN	NaN	NaN	NaN	NaN	NaN	NaN	NaN	NaN	NaN	NaN	NaN	NaN	NaN	NaN	NaN	NaN	NaN	NaN	NaN	NaN	NaN	NaN	NaN	NaN	26.30788	26.39092	26.25701	NaN	NaN	NaN	16	1889.9483	138.01	288700000	AEEEFNIEKGRLVQTQ	P36543-2;P36543;P36543-3;Q96A05
NaN	NaN	NaN	NaN	NaN	NaN	NaN	NaN	NaN	NaN	NaN	NaN	NaN	NaN	NaN	NaN	NaN	NaN	NaN	NaN	NaN	NaN	NaN	NaN	NaN	NaN	NaN	NaN	NaN	NaN	NaN	NaN	NaN	NaN	NaN	NaN	NaN	NaN	25.35165	25.21423	25.33685	NaN	NaN	NaN	17	2046.0494	170.45	124120000	AEEEFNIEKGRLVQTQR	P36543-2;P36543;P36543-3;Q96A05
24.84575	24.4792	24.21453	NaN	NaN	NaN	NaN	NaN	NaN	NaN	NaN	NaN	NaN	NaN	NaN	NaN	NaN	NaN	NaN	NaN	NaN	NaN	NaN	NaN	NaN	NaN	NaN	NaN	NaN	NaN	NaN	NaN	NaN	NaN	NaN	NaN	NaN	NaN	NaN	NaN	NaN	NaN	NaN	NaN	9	919.37707	149.99	73007000	AEEEPSTSA	Q13356
23.86618	24.00179	23.14725	NaN	NaN	NaN	NaN	NaN	NaN	NaN	NaN	NaN	NaN	NaN	NaN	NaN	NaN	NaN	NaN	NaN	NaN	NaN	NaN	NaN	NaN	NaN	NaN	NaN	NaN	NaN	NaN	NaN	NaN	NaN	NaN	NaN	NaN	NaN	NaN	NaN	NaN	NaN	NaN	NaN	9	1015.5298	119.21	41379000	AEEERLKAA	Q96EA4;Q96EA4-2;Q96EA4-3
NaN	NaN	NaN	NaN	NaN	NaN	NaN	NaN	NaN	NaN	NaN	NaN	NaN	NaN	NaN	NaN	NaN	NaN	NaN	NaN	NaN	NaN	NaN	NaN	NaN	NaN	NaN	NaN	NaN	NaN	NaN	NaN	NaN	NaN	NaN	NaN	NaN	NaN	24.34699	24.77374	24.45004	NaN	NaN	NaN	16	2016.9727	92.063	186740000	AEEFTYNPFMRVREKT	Q16775-2;Q16775
NaN	NaN	NaN	NaN	NaN	NaN	NaN	NaN	NaN	NaN	NaN	NaN	NaN	NaN	NaN	NaN	NaN	NaN	NaN	NaN	NaN	NaN	NaN	NaN	NaN	NaN	NaN	23.51159	NaN	NaN	NaN	NaN	NaN	NaN	NaN	NaN	NaN	NaN	NaN	NaN	NaN	NaN	NaN	NaN	14	1585.8213	106.13	11959000	AEEHVRVTKAFSVN	P11279;P11279-2
NaN	NaN	NaN	23.03483	23.96446	23.64317	NaN	NaN	NaN	NaN	NaN	NaN	NaN	NaN	NaN	NaN	NaN	NaN	NaN	NaN	NaN	NaN	NaN	NaN	NaN	NaN	NaN	25.56961	25.88064	25.31745	NaN	NaN	NaN	NaN	NaN	NaN	NaN	NaN	NaN	NaN	NaN	NaN	NaN	NaN	16	1845.9737	114.31	198900000	AEEHVRVTKAFSVNIF	P11279;P11279-2
NaN	NaN	NaN	NaN	NaN	NaN	NaN	NaN	NaN	NaN	NaN	NaN	NaN	NaN	NaN	NaN	NaN	NaN	NaN	NaN	NaN	NaN	NaN	NaN	NaN	NaN	NaN	25.1106	25.28996	NaN	NaN	NaN	NaN	NaN	NaN	NaN	NaN	NaN	NaN	NaN	NaN	NaN	NaN	NaN	17	1974.0687	97.284	77252000	AEEHVRVTKAFSVNIFK	P11279;P11279-2
NaN	NaN	NaN	NaN	NaN	NaN	NaN	NaN	NaN	NaN	NaN	NaN	NaN	NaN	NaN	NaN	NaN	NaN	NaN	NaN	NaN	NaN	NaN	NaN	NaN	NaN	NaN	NaN	NaN	NaN	NaN	NaN	NaN	NaN	NaN	24.94913	25.5174	23.09726	NaN	NaN	NaN	NaN	NaN	NaN	12	1409.7449	84.687	89394000	AEEILMKRNHLG	Q13588;Q8TC17-2;Q8TC17
NaN	NaN	NaN	NaN	NaN	NaN	NaN	NaN	NaN	NaN	NaN	NaN	NaN	NaN	NaN	NaN	NaN	NaN	NaN	NaN	NaN	NaN	NaN	NaN	NaN	NaN	NaN	NaN	NaN	NaN	NaN	NaN	NaN	NaN	NaN	27.44047	27.18962	27.03402	NaN	NaN	NaN	NaN	NaN	NaN	17	1958.0208	134.76	472630000	AEEKKEQTIEIKEEVVG	P11836;P11836-2
NaN	NaN	NaN	NaN	NaN	NaN	NaN	NaN	NaN	NaN	NaN	NaN	NaN	NaN	NaN	NaN	NaN	NaN	NaN	NaN	NaN	NaN	NaN	NaN	NaN	NaN	NaN	NaN	NaN	NaN	NaN	NaN	NaN	NaN	NaN	24.1994	24.09225	24.55871	NaN	NaN	NaN	NaN	NaN	NaN	17	1818.8788	61.732	61861000	AEEPAAGPQLPSWLQPE	O43482
30.7	31.02056	30.59921	NaN	NaN	NaN	NaN	NaN	NaN	NaN	NaN	NaN	NaN	NaN	NaN	NaN	NaN	NaN	NaN	NaN	NaN	NaN	NaN	NaN	NaN	NaN	NaN	NaN	NaN	NaN	NaN	NaN	NaN	NaN	NaN	NaN	NaN	NaN	NaN	NaN	NaN	NaN	NaN	NaN	10	1157.6153	128.57	5549200000	AEERDKRLAA	P62701
NaN	NaN	NaN	NaN	NaN	NaN	NaN	NaN	NaN	NaN	NaN	NaN	NaN	NaN	NaN	NaN	NaN	NaN	NaN	NaN	NaN	NaN	NaN	NaN	NaN	NaN	NaN	NaN	NaN	NaN	24.98911	23.92361	NaN	NaN	NaN	NaN	NaN	NaN	NaN	NaN	NaN	NaN	NaN	NaN	15	1713.7668	109	49214000	AEEVFSHGKYMQSTT	Q92854;Q92854-2
NaN	NaN	NaN	NaN	NaN	NaN	NaN	NaN	NaN	NaN	NaN	NaN	NaN	NaN	NaN	NaN	NaN	NaN	NaN	NaN	NaN	NaN	NaN	NaN	NaN	NaN	NaN	NaN	NaN	NaN	NaN	NaN	NaN	NaN	NaN	NaN	NaN	NaN	NaN	NaN	NaN	NaN	21.13652	NaN	15	1735.8273	98.353	2305300	AEEVMCYTSLQLRPP	Q9Y3P8
NaN	NaN	NaN	NaN	NaN	NaN	NaN	NaN	NaN	NaN	NaN	NaN	NaN	NaN	NaN	NaN	NaN	NaN	NaN	NaN	NaN	NaN	NaN	NaN	NaN	NaN	NaN	NaN	NaN	NaN	NaN	NaN	NaN	NaN	NaN	NaN	NaN	NaN	23.00168	22.48819	23.06042	NaN	NaN	NaN	15	1750.8301	105.2	41350000	AEEYEFLTPVEEAPK	P52565
29.28916	29.40878	29.13912	NaN	NaN	NaN	NaN	NaN	NaN	NaN	NaN	NaN	NaN	NaN	NaN	NaN	NaN	NaN	NaN	NaN	NaN	NaN	NaN	NaN	NaN	NaN	NaN	NaN	NaN	NaN	NaN	NaN	NaN	NaN	NaN	NaN	NaN	NaN	NaN	NaN	NaN	NaN	NaN	NaN	9	992.49271	115.49	1960000000	AEFAERTVA	P67936;P67936-2
NaN	NaN	NaN	NaN	NaN	NaN	NaN	NaN	NaN	NaN	NaN	NaN	NaN	NaN	NaN	NaN	NaN	NaN	NaN	24.29474	24.7683	NaN	NaN	NaN	NaN	NaN	NaN	NaN	NaN	NaN	NaN	NaN	NaN	NaN	NaN	NaN	NaN	NaN	NaN	NaN	NaN	NaN	NaN	NaN	9	1121.5029	128.37	49156000	AEFEVHEVY	Q9UQ80-2;Q9UQ80
28.80144	28.8513	28.518	NaN	NaN	NaN	NaN	NaN	NaN	NaN	NaN	NaN	NaN	NaN	NaN	NaN	NaN	NaN	NaN	NaN	NaN	NaN	NaN	NaN	NaN	NaN	NaN	NaN	NaN	NaN	NaN	NaN	NaN	NaN	NaN	NaN	NaN	NaN	NaN	NaN	NaN	NaN	NaN	NaN	9	1150.5295	169.09	1336500000	AEFEWENKV	P53618
28.26235	28.1043	27.95449	NaN	NaN	NaN	NaN	NaN	NaN	NaN	NaN	NaN	NaN	NaN	NaN	NaN	NaN	NaN	NaN	NaN	NaN	NaN	NaN	NaN	NaN	NaN	NaN	NaN	NaN	NaN	NaN	NaN	NaN	NaN	NaN	NaN	NaN	NaN	NaN	NaN	NaN	NaN	NaN	NaN	9	908.38758	123.45	870630000	AEFGQAESA	P55036
NaN	NaN	NaN	NaN	NaN	NaN	NaN	NaN	NaN	NaN	NaN	NaN	NaN	NaN	NaN	NaN	NaN	NaN	NaN	NaN	NaN	NaN	NaN	NaN	NaN	NaN	NaN	NaN	NaN	NaN	NaN	NaN	NaN	NaN	NaN	NaN	NaN	23.86183	NaN	NaN	NaN	NaN	NaN	NaN	14	1486.7014	85.622	15245000	AEFIPMPDSPSPLS	Q8TD19
NaN	NaN	NaN	NaN	NaN	NaN	NaN	NaN	NaN	NaN	NaN	NaN	NaN	NaN	NaN	NaN	NaN	NaN	NaN	NaN	NaN	NaN	NaN	NaN	NaN	NaN	NaN	NaN	NaN	NaN	26.34971	24.59252	NaN	NaN	NaN	NaN	NaN	NaN	NaN	NaN	NaN	NaN	NaN	NaN	16	1777.0614	67.234	110810000	AEFIVGGKYKLVRKIG	P48729-3;P48729;P48729-2
NaN	NaN	NaN	NaN	NaN	NaN	NaN	NaN	NaN	NaN	NaN	NaN	NaN	NaN	NaN	NaN	NaN	NaN	NaN	NaN	NaN	NaN	NaN	NaN	NaN	NaN	NaN	23.55766	23.82046	23.40158	NaN	NaN	NaN	NaN	NaN	NaN	NaN	NaN	NaN	NaN	NaN	NaN	NaN	NaN	14	1672.9447	73.219	38243000	AEFKQIRSIRCLPL	Q14289-2;Q14289
NaN	NaN	NaN	NaN	NaN	NaN	NaN	NaN	NaN	NaN	NaN	NaN	NaN	NaN	NaN	NaN	NaN	NaN	NaN	NaN	NaN	NaN	NaN	NaN	NaN	NaN	NaN	NaN	NaN	NaN	23.90582	22.36672	NaN	NaN	NaN	NaN	NaN	NaN	NaN	NaN	NaN	NaN	NaN	NaN	14	1615.8028	52.5	21126000	AEFLLHMLKNAESN	P18621-3;P18621;P18621-2
NaN	NaN	NaN	NaN	NaN	NaN	NaN	NaN	NaN	NaN	NaN	NaN	NaN	NaN	NaN	NaN	NaN	NaN	NaN	NaN	NaN	NaN	NaN	NaN	NaN	NaN	NaN	23.76365	23.46164	23.37663	NaN	NaN	NaN	NaN	NaN	NaN	NaN	NaN	NaN	NaN	NaN	NaN	NaN	NaN	19	2125.0078	25.846	36686000	AEFLSLGCYVSSLAFLNEY	O43861-2;O43861
25.78097	25.38129	25.33207	NaN	NaN	NaN	NaN	NaN	NaN	NaN	NaN	NaN	NaN	NaN	NaN	NaN	NaN	NaN	NaN	NaN	NaN	NaN	NaN	NaN	NaN	NaN	NaN	NaN	NaN	NaN	NaN	NaN	NaN	NaN	NaN	NaN	NaN	NaN	NaN	NaN	NaN	NaN	NaN	NaN	9	1040.4451	137.62	143600000	AEFNPFSET	O15127
NaN	NaN	NaN	25.15561	25.57868	26.2065	NaN	NaN	NaN	NaN	NaN	NaN	NaN	NaN	NaN	NaN	NaN	NaN	NaN	NaN	NaN	NaN	NaN	NaN	NaN	NaN	NaN	NaN	NaN	NaN	NaN	NaN	NaN	NaN	NaN	NaN	NaN	NaN	NaN	NaN	NaN	NaN	NaN	NaN	9	1045.5233	107.43	164930000	AEFPHSFLV	Q7Z6J4;Q7Z6J4-4
NaN	NaN	NaN	NaN	NaN	NaN	NaN	NaN	NaN	NaN	NaN	NaN	NaN	NaN	NaN	NaN	NaN	NaN	24.86472	25.69694	26.02568	NaN	NaN	NaN	NaN	NaN	NaN	NaN	NaN	NaN	NaN	NaN	NaN	NaN	NaN	NaN	NaN	NaN	NaN	NaN	NaN	NaN	NaN	NaN	9	1109.5506	122.44	189870000	AEFQRLPSY	P08575;P08575-2
NaN	NaN	NaN	NaN	NaN	NaN	NaN	NaN	NaN	NaN	NaN	NaN	NaN	NaN	NaN	NaN	NaN	NaN	NaN	NaN	NaN	NaN	NaN	NaN	NaN	NaN	NaN	NaN	NaN	NaN	NaN	NaN	NaN	NaN	NaN	NaN	NaN	NaN	25.59075	25.35451	25.2868	NaN	NaN	NaN	13	1694.8641	102.87	203680000	AEFQRLPSYRSWR	P08575;P08575-2
NaN	NaN	NaN	NaN	NaN	NaN	NaN	NaN	NaN	NaN	NaN	NaN	NaN	NaN	NaN	NaN	NaN	NaN	NaN	NaN	NaN	NaN	NaN	NaN	NaN	NaN	NaN	NaN	NaN	NaN	NaN	NaN	NaN	NaN	NaN	NaN	NaN	NaN	23.35488	23.14664	23.07966	NaN	NaN	NaN	14	1795.9118	67.964	28879000	AEFQRLPSYRSWRT	P08575;P08575-2
NaN	NaN	NaN	NaN	NaN	NaN	NaN	NaN	NaN	NaN	NaN	NaN	NaN	NaN	NaN	NaN	NaN	NaN	NaN	NaN	NaN	NaN	NaN	NaN	NaN	NaN	NaN	NaN	NaN	NaN	NaN	NaN	NaN	NaN	NaN	NaN	NaN	NaN	25.83038	25.4943	25.73642	NaN	NaN	NaN	15	1923.9704	138.77	162830000	AEFQRLPSYRSWRTQ	P08575;P08575-2
NaN	NaN	NaN	NaN	NaN	NaN	NaN	NaN	NaN	NaN	NaN	NaN	NaN	NaN	NaN	NaN	NaN	NaN	NaN	NaN	NaN	NaN	NaN	NaN	25.83516	25.17284	23.07534	NaN	NaN	NaN	NaN	NaN	NaN	NaN	NaN	23.84957	22.98583	27.05424	NaN	NaN	NaN	NaN	NaN	NaN	14	1646.6923	94.767	269310000	AEFYLNPDQSGEFM	P01903
NaN	NaN	NaN	NaN	NaN	NaN	NaN	NaN	NaN	NaN	NaN	NaN	NaN	NaN	NaN	NaN	NaN	NaN	NaN	NaN	NaN	NaN	NaN	NaN	NaN	NaN	NaN	24.8319	24.81924	25.0029	NaN	NaN	NaN	NaN	NaN	NaN	NaN	NaN	22.8565	23.10751	23.29544	NaN	NaN	NaN	15	1630.9155	65.472	120010000	AEGAFKGLRSLRVLD	Q96JA1-2;Q96JA1
NaN	NaN	NaN	NaN	NaN	NaN	NaN	NaN	NaN	NaN	NaN	NaN	NaN	NaN	NaN	NaN	NaN	NaN	NaN	NaN	NaN	NaN	NaN	NaN	NaN	NaN	NaN	26.90575	27.1279	26.84314	NaN	NaN	NaN	NaN	NaN	NaN	NaN	NaN	24.44057	25.15915	25.19494	NaN	NaN	NaN	17	1859.0265	90.561	491430000	AEGAFKGLRSLRVLDLD	Q96JA1-2;Q96JA1
NaN	NaN	NaN	NaN	NaN	NaN	NaN	NaN	NaN	NaN	NaN	NaN	NaN	NaN	NaN	NaN	NaN	NaN	NaN	NaN	NaN	NaN	NaN	NaN	NaN	NaN	NaN	NaN	NaN	NaN	NaN	NaN	NaN	NaN	NaN	NaN	NaN	NaN	22.24025	22.49113	22.46536	NaN	NaN	NaN	18	1996.0854	64.52	16641000	AEGAFKGLRSLRVLDLDH	Q96JA1-2;Q96JA1
NaN	NaN	NaN	NaN	NaN	NaN	NaN	NaN	NaN	NaN	NaN	NaN	NaN	NaN	NaN	NaN	NaN	NaN	NaN	NaN	NaN	NaN	NaN	NaN	NaN	NaN	NaN	NaN	NaN	NaN	24.9798	24.14203	NaN	NaN	NaN	NaN	NaN	NaN	NaN	NaN	NaN	NaN	NaN	NaN	18	1984.0014	58.09	51600000	AEGALPYNLAELQRQQSP	O75746;O75746-2
25.21293	25.52537	24.88725	NaN	NaN	NaN	NaN	NaN	NaN	NaN	NaN	NaN	NaN	NaN	NaN	NaN	NaN	NaN	NaN	NaN	NaN	NaN	NaN	NaN	NaN	NaN	NaN	NaN	NaN	NaN	NaN	NaN	NaN	NaN	NaN	NaN	NaN	NaN	NaN	NaN	NaN	NaN	NaN	NaN	9	874.40323	120.65	118220000	AEGDISNVA	Q9UBB4;Q9UBB4-2
NaN	NaN	NaN	NaN	NaN	NaN	NaN	NaN	NaN	NaN	NaN	NaN	NaN	NaN	NaN	NaN	NaN	NaN	NaN	NaN	NaN	NaN	NaN	NaN	NaN	NaN	NaN	NaN	NaN	NaN	NaN	NaN	NaN	NaN	NaN	21.67814	NaN	21.40307	NaN	NaN	NaN	NaN	NaN	NaN	16	1449.6583	97.911	6128700	AEGEAASAASSTSSPK	P29966
25.65072	25.83176	25.84163	NaN	NaN	NaN	NaN	NaN	NaN	NaN	NaN	NaN	NaN	NaN	NaN	NaN	NaN	NaN	NaN	NaN	NaN	NaN	NaN	NaN	NaN	NaN	NaN	NaN	NaN	NaN	NaN	NaN	NaN	NaN	NaN	NaN	NaN	NaN	NaN	NaN	NaN	NaN	NaN	NaN	9	910.476	107.01	172530000	AEGLPTPQV	O00533-2;O00533
NaN	NaN	NaN	NaN	NaN	NaN	NaN	NaN	NaN	NaN	NaN	NaN	NaN	NaN	NaN	NaN	NaN	NaN	NaN	NaN	NaN	NaN	NaN	NaN	NaN	NaN	NaN	NaN	NaN	NaN	NaN	NaN	23.85339	22.92996	24.1325	NaN	NaN	NaN	NaN	NaN	NaN	NaN	NaN	NaN	15	1711.9985	79.771	50003000	AEGLRQLYAQKLLPL	Q9H4M9
NaN	NaN	NaN	NaN	NaN	NaN	NaN	NaN	NaN	NaN	NaN	NaN	NaN	NaN	NaN	NaN	NaN	NaN	NaN	NaN	NaN	NaN	NaN	NaN	NaN	NaN	NaN	NaN	NaN	NaN	24.71508	23.75052	NaN	NaN	NaN	NaN	NaN	NaN	NaN	NaN	NaN	NaN	NaN	NaN	16	1964.9527	66.965	41654000	AEGMAYIERKNYIHRD	P07948;P07948-2
NaN	23.21605	22.61284	NaN	NaN	NaN	NaN	NaN	NaN	NaN	NaN	NaN	NaN	NaN	NaN	NaN	NaN	NaN	NaN	NaN	NaN	NaN	NaN	NaN	NaN	NaN	NaN	NaN	NaN	NaN	NaN	NaN	NaN	NaN	NaN	NaN	NaN	NaN	NaN	NaN	NaN	NaN	NaN	NaN	9	811.3712	99.139	16158000	AEGPAEPAA	Q24JP5-4;Q24JP5;Q24JP5-2
23.76911	23.89615	23.32292	NaN	NaN	NaN	NaN	NaN	NaN	NaN	NaN	NaN	NaN	NaN	NaN	NaN	NaN	NaN	NaN	NaN	NaN	NaN	NaN	NaN	NaN	NaN	NaN	NaN	NaN	NaN	NaN	NaN	NaN	NaN	NaN	NaN	NaN	NaN	NaN	NaN	NaN	NaN	NaN	NaN	9	802.34571	99.305	40402000	AEGPGSSQA	P40222
NaN	24.39917	24.47877	NaN	NaN	NaN	NaN	NaN	NaN	NaN	NaN	NaN	NaN	NaN	NaN	NaN	NaN	NaN	NaN	NaN	NaN	NaN	NaN	NaN	NaN	NaN	NaN	NaN	NaN	NaN	NaN	NaN	NaN	NaN	NaN	NaN	NaN	NaN	NaN	NaN	NaN	NaN	NaN	NaN	9	934.43961	104.44	45505000	AEGPNYLTA	O43257
23.43352	23.67433	23.25422	NaN	NaN	NaN	NaN	NaN	NaN	NaN	NaN	NaN	NaN	NaN	NaN	NaN	NaN	NaN	NaN	NaN	NaN	NaN	NaN	NaN	NaN	NaN	NaN	NaN	NaN	NaN	NaN	NaN	NaN	NaN	NaN	NaN	NaN	NaN	NaN	NaN	NaN	NaN	NaN	NaN	10	810.38718	99.375	34721000	AEGPPAGAAA	Q3B7T1-5;Q3B7T1;Q3B7T1-4;Q3B7T1-3
NaN	NaN	NaN	NaN	NaN	NaN	NaN	NaN	NaN	NaN	NaN	NaN	NaN	NaN	NaN	NaN	NaN	NaN	NaN	NaN	NaN	NaN	NaN	NaN	NaN	NaN	NaN	NaN	NaN	NaN	24.98577	24.23674	NaN	NaN	NaN	NaN	NaN	NaN	NaN	NaN	NaN	NaN	NaN	NaN	14	1481.7779	89.548	52994000	AEGVIVGHWAPPIH	Q92673
NaN	NaN	NaN	NaN	NaN	NaN	NaN	NaN	NaN	NaN	NaN	NaN	NaN	NaN	NaN	NaN	NaN	NaN	NaN	NaN	NaN	NaN	NaN	NaN	NaN	NaN	NaN	NaN	NaN	NaN	26.43667	25.26624	NaN	NaN	NaN	NaN	NaN	NaN	NaN	NaN	NaN	NaN	NaN	NaN	15	1582.8256	110.92	131180000	AEGVIVGHWAPPIHT	Q92673
NaN	NaN	NaN	NaN	NaN	NaN	NaN	NaN	NaN	NaN	NaN	NaN	NaN	NaN	NaN	NaN	NaN	NaN	NaN	NaN	NaN	NaN	NaN	NaN	NaN	NaN	NaN	NaN	NaN	NaN	26.55317	25.52352	NaN	NaN	NaN	NaN	NaN	NaN	NaN	NaN	NaN	NaN	NaN	NaN	16	1719.8845	111.83	146700000	AEGVIVGHWAPPIHTH	Q92673
NaN	NaN	NaN	NaN	NaN	NaN	NaN	NaN	NaN	NaN	NaN	NaN	NaN	NaN	NaN	NaN	NaN	NaN	NaN	NaN	NaN	NaN	NaN	NaN	NaN	NaN	NaN	26.07478	26.2178	26.01627	31.23951	30.28074	NaN	NaN	NaN	NaN	NaN	NaN	26.27773	26.06017	26.40725	23.08759	23.64009	23.04023	17	1776.906	180.97	4439800000	AEGVIVGHWAPPIHTHG	Q92673
29.81495	29.80601	29.10941	NaN	NaN	NaN	NaN	NaN	NaN	NaN	NaN	NaN	NaN	NaN	NaN	NaN	NaN	NaN	NaN	NaN	NaN	NaN	NaN	NaN	NaN	NaN	NaN	NaN	NaN	NaN	NaN	NaN	NaN	NaN	NaN	NaN	NaN	NaN	NaN	NaN	NaN	NaN	NaN	NaN	9	1065.5203	138.4	2462300000	AEHENLRTP	Q8NDX1;Q8NDX1-2
30.68545	30.93164	30.83568	NaN	NaN	NaN	NaN	NaN	NaN	NaN	NaN	NaN	NaN	NaN	NaN	NaN	NaN	NaN	NaN	NaN	NaN	NaN	NaN	NaN	NaN	NaN	NaN	NaN	NaN	NaN	NaN	NaN	NaN	NaN	NaN	NaN	NaN	NaN	NaN	NaN	NaN	NaN	NaN	NaN	9	1060.5124	170.3	5691300000	AEHFSMIRA	Q5U5Q3;Q6ZN04;A1L020
23.94655	24.07725	23.03048	NaN	NaN	NaN	NaN	NaN	NaN	NaN	NaN	NaN	NaN	NaN	NaN	NaN	NaN	NaN	NaN	NaN	NaN	NaN	NaN	NaN	NaN	NaN	NaN	NaN	NaN	NaN	NaN	NaN	NaN	NaN	NaN	NaN	NaN	NaN	NaN	NaN	NaN	NaN	NaN	NaN	9	1044.524	111.95	42435000	AEHKEFITA	Q5JTH9-2;Q5JTH9-3;Q5JTH9
23.4224	23.60026	22.4132	NaN	NaN	NaN	NaN	NaN	NaN	NaN	NaN	NaN	NaN	NaN	NaN	NaN	NaN	NaN	NaN	NaN	NaN	NaN	NaN	NaN	NaN	NaN	NaN	NaN	NaN	NaN	NaN	NaN	NaN	NaN	NaN	NaN	NaN	NaN	NaN	NaN	NaN	NaN	NaN	NaN	9	1059.4621	107.9	29544000	AEHNDLQYA	P41091;Q2VIR3;Q2VIR3-2
32.07038	31.99318	31.8265	NaN	NaN	NaN	NaN	NaN	NaN	NaN	NaN	NaN	NaN	NaN	NaN	NaN	NaN	NaN	NaN	NaN	NaN	NaN	NaN	NaN	21.96758	22.89828	24.44796	NaN	NaN	NaN	NaN	NaN	NaN	NaN	NaN	NaN	NaN	NaN	NaN	NaN	NaN	NaN	NaN	NaN	9	985.49813	160.26	12627000000	AEHNFVAKA	Q6ZS10
NaN	NaN	NaN	NaN	NaN	NaN	NaN	NaN	NaN	NaN	NaN	NaN	NaN	NaN	NaN	NaN	NaN	NaN	NaN	NaN	NaN	NaN	NaN	NaN	23.48456	23.33756	22.29684	NaN	NaN	NaN	NaN	NaN	NaN	NaN	NaN	27.78	27.6018	27.81702	NaN	NaN	NaN	NaN	NaN	NaN	14	1519.7644	135.47	698110000	AEHNFVAKAHGSPR	Q6ZS10
27.51458	27.31398	21.77913	NaN	NaN	NaN	NaN	NaN	NaN	NaN	NaN	NaN	NaN	NaN	NaN	NaN	NaN	NaN	NaN	NaN	NaN	NaN	NaN	NaN	NaN	NaN	NaN	NaN	NaN	NaN	NaN	NaN	NaN	NaN	NaN	NaN	NaN	NaN	NaN	NaN	NaN	NaN	NaN	NaN	9	1016.475	103.8	362190000	AEHPGFMKT	Q9H9A5;Q9H9A5-6;Q9H9A5-4;Q9H9A5-3;Q9H9A5-2
NaN	NaN	NaN	NaN	NaN	NaN	NaN	NaN	NaN	NaN	NaN	NaN	NaN	NaN	NaN	NaN	NaN	NaN	NaN	NaN	NaN	NaN	NaN	NaN	NaN	NaN	NaN	22.67756	22.12638	23.00494	NaN	NaN	NaN	NaN	NaN	NaN	NaN	NaN	NaN	NaN	NaN	NaN	NaN	NaN	20	2242.0879	52.784	19704000	AEHPKTHVTHHPVSDHEATL	P30504;P30510;Q29865;Q9TNN7;P04222;P30499;P30501;P30505;P30508;Q07000;Q29963
NaN	NaN	NaN	NaN	NaN	NaN	NaN	NaN	NaN	NaN	NaN	NaN	NaN	NaN	NaN	NaN	NaN	NaN	NaN	NaN	NaN	NaN	NaN	NaN	NaN	NaN	NaN	23.7166	23.70134	23.76051	NaN	NaN	NaN	NaN	NaN	NaN	NaN	NaN	NaN	NaN	NaN	NaN	NaN	NaN	21	2398.189	119.06	41636000	AEHPKTHVTHHPVSDHEATLR	P30504;P30510;Q29865;Q9TNN7;P04222;P30499;P30501;P30505;P30508;Q07000;Q29963
22.85485	22.51925	22.06815	NaN	NaN	NaN	NaN	NaN	NaN	NaN	NaN	NaN	NaN	NaN	NaN	NaN	NaN	NaN	NaN	NaN	NaN	NaN	NaN	NaN	NaN	NaN	NaN	NaN	NaN	NaN	NaN	NaN	NaN	NaN	NaN	NaN	NaN	NaN	NaN	NaN	NaN	NaN	NaN	NaN	9	996.48762	114.6	17994000	AEHSELKSP	Q13487
27.40665	27.39632	26.85626	NaN	NaN	NaN	NaN	NaN	NaN	NaN	NaN	NaN	NaN	NaN	NaN	NaN	NaN	NaN	NaN	NaN	NaN	NaN	NaN	NaN	NaN	NaN	NaN	NaN	NaN	NaN	NaN	NaN	NaN	NaN	NaN	NaN	NaN	NaN	NaN	NaN	NaN	NaN	NaN	NaN	9	918.38316	120.65	476060000	AEHSFSNGA	Q8TD26
26.36973	26.43762	25.94224	NaN	NaN	NaN	NaN	NaN	NaN	NaN	NaN	NaN	NaN	NaN	NaN	NaN	NaN	NaN	NaN	NaN	NaN	NaN	NaN	NaN	NaN	NaN	NaN	NaN	NaN	NaN	NaN	NaN	NaN	NaN	NaN	NaN	NaN	NaN	NaN	NaN	NaN	NaN	NaN	NaN	9	1065.4403	110.61	242080000	AEHSPYYEA	Q12931-2;Q12931
24.76015	24.18321	23.8147	NaN	NaN	NaN	NaN	NaN	NaN	NaN	NaN	NaN	NaN	NaN	NaN	NaN	NaN	NaN	NaN	NaN	NaN	NaN	NaN	NaN	NaN	NaN	NaN	NaN	NaN	NaN	NaN	NaN	NaN	NaN	NaN	NaN	NaN	NaN	NaN	NaN	NaN	NaN	NaN	NaN	9	949.41412	117.17	62219000	AEHSYAVSS	Q8NAP3
25.37345	25.10041	24.45381	NaN	NaN	NaN	NaN	NaN	NaN	NaN	NaN	NaN	NaN	NaN	NaN	NaN	NaN	NaN	NaN	NaN	NaN	NaN	NaN	NaN	NaN	NaN	NaN	NaN	NaN	NaN	NaN	NaN	NaN	NaN	NaN	NaN	NaN	NaN	NaN	NaN	NaN	NaN	NaN	NaN	9	926.44576	135	102420000	AEIAHNVSS	P62910
26.65226	26.66763	26.50288	NaN	NaN	NaN	NaN	NaN	NaN	NaN	NaN	NaN	NaN	NaN	NaN	NaN	NaN	NaN	NaN	NaN	NaN	NaN	NaN	NaN	NaN	NaN	NaN	NaN	NaN	NaN	NaN	NaN	NaN	NaN	NaN	NaN	NaN	NaN	NaN	NaN	NaN	NaN	NaN	NaN	9	924.50288	110.55	307170000	AEIAKHSVA	Q7Z4L5
NaN	23.10172	23.16444	NaN	NaN	NaN	NaN	NaN	NaN	NaN	NaN	NaN	NaN	NaN	NaN	NaN	NaN	NaN	NaN	NaN	NaN	NaN	NaN	NaN	NaN	NaN	NaN	NaN	NaN	NaN	NaN	NaN	NaN	NaN	NaN	NaN	NaN	NaN	NaN	NaN	NaN	NaN	NaN	NaN	9	849.37159	120.52	18403000	AEIASSDSA	P42338
31.37958	31.2282	31.08866	NaN	NaN	NaN	NaN	NaN	NaN	NaN	NaN	NaN	NaN	NaN	NaN	NaN	NaN	NaN	NaN	NaN	NaN	NaN	NaN	NaN	NaN	NaN	NaN	NaN	NaN	NaN	NaN	NaN	NaN	NaN	NaN	NaN	NaN	NaN	NaN	NaN	NaN	NaN	NaN	NaN	9	1029.5567	140.5	7592900000	AEIDRRISA	Q9NS73-3;Q9NS73-2;Q9NS73-5;Q9NS73
23.40028	23.05388	NaN	NaN	NaN	NaN	NaN	NaN	NaN	NaN	NaN	NaN	NaN	NaN	NaN	NaN	NaN	NaN	NaN	NaN	NaN	NaN	NaN	NaN	NaN	NaN	NaN	NaN	NaN	NaN	NaN	NaN	NaN	NaN	NaN	NaN	NaN	NaN	NaN	NaN	NaN	NaN	NaN	NaN	13	1207.4841	100.25	19779000	AEIDSDDTGGSAA	P33176
28.70088	28.58696	28.50881	NaN	NaN	NaN	NaN	NaN	NaN	NaN	NaN	NaN	NaN	NaN	NaN	NaN	NaN	NaN	NaN	NaN	NaN	NaN	NaN	NaN	NaN	NaN	NaN	NaN	NaN	NaN	NaN	NaN	NaN	NaN	NaN	NaN	NaN	NaN	NaN	NaN	NaN	NaN	NaN	NaN	9	979.48623	111.73	1221500000	AEIEDPPIP	Q92922
23.65447	23.73355	23.05955	NaN	NaN	NaN	NaN	NaN	NaN	NaN	NaN	NaN	NaN	NaN	NaN	NaN	NaN	NaN	NaN	NaN	NaN	NaN	NaN	NaN	NaN	NaN	NaN	NaN	NaN	NaN	NaN	NaN	NaN	NaN	NaN	NaN	NaN	NaN	NaN	NaN	NaN	NaN	NaN	NaN	9	970.49713	101.54	35893000	AEIEDVKPA	Q16795
26.92581	27.19704	26.77944	NaN	NaN	NaN	NaN	NaN	NaN	NaN	NaN	NaN	NaN	NaN	NaN	NaN	NaN	NaN	NaN	NaN	NaN	NaN	NaN	NaN	NaN	NaN	NaN	NaN	NaN	NaN	NaN	NaN	NaN	NaN	NaN	NaN	NaN	NaN	NaN	NaN	NaN	NaN	NaN	NaN	9	787.3712	113.1	396530000	AEIEGAGAA	O60841
26.551	26.36746	25.90072	NaN	NaN	NaN	NaN	NaN	NaN	NaN	NaN	NaN	NaN	NaN	NaN	NaN	NaN	NaN	NaN	NaN	NaN	NaN	NaN	NaN	NaN	NaN	NaN	NaN	NaN	NaN	NaN	NaN	NaN	NaN	NaN	NaN	NaN	NaN	NaN	NaN	NaN	NaN	NaN	NaN	9	1065.4549	120.92	247540000	AEIEHHEMA	Q86U86-8;Q86U86;Q86U86-5;Q86U86-7;Q86U86-9;Q86U86-2;Q86U86-4;Q86U86-3;Q86U86-6
26.31093	26.60527	26.33697	NaN	NaN	NaN	NaN	NaN	NaN	NaN	NaN	NaN	NaN	NaN	NaN	NaN	NaN	NaN	NaN	NaN	NaN	NaN	NaN	NaN	NaN	NaN	NaN	NaN	NaN	NaN	NaN	NaN	NaN	NaN	NaN	NaN	NaN	NaN	NaN	NaN	NaN	NaN	NaN	NaN	11	1306.7133	98.156	270100000	AEIEKFDKSKL	P62328;O14604
NaN	NaN	NaN	NaN	NaN	NaN	NaN	NaN	NaN	NaN	NaN	NaN	NaN	NaN	NaN	NaN	NaN	NaN	NaN	NaN	NaN	NaN	NaN	NaN	NaN	NaN	NaN	NaN	NaN	NaN	24.01274	NaN	NaN	NaN	NaN	NaN	NaN	NaN	NaN	NaN	NaN	NaN	NaN	NaN	13	1562.9032	113.24	16926000	AEIEKFDKSKLKK	P62328;O14604
NaN	24.59514	24.33299	NaN	NaN	NaN	NaN	NaN	NaN	NaN	NaN	NaN	NaN	NaN	NaN	NaN	NaN	NaN	NaN	NaN	NaN	NaN	NaN	NaN	NaN	NaN	NaN	NaN	NaN	NaN	NaN	NaN	NaN	NaN	NaN	NaN	NaN	NaN	NaN	NaN	NaN	NaN	NaN	NaN	9	1001.5029	119.41	46477000	AEIENLSQV	Q9BYX4
24.06751	24.2627	23.17487	NaN	NaN	NaN	NaN	NaN	NaN	NaN	NaN	NaN	NaN	NaN	NaN	NaN	NaN	NaN	NaN	NaN	NaN	NaN	NaN	NaN	NaN	NaN	NaN	NaN	NaN	NaN	NaN	NaN	NaN	NaN	NaN	NaN	NaN	NaN	NaN	NaN	NaN	NaN	NaN	NaN	9	956.44509	129.47	47178000	AEIEPEAQA	Q8N1F8-2;Q8N1F8
NaN	NaN	NaN	NaN	NaN	NaN	NaN	NaN	NaN	NaN	NaN	NaN	NaN	NaN	NaN	NaN	NaN	NaN	NaN	NaN	NaN	NaN	NaN	NaN	NaN	NaN	NaN	25.9747	25.83072	26.04662	NaN	NaN	NaN	NaN	NaN	NaN	NaN	NaN	23.12059	23.30828	23.18144	NaN	NaN	NaN	16	1848.8716	100.41	223950000	AEIEYAMAYSKAAFER	Q969H8
NaN	NaN	NaN	NaN	NaN	NaN	NaN	NaN	NaN	NaN	NaN	NaN	NaN	NaN	NaN	NaN	NaN	NaN	NaN	NaN	NaN	NaN	NaN	NaN	NaN	NaN	NaN	23.76233	23.42021	23.9126	NaN	NaN	NaN	NaN	NaN	NaN	NaN	NaN	NaN	NaN	NaN	NaN	NaN	NaN	17	1977.9142	98.796	41245000	AEIEYAMAYSKAAFERE	Q969H8
NaN	NaN	NaN	NaN	NaN	NaN	NaN	NaN	NaN	NaN	NaN	NaN	NaN	NaN	NaN	NaN	NaN	NaN	NaN	NaN	NaN	NaN	NaN	NaN	NaN	NaN	NaN	23.2231	22.97525	22.30575	NaN	NaN	NaN	NaN	NaN	NaN	NaN	NaN	NaN	NaN	NaN	NaN	NaN	NaN	18	2064.9463	99.021	23222000	AEIEYAMAYSKAAFERES	Q969H8
27.94592	27.54075	27.1419	NaN	NaN	NaN	NaN	NaN	NaN	NaN	NaN	NaN	NaN	NaN	NaN	NaN	NaN	NaN	NaN	NaN	NaN	NaN	NaN	NaN	NaN	NaN	NaN	NaN	NaN	NaN	NaN	NaN	NaN	NaN	NaN	NaN	NaN	NaN	NaN	NaN	NaN	NaN	NaN	NaN	9	1000.5553	139.97	601900000	AEIISEIRA	Q9Y6K5
27.90639	27.79445	27.46918	NaN	NaN	NaN	NaN	NaN	NaN	NaN	NaN	NaN	NaN	NaN	NaN	NaN	NaN	NaN	NaN	NaN	NaN	NaN	NaN	NaN	NaN	NaN	NaN	NaN	NaN	NaN	NaN	NaN	NaN	NaN	NaN	NaN	NaN	NaN	NaN	NaN	NaN	NaN	NaN	NaN	9	988.48254	121.09	670160000	AEIKNSQEA	Q92990
27.16586	27.25106	26.02088	NaN	NaN	NaN	NaN	NaN	NaN	NaN	NaN	NaN	NaN	NaN	NaN	NaN	NaN	NaN	NaN	NaN	NaN	NaN	NaN	NaN	NaN	NaN	NaN	NaN	NaN	NaN	NaN	NaN	NaN	NaN	NaN	NaN	NaN	NaN	NaN	NaN	NaN	NaN	NaN	NaN	9	1056.5928	117.76	378380000	AEIKRLQEA	Q5VT06
NaN	NaN	NaN	NaN	NaN	NaN	NaN	NaN	NaN	NaN	NaN	NaN	NaN	NaN	NaN	NaN	NaN	NaN	NaN	NaN	NaN	NaN	NaN	NaN	NaN	NaN	NaN	23.95527	23.53457	23.82648	NaN	NaN	NaN	NaN	NaN	NaN	NaN	NaN	NaN	NaN	NaN	NaN	NaN	NaN	15	1905.0068	68.972	43292000	AEIKRYESQLRDLER	O15212
28.17588	27.7499	27.51563	NaN	NaN	NaN	NaN	NaN	NaN	NaN	NaN	NaN	NaN	NaN	NaN	NaN	NaN	NaN	NaN	NaN	NaN	NaN	NaN	NaN	NaN	NaN	NaN	NaN	NaN	NaN	NaN	NaN	NaN	NaN	NaN	NaN	NaN	NaN	NaN	NaN	NaN	NaN	NaN	NaN	11	1070.5608	113.7	720840000	AEILELAGNAA	Q7L7L0;P20671;P04908;Q93077;Q6FI13;P0C0S8;Q96KK5;Q9BTM1;Q16777;Q9BTM1-2;P16104;Q8IUE6;Q99878;O75367-2;O75367-3;O75367;Q9P0M6
NaN	NaN	NaN	NaN	NaN	NaN	NaN	NaN	NaN	NaN	NaN	NaN	NaN	NaN	NaN	NaN	NaN	NaN	NaN	NaN	NaN	NaN	NaN	NaN	NaN	NaN	NaN	NaN	NaN	NaN	NaN	NaN	24.01572	24.49173	24.12857	NaN	NaN	NaN	NaN	NaN	NaN	NaN	NaN	NaN	12	1226.6619	77.14	58893000	AEILELAGNAAR	Q7L7L0;P20671;P04908;Q93077;Q6FI13;P0C0S8;Q96KK5;Q9BTM1;Q16777;Q9BTM1-2;P16104;Q8IUE6;Q99878;O75367-2;O75367-3;O75367;Q9P0M6
NaN	NaN	NaN	NaN	NaN	NaN	NaN	NaN	NaN	NaN	NaN	NaN	NaN	NaN	NaN	NaN	NaN	NaN	NaN	NaN	NaN	NaN	NaN	NaN	NaN	NaN	NaN	NaN	NaN	NaN	NaN	NaN	24.11458	23.92234	23.79521	NaN	NaN	NaN	NaN	NaN	NaN	NaN	NaN	NaN	13	1341.6888	136.5	48619000	AEILELAGNAARD	Q7L7L0;P20671;P04908;Q93077;Q6FI13;P0C0S8;Q96KK5;Q9BTM1;Q16777;Q9BTM1-2;P16104;Q8IUE6;Q99878;O75367-2;O75367-3;O75367;Q9P0M6
NaN	NaN	NaN	NaN	NaN	NaN	NaN	NaN	NaN	NaN	NaN	NaN	NaN	NaN	NaN	NaN	NaN	NaN	NaN	NaN	NaN	NaN	NaN	NaN	NaN	NaN	NaN	NaN	NaN	NaN	NaN	NaN	26.05931	26.29896	26.06229	NaN	NaN	NaN	NaN	NaN	NaN	NaN	NaN	NaN	14	1455.7318	196.16	222560000	AEILELAGNAARDN	Q7L7L0;P20671;P04908;Q93077;Q6FI13;P0C0S8;Q96KK5;Q9BTM1;Q16777;Q9BTM1-2;P16104;Q8IUE6;Q99878;O75367-2;O75367-3;O75367;Q9P0M6
NaN	NaN	NaN	NaN	NaN	NaN	NaN	NaN	NaN	NaN	NaN	NaN	NaN	NaN	NaN	NaN	NaN	NaN	NaN	NaN	NaN	NaN	NaN	NaN	NaN	NaN	NaN	NaN	NaN	NaN	NaN	NaN	25.90007	25.51277	25.88523	NaN	NaN	NaN	NaN	NaN	NaN	NaN	NaN	NaN	15	1583.8267	135.02	172470000	AEILELAGNAARDNK	Q7L7L0;P20671;P04908;Q93077;Q6FI13;P0C0S8;Q96KK5;Q9BTM1;Q16777;Q9BTM1-2;P16104;Q8IUE6;Q99878;O75367-2;O75367-3;O75367;Q9P0M6
NaN	NaN	NaN	NaN	NaN	NaN	NaN	NaN	NaN	NaN	NaN	NaN	NaN	NaN	NaN	NaN	NaN	NaN	NaN	NaN	NaN	NaN	NaN	NaN	NaN	NaN	NaN	NaN	NaN	NaN	NaN	NaN	NaN	25.10358	24.15414	NaN	NaN	NaN	NaN	NaN	NaN	NaN	NaN	NaN	16	1711.9217	62.759	54721000	AEILELAGNAARDNKK	Q7L7L0;P20671;P04908;Q93077;Q6FI13;P0C0S8;Q96KK5;Q9BTM1;Q16777;Q9BTM1-2;P16104;Q8IUE6;Q99878;O75367-2;O75367-3;O75367;Q9P0M6
NaN	NaN	NaN	NaN	NaN	NaN	NaN	NaN	NaN	NaN	NaN	NaN	NaN	NaN	NaN	NaN	NaN	NaN	25.55485	25.82345	25.81717	NaN	NaN	NaN	NaN	NaN	NaN	NaN	NaN	NaN	NaN	NaN	NaN	NaN	NaN	NaN	NaN	NaN	NaN	NaN	NaN	NaN	NaN	NaN	9	1058.5397	164.71	848150000	AEILLSNHY	Q8TEM1
26.24458	26.79054	26.79588	NaN	NaN	NaN	NaN	NaN	NaN	NaN	NaN	NaN	NaN	NaN	NaN	NaN	NaN	NaN	NaN	NaN	NaN	NaN	NaN	NaN	NaN	NaN	NaN	NaN	NaN	NaN	NaN	NaN	NaN	NaN	NaN	NaN	NaN	NaN	NaN	NaN	NaN	NaN	NaN	NaN	10	1072.5877	123.6	312100000	AEILRSLNSA	O43149;O43149-2
28.55358	28.47607	NaN	NaN	NaN	NaN	NaN	NaN	NaN	NaN	NaN	NaN	NaN	NaN	NaN	NaN	NaN	NaN	NaN	NaN	NaN	NaN	NaN	NaN	NaN	NaN	NaN	NaN	NaN	NaN	NaN	NaN	NaN	NaN	NaN	NaN	NaN	NaN	NaN	NaN	NaN	NaN	NaN	NaN	9	1018.5117	114.89	767370000	AEILSEMRA	Q9Y6K5
25.12502	24.98798	24.70667	NaN	NaN	NaN	NaN	NaN	NaN	NaN	NaN	NaN	NaN	NaN	NaN	NaN	NaN	NaN	NaN	NaN	NaN	NaN	NaN	NaN	NaN	NaN	NaN	NaN	NaN	NaN	NaN	NaN	NaN	NaN	NaN	NaN	NaN	NaN	NaN	NaN	NaN	NaN	NaN	NaN	10	1043.4996	107.9	97248000	AEINANRADA	Q13409-6;Q13409-3;Q13409-7;Q13409-2;Q13409-5;Q13409
NaN	23.48247	23.72941	NaN	NaN	NaN	NaN	NaN	NaN	NaN	NaN	NaN	NaN	NaN	NaN	NaN	NaN	NaN	NaN	NaN	NaN	NaN	NaN	NaN	NaN	NaN	NaN	NaN	NaN	NaN	NaN	NaN	NaN	NaN	NaN	NaN	NaN	NaN	NaN	NaN	NaN	NaN	NaN	NaN	9	934.44298	106.36	25628000	AEINATMSV	Q9NVA2;Q9NVA2-2
25.89689	25.69	25.25101	NaN	NaN	NaN	NaN	NaN	NaN	NaN	NaN	NaN	NaN	NaN	NaN	NaN	NaN	NaN	NaN	NaN	NaN	NaN	NaN	NaN	NaN	NaN	NaN	NaN	NaN	NaN	NaN	NaN	NaN	NaN	NaN	NaN	NaN	NaN	NaN	NaN	NaN	NaN	NaN	NaN	11	1102.5619	110.31	156540000	AEIQAGKTSQA	Q6ZQN7
NaN	23.68817	23.06733	NaN	NaN	NaN	NaN	NaN	NaN	NaN	NaN	NaN	NaN	NaN	NaN	NaN	NaN	NaN	NaN	NaN	NaN	NaN	NaN	NaN	NaN	NaN	NaN	NaN	NaN	NaN	NaN	NaN	NaN	NaN	NaN	NaN	NaN	NaN	NaN	NaN	NaN	NaN	NaN	NaN	10	1159.6197	112.11	22305000	AEIQKRLSES	P49590-2;P49590
NaN	NaN	NaN	NaN	NaN	NaN	NaN	NaN	NaN	NaN	NaN	NaN	NaN	NaN	NaN	NaN	NaN	NaN	NaN	NaN	NaN	26.14818	26.11261	25.93249	NaN	NaN	NaN	NaN	NaN	NaN	NaN	NaN	NaN	NaN	NaN	NaN	NaN	NaN	NaN	NaN	NaN	NaN	NaN	NaN	9	1049.5506	121.05	210970000	AEIQSRLAY	Q8IY17-2;Q8IY17-3;Q8IY17;Q8IY17-4;Q8IY17-5
30.94412	31.17206	30.80939	NaN	NaN	NaN	NaN	NaN	NaN	NaN	NaN	NaN	NaN	NaN	NaN	NaN	NaN	NaN	NaN	NaN	NaN	NaN	NaN	NaN	NaN	NaN	NaN	NaN	NaN	NaN	NaN	NaN	NaN	NaN	NaN	NaN	NaN	NaN	NaN	NaN	NaN	NaN	NaN	NaN	9	985.51926	139.74	6367000000	AEIRAINEA	P08133-2;P08133
NaN	NaN	NaN	NaN	NaN	NaN	NaN	NaN	NaN	NaN	NaN	NaN	25.33545	24.84995	25.05676	25.03204	24.77917	24.13868	NaN	NaN	NaN	NaN	NaN	NaN	NaN	NaN	NaN	NaN	NaN	NaN	NaN	NaN	NaN	NaN	NaN	NaN	NaN	NaN	NaN	NaN	NaN	NaN	NaN	NaN	8	914.55492	150.17	189050000	AEIRLVSK	P19338
29.21605	29.58077	29.33975	NaN	NaN	NaN	NaN	NaN	NaN	NaN	NaN	NaN	NaN	NaN	NaN	NaN	NaN	NaN	NaN	NaN	NaN	NaN	NaN	NaN	NaN	NaN	NaN	NaN	NaN	NaN	NaN	NaN	NaN	NaN	NaN	NaN	NaN	NaN	NaN	NaN	NaN	NaN	NaN	NaN	16	1670.9679	154.13	2106000000	AEIRLVSKDGKSKGIA	P19338
30.90167	30.81757	30.44174	NaN	NaN	NaN	NaN	NaN	NaN	NaN	NaN	NaN	NaN	NaN	NaN	NaN	NaN	NaN	NaN	NaN	NaN	NaN	NaN	NaN	NaN	NaN	NaN	NaN	NaN	NaN	NaN	NaN	NaN	NaN	NaN	NaN	NaN	NaN	NaN	NaN	NaN	NaN	NaN	NaN	9	983.50361	176.75	5356700000	AEISHTQKA	A0A5B9;P01850
NaN	24.64988	24.8387	NaN	NaN	NaN	NaN	NaN	NaN	NaN	NaN	NaN	NaN	NaN	NaN	NaN	NaN	NaN	NaN	NaN	NaN	NaN	NaN	NaN	NaN	NaN	NaN	NaN	NaN	NaN	NaN	NaN	NaN	NaN	NaN	NaN	NaN	NaN	NaN	NaN	NaN	NaN	NaN	NaN	9	869.44945	138.37	56329000	AEISPGSLP	Q96RT1-6;Q96RT1-4;Q96RT1-9;Q96RT1-2;Q96RT1;Q96RT1-8;Q96RT1-7;Q96RT1-5;Q96RT1-3
24.26091	24.23169	24.25371	NaN	NaN	NaN	NaN	NaN	NaN	NaN	NaN	NaN	NaN	NaN	NaN	NaN	NaN	NaN	NaN	NaN	NaN	NaN	NaN	NaN	NaN	NaN	NaN	NaN	NaN	NaN	NaN	NaN	NaN	NaN	NaN	NaN	NaN	NaN	NaN	NaN	NaN	NaN	NaN	NaN	12	1140.6027	131.41	59806000	AEISPGSLPVTA	Q96RT1-6;Q96RT1-4;Q96RT1-9;Q96RT1-2;Q96RT1;Q96RT1-8;Q96RT1-7;Q96RT1-5;Q96RT1-3
NaN	24.19513	24.05267	NaN	NaN	NaN	NaN	NaN	NaN	NaN	NaN	NaN	NaN	NaN	NaN	NaN	NaN	NaN	NaN	NaN	NaN	NaN	NaN	NaN	NaN	NaN	NaN	NaN	NaN	NaN	NaN	NaN	NaN	NaN	NaN	NaN	NaN	NaN	NaN	NaN	NaN	NaN	NaN	NaN	9	932.48148	114.78	36608000	AEISSLQSV	Q08378-4;Q08378-2;Q08378
NaN	NaN	NaN	NaN	NaN	NaN	NaN	NaN	NaN	NaN	NaN	NaN	NaN	NaN	NaN	NaN	NaN	NaN	NaN	NaN	NaN	NaN	24.08861	23.8291	NaN	NaN	NaN	NaN	NaN	NaN	NaN	NaN	NaN	NaN	NaN	NaN	NaN	NaN	NaN	NaN	NaN	NaN	NaN	NaN	9	957.41135	92.467	32743000	AEISTACTY	Q13884
NaN	NaN	NaN	NaN	NaN	NaN	NaN	NaN	NaN	NaN	NaN	NaN	25.7264	25.35783	25.50746	25.46491	25.31738	24.78731	NaN	NaN	NaN	NaN	NaN	NaN	NaN	NaN	NaN	NaN	NaN	NaN	NaN	NaN	NaN	NaN	NaN	NaN	NaN	NaN	NaN	NaN	NaN	NaN	NaN	NaN	8	870.49232	130	263290000	AEITPKGR	Q9NPA8;Q9NPA8-2
NaN	NaN	NaN	NaN	NaN	NaN	NaN	NaN	NaN	NaN	NaN	NaN	NaN	NaN	NaN	NaN	NaN	NaN	NaN	NaN	NaN	NaN	NaN	NaN	NaN	NaN	NaN	NaN	NaN	NaN	NaN	NaN	NaN	NaN	NaN	NaN	NaN	NaN	24.47612	NaN	NaN	NaN	NaN	NaN	15	1796.8621	50.843	23337000	AEIYEFHNDIFLSSL	P10911-6;P10911-2;P10911;P10911-4;P10911-3;P10911-5
27.04687	27.28419	26.8889	NaN	NaN	NaN	NaN	NaN	NaN	NaN	NaN	NaN	NaN	NaN	NaN	NaN	NaN	NaN	NaN	NaN	NaN	NaN	NaN	NaN	NaN	NaN	NaN	NaN	NaN	NaN	NaN	NaN	NaN	NaN	NaN	NaN	NaN	NaN	NaN	NaN	NaN	NaN	NaN	NaN	9	857.49707	138.4	426360000	AEKALGKAA	Q9BY42
NaN	NaN	NaN	NaN	NaN	NaN	NaN	NaN	NaN	NaN	NaN	NaN	NaN	NaN	NaN	NaN	NaN	NaN	NaN	NaN	NaN	NaN	NaN	NaN	NaN	NaN	NaN	NaN	NaN	NaN	NaN	NaN	24.21756	24.37736	24.20479	NaN	NaN	NaN	NaN	NaN	NaN	NaN	NaN	NaN	18	1986.0269	109.04	60637000	AEKAQGQKKVEELEGEIT	Q10589-2;Q10589
NaN	NaN	NaN	NaN	NaN	NaN	NaN	NaN	NaN	NaN	NaN	NaN	NaN	NaN	NaN	NaN	NaN	NaN	NaN	NaN	NaN	NaN	NaN	NaN	NaN	NaN	NaN	NaN	NaN	NaN	NaN	NaN	25.42336	25.72887	25.45259	NaN	NaN	NaN	NaN	NaN	NaN	NaN	NaN	NaN	19	2087.0746	103.17	146530000	AEKAQGQKKVEELEGEITT	Q10589-2;Q10589
NaN	NaN	NaN	NaN	NaN	NaN	NaN	NaN	NaN	NaN	NaN	NaN	NaN	NaN	NaN	NaN	NaN	NaN	NaN	NaN	NaN	NaN	NaN	NaN	NaN	NaN	NaN	NaN	NaN	NaN	NaN	NaN	24.37152	24.34989	24.14079	NaN	NaN	NaN	NaN	NaN	NaN	NaN	NaN	NaN	20	2200.1587	131.54	61584000	AEKAQGQKKVEELEGEITTL	Q10589-2;Q10589
NaN	NaN	NaN	NaN	NaN	NaN	NaN	NaN	NaN	NaN	NaN	NaN	NaN	NaN	NaN	NaN	NaN	NaN	NaN	NaN	NaN	NaN	NaN	NaN	NaN	NaN	NaN	NaN	NaN	NaN	NaN	NaN	28.89934	29.18106	28.58678	NaN	NaN	NaN	NaN	NaN	NaN	NaN	NaN	NaN	21	2314.2016	138.04	1512500000	AEKAQGQKKVEELEGEITTLN	Q10589-2;Q10589
NaN	NaN	NaN	NaN	NaN	NaN	NaN	NaN	NaN	NaN	NaN	NaN	NaN	NaN	NaN	NaN	NaN	NaN	NaN	NaN	NaN	NaN	NaN	NaN	NaN	NaN	NaN	NaN	NaN	NaN	NaN	NaN	25.9131	25.85417	26.33828	NaN	NaN	NaN	NaN	NaN	NaN	NaN	NaN	NaN	22	2451.2605	108.5	208690000	AEKAQGQKKVEELEGEITTLNH	Q10589-2;Q10589
NaN	NaN	NaN	NaN	NaN	NaN	NaN	NaN	NaN	NaN	NaN	NaN	NaN	NaN	NaN	NaN	NaN	NaN	NaN	NaN	NaN	NaN	NaN	NaN	NaN	NaN	NaN	NaN	NaN	NaN	NaN	NaN	28.4281	28.85671	28.62902	NaN	NaN	NaN	NaN	NaN	NaN	NaN	NaN	NaN	23	2579.3555	234.99	1262400000	AEKAQGQKKVEELEGEITTLNHK	Q10589-2;Q10589
NaN	NaN	NaN	NaN	NaN	NaN	NaN	NaN	NaN	NaN	NaN	NaN	NaN	NaN	NaN	NaN	NaN	NaN	NaN	NaN	NaN	NaN	NaN	NaN	NaN	NaN	NaN	NaN	NaN	NaN	NaN	NaN	24.63572	25.13833	NaN	NaN	NaN	NaN	NaN	NaN	NaN	NaN	NaN	NaN	25	2820.4981	59.674	62998000	AEKAQGQKKVEELEGEITTLNHKLQ	Q10589-2;Q10589
29.18149	29.42506	28.74021	NaN	NaN	NaN	NaN	NaN	NaN	NaN	NaN	NaN	NaN	NaN	NaN	NaN	NaN	NaN	NaN	NaN	NaN	NaN	NaN	NaN	NaN	NaN	NaN	NaN	NaN	NaN	NaN	NaN	NaN	NaN	NaN	NaN	NaN	NaN	NaN	NaN	NaN	NaN	NaN	NaN	9	882.39055	173.48	1778100000	AEKCFGTGA	P78527-2;P78527
NaN	NaN	NaN	NaN	NaN	NaN	NaN	NaN	NaN	NaN	NaN	NaN	NaN	NaN	NaN	NaN	NaN	NaN	NaN	NaN	NaN	NaN	NaN	NaN	NaN	NaN	NaN	NaN	NaN	NaN	NaN	NaN	NaN	NaN	NaN	22.70729	22.91399	23.03295	NaN	NaN	NaN	NaN	NaN	NaN	15	1900.9167	55.66	23334000	AEKEEFEHQQKELEK	P11142
27.62902	28.17855	27.83647	NaN	NaN	NaN	NaN	NaN	NaN	NaN	NaN	NaN	NaN	NaN	NaN	NaN	NaN	NaN	NaN	NaN	NaN	NaN	NaN	NaN	NaN	NaN	NaN	NaN	NaN	NaN	NaN	NaN	NaN	NaN	NaN	NaN	NaN	NaN	NaN	NaN	NaN	NaN	NaN	NaN	9	961.50803	132.38	751050000	AEKEKTVSA	Q6PID6
31.28483	20.80199	30.71498	NaN	NaN	NaN	NaN	NaN	NaN	NaN	NaN	NaN	NaN	NaN	NaN	NaN	NaN	NaN	NaN	NaN	NaN	NaN	NaN	NaN	NaN	NaN	NaN	NaN	NaN	NaN	NaN	NaN	NaN	NaN	NaN	NaN	NaN	NaN	NaN	NaN	NaN	NaN	NaN	NaN	9	1100.5938	120.99	4380600000	AEKERLREA	Q9HCM4-2;Q9HCM4-4;Q9HCM4-3;Q9HCM4
21.56746	30.99503	20.93143	NaN	NaN	NaN	NaN	NaN	NaN	NaN	NaN	NaN	NaN	NaN	NaN	NaN	NaN	NaN	NaN	NaN	NaN	NaN	NaN	NaN	NaN	NaN	NaN	NaN	NaN	NaN	NaN	NaN	NaN	NaN	NaN	NaN	NaN	NaN	NaN	NaN	NaN	NaN	NaN	NaN	9	1100.5938	90.657	2145200000	AEKERNNKL	Q9NS87;Q9NS87-2;Q9NS87-4
26.17446	NaN	25.92314	NaN	NaN	NaN	NaN	NaN	NaN	NaN	NaN	NaN	NaN	NaN	NaN	NaN	NaN	NaN	NaN	NaN	NaN	NaN	NaN	NaN	NaN	NaN	NaN	NaN	NaN	NaN	NaN	NaN	NaN	NaN	NaN	NaN	NaN	NaN	NaN	NaN	NaN	NaN	NaN	NaN	9	786.38718	114.5	139360000	AEKGGAPSA	Q06889-2;Q06889
28.71476	28.51998	28.0531	NaN	NaN	NaN	NaN	NaN	NaN	NaN	NaN	NaN	NaN	NaN	NaN	NaN	NaN	NaN	NaN	NaN	NaN	NaN	NaN	NaN	NaN	NaN	NaN	NaN	NaN	NaN	NaN	NaN	NaN	NaN	NaN	NaN	NaN	NaN	NaN	NaN	NaN	NaN	NaN	NaN	9	935.43486	119.29	1104000000	AEKGNFEAA	P41002
NaN	NaN	NaN	NaN	NaN	NaN	NaN	NaN	NaN	NaN	NaN	NaN	NaN	NaN	NaN	NaN	NaN	NaN	NaN	NaN	NaN	NaN	NaN	NaN	NaN	NaN	NaN	NaN	NaN	NaN	NaN	NaN	NaN	NaN	NaN	NaN	NaN	NaN	NaN	NaN	NaN	28.58946	28.5359	28.56416	17	1628.8846	171.26	3698600000	AEKGVRTLTAAAVSGAQ	O60664-3;O60664;O60664-4
NaN	NaN	NaN	NaN	NaN	NaN	NaN	NaN	NaN	NaN	NaN	NaN	NaN	NaN	NaN	NaN	NaN	NaN	NaN	NaN	NaN	NaN	NaN	NaN	NaN	NaN	NaN	NaN	NaN	NaN	NaN	NaN	26.00569	25.60241	25.27444	NaN	NaN	NaN	NaN	NaN	NaN	29.58565	29.72034	29.51495	18	1725.9373	160.84	2828200000	AEKGVRTLTAAAVSGAQP	O60664-3;O60664;O60664-4
NaN	NaN	NaN	NaN	NaN	NaN	NaN	NaN	NaN	NaN	NaN	NaN	NaN	NaN	NaN	NaN	NaN	NaN	NaN	NaN	NaN	NaN	NaN	NaN	NaN	NaN	NaN	NaN	NaN	NaN	NaN	NaN	NaN	NaN	NaN	NaN	NaN	NaN	NaN	NaN	NaN	27.21188	27.4715	26.97257	19	1839.0214	128.76	490330000	AEKGVRTLTAAAVSGAQPI	O60664-3;O60664;O60664-4
NaN	NaN	NaN	NaN	NaN	NaN	NaN	NaN	NaN	NaN	NaN	NaN	NaN	NaN	NaN	NaN	NaN	NaN	NaN	NaN	NaN	24.16108	24.0653	23.77816	NaN	NaN	NaN	NaN	NaN	NaN	NaN	NaN	NaN	NaN	NaN	NaN	NaN	NaN	NaN	NaN	NaN	NaN	NaN	NaN	9	910.43961	108.81	50699000	AEKIGGSSY	Q2TAP0
23.40315	NaN	NaN	NaN	NaN	NaN	NaN	NaN	NaN	NaN	NaN	NaN	NaN	NaN	NaN	NaN	NaN	NaN	NaN	NaN	NaN	NaN	NaN	NaN	NaN	NaN	NaN	NaN	NaN	NaN	NaN	NaN	NaN	NaN	NaN	NaN	NaN	NaN	NaN	NaN	NaN	NaN	NaN	NaN	9	930.46583	85.862	11093000	AEKIPGEST	Q9NQR4
25.19118	25.0525	24.94913	NaN	NaN	NaN	NaN	NaN	NaN	NaN	NaN	NaN	NaN	NaN	NaN	NaN	NaN	NaN	NaN	NaN	NaN	NaN	25.16756	NaN	NaN	NaN	NaN	NaN	NaN	NaN	NaN	NaN	NaN	NaN	NaN	NaN	NaN	NaN	NaN	NaN	NaN	NaN	NaN	NaN	9	951.46616	144.9	186000000	AEKLGGQSY	Q7Z5G4;Q7Z5G4-3
NaN	NaN	NaN	NaN	NaN	NaN	NaN	NaN	NaN	NaN	NaN	NaN	NaN	NaN	NaN	NaN	NaN	NaN	NaN	NaN	NaN	NaN	NaN	NaN	NaN	NaN	NaN	NaN	NaN	NaN	24.88138	23.8866	NaN	NaN	NaN	NaN	NaN	NaN	NaN	NaN	NaN	NaN	NaN	NaN	15	1740.9781	102.73	46415000	AEKLMKLQNQRGGRI	P02794
25.57946	25.96177	25.209	NaN	NaN	NaN	NaN	NaN	NaN	NaN	NaN	NaN	NaN	NaN	NaN	NaN	NaN	NaN	NaN	NaN	NaN	NaN	NaN	NaN	NaN	NaN	NaN	NaN	NaN	NaN	NaN	NaN	NaN	NaN	NaN	NaN	NaN	NaN	NaN	NaN	NaN	NaN	NaN	NaN	9	884.49673	131.06	154280000	AEKLPGATV	O15040;O15040-2
NaN	NaN	NaN	NaN	NaN	NaN	NaN	NaN	NaN	NaN	NaN	NaN	NaN	NaN	NaN	NaN	NaN	NaN	NaN	NaN	NaN	NaN	NaN	NaN	NaN	NaN	NaN	23.23748	NaN	23.85614	NaN	NaN	NaN	NaN	NaN	NaN	NaN	NaN	NaN	NaN	NaN	NaN	NaN	NaN	16	1828.0683	67.415	25074000	AEKLRSVVTPARVQFK	O95372
24.34238	24.4381	23.59798	NaN	NaN	NaN	NaN	NaN	NaN	NaN	NaN	NaN	NaN	NaN	NaN	NaN	NaN	NaN	NaN	NaN	NaN	NaN	NaN	NaN	NaN	NaN	NaN	NaN	NaN	NaN	NaN	NaN	NaN	NaN	NaN	NaN	NaN	NaN	NaN	NaN	NaN	NaN	NaN	NaN	9	935.40185	133.05	56699000	AEKMDANSA	Q9UBD5-3;Q9UBD5;Q9UBD5-2
26.31467	26.10749	25.61888	NaN	NaN	NaN	NaN	NaN	NaN	NaN	NaN	NaN	NaN	NaN	NaN	NaN	NaN	NaN	NaN	NaN	NaN	NaN	NaN	NaN	NaN	NaN	NaN	NaN	NaN	NaN	NaN	NaN	NaN	NaN	NaN	NaN	NaN	NaN	NaN	NaN	NaN	NaN	NaN	NaN	9	951.43315	101.6	207290000	AEKMNTTSA	Q92608
27.75462	28.60865	28.20107	NaN	NaN	NaN	NaN	NaN	NaN	NaN	NaN	NaN	NaN	NaN	NaN	NaN	NaN	NaN	NaN	NaN	NaN	NaN	NaN	NaN	NaN	NaN	NaN	NaN	NaN	NaN	NaN	NaN	NaN	NaN	NaN	NaN	NaN	NaN	NaN	NaN	NaN	NaN	NaN	NaN	9	981.45897	118.74	944350000	AEKNAFISC	Q9NV70-2;Q9NV70
26.13195	26.75812	26.73686	NaN	NaN	NaN	NaN	NaN	NaN	NaN	NaN	NaN	NaN	NaN	NaN	NaN	NaN	NaN	NaN	NaN	NaN	NaN	NaN	NaN	NaN	NaN	NaN	NaN	NaN	NaN	NaN	NaN	NaN	NaN	NaN	NaN	NaN	NaN	NaN	NaN	NaN	NaN	NaN	NaN	9	1021.5444	113.7	298880000	AEKNFLTTV	Q99549;Q99549-2
25.62898	26.46571	25.53347	NaN	NaN	NaN	NaN	NaN	NaN	NaN	NaN	NaN	NaN	NaN	NaN	NaN	NaN	NaN	NaN	NaN	NaN	NaN	NaN	NaN	NaN	NaN	NaN	NaN	NaN	NaN	NaN	NaN	NaN	NaN	NaN	NaN	NaN	NaN	NaN	NaN	NaN	NaN	NaN	NaN	9	916.46543	120.87	193140000	AEKPAFGTP	Q68EM7-2;Q68EM7;Q68EM7-6;Q68EM7-5
NaN	23.4853	NaN	NaN	NaN	NaN	NaN	NaN	NaN	NaN	NaN	NaN	NaN	NaN	NaN	NaN	NaN	NaN	NaN	NaN	NaN	NaN	NaN	NaN	NaN	NaN	NaN	NaN	NaN	NaN	NaN	NaN	NaN	NaN	NaN	NaN	NaN	NaN	NaN	NaN	NaN	NaN	NaN	NaN	9	925.52328	110.22	11743000	AEKPLQVAA	Q99836;Q99836-6;Q99836-5;Q99836-3
25.75672	25.54948	25.09366	NaN	NaN	NaN	NaN	NaN	NaN	NaN	NaN	NaN	NaN	NaN	NaN	NaN	NaN	NaN	NaN	NaN	NaN	NaN	NaN	NaN	NaN	NaN	NaN	NaN	NaN	NaN	NaN	NaN	NaN	NaN	NaN	NaN	NaN	NaN	NaN	NaN	NaN	NaN	NaN	NaN	9	1022.5033	149.4	141610000	AEKQEQPPP	Q8TB68-2;Q8TB68
NaN	NaN	NaN	NaN	NaN	NaN	NaN	NaN	NaN	NaN	NaN	NaN	NaN	NaN	NaN	NaN	NaN	NaN	NaN	NaN	NaN	NaN	NaN	NaN	NaN	NaN	NaN	NaN	NaN	NaN	NaN	NaN	NaN	NaN	NaN	NaN	NaN	NaN	NaN	NaN	NaN	21.40182	NaN	20.84038	14	1571.8744	55.176	30190000	AEKRAAEKVSEARK	O75348
NaN	NaN	NaN	NaN	NaN	NaN	NaN	NaN	NaN	NaN	NaN	NaN	NaN	NaN	NaN	NaN	NaN	NaN	NaN	NaN	NaN	NaN	NaN	NaN	NaN	NaN	NaN	NaN	NaN	NaN	NaN	NaN	NaN	NaN	NaN	NaN	NaN	NaN	NaN	NaN	NaN	22.31962	21.60874	21.58339	15	1727.9755	150.39	109460000	AEKRAAEKVSEARKR	O75348
NaN	NaN	NaN	NaN	NaN	NaN	NaN	NaN	NaN	NaN	NaN	NaN	NaN	NaN	NaN	NaN	NaN	NaN	NaN	NaN	NaN	NaN	NaN	NaN	NaN	NaN	NaN	NaN	NaN	NaN	NaN	22.74554	NaN	NaN	NaN	NaN	NaN	NaN	NaN	NaN	NaN	NaN	NaN	NaN	16	1603.8305	91.313	7032200	AEKSITILSTPEGTSA	O00425
26.76243	27.04947	26.56015	NaN	NaN	NaN	NaN	NaN	NaN	NaN	NaN	NaN	NaN	NaN	NaN	NaN	NaN	NaN	NaN	NaN	NaN	NaN	NaN	NaN	NaN	NaN	NaN	NaN	NaN	NaN	NaN	NaN	NaN	NaN	NaN	NaN	NaN	NaN	NaN	NaN	NaN	NaN	NaN	NaN	9	945.51311	119.29	351680000	AEKSITQVA	Q9Y4E5-2;Q9Y4E5
NaN	NaN	NaN	NaN	NaN	NaN	NaN	NaN	NaN	NaN	NaN	NaN	NaN	NaN	NaN	NaN	NaN	NaN	NaN	NaN	NaN	NaN	NaN	NaN	NaN	NaN	NaN	NaN	NaN	NaN	NaN	NaN	26.13404	26.22608	26.0919	NaN	NaN	NaN	NaN	NaN	NaN	NaN	NaN	NaN	18	1930.9782	54.668	223660000	AEKSQLIMQAEAEAASVR	O75955;O75955-2
25.29151	24.77022	24.48161	NaN	NaN	NaN	NaN	NaN	NaN	NaN	NaN	NaN	NaN	NaN	NaN	NaN	NaN	NaN	NaN	NaN	NaN	NaN	NaN	NaN	NaN	NaN	NaN	NaN	NaN	NaN	NaN	NaN	NaN	NaN	NaN	NaN	NaN	NaN	NaN	NaN	NaN	NaN	NaN	NaN	9	1023.5349	102.62	93109000	AEKSRTYVA	P40222
NaN	NaN	NaN	NaN	NaN	NaN	NaN	NaN	NaN	NaN	NaN	NaN	NaN	NaN	NaN	NaN	NaN	NaN	NaN	NaN	NaN	NaN	NaN	NaN	NaN	NaN	NaN	NaN	NaN	NaN	NaN	NaN	NaN	NaN	NaN	23.60196	24.14546	23.94806	NaN	NaN	NaN	NaN	NaN	NaN	15	1849.9833	71.545	47473000	AEKTDRFVMKKLNDR	P02786
NaN	NaN	NaN	NaN	NaN	NaN	NaN	NaN	NaN	NaN	NaN	NaN	NaN	NaN	NaN	NaN	NaN	NaN	NaN	NaN	NaN	NaN	NaN	NaN	NaN	NaN	NaN	NaN	NaN	NaN	NaN	NaN	NaN	NaN	NaN	26.7571	27.81629	27.44206	NaN	NaN	NaN	NaN	NaN	NaN	17	2080.0921	122.75	532100000	AEKTDRFVMKKLNDRVM	P02786
NaN	NaN	NaN	NaN	NaN	NaN	NaN	NaN	NaN	NaN	NaN	NaN	NaN	NaN	NaN	NaN	NaN	NaN	NaN	NaN	NaN	NaN	NaN	NaN	NaN	NaN	NaN	NaN	NaN	NaN	NaN	NaN	NaN	NaN	NaN	25.95154	26.38926	26.33019	NaN	NaN	NaN	NaN	NaN	NaN	18	2236.1933	142.01	237150000	AEKTDRFVMKKLNDRVMR	P02786
NaN	NaN	NaN	NaN	NaN	NaN	NaN	NaN	NaN	NaN	NaN	NaN	NaN	NaN	NaN	NaN	NaN	NaN	NaN	NaN	NaN	NaN	NaN	NaN	NaN	NaN	NaN	NaN	NaN	NaN	24.94042	23.35057	NaN	NaN	NaN	NaN	NaN	NaN	NaN	NaN	NaN	NaN	NaN	NaN	17	1909.9819	194.24	42894000	AEKTVLELMNPEAQLPQ	P46940
23.12838	23.91561	NaN	NaN	NaN	NaN	23.34191	23.51123	23.11464	NaN	NaN	NaN	NaN	NaN	NaN	NaN	NaN	NaN	NaN	NaN	NaN	NaN	NaN	NaN	24.64455	24.7888	22.78315	24.20516	23.8825	24.27668	28.56096	27.39542	24.22883	24.11219	23.73531	NaN	NaN	NaN	24.53017	24.998	24.75226	NaN	24.06521	NaN	14	1385.7151	166.97	996910000	AEKVANAESLNAIG	P02786
NaN	NaN	NaN	NaN	NaN	NaN	NaN	NaN	NaN	NaN	NaN	NaN	NaN	NaN	NaN	NaN	NaN	NaN	NaN	NaN	NaN	NaN	NaN	NaN	NaN	NaN	NaN	NaN	NaN	NaN	26.641	25.04285	NaN	NaN	NaN	NaN	NaN	NaN	NaN	NaN	NaN	NaN	NaN	NaN	15	1484.7835	155	162100000	AEKVANAESLNAIGV	P02786
NaN	NaN	NaN	NaN	NaN	NaN	NaN	NaN	NaN	NaN	NaN	NaN	NaN	NaN	NaN	NaN	NaN	NaN	NaN	NaN	NaN	NaN	NaN	NaN	NaN	NaN	NaN	NaN	22.2594	22.51754	24.71733	22.84175	NaN	NaN	NaN	NaN	NaN	NaN	NaN	NaN	NaN	NaN	NaN	NaN	16	1597.8675	138.99	46126000	AEKVANAESLNAIGVL	P02786
NaN	NaN	NaN	NaN	NaN	NaN	NaN	NaN	NaN	NaN	NaN	NaN	NaN	NaN	NaN	NaN	NaN	NaN	NaN	NaN	NaN	NaN	NaN	NaN	NaN	NaN	NaN	NaN	NaN	NaN	NaN	NaN	23.48603	NaN	23.13511	NaN	NaN	NaN	NaN	NaN	NaN	NaN	NaN	NaN	19	2117.1077	135.09	20961000	AEKVTQEIVTERSVSSRQA	Q14126
NaN	NaN	NaN	NaN	NaN	NaN	NaN	NaN	NaN	NaN	NaN	NaN	NaN	NaN	NaN	NaN	NaN	NaN	NaN	NaN	NaN	NaN	NaN	NaN	NaN	NaN	NaN	NaN	NaN	NaN	NaN	NaN	NaN	NaN	24.74597	NaN	NaN	NaN	NaN	NaN	NaN	NaN	NaN	NaN	20	2245.1662	146.1	28137000	AEKVTQEIVTERSVSSRQAQ	Q14126
23.78746	24.65141	23.83923	NaN	NaN	NaN	NaN	NaN	NaN	NaN	NaN	NaN	NaN	NaN	NaN	NaN	NaN	NaN	NaN	NaN	NaN	NaN	NaN	NaN	NaN	NaN	NaN	NaN	NaN	NaN	NaN	NaN	NaN	NaN	NaN	NaN	NaN	NaN	NaN	NaN	NaN	NaN	NaN	NaN	9	1109.5029	114.28	55839000	AEKYEWDVA	P13639
25.02644	25.45341	25.62909	NaN	NaN	NaN	NaN	NaN	NaN	NaN	NaN	NaN	NaN	NaN	NaN	NaN	NaN	NaN	NaN	NaN	NaN	NaN	NaN	NaN	NaN	NaN	NaN	NaN	NaN	NaN	NaN	NaN	NaN	NaN	NaN	NaN	NaN	NaN	NaN	NaN	NaN	NaN	NaN	NaN	9	1021.5444	114.28	132020000	AEKYQTVIA	P37268;P37268-4;P37268-3;P37268-2
26.06688	NaN	NaN	NaN	NaN	NaN	NaN	NaN	NaN	NaN	NaN	NaN	NaN	NaN	NaN	NaN	NaN	NaN	NaN	NaN	NaN	NaN	NaN	NaN	NaN	NaN	NaN	NaN	NaN	NaN	NaN	NaN	NaN	NaN	NaN	NaN	NaN	NaN	NaN	NaN	NaN	NaN	NaN	NaN	10	1030.5183	106.14	70293000	AELADVLTEA	P40227;P40227-2
25.24169	24.83894	24.55777	NaN	NaN	NaN	NaN	NaN	NaN	NaN	NaN	NaN	NaN	NaN	NaN	NaN	NaN	NaN	NaN	NaN	NaN	NaN	NaN	NaN	NaN	NaN	NaN	NaN	NaN	NaN	NaN	NaN	NaN	NaN	NaN	NaN	NaN	NaN	NaN	NaN	NaN	NaN	NaN	NaN	9	956.50394	125.58	94380000	AELAQQRAA	Q5K4L6-2;Q5K4L6;Q5K4L6-3
NaN	NaN	NaN	NaN	NaN	NaN	NaN	NaN	NaN	NaN	NaN	NaN	NaN	NaN	NaN	NaN	NaN	NaN	NaN	NaN	NaN	NaN	NaN	NaN	NaN	NaN	NaN	NaN	NaN	NaN	NaN	NaN	NaN	NaN	NaN	NaN	NaN	NaN	NaN	21.40296	NaN	NaN	NaN	NaN	14	1528.8025	111.06	2772900	AELATEEFLPVTPI	Q13200;Q13200-3;Q13200-2
28.31112	28.34253	NaN	NaN	NaN	NaN	NaN	NaN	NaN	NaN	NaN	NaN	NaN	NaN	NaN	NaN	NaN	NaN	NaN	NaN	NaN	NaN	NaN	NaN	NaN	NaN	NaN	NaN	NaN	NaN	NaN	NaN	NaN	NaN	NaN	NaN	NaN	NaN	NaN	NaN	NaN	NaN	NaN	NaN	10	1024.4713	101.33	673410000	AELDSVFSSA	P52594;P52594-2;P52594-3;P52594-4
NaN	NaN	NaN	NaN	NaN	NaN	NaN	NaN	NaN	NaN	NaN	NaN	NaN	NaN	NaN	NaN	NaN	NaN	NaN	NaN	NaN	NaN	NaN	NaN	NaN	NaN	NaN	NaN	NaN	NaN	NaN	NaN	NaN	NaN	NaN	26.10173	26.25214	25.91189	26.85365	26.76926	27.22986	NaN	NaN	NaN	15	1645.8312	234.61	879500000	AELEFAIQPNTTGKQ	P15311;P26038;P35241;P35241-5;P35241-3
NaN	NaN	NaN	NaN	NaN	NaN	NaN	NaN	NaN	NaN	NaN	NaN	NaN	NaN	NaN	NaN	NaN	NaN	NaN	NaN	NaN	NaN	NaN	NaN	NaN	NaN	NaN	NaN	NaN	NaN	NaN	NaN	NaN	NaN	NaN	26.97301	27.37683	26.94949	27.3006	27.58463	27.69584	NaN	NaN	NaN	16	1758.9152	225.79	1082200000	AELEFAIQPNTTGKQL	P15311;P26038;P35241;P35241-5;P35241-3
NaN	NaN	NaN	NaN	NaN	NaN	NaN	NaN	NaN	NaN	NaN	NaN	NaN	NaN	NaN	NaN	NaN	NaN	NaN	NaN	NaN	NaN	NaN	NaN	NaN	NaN	NaN	NaN	NaN	NaN	NaN	NaN	NaN	NaN	NaN	NaN	24.92198	24.65829	NaN	NaN	21.61648	NaN	NaN	NaN	18	2021.0106	168.76	61481000	AELEFAIQPNTTGKQLFD	P15311;P26038;P35241;P35241-5;P35241-3
24.91306	25.15588	24.70541	NaN	NaN	NaN	NaN	NaN	NaN	NaN	NaN	NaN	NaN	NaN	NaN	NaN	NaN	NaN	NaN	NaN	NaN	NaN	NaN	NaN	NaN	NaN	NaN	NaN	NaN	NaN	NaN	NaN	NaN	NaN	NaN	NaN	NaN	NaN	NaN	NaN	NaN	NaN	NaN	NaN	10	1100.5462	108.15	96332000	AELEGREQVA	Q9BRZ2
26.54253	26.03532	25.79156	NaN	NaN	NaN	NaN	NaN	NaN	NaN	NaN	NaN	NaN	NaN	NaN	NaN	NaN	NaN	NaN	NaN	NaN	NaN	NaN	NaN	NaN	NaN	NaN	NaN	NaN	NaN	NaN	NaN	NaN	NaN	NaN	NaN	NaN	NaN	NaN	NaN	NaN	NaN	NaN	NaN	9	998.48552	131.22	224600000	AELEKHMAA	Q9P2E9-3;Q9P2E9-2;Q9P2E9
26.15151	27.08335	26.70886	NaN	NaN	NaN	NaN	NaN	NaN	NaN	NaN	NaN	NaN	NaN	NaN	NaN	NaN	NaN	NaN	NaN	NaN	NaN	NaN	NaN	NaN	NaN	NaN	NaN	NaN	NaN	NaN	NaN	NaN	NaN	NaN	NaN	NaN	NaN	NaN	NaN	NaN	NaN	NaN	NaN	10	1115.5823	136.57	326430000	AELEKQLSQA	O95466;O95466-2;O95466-3
30.78285	30.76161	30.50664	NaN	NaN	NaN	NaN	NaN	NaN	NaN	NaN	NaN	NaN	NaN	NaN	NaN	NaN	NaN	NaN	NaN	NaN	NaN	NaN	NaN	NaN	NaN	NaN	NaN	NaN	NaN	NaN	NaN	NaN	NaN	NaN	NaN	NaN	NaN	NaN	NaN	NaN	NaN	NaN	NaN	9	904.45018	122.44	5193300000	AELEKSSAA	O75330;O75330-3;O75330-4;O75330-2
NaN	NaN	NaN	NaN	NaN	NaN	NaN	NaN	NaN	NaN	NaN	NaN	NaN	NaN	NaN	NaN	NaN	NaN	NaN	NaN	NaN	NaN	NaN	NaN	NaN	NaN	NaN	NaN	NaN	NaN	NaN	NaN	NaN	NaN	NaN	NaN	NaN	NaN	NaN	NaN	NaN	27.2226	27.05227	27.25259	17	1908.0793	129.11	455680000	AELERIQIQEAAKKKPG	Q92563
NaN	NaN	NaN	NaN	NaN	NaN	NaN	NaN	NaN	NaN	NaN	NaN	NaN	NaN	NaN	NaN	NaN	NaN	NaN	NaN	NaN	NaN	NaN	NaN	NaN	NaN	NaN	NaN	NaN	NaN	NaN	NaN	NaN	NaN	NaN	NaN	NaN	NaN	NaN	NaN	NaN	24.9222	25.56964	25.35874	19	2168.2317	100.77	124620000	AELERIQIQEAAKKKPGIF	Q92563
24.68153	24.5322	24.86155	NaN	NaN	NaN	NaN	NaN	NaN	NaN	NaN	NaN	NaN	NaN	NaN	NaN	NaN	NaN	NaN	NaN	NaN	NaN	NaN	NaN	NaN	NaN	NaN	NaN	NaN	NaN	NaN	NaN	NaN	NaN	NaN	NaN	NaN	NaN	NaN	NaN	NaN	NaN	NaN	NaN	9	989.43756	128.57	81655000	AELETPMEA	Q6ZNJ1-2;Q6ZNJ1-3;Q6ZNJ1
26.57499	27.2971	27.01372	NaN	NaN	NaN	NaN	NaN	NaN	NaN	NaN	NaN	NaN	NaN	NaN	NaN	NaN	NaN	NaN	NaN	NaN	NaN	NaN	NaN	NaN	NaN	NaN	NaN	NaN	NaN	NaN	NaN	NaN	NaN	NaN	NaN	NaN	NaN	NaN	NaN	NaN	NaN	NaN	NaN	9	867.44503	104.45	400380000	AELGALHSA	P38484
27.12475	27.46412	27.4715	NaN	NaN	NaN	NaN	NaN	NaN	NaN	NaN	NaN	NaN	NaN	NaN	NaN	NaN	NaN	NaN	NaN	NaN	NaN	NaN	NaN	NaN	NaN	NaN	NaN	NaN	NaN	NaN	NaN	NaN	NaN	NaN	NaN	NaN	NaN	NaN	NaN	NaN	NaN	NaN	NaN	9	960.50288	107.9	517600000	AELGTFPRA	Q9NUP1
NaN	NaN	NaN	NaN	NaN	NaN	NaN	NaN	NaN	NaN	NaN	NaN	NaN	NaN	NaN	NaN	NaN	NaN	NaN	NaN	NaN	NaN	NaN	NaN	26.40565	26.68592	24.57525	NaN	NaN	NaN	NaN	NaN	NaN	NaN	NaN	NaN	NaN	NaN	NaN	NaN	NaN	NaN	NaN	NaN	13	1440.8776	151.78	221860000	AELISAIKRTLAR	Q96K49-2;Q96K49
NaN	NaN	NaN	NaN	NaN	NaN	NaN	NaN	NaN	NaN	NaN	NaN	NaN	NaN	NaN	NaN	NaN	NaN	NaN	NaN	NaN	NaN	NaN	NaN	NaN	NaN	NaN	NaN	NaN	NaN	28.33518	27.51901	NaN	NaN	NaN	NaN	NaN	NaN	23.48873	24.18473	23.9049	NaN	NaN	NaN	16	1927.0375	209.66	604700000	AELLKKQEELNRKAEE	O14828;O14828-2
NaN	NaN	NaN	NaN	NaN	NaN	NaN	NaN	NaN	NaN	NaN	NaN	NaN	NaN	NaN	NaN	NaN	NaN	NaN	NaN	NaN	NaN	NaN	NaN	25.79598	26.39728	23.65775	NaN	NaN	NaN	NaN	NaN	NaN	NaN	NaN	NaN	NaN	NaN	NaN	NaN	NaN	NaN	NaN	NaN	14	1580.9111	77.776	303800000	AELLRALRRDLGAQ	Q9UHL4
NaN	NaN	NaN	NaN	NaN	NaN	NaN	NaN	NaN	NaN	NaN	NaN	NaN	NaN	NaN	NaN	NaN	NaN	NaN	NaN	NaN	NaN	NaN	NaN	28.23763	28.19709	25.72051	NaN	NaN	NaN	NaN	NaN	NaN	NaN	NaN	NaN	NaN	NaN	NaN	NaN	NaN	NaN	NaN	NaN	15	1695.938	122.33	864710000	AELLRALRRDLGAQD	Q9UHL4
NaN	NaN	NaN	NaN	NaN	NaN	NaN	NaN	NaN	NaN	NaN	NaN	NaN	NaN	NaN	NaN	NaN	NaN	NaN	NaN	NaN	NaN	NaN	NaN	27.549	27.40795	24.55467	NaN	NaN	NaN	NaN	NaN	NaN	NaN	NaN	NaN	NaN	NaN	NaN	NaN	NaN	NaN	NaN	NaN	18	1935.065	67.685	399090000	AELLRALRRDLGAQDAPA	Q9UHL4
NaN	NaN	NaN	NaN	NaN	NaN	NaN	NaN	NaN	NaN	NaN	NaN	NaN	NaN	NaN	NaN	NaN	NaN	NaN	NaN	NaN	NaN	NaN	NaN	NaN	NaN	NaN	NaN	NaN	NaN	NaN	NaN	NaN	NaN	NaN	NaN	NaN	NaN	21.87466	22.55426	22.2756	NaN	NaN	NaN	16	1986.1163	75.018	15082000	AELLRHKFFQKAKNKE	O95747
NaN	NaN	NaN	NaN	NaN	NaN	NaN	NaN	NaN	NaN	NaN	NaN	NaN	NaN	NaN	NaN	NaN	NaN	NaN	NaN	NaN	NaN	NaN	NaN	24.5288	24.83128	23.83817	NaN	NaN	NaN	NaN	NaN	NaN	NaN	NaN	NaN	NaN	NaN	NaN	NaN	NaN	NaN	NaN	NaN	13	1412.8463	87.18	69053000	AELLSAVKRSLAR	Q8NBN3;Q8NBN3-3
NaN	NaN	NaN	NaN	NaN	NaN	NaN	NaN	NaN	NaN	NaN	NaN	NaN	NaN	NaN	NaN	NaN	NaN	NaN	NaN	NaN	NaN	NaN	NaN	28.72244	28.51058	26.74137	NaN	NaN	NaN	NaN	NaN	NaN	NaN	NaN	NaN	NaN	NaN	NaN	NaN	NaN	NaN	NaN	NaN	14	1513.894	91.62	937530000	AELLSAVKRSLART	Q8NBN3;Q8NBN3-3
NaN	NaN	NaN	NaN	NaN	NaN	NaN	NaN	NaN	NaN	NaN	NaN	NaN	NaN	NaN	NaN	NaN	NaN	NaN	NaN	NaN	NaN	NaN	NaN	23.65218	25.18696	21.82128	NaN	NaN	NaN	NaN	NaN	NaN	NaN	NaN	NaN	NaN	NaN	NaN	NaN	NaN	NaN	NaN	NaN	15	1626.9781	134.24	55085000	AELLSAVKRSLARTL	Q8NBN3;Q8NBN3-3
26.16687	26.9824	27.44364	NaN	NaN	NaN	NaN	NaN	NaN	NaN	NaN	NaN	NaN	NaN	NaN	NaN	NaN	NaN	NaN	NaN	NaN	NaN	NaN	NaN	NaN	NaN	NaN	NaN	NaN	NaN	NaN	NaN	NaN	NaN	NaN	NaN	NaN	NaN	NaN	NaN	NaN	NaN	NaN	NaN	9	969.56073	126.41	390470000	AELQRLVAA	Q9Y5J9
27.68773	28.07572	27.53185	NaN	NaN	NaN	NaN	NaN	NaN	NaN	NaN	NaN	NaN	NaN	NaN	NaN	NaN	NaN	NaN	NaN	NaN	NaN	NaN	NaN	NaN	NaN	NaN	NaN	NaN	NaN	NaN	NaN	NaN	NaN	NaN	NaN	NaN	NaN	NaN	NaN	NaN	NaN	NaN	NaN	10	1188.6364	131.41	693150000	AELQRRFQAA	B0I1T2
22.5296	25.52916	25.66796	NaN	NaN	NaN	NaN	NaN	NaN	NaN	NaN	NaN	NaN	NaN	NaN	NaN	NaN	NaN	NaN	NaN	NaN	NaN	NaN	NaN	NaN	NaN	NaN	NaN	NaN	NaN	NaN	NaN	NaN	NaN	NaN	NaN	NaN	NaN	NaN	NaN	NaN	NaN	NaN	NaN	9	967.50869	114.28	107790000	AELQTKHAA	O95613;O95613-2
24.66953	24.31105	24.46226	NaN	NaN	NaN	NaN	NaN	NaN	NaN	NaN	NaN	NaN	NaN	NaN	NaN	NaN	NaN	NaN	NaN	NaN	NaN	NaN	NaN	NaN	NaN	NaN	NaN	NaN	NaN	NaN	NaN	NaN	NaN	NaN	NaN	NaN	NaN	NaN	NaN	NaN	NaN	NaN	NaN	9	977.46068	110.61	70614000	AELSFFGHA	P02786
26.46633	26.89458	27.05621	NaN	NaN	NaN	NaN	NaN	NaN	NaN	NaN	NaN	NaN	NaN	NaN	NaN	NaN	NaN	NaN	NaN	NaN	NaN	NaN	NaN	NaN	NaN	NaN	NaN	NaN	NaN	NaN	NaN	NaN	NaN	NaN	NaN	NaN	NaN	NaN	NaN	NaN	NaN	NaN	NaN	9	928.48656	116.73	357030000	AELSQPLTA	Q15291
29.25167	29.07961	28.87669	NaN	NaN	NaN	NaN	NaN	NaN	NaN	NaN	NaN	NaN	NaN	NaN	NaN	NaN	NaN	NaN	NaN	NaN	NaN	NaN	NaN	NaN	NaN	NaN	NaN	NaN	NaN	NaN	NaN	NaN	NaN	NaN	NaN	NaN	NaN	NaN	NaN	NaN	NaN	NaN	NaN	10	1054.4971	105.14	1699400000	AELYGPFTSA	O95400
23.7958	23.83306	23.3692	NaN	NaN	NaN	NaN	NaN	NaN	NaN	NaN	NaN	NaN	NaN	NaN	NaN	NaN	NaN	NaN	NaN	NaN	NaN	NaN	NaN	NaN	NaN	NaN	NaN	NaN	NaN	NaN	NaN	NaN	NaN	NaN	NaN	NaN	NaN	NaN	NaN	NaN	NaN	NaN	NaN	9	905.38005	127.31	40342000	AEMDPTTAA	Q9H7Z6;Q9H7Z6-2
26.11497	27.04635	27.09063	NaN	NaN	NaN	NaN	NaN	NaN	NaN	NaN	NaN	NaN	NaN	NaN	NaN	NaN	NaN	NaN	NaN	NaN	NaN	NaN	NaN	NaN	NaN	NaN	NaN	NaN	NaN	NaN	NaN	NaN	NaN	NaN	NaN	NaN	NaN	NaN	NaN	NaN	NaN	NaN	NaN	9	945.49535	115.49	354200000	AEMNGKLIA	Q9Y6Y0
NaN	NaN	24.90366	NaN	NaN	NaN	NaN	NaN	NaN	NaN	NaN	NaN	NaN	NaN	NaN	NaN	NaN	NaN	NaN	NaN	NaN	NaN	NaN	NaN	NaN	NaN	NaN	NaN	NaN	NaN	NaN	NaN	NaN	NaN	NaN	NaN	NaN	NaN	NaN	NaN	NaN	NaN	NaN	NaN	10	1016.5325	117.81	31387000	AEMNGKLIAA	Q9Y6Y0
26.16039	26.31081	25.3674	NaN	NaN	NaN	NaN	NaN	NaN	NaN	NaN	NaN	NaN	NaN	NaN	NaN	NaN	NaN	NaN	NaN	NaN	NaN	NaN	NaN	NaN	NaN	NaN	NaN	NaN	NaN	NaN	NaN	NaN	NaN	NaN	NaN	NaN	NaN	NaN	NaN	NaN	NaN	NaN	NaN	9	1008.4732	128.12	201530000	AEMTTRMVA	P40306
NaN	NaN	NaN	NaN	NaN	NaN	NaN	NaN	NaN	NaN	NaN	NaN	NaN	NaN	NaN	NaN	NaN	NaN	NaN	NaN	NaN	NaN	NaN	NaN	NaN	NaN	NaN	NaN	NaN	NaN	NaN	NaN	NaN	NaN	NaN	26.5378	26.63713	26.54613	NaN	NaN	NaN	NaN	NaN	NaN	13	1454.759	179.46	299790000	AENAIRQKNQAVN	Q7LBR1
NaN	NaN	NaN	NaN	NaN	NaN	NaN	NaN	NaN	NaN	NaN	NaN	NaN	NaN	NaN	NaN	NaN	NaN	NaN	NaN	NaN	NaN	NaN	NaN	NaN	NaN	NaN	NaN	NaN	NaN	NaN	NaN	NaN	NaN	NaN	26.85174	26.9506	27.01563	NaN	NaN	NaN	NaN	NaN	NaN	14	1601.8274	120.77	386490000	AENAIRQKNQAVNF	Q7LBR1
24.24133	24.70192	24.36633	NaN	NaN	NaN	NaN	NaN	NaN	NaN	NaN	NaN	NaN	NaN	NaN	NaN	NaN	NaN	NaN	NaN	NaN	NaN	NaN	NaN	NaN	NaN	NaN	NaN	NaN	NaN	NaN	NaN	NaN	NaN	NaN	NaN	NaN	NaN	NaN	NaN	NaN	NaN	NaN	NaN	10	1066.4567	120.87	68750000	AENDFSVSQA	Q8NE71;Q8NE71-2
25.36586	25.67595	25.70343	NaN	NaN	NaN	NaN	NaN	NaN	NaN	NaN	NaN	NaN	NaN	NaN	NaN	NaN	NaN	NaN	NaN	NaN	NaN	NaN	NaN	NaN	NaN	NaN	NaN	NaN	NaN	NaN	NaN	NaN	NaN	NaN	NaN	NaN	NaN	NaN	NaN	NaN	NaN	NaN	NaN	9	1061.5142	135.79	151490000	AENEFSLRP	P41212
NaN	NaN	NaN	NaN	NaN	NaN	NaN	NaN	NaN	NaN	NaN	NaN	NaN	NaN	NaN	NaN	NaN	NaN	NaN	NaN	NaN	NaN	NaN	NaN	NaN	NaN	NaN	NaN	NaN	NaN	NaN	NaN	NaN	NaN	NaN	NaN	NaN	NaN	22.36003	NaN	22.16285	NaN	NaN	21.82571	15	1760.9097	61.409	13796000	AENFKQVEYLLIHGT	P27487
NaN	NaN	NaN	NaN	NaN	NaN	NaN	NaN	NaN	NaN	NaN	NaN	NaN	NaN	NaN	NaN	NaN	NaN	NaN	NaN	NaN	NaN	NaN	NaN	NaN	NaN	NaN	NaN	NaN	NaN	NaN	NaN	NaN	NaN	NaN	NaN	NaN	NaN	NaN	NaN	NaN	22.8477	23.00712	23.40484	16	1831.9468	138.73	27085000	AENFKQVEYLLIHGTA	P27487
NaN	NaN	NaN	NaN	NaN	NaN	NaN	NaN	NaN	NaN	NaN	NaN	NaN	NaN	NaN	NaN	NaN	NaN	NaN	NaN	NaN	NaN	NaN	NaN	NaN	NaN	NaN	NaN	NaN	NaN	NaN	NaN	23.56558	24.38179	24.06792	NaN	NaN	NaN	NaN	NaN	NaN	NaN	NaN	NaN	15	1582.774	77.222	51861000	AENFRALSTGEKGFG	P62937
NaN	NaN	NaN	NaN	NaN	NaN	NaN	NaN	NaN	NaN	NaN	NaN	NaN	NaN	NaN	NaN	NaN	NaN	NaN	NaN	NaN	NaN	NaN	NaN	NaN	NaN	NaN	NaN	NaN	NaN	NaN	NaN	NaN	NaN	NaN	NaN	NaN	NaN	NaN	NaN	NaN	25.60017	25.43939	25.43294	14	1438.778	144.27	190140000	AENGKLVINGNPIT	P04406;P04406-2
NaN	NaN	NaN	NaN	NaN	NaN	NaN	NaN	NaN	NaN	NaN	NaN	NaN	NaN	NaN	NaN	NaN	NaN	NaN	NaN	NaN	NaN	NaN	NaN	25.15723	25.19768	NaN	NaN	NaN	NaN	NaN	NaN	NaN	NaN	NaN	NaN	NaN	NaN	NaN	NaN	NaN	25.37113	NaN	24.07455	17	1826.989	175.74	171390000	AENGKLVINGNPITIFQ	P04406;P04406-2
NaN	NaN	NaN	NaN	NaN	NaN	NaN	NaN	NaN	NaN	NaN	NaN	NaN	NaN	NaN	NaN	NaN	NaN	NaN	NaN	NaN	NaN	NaN	NaN	23.41918	24.16791	NaN	NaN	NaN	NaN	NaN	NaN	NaN	NaN	NaN	NaN	NaN	NaN	NaN	NaN	NaN	24.56477	23.2932	NaN	22	2411.2445	145.04	98951000	AENGKLVINGNPITIFQERDPS	P04406;P04406-2
25.20068	25.27338	25.18215	NaN	NaN	NaN	NaN	NaN	NaN	NaN	NaN	NaN	NaN	NaN	NaN	NaN	NaN	NaN	NaN	NaN	NaN	NaN	NaN	NaN	NaN	NaN	NaN	NaN	NaN	NaN	NaN	NaN	NaN	NaN	NaN	NaN	NaN	NaN	NaN	NaN	NaN	NaN	NaN	NaN	9	941.5182	112.11	117190000	AENPKLISA	Q6P158
NaN	23.7144	24.22066	NaN	NaN	NaN	NaN	NaN	NaN	NaN	NaN	NaN	NaN	NaN	NaN	NaN	NaN	NaN	NaN	NaN	NaN	NaN	NaN	NaN	NaN	NaN	NaN	NaN	NaN	NaN	NaN	NaN	NaN	NaN	NaN	NaN	NaN	NaN	NaN	NaN	NaN	NaN	NaN	NaN	9	915.46616	125.58	33314000	AENSLLQAA	Q6YHU6;Q6YHU6-2;Q6YHU6-3;Q6YHU6-5
NaN	NaN	NaN	NaN	NaN	NaN	NaN	NaN	NaN	NaN	NaN	NaN	NaN	NaN	NaN	NaN	NaN	NaN	NaN	NaN	NaN	NaN	NaN	NaN	NaN	NaN	NaN	26.41472	26.20064	26.39922	NaN	NaN	NaN	NaN	NaN	NaN	NaN	NaN	NaN	NaN	NaN	NaN	NaN	NaN	15	1616.8886	102.65	255080000	AEPAKIEAFRASLSK	P00558;P00558-2
NaN	NaN	NaN	NaN	NaN	NaN	NaN	NaN	NaN	NaN	NaN	NaN	NaN	NaN	NaN	NaN	NaN	NaN	NaN	NaN	NaN	NaN	NaN	NaN	NaN	NaN	NaN	26.98087	26.78182	26.72598	NaN	NaN	NaN	NaN	NaN	NaN	NaN	NaN	NaN	NaN	NaN	NaN	NaN	NaN	17	1786.9941	68.576	358820000	AEPAKIEAFRASLSKLG	P00558;P00558-2
NaN	NaN	NaN	NaN	NaN	NaN	NaN	NaN	NaN	NaN	NaN	NaN	NaN	NaN	NaN	NaN	NaN	NaN	NaN	NaN	NaN	NaN	NaN	NaN	NaN	NaN	NaN	27.79303	27.5229	27.22573	NaN	NaN	NaN	NaN	NaN	NaN	NaN	NaN	NaN	NaN	NaN	NaN	NaN	NaN	18	1902.0211	66.893	582360000	AEPAKIEAFRASLSKLGD	P00558;P00558-2
NaN	NaN	NaN	NaN	NaN	NaN	NaN	NaN	NaN	NaN	NaN	NaN	NaN	NaN	NaN	NaN	NaN	NaN	NaN	NaN	NaN	NaN	NaN	NaN	NaN	NaN	NaN	26.07425	25.37003	NaN	NaN	NaN	NaN	NaN	NaN	NaN	NaN	NaN	NaN	NaN	NaN	NaN	NaN	NaN	20	2164.1528	78.401	114020000	AEPAKIEAFRASLSKLGDVY	P00558;P00558-2
NaN	NaN	NaN	24.24612	24.53368	25.23026	NaN	NaN	NaN	NaN	NaN	NaN	NaN	NaN	NaN	NaN	NaN	NaN	NaN	NaN	NaN	NaN	NaN	NaN	NaN	NaN	NaN	NaN	NaN	NaN	NaN	NaN	NaN	NaN	NaN	NaN	NaN	NaN	NaN	NaN	NaN	NaN	NaN	NaN	18	1763.8842	127.27	83546000	AEPAPGPPDGPHLPIQTA	Q02535
NaN	NaN	NaN	NaN	NaN	NaN	25.24797	24.74894	24.51875	24.89356	24.98177	25.42467	NaN	NaN	NaN	NaN	NaN	NaN	27.48132	27.03946	26.34255	25.90026	25.2548	25.10113	NaN	NaN	NaN	NaN	NaN	NaN	23.77696	22.41625	NaN	NaN	NaN	NaN	NaN	NaN	23.5341	22.69315	22.94685	25.61524	26.23367	25.94226	12	1353.7616	169.82	3218100000	AEPAVQRTLLEK	P14209;P14209-3
NaN	NaN	NaN	NaN	NaN	NaN	NaN	NaN	NaN	NaN	NaN	NaN	NaN	NaN	NaN	NaN	NaN	NaN	NaN	NaN	NaN	NaN	NaN	NaN	NaN	NaN	NaN	23.26571	23.8532	23.68335	NaN	NaN	NaN	NaN	NaN	NaN	NaN	NaN	NaN	NaN	NaN	NaN	NaN	NaN	17	1890.8795	65.949	38710000	AEPAWLHIHGGTCSRQE	O75204
NaN	NaN	NaN	NaN	NaN	NaN	NaN	NaN	NaN	NaN	NaN	NaN	NaN	NaN	NaN	NaN	NaN	NaN	NaN	NaN	NaN	NaN	NaN	NaN	NaN	NaN	NaN	NaN	NaN	NaN	NaN	NaN	NaN	NaN	NaN	NaN	NaN	NaN	NaN	21.96571	21.72242	NaN	NaN	NaN	16	1824.9046	53.565	7556000	AEPDFVVTDFAKFSRP	P22314;P22314-2
NaN	NaN	NaN	NaN	NaN	NaN	NaN	NaN	NaN	NaN	NaN	NaN	NaN	NaN	NaN	NaN	NaN	NaN	NaN	NaN	NaN	NaN	NaN	NaN	NaN	NaN	NaN	22.58275	21.01107	22.02537	NaN	NaN	NaN	NaN	NaN	NaN	NaN	NaN	21.89052	22.20129	21.94814	22.06342	21.50814	21.77527	17	1895.9418	62.203	39294000	AEPDFVVTDFAKFSRPA	P22314;P22314-2
NaN	NaN	NaN	NaN	NaN	NaN	NaN	NaN	NaN	NaN	NaN	NaN	NaN	NaN	NaN	NaN	NaN	NaN	NaN	NaN	NaN	NaN	NaN	NaN	NaN	NaN	NaN	24.51051	23.99861	24.09338	NaN	NaN	NaN	NaN	NaN	NaN	NaN	NaN	NaN	NaN	NaN	NaN	NaN	NaN	15	1781.8328	56.548	58560000	AEPEPMREEEKMIPP	Q8IX01-4;Q8IX01;Q8IX01-3
NaN	NaN	NaN	NaN	NaN	NaN	NaN	NaN	NaN	NaN	NaN	NaN	NaN	NaN	NaN	NaN	NaN	NaN	NaN	NaN	NaN	NaN	NaN	NaN	NaN	NaN	NaN	NaN	NaN	NaN	NaN	NaN	NaN	NaN	NaN	NaN	NaN	NaN	23.91178	24.0783	24.09079	NaN	NaN	NaN	15	1683.774	70.889	51362000	AEPFENHSALEIAEQ	Q13972-3;Q13972;Q13972-2
NaN	NaN	NaN	NaN	NaN	NaN	NaN	NaN	NaN	NaN	NaN	NaN	NaN	NaN	NaN	NaN	NaN	NaN	NaN	NaN	NaN	NaN	NaN	NaN	NaN	NaN	NaN	NaN	NaN	NaN	NaN	NaN	NaN	NaN	NaN	NaN	NaN	NaN	NaN	24.61347	25.2753	NaN	NaN	NaN	16	1796.8581	73.022	86967000	AEPFENHSALEIAEQL	Q13972-3;Q13972;Q13972-2
NaN	NaN	NaN	NaN	NaN	NaN	NaN	NaN	NaN	NaN	NaN	NaN	NaN	NaN	NaN	NaN	NaN	NaN	NaN	NaN	NaN	NaN	NaN	NaN	NaN	NaN	NaN	24.13712	24.69019	24.32347	NaN	NaN	NaN	NaN	NaN	NaN	NaN	NaN	NaN	NaN	NaN	NaN	NaN	NaN	16	1645.8563	96.313	66514000	AEPGYLVTKVVAVDAD	Q9Y5G3-2;Q9Y5G3;Q9Y5F9-2;Q9Y5F9;Q9UN71-2;Q9UN71;Q9Y5G0-2;Q9Y5G0;Q9Y5G1-2;Q9Y5G1;Q9Y5G2-2;Q9Y5G2
NaN	NaN	NaN	NaN	NaN	NaN	NaN	NaN	NaN	NaN	NaN	NaN	NaN	NaN	NaN	NaN	NaN	NaN	NaN	NaN	NaN	NaN	NaN	NaN	NaN	NaN	NaN	NaN	NaN	NaN	NaN	NaN	23.39113	23.93238	23.39885	NaN	NaN	NaN	NaN	NaN	NaN	NaN	NaN	NaN	16	1826.0699	107.07	38070000	AEPKIMKVTVKTPKEK	Q9UMX0-2;Q9UMX0;Q9UMX0-3;Q9UMX0-4
NaN	NaN	NaN	NaN	NaN	NaN	NaN	NaN	NaN	NaN	NaN	NaN	NaN	NaN	NaN	NaN	NaN	NaN	NaN	NaN	NaN	NaN	NaN	NaN	NaN	NaN	NaN	NaN	NaN	NaN	NaN	NaN	NaN	NaN	NaN	NaN	NaN	NaN	25.58972	25.34211	25.30111	NaN	NaN	NaN	15	1685.7645	90.367	134370000	AEPNYHSLPSARTDE	Q6IAA8
NaN	NaN	NaN	NaN	NaN	NaN	NaN	NaN	NaN	NaN	NaN	NaN	NaN	NaN	NaN	NaN	NaN	NaN	NaN	NaN	NaN	NaN	NaN	NaN	NaN	NaN	NaN	24.77625	24.50343	24.57698	NaN	NaN	NaN	NaN	NaN	NaN	NaN	NaN	26.85317	26.65881	27.18367	NaN	NaN	NaN	16	1813.8231	107.09	457160000	AEPNYHSLPSARTDEQ	Q6IAA8
NaN	NaN	NaN	NaN	NaN	NaN	NaN	NaN	NaN	NaN	NaN	NaN	NaN	NaN	NaN	NaN	NaN	NaN	NaN	NaN	NaN	NaN	NaN	NaN	NaN	NaN	NaN	22.25949	23.45663	22.58486	NaN	NaN	NaN	NaN	NaN	NaN	NaN	NaN	NaN	NaN	NaN	NaN	NaN	NaN	17	1901.895	87.447	22824000	AEPQIAMFCGKLNMHVN	Q06481-3;Q06481;Q06481-6;Q06481-4;Q06481-2;Q06481-5
NaN	NaN	NaN	NaN	NaN	NaN	NaN	NaN	NaN	NaN	NaN	NaN	NaN	NaN	NaN	NaN	NaN	NaN	NaN	NaN	NaN	NaN	NaN	NaN	NaN	NaN	NaN	NaN	NaN	NaN	NaN	NaN	NaN	NaN	NaN	NaN	NaN	NaN	NaN	NaN	NaN	22.81245	22.93851	22.76385	13	1454.7226	57.792	22527000	AEPRRRPEPSSSS	O15524
NaN	NaN	NaN	NaN	NaN	NaN	NaN	NaN	NaN	NaN	NaN	NaN	NaN	NaN	NaN	NaN	NaN	NaN	NaN	NaN	NaN	NaN	NaN	NaN	NaN	NaN	NaN	NaN	NaN	NaN	NaN	NaN	NaN	NaN	NaN	NaN	NaN	NaN	NaN	NaN	NaN	22.04146	23.54545	NaN	24	2532.2905	88.872	16559000	AEPRRRPEPSSSSSSSPAAPARPR	O15524
NaN	NaN	NaN	NaN	NaN	NaN	NaN	NaN	NaN	NaN	NaN	NaN	NaN	NaN	NaN	NaN	NaN	NaN	NaN	NaN	NaN	NaN	NaN	NaN	NaN	NaN	NaN	NaN	NaN	NaN	NaN	NaN	NaN	NaN	NaN	NaN	NaN	22.7233	NaN	NaN	NaN	NaN	NaN	NaN	15	1804.8996	89.43	6924600	AEPRYLVVYNPLEQD	Q16706
NaN	NaN	NaN	NaN	NaN	NaN	NaN	NaN	NaN	NaN	NaN	NaN	NaN	NaN	NaN	NaN	NaN	NaN	NaN	NaN	NaN	NaN	NaN	NaN	NaN	NaN	NaN	NaN	NaN	NaN	NaN	NaN	NaN	NaN	NaN	27.23279	27.17741	27.29728	NaN	NaN	NaN	NaN	NaN	NaN	16	1961.0007	125.86	474430000	AEPRYLVVYNPLEQDR	Q16706
NaN	NaN	NaN	NaN	NaN	NaN	NaN	NaN	NaN	NaN	NaN	NaN	NaN	NaN	NaN	NaN	NaN	NaN	NaN	NaN	NaN	NaN	NaN	NaN	NaN	NaN	NaN	NaN	NaN	NaN	NaN	NaN	NaN	NaN	NaN	24.89518	24.03086	25.25933	NaN	NaN	NaN	NaN	NaN	NaN	18	2161.1168	87.24	88506000	AEPRYLVVYNPLEQDRIS	Q16706
NaN	NaN	NaN	NaN	NaN	NaN	NaN	NaN	NaN	NaN	NaN	NaN	NaN	NaN	NaN	NaN	NaN	NaN	NaN	NaN	NaN	NaN	NaN	NaN	NaN	NaN	21.23626	NaN	NaN	NaN	NaN	NaN	NaN	NaN	NaN	NaN	NaN	NaN	NaN	NaN	NaN	NaN	NaN	NaN	17	1893.9908	52.522	2470300	AEPSLQTLERQLAGRPE	Q9C0H2-2;Q9C0H2;Q9C0H2-4
NaN	NaN	NaN	NaN	NaN	NaN	NaN	NaN	NaN	NaN	NaN	NaN	NaN	NaN	NaN	NaN	NaN	NaN	NaN	NaN	NaN	NaN	NaN	NaN	NaN	NaN	NaN	NaN	NaN	NaN	25.2996	24.23242	NaN	NaN	NaN	NaN	NaN	NaN	NaN	NaN	NaN	NaN	NaN	NaN	18	1991.0436	120.24	82342000	AEPSLQTLERQLAGRPEP	Q9C0H2-2;Q9C0H2;Q9C0H2-4
NaN	NaN	NaN	NaN	NaN	NaN	NaN	NaN	NaN	NaN	NaN	NaN	NaN	NaN	NaN	NaN	NaN	NaN	NaN	NaN	NaN	NaN	NaN	NaN	NaN	NaN	NaN	NaN	NaN	NaN	NaN	NaN	NaN	NaN	NaN	NaN	NaN	NaN	NaN	NaN	NaN	26.01897	26.12904	26.36328	15	1698.7342	117.93	245140000	AEQAERYDDMAAAMK	P31946-2;P31946;P61981
NaN	NaN	NaN	NaN	NaN	NaN	NaN	NaN	NaN	NaN	NaN	NaN	NaN	NaN	NaN	NaN	NaN	NaN	NaN	NaN	NaN	NaN	NaN	NaN	NaN	NaN	NaN	NaN	NaN	NaN	23.85081	22.51364	NaN	NaN	NaN	NaN	NaN	NaN	NaN	NaN	NaN	NaN	NaN	NaN	15	1546.7185	65.395	21117000	AEQAIAVMDDSVVAE	Q15154-2;Q15154;Q15154-3
NaN	NaN	23.37663	NaN	NaN	NaN	NaN	NaN	NaN	NaN	NaN	NaN	NaN	NaN	NaN	NaN	NaN	NaN	NaN	NaN	NaN	NaN	NaN	NaN	NaN	NaN	NaN	NaN	NaN	NaN	NaN	NaN	NaN	NaN	NaN	NaN	NaN	NaN	NaN	NaN	NaN	NaN	NaN	NaN	9	829.393	127.12	10891000	AEQAQAAAA	Q9UQL6;Q9UQL6-3;Q9UQL6-2
26.52641	26.34672	25.80144	NaN	NaN	NaN	NaN	NaN	NaN	NaN	NaN	NaN	NaN	NaN	NaN	NaN	NaN	NaN	NaN	NaN	NaN	NaN	NaN	NaN	NaN	NaN	NaN	NaN	NaN	NaN	NaN	NaN	NaN	NaN	NaN	NaN	NaN	NaN	NaN	NaN	NaN	NaN	NaN	NaN	9	917.48181	117.89	240480000	AEQATTVKA	Q2NL68
25.49219	25.25681	25.4353	NaN	NaN	NaN	NaN	NaN	NaN	NaN	NaN	NaN	NaN	NaN	NaN	NaN	NaN	NaN	NaN	NaN	NaN	NaN	NaN	NaN	NaN	NaN	NaN	NaN	NaN	NaN	NaN	NaN	NaN	NaN	NaN	NaN	NaN	NaN	NaN	NaN	NaN	NaN	NaN	NaN	9	917.45666	143.37	132660000	AEQAVSRSA	Q9H939-2;Q9H939
NaN	24.12983	24.84776	NaN	NaN	NaN	NaN	NaN	NaN	NaN	NaN	NaN	NaN	NaN	NaN	NaN	NaN	NaN	NaN	NaN	NaN	NaN	NaN	NaN	NaN	NaN	NaN	NaN	NaN	NaN	NaN	NaN	NaN	NaN	NaN	NaN	NaN	NaN	NaN	NaN	NaN	NaN	NaN	NaN	9	1067.4957	139.74	48551000	AEQEKFLTC	Q14573;Q14571;Q14643-4;Q14643-3;Q14643-8;Q14643-7;Q14643-5;Q14643-6;Q14643-2;Q14643
NaN	NaN	NaN	NaN	NaN	NaN	NaN	NaN	NaN	NaN	NaN	NaN	NaN	NaN	NaN	NaN	NaN	NaN	NaN	NaN	NaN	NaN	NaN	NaN	NaN	NaN	NaN	NaN	NaN	NaN	NaN	NaN	NaN	NaN	NaN	NaN	NaN	NaN	20.1946	20.45563	NaN	22.06392	22.33385	21.64592	15	1685.7064	123.02	160310000	AEQGEVDMESHRNAN	P14209;P14209-3
NaN	NaN	NaN	NaN	NaN	NaN	NaN	NaN	NaN	NaN	NaN	NaN	NaN	NaN	NaN	NaN	NaN	NaN	NaN	NaN	NaN	NaN	NaN	NaN	NaN	NaN	NaN	22.21356	22.41129	21.83942	NaN	NaN	NaN	NaN	NaN	NaN	NaN	NaN	NaN	NaN	NaN	NaN	NaN	NaN	17	2158.1144	73.983	14194000	AEQKDRQHTLKHFEHVR	P05067-10;P05067-3;P05067-4;P05067-5;P05067-6;P05067-7;P05067-8;P05067-9;P05067;P05067-11
NaN	24.01308	24.20747	NaN	NaN	NaN	NaN	NaN	NaN	NaN	NaN	NaN	NaN	NaN	NaN	NaN	NaN	NaN	NaN	NaN	NaN	NaN	NaN	NaN	NaN	NaN	NaN	NaN	NaN	NaN	NaN	NaN	NaN	NaN	NaN	NaN	NaN	NaN	NaN	NaN	NaN	NaN	NaN	NaN	9	913.4869	134.08	36302000	AEQLAQIAA	P52565;P52565-2
NaN	NaN	NaN	NaN	NaN	NaN	NaN	NaN	NaN	NaN	NaN	NaN	NaN	NaN	NaN	NaN	NaN	NaN	NaN	NaN	NaN	NaN	NaN	NaN	NaN	NaN	NaN	NaN	NaN	NaN	25.11565	24.29214	NaN	NaN	NaN	NaN	NaN	NaN	NaN	NaN	NaN	NaN	NaN	NaN	13	1568.8747	83.617	56897000	AEQLKNQIRDARK	P62873;P62873-2
NaN	NaN	NaN	NaN	NaN	NaN	NaN	NaN	NaN	NaN	NaN	NaN	NaN	NaN	NaN	NaN	NaN	NaN	NaN	NaN	NaN	NaN	NaN	NaN	NaN	NaN	NaN	NaN	NaN	NaN	26.48936	24.99006	NaN	NaN	NaN	NaN	NaN	NaN	NaN	NaN	NaN	NaN	NaN	NaN	14	1639.9118	106.17	127530000	AEQLKNQIRDARKA	P62873;P62873-2
NaN	NaN	NaN	NaN	NaN	NaN	NaN	NaN	NaN	NaN	NaN	NaN	25.2263	24.99157	25.17314	24.69264	24.63699	24.34604	NaN	NaN	NaN	NaN	NaN	NaN	NaN	NaN	NaN	NaN	NaN	NaN	NaN	NaN	NaN	NaN	NaN	NaN	NaN	NaN	NaN	NaN	NaN	NaN	NaN	NaN	8	952.50903	124.83	184980000	AEQPQPKR	Q9NRR3
27.64086	27.53764	27.59071	NaN	NaN	NaN	NaN	NaN	NaN	NaN	NaN	NaN	NaN	NaN	NaN	NaN	NaN	NaN	NaN	NaN	NaN	NaN	NaN	NaN	NaN	NaN	NaN	NaN	NaN	NaN	NaN	NaN	NaN	NaN	NaN	NaN	NaN	NaN	NaN	NaN	NaN	NaN	NaN	NaN	9	1066.4971	108.74	606230000	AEQPYFIEA	Q7Z4L5
NaN	NaN	NaN	NaN	NaN	NaN	NaN	NaN	NaN	NaN	NaN	NaN	NaN	NaN	NaN	NaN	NaN	NaN	NaN	NaN	NaN	NaN	NaN	NaN	NaN	NaN	NaN	24.76976	24.00127	23.79729	NaN	NaN	NaN	NaN	NaN	NaN	NaN	NaN	NaN	NaN	NaN	NaN	NaN	NaN	12	1443.7318	103.21	59975000	AEQQRLKSQDLE	P06734
NaN	NaN	NaN	NaN	NaN	NaN	NaN	NaN	NaN	NaN	NaN	NaN	NaN	NaN	NaN	NaN	NaN	NaN	NaN	NaN	NaN	NaN	NaN	NaN	NaN	NaN	NaN	NaN	NaN	NaN	24.5969	22.67478	NaN	NaN	NaN	NaN	NaN	NaN	NaN	NaN	NaN	NaN	NaN	NaN	15	1829.9272	68.972	32070000	AEQQRLKSQDLELSW	P06734
NaN	NaN	NaN	NaN	24.25422	24.89638	NaN	NaN	NaN	NaN	NaN	NaN	NaN	NaN	NaN	NaN	NaN	NaN	NaN	NaN	NaN	NaN	NaN	NaN	NaN	NaN	NaN	28.9637	28.80968	28.92564	28.99857	27.57715	NaN	NaN	NaN	27.66078	27.69006	27.60364	NaN	NaN	NaN	NaN	NaN	NaN	16	1943.9701	179.67	2961400000	AEQQRLKSQDLELSWN	P06734
NaN	NaN	NaN	NaN	NaN	NaN	NaN	NaN	NaN	NaN	NaN	NaN	NaN	NaN	NaN	NaN	NaN	NaN	NaN	NaN	NaN	NaN	NaN	NaN	NaN	NaN	NaN	24.06308	24.72156	NaN	NaN	NaN	NaN	NaN	NaN	NaN	NaN	NaN	NaN	NaN	NaN	NaN	NaN	NaN	17	2057.0542	68.82	45192000	AEQQRLKSQDLELSWNL	P06734
NaN	NaN	NaN	24.38344	NaN	NaN	NaN	NaN	NaN	NaN	NaN	NaN	NaN	NaN	NaN	NaN	NaN	NaN	NaN	NaN	NaN	NaN	NaN	NaN	NaN	NaN	NaN	28.82523	28.49381	28.44051	25.16039	22.94487	NaN	NaN	NaN	26.59889	27.27941	26.66709	NaN	NaN	NaN	NaN	NaN	NaN	18	2171.0971	183.7	1683100000	AEQQRLKSQDLELSWNLN	P06734
NaN	NaN	NaN	NaN	NaN	NaN	NaN	NaN	NaN	NaN	NaN	NaN	NaN	NaN	NaN	NaN	NaN	NaN	NaN	NaN	NaN	NaN	NaN	NaN	21.98819	NaN	NaN	27.11128	27.30661	27.10689	23.83653	22.41707	NaN	NaN	NaN	28.30917	28.49003	27.94196	NaN	NaN	NaN	NaN	NaN	NaN	19	2228.1186	171.21	1462000000	AEQQRLKSQDLELSWNLNG	P06734
NaN	NaN	NaN	NaN	NaN	NaN	NaN	NaN	NaN	NaN	NaN	NaN	NaN	NaN	NaN	NaN	NaN	NaN	NaN	NaN	NaN	NaN	NaN	NaN	NaN	NaN	NaN	NaN	NaN	NaN	NaN	NaN	NaN	NaN	NaN	24.07218	NaN	24.1368	NaN	NaN	NaN	NaN	NaN	NaN	21	2469.2612	113.51	36085000	AEQQRLKSQDLELSWNLNGLQ	P06734
NaN	NaN	NaN	NaN	NaN	NaN	NaN	NaN	NaN	NaN	NaN	NaN	25.8772	NaN	25.93078	24.50779	24.46831	24.53475	NaN	NaN	NaN	NaN	NaN	NaN	NaN	NaN	NaN	NaN	NaN	NaN	NaN	NaN	NaN	NaN	NaN	NaN	NaN	NaN	NaN	NaN	NaN	NaN	NaN	NaN	9	1057.588	125.81	196970000	AEQSLRNLK	Q8WZ33
25.00706	24.75552	23.89791	NaN	NaN	NaN	NaN	NaN	NaN	NaN	NaN	NaN	NaN	NaN	NaN	NaN	NaN	NaN	NaN	NaN	NaN	NaN	NaN	NaN	NaN	NaN	NaN	NaN	NaN	NaN	NaN	NaN	NaN	NaN	NaN	NaN	NaN	NaN	NaN	NaN	NaN	NaN	NaN	NaN	9	1075.4934	100.98	77674000	AEQWKTNEA	P61088
NaN	NaN	NaN	NaN	NaN	NaN	NaN	NaN	NaN	NaN	NaN	NaN	NaN	NaN	NaN	NaN	NaN	NaN	NaN	NaN	NaN	NaN	NaN	NaN	NaN	NaN	NaN	NaN	NaN	NaN	NaN	NaN	NaN	NaN	NaN	NaN	27.03601	26.83485	NaN	NaN	NaN	NaN	NaN	NaN	15	1871.9602	119.32	257310000	AEQWNSRLDLLERSR	P13765
NaN	NaN	NaN	NaN	NaN	NaN	NaN	NaN	NaN	NaN	NaN	NaN	NaN	NaN	NaN	NaN	NaN	NaN	NaN	NaN	NaN	NaN	NaN	NaN	NaN	NaN	NaN	NaN	NaN	NaN	NaN	NaN	NaN	NaN	NaN	26.94336	27.304	27.04343	NaN	NaN	NaN	NaN	NaN	NaN	16	2000.0188	96.208	433070000	AEQWNSRLDLLERSRQ	P13765
NaN	NaN	NaN	NaN	NaN	NaN	NaN	NaN	NaN	NaN	NaN	NaN	NaN	NaN	NaN	NaN	NaN	NaN	NaN	NaN	NaN	NaN	NaN	NaN	NaN	NaN	NaN	NaN	NaN	NaN	NaN	NaN	NaN	NaN	NaN	NaN	24.73779	24.37815	NaN	NaN	NaN	NaN	NaN	NaN	17	1949.9768	100.35	49783000	AEQYLKIMGKILDQGED	P30040
NaN	NaN	NaN	NaN	NaN	NaN	NaN	NaN	NaN	NaN	NaN	NaN	NaN	NaN	NaN	NaN	NaN	NaN	NaN	NaN	NaN	NaN	NaN	NaN	NaN	NaN	NaN	NaN	NaN	NaN	NaN	NaN	NaN	NaN	NaN	NaN	NaN	NaN	22.19634	22.45846	NaN	NaN	NaN	NaN	16	1859.9346	118.5	92447000	AERAIEKMNGMLLNDR	P11940;P11940-2
NaN	NaN	NaN	NaN	NaN	NaN	NaN	NaN	NaN	NaN	NaN	NaN	NaN	NaN	NaN	NaN	NaN	NaN	NaN	NaN	NaN	NaN	NaN	NaN	NaN	NaN	NaN	NaN	NaN	NaN	NaN	NaN	27.0801	27.24699	27.1716	NaN	NaN	NaN	26.19415	26.0899	25.92906	NaN	NaN	NaN	17	1988.0295	128.48	703410000	AERAIEKMNGMLLNDRK	P11940;P11940-2
24.98785	24.70662	25.34364	NaN	NaN	NaN	NaN	NaN	NaN	NaN	NaN	NaN	NaN	NaN	NaN	NaN	NaN	NaN	NaN	NaN	NaN	NaN	NaN	NaN	NaN	NaN	NaN	NaN	NaN	NaN	NaN	NaN	NaN	NaN	NaN	NaN	NaN	NaN	NaN	NaN	NaN	NaN	NaN	NaN	9	956.50394	121.67	103230000	AERALQAQA	Q02833-3;Q02833-2;Q02833
24.21985	24.7252	24.47023	NaN	NaN	NaN	NaN	NaN	NaN	NaN	NaN	NaN	NaN	NaN	NaN	NaN	NaN	NaN	NaN	NaN	NaN	NaN	NaN	NaN	NaN	NaN	NaN	NaN	NaN	NaN	NaN	NaN	NaN	NaN	NaN	NaN	NaN	NaN	NaN	NaN	NaN	NaN	NaN	NaN	10	1301.6364	100.88	70516000	AERDRWIEDL	Q86YV0;Q86YV0-2
26.76534	26.78743	26.36363	NaN	NaN	NaN	NaN	NaN	NaN	NaN	NaN	NaN	NaN	NaN	NaN	NaN	NaN	NaN	NaN	NaN	NaN	NaN	NaN	NaN	NaN	NaN	NaN	NaN	NaN	NaN	NaN	NaN	NaN	NaN	NaN	NaN	NaN	NaN	NaN	NaN	NaN	NaN	NaN	NaN	9	874.41446	110.12	316240000	AERDSGLGA	O75157-2;O75157
26.88204	26.72923	25.91189	NaN	NaN	NaN	NaN	NaN	NaN	NaN	NaN	NaN	NaN	NaN	NaN	NaN	NaN	NaN	NaN	NaN	NaN	NaN	NaN	NaN	NaN	NaN	NaN	NaN	NaN	NaN	NaN	NaN	NaN	NaN	NaN	NaN	NaN	NaN	NaN	NaN	NaN	NaN	NaN	NaN	9	938.3586	111.82	298060000	AEREGGMSC	Q96KS0-2;Q96KS0
NaN	NaN	NaN	NaN	NaN	NaN	NaN	NaN	NaN	NaN	NaN	NaN	NaN	NaN	NaN	NaN	NaN	NaN	NaN	NaN	NaN	NaN	NaN	NaN	26.85863	26.89678	25.34753	NaN	NaN	NaN	NaN	NaN	NaN	NaN	NaN	NaN	NaN	NaN	NaN	NaN	NaN	NaN	NaN	NaN	16	1890.0184	116.35	289340000	AEREKEFVARVRASSR	O15400-2;O15400
NaN	NaN	NaN	NaN	NaN	NaN	NaN	NaN	NaN	NaN	NaN	NaN	NaN	NaN	NaN	NaN	NaN	NaN	NaN	NaN	NaN	NaN	NaN	NaN	26.17055	25.86084	24.54987	NaN	NaN	NaN	NaN	NaN	NaN	NaN	NaN	NaN	NaN	NaN	NaN	NaN	NaN	NaN	NaN	NaN	18	2076.1188	53.773	161030000	AEREKEFVARVRASSRVS	O15400-2;O15400
NaN	NaN	NaN	NaN	NaN	NaN	NaN	NaN	NaN	NaN	NaN	NaN	NaN	NaN	NaN	NaN	NaN	NaN	NaN	NaN	NaN	NaN	NaN	NaN	NaN	NaN	NaN	NaN	NaN	NaN	NaN	NaN	NaN	NaN	NaN	NaN	NaN	NaN	NaN	NaN	NaN	27.358	27.08355	27.51345	16	1983.8817	126.77	897510000	AERERELEECQRNHEG	Q9UNE7;Q9UNE7-2
NaN	NaN	NaN	NaN	NaN	NaN	NaN	NaN	NaN	NaN	NaN	NaN	NaN	NaN	NaN	NaN	NaN	NaN	NaN	NaN	NaN	NaN	NaN	NaN	NaN	NaN	NaN	NaN	NaN	NaN	NaN	NaN	NaN	NaN	NaN	NaN	NaN	NaN	NaN	NaN	NaN	26.67398	26.78955	27.0379	17	2098.9086	103.61	588780000	AERERELEECQRNHEGD	Q9UNE7;Q9UNE7-2
NaN	NaN	NaN	NaN	NaN	NaN	NaN	NaN	NaN	NaN	NaN	NaN	NaN	NaN	NaN	NaN	NaN	NaN	NaN	NaN	NaN	NaN	NaN	NaN	NaN	NaN	NaN	NaN	NaN	NaN	NaN	NaN	NaN	NaN	NaN	NaN	NaN	NaN	NaN	NaN	NaN	28.01531	27.91991	27.89758	18	2227.9512	110.74	842630000	AERERELEECQRNHEGDE	Q9UNE7;Q9UNE7-2
NaN	NaN	NaN	NaN	NaN	NaN	NaN	NaN	NaN	NaN	NaN	NaN	NaN	NaN	NaN	NaN	NaN	NaN	NaN	NaN	NaN	NaN	NaN	NaN	NaN	NaN	NaN	NaN	NaN	NaN	NaN	NaN	NaN	NaN	NaN	NaN	NaN	NaN	NaN	NaN	NaN	22.34684	22.79826	23.01393	20	2458.0051	65.47	21098000	AERERELEECQRNHEGDEDD	Q9UNE7;Q9UNE7-2
NaN	NaN	NaN	NaN	NaN	NaN	NaN	NaN	NaN	NaN	NaN	NaN	NaN	NaN	NaN	NaN	NaN	NaN	NaN	NaN	NaN	NaN	NaN	NaN	NaN	NaN	NaN	NaN	NaN	NaN	NaN	NaN	NaN	NaN	NaN	NaN	NaN	NaN	NaN	NaN	NaN	21.49736	21.6943	NaN	22	2682.0961	36.111	6353800	AERERELEECQRNHEGDEDDSH	Q9UNE7;Q9UNE7-2
NaN	NaN	NaN	NaN	NaN	NaN	NaN	NaN	NaN	NaN	NaN	NaN	NaN	NaN	NaN	NaN	NaN	NaN	NaN	NaN	NaN	NaN	NaN	NaN	NaN	NaN	NaN	NaN	NaN	NaN	NaN	NaN	NaN	NaN	NaN	NaN	NaN	NaN	NaN	NaN	NaN	22.705	23.12848	22.78001	24	2937.2656	67.364	23209000	AERERELEECQRNHEGDEDDSHVR	Q9UNE7;Q9UNE7-2
NaN	NaN	NaN	NaN	NaN	NaN	NaN	NaN	NaN	NaN	NaN	NaN	NaN	NaN	NaN	NaN	NaN	NaN	NaN	NaN	NaN	NaN	NaN	NaN	NaN	NaN	NaN	NaN	NaN	NaN	NaN	NaN	NaN	NaN	NaN	24.87455	24.53955	24.15923	NaN	NaN	NaN	NaN	NaN	NaN	15	1811.8479	50.827	73882000	AERFFSDKETFHDIA	Q9BRR6-2;Q9BRR6;Q9BRR6-5
NaN	NaN	NaN	NaN	NaN	NaN	NaN	NaN	NaN	NaN	NaN	NaN	NaN	NaN	NaN	NaN	NaN	NaN	NaN	NaN	NaN	NaN	NaN	NaN	NaN	NaN	NaN	NaN	NaN	NaN	NaN	NaN	NaN	NaN	NaN	26.39113	26.25705	26.02749	NaN	NaN	NaN	NaN	NaN	NaN	16	1939.9064	80.738	236600000	AERFFSDKETFHDIAQ	Q9BRR6-2;Q9BRR6;Q9BRR6-5
NaN	NaN	NaN	NaN	NaN	NaN	NaN	NaN	NaN	NaN	NaN	NaN	24.9033	24.21712	NaN	23.03335	NaN	23.17283	NaN	NaN	NaN	NaN	NaN	NaN	NaN	NaN	NaN	NaN	NaN	NaN	NaN	NaN	NaN	NaN	NaN	NaN	NaN	NaN	NaN	NaN	NaN	NaN	NaN	NaN	10	997.50534	92.439	68922000	AERGAQGPGR	Q6PCB0-3
26.80735	26.98479	26.43887	NaN	NaN	NaN	NaN	NaN	NaN	NaN	NaN	NaN	NaN	NaN	NaN	NaN	NaN	NaN	NaN	NaN	NaN	NaN	NaN	NaN	NaN	NaN	NaN	NaN	NaN	NaN	NaN	NaN	NaN	NaN	NaN	NaN	NaN	NaN	NaN	NaN	NaN	NaN	NaN	NaN	9	977.54066	122.74	341220000	AERGRVPPP	Q86UD0
NaN	NaN	NaN	NaN	NaN	NaN	NaN	NaN	NaN	NaN	NaN	NaN	NaN	NaN	NaN	NaN	NaN	NaN	NaN	NaN	NaN	NaN	NaN	NaN	NaN	NaN	NaN	25.13434	24.47271	24.63339	NaN	NaN	NaN	NaN	NaN	NaN	NaN	NaN	NaN	NaN	NaN	NaN	NaN	NaN	15	1584.822	96.464	86136000	AERIASRAIDNAADL	Q9Y5X2
NaN	NaN	NaN	NaN	NaN	NaN	NaN	NaN	NaN	NaN	NaN	NaN	NaN	NaN	NaN	NaN	NaN	NaN	NaN	NaN	NaN	NaN	NaN	NaN	NaN	NaN	NaN	NaN	NaN	NaN	NaN	NaN	NaN	NaN	NaN	NaN	NaN	NaN	24.99343	25.25685	25.34235	24.1702	24.30577	24.0349	14	1716.9159	114.7	172840000	AERIKLEAERFENL	P49591
NaN	NaN	NaN	NaN	NaN	NaN	NaN	NaN	NaN	NaN	NaN	NaN	NaN	NaN	NaN	NaN	NaN	NaN	NaN	NaN	NaN	NaN	NaN	NaN	NaN	NaN	NaN	NaN	NaN	NaN	NaN	NaN	NaN	NaN	NaN	NaN	NaN	NaN	NaN	NaN	NaN	23.40445	24.19701	25.01048	15	1873.017	147.7	64135000	AERIKLEAERFENLR	P49591
NaN	NaN	NaN	NaN	NaN	NaN	NaN	NaN	NaN	NaN	NaN	NaN	NaN	NaN	NaN	NaN	NaN	NaN	NaN	NaN	NaN	NaN	NaN	NaN	NaN	NaN	NaN	NaN	NaN	NaN	NaN	NaN	NaN	NaN	NaN	23.65009	24.19723	23.77917	NaN	NaN	NaN	NaN	NaN	NaN	14	1784.9282	117.93	46795000	AERIVRKRNWEEAE	O60449-3;O60449-2;O60449
NaN	NaN	NaN	NaN	NaN	NaN	NaN	NaN	NaN	NaN	NaN	NaN	NaN	NaN	NaN	NaN	NaN	NaN	NaN	NaN	NaN	NaN	NaN	NaN	NaN	NaN	NaN	NaN	NaN	NaN	NaN	NaN	NaN	NaN	NaN	26.75251	27.4008	27.50431	NaN	NaN	NaN	NaN	NaN	NaN	15	1941.0293	118.19	480640000	AERIVRKRNWEEAER	O60449-3;O60449-2;O60449
26.62101	26.79489	26.15021	NaN	NaN	NaN	NaN	NaN	NaN	NaN	NaN	NaN	NaN	NaN	NaN	NaN	NaN	NaN	NaN	NaN	NaN	NaN	NaN	NaN	NaN	NaN	NaN	NaN	NaN	NaN	NaN	NaN	NaN	NaN	NaN	NaN	NaN	NaN	NaN	NaN	NaN	NaN	NaN	NaN	9	1075.6138	125.5	294120000	AERKFKQVA	O75190-3;O75190;O75190-2
NaN	NaN	NaN	NaN	NaN	NaN	NaN	NaN	NaN	NaN	NaN	NaN	NaN	NaN	NaN	NaN	NaN	NaN	NaN	NaN	NaN	NaN	NaN	NaN	NaN	NaN	NaN	NaN	NaN	NaN	26.74407	26.23321	NaN	NaN	NaN	NaN	NaN	NaN	NaN	NaN	NaN	NaN	NaN	NaN	17	2226.1842	59.003	191280000	AERKLEEQQRRHREHPK	Q02818
NaN	NaN	NaN	NaN	NaN	NaN	NaN	NaN	NaN	NaN	NaN	NaN	NaN	NaN	NaN	NaN	NaN	NaN	NaN	NaN	NaN	NaN	NaN	NaN	NaN	NaN	NaN	NaN	NaN	NaN	NaN	NaN	NaN	NaN	NaN	NaN	NaN	NaN	NaN	NaN	NaN	26.51358	25.72853	26.4998	14	1690.9816	157.86	246300000	AERKRKAEAARLHR	Q8IWV7
29.39178	29.36133	28.58681	NaN	NaN	NaN	NaN	NaN	NaN	NaN	NaN	NaN	NaN	NaN	NaN	NaN	NaN	NaN	NaN	NaN	NaN	NaN	NaN	NaN	NaN	NaN	NaN	NaN	NaN	NaN	NaN	NaN	NaN	NaN	NaN	NaN	NaN	NaN	NaN	NaN	NaN	NaN	NaN	NaN	9	1099.5734	155.58	1797200000	AERLEQRQA	O75150;O75150-3;O75150-4
NaN	NaN	NaN	NaN	NaN	NaN	NaN	NaN	NaN	NaN	NaN	NaN	NaN	NaN	NaN	NaN	NaN	NaN	NaN	NaN	NaN	NaN	NaN	NaN	NaN	NaN	NaN	22.52301	22.46697	23.35958	NaN	NaN	NaN	NaN	NaN	NaN	NaN	NaN	NaN	NaN	NaN	NaN	NaN	NaN	14	1576.8872	71.354	22588000	AERLFKAMKGLGTR	P08133-2;P08133
NaN	NaN	NaN	NaN	NaN	NaN	NaN	NaN	NaN	NaN	NaN	NaN	NaN	NaN	NaN	NaN	NaN	NaN	NaN	NaN	NaN	NaN	NaN	NaN	NaN	NaN	NaN	24.63766	24.91137	25.08436	NaN	NaN	NaN	NaN	NaN	NaN	NaN	NaN	26.54004	26.16177	26.51841	NaN	NaN	NaN	16	1805.957	140.8	392800000	AERLFKAMKGLGTRDN	P08133-2;P08133
24.58829	24.65938	25.62912	NaN	NaN	NaN	NaN	NaN	NaN	NaN	NaN	NaN	NaN	NaN	NaN	NaN	NaN	NaN	NaN	NaN	NaN	NaN	NaN	NaN	NaN	NaN	NaN	NaN	NaN	NaN	NaN	NaN	NaN	NaN	NaN	NaN	NaN	NaN	NaN	NaN	NaN	NaN	NaN	NaN	9	1038.4804	144.9	103620000	AERMGFTEV	P55265;P55265-4;P55265-5
25.79769	26.30039	25.78923	NaN	NaN	NaN	NaN	NaN	NaN	NaN	NaN	NaN	NaN	NaN	NaN	NaN	NaN	NaN	NaN	NaN	NaN	NaN	NaN	NaN	NaN	NaN	NaN	NaN	NaN	NaN	NaN	NaN	NaN	NaN	NaN	NaN	NaN	NaN	NaN	NaN	NaN	NaN	NaN	NaN	10	969.48796	137.14	198960000	AERPGEAAVA	P29966
25.23688	25.49039	24.7214	NaN	NaN	NaN	NaN	NaN	NaN	NaN	NaN	NaN	NaN	NaN	NaN	NaN	NaN	NaN	NaN	NaN	NaN	NaN	NaN	NaN	NaN	NaN	NaN	NaN	NaN	NaN	NaN	NaN	NaN	NaN	NaN	NaN	NaN	NaN	NaN	NaN	NaN	NaN	NaN	NaN	9	931.47231	119.21	114340000	AERSTNIAA	Q7Z4H3-2;Q7Z4H3
25.01865	24.76507	23.93787	NaN	NaN	NaN	NaN	NaN	NaN	NaN	NaN	NaN	NaN	NaN	NaN	NaN	NaN	NaN	NaN	NaN	NaN	NaN	NaN	NaN	NaN	NaN	NaN	NaN	NaN	NaN	NaN	NaN	NaN	NaN	NaN	NaN	NaN	NaN	NaN	NaN	NaN	NaN	NaN	NaN	9	1040.4233	133.86	78573000	AERYDDMAA	P63104;P31946-2;P31946;P61981
NaN	NaN	NaN	NaN	NaN	NaN	NaN	NaN	NaN	NaN	NaN	NaN	NaN	NaN	NaN	NaN	NaN	NaN	NaN	NaN	NaN	NaN	NaN	NaN	NaN	NaN	NaN	NaN	NaN	NaN	NaN	NaN	26.42638	26.50912	25.98207	NaN	NaN	NaN	NaN	NaN	NaN	NaN	NaN	NaN	15	1641.7491	83.617	251970000	AERYDDMAAAMKAVT	P31946-2;P31946
NaN	NaN	NaN	NaN	NaN	NaN	NaN	NaN	NaN	NaN	NaN	NaN	NaN	NaN	NaN	NaN	NaN	NaN	NaN	NaN	NaN	NaN	NaN	NaN	NaN	NaN	NaN	NaN	NaN	NaN	NaN	NaN	24.05499	24.52964	24.617	NaN	NaN	NaN	NaN	NaN	NaN	NaN	NaN	NaN	15	1684.7549	51.265	67379000	AERYDDMAAAMKNVT	P61981
27.13604	26.85994	26.54988	NaN	NaN	NaN	NaN	NaN	NaN	NaN	NaN	NaN	NaN	NaN	NaN	NaN	NaN	NaN	NaN	NaN	NaN	NaN	NaN	NaN	NaN	NaN	NaN	NaN	NaN	NaN	NaN	NaN	NaN	NaN	NaN	NaN	NaN	NaN	NaN	NaN	NaN	NaN	NaN	NaN	10	1127.4553	101.43	367530000	AERYDDMASA	Q04917
NaN	NaN	22.30304	NaN	NaN	NaN	NaN	NaN	NaN	NaN	NaN	NaN	NaN	NaN	NaN	NaN	NaN	NaN	NaN	NaN	NaN	NaN	NaN	NaN	NaN	NaN	NaN	NaN	NaN	NaN	NaN	NaN	NaN	NaN	NaN	NaN	NaN	NaN	NaN	NaN	NaN	NaN	NaN	NaN	9	729.32933	116.11	5174700	AESAAGGPA	O94964-2
25.94215	25.82767	25.4009	NaN	NaN	NaN	NaN	NaN	NaN	NaN	NaN	NaN	NaN	NaN	NaN	NaN	NaN	NaN	NaN	NaN	NaN	NaN	NaN	NaN	NaN	NaN	NaN	NaN	NaN	NaN	NaN	NaN	NaN	NaN	NaN	NaN	NaN	NaN	NaN	NaN	NaN	NaN	NaN	NaN	9	830.37701	122.18	168330000	AESAQSPAA	P38398-8;P38398-4;P38398;P38398-7;P38398-5;P38398-3;P38398-6
26.79897	26.65349	26.43801	NaN	NaN	NaN	NaN	NaN	NaN	NaN	NaN	NaN	NaN	NaN	NaN	NaN	NaN	NaN	NaN	NaN	NaN	NaN	NaN	NaN	NaN	NaN	NaN	NaN	NaN	NaN	NaN	NaN	NaN	NaN	NaN	NaN	NaN	NaN	NaN	NaN	NaN	NaN	NaN	NaN	9	931.47231	109.71	313240000	AESAQTRVA	O43823
25.86726	25.8742	25.34739	NaN	NaN	NaN	NaN	NaN	NaN	NaN	NaN	NaN	NaN	NaN	NaN	NaN	NaN	NaN	NaN	NaN	NaN	NaN	NaN	NaN	NaN	NaN	NaN	NaN	NaN	NaN	NaN	NaN	NaN	NaN	NaN	NaN	NaN	NaN	NaN	NaN	NaN	NaN	NaN	NaN	9	886.36684	138.83	165400000	AESDPSNAP	Q96JJ3;Q96JJ3-3
23.63168	23.63556	23.12214	NaN	NaN	NaN	NaN	NaN	NaN	NaN	NaN	NaN	NaN	NaN	NaN	NaN	NaN	NaN	NaN	NaN	NaN	NaN	NaN	NaN	NaN	NaN	NaN	NaN	NaN	NaN	NaN	NaN	NaN	NaN	NaN	NaN	NaN	NaN	NaN	NaN	NaN	NaN	NaN	NaN	9	969.45157	98.629	35158000	AESENPPRA	Q9H0W8;Q9H0W8-2
NaN	NaN	NaN	NaN	NaN	NaN	NaN	NaN	NaN	NaN	NaN	NaN	NaN	NaN	NaN	NaN	NaN	NaN	NaN	NaN	NaN	NaN	NaN	NaN	25.26216	24.85119	23.3652	NaN	NaN	NaN	NaN	NaN	NaN	NaN	NaN	23.586	24.33149	24.13774	NaN	NaN	NaN	NaN	NaN	NaN	13	1613.8314	91.62	133470000	AESFVNVKRWLHE	Q15286;Q15286-2
NaN	NaN	NaN	NaN	NaN	NaN	NaN	NaN	NaN	NaN	NaN	NaN	NaN	NaN	NaN	NaN	NaN	NaN	NaN	NaN	NaN	NaN	NaN	NaN	24.33729	24.55608	21.86401	NaN	NaN	NaN	NaN	NaN	NaN	NaN	NaN	NaN	NaN	NaN	NaN	NaN	NaN	NaN	NaN	NaN	15	1840.9584	65.942	49680000	AESFVNVKRWLHEIN	Q15286;Q15286-2
23.7688	24.03103	23.36119	NaN	NaN	NaN	NaN	NaN	NaN	NaN	NaN	NaN	NaN	NaN	NaN	NaN	NaN	NaN	NaN	NaN	NaN	NaN	NaN	NaN	NaN	NaN	NaN	NaN	NaN	NaN	NaN	NaN	NaN	NaN	NaN	NaN	NaN	NaN	NaN	NaN	NaN	NaN	NaN	NaN	9	846.4447	124.98	42209000	AESKASLAA	Q14149
30.47199	30.42342	30.3317	NaN	NaN	NaN	NaN	NaN	NaN	NaN	NaN	NaN	NaN	NaN	NaN	NaN	NaN	NaN	NaN	NaN	NaN	NaN	NaN	NaN	NaN	NaN	NaN	NaN	NaN	NaN	NaN	NaN	NaN	NaN	NaN	NaN	NaN	NaN	NaN	NaN	NaN	NaN	NaN	NaN	9	915.44101	123.16	4280600000	AESPASRQA	Q86YP4-2;Q86YP4;Q86YP4-3
31.63045	31.54504	31.40202	NaN	NaN	NaN	NaN	NaN	NaN	NaN	NaN	NaN	NaN	NaN	NaN	NaN	NaN	NaN	NaN	NaN	NaN	NaN	NaN	NaN	NaN	NaN	NaN	NaN	NaN	NaN	NaN	NaN	NaN	NaN	NaN	NaN	NaN	NaN	NaN	NaN	NaN	NaN	NaN	NaN	10	986.47812	138.26	9295300000	AESPASRQAA	Q86YP4-2;Q86YP4;Q86YP4-3
25.96184	25.59098	25.12455	NaN	NaN	NaN	NaN	NaN	NaN	NaN	NaN	NaN	NaN	NaN	NaN	NaN	NaN	NaN	NaN	NaN	NaN	NaN	NaN	NaN	NaN	NaN	NaN	NaN	NaN	NaN	NaN	NaN	NaN	NaN	NaN	NaN	NaN	NaN	NaN	NaN	NaN	NaN	NaN	NaN	11	1057.5152	114.5	152480000	AESPASRQAAA	Q86YP4-2;Q86YP4;Q86YP4-3
29.7399	29.77579	28.9955	NaN	NaN	NaN	NaN	NaN	NaN	NaN	NaN	NaN	NaN	NaN	NaN	NaN	NaN	NaN	NaN	NaN	NaN	NaN	NaN	NaN	NaN	NaN	NaN	NaN	NaN	NaN	NaN	NaN	NaN	NaN	NaN	NaN	NaN	NaN	NaN	NaN	NaN	NaN	NaN	NaN	9	892.39266	107.69	2351000000	AESPGFSQA	O94868;O94868-2
27.65239	27.46162	27.14919	NaN	NaN	NaN	NaN	NaN	NaN	NaN	NaN	NaN	NaN	NaN	NaN	NaN	NaN	NaN	NaN	NaN	NaN	NaN	NaN	NaN	NaN	NaN	NaN	NaN	NaN	NaN	NaN	NaN	NaN	NaN	NaN	NaN	NaN	NaN	NaN	NaN	NaN	NaN	NaN	NaN	10	987.4509	155	544630000	AESQTPTPSA	P55265;P55265-4;P55265-5;P55265-2;P55265-3
NaN	NaN	NaN	NaN	NaN	NaN	NaN	NaN	NaN	NaN	NaN	NaN	NaN	NaN	NaN	NaN	NaN	NaN	NaN	NaN	NaN	NaN	NaN	NaN	NaN	NaN	NaN	23.70841	22.87796	NaN	NaN	NaN	NaN	NaN	NaN	NaN	NaN	NaN	NaN	NaN	NaN	NaN	NaN	NaN	18	1789.8218	37.583	21415000	AESSEDDVVAPSQSLLSG	Q13428-6;Q13428-7;Q13428;Q13428-3;Q13428-4;Q13428-2;Q13428-8
NaN	NaN	NaN	NaN	NaN	NaN	NaN	NaN	NaN	NaN	NaN	NaN	NaN	NaN	NaN	NaN	NaN	NaN	NaN	NaN	NaN	NaN	NaN	NaN	NaN	NaN	NaN	24.92985	24.98011	24.97461	NaN	NaN	NaN	NaN	NaN	NaN	NaN	NaN	NaN	NaN	NaN	NaN	NaN	NaN	16	1694.9679	110.97	98027000	AESTIVPIKGKDRKPG	O15165-8;O15165-5;O15165-4;O15165-3;O15165-7;O15165-6;O15165-2;O15165
NaN	NaN	NaN	NaN	NaN	NaN	NaN	NaN	NaN	NaN	NaN	NaN	NaN	NaN	NaN	NaN	NaN	NaN	NaN	NaN	NaN	NaN	NaN	NaN	NaN	NaN	NaN	24.24721	24.25803	24.46183	NaN	NaN	NaN	NaN	NaN	NaN	NaN	NaN	NaN	NaN	NaN	NaN	NaN	NaN	17	1809.0108	136.48	63083000	AESTIVPIKGKDRKPGN	O15165-8;O15165-5;O15165-4;O15165-3;O15165-7;O15165-6;O15165-2;O15165
NaN	NaN	NaN	NaN	NaN	NaN	NaN	NaN	NaN	NaN	NaN	NaN	NaN	NaN	NaN	NaN	NaN	NaN	NaN	NaN	NaN	NaN	NaN	NaN	NaN	NaN	NaN	24.46351	24.29558	24.36105	NaN	NaN	23.36212	23.70092	22.82262	NaN	NaN	NaN	NaN	NaN	NaN	NaN	NaN	NaN	18	1922.0949	96.208	97110000	AESTIVPIKGKDRKPGNL	O15165-8;O15165-5;O15165-4;O15165-3;O15165-7;O15165-6;O15165-2;O15165
NaN	NaN	NaN	NaN	NaN	NaN	NaN	NaN	NaN	NaN	NaN	NaN	25.31828	25.06147	25.06452	24.59634	24.57068	24.13234	NaN	NaN	NaN	NaN	NaN	NaN	NaN	NaN	NaN	NaN	NaN	NaN	NaN	NaN	NaN	NaN	NaN	NaN	NaN	NaN	NaN	NaN	NaN	NaN	NaN	NaN	11	1187.6146	143.45	180610000	AESVSEVVVNR	O00411
24.20389	24.61065	25.33555	NaN	NaN	NaN	NaN	NaN	NaN	NaN	NaN	NaN	NaN	NaN	NaN	NaN	NaN	NaN	NaN	NaN	NaN	NaN	NaN	NaN	NaN	NaN	NaN	NaN	NaN	NaN	NaN	NaN	NaN	NaN	NaN	NaN	NaN	NaN	NaN	NaN	NaN	NaN	NaN	NaN	9	916.52295	135.83	87283000	AESVVKLTA	P04183
NaN	NaN	NaN	NaN	NaN	NaN	NaN	NaN	NaN	NaN	NaN	NaN	NaN	NaN	NaN	NaN	NaN	NaN	NaN	NaN	NaN	NaN	NaN	NaN	NaN	NaN	NaN	NaN	NaN	NaN	NaN	NaN	NaN	NaN	NaN	NaN	NaN	NaN	NaN	NaN	NaN	22.71282	22.3415	22.80495	14	1658.9005	69.864	19517000	AETAPGVHKRYFRK	O60880-4;O60880
NaN	NaN	NaN	25.29488	25.20322	24.67928	NaN	NaN	NaN	NaN	NaN	NaN	NaN	NaN	NaN	NaN	NaN	NaN	NaN	NaN	NaN	NaN	NaN	NaN	NaN	NaN	NaN	NaN	NaN	NaN	NaN	NaN	NaN	NaN	NaN	NaN	NaN	NaN	NaN	NaN	NaN	NaN	NaN	NaN	9	990.5386	135.35	106660000	AETAVQLFI	P62495;P62495-2
23.6424	23.89477	24.1958	NaN	NaN	NaN	NaN	NaN	NaN	NaN	NaN	NaN	NaN	NaN	NaN	NaN	NaN	NaN	NaN	NaN	NaN	NaN	NaN	NaN	NaN	NaN	NaN	NaN	NaN	NaN	NaN	NaN	NaN	NaN	NaN	NaN	NaN	NaN	NaN	NaN	NaN	NaN	NaN	NaN	10	989.46655	113.26	47907000	AETDLSQGVA	Q9BSJ8;Q9BSJ8-2
27.64148	27.54008	27.05124	NaN	NaN	NaN	NaN	NaN	NaN	NaN	NaN	NaN	NaN	NaN	NaN	NaN	NaN	NaN	NaN	NaN	NaN	NaN	NaN	NaN	NaN	NaN	NaN	NaN	NaN	NaN	NaN	NaN	NaN	NaN	NaN	NaN	NaN	NaN	NaN	NaN	NaN	NaN	NaN	NaN	9	973.44649	141.39	543600000	AETDTPNRA	P04035-2;P04035;P04035-3
29.20041	29.67504	29.66296	NaN	NaN	NaN	NaN	NaN	NaN	NaN	NaN	NaN	NaN	NaN	NaN	NaN	NaN	NaN	NaN	NaN	NaN	NaN	NaN	NaN	NaN	NaN	NaN	NaN	NaN	NaN	NaN	NaN	NaN	NaN	NaN	NaN	NaN	NaN	NaN	NaN	NaN	NaN	NaN	NaN	9	1028.4815	175.51	2324100000	AETEFFSKA	Q15468;Q15468-2
29.75956	29.53644	29.2184	NaN	NaN	NaN	NaN	NaN	NaN	NaN	NaN	NaN	NaN	NaN	NaN	NaN	NaN	NaN	NaN	NaN	NaN	NaN	NaN	NaN	NaN	NaN	NaN	NaN	NaN	NaN	NaN	NaN	NaN	NaN	NaN	NaN	NaN	NaN	NaN	NaN	NaN	NaN	NaN	NaN	9	987.49852	166.52	2312200000	AETELQRAA	A1XBS5-2;A1XBS5-3;A1XBS5;A1XBS5-4
25.54728	NaN	NaN	NaN	NaN	NaN	NaN	NaN	NaN	NaN	NaN	NaN	NaN	NaN	NaN	NaN	NaN	NaN	NaN	NaN	NaN	NaN	NaN	NaN	NaN	NaN	NaN	NaN	NaN	NaN	NaN	NaN	NaN	NaN	NaN	NaN	NaN	NaN	NaN	NaN	NaN	NaN	NaN	NaN	9	944.42396	108.98	49034000	AETEPWAAA	P46379-3;P46379-2;P46379;P46379-5
NaN	NaN	NaN	NaN	NaN	NaN	NaN	NaN	NaN	NaN	NaN	NaN	NaN	NaN	NaN	NaN	NaN	NaN	NaN	NaN	NaN	NaN	NaN	NaN	NaN	NaN	NaN	NaN	NaN	NaN	NaN	NaN	23.6739	23.38719	23.29838	NaN	NaN	NaN	NaN	NaN	NaN	NaN	NaN	NaN	14	1421.7878	66.706	34669000	AETIEALHAAGLKV	Q8NB49-2;Q8NB49-3;Q8NB49-4;Q8NB49
NaN	NaN	NaN	NaN	NaN	NaN	NaN	NaN	NaN	NaN	NaN	NaN	NaN	NaN	NaN	NaN	NaN	NaN	NaN	NaN	NaN	NaN	NaN	NaN	NaN	NaN	NaN	NaN	NaN	NaN	NaN	NaN	NaN	NaN	NaN	NaN	NaN	NaN	NaN	NaN	NaN	NaN	NaN	23.03922	21	2325.1852	68.82	8619800	AETIKNVRTATESFASDPILY	P14618;P14618-3;P14618-2
27.39966	27.18016	27.02094	NaN	NaN	NaN	NaN	NaN	NaN	NaN	NaN	NaN	NaN	NaN	NaN	NaN	NaN	NaN	NaN	NaN	NaN	NaN	NaN	NaN	NaN	NaN	NaN	NaN	NaN	NaN	NaN	NaN	NaN	NaN	NaN	NaN	NaN	NaN	NaN	NaN	NaN	NaN	NaN	NaN	9	914.44576	142.08	465320000	AETPAREAA	Q96BN8
23.69232	23.6202	23.22232	NaN	NaN	NaN	NaN	NaN	NaN	NaN	NaN	NaN	NaN	NaN	NaN	NaN	NaN	NaN	NaN	NaN	NaN	NaN	NaN	NaN	NaN	NaN	NaN	NaN	NaN	NaN	NaN	NaN	NaN	NaN	NaN	NaN	NaN	NaN	NaN	NaN	NaN	NaN	NaN	NaN	9	889.40289	148.33	36236000	AETPTTAEA	Q9NUA8;Q9NUA8-2
25.54469	26.0216	25.54401	NaN	NaN	NaN	NaN	NaN	NaN	NaN	NaN	NaN	NaN	NaN	NaN	NaN	NaN	NaN	NaN	NaN	NaN	NaN	NaN	NaN	NaN	NaN	NaN	NaN	NaN	NaN	NaN	NaN	NaN	NaN	NaN	NaN	NaN	NaN	NaN	NaN	NaN	NaN	NaN	NaN	9	911.43486	124.37	165990000	AETQQPPAA	P67809
24.70366	25.45995	24.4204	NaN	NaN	NaN	NaN	NaN	NaN	NaN	NaN	NaN	NaN	NaN	NaN	NaN	NaN	NaN	NaN	NaN	NaN	NaN	NaN	NaN	NaN	NaN	NaN	NaN	NaN	NaN	NaN	NaN	NaN	NaN	NaN	NaN	NaN	NaN	NaN	NaN	NaN	NaN	NaN	NaN	10	922.4066	128.57	95932000	AETSAVCTAA	Q9UJ83-2;Q9UJ83;Q9UJ83-3;Q9UJ83-4
23.89125	24.16806	24.25054	NaN	NaN	NaN	NaN	NaN	NaN	NaN	NaN	NaN	NaN	NaN	NaN	NaN	NaN	NaN	NaN	NaN	NaN	NaN	NaN	NaN	NaN	NaN	NaN	NaN	NaN	NaN	NaN	NaN	NaN	NaN	NaN	NaN	NaN	NaN	NaN	NaN	NaN	NaN	NaN	NaN	9	881.44945	138.25	54368000	AETSPAPIP	Q8NF37
NaN	NaN	NaN	NaN	NaN	NaN	NaN	NaN	NaN	NaN	NaN	NaN	NaN	NaN	NaN	NaN	NaN	NaN	NaN	NaN	NaN	NaN	NaN	NaN	NaN	NaN	NaN	NaN	NaN	NaN	NaN	NaN	NaN	NaN	NaN	NaN	25.54165	25.07026	NaN	NaN	NaN	NaN	NaN	NaN	16	2050.8843	61.353	84072000	AETTEDFWRMLWEHNS	P23468-3;P23468-7;P23468-5;P23468-4;P23468-6;P23468-2;P23468
23.92669	23.90619	23.91296	NaN	NaN	NaN	NaN	NaN	NaN	NaN	NaN	NaN	NaN	NaN	NaN	NaN	NaN	NaN	NaN	NaN	NaN	NaN	NaN	NaN	NaN	NaN	NaN	NaN	NaN	NaN	NaN	NaN	NaN	NaN	NaN	NaN	NaN	NaN	NaN	NaN	NaN	NaN	NaN	NaN	9	973.54441	118.5	47462000	AETTKLSKP	Q9Y2G8;Q9Y2G8-2
24.69003	25.51497	25.17859	NaN	NaN	NaN	NaN	NaN	NaN	NaN	NaN	NaN	NaN	NaN	NaN	NaN	NaN	NaN	NaN	NaN	NaN	NaN	NaN	NaN	NaN	NaN	NaN	NaN	NaN	NaN	NaN	NaN	NaN	NaN	NaN	NaN	NaN	NaN	NaN	NaN	NaN	NaN	NaN	NaN	11	1083.5084	98.458	112990000	AETTSGTFLSA	Q9Y2P8;Q9Y2P8-2
24.62578	24.98398	24.505	NaN	NaN	NaN	NaN	NaN	NaN	NaN	NaN	NaN	NaN	NaN	NaN	NaN	NaN	NaN	NaN	NaN	NaN	NaN	NaN	NaN	NaN	NaN	NaN	NaN	NaN	NaN	NaN	NaN	NaN	NaN	NaN	NaN	NaN	NaN	NaN	NaN	NaN	NaN	NaN	NaN	10	812.40283	104.8	82881000	AEVAGPGAAA	Q68DC2-3;Q68DC2;Q68DC2-4
NaN	NaN	NaN	NaN	NaN	NaN	NaN	NaN	NaN	NaN	NaN	NaN	NaN	NaN	NaN	NaN	NaN	NaN	NaN	NaN	NaN	NaN	NaN	NaN	NaN	NaN	NaN	NaN	NaN	NaN	NaN	NaN	NaN	NaN	NaN	25.22777	23.82299	25.32327	NaN	NaN	NaN	NaN	NaN	NaN	16	1754.9203	85.734	96114000	AEVAGQFVIKLTHDVE	P02786
29.05007	28.89467	28.50756	NaN	NaN	NaN	NaN	NaN	NaN	NaN	NaN	NaN	NaN	NaN	NaN	NaN	NaN	NaN	NaN	NaN	NaN	NaN	NaN	NaN	NaN	NaN	NaN	NaN	NaN	NaN	NaN	NaN	NaN	NaN	NaN	NaN	NaN	NaN	NaN	NaN	NaN	NaN	NaN	NaN	9	885.46683	137.62	1436500000	AEVARAQAA	P40227;P40227-2
28.75462	28.5093	28.32157	NaN	NaN	NaN	NaN	NaN	NaN	NaN	NaN	NaN	NaN	NaN	NaN	NaN	NaN	NaN	NaN	NaN	NaN	NaN	NaN	NaN	NaN	NaN	NaN	NaN	NaN	NaN	NaN	NaN	NaN	NaN	NaN	NaN	NaN	NaN	NaN	NaN	NaN	NaN	NaN	NaN	9	901.46174	166.16	1170400000	AEVARQGTA	Q96F63
29.93761	30.30498	30.2835	NaN	NaN	NaN	NaN	NaN	NaN	NaN	NaN	NaN	NaN	NaN	NaN	NaN	NaN	NaN	NaN	NaN	NaN	NaN	NaN	NaN	NaN	NaN	NaN	NaN	NaN	NaN	NaN	NaN	NaN	NaN	NaN	NaN	NaN	NaN	NaN	NaN	NaN	NaN	NaN	NaN	9	847.37457	130.05	3661700000	AEVDAAMAA	P22626;P22626-2
28.61179	28.64427	28.19366	NaN	NaN	NaN	NaN	NaN	NaN	NaN	NaN	NaN	NaN	NaN	NaN	NaN	NaN	NaN	NaN	NaN	NaN	NaN	NaN	NaN	NaN	NaN	NaN	NaN	NaN	NaN	NaN	NaN	NaN	NaN	NaN	NaN	NaN	NaN	NaN	NaN	NaN	NaN	NaN	NaN	9	971.53999	133.23	1136800000	AEVDKLRAA	Q9UDT6-2;Q9UDT6
NaN	NaN	NaN	NaN	NaN	NaN	NaN	NaN	NaN	NaN	NaN	NaN	NaN	26.14936	26.50293	NaN	26.36783	25.98481	NaN	NaN	NaN	NaN	NaN	NaN	NaN	NaN	NaN	NaN	NaN	NaN	NaN	NaN	NaN	NaN	NaN	NaN	NaN	NaN	NaN	NaN	NaN	NaN	NaN	NaN	9	973.51926	180.45	322530000	AEVDKVTGR	P63220
NaN	26.41833	NaN	NaN	NaN	NaN	NaN	NaN	NaN	NaN	NaN	NaN	NaN	NaN	NaN	NaN	NaN	NaN	NaN	NaN	NaN	NaN	NaN	NaN	NaN	NaN	NaN	NaN	NaN	NaN	NaN	NaN	NaN	NaN	NaN	NaN	NaN	NaN	NaN	NaN	NaN	NaN	NaN	NaN	9	873.40798	158.03	89683000	AEVEGIGEA	O95072-2;O95072
26.4545	26.23535	25.51446	NaN	NaN	NaN	NaN	NaN	NaN	NaN	NaN	NaN	NaN	NaN	NaN	NaN	NaN	NaN	NaN	NaN	NaN	NaN	NaN	NaN	NaN	NaN	NaN	NaN	NaN	NaN	NaN	NaN	NaN	NaN	NaN	NaN	NaN	NaN	NaN	NaN	NaN	NaN	NaN	NaN	9	940.49779	111.95	218890000	AEVEGRLPA	Q96RU3-4;Q96RU3-3;Q96RU3-5;Q96RU3-2;Q96RU3
23.46725	NaN	22.52246	NaN	NaN	NaN	NaN	NaN	NaN	NaN	NaN	NaN	NaN	NaN	NaN	NaN	NaN	NaN	NaN	NaN	NaN	NaN	NaN	NaN	NaN	NaN	NaN	NaN	NaN	NaN	NaN	NaN	NaN	NaN	NaN	NaN	NaN	NaN	NaN	NaN	NaN	NaN	NaN	NaN	9	983.45599	136.27	17622000	AEVEPQSQP	Q2TAL8
27.02559	27.17674	26.9684	NaN	NaN	NaN	NaN	NaN	NaN	NaN	NaN	NaN	NaN	NaN	NaN	NaN	NaN	NaN	NaN	NaN	NaN	NaN	NaN	NaN	NaN	NaN	NaN	NaN	NaN	NaN	NaN	NaN	NaN	NaN	NaN	NaN	NaN	NaN	NaN	NaN	NaN	NaN	NaN	NaN	9	941.43419	166.86	419650000	AEVEPTPEA	O94992
NaN	NaN	NaN	NaN	NaN	NaN	NaN	NaN	NaN	NaN	NaN	NaN	NaN	NaN	NaN	NaN	NaN	NaN	NaN	NaN	NaN	NaN	NaN	NaN	25.40734	24.74771	24.70904	NaN	NaN	NaN	NaN	NaN	NaN	NaN	NaN	NaN	NaN	NaN	NaN	NaN	NaN	NaN	NaN	NaN	12	1497.8012	103.43	100100000	AEVERLRRENQV	Q10589-2;Q10589
NaN	NaN	NaN	NaN	NaN	NaN	NaN	NaN	NaN	NaN	NaN	NaN	NaN	NaN	NaN	NaN	NaN	NaN	NaN	NaN	NaN	NaN	NaN	NaN	28.09083	27.8095	26.79489	NaN	NaN	NaN	NaN	NaN	NaN	NaN	NaN	NaN	NaN	NaN	NaN	NaN	NaN	NaN	NaN	NaN	13	1610.8853	84.297	637530000	AEVERLRRENQVL	Q10589-2;Q10589
NaN	NaN	NaN	NaN	NaN	NaN	NaN	NaN	NaN	NaN	NaN	NaN	NaN	NaN	NaN	NaN	NaN	NaN	NaN	NaN	NaN	NaN	NaN	NaN	28.76617	28.42758	27.13682	NaN	NaN	NaN	NaN	NaN	NaN	NaN	NaN	NaN	NaN	NaN	NaN	NaN	NaN	NaN	NaN	NaN	14	1697.9173	74.76	965150000	AEVERLRRENQVLS	Q10589-2;Q10589
NaN	NaN	NaN	NaN	NaN	NaN	NaN	NaN	NaN	NaN	NaN	NaN	NaN	NaN	NaN	NaN	NaN	NaN	NaN	NaN	NaN	NaN	NaN	NaN	24.83292	24.97145	23.48665	NaN	NaN	NaN	NaN	NaN	NaN	NaN	NaN	NaN	NaN	NaN	NaN	NaN	NaN	NaN	NaN	NaN	15	1796.9857	55.724	74536000	AEVERLRRENQVLSV	Q10589-2;Q10589
NaN	NaN	NaN	NaN	NaN	NaN	NaN	NaN	NaN	NaN	NaN	NaN	NaN	NaN	NaN	NaN	NaN	NaN	NaN	NaN	NaN	NaN	NaN	NaN	26.99852	27.01701	26.21815	NaN	NaN	NaN	NaN	NaN	NaN	NaN	NaN	NaN	NaN	NaN	NaN	NaN	NaN	NaN	NaN	NaN	16	1953.0868	171.46	347950000	AEVERLRRENQVLSVR	Q10589-2;Q10589
24.07112	23.8149	NaN	NaN	NaN	NaN	NaN	NaN	NaN	NaN	NaN	NaN	NaN	NaN	NaN	NaN	NaN	NaN	NaN	NaN	NaN	NaN	NaN	NaN	NaN	NaN	NaN	NaN	NaN	NaN	NaN	NaN	NaN	NaN	NaN	NaN	NaN	NaN	NaN	NaN	NaN	NaN	NaN	NaN	9	933.44034	114.65	32382000	AEVESSKNA	Q8NEF9
26.14707	26.66858	NaN	NaN	NaN	NaN	NaN	NaN	NaN	NaN	NaN	NaN	NaN	NaN	NaN	NaN	NaN	NaN	NaN	NaN	NaN	NaN	NaN	NaN	NaN	NaN	NaN	NaN	NaN	NaN	NaN	NaN	NaN	NaN	NaN	NaN	NaN	NaN	NaN	NaN	NaN	NaN	NaN	NaN	9	925.49092	104.11	180980000	AEVFPPPVA	Q9UPN6;Q9UPN6-2
26.11474	26.71803	26.77417	NaN	NaN	NaN	NaN	NaN	NaN	NaN	NaN	NaN	NaN	NaN	NaN	NaN	NaN	NaN	NaN	NaN	NaN	NaN	NaN	NaN	NaN	NaN	NaN	NaN	NaN	NaN	NaN	NaN	NaN	NaN	NaN	NaN	NaN	NaN	NaN	NaN	NaN	NaN	NaN	NaN	9	969.56073	117.04	297820000	AEVGRVLQV	Q8N6R0-3;Q8N6R0;Q8N6R0-4;Q8N6R0-2
30.28229	30.07342	29.88502	NaN	NaN	NaN	NaN	NaN	NaN	NaN	NaN	NaN	NaN	NaN	NaN	NaN	NaN	NaN	NaN	NaN	NaN	NaN	NaN	NaN	NaN	NaN	NaN	NaN	NaN	NaN	NaN	NaN	NaN	NaN	NaN	NaN	NaN	NaN	NaN	NaN	NaN	NaN	NaN	NaN	9	846.4447	112.41	3427100000	AEVKGSVSA	O94762-4;O94762
29.30633	29.37838	29.02009	NaN	NaN	NaN	NaN	NaN	NaN	NaN	NaN	NaN	NaN	NaN	NaN	NaN	NaN	NaN	NaN	NaN	NaN	NaN	NaN	NaN	NaN	NaN	NaN	NaN	NaN	NaN	NaN	NaN	NaN	NaN	NaN	NaN	NaN	NaN	NaN	NaN	NaN	NaN	NaN	NaN	9	883.51272	98.933	1906100000	AEVKKPAAA	P50454
NaN	NaN	NaN	NaN	NaN	NaN	NaN	NaN	NaN	NaN	NaN	NaN	NaN	NaN	NaN	NaN	NaN	NaN	NaN	NaN	NaN	NaN	NaN	NaN	NaN	NaN	NaN	NaN	NaN	NaN	28.92719	28.10239	NaN	NaN	NaN	NaN	NaN	NaN	24.50761	24.65409	24.78402	NaN	NaN	NaN	14	1497.8039	191.53	1050800000	AEVLKVLGNPKSDE	P60660;P60660-2;P14649
NaN	NaN	NaN	NaN	NaN	NaN	NaN	NaN	NaN	NaN	NaN	NaN	NaN	NaN	NaN	NaN	NaN	NaN	NaN	NaN	NaN	NaN	NaN	NaN	NaN	NaN	NaN	NaN	NaN	NaN	29.22865	28.09708	NaN	NaN	NaN	NaN	NaN	NaN	NaN	NaN	NaN	NaN	NaN	NaN	15	1628.8444	166.6	916190000	AEVLKVLGNPKSDEM	P60660;P60660-2
26.36296	26.84793	26.80464	NaN	NaN	NaN	NaN	NaN	NaN	NaN	NaN	NaN	NaN	NaN	NaN	NaN	NaN	NaN	NaN	NaN	NaN	NaN	NaN	NaN	NaN	NaN	NaN	NaN	NaN	NaN	NaN	NaN	NaN	NaN	NaN	NaN	NaN	NaN	NaN	NaN	NaN	NaN	NaN	NaN	10	1043.5975	136.57	324310000	AEVLLRTATA	Q969V3-2;Q969V3
NaN	NaN	NaN	NaN	NaN	NaN	NaN	NaN	NaN	NaN	NaN	NaN	NaN	NaN	NaN	NaN	NaN	NaN	NaN	NaN	NaN	NaN	NaN	NaN	NaN	NaN	NaN	NaN	NaN	NaN	NaN	NaN	NaN	NaN	NaN	NaN	NaN	NaN	NaN	NaN	NaN	25.98887	24.8321	25.89555	16	1804.9539	173.34	256160000	AEVLRTMELAAQSMKK	Q9BY43;Q9BY43-2
NaN	NaN	NaN	NaN	NaN	NaN	NaN	NaN	NaN	NaN	NaN	NaN	NaN	NaN	NaN	NaN	NaN	NaN	NaN	NaN	NaN	NaN	NaN	NaN	NaN	NaN	NaN	NaN	NaN	NaN	NaN	NaN	NaN	NaN	NaN	NaN	NaN	NaN	NaN	NaN	NaN	22.78598	NaN	24.07316	17	1875.991	104.76	24882000	AEVLRTMELAAQSMKKA	Q9BY43;Q9BY43-2
NaN	NaN	NaN	NaN	NaN	NaN	NaN	NaN	NaN	NaN	NaN	NaN	NaN	NaN	NaN	NaN	NaN	NaN	NaN	NaN	NaN	NaN	NaN	NaN	NaN	NaN	NaN	NaN	NaN	NaN	25.46298	24.25717	25.36185	25.38637	25.86769	NaN	NaN	NaN	24.57213	24.57283	24.72448	NaN	NaN	NaN	14	1526.8318	158.42	292130000	AEVLYSLAAAHARR	P49641;P49641-2;P49641-1
NaN	NaN	NaN	NaN	NaN	NaN	NaN	NaN	NaN	NaN	NaN	NaN	NaN	NaN	NaN	NaN	NaN	NaN	NaN	NaN	NaN	NaN	NaN	NaN	NaN	NaN	NaN	NaN	NaN	NaN	NaN	NaN	27.19479	26.89134	26.88344	NaN	NaN	NaN	23.64053	23.66177	23.74376	NaN	NaN	NaN	16	1670.8853	109.07	442300000	AEVLYSLAAAHARRSG	P49641;P49641-2;P49641-1
24.68014	24.60037	23.78636	NaN	NaN	NaN	NaN	NaN	NaN	NaN	NaN	NaN	NaN	NaN	NaN	NaN	NaN	NaN	NaN	NaN	NaN	NaN	NaN	NaN	NaN	NaN	NaN	NaN	NaN	NaN	NaN	NaN	NaN	NaN	NaN	NaN	NaN	NaN	NaN	NaN	NaN	NaN	NaN	NaN	9	887.47125	136.99	66786000	AEVNGLKAS	P41002
NaN	NaN	NaN	NaN	NaN	NaN	NaN	NaN	NaN	NaN	NaN	NaN	25.66982	25.12998	25.33327	25.26849	24.75154	24.91857	NaN	NaN	NaN	NaN	NaN	NaN	NaN	NaN	NaN	NaN	NaN	NaN	NaN	NaN	NaN	NaN	NaN	NaN	NaN	NaN	NaN	NaN	NaN	NaN	NaN	NaN	8	928.57057	153.04	232750000	AEVNKKLK	Q96HR3
24.61296	24.19498	23.20027	NaN	NaN	NaN	NaN	NaN	NaN	NaN	NaN	NaN	NaN	NaN	NaN	NaN	NaN	NaN	NaN	NaN	NaN	NaN	NaN	NaN	NaN	NaN	NaN	NaN	NaN	NaN	NaN	NaN	NaN	NaN	NaN	NaN	NaN	NaN	NaN	NaN	NaN	NaN	NaN	NaN	9	971.50361	166.82	54502000	AEVQAKQQA	O75368
25.91422	25.8216	24.92175	NaN	NaN	NaN	NaN	NaN	NaN	NaN	NaN	NaN	NaN	NaN	NaN	NaN	NaN	NaN	NaN	NaN	NaN	NaN	NaN	NaN	NaN	NaN	NaN	NaN	NaN	NaN	NaN	NaN	NaN	NaN	NaN	NaN	NaN	NaN	NaN	NaN	NaN	NaN	NaN	NaN	9	961.4175	124.74	154320000	AEVQGMQEA	Q86YC2
26.39555	26.58764	26.16356	NaN	NaN	NaN	NaN	NaN	NaN	NaN	NaN	NaN	NaN	NaN	NaN	NaN	NaN	NaN	NaN	NaN	NaN	NaN	NaN	NaN	NaN	NaN	NaN	NaN	NaN	NaN	NaN	NaN	NaN	NaN	NaN	NaN	NaN	NaN	NaN	NaN	NaN	NaN	NaN	NaN	10	1130.5833	115.49	264290000	AEVQHQLHVA	Q6P2E9;Q6P2E9-2
NaN	NaN	NaN	NaN	NaN	NaN	NaN	NaN	NaN	NaN	NaN	NaN	NaN	NaN	NaN	NaN	NaN	NaN	NaN	NaN	NaN	NaN	NaN	NaN	NaN	NaN	NaN	NaN	NaN	NaN	NaN	NaN	25.81167	26.02614	25.85778	NaN	NaN	NaN	NaN	NaN	NaN	NaN	NaN	NaN	15	1792.973	64.04	188040000	AEVQRILHQRAMDVK	Q92896;Q92896-2;Q92896-3
NaN	NaN	NaN	NaN	NaN	NaN	NaN	NaN	NaN	NaN	NaN	NaN	NaN	NaN	NaN	NaN	NaN	NaN	NaN	NaN	NaN	NaN	NaN	NaN	NaN	NaN	NaN	NaN	NaN	NaN	NaN	NaN	22.55532	22.50577	21.98551	NaN	NaN	NaN	NaN	NaN	NaN	NaN	NaN	NaN	13	1394.763	68.42	16271000	AEVRAAASHKVKE	P30153
24.24147	24.71937	24.38936	NaN	NaN	NaN	NaN	NaN	NaN	NaN	NaN	NaN	NaN	NaN	NaN	NaN	NaN	NaN	NaN	NaN	NaN	NaN	NaN	NaN	NaN	NaN	NaN	NaN	NaN	NaN	NaN	NaN	NaN	NaN	NaN	NaN	NaN	NaN	NaN	NaN	NaN	NaN	NaN	NaN	9	986.53966	108.46	69431000	AEVTQQLKA	Q13618-2;Q13618;Q13618-3
NaN	NaN	NaN	NaN	NaN	NaN	NaN	NaN	NaN	NaN	NaN	NaN	NaN	NaN	NaN	NaN	NaN	NaN	NaN	NaN	NaN	NaN	NaN	NaN	NaN	NaN	NaN	NaN	NaN	NaN	NaN	NaN	24.8944	24.84661	24.57652	NaN	NaN	NaN	NaN	NaN	NaN	NaN	NaN	NaN	14	1683.9308	94.09	86375000	AEVYHNLKNVIKEK	P06733;P06733-2
NaN	NaN	NaN	NaN	NaN	NaN	NaN	NaN	NaN	NaN	NaN	NaN	NaN	NaN	NaN	NaN	NaN	NaN	NaN	NaN	NaN	NaN	NaN	NaN	NaN	NaN	NaN	NaN	NaN	NaN	NaN	NaN	27.94151	27.60477	28.01956	NaN	NaN	NaN	NaN	NaN	NaN	NaN	NaN	NaN	16	1904.0156	94.461	733980000	AEVYHNLKNVIKEKYG	P06733;P06733-2
NaN	NaN	NaN	NaN	NaN	NaN	NaN	NaN	NaN	NaN	NaN	NaN	NaN	NaN	NaN	NaN	NaN	NaN	NaN	NaN	NaN	NaN	NaN	NaN	NaN	NaN	NaN	26.38571	26.14534	26.08614	NaN	NaN	NaN	NaN	NaN	NaN	NaN	NaN	NaN	NaN	NaN	NaN	NaN	NaN	14	1647.8621	83.729	233140000	AEWLAVKDERLYVG	Q8WVQ1-3;Q8WVQ1
NaN	NaN	NaN	NaN	NaN	NaN	NaN	NaN	NaN	NaN	NaN	NaN	NaN	NaN	NaN	NaN	NaN	NaN	NaN	NaN	NaN	NaN	NaN	NaN	NaN	NaN	NaN	23.83779	23.89236	23.21948	NaN	NaN	NaN	NaN	NaN	NaN	NaN	NaN	NaN	NaN	NaN	NaN	NaN	NaN	15	1704.8835	63.037	40331000	AEWLAVKDERLYVGG	Q8WVQ1-3;Q8WVQ1
NaN	23.34272	23.35931	NaN	NaN	NaN	NaN	NaN	NaN	NaN	NaN	NaN	NaN	NaN	NaN	NaN	NaN	NaN	NaN	NaN	NaN	NaN	NaN	NaN	NaN	NaN	NaN	NaN	NaN	NaN	NaN	NaN	NaN	NaN	NaN	NaN	NaN	NaN	NaN	NaN	NaN	NaN	NaN	NaN	9	989.5182	109.71	21399000	AEWVSLSKA	O75947;O75947-2
23.2449	24.00196	24.11386	NaN	NaN	NaN	NaN	NaN	NaN	NaN	NaN	NaN	NaN	NaN	NaN	NaN	NaN	NaN	NaN	NaN	NaN	NaN	NaN	NaN	NaN	NaN	NaN	NaN	NaN	NaN	NaN	NaN	NaN	NaN	NaN	NaN	NaN	NaN	NaN	NaN	NaN	NaN	NaN	NaN	11	1062.5458	120.99	44896000	AEYAGRLGVGA	P25325;P25325-2
27.23772	NaN	26.9673	NaN	NaN	NaN	NaN	NaN	NaN	NaN	NaN	NaN	NaN	NaN	NaN	NaN	NaN	NaN	NaN	NaN	NaN	NaN	NaN	NaN	NaN	NaN	NaN	NaN	NaN	NaN	NaN	NaN	NaN	NaN	NaN	NaN	NaN	NaN	NaN	NaN	NaN	NaN	NaN	NaN	10	1223.6775	115.71	289470000	AEYARFIRKA	Q7Z736-4;Q7Z736-3;Q7Z736-2;Q7Z736
29.60749	30.18483	30.11148	NaN	NaN	NaN	NaN	NaN	NaN	NaN	NaN	NaN	NaN	NaN	NaN	NaN	NaN	NaN	NaN	NaN	NaN	NaN	NaN	NaN	NaN	NaN	NaN	NaN	NaN	NaN	NaN	NaN	NaN	NaN	NaN	NaN	NaN	NaN	NaN	NaN	NaN	NaN	NaN	NaN	10	1214.5204	179.81	3198500000	AEYDFRNDSV	P19447
31.86086	30.96905	31.15756	NaN	NaN	NaN	NaN	NaN	NaN	NaN	NaN	NaN	NaN	NaN	NaN	NaN	NaN	NaN	NaN	NaN	NaN	NaN	NaN	NaN	NaN	21.60458	20.08563	NaN	NaN	NaN	NaN	NaN	NaN	NaN	NaN	NaN	NaN	NaN	NaN	NaN	NaN	NaN	NaN	NaN	10	1282.5619	196.32	8401600000	AEYDNFFQHL	Q7Z460-2;Q7Z460-4;Q7Z460-5;Q7Z460;Q7Z460-3
24.98124	25.1905	26.06618	NaN	NaN	NaN	NaN	NaN	NaN	NaN	NaN	NaN	NaN	NaN	NaN	NaN	NaN	NaN	NaN	NaN	NaN	NaN	NaN	NaN	NaN	NaN	NaN	NaN	NaN	NaN	NaN	NaN	NaN	NaN	NaN	NaN	NaN	NaN	NaN	NaN	NaN	NaN	NaN	NaN	10	1186.5982	118.41	141670000	AEYDRPNLLP	P49754-2;P49754;P49754-3
NaN	27.07153	27.05931	NaN	NaN	NaN	NaN	NaN	NaN	NaN	NaN	NaN	NaN	NaN	NaN	NaN	NaN	NaN	NaN	NaN	NaN	NaN	NaN	NaN	NaN	NaN	NaN	NaN	NaN	NaN	NaN	NaN	NaN	NaN	NaN	NaN	NaN	NaN	NaN	NaN	NaN	NaN	NaN	NaN	9	1114.5295	147.29	280890000	AEYESFLRT	P83369
26.17741	25.94374	25.43078	NaN	NaN	NaN	NaN	NaN	NaN	NaN	NaN	NaN	NaN	NaN	NaN	NaN	NaN	NaN	NaN	NaN	NaN	NaN	NaN	NaN	NaN	NaN	NaN	NaN	NaN	NaN	NaN	NaN	NaN	NaN	NaN	NaN	NaN	NaN	NaN	NaN	NaN	NaN	NaN	NaN	11	1296.6575	103.34	185660000	AEYGFRKERAA	Q8TAS1;Q8TAS1-2
29.31084	29.20639	30.21974	NaN	NaN	NaN	NaN	NaN	NaN	NaN	NaN	NaN	NaN	NaN	NaN	NaN	NaN	NaN	NaN	NaN	NaN	NaN	NaN	NaN	NaN	NaN	NaN	NaN	NaN	NaN	NaN	NaN	NaN	NaN	NaN	NaN	NaN	NaN	NaN	NaN	NaN	NaN	NaN	NaN	9	1047.4734	148.62	2535800000	AEYHSQSRA	Q8IZT6
25.70374	25.5486	25.00166	NaN	NaN	NaN	NaN	NaN	NaN	NaN	NaN	NaN	NaN	NaN	NaN	NaN	NaN	NaN	NaN	NaN	NaN	NaN	NaN	NaN	NaN	NaN	NaN	NaN	NaN	NaN	NaN	NaN	NaN	NaN	NaN	NaN	NaN	NaN	NaN	NaN	NaN	NaN	NaN	NaN	10	1118.5105	104.05	137320000	AEYHSQSRAA	Q8IZT6
NaN	NaN	NaN	NaN	NaN	NaN	NaN	NaN	NaN	NaN	NaN	NaN	NaN	NaN	NaN	NaN	NaN	NaN	26.52765	27.13682	27.12426	NaN	NaN	NaN	NaN	NaN	NaN	NaN	NaN	NaN	NaN	NaN	NaN	NaN	NaN	NaN	NaN	NaN	NaN	NaN	NaN	NaN	NaN	NaN	9	1084.5441	97.093	390600000	AEYLIKEGY	P48147
25.92171	25.37935	24.94954	NaN	NaN	NaN	NaN	NaN	NaN	NaN	NaN	NaN	NaN	NaN	NaN	NaN	NaN	NaN	NaN	NaN	NaN	NaN	NaN	NaN	NaN	NaN	NaN	NaN	NaN	NaN	NaN	NaN	NaN	NaN	NaN	NaN	NaN	NaN	NaN	NaN	NaN	NaN	NaN	NaN	9	963.47739	137.84	139610000	AEYNGRLAA	Q9NQG5
25.08367	24.78816	24.64174	NaN	NaN	NaN	NaN	NaN	NaN	NaN	NaN	NaN	NaN	NaN	NaN	NaN	NaN	NaN	NaN	NaN	NaN	NaN	NaN	NaN	NaN	NaN	NaN	NaN	NaN	NaN	NaN	NaN	NaN	NaN	NaN	NaN	NaN	NaN	NaN	NaN	NaN	NaN	NaN	NaN	8	780.329	146.87	90707000	AEYPGSSA	Q9H583
25.9815	26.29744	26.10428	NaN	NaN	NaN	NaN	NaN	NaN	NaN	NaN	NaN	NaN	NaN	NaN	NaN	NaN	NaN	NaN	NaN	NaN	NaN	NaN	NaN	NaN	NaN	NaN	NaN	NaN	NaN	NaN	NaN	NaN	NaN	NaN	NaN	NaN	NaN	NaN	NaN	NaN	NaN	NaN	NaN	9	1083.4985	124.98	220870000	AEYQAFREA	Q8N5A5-2;Q8N5A5;Q8N5A5-3
26.13557	26.5524	26.0246	NaN	NaN	NaN	NaN	NaN	NaN	NaN	NaN	NaN	NaN	NaN	NaN	NaN	NaN	NaN	NaN	NaN	NaN	NaN	NaN	NaN	NaN	NaN	NaN	NaN	NaN	NaN	NaN	NaN	NaN	NaN	NaN	NaN	NaN	NaN	NaN	NaN	NaN	NaN	NaN	NaN	9	1068.5352	94.114	240400000	AEYRHPTVP	Q8IZT6;Q8IZT6-2
NaN	24.02081	23.1987	NaN	NaN	NaN	NaN	NaN	NaN	NaN	NaN	NaN	NaN	NaN	NaN	NaN	NaN	NaN	NaN	NaN	NaN	NaN	NaN	NaN	NaN	NaN	NaN	NaN	NaN	NaN	NaN	NaN	NaN	NaN	NaN	NaN	NaN	NaN	NaN	NaN	NaN	NaN	NaN	NaN	17	1909.9422	137.62	26648000	AEYSFTSLPVPESNLRT	Q5UIP0-2;Q5UIP0
29.56616	23.74786	23.71272	NaN	NaN	NaN	NaN	NaN	NaN	NaN	NaN	NaN	NaN	NaN	NaN	NaN	NaN	NaN	NaN	NaN	NaN	NaN	NaN	NaN	NaN	NaN	NaN	NaN	NaN	NaN	NaN	NaN	NaN	NaN	NaN	NaN	NaN	NaN	NaN	NaN	NaN	NaN	NaN	NaN	10	1225.6091	119.62	822710000	AEYSRFVNQI	Q7Z7F0;Q7Z7F0-3;Q7Z7F0-2
23.98442	24.27483	23.91762	NaN	NaN	NaN	NaN	NaN	NaN	NaN	NaN	NaN	NaN	NaN	NaN	NaN	NaN	NaN	NaN	NaN	NaN	NaN	NaN	NaN	NaN	NaN	NaN	NaN	NaN	NaN	NaN	NaN	NaN	NaN	NaN	NaN	NaN	NaN	NaN	NaN	NaN	NaN	NaN	NaN	12	1278.6456	113.62	52741000	AEYSSSLQKPVA	Q9Y375
24.68212	23.3769	22.73849	NaN	NaN	NaN	NaN	NaN	NaN	NaN	NaN	NaN	NaN	NaN	NaN	NaN	NaN	NaN	NaN	NaN	NaN	NaN	NaN	NaN	NaN	NaN	NaN	NaN	NaN	NaN	NaN	NaN	NaN	NaN	NaN	NaN	NaN	NaN	NaN	NaN	NaN	NaN	NaN	NaN	9	996.45124	231.2	44810000	AEYSTKNNA	P61009
28.62993	28.9648	28.21845	NaN	NaN	NaN	NaN	NaN	NaN	NaN	NaN	NaN	NaN	NaN	NaN	NaN	NaN	NaN	NaN	NaN	NaN	NaN	NaN	NaN	NaN	NaN	NaN	NaN	NaN	NaN	NaN	NaN	NaN	NaN	NaN	NaN	NaN	NaN	NaN	NaN	NaN	NaN	NaN	NaN	9	1014.5247	123.69	1251700000	AEYVGHLRA	Q9UBN7-2;Q9UBN7
26.43218	26.27821	25.82963	NaN	NaN	NaN	NaN	NaN	NaN	NaN	NaN	NaN	NaN	NaN	NaN	NaN	NaN	NaN	NaN	NaN	NaN	NaN	NaN	NaN	NaN	NaN	NaN	NaN	NaN	NaN	NaN	NaN	NaN	NaN	NaN	NaN	NaN	NaN	NaN	NaN	NaN	NaN	NaN	NaN	9	960.43011	137.06	231560000	AEYVHGSQA	Q96DX7
24.98763	24.85686	24.27718	NaN	NaN	NaN	NaN	NaN	NaN	NaN	NaN	NaN	NaN	NaN	NaN	NaN	NaN	NaN	NaN	NaN	NaN	NaN	NaN	NaN	NaN	NaN	NaN	NaN	NaN	NaN	NaN	NaN	NaN	NaN	NaN	NaN	NaN	NaN	NaN	NaN	NaN	NaN	NaN	NaN	9	1059.5825	98.458	83984000	AEYVRPRVA	Q9Y2Z9-2;Q9Y2Z9-3;Q9Y2Z9
NaN	NaN	NaN	NaN	NaN	NaN	NaN	NaN	NaN	NaN	NaN	NaN	NaN	NaN	NaN	NaN	NaN	NaN	NaN	NaN	NaN	NaN	NaN	NaN	NaN	NaN	NaN	23.69732	22.8478	NaN	NaN	NaN	NaN	NaN	NaN	NaN	NaN	NaN	NaN	NaN	NaN	NaN	NaN	NaN	16	1976.9632	73.833	21150000	AEYWLRKFEADPLPEN	Q8TCG2
NaN	NaN	NaN	NaN	NaN	NaN	NaN	NaN	NaN	NaN	NaN	NaN	NaN	NaN	NaN	NaN	NaN	NaN	NaN	NaN	NaN	NaN	NaN	NaN	NaN	NaN	NaN	NaN	23.04029	NaN	NaN	NaN	NaN	NaN	NaN	NaN	NaN	NaN	NaN	NaN	NaN	NaN	NaN	NaN	14	1799.8115	67.136	8626200	AEYWNSQKDFLEDR	Q29974;Q30134;Q30154
NaN	NaN	NaN	NaN	NaN	NaN	NaN	NaN	NaN	NaN	NaN	NaN	NaN	NaN	NaN	NaN	NaN	NaN	NaN	NaN	NaN	NaN	NaN	NaN	NaN	NaN	NaN	27.85341	27.65867	27.78924	NaN	NaN	NaN	NaN	NaN	NaN	NaN	NaN	NaN	NaN	NaN	NaN	NaN	NaN	15	1955.9126	227.42	686330000	AEYWNSQKDFLEDRR	Q29974;Q30134;Q30154
NaN	NaN	NaN	NaN	NaN	NaN	NaN	NaN	NaN	NaN	NaN	NaN	NaN	NaN	NaN	NaN	NaN	NaN	NaN	NaN	NaN	NaN	NaN	NaN	NaN	NaN	NaN	24.1325	23.60829	24.18412	NaN	NaN	NaN	NaN	NaN	NaN	NaN	NaN	NaN	NaN	NaN	NaN	NaN	NaN	14	1693.7948	114.76	50239000	AEYWNSQKDILEQA	P01911
NaN	NaN	NaN	NaN	NaN	NaN	NaN	NaN	NaN	NaN	NaN	NaN	NaN	NaN	NaN	NaN	NaN	NaN	NaN	NaN	NaN	NaN	NaN	NaN	NaN	NaN	NaN	24.99053	24.86854	25.07361	NaN	NaN	NaN	NaN	NaN	NaN	NaN	NaN	NaN	NaN	NaN	NaN	NaN	NaN	15	1849.8959	174.83	99278000	AEYWNSQKDILEQAR	P01911
NaN	NaN	NaN	NaN	NaN	NaN	NaN	NaN	NaN	NaN	NaN	NaN	NaN	NaN	NaN	NaN	NaN	NaN	NaN	NaN	NaN	NaN	NaN	NaN	NaN	NaN	NaN	24.72609	24.68464	24.7112	NaN	NaN	NaN	NaN	NaN	NaN	NaN	NaN	NaN	NaN	NaN	NaN	NaN	NaN	13	1622.7577	178.76	82185000	AEYWNSQKDLLEQ	P13760;P04229;P01912
NaN	NaN	NaN	NaN	NaN	NaN	NaN	NaN	NaN	NaN	NaN	NaN	NaN	NaN	NaN	NaN	NaN	NaN	NaN	NaN	NaN	NaN	NaN	NaN	NaN	NaN	NaN	25.28761	24.99736	25.21922	NaN	NaN	NaN	NaN	NaN	NaN	NaN	NaN	NaN	NaN	NaN	NaN	NaN	NaN	14	1778.8588	136.3	113510000	AEYWNSQKDLLEQR	P04229
NaN	NaN	NaN	NaN	NaN	NaN	NaN	NaN	NaN	NaN	NaN	NaN	NaN	NaN	NaN	NaN	NaN	NaN	NaN	NaN	NaN	NaN	NaN	NaN	NaN	NaN	NaN	25.15927	24.7333	24.57629	NaN	NaN	NaN	NaN	NaN	NaN	NaN	NaN	NaN	NaN	NaN	NaN	NaN	NaN	15	1963.0024	94.551	90377000	AEYWNSQKDLLERRR	P13762
NaN	NaN	NaN	NaN	NaN	NaN	NaN	NaN	NaN	NaN	NaN	NaN	NaN	NaN	NaN	NaN	NaN	NaN	NaN	NaN	NaN	NaN	NaN	NaN	NaN	NaN	NaN	24.01248	23.55999	23.85158	NaN	NaN	NaN	NaN	NaN	NaN	NaN	NaN	NaN	NaN	NaN	NaN	NaN	NaN	12	1494.6991	114.89	44428000	AEYWNSQKEVLE	P01920
NaN	NaN	NaN	NaN	NaN	NaN	NaN	NaN	NaN	NaN	NaN	NaN	NaN	NaN	NaN	NaN	NaN	NaN	NaN	NaN	NaN	NaN	NaN	NaN	24.11791	23.76911	22.29749	NaN	NaN	NaN	NaN	NaN	NaN	NaN	NaN	NaN	NaN	NaN	NaN	NaN	NaN	NaN	NaN	NaN	13	1650.8002	78.486	37657000	AEYWNSQKEVLER	P01920
26.59776	26.26867	26.05532	NaN	NaN	NaN	NaN	NaN	NaN	NaN	NaN	NaN	NaN	NaN	NaN	NaN	NaN	NaN	NaN	NaN	NaN	NaN	NaN	NaN	NaN	NaN	NaN	NaN	NaN	NaN	NaN	NaN	NaN	NaN	NaN	NaN	NaN	NaN	NaN	NaN	NaN	NaN	NaN	NaN	9	1098.5094	102.51	252140000	AEYYRQQAA	Q92945;Q96AE4-2;Q96AE4
NaN	NaN	NaN	NaN	NaN	NaN	NaN	NaN	NaN	NaN	NaN	NaN	NaN	NaN	NaN	NaN	NaN	NaN	NaN	NaN	NaN	NaN	NaN	NaN	NaN	NaN	NaN	NaN	NaN	NaN	NaN	NaN	23.24041	23.81792	21.9507	NaN	NaN	NaN	NaN	NaN	NaN	NaN	NaN	NaN	17	1908.0442	104.44	28751000	AFADLRALRALHLDGNR	Q9BTN0
NaN	NaN	NaN	NaN	NaN	NaN	NaN	NaN	NaN	NaN	NaN	NaN	NaN	NaN	NaN	NaN	NaN	NaN	NaN	NaN	NaN	25.23462	24.78481	24.829	NaN	NaN	NaN	NaN	NaN	NaN	NaN	NaN	NaN	NaN	NaN	NaN	NaN	NaN	NaN	NaN	NaN	NaN	NaN	NaN	9	1003.4321	105.2	98188000	AFADYVSTM	Q15345
NaN	NaN	NaN	NaN	NaN	NaN	NaN	NaN	NaN	NaN	NaN	NaN	NaN	NaN	NaN	NaN	NaN	NaN	NaN	NaN	NaN	NaN	NaN	NaN	NaN	NaN	NaN	NaN	NaN	NaN	25.40383	22.50545	NaN	NaN	NaN	NaN	NaN	NaN	NaN	NaN	NaN	NaN	NaN	NaN	18	1874.0084	113.29	86047000	AFAKALGVMDDLKSGVPR	P26572
NaN	NaN	NaN	NaN	NaN	NaN	NaN	NaN	NaN	NaN	NaN	NaN	29.55085	29.36716	29.42874	29.13814	29.00715	28.86009	NaN	NaN	NaN	NaN	NaN	NaN	NaN	NaN	NaN	NaN	NaN	NaN	NaN	NaN	NaN	NaN	NaN	NaN	NaN	NaN	NaN	NaN	NaN	NaN	NaN	NaN	9	1141.5404	230.59	3835900000	AFDLTEQRY	Q86UE8-3;Q86UE8-2;Q86UE8
NaN	NaN	NaN	NaN	NaN	NaN	NaN	NaN	NaN	NaN	NaN	NaN	28.41268	28.27524	28.45556	28.19427	28.12598	27.65806	NaN	NaN	NaN	NaN	NaN	NaN	NaN	NaN	NaN	NaN	NaN	NaN	NaN	NaN	NaN	NaN	NaN	NaN	NaN	NaN	NaN	NaN	NaN	NaN	NaN	NaN	9	1039.5008	171.75	1887300000	AFDLTKTNM	Q86UY6-4;Q86UY6-3;Q86UY6
NaN	NaN	NaN	NaN	NaN	NaN	NaN	NaN	NaN	NaN	NaN	NaN	27.39509	27.10999	27.17665	26.94033	27.12761	26.39906	NaN	NaN	NaN	NaN	NaN	NaN	NaN	NaN	NaN	NaN	NaN	NaN	NaN	NaN	NaN	NaN	NaN	NaN	NaN	NaN	NaN	NaN	NaN	NaN	NaN	NaN	9	1014.4151	148.04	836940000	AFDNMVTSM	Q9UL33-2;Q9UL33
NaN	NaN	NaN	NaN	NaN	NaN	NaN	NaN	NaN	NaN	NaN	NaN	28.89721	28.65363	NaN	28.60077	28.88341	28.49831	NaN	NaN	NaN	NaN	NaN	NaN	NaN	NaN	NaN	NaN	NaN	NaN	NaN	NaN	NaN	NaN	NaN	NaN	NaN	NaN	NaN	NaN	NaN	NaN	NaN	NaN	9	963.49131	96.51	2203700000	AFDPTSTLL	Q12788
NaN	NaN	NaN	NaN	NaN	NaN	NaN	NaN	NaN	NaN	NaN	NaN	22.00175	21.49512	22.14728	21.78357	22.15366	NaN	NaN	NaN	NaN	NaN	NaN	NaN	NaN	NaN	NaN	NaN	NaN	NaN	NaN	NaN	NaN	NaN	NaN	NaN	NaN	NaN	NaN	NaN	NaN	NaN	NaN	NaN	10	1042.4971	89.369	20076000	AFDSSSAVFL	Q8NBI5;Q8NBI5-2
NaN	NaN	NaN	NaN	NaN	NaN	NaN	NaN	NaN	NaN	NaN	NaN	24.6596	24.91068	24.07488	24.14639	24.15422	23.70599	NaN	NaN	NaN	NaN	NaN	NaN	NaN	NaN	NaN	NaN	NaN	NaN	NaN	NaN	NaN	NaN	NaN	NaN	NaN	NaN	NaN	NaN	NaN	NaN	NaN	NaN	8	1023.5502	146.94	126640000	AFEFVKQR	Q13115;Q13115-2;P28562
NaN	NaN	NaN	NaN	NaN	NaN	NaN	NaN	NaN	NaN	NaN	NaN	NaN	NaN	NaN	NaN	NaN	NaN	NaN	NaN	NaN	NaN	NaN	NaN	NaN	NaN	NaN	NaN	NaN	NaN	NaN	NaN	NaN	NaN	NaN	NaN	NaN	NaN	26.33771	26.09611	25.74701	NaN	NaN	NaN	15	1906.0577	67.019	212860000	AFELRFKQYLRNPPK	P29353-3;P29353-2;P29353-7;P29353;P29353-6;P29353-5
NaN	NaN	NaN	NaN	NaN	NaN	NaN	NaN	NaN	NaN	NaN	NaN	NaN	NaN	NaN	NaN	NaN	NaN	NaN	NaN	NaN	NaN	NaN	NaN	NaN	NaN	NaN	NaN	NaN	NaN	NaN	NaN	26.11942	26.18297	25.97412	NaN	NaN	NaN	NaN	NaN	NaN	NaN	NaN	NaN	15	1846.0425	121.79	215000000	AFERLVKENSRLKEK	Q15025-2;Q15025;Q15025-7;Q15025-8;Q15025-5;Q15025-6;Q15025-4
NaN	NaN	NaN	NaN	NaN	NaN	NaN	NaN	NaN	NaN	NaN	NaN	NaN	NaN	NaN	NaN	NaN	NaN	NaN	NaN	NaN	NaN	NaN	NaN	NaN	NaN	NaN	NaN	NaN	NaN	NaN	NaN	28.35632	28.16164	28.04822	NaN	NaN	NaN	NaN	NaN	NaN	NaN	NaN	NaN	16	1977.083	131.56	921460000	AFERLVKENSRLKEKM	Q15025-2;Q15025;Q15025-7;Q15025-8;Q15025-5;Q15025-6;Q15025-4
NaN	NaN	NaN	NaN	NaN	NaN	NaN	NaN	NaN	NaN	NaN	NaN	NaN	NaN	NaN	NaN	NaN	NaN	NaN	NaN	NaN	NaN	NaN	NaN	NaN	NaN	NaN	NaN	NaN	NaN	NaN	NaN	25.93242	25.97312	25.91267	NaN	NaN	NaN	NaN	NaN	NaN	NaN	NaN	NaN	17	2105.1415	79.771	193070000	AFERLVKENSRLKEKMQ	Q15025-2;Q15025;Q15025-7;Q15025-8;Q15025-5;Q15025-6;Q15025-4
NaN	NaN	NaN	NaN	NaN	NaN	NaN	NaN	NaN	NaN	NaN	NaN	NaN	NaN	NaN	NaN	NaN	NaN	NaN	NaN	NaN	NaN	NaN	NaN	22.39027	22.52865	NaN	NaN	NaN	NaN	NaN	NaN	NaN	NaN	NaN	NaN	NaN	NaN	NaN	NaN	NaN	NaN	NaN	NaN	16	1862.8761	113.61	11548000	AFEYILYNKGIMGEDT	P09668
NaN	NaN	NaN	NaN	NaN	NaN	NaN	NaN	NaN	NaN	NaN	NaN	NaN	NaN	NaN	NaN	NaN	NaN	NaN	NaN	NaN	25.7902	25.49549	NaN	NaN	NaN	NaN	NaN	NaN	NaN	NaN	NaN	NaN	NaN	NaN	NaN	NaN	NaN	NaN	NaN	NaN	NaN	NaN	NaN	10	1197.5666	103.55	105330000	AFFEEERSAL	Q5TKA1-3;Q5TKA1;Q5TKA1-2
NaN	NaN	NaN	NaN	NaN	NaN	NaN	NaN	NaN	NaN	NaN	NaN	NaN	NaN	NaN	NaN	NaN	NaN	NaN	NaN	NaN	NaN	NaN	NaN	NaN	NaN	NaN	NaN	NaN	NaN	NaN	NaN	23.53742	24.92696	NaN	NaN	NaN	NaN	NaN	NaN	NaN	NaN	NaN	NaN	15	1712.8774	60.49	44073000	AFFTREFTGLEPIVS	O43405
NaN	NaN	NaN	NaN	NaN	NaN	NaN	NaN	NaN	NaN	NaN	NaN	NaN	NaN	NaN	NaN	NaN	NaN	NaN	NaN	NaN	NaN	NaN	NaN	NaN	NaN	NaN	NaN	NaN	NaN	NaN	NaN	22.74283	23.64031	NaN	NaN	NaN	NaN	NaN	NaN	NaN	NaN	NaN	NaN	14	1506.6483	57.328	20094000	AFGYMECSAKTKDG	P61586
NaN	NaN	NaN	NaN	NaN	NaN	NaN	NaN	NaN	NaN	NaN	NaN	NaN	NaN	NaN	NaN	NaN	NaN	NaN	NaN	NaN	NaN	NaN	NaN	NaN	NaN	NaN	NaN	NaN	NaN	NaN	NaN	24.36973	24.35474	24.0164	NaN	NaN	NaN	NaN	NaN	NaN	NaN	NaN	NaN	16	1761.8178	114.31	60100000	AFGYMECSAKTKDGVR	P61586
NaN	NaN	NaN	NaN	NaN	NaN	NaN	NaN	NaN	NaN	NaN	NaN	NaN	NaN	NaN	NaN	NaN	NaN	NaN	NaN	NaN	NaN	NaN	NaN	25.24663	26.39428	23.22712	NaN	NaN	NaN	NaN	NaN	NaN	NaN	NaN	NaN	NaN	NaN	NaN	NaN	NaN	NaN	NaN	NaN	15	1899.0479	141.97	137830000	AFHELVRVIRKFQEQ	P62070-3;P62070;P62070-4;P62070-2
NaN	NaN	NaN	NaN	NaN	NaN	NaN	NaN	NaN	NaN	NaN	NaN	NaN	NaN	NaN	NaN	NaN	NaN	NaN	NaN	NaN	NaN	NaN	NaN	NaN	24.56576	21.98221	NaN	NaN	NaN	NaN	NaN	NaN	NaN	NaN	NaN	NaN	NaN	NaN	NaN	NaN	NaN	NaN	NaN	16	2028.0905	108.06	28976000	AFHELVRVIRKFQEQE	P62070-3;P62070;P62070-4;P62070-2
NaN	NaN	NaN	NaN	NaN	NaN	NaN	NaN	NaN	NaN	NaN	NaN	NaN	NaN	NaN	NaN	NaN	NaN	NaN	NaN	NaN	NaN	NaN	NaN	NaN	NaN	NaN	26.39965	26.21098	25.86653	NaN	NaN	NaN	NaN	NaN	NaN	NaN	NaN	NaN	NaN	NaN	NaN	NaN	NaN	23	2571.3018	35.973	227380000	AFHLFGTMDSFLLAVMAIDRFVA	O60431
NaN	NaN	NaN	NaN	NaN	NaN	NaN	NaN	NaN	NaN	NaN	NaN	NaN	NaN	NaN	NaN	NaN	NaN	NaN	NaN	NaN	27.5809	27.31493	27.46591	NaN	NaN	NaN	NaN	NaN	NaN	NaN	NaN	NaN	NaN	NaN	NaN	NaN	NaN	NaN	NaN	NaN	NaN	NaN	NaN	9	979.40693	129.16	553100000	AFHTASSEM	P52747-2;P52747-3;P52747
NaN	NaN	NaN	NaN	NaN	NaN	NaN	NaN	NaN	NaN	NaN	NaN	NaN	NaN	NaN	NaN	NaN	NaN	NaN	NaN	NaN	NaN	NaN	NaN	NaN	NaN	NaN	NaN	NaN	NaN	NaN	NaN	NaN	NaN	NaN	NaN	NaN	NaN	26.30857	26.56416	25.99438	22.63691	NaN	NaN	12	1395.7299	221.33	255710000	AFIANLFNRYPA	P13796
NaN	NaN	NaN	NaN	NaN	NaN	NaN	NaN	NaN	NaN	NaN	NaN	NaN	NaN	NaN	NaN	NaN	NaN	NaN	NaN	NaN	30.13822	29.56422	29.51521	NaN	NaN	NaN	NaN	NaN	NaN	NaN	NaN	NaN	NaN	NaN	NaN	NaN	NaN	NaN	NaN	NaN	NaN	NaN	NaN	9	1007.4924	96.492	2742800000	AFIDQSQSL	P23921
NaN	NaN	NaN	NaN	NaN	NaN	NaN	NaN	NaN	NaN	NaN	NaN	NaN	NaN	NaN	NaN	NaN	NaN	NaN	NaN	NaN	27.16461	27.50529	27.42774	NaN	NaN	NaN	NaN	NaN	NaN	NaN	NaN	NaN	NaN	NaN	NaN	NaN	NaN	NaN	NaN	NaN	NaN	NaN	NaN	9	1032.4699	110.9	521490000	AFIDTAQHM	Q9UGJ1-2;Q9UGJ1
NaN	NaN	NaN	28.24382	28.3829	28.74606	NaN	NaN	NaN	27.87742	28.36457	28.3307	NaN	NaN	NaN	NaN	NaN	NaN	NaN	NaN	NaN	26.03274	25.96323	25.99751	NaN	NaN	NaN	NaN	NaN	NaN	NaN	NaN	NaN	NaN	NaN	NaN	NaN	NaN	NaN	NaN	NaN	NaN	NaN	NaN	9	1177.592	127.46	2248900000	AFIEKHWTF	Q9H8E8;Q9H8E8-2
NaN	NaN	NaN	NaN	NaN	NaN	NaN	NaN	NaN	NaN	NaN	NaN	NaN	NaN	NaN	NaN	NaN	NaN	NaN	NaN	NaN	23.92416	23.6767	NaN	NaN	NaN	NaN	NaN	NaN	NaN	NaN	NaN	NaN	NaN	NaN	NaN	NaN	NaN	NaN	NaN	NaN	NaN	NaN	NaN	9	963.49131	88.643	29328000	AFIETPSSL	Q8NHX9
25.37498	25.24474	25.17915	NaN	NaN	NaN	NaN	NaN	NaN	NaN	NaN	NaN	NaN	NaN	NaN	NaN	NaN	NaN	NaN	NaN	NaN	25.09019	24.57121	24.96921	NaN	NaN	NaN	NaN	NaN	NaN	NaN	NaN	NaN	NaN	NaN	NaN	NaN	NaN	NaN	NaN	NaN	NaN	NaN	NaN	9	1012.5229	158.36	214760000	AFIITGQTY	P30566;P30566-2
NaN	NaN	NaN	NaN	NaN	NaN	NaN	NaN	NaN	NaN	NaN	NaN	NaN	NaN	NaN	NaN	NaN	NaN	NaN	NaN	NaN	27.73001	27.69139	27.8402	NaN	NaN	NaN	NaN	NaN	NaN	NaN	NaN	NaN	NaN	NaN	NaN	NaN	NaN	NaN	NaN	NaN	NaN	NaN	NaN	9	991.53385	106.36	679650000	AFIKDQSAL	P09958
NaN	NaN	NaN	NaN	NaN	NaN	NaN	NaN	NaN	NaN	NaN	NaN	NaN	NaN	NaN	NaN	NaN	NaN	NaN	NaN	NaN	27.25503	27.06958	28.32573	NaN	NaN	NaN	NaN	NaN	NaN	NaN	NaN	NaN	NaN	NaN	NaN	NaN	NaN	NaN	NaN	NaN	NaN	NaN	NaN	9	1067.6202	117.93	637450000	AFIKIKMAF	O60216
NaN	NaN	NaN	NaN	NaN	NaN	NaN	NaN	NaN	NaN	NaN	NaN	NaN	NaN	NaN	NaN	NaN	NaN	NaN	NaN	NaN	23.62433	24.08667	24.54239	NaN	NaN	NaN	NaN	NaN	NaN	NaN	NaN	NaN	NaN	NaN	NaN	NaN	NaN	NaN	NaN	NaN	NaN	NaN	NaN	9	1068.6444	78.516	55181000	AFILHRLSL	P30281;P30281-2;P30281-3
NaN	NaN	NaN	NaN	NaN	NaN	NaN	NaN	NaN	NaN	NaN	NaN	NaN	NaN	NaN	NaN	NaN	NaN	NaN	NaN	NaN	23.26985	23.71879	23.60354	NaN	NaN	NaN	NaN	NaN	NaN	NaN	NaN	NaN	NaN	NaN	NaN	NaN	NaN	NaN	NaN	NaN	NaN	NaN	NaN	9	979.50148	100.74	36666000	AFIPAIDSF	Q15029-2;Q15029-3;Q15029
NaN	NaN	NaN	NaN	NaN	NaN	NaN	NaN	NaN	NaN	NaN	NaN	NaN	NaN	NaN	NaN	NaN	NaN	NaN	NaN	NaN	23.96288	23.50069	24.6979	NaN	NaN	NaN	NaN	NaN	NaN	NaN	NaN	NaN	NaN	NaN	NaN	NaN	NaN	NaN	NaN	NaN	NaN	NaN	NaN	10	1123.6026	164.53	55435000	AFIRVVGSEF	P43686;P43686-2
NaN	NaN	NaN	NaN	NaN	NaN	NaN	NaN	NaN	NaN	NaN	NaN	NaN	NaN	NaN	NaN	NaN	NaN	NaN	NaN	NaN	28.65055	28.48796	28.33065	NaN	NaN	NaN	NaN	NaN	NaN	NaN	NaN	NaN	NaN	NaN	NaN	NaN	NaN	NaN	NaN	NaN	NaN	NaN	NaN	9	988.53418	134.81	1135400000	AFISKVSTH	O95905;O95905-2;O95905-3
NaN	NaN	NaN	NaN	NaN	NaN	NaN	NaN	NaN	NaN	NaN	NaN	NaN	NaN	NaN	NaN	NaN	NaN	NaN	NaN	NaN	NaN	NaN	NaN	NaN	NaN	NaN	NaN	NaN	NaN	NaN	NaN	NaN	NaN	NaN	22.35434	23.24944	23.15889	NaN	NaN	NaN	NaN	NaN	NaN	13	1561.8213	67.019	24699000	AFKDEEKAREALR	Q15025-2;Q15025;Q15025-7;Q15025-8;Q15025-5;Q15025-6;Q15025-4;Q15025-3
NaN	NaN	NaN	NaN	NaN	NaN	NaN	NaN	NaN	NaN	NaN	NaN	NaN	NaN	NaN	NaN	NaN	NaN	NaN	NaN	NaN	25.32893	25.64411	25.54481	NaN	NaN	NaN	NaN	NaN	NaN	NaN	NaN	NaN	NaN	NaN	NaN	NaN	NaN	NaN	NaN	NaN	NaN	NaN	NaN	9	1038.5386	127.46	143540000	AFKEVGIEF	Q6P2Q9
NaN	NaN	NaN	NaN	NaN	NaN	NaN	NaN	NaN	NaN	NaN	NaN	NaN	NaN	NaN	NaN	NaN	NaN	NaN	NaN	NaN	NaN	NaN	NaN	NaN	22.64419	20.8423	NaN	NaN	NaN	NaN	NaN	NaN	NaN	NaN	NaN	NaN	NaN	NaN	NaN	NaN	NaN	NaN	NaN	15	1874.9601	63.29	8435100	AFKFMSLERIKTFEE	P17948;P17948-6;P17948-5;P17948-7;P17948-8
NaN	NaN	NaN	NaN	NaN	NaN	NaN	NaN	NaN	NaN	NaN	NaN	NaN	NaN	NaN	NaN	NaN	NaN	NaN	NaN	NaN	22.63391	22.17023	22.42085	NaN	NaN	NaN	NaN	NaN	NaN	NaN	NaN	NaN	NaN	NaN	NaN	NaN	NaN	NaN	NaN	NaN	NaN	NaN	NaN	9	937.45453	95.793	16843000	AFLADPSAF	P05388-2;P05388;Q8NHW5
NaN	NaN	NaN	NaN	NaN	NaN	NaN	NaN	NaN	NaN	NaN	NaN	NaN	NaN	NaN	NaN	NaN	NaN	NaN	NaN	NaN	23.43033	23.83731	23.26256	NaN	NaN	NaN	NaN	NaN	NaN	NaN	NaN	NaN	NaN	NaN	NaN	NaN	NaN	NaN	NaN	NaN	NaN	NaN	NaN	9	974.58007	109.01	36355000	AFLAIAKEL	Q96AX2-4;Q96AX2-2;Q96AX2;Q96AX2-3
NaN	NaN	NaN	NaN	NaN	NaN	NaN	NaN	NaN	NaN	NaN	NaN	NaN	NaN	NaN	NaN	NaN	NaN	NaN	NaN	NaN	26.87807	27.45199	27.26275	NaN	NaN	NaN	NaN	NaN	NaN	NaN	NaN	NaN	NaN	NaN	NaN	NaN	NaN	NaN	NaN	NaN	NaN	NaN	NaN	11	1336.7139	159.79	467970000	AFLDKQNQVKF	P13612
NaN	NaN	NaN	NaN	NaN	NaN	NaN	NaN	NaN	NaN	NaN	NaN	NaN	NaN	NaN	NaN	NaN	NaN	NaN	NaN	NaN	24.85937	24.02876	23.11186	NaN	NaN	NaN	NaN	NaN	NaN	NaN	NaN	NaN	NaN	NaN	NaN	NaN	NaN	NaN	NaN	NaN	NaN	NaN	NaN	9	962.47091	90.777	56618000	AFLEAADNL	Q9UI30
NaN	NaN	NaN	NaN	NaN	NaN	NaN	NaN	NaN	NaN	NaN	NaN	NaN	NaN	NaN	NaN	NaN	NaN	NaN	NaN	NaN	NaN	NaN	NaN	NaN	NaN	NaN	NaN	NaN	NaN	NaN	NaN	NaN	NaN	NaN	NaN	NaN	NaN	21.64315	21.83846	21.97358	NaN	NaN	NaN	12	1267.6925	54.343	11143000	AFLGAKFKTSAQ	P61073;P61073-2
NaN	NaN	NaN	NaN	NaN	NaN	NaN	NaN	NaN	NaN	NaN	NaN	NaN	NaN	NaN	NaN	NaN	NaN	NaN	NaN	NaN	NaN	NaN	NaN	24.42387	26.31634	23.83094	NaN	NaN	NaN	NaN	NaN	NaN	NaN	NaN	NaN	NaN	NaN	NaN	NaN	NaN	NaN	NaN	22.6745	15	1799.0166	168.89	127680000	AFLLLRNNSIQNRQL	O14662-2;O14662-4;O14662-5;O14662;O14662-3
NaN	NaN	NaN	NaN	NaN	NaN	NaN	NaN	NaN	NaN	NaN	NaN	NaN	NaN	NaN	NaN	NaN	NaN	NaN	NaN	NaN	26.51437	26.95382	26.94213	NaN	NaN	NaN	NaN	NaN	NaN	NaN	NaN	NaN	NaN	NaN	NaN	NaN	NaN	NaN	NaN	NaN	NaN	NaN	NaN	11	1305.7194	151.22	354790000	AFLPREAVTRF	O94818-2;O94818-3;O94818
NaN	NaN	NaN	NaN	NaN	NaN	NaN	NaN	NaN	NaN	NaN	NaN	NaN	NaN	NaN	NaN	NaN	NaN	NaN	NaN	NaN	31.78831	31.49662	31.49462	NaN	NaN	NaN	NaN	NaN	NaN	NaN	NaN	NaN	NaN	NaN	NaN	NaN	NaN	NaN	NaN	NaN	NaN	NaN	NaN	9	970.476	151.29	9764400000	AFLTSGTQF	Q06643
NaN	NaN	NaN	NaN	NaN	NaN	NaN	NaN	NaN	NaN	NaN	NaN	NaN	NaN	NaN	NaN	NaN	NaN	NaN	NaN	NaN	NaN	NaN	NaN	NaN	25.91354	22.02894	NaN	NaN	NaN	NaN	NaN	NaN	NaN	NaN	NaN	NaN	NaN	NaN	NaN	NaN	NaN	NaN	NaN	18	1806.0008	37.583	67484000	AFMGTLVRCGKAKGVVIG	P98194-7;P98194-8;P98194-4;P98194;P98194-3;P98194-5;P98194-9;P98194-6;P98194-2
NaN	NaN	NaN	NaN	NaN	NaN	NaN	NaN	NaN	NaN	NaN	NaN	NaN	NaN	NaN	NaN	NaN	NaN	NaN	NaN	NaN	27.72715	27.70471	27.65922	NaN	NaN	NaN	NaN	NaN	NaN	NaN	NaN	NaN	NaN	NaN	NaN	NaN	NaN	NaN	NaN	NaN	NaN	NaN	NaN	9	1004.475	89.046	652890000	AFMSQVHSV	Q8IV04
NaN	NaN	NaN	NaN	NaN	NaN	NaN	NaN	NaN	NaN	NaN	NaN	NaN	NaN	NaN	NaN	NaN	NaN	NaN	NaN	NaN	NaN	NaN	NaN	NaN	NaN	NaN	NaN	NaN	NaN	NaN	NaN	25.02394	25.165	25.31386	NaN	NaN	NaN	NaN	NaN	NaN	NaN	NaN	NaN	13	1591.8293	128.28	113440000	AFNIMEIQPFRRA	O75326-2;O75326
NaN	NaN	NaN	NaN	NaN	NaN	NaN	NaN	NaN	NaN	NaN	NaN	NaN	NaN	NaN	NaN	NaN	NaN	NaN	NaN	NaN	NaN	NaN	NaN	NaN	NaN	NaN	23.28701	23.18221	23.02013	21.69723	21.0713	28.30613	28.51092	28.56935	NaN	NaN	NaN	NaN	NaN	NaN	NaN	NaN	NaN	14	1662.8664	210.87	1146600000	AFNIMEIQPFRRAA	O75326-2;O75326
NaN	NaN	NaN	NaN	NaN	NaN	NaN	NaN	NaN	24.24974	23.92542	24.71895	NaN	NaN	NaN	NaN	NaN	NaN	NaN	NaN	NaN	NaN	NaN	NaN	NaN	NaN	NaN	24.32409	23.91552	23.8738	NaN	NaN	29.22458	29.47671	29.60684	NaN	NaN	NaN	NaN	NaN	NaN	NaN	NaN	NaN	15	1733.9035	215.5	2307700000	AFNIMEIQPFRRAAA	O75326-2;O75326
NaN	NaN	NaN	NaN	NaN	NaN	NaN	NaN	NaN	NaN	NaN	NaN	NaN	NaN	NaN	NaN	NaN	NaN	NaN	NaN	NaN	NaN	NaN	NaN	NaN	NaN	NaN	24.83658	24.37272	23.57992	NaN	NaN	NaN	NaN	NaN	NaN	NaN	NaN	NaN	NaN	NaN	NaN	NaN	NaN	17	1975.0462	143.46	64222000	AFNIMEIQPFRRAAAIQ	O75326-2;O75326
NaN	NaN	NaN	NaN	NaN	NaN	NaN	NaN	NaN	NaN	NaN	NaN	NaN	NaN	NaN	NaN	NaN	NaN	NaN	NaN	NaN	27.05507	26.88762	27.21197	NaN	NaN	NaN	NaN	NaN	NaN	NaN	NaN	NaN	NaN	NaN	NaN	NaN	NaN	NaN	NaN	NaN	NaN	NaN	NaN	9	963.50255	122.79	419060000	AFNTQVTAL	O43847;O43847-2
NaN	NaN	NaN	NaN	NaN	NaN	NaN	NaN	NaN	NaN	NaN	NaN	NaN	NaN	NaN	NaN	NaN	NaN	NaN	NaN	NaN	25.67449	NaN	25.57271	NaN	NaN	NaN	NaN	NaN	NaN	NaN	NaN	NaN	NaN	NaN	NaN	NaN	NaN	NaN	NaN	NaN	NaN	NaN	NaN	9	1041.459	102.77	103460000	AFNVMGEQF	Q15904
NaN	NaN	NaN	NaN	NaN	NaN	NaN	NaN	NaN	NaN	NaN	NaN	NaN	NaN	NaN	NaN	NaN	NaN	NaN	NaN	NaN	NaN	NaN	NaN	NaN	NaN	NaN	24.65009	24.78671	24.10117	NaN	NaN	NaN	NaN	NaN	NaN	NaN	NaN	NaN	NaN	NaN	NaN	NaN	NaN	17	1810.9002	104.94	73267000	AFPALHFLALDASQHSS	Q96J42-2;Q96J42
NaN	NaN	NaN	NaN	NaN	NaN	NaN	NaN	NaN	NaN	NaN	NaN	NaN	NaN	NaN	NaN	NaN	NaN	NaN	NaN	NaN	NaN	NaN	NaN	NaN	NaN	NaN	NaN	NaN	NaN	NaN	NaN	22.7515	23.91579	24.32162	NaN	NaN	NaN	NaN	NaN	NaN	NaN	NaN	NaN	14	1438.7497	110.55	43855000	AFPFLAYSGIPAVS	P02786
NaN	NaN	NaN	NaN	NaN	NaN	NaN	NaN	NaN	NaN	NaN	NaN	NaN	NaN	NaN	NaN	NaN	NaN	NaN	NaN	NaN	22.33726	22.44392	NaN	NaN	NaN	NaN	NaN	NaN	NaN	NaN	NaN	NaN	NaN	NaN	NaN	NaN	NaN	NaN	NaN	NaN	NaN	NaN	NaN	9	881.42832	154.92	11004000	AFPIGSSGF	P49790;P49790-3;P49790-2
NaN	NaN	NaN	NaN	NaN	NaN	NaN	NaN	NaN	NaN	NaN	NaN	NaN	NaN	NaN	NaN	NaN	NaN	NaN	NaN	NaN	NaN	NaN	NaN	NaN	NaN	NaN	23.57612	23.40419	23.32237	NaN	NaN	NaN	NaN	NaN	NaN	NaN	NaN	NaN	NaN	NaN	NaN	NaN	NaN	17	1668.8181	55.314	34096000	AFQGSPAPPLPSVMSPS	P53367
NaN	NaN	NaN	NaN	NaN	NaN	NaN	NaN	NaN	NaN	NaN	NaN	NaN	NaN	NaN	NaN	NaN	NaN	NaN	NaN	NaN	NaN	NaN	NaN	NaN	NaN	NaN	NaN	NaN	NaN	NaN	NaN	NaN	NaN	NaN	24.24111	NaN	24.17577	NaN	NaN	NaN	NaN	NaN	NaN	12	1395.7034	114.4	38780000	AFQYIIDNKGID	P25774;P25774-2
NaN	NaN	NaN	NaN	NaN	NaN	NaN	NaN	NaN	NaN	NaN	NaN	23.87783	23.51965	23.54992	23.50978	23.94806	23.85671	NaN	NaN	NaN	NaN	NaN	NaN	NaN	NaN	NaN	NaN	NaN	NaN	NaN	NaN	NaN	NaN	NaN	27.22149	26.9157	27.24109	NaN	22.26539	23.08792	NaN	NaN	NaN	14	1597.7624	177.44	538730000	AFQYIIDNKGIDSD	P25774;P25774-2
NaN	NaN	NaN	NaN	NaN	NaN	NaN	NaN	NaN	NaN	NaN	NaN	25.60608	25.68483	25.4588	25.14635	25.76497	25.41622	NaN	NaN	NaN	NaN	NaN	NaN	NaN	NaN	NaN	NaN	NaN	NaN	NaN	NaN	NaN	NaN	NaN	29.22417	28.94654	29.33317	NaN	NaN	NaN	NaN	NaN	NaN	15	1668.7995	184.36	2110900000	AFQYIIDNKGIDSDA	P25774;P25774-2
NaN	NaN	NaN	NaN	NaN	NaN	NaN	NaN	NaN	NaN	NaN	NaN	25.76205	25.64543	25.70572	25.41284	25.82454	25.79803	NaN	NaN	NaN	NaN	NaN	NaN	NaN	NaN	NaN	NaN	NaN	NaN	NaN	NaN	NaN	NaN	NaN	29.26284	29.21403	29.24814	NaN	NaN	NaN	NaN	NaN	NaN	16	1755.8315	172.17	2231100000	AFQYIIDNKGIDSDAS	P25774;P25774-2
NaN	NaN	NaN	NaN	NaN	NaN	NaN	NaN	NaN	NaN	NaN	NaN	NaN	NaN	NaN	NaN	NaN	NaN	NaN	NaN	NaN	NaN	NaN	NaN	NaN	NaN	NaN	NaN	NaN	NaN	NaN	NaN	NaN	NaN	NaN	23.1277	22.70797	22.85901	NaN	NaN	NaN	NaN	NaN	NaN	19	2179.011	113.65	23624000	AFQYIIDNKGIDSDASYPY	P25774;P25774-2
NaN	NaN	NaN	NaN	NaN	NaN	NaN	NaN	NaN	NaN	NaN	NaN	NaN	NaN	NaN	NaN	NaN	NaN	NaN	NaN	NaN	24.28044	24.73154	24.75205	NaN	NaN	NaN	NaN	NaN	NaN	NaN	NaN	NaN	NaN	NaN	NaN	NaN	NaN	NaN	NaN	NaN	NaN	NaN	NaN	9	974.39814	143.23	76490000	AFSESNSSF	Q13094
NaN	NaN	NaN	NaN	NaN	NaN	NaN	NaN	NaN	NaN	NaN	NaN	NaN	NaN	NaN	NaN	NaN	NaN	NaN	NaN	NaN	NaN	NaN	NaN	NaN	NaN	NaN	NaN	NaN	NaN	NaN	NaN	NaN	NaN	NaN	NaN	NaN	NaN	NaN	NaN	NaN	28.03941	28.3053	27.8396	16	1850.9064	190.37	847760000	AFSRVQIYHNPTANSF	P50552
NaN	NaN	NaN	NaN	NaN	NaN	NaN	NaN	NaN	NaN	NaN	NaN	NaN	NaN	NaN	NaN	NaN	NaN	NaN	NaN	NaN	NaN	NaN	NaN	NaN	NaN	NaN	NaN	NaN	NaN	NaN	NaN	27.37169	27.52984	27.3201	NaN	NaN	NaN	NaN	NaN	NaN	30.60214	30.58379	30.5729	17	2007.0075	144.27	5371300000	AFSRVQIYHNPTANSFR	P50552
NaN	NaN	NaN	NaN	NaN	NaN	NaN	NaN	NaN	NaN	NaN	NaN	NaN	NaN	NaN	NaN	NaN	NaN	NaN	NaN	NaN	NaN	NaN	NaN	NaN	NaN	NaN	NaN	NaN	NaN	NaN	NaN	NaN	NaN	NaN	NaN	NaN	NaN	NaN	NaN	NaN	25.40015	25.59943	25.89215	18	2106.0759	117.2	157390000	AFSRVQIYHNPTANSFRV	P50552
NaN	NaN	NaN	NaN	NaN	NaN	NaN	NaN	NaN	NaN	NaN	NaN	NaN	NaN	NaN	NaN	NaN	NaN	NaN	NaN	NaN	NaN	NaN	NaN	NaN	NaN	NaN	NaN	NaN	NaN	NaN	NaN	NaN	NaN	NaN	NaN	25.61913	NaN	NaN	NaN	NaN	NaN	NaN	NaN	18	2000.9877	51.013	51538000	AFTKLSETSRMETFSPAV	Q7Z4H7;Q7Z4H7-3
NaN	NaN	NaN	NaN	NaN	NaN	NaN	NaN	NaN	NaN	NaN	NaN	NaN	NaN	NaN	NaN	NaN	NaN	NaN	NaN	NaN	NaN	NaN	NaN	NaN	NaN	NaN	NaN	NaN	NaN	NaN	NaN	22.33328	22.3308	NaN	NaN	NaN	24.05449	NaN	NaN	NaN	NaN	NaN	NaN	16	1725.8938	206.74	27983000	AFTYINLDKAVLGTSN	P02786
NaN	NaN	NaN	NaN	NaN	NaN	NaN	NaN	NaN	NaN	NaN	NaN	NaN	NaN	NaN	NaN	NaN	NaN	NaN	NaN	NaN	26.3261	26.22534	26.33819	NaN	NaN	NaN	NaN	NaN	NaN	NaN	NaN	NaN	NaN	NaN	NaN	NaN	NaN	NaN	NaN	NaN	NaN	NaN	NaN	10	1210.6459	115.13	247420000	AFVDRLSTRF	O75122-3
NaN	NaN	NaN	NaN	NaN	NaN	NaN	NaN	NaN	NaN	NaN	NaN	NaN	NaN	NaN	NaN	NaN	NaN	NaN	NaN	NaN	26.89041	27.03118	26.92218	NaN	NaN	NaN	NaN	NaN	NaN	NaN	NaN	NaN	NaN	NaN	NaN	NaN	NaN	NaN	NaN	NaN	NaN	NaN	NaN	9	1128.4876	120.46	388730000	AFYEHAQTY	Q7Z392;Q7Z392-3;Q7Z392-4
NaN	NaN	NaN	NaN	NaN	NaN	NaN	NaN	NaN	NaN	NaN	NaN	NaN	NaN	NaN	NaN	NaN	NaN	NaN	NaN	NaN	26.19475	26.08079	26.30076	NaN	NaN	NaN	NaN	NaN	NaN	NaN	NaN	NaN	NaN	NaN	NaN	NaN	NaN	NaN	NaN	NaN	NaN	NaN	NaN	10	1291.551	103.92	230450000	AFYEHAQTYY	Q7Z392;Q7Z392-3;Q7Z392-4
NaN	NaN	NaN	NaN	NaN	NaN	NaN	NaN	NaN	NaN	NaN	NaN	NaN	NaN	NaN	NaN	NaN	NaN	NaN	NaN	NaN	NaN	NaN	NaN	NaN	NaN	NaN	NaN	NaN	NaN	NaN	NaN	NaN	NaN	NaN	NaN	NaN	NaN	22.45761	22.85988	22.89565	NaN	NaN	NaN	14	1070.4993	112.01	21175000	AGAEGAGAPAAAAS	Q9UMX0-2;Q9UMX0;Q9UMX0-3;Q9UMX0-4
NaN	NaN	NaN	NaN	NaN	NaN	NaN	NaN	NaN	NaN	NaN	NaN	NaN	NaN	NaN	NaN	NaN	NaN	NaN	NaN	NaN	NaN	NaN	NaN	NaN	NaN	NaN	NaN	NaN	NaN	NaN	NaN	NaN	NaN	NaN	NaN	NaN	NaN	23.95527	23.91771	23.94851	NaN	NaN	NaN	15	1141.5364	172.59	48302000	AGAEGAGAPAAAASA	Q9UMX0-2;Q9UMX0;Q9UMX0-3;Q9UMX0-4
NaN	NaN	NaN	NaN	NaN	NaN	NaN	NaN	NaN	NaN	NaN	NaN	NaN	NaN	NaN	NaN	NaN	NaN	NaN	NaN	NaN	NaN	NaN	NaN	NaN	NaN	NaN	NaN	21.58261	21.69715	NaN	NaN	NaN	NaN	NaN	NaN	21.37698	21.57506	20.51249	NaN	21.11025	21.31948	21.68949	21.75095	17	1670.9792	94.487	35834000	AGAGKVTKSAQKAQKAK	P68104;Q5VTE0;P68104-2
NaN	NaN	NaN	NaN	NaN	NaN	NaN	NaN	NaN	NaN	NaN	NaN	NaN	NaN	NaN	NaN	NaN	NaN	NaN	NaN	NaN	NaN	NaN	NaN	NaN	NaN	NaN	25.66641	25.3133	25.31095	NaN	NaN	NaN	NaN	NaN	NaN	NaN	NaN	NaN	NaN	NaN	NaN	NaN	NaN	14	1510.8508	83.455	136570000	AGAISSFIAYQKKK	P14209;P14209-3;P14209-2
NaN	NaN	NaN	NaN	NaN	NaN	NaN	NaN	NaN	NaN	NaN	NaN	NaN	NaN	NaN	NaN	NaN	NaN	NaN	NaN	NaN	NaN	NaN	NaN	NaN	NaN	NaN	NaN	NaN	NaN	NaN	NaN	NaN	NaN	NaN	25.97207	25.94804	26.26241	NaN	NaN	NaN	NaN	NaN	NaN	16	1657.9111	151.49	211050000	AGAKLRKVSKQEEASG	P50552
NaN	NaN	NaN	NaN	NaN	NaN	NaN	NaN	NaN	NaN	NaN	NaN	NaN	NaN	NaN	NaN	NaN	NaN	NaN	NaN	NaN	NaN	NaN	NaN	NaN	NaN	NaN	NaN	NaN	NaN	NaN	NaN	NaN	NaN	NaN	NaN	24.73366	24.82522	NaN	NaN	NaN	NaN	NaN	NaN	19	1913.033	149.57	57623000	AGAKLRKVSKQEEASGGPT	P50552
NaN	NaN	NaN	NaN	NaN	NaN	NaN	NaN	NaN	NaN	NaN	NaN	NaN	NaN	NaN	NaN	NaN	NaN	NaN	NaN	NaN	NaN	NaN	NaN	NaN	NaN	NaN	NaN	NaN	NaN	NaN	NaN	NaN	NaN	NaN	23.78087	23.85443	23.89421	NaN	NaN	NaN	NaN	NaN	NaN	22	2182.1203	30.652	45170000	AGAKLRRVQRPEDASGGSSPSG	Q9UI08-5;Q9UI08;Q9UI08-2;Q9UI08-4;Q9UI08-3
NaN	NaN	NaN	NaN	NaN	NaN	NaN	NaN	NaN	NaN	NaN	NaN	NaN	NaN	NaN	NaN	NaN	NaN	NaN	NaN	NaN	NaN	NaN	NaN	NaN	NaN	NaN	NaN	NaN	NaN	NaN	NaN	NaN	NaN	NaN	NaN	NaN	NaN	NaN	NaN	NaN	26.96543	27.14209	27.20788	17	1578.8842	94.922	434170000	AGAKRVPTAPAATSKPG	P14635;P14635-2
NaN	NaN	NaN	NaN	NaN	NaN	NaN	NaN	NaN	NaN	NaN	NaN	NaN	NaN	NaN	NaN	NaN	NaN	NaN	NaN	NaN	NaN	NaN	NaN	NaN	NaN	NaN	NaN	NaN	NaN	NaN	NaN	NaN	NaN	24.42143	NaN	NaN	NaN	NaN	NaN	NaN	NaN	NaN	NaN	15	1609.8576	79.81	22469000	AGAKYVVLTTKHHEG	P04066
NaN	NaN	NaN	NaN	NaN	NaN	NaN	NaN	NaN	NaN	NaN	NaN	NaN	NaN	NaN	NaN	NaN	NaN	NaN	NaN	NaN	NaN	NaN	NaN	NaN	NaN	NaN	NaN	NaN	NaN	NaN	NaN	NaN	NaN	NaN	NaN	NaN	NaN	24.38739	23.91324	24.01886	NaN	NaN	NaN	12	1256.7129	112.11	54741000	AGALIAKDWVLT	P12544;P12544-2
NaN	NaN	NaN	NaN	NaN	NaN	NaN	NaN	NaN	NaN	NaN	NaN	NaN	NaN	NaN	NaN	NaN	NaN	NaN	NaN	NaN	NaN	NaN	NaN	NaN	NaN	NaN	NaN	NaN	NaN	NaN	NaN	NaN	NaN	NaN	NaN	NaN	NaN	26.79377	26.93663	26.64966	NaN	NaN	NaN	14	1398.7871	90.263	350070000	AGALIAKDWVLTAA	P12544;P12544-2
NaN	NaN	NaN	NaN	NaN	NaN	NaN	NaN	NaN	NaN	NaN	NaN	NaN	NaN	NaN	NaN	NaN	NaN	26.62729	26.20991	26.15898	NaN	NaN	NaN	NaN	NaN	NaN	NaN	NaN	NaN	NaN	NaN	NaN	NaN	NaN	NaN	NaN	NaN	31.63992	31.50749	31.49943	NaN	NaN	NaN	15	1535.846	197.3	9825200000	AGALIAKDWVLTAAH	P12544;P12544-2
NaN	NaN	NaN	NaN	NaN	NaN	NaN	NaN	NaN	NaN	NaN	NaN	NaN	NaN	NaN	NaN	NaN	NaN	NaN	NaN	NaN	NaN	NaN	NaN	NaN	NaN	NaN	25.74309	25.4623	25.83224	NaN	NaN	NaN	NaN	NaN	NaN	NaN	NaN	NaN	NaN	NaN	NaN	NaN	NaN	10	1097.6557	131.41	162130000	AGALLRKQEL	Q15025-2;Q15025;Q15025-7;Q15025-8;Q15025-5;Q15025-6;Q15025-4;Q15025-3
NaN	NaN	NaN	NaN	NaN	NaN	NaN	NaN	NaN	NaN	NaN	NaN	NaN	NaN	NaN	NaN	NaN	NaN	NaN	NaN	NaN	NaN	NaN	NaN	NaN	NaN	NaN	NaN	NaN	NaN	NaN	NaN	NaN	NaN	NaN	23.53255	23.88148	23.32691	NaN	NaN	NaN	NaN	NaN	NaN	13	1425.8304	100.58	38109000	AGALLRKQELVTQ	Q15025-2;Q15025;Q15025-7;Q15025-8;Q15025-5;Q15025-6;Q15025-4;Q15025-3
NaN	NaN	NaN	NaN	NaN	NaN	NaN	NaN	NaN	NaN	NaN	NaN	NaN	NaN	NaN	NaN	NaN	NaN	NaN	NaN	NaN	NaN	NaN	NaN	NaN	NaN	NaN	NaN	NaN	NaN	NaN	NaN	NaN	NaN	NaN	NaN	NaN	NaN	NaN	NaN	NaN	24.04768	23.83942	NaN	16	1781.9999	56.29	32351000	AGALLRKQELVTQNEL	Q15025-2;Q15025;Q15025-7;Q15025-8;Q15025-5;Q15025-6;Q15025-4;Q15025-3
NaN	NaN	NaN	NaN	NaN	NaN	NaN	NaN	NaN	NaN	NaN	NaN	NaN	NaN	NaN	NaN	NaN	NaN	NaN	NaN	NaN	NaN	NaN	NaN	NaN	NaN	NaN	NaN	NaN	NaN	NaN	NaN	NaN	NaN	NaN	NaN	NaN	NaN	NaN	NaN	NaN	24.59827	24.68902	24.76127	18	2023.179	151.95	80885000	AGALLRKQELVTQNELLK	Q15025-2;Q15025;Q15025-7;Q15025-8;Q15025-5;Q15025-6;Q15025-4;Q15025-3
NaN	NaN	NaN	NaN	NaN	NaN	NaN	NaN	NaN	NaN	NaN	NaN	NaN	NaN	NaN	NaN	NaN	NaN	NaN	NaN	NaN	NaN	NaN	NaN	NaN	NaN	NaN	NaN	NaN	NaN	NaN	NaN	NaN	NaN	NaN	22.90222	23.06966	23.41416	NaN	NaN	NaN	NaN	NaN	NaN	16	1784.8945	176.78	27821000	AGALLVYDITSRETYN	P20338;P61018;P61018-2
25.23801	25.38703	24.63943	NaN	NaN	NaN	NaN	NaN	NaN	NaN	NaN	NaN	NaN	NaN	NaN	NaN	NaN	NaN	NaN	NaN	NaN	NaN	NaN	NaN	NaN	NaN	NaN	NaN	NaN	NaN	NaN	NaN	NaN	NaN	NaN	NaN	NaN	NaN	NaN	NaN	NaN	NaN	NaN	NaN	9	754.39735	129.2	157460000	AGAPAGQAL	P17861-2;P17861
26.55826	26.24909	25.70538	NaN	NaN	NaN	NaN	NaN	NaN	NaN	NaN	NaN	NaN	NaN	NaN	NaN	NaN	NaN	NaN	NaN	NaN	26.00325	25.96146	25.92561	NaN	NaN	NaN	NaN	NaN	NaN	NaN	NaN	NaN	NaN	NaN	NaN	NaN	NaN	NaN	NaN	NaN	NaN	NaN	NaN	9	803.38137	121.68	489310000	AGAPPGTAY	Q02218;Q02218-2;Q02218-3
NaN	NaN	NaN	NaN	NaN	NaN	NaN	NaN	NaN	NaN	NaN	NaN	NaN	NaN	NaN	NaN	NaN	NaN	NaN	NaN	NaN	NaN	NaN	NaN	NaN	NaN	NaN	NaN	NaN	NaN	NaN	NaN	NaN	NaN	NaN	NaN	NaN	NaN	NaN	NaN	NaN	22.92588	22.43779	22.79869	16	1684.9274	99.927	20946000	AGASFLRAPAAVRGWR	Q86VZ4-2;Q86VZ4
NaN	NaN	NaN	NaN	NaN	NaN	NaN	NaN	NaN	NaN	NaN	NaN	NaN	NaN	NaN	NaN	NaN	NaN	NaN	NaN	NaN	NaN	NaN	NaN	NaN	NaN	NaN	NaN	NaN	NaN	NaN	NaN	NaN	NaN	NaN	NaN	NaN	NaN	NaN	NaN	NaN	23.73345	23.28757	23.92769	20	1722.8213	52.693	40143000	AGATAGPGLGLYGDFGSAAA	Q99684
NaN	NaN	NaN	29.16445	NaN	NaN	NaN	NaN	NaN	NaN	NaN	NaN	NaN	NaN	NaN	NaN	NaN	NaN	NaN	NaN	NaN	NaN	NaN	NaN	NaN	NaN	NaN	NaN	NaN	NaN	NaN	NaN	NaN	NaN	NaN	NaN	NaN	NaN	NaN	NaN	NaN	NaN	NaN	NaN	10	914.5073	133.12	601690000	AGATATPITI	Q9HB75-7;Q9HB75-5;Q9HB75-4;Q9HB75-3;Q9HB75-2;Q9HB75
NaN	NaN	NaN	NaN	23.85491	23.8347	NaN	NaN	NaN	NaN	NaN	NaN	NaN	NaN	NaN	NaN	NaN	NaN	NaN	NaN	NaN	NaN	NaN	NaN	NaN	NaN	NaN	NaN	NaN	NaN	NaN	NaN	NaN	NaN	NaN	NaN	NaN	NaN	NaN	NaN	NaN	NaN	NaN	NaN	8	685.3395	137.83	30133000	AGATQPAA	P37198
NaN	NaN	NaN	NaN	NaN	NaN	NaN	NaN	NaN	NaN	NaN	NaN	NaN	NaN	NaN	NaN	NaN	NaN	NaN	NaN	NaN	NaN	NaN	NaN	NaN	NaN	NaN	NaN	NaN	NaN	NaN	NaN	23.87905	23.66882	23.78437	NaN	NaN	NaN	NaN	NaN	NaN	NaN	NaN	NaN	15	1590.8195	63.037	43212000	AGAVFQSFAKFSKFG	O00115;O00115-2
NaN	NaN	NaN	NaN	NaN	NaN	NaN	NaN	NaN	NaN	NaN	NaN	NaN	NaN	NaN	NaN	NaN	NaN	NaN	NaN	NaN	NaN	NaN	NaN	NaN	NaN	NaN	24.10133	24.27569	24.59906	NaN	NaN	NaN	NaN	NaN	NaN	NaN	NaN	NaN	NaN	NaN	NaN	NaN	NaN	11	1192.7404	160.36	63721000	AGAVLRIQPLR	Q13332-2;Q13332-6;Q13332-4;Q13332;Q13332-3;Q13332-7;Q13332-5
NaN	NaN	NaN	NaN	NaN	NaN	NaN	NaN	NaN	NaN	NaN	NaN	NaN	NaN	NaN	NaN	NaN	NaN	NaN	NaN	NaN	24.08302	23.56326	NaN	NaN	NaN	NaN	NaN	NaN	NaN	NaN	NaN	NaN	NaN	NaN	NaN	NaN	NaN	NaN	NaN	NaN	NaN	NaN	NaN	9	924.39775	99.919	30166000	AGAWASEAY	O14548
NaN	NaN	NaN	NaN	NaN	NaN	NaN	NaN	NaN	NaN	NaN	NaN	NaN	NaN	NaN	NaN	NaN	NaN	NaN	NaN	NaN	NaN	NaN	NaN	NaN	NaN	NaN	NaN	NaN	NaN	NaN	NaN	NaN	NaN	NaN	25.43987	24.09764	26.31921	NaN	NaN	NaN	NaN	NaN	NaN	15	1759.8563	90.444	147200000	AGAYAYKTMKEDEKR	O95831;O95831-4
NaN	NaN	NaN	NaN	NaN	NaN	NaN	NaN	NaN	NaN	NaN	NaN	NaN	NaN	NaN	NaN	NaN	NaN	24.41112	24.64317	24.2642	NaN	NaN	NaN	NaN	NaN	NaN	NaN	NaN	NaN	NaN	NaN	NaN	NaN	NaN	NaN	NaN	NaN	NaN	NaN	NaN	NaN	NaN	NaN	9	870.41954	159.04	344260000	AGDDAPRAV	P60709;P63261;Q6S8J3;P0CG38;A5A3E0;P0CG39;P62736;P63267;P63267-2;P68032;P68133
NaN	NaN	NaN	NaN	NaN	NaN	NaN	NaN	NaN	NaN	NaN	NaN	NaN	NaN	NaN	NaN	NaN	NaN	NaN	NaN	NaN	NaN	NaN	NaN	NaN	NaN	NaN	24.03909	24.53688	23.20842	NaN	NaN	NaN	NaN	NaN	NaN	NaN	NaN	NaN	NaN	NaN	NaN	NaN	NaN	13	1308.5986	89.355	51271000	AGDFGSVGATEWL	P02786
NaN	NaN	NaN	NaN	NaN	NaN	NaN	NaN	NaN	NaN	NaN	NaN	NaN	NaN	NaN	NaN	NaN	NaN	NaN	NaN	NaN	NaN	NaN	NaN	NaN	NaN	NaN	26.53988	25.95892	26.23431	NaN	NaN	NaN	NaN	NaN	NaN	NaN	NaN	NaN	NaN	NaN	NaN	NaN	NaN	15	1494.6627	115.78	241730000	AGDFGSVGATEWLEG	P02786
NaN	NaN	NaN	NaN	NaN	22.53062	NaN	NaN	NaN	NaN	NaN	NaN	NaN	NaN	NaN	NaN	NaN	NaN	NaN	NaN	NaN	NaN	NaN	NaN	NaN	NaN	NaN	22.72906	22.8958	22.64687	NaN	NaN	NaN	NaN	NaN	NaN	NaN	NaN	NaN	NaN	NaN	NaN	NaN	NaN	17	1688.8522	88.021	27383000	AGDGTFQKWAAVVVPSG	P30504;P30510;Q29865;Q9TNN7;P13747;P01892;P10316;P04222;P30501;P30505;P30508;Q07000;Q29963;Q95604;P10321;Q31612;P04439;P05534;P13746;P13746-2;P16188;P30447;P01893;P17693;P30455
NaN	NaN	NaN	NaN	NaN	NaN	NaN	NaN	NaN	NaN	NaN	NaN	NaN	NaN	NaN	NaN	NaN	NaN	NaN	NaN	NaN	NaN	NaN	NaN	NaN	NaN	NaN	NaN	NaN	NaN	NaN	NaN	NaN	NaN	NaN	NaN	NaN	NaN	NaN	NaN	NaN	23.95323	24.13626	23.75888	17	1631.8842	71.697	48877000	AGDGTTTATVLARSIAK	P10809;P10809-2
NaN	NaN	NaN	NaN	NaN	NaN	NaN	NaN	NaN	NaN	NaN	NaN	NaN	NaN	NaN	NaN	NaN	NaN	NaN	NaN	NaN	NaN	NaN	NaN	NaN	NaN	NaN	NaN	NaN	NaN	NaN	NaN	NaN	NaN	NaN	NaN	NaN	NaN	NaN	23.2932	23.46201	NaN	NaN	NaN	16	1773.8686	59.728	21834000	AGDIYSVFRNAASFKE	Q99541
NaN	NaN	NaN	NaN	NaN	NaN	NaN	NaN	NaN	NaN	NaN	NaN	NaN	NaN	NaN	NaN	NaN	NaN	NaN	NaN	NaN	NaN	NaN	NaN	NaN	NaN	NaN	24.8892	NaN	24.83152	NaN	NaN	NaN	NaN	NaN	NaN	NaN	NaN	NaN	NaN	NaN	NaN	NaN	NaN	17	1787.9319	63.145	60930000	AGDRTFQKWAAVVVPSG	P01889;P30490;P30685;P30491;P10319;P18463;P30466;P30464;P30475;P30484;P30485;Q29718;Q29836;Q95365;P03989;P30460;P30462;P30480;P30493;P30495;P30481;P30487;P30461
NaN	NaN	NaN	NaN	NaN	NaN	NaN	NaN	NaN	NaN	NaN	NaN	NaN	NaN	NaN	NaN	NaN	NaN	NaN	NaN	NaN	NaN	NaN	NaN	NaN	NaN	NaN	NaN	NaN	NaN	28.845	27.30687	NaN	NaN	NaN	NaN	NaN	NaN	NaN	NaN	NaN	NaN	NaN	NaN	15	1587.8733	121.08	648210000	AGDTIFNRAKLLNVG	P15291;P15291-2
NaN	NaN	NaN	NaN	NaN	NaN	NaN	NaN	NaN	NaN	NaN	NaN	NaN	NaN	NaN	NaN	NaN	NaN	NaN	NaN	NaN	NaN	NaN	NaN	NaN	NaN	NaN	NaN	NaN	NaN	27.98815	26.0917	NaN	NaN	NaN	NaN	NaN	NaN	23.12762	22.60273	NaN	NaN	NaN	NaN	17	1863.0003	118.87	356530000	AGDTIFNRAKLLNVGFQ	P15291;P15291-2
NaN	NaN	NaN	NaN	NaN	NaN	NaN	NaN	NaN	NaN	NaN	NaN	NaN	NaN	NaN	NaN	NaN	NaN	NaN	NaN	NaN	NaN	NaN	NaN	NaN	NaN	NaN	NaN	NaN	NaN	NaN	NaN	NaN	NaN	NaN	NaN	NaN	NaN	24.34685	24.07431	25.14363	NaN	NaN	NaN	15	1648.842	162.68	138960000	AGDYTIANARKLIDE	O75695
NaN	NaN	NaN	NaN	NaN	NaN	NaN	NaN	NaN	NaN	NaN	NaN	NaN	NaN	NaN	NaN	NaN	NaN	NaN	NaN	NaN	NaN	NaN	NaN	NaN	NaN	NaN	22.42322	NaN	22.34405	NaN	NaN	NaN	NaN	NaN	NaN	NaN	NaN	NaN	NaN	NaN	NaN	NaN	NaN	17	1817.986	72.898	10948000	AGEDPGLARQAPKPRKQ	P81605;P81605-2
NaN	NaN	NaN	NaN	NaN	NaN	NaN	NaN	NaN	NaN	NaN	NaN	NaN	NaN	NaN	NaN	NaN	NaN	NaN	NaN	NaN	NaN	NaN	NaN	NaN	NaN	NaN	23.86183	23.26928	23.46762	NaN	NaN	NaN	NaN	NaN	NaN	NaN	NaN	25.84766	26.0893	26.31116	NaN	NaN	NaN	14	1489.7637	167.44	330710000	AGEFIRASGVEARQ	P30040
NaN	NaN	NaN	NaN	NaN	NaN	NaN	NaN	NaN	NaN	NaN	NaN	NaN	NaN	NaN	NaN	NaN	NaN	NaN	NaN	NaN	NaN	NaN	NaN	NaN	NaN	NaN	23.25681	22.50838	23.0639	NaN	NaN	NaN	NaN	NaN	NaN	NaN	NaN	22.36346	24.81455	22.02769	NaN	NaN	NaN	15	1560.8009	132.44	63937000	AGEFIRASGVEARQA	P30040
NaN	NaN	NaN	NaN	NaN	NaN	NaN	NaN	NaN	NaN	NaN	NaN	NaN	NaN	NaN	NaN	NaN	NaN	NaN	NaN	NaN	NaN	NaN	NaN	26.61386	26.42862	24.37882	NaN	NaN	NaN	NaN	NaN	NaN	NaN	NaN	NaN	NaN	NaN	NaN	NaN	NaN	NaN	NaN	NaN	16	1927.9541	111.7	214840000	AGEREFWQLLRDPNTP	P20062-2;P20062
NaN	NaN	NaN	NaN	NaN	NaN	NaN	NaN	NaN	NaN	NaN	NaN	NaN	NaN	NaN	NaN	NaN	NaN	NaN	NaN	NaN	NaN	NaN	NaN	27.04854	27.15788	23.95722	NaN	NaN	NaN	NaN	NaN	NaN	NaN	NaN	NaN	NaN	NaN	NaN	NaN	NaN	NaN	NaN	NaN	17	2041.0381	139.29	304840000	AGEREFWQLLRDPNTPL	P20062-2;P20062
NaN	NaN	NaN	NaN	NaN	NaN	NaN	NaN	NaN	NaN	NaN	NaN	NaN	NaN	NaN	NaN	NaN	NaN	NaN	NaN	NaN	NaN	NaN	NaN	NaN	NaN	NaN	NaN	NaN	NaN	NaN	NaN	NaN	NaN	NaN	NaN	NaN	NaN	NaN	NaN	NaN	NaN	23.79313	24.01333	13	1439.762	126.39	31469000	AGERLSEEPLQVL	Q9NZ08;Q9NZ08-2
NaN	NaN	NaN	NaN	NaN	NaN	NaN	NaN	NaN	NaN	NaN	NaN	NaN	NaN	NaN	NaN	NaN	NaN	NaN	NaN	NaN	NaN	NaN	NaN	NaN	NaN	NaN	NaN	NaN	NaN	NaN	NaN	NaN	NaN	NaN	NaN	NaN	NaN	NaN	NaN	NaN	23.67174	23.93382	23.78816	14	1568.8046	106.67	43874000	AGERLSEEPLQVLE	Q9NZ08;Q9NZ08-2
NaN	NaN	NaN	NaN	NaN	NaN	NaN	NaN	NaN	NaN	NaN	NaN	NaN	NaN	NaN	NaN	NaN	NaN	NaN	NaN	NaN	NaN	NaN	NaN	NaN	NaN	NaN	NaN	NaN	NaN	NaN	NaN	NaN	NaN	NaN	NaN	NaN	NaN	NaN	NaN	NaN	23.74345	24.08772	24.06587	17	1959.0174	112.36	81903000	AGERLSEEPLQVLEHPR	Q9NZ08;Q9NZ08-2
NaN	NaN	NaN	NaN	NaN	NaN	NaN	NaN	NaN	NaN	NaN	NaN	NaN	NaN	NaN	NaN	NaN	NaN	NaN	NaN	NaN	NaN	NaN	NaN	28.80701	28.54429	27.32182	NaN	NaN	NaN	NaN	NaN	NaN	NaN	NaN	26.91525	27.43984	27.68499	NaN	NaN	NaN	NaN	NaN	NaN	13	1512.791	128.95	1553300000	AGEYRAAVHLRDR	P18627;P18627-2
NaN	NaN	NaN	NaN	NaN	NaN	NaN	NaN	NaN	NaN	NaN	NaN	NaN	NaN	NaN	NaN	NaN	NaN	NaN	NaN	NaN	NaN	NaN	NaN	25.99073	25.81702	24.69323	NaN	NaN	NaN	NaN	NaN	NaN	NaN	NaN	27.71201	27.78282	27.89776	NaN	NaN	NaN	NaN	NaN	NaN	14	1583.8281	100.54	853760000	AGEYRAAVHLRDRA	P18627;P18627-2
NaN	NaN	NaN	NaN	NaN	NaN	NaN	NaN	NaN	NaN	NaN	NaN	NaN	NaN	NaN	NaN	NaN	NaN	NaN	NaN	NaN	NaN	NaN	NaN	22.83345	24.69019	24.20732	NaN	NaN	NaN	NaN	NaN	NaN	NaN	NaN	NaN	NaN	NaN	NaN	NaN	NaN	NaN	NaN	NaN	15	1533.8403	93.909	83038000	AGEYVSLGKVEAALK	O60488-2;O60488;O95573
NaN	NaN	NaN	NaN	NaN	NaN	NaN	NaN	NaN	NaN	NaN	NaN	24.81705	24.43256	24.43052	24.34259	23.71335	23.38732	NaN	NaN	NaN	NaN	NaN	NaN	NaN	NaN	NaN	NaN	NaN	NaN	NaN	NaN	NaN	NaN	NaN	NaN	NaN	NaN	NaN	NaN	NaN	NaN	NaN	NaN	10	975.44101	103.42	120810000	AGFAGDDAPR	P60709;P63261;Q6S8J3;P0CG38;A5A3E0;P0CG39;P62736;P63267;P63267-2;P68032;P68133
23.73934	23.46588	23.84125	21.93225	NaN	22.55009	24.83335	25.59306	24.05441	23.60196	NaN	NaN	25.14118	25.0344	24.97382	24.569	25.60173	25.59078	24.11728	22.22414	22.87386	23.37425	23.0523	22.63323	NaN	NaN	NaN	NaN	NaN	NaN	24.23242	23.29544	NaN	NaN	NaN	NaN	NaN	NaN	NaN	NaN	NaN	NaN	NaN	NaN	18	1745.8737	145	497980000	AGFAGDDAPRAVFPSIVG	P60709;P63261;Q6S8J3;P0CG38;A5A3E0;P0CG39;P62736;P63267;P63267-2;P68032;P68133
NaN	NaN	NaN	NaN	NaN	NaN	NaN	NaN	NaN	NaN	NaN	NaN	NaN	NaN	NaN	NaN	NaN	NaN	NaN	NaN	NaN	25.58276	25.77949	25.67382	NaN	NaN	NaN	NaN	NaN	NaN	NaN	NaN	NaN	NaN	NaN	NaN	NaN	NaN	NaN	NaN	NaN	NaN	NaN	NaN	9	995.48248	94.114	161380000	AGFASRQPY	B0I1T2;B0I1T2-4
NaN	NaN	NaN	NaN	NaN	NaN	24.47593	24.48873	24.25184	NaN	NaN	NaN	NaN	NaN	NaN	NaN	NaN	NaN	NaN	NaN	NaN	26.87959	26.52861	26.55482	NaN	NaN	NaN	NaN	NaN	NaN	NaN	NaN	NaN	NaN	NaN	NaN	NaN	NaN	NaN	NaN	NaN	NaN	NaN	NaN	9	756.37662	122.98	490680000	AGGAPSQGL	B2RXF0
NaN	NaN	NaN	NaN	NaN	NaN	NaN	NaN	NaN	NaN	NaN	NaN	NaN	NaN	NaN	NaN	NaN	NaN	NaN	NaN	NaN	25.91052	25.79132	26.14738	NaN	NaN	NaN	NaN	NaN	NaN	NaN	NaN	NaN	NaN	NaN	NaN	NaN	NaN	NaN	NaN	NaN	NaN	NaN	NaN	10	826.34571	92.822	195470000	AGGGGEGEPP	Q9C0A1
NaN	NaN	NaN	NaN	NaN	NaN	NaN	NaN	NaN	NaN	NaN	NaN	NaN	NaN	NaN	NaN	NaN	NaN	NaN	NaN	NaN	NaN	NaN	NaN	NaN	NaN	NaN	NaN	NaN	NaN	NaN	NaN	NaN	NaN	NaN	22.60157	22.39378	21.97379	NaN	NaN	NaN	NaN	NaN	NaN	14	999.4846	117.53	15994000	AGGGGGGAAAAGRA	Q9UL25
NaN	NaN	NaN	NaN	NaN	NaN	NaN	NaN	NaN	NaN	NaN	NaN	NaN	NaN	NaN	NaN	NaN	NaN	NaN	NaN	NaN	NaN	NaN	NaN	25.56755	25.63417	24.09088	NaN	NaN	NaN	NaN	NaN	NaN	NaN	NaN	24.35272	24.95203	25.03023	NaN	NaN	NaN	NaN	NaN	NaN	19	2018.1749	75.97	284770000	AGGGQKVRLLKKALEKHAD	Q02809;Q02809-2
NaN	NaN	NaN	NaN	NaN	NaN	NaN	NaN	NaN	NaN	NaN	NaN	NaN	NaN	NaN	NaN	NaN	NaN	NaN	NaN	NaN	NaN	NaN	NaN	23.70314	NaN	NaN	NaN	NaN	NaN	NaN	NaN	NaN	NaN	NaN	NaN	NaN	NaN	NaN	NaN	NaN	NaN	NaN	NaN	23	2503.4235	56.247	13657000	AGGGQKVRLLKKALEKHADKEDL	Q02809;Q02809-2
NaN	NaN	NaN	NaN	NaN	NaN	NaN	NaN	NaN	NaN	NaN	NaN	NaN	NaN	NaN	NaN	NaN	NaN	NaN	NaN	NaN	NaN	NaN	NaN	NaN	NaN	NaN	NaN	NaN	NaN	NaN	NaN	NaN	NaN	NaN	23.94056	23.76223	24.04068	NaN	NaN	NaN	NaN	NaN	NaN	14	1563.7616	43.337	47585000	AGGKSNHLHLWCLE	Q96DN5;Q96DN5-3;Q96DN5-2
NaN	NaN	NaN	NaN	NaN	NaN	NaN	NaN	NaN	NaN	NaN	NaN	NaN	NaN	NaN	NaN	NaN	NaN	NaN	NaN	NaN	NaN	NaN	NaN	NaN	NaN	NaN	NaN	NaN	NaN	NaN	NaN	NaN	NaN	NaN	NaN	24.34739	26.35938	NaN	NaN	NaN	NaN	NaN	NaN	16	1786.8526	120.57	107440000	AGGLFSIDRDYFQEIG	Q10472
NaN	NaN	NaN	NaN	NaN	NaN	NaN	NaN	NaN	NaN	NaN	NaN	NaN	NaN	NaN	NaN	NaN	NaN	NaN	NaN	NaN	NaN	NaN	NaN	NaN	NaN	NaN	23.90738	23.58852	23.08037	NaN	NaN	NaN	NaN	NaN	NaN	NaN	NaN	NaN	NaN	NaN	NaN	NaN	NaN	16	1711.857	58.885	37217000	AGGLFSISKSYFEHIG	Q8NCL4
NaN	NaN	NaN	NaN	NaN	NaN	NaN	NaN	NaN	NaN	NaN	NaN	NaN	NaN	NaN	NaN	NaN	NaN	NaN	NaN	NaN	NaN	NaN	NaN	NaN	NaN	NaN	NaN	NaN	NaN	NaN	NaN	25.02306	25.2501	NaN	NaN	NaN	NaN	NaN	NaN	NaN	NaN	NaN	NaN	20	2003.0912	110.75	95038000	AGGLIQTARALAVNPRDPPS	Q9Y490
NaN	NaN	NaN	NaN	NaN	NaN	NaN	NaN	NaN	NaN	NaN	NaN	NaN	NaN	NaN	NaN	NaN	NaN	NaN	NaN	NaN	NaN	NaN	NaN	NaN	NaN	NaN	NaN	NaN	NaN	25.17619	23.45926	NaN	NaN	NaN	NaN	NaN	NaN	NaN	NaN	NaN	NaN	NaN	NaN	14	1424.7736	62.377	49446000	AGGLRSHLKITDSA	P49755
NaN	NaN	NaN	NaN	NaN	NaN	NaN	NaN	NaN	NaN	NaN	NaN	NaN	NaN	NaN	NaN	NaN	NaN	NaN	NaN	NaN	NaN	NaN	NaN	NaN	NaN	NaN	25.36306	25.07415	25.37868	NaN	NaN	NaN	NaN	NaN	NaN	NaN	NaN	NaN	NaN	NaN	NaN	NaN	NaN	22	2222.0711	35.834	122110000	AGGNMSIQFLGTVVAEGQEICV	P05165-3
NaN	NaN	NaN	23.93382	23.98485	24.05167	NaN	NaN	NaN	NaN	NaN	NaN	NaN	NaN	NaN	NaN	NaN	NaN	NaN	NaN	NaN	NaN	NaN	NaN	NaN	NaN	NaN	NaN	NaN	NaN	NaN	NaN	NaN	NaN	NaN	NaN	NaN	NaN	NaN	NaN	NaN	NaN	NaN	NaN	9	756.37662	97.075	50016000	AGGSAQPLG	P28360
NaN	NaN	NaN	NaN	NaN	NaN	NaN	NaN	NaN	NaN	NaN	NaN	NaN	NaN	NaN	NaN	NaN	NaN	NaN	NaN	NaN	NaN	NaN	NaN	NaN	NaN	NaN	NaN	NaN	NaN	22.1958	NaN	NaN	NaN	NaN	NaN	NaN	NaN	NaN	NaN	NaN	NaN	NaN	NaN	15	1691.8744	42.568	4804000	AGGSFDLRRFLTQPQ	O43760;O43760-2
NaN	NaN	NaN	NaN	NaN	NaN	NaN	NaN	NaN	NaN	NaN	NaN	NaN	NaN	NaN	NaN	NaN	NaN	NaN	NaN	NaN	NaN	NaN	NaN	NaN	NaN	NaN	NaN	NaN	NaN	NaN	NaN	NaN	26.1778	26.06799	NaN	NaN	NaN	NaN	NaN	NaN	NaN	NaN	NaN	16	1550.8457	62.861	146260000	AGGVFTPGAAFSKTKL	Q8NBX0
NaN	NaN	NaN	NaN	NaN	NaN	NaN	NaN	NaN	NaN	NaN	NaN	NaN	NaN	NaN	NaN	NaN	NaN	NaN	NaN	NaN	NaN	NaN	NaN	NaN	NaN	NaN	NaN	NaN	NaN	NaN	NaN	25.8839	25.88246	25.74561	NaN	NaN	NaN	NaN	NaN	NaN	NaN	NaN	NaN	17	1663.9297	59.728	180040000	AGGVFTPGAAFSKTKLI	Q8NBX0
NaN	NaN	NaN	NaN	NaN	NaN	NaN	NaN	NaN	NaN	NaN	NaN	NaN	NaN	NaN	NaN	NaN	NaN	NaN	NaN	NaN	NaN	NaN	NaN	NaN	NaN	NaN	NaN	NaN	NaN	NaN	NaN	24.42842	23.97649	24.4913	NaN	NaN	NaN	NaN	NaN	NaN	NaN	NaN	NaN	14	1459.8181	85.457	62667000	AGGVMTVLIKRNTT	P11142;P11142-2
NaN	NaN	NaN	NaN	NaN	NaN	NaN	NaN	NaN	NaN	NaN	NaN	NaN	NaN	NaN	NaN	NaN	NaN	NaN	NaN	NaN	NaN	NaN	NaN	24.66682	27.15306	25.07218	NaN	NaN	NaN	NaN	NaN	26.22538	26.1301	25.76961	NaN	NaN	NaN	NaN	NaN	NaN	NaN	NaN	NaN	17	1771.0026	152.47	566370000	AGGVMTVLIKRNTTIPT	P11142;P11142-2
NaN	NaN	NaN	NaN	NaN	NaN	NaN	NaN	NaN	NaN	NaN	NaN	NaN	NaN	NaN	NaN	NaN	NaN	NaN	NaN	NaN	NaN	NaN	NaN	25.37471	25.03053	22.72786	NaN	NaN	NaN	NaN	NaN	NaN	NaN	NaN	NaN	NaN	NaN	NaN	NaN	NaN	NaN	NaN	NaN	18	1899.0976	54.103	84725000	AGGVMTVLIKRNTTIPTK	P11142;P11142-2
NaN	NaN	NaN	NaN	NaN	NaN	NaN	NaN	NaN	NaN	NaN	NaN	NaN	NaN	NaN	NaN	NaN	NaN	NaN	NaN	NaN	NaN	NaN	NaN	NaN	NaN	NaN	NaN	NaN	NaN	24.39284	23.89791	NaN	NaN	NaN	NaN	NaN	NaN	NaN	NaN	NaN	NaN	NaN	NaN	16	1591.7267	88.056	37659000	AGGVVSPQPHSSYYSG	Q9ULH0-4;Q9ULH0;Q9ULH0-2
NaN	NaN	NaN	NaN	NaN	NaN	NaN	NaN	NaN	NaN	NaN	NaN	NaN	NaN	NaN	NaN	NaN	NaN	NaN	NaN	NaN	NaN	NaN	NaN	NaN	NaN	NaN	NaN	NaN	NaN	NaN	NaN	24.35279	24.35521	24.30633	NaN	NaN	NaN	NaN	NaN	NaN	22.8469	22.74509	23.11417	20	2102.161	85.51	110150000	AGHKEAHILRVLPGHSAGPR	P17813-2;P17813
NaN	NaN	NaN	NaN	NaN	NaN	NaN	NaN	NaN	NaN	NaN	NaN	NaN	NaN	NaN	NaN	NaN	NaN	NaN	NaN	NaN	NaN	NaN	NaN	NaN	NaN	NaN	NaN	NaN	NaN	NaN	NaN	26.18939	26.45508	23.62611	NaN	NaN	NaN	NaN	NaN	NaN	NaN	NaN	NaN	16	1732.9373	75.376	181470000	AGHKLNFAVASRKTFS	P30101
26.68378	NaN	NaN	NaN	NaN	NaN	NaN	NaN	NaN	NaN	NaN	NaN	NaN	NaN	NaN	NaN	NaN	NaN	NaN	NaN	NaN	30.96313	30.90562	30.80885	NaN	NaN	NaN	NaN	NaN	NaN	NaN	NaN	NaN	NaN	NaN	NaN	NaN	NaN	NaN	NaN	NaN	NaN	NaN	NaN	9	946.45084	129.16	8430700000	AGHLSTAQY	Q04637-3;Q04637;Q04637-8;Q04637-9;Q04637-4;Q04637-5;Q04637-6;Q04637-7
NaN	NaN	NaN	NaN	NaN	NaN	NaN	NaN	NaN	NaN	NaN	NaN	NaN	NaN	NaN	NaN	NaN	NaN	NaN	NaN	NaN	NaN	NaN	NaN	NaN	NaN	NaN	NaN	NaN	NaN	NaN	NaN	NaN	NaN	NaN	25.16837	25.41683	24.72775	NaN	NaN	NaN	NaN	NaN	NaN	16	1608.8009	128.61	110290000	AGHLVSRVVGWDADAG	Q9UN70-2;Q9UN70
NaN	NaN	NaN	NaN	NaN	NaN	NaN	NaN	NaN	NaN	NaN	NaN	NaN	NaN	NaN	NaN	NaN	NaN	NaN	NaN	NaN	27.72234	27.85329	28.0102	NaN	NaN	NaN	NaN	NaN	NaN	NaN	NaN	NaN	NaN	NaN	NaN	NaN	NaN	NaN	NaN	NaN	NaN	NaN	NaN	9	890.4974	105.22	734260000	AGIAGIRAY	Q8WUX1;Q8WUX1-2
NaN	NaN	NaN	NaN	NaN	NaN	NaN	NaN	NaN	NaN	NaN	NaN	NaN	NaN	NaN	NaN	NaN	NaN	NaN	NaN	NaN	NaN	NaN	NaN	NaN	NaN	NaN	24.74427	23.73954	24.7238	NaN	NaN	NaN	NaN	NaN	NaN	NaN	NaN	NaN	NaN	NaN	NaN	NaN	NaN	14	1487.846	60.401	69818000	AGIGLELYKAIQRG	Q9HB40;Q9HB40-2
NaN	NaN	NaN	NaN	NaN	NaN	NaN	NaN	NaN	NaN	NaN	NaN	NaN	NaN	NaN	NaN	NaN	NaN	NaN	NaN	NaN	NaN	NaN	NaN	NaN	NaN	NaN	27.49998	27.6107	27.0277	NaN	NaN	NaN	NaN	NaN	NaN	NaN	NaN	NaN	NaN	NaN	NaN	NaN	NaN	16	1701.9778	128.71	531580000	AGIGLELYKAIQRGTI	Q9HB40;Q9HB40-2
NaN	NaN	NaN	23.54828	23.99386	24.21497	NaN	NaN	NaN	NaN	NaN	NaN	NaN	NaN	NaN	NaN	NaN	NaN	NaN	NaN	NaN	NaN	NaN	NaN	NaN	NaN	NaN	27.54539	27.66526	27.10659	NaN	NaN	NaN	NaN	NaN	NaN	NaN	NaN	NaN	NaN	NaN	NaN	NaN	NaN	17	1830.0727	119.92	601680000	AGIGLELYKAIQRGTIK	Q9HB40;Q9HB40-2
NaN	NaN	NaN	NaN	NaN	NaN	NaN	NaN	NaN	NaN	NaN	NaN	NaN	NaN	NaN	NaN	NaN	NaN	NaN	NaN	NaN	26.52103	26.12526	26.04458	NaN	NaN	NaN	NaN	NaN	NaN	NaN	NaN	NaN	NaN	NaN	NaN	NaN	NaN	NaN	NaN	NaN	NaN	NaN	NaN	9	891.47018	112.59	238710000	AGIPSITAY	O43747;O43747-2
NaN	NaN	NaN	NaN	NaN	NaN	NaN	NaN	NaN	NaN	NaN	NaN	NaN	NaN	NaN	NaN	NaN	NaN	NaN	NaN	NaN	24.12581	23.72328	23.47284	NaN	NaN	NaN	NaN	NaN	NaN	NaN	NaN	NaN	NaN	NaN	NaN	NaN	NaN	NaN	NaN	NaN	NaN	NaN	NaN	9	951.50255	110.55	43797000	AGKAKEVSY	Q6ZW49
NaN	NaN	NaN	NaN	NaN	NaN	NaN	NaN	NaN	NaN	NaN	NaN	NaN	NaN	NaN	NaN	NaN	NaN	NaN	NaN	NaN	NaN	NaN	NaN	NaN	NaN	NaN	NaN	NaN	NaN	NaN	NaN	24.25839	24.78302	25.002	NaN	NaN	NaN	23.97351	24.22361	24.89777	NaN	NaN	NaN	18	1975.0415	76.713	199950000	AGKDDYVKALPGQLKPFE	P09211
NaN	NaN	NaN	NaN	NaN	NaN	NaN	NaN	NaN	NaN	NaN	NaN	NaN	NaN	NaN	NaN	NaN	NaN	NaN	NaN	NaN	NaN	NaN	NaN	NaN	NaN	NaN	NaN	NaN	NaN	NaN	NaN	NaN	NaN	NaN	NaN	NaN	21.77507	NaN	NaN	NaN	NaN	NaN	NaN	16	1651.7995	54.7	3588800	AGKDGWFQLYSPGGVA	Q8IY22;Q8IY22-2;Q8IY22-3
NaN	NaN	NaN	NaN	NaN	NaN	NaN	NaN	NaN	NaN	NaN	NaN	NaN	NaN	NaN	NaN	NaN	NaN	NaN	NaN	NaN	NaN	NaN	NaN	NaN	NaN	NaN	NaN	NaN	NaN	25.23092	23.51388	NaN	NaN	NaN	NaN	NaN	NaN	NaN	NaN	NaN	NaN	NaN	NaN	14	1510.8243	140.07	51357000	AGKELEVIDTPNIL	Q6P9H5
NaN	NaN	NaN	NaN	NaN	NaN	NaN	NaN	NaN	NaN	NaN	NaN	NaN	NaN	NaN	NaN	NaN	NaN	NaN	NaN	NaN	NaN	NaN	NaN	NaN	NaN	NaN	NaN	NaN	NaN	22.95317	20.96642	NaN	NaN	NaN	NaN	NaN	NaN	21.64803	NaN	21.4497	NaN	NaN	NaN	17	1822.9676	68.034	16320000	AGKELEVIDTPNILSPQ	Q6P9H5
NaN	NaN	NaN	NaN	NaN	NaN	NaN	NaN	NaN	NaN	NaN	NaN	NaN	NaN	NaN	NaN	NaN	NaN	NaN	NaN	NaN	NaN	NaN	NaN	NaN	NaN	NaN	NaN	NaN	NaN	27.15296	26.0872	NaN	NaN	NaN	NaN	NaN	NaN	22.21324	22.22005	22.56776	NaN	NaN	NaN	17	1886.0374	108.34	236480000	AGKILKDQDTLIQHGIH	Q9UHD9
NaN	NaN	NaN	NaN	NaN	NaN	NaN	NaN	NaN	NaN	NaN	NaN	NaN	NaN	NaN	NaN	NaN	NaN	NaN	NaN	NaN	NaN	NaN	NaN	NaN	NaN	NaN	NaN	NaN	NaN	24.22104	23.12387	NaN	NaN	NaN	24.92628	24.96675	25.22159	NaN	NaN	NaN	NaN	NaN	NaN	15	1609.8424	134.81	142140000	AGKILKDQDTLSQHG	Q9UMX0-2;Q9UMX0;Q9UMX0-4
NaN	NaN	NaN	NaN	NaN	NaN	NaN	NaN	NaN	NaN	NaN	NaN	NaN	NaN	NaN	NaN	NaN	NaN	NaN	NaN	NaN	NaN	NaN	NaN	NaN	NaN	NaN	NaN	NaN	NaN	28.64509	27.39182	NaN	NaN	NaN	24.67702	25.44518	25.58517	23.94065	24.33074	24.01538	NaN	NaN	NaN	17	1859.9854	137.27	803640000	AGKILKDQDTLSQHGIH	Q9UMX0-2;Q9UMX0;Q9UMX0-4
NaN	NaN	NaN	NaN	NaN	NaN	NaN	NaN	NaN	NaN	NaN	NaN	NaN	NaN	NaN	NaN	NaN	NaN	NaN	NaN	NaN	NaN	NaN	NaN	NaN	NaN	NaN	NaN	NaN	NaN	26.50038	24.9371	NaN	NaN	NaN	25.17828	25.44411	25.55163	NaN	NaN	NaN	NaN	NaN	NaN	14	1469.7726	183.33	313020000	AGKILVDVSNPTEQ	Q658P3-4;Q658P3-3;Q658P3;Q658P3-2
NaN	NaN	NaN	NaN	NaN	NaN	NaN	NaN	NaN	NaN	NaN	NaN	NaN	NaN	NaN	NaN	NaN	NaN	NaN	NaN	NaN	NaN	NaN	NaN	NaN	NaN	NaN	NaN	NaN	NaN	25.84187	24.61667	NaN	NaN	NaN	NaN	25.31285	25.38545	NaN	NaN	NaN	NaN	NaN	NaN	15	1598.8152	188.96	179920000	AGKILVDVSNPTEQE	Q658P3-4;Q658P3-3;Q658P3;Q658P3-2
NaN	NaN	NaN	NaN	NaN	NaN	NaN	NaN	NaN	NaN	NaN	NaN	NaN	NaN	NaN	NaN	NaN	NaN	NaN	NaN	NaN	NaN	NaN	NaN	NaN	NaN	NaN	NaN	NaN	NaN	NaN	NaN	NaN	NaN	NaN	NaN	NaN	NaN	23.53124	23.28982	23.39218	NaN	NaN	NaN	17	2122.1588	107.07	33387000	AGKINYVFRHYIFNPRK	Q9NYU2-2;Q9NYU2
NaN	NaN	NaN	NaN	NaN	NaN	NaN	NaN	NaN	NaN	NaN	NaN	NaN	NaN	NaN	NaN	NaN	NaN	NaN	NaN	NaN	NaN	NaN	NaN	NaN	NaN	NaN	NaN	NaN	NaN	NaN	NaN	NaN	NaN	NaN	25.92454	25.90695	25.91004	NaN	NaN	NaN	NaN	NaN	NaN	15	1534.7991	155.98	189660000	AGKITFAEKVANAES	P02786
NaN	NaN	NaN	NaN	NaN	NaN	NaN	NaN	NaN	NaN	NaN	NaN	NaN	NaN	NaN	NaN	NaN	NaN	NaN	NaN	NaN	NaN	NaN	NaN	NaN	NaN	NaN	NaN	NaN	NaN	NaN	NaN	NaN	NaN	NaN	27.00389	27.21827	27.15673	NaN	NaN	NaN	NaN	NaN	NaN	17	1761.9261	113.47	440330000	AGKITFAEKVANAESLN	P02786
NaN	NaN	NaN	NaN	NaN	NaN	NaN	NaN	NaN	NaN	NaN	NaN	NaN	NaN	NaN	NaN	NaN	NaN	NaN	NaN	NaN	NaN	NaN	NaN	NaN	NaN	NaN	23.83952	23.53338	23.66188	NaN	NaN	NaN	NaN	NaN	NaN	NaN	NaN	NaN	NaN	NaN	NaN	NaN	NaN	15	1624.9413	89.911	40423000	AGKKPLAHYSSLVRV	Q14596;Q14596-2
NaN	NaN	NaN	NaN	NaN	NaN	NaN	NaN	NaN	NaN	NaN	NaN	NaN	NaN	NaN	NaN	NaN	NaN	NaN	NaN	NaN	NaN	NaN	NaN	NaN	NaN	NaN	NaN	23.38258	23.12147	NaN	NaN	NaN	NaN	NaN	NaN	NaN	NaN	NaN	NaN	NaN	NaN	NaN	NaN	16	1738.0254	65.943	20061000	AGKKPLAHYSSLVRVL	Q14596;Q14596-2
NaN	NaN	NaN	NaN	NaN	NaN	NaN	NaN	NaN	NaN	NaN	NaN	NaN	NaN	NaN	NaN	NaN	NaN	NaN	NaN	NaN	NaN	NaN	NaN	NaN	NaN	NaN	23.53718	23.19936	23.85158	NaN	NaN	NaN	NaN	NaN	NaN	NaN	NaN	NaN	NaN	NaN	NaN	NaN	NaN	15	1730.9944	65.092	36942000	AGKKRFEVKKWNAVA	P62877
NaN	NaN	NaN	NaN	NaN	NaN	NaN	NaN	NaN	NaN	NaN	NaN	NaN	NaN	NaN	NaN	NaN	NaN	NaN	NaN	NaN	NaN	NaN	NaN	NaN	NaN	NaN	NaN	NaN	NaN	NaN	NaN	NaN	NaN	NaN	NaN	NaN	NaN	NaN	NaN	NaN	25.7712	25.66555	25.49854	16	1781.9611	57.973	157890000	AGKRFEIACYKNKVVG	Q9Y3A5
NaN	NaN	NaN	NaN	NaN	NaN	NaN	NaN	NaN	NaN	NaN	NaN	NaN	NaN	NaN	NaN	NaN	NaN	NaN	NaN	NaN	NaN	NaN	NaN	NaN	NaN	NaN	NaN	NaN	NaN	NaN	NaN	NaN	NaN	NaN	NaN	NaN	NaN	NaN	NaN	NaN	24.62008	23.83335	24.58852	13	1461.8052	104.94	65962000	AGKRNVIEAVYSR	O75688-4;O75688-2;O75688;O75688-3
NaN	NaN	NaN	NaN	NaN	NaN	NaN	NaN	NaN	NaN	NaN	NaN	NaN	NaN	NaN	NaN	NaN	NaN	NaN	NaN	NaN	NaN	NaN	NaN	27.29097	27.07704	25.73807	NaN	NaN	NaN	NaN	NaN	NaN	NaN	NaN	NaN	NaN	NaN	NaN	NaN	NaN	NaN	NaN	NaN	19	2151.1623	57.173	361760000	AGKRSYRLSMKVKAFPSPE	P17948;P17948-4;P17948-3;P17948-2
NaN	NaN	NaN	NaN	NaN	NaN	NaN	NaN	NaN	NaN	NaN	NaN	NaN	NaN	NaN	NaN	NaN	NaN	NaN	NaN	NaN	NaN	NaN	NaN	NaN	NaN	NaN	NaN	NaN	NaN	NaN	NaN	24.28616	24.56616	23.89384	NaN	NaN	NaN	NaN	NaN	NaN	NaN	NaN	NaN	16	1631.9247	77.562	74678000	AGKTVVAEYAIALAQK	Q15477
NaN	NaN	NaN	NaN	NaN	NaN	NaN	NaN	NaN	NaN	NaN	NaN	NaN	NaN	NaN	NaN	NaN	NaN	NaN	NaN	NaN	NaN	NaN	NaN	NaN	NaN	NaN	NaN	NaN	NaN	NaN	NaN	24.54469	24.60315	23.83277	NaN	NaN	NaN	NaN	NaN	NaN	NaN	NaN	NaN	17	1768.9836	74.772	64899000	AGKTVVAEYAIALAQKH	Q15477
NaN	NaN	NaN	NaN	NaN	NaN	NaN	NaN	NaN	NaN	NaN	NaN	NaN	NaN	NaN	NaN	NaN	NaN	NaN	NaN	NaN	NaN	NaN	NaN	26.1921	25.18007	NaN	NaN	NaN	NaN	NaN	NaN	NaN	NaN	NaN	NaN	NaN	NaN	NaN	NaN	NaN	NaN	NaN	NaN	16	1914.004	63.894	114680000	AGKYFLWVVKFNSLNE	P62993;P62993-2
NaN	NaN	NaN	NaN	NaN	NaN	NaN	NaN	NaN	NaN	NaN	NaN	NaN	NaN	NaN	NaN	NaN	NaN	NaN	NaN	NaN	NaN	NaN	NaN	NaN	NaN	NaN	NaN	NaN	NaN	NaN	NaN	NaN	NaN	NaN	NaN	NaN	NaN	23.55731	23.52803	23.48505	NaN	NaN	NaN	13	1549.8154	94.465	36181000	AGLFIYFRNQKGH	P13760;P04229;P13761;P79483;Q29974;Q30134;Q9GIY3;Q9TQE0;P20039;P01911;P01912;Q5Y7A7;Q95IE3
NaN	NaN	NaN	NaN	NaN	NaN	NaN	NaN	NaN	NaN	NaN	NaN	NaN	NaN	NaN	NaN	NaN	NaN	NaN	NaN	NaN	NaN	NaN	NaN	NaN	NaN	NaN	NaN	NaN	NaN	NaN	NaN	27.03643	27.33347	25.63989	NaN	NaN	NaN	NaN	NaN	NaN	NaN	NaN	NaN	16	1860.9734	84.41	359050000	AGLGEYLFERLTLKHD	P02792
NaN	NaN	NaN	NaN	NaN	NaN	NaN	NaN	NaN	NaN	NaN	NaN	NaN	NaN	NaN	NaN	NaN	NaN	NaN	NaN	NaN	NaN	NaN	NaN	NaN	NaN	NaN	NaN	NaN	NaN	NaN	NaN	NaN	NaN	NaN	NaN	NaN	NaN	NaN	NaN	NaN	24.98172	26.03903	26.15725	15	1521.8052	158.42	367490000	AGLGRAYALAFAERG	P51659
NaN	NaN	NaN	NaN	NaN	NaN	NaN	NaN	NaN	NaN	NaN	NaN	NaN	NaN	NaN	NaN	NaN	NaN	NaN	NaN	NaN	NaN	NaN	NaN	NaN	NaN	NaN	NaN	NaN	NaN	NaN	NaN	NaN	NaN	NaN	NaN	NaN	NaN	NaN	NaN	NaN	23.22258	23.12562	21.65609	17	1705.9264	87.388	22245000	AGLGRAYALAFAERGAL	P51659
NaN	NaN	NaN	NaN	NaN	NaN	NaN	NaN	NaN	NaN	NaN	NaN	NaN	NaN	NaN	NaN	NaN	NaN	NaN	NaN	NaN	NaN	NaN	NaN	NaN	NaN	NaN	NaN	NaN	NaN	NaN	NaN	24.36319	24.0441	24.02496	NaN	NaN	NaN	NaN	NaN	NaN	NaN	NaN	NaN	14	1447.7559	106.62	55948000	AGLIDLYKSSDLPG	P29728-2;P29728
NaN	NaN	NaN	NaN	NaN	NaN	NaN	NaN	NaN	NaN	NaN	NaN	NaN	NaN	NaN	NaN	NaN	NaN	NaN	NaN	NaN	NaN	NaN	NaN	NaN	NaN	NaN	NaN	NaN	NaN	NaN	NaN	24.4168	24.23469	24.28468	NaN	NaN	NaN	NaN	NaN	NaN	NaN	NaN	NaN	16	1633.8199	173.72	62575000	AGLIDLYKSSDLPGGE	P29728-2;P29728
NaN	NaN	NaN	NaN	NaN	NaN	NaN	NaN	NaN	NaN	NaN	NaN	NaN	NaN	NaN	NaN	NaN	NaN	NaN	NaN	NaN	NaN	NaN	NaN	NaN	NaN	NaN	NaN	NaN	NaN	NaN	NaN	NaN	NaN	NaN	NaN	NaN	NaN	26.60936	26.46075	26.53187	NaN	NaN	NaN	17	1804.0571	79.317	307730000	AGLKGRLDYLSSLKVKG	P08195-4;P08195-3;P08195;P08195-2
NaN	NaN	NaN	NaN	NaN	NaN	NaN	NaN	NaN	NaN	NaN	NaN	NaN	NaN	NaN	NaN	NaN	NaN	NaN	NaN	NaN	NaN	NaN	NaN	NaN	NaN	NaN	NaN	NaN	NaN	25.36416	24.15406	NaN	NaN	NaN	NaN	NaN	NaN	NaN	NaN	NaN	NaN	NaN	NaN	15	1564.9301	87.498	61857000	AGLKILRVINEPTAA	P48723
NaN	NaN	NaN	NaN	NaN	NaN	NaN	NaN	NaN	NaN	NaN	NaN	NaN	NaN	NaN	NaN	NaN	NaN	NaN	NaN	NaN	NaN	NaN	NaN	NaN	NaN	NaN	NaN	NaN	NaN	26.83846	25.1332	NaN	NaN	NaN	NaN	NaN	NaN	23.88129	23.86769	NaN	NaN	NaN	NaN	16	1635.9672	87.641	187560000	AGLKILRVINEPTAAA	P48723
NaN	NaN	NaN	NaN	NaN	NaN	NaN	NaN	NaN	NaN	NaN	NaN	NaN	NaN	NaN	NaN	NaN	NaN	NaN	NaN	NaN	NaN	NaN	NaN	NaN	NaN	NaN	NaN	NaN	NaN	28.81543	26.94	NaN	NaN	NaN	NaN	NaN	NaN	23.35016	22.64256	23.57022	NaN	NaN	NaN	17	1767.0077	156.69	688090000	AGLKILRVINEPTAAAM	P48723
24.43243	24.45023	24.45061	NaN	NaN	NaN	NaN	NaN	NaN	NaN	NaN	NaN	NaN	NaN	NaN	NaN	NaN	NaN	NaN	NaN	NaN	NaN	NaN	NaN	NaN	NaN	NaN	NaN	NaN	NaN	NaN	NaN	NaN	NaN	NaN	NaN	NaN	NaN	NaN	NaN	NaN	NaN	NaN	NaN	9	953.62735	114.02	68490000	AGLKVLQLI	Q9Y4L1;Q9Y4L1-2
NaN	NaN	NaN	NaN	NaN	NaN	NaN	NaN	NaN	NaN	NaN	NaN	NaN	NaN	NaN	NaN	NaN	NaN	NaN	NaN	NaN	NaN	NaN	NaN	NaN	NaN	NaN	NaN	NaN	NaN	24.5027	23.55836	NaN	NaN	NaN	NaN	NaN	NaN	NaN	NaN	NaN	NaN	NaN	NaN	12	1189.674	112.71	36124000	AGLLALSSMKSL	Q8IY22;Q8IY22-2;Q8IY22-3
NaN	NaN	NaN	NaN	NaN	NaN	NaN	NaN	NaN	NaN	NaN	NaN	NaN	NaN	NaN	NaN	NaN	NaN	NaN	NaN	NaN	NaN	NaN	NaN	NaN	NaN	NaN	NaN	NaN	NaN	26.30895	24.86674	NaN	NaN	NaN	NaN	NaN	NaN	22.59459	22.45184	22.91326	NaN	NaN	NaN	16	1621.9152	174.87	179810000	AGLNVLRIINEPTAAA	P11142;P11142-2;P0DMV9;P0DMV8;P0DMV8-2;P17066
NaN	NaN	NaN	NaN	NaN	NaN	NaN	NaN	NaN	NaN	NaN	NaN	NaN	NaN	NaN	NaN	NaN	NaN	NaN	NaN	NaN	NaN	NaN	NaN	23.64009	23.97378	NaN	NaN	NaN	NaN	NaN	NaN	NaN	NaN	NaN	NaN	NaN	NaN	NaN	NaN	NaN	NaN	NaN	NaN	18	1806.0363	101.89	29549000	AGLNVLRIINEPTAAAIA	P11142;P11142-2;P0DMV9;P0DMV8;P0DMV8-2;P17066
NaN	NaN	NaN	NaN	NaN	NaN	NaN	NaN	NaN	NaN	NaN	NaN	NaN	NaN	NaN	NaN	NaN	NaN	NaN	NaN	NaN	NaN	NaN	NaN	24.56011	24.09031	22.82887	NaN	NaN	NaN	NaN	NaN	NaN	NaN	NaN	NaN	NaN	NaN	NaN	NaN	NaN	NaN	NaN	NaN	14	1457.7838	65.219	50047000	AGLVQINKSNGKET	P20645
NaN	NaN	NaN	NaN	NaN	NaN	NaN	NaN	NaN	NaN	NaN	NaN	NaN	NaN	NaN	NaN	NaN	NaN	NaN	NaN	NaN	NaN	NaN	NaN	NaN	NaN	NaN	NaN	NaN	NaN	NaN	NaN	23.34001	23.68859	NaN	NaN	NaN	NaN	NaN	NaN	NaN	NaN	NaN	NaN	15	1719.8284	60.598	24139000	AGMRLLRMESEELAD	P49961;P49961-2;P49961-6;P49961-5;P49961-3
NaN	NaN	NaN	NaN	NaN	NaN	NaN	NaN	NaN	NaN	24.69853	24.9397	NaN	NaN	NaN	NaN	NaN	NaN	NaN	NaN	NaN	NaN	NaN	NaN	NaN	NaN	NaN	NaN	NaN	NaN	NaN	NaN	29.51811	30.63582	30.05466	NaN	NaN	NaN	NaN	NaN	NaN	NaN	NaN	NaN	16	1875.9295	226.65	3611800000	AGMRLLRMESEELADR	P49961;P49961-2;P49961-6;P49961-5;P49961-3
NaN	NaN	NaN	NaN	NaN	NaN	NaN	NaN	NaN	NaN	NaN	NaN	NaN	NaN	NaN	NaN	NaN	NaN	NaN	NaN	NaN	NaN	NaN	NaN	NaN	NaN	NaN	NaN	NaN	NaN	NaN	NaN	28.05201	27.98994	28.11778	NaN	NaN	NaN	NaN	NaN	NaN	NaN	NaN	NaN	17	1974.9979	113.88	836130000	AGMRLLRMESEELADRV	P49961;P49961-2;P49961-6;P49961-5;P49961-3
NaN	NaN	NaN	NaN	NaN	NaN	NaN	NaN	NaN	NaN	NaN	NaN	NaN	NaN	NaN	NaN	NaN	NaN	NaN	NaN	NaN	NaN	NaN	NaN	NaN	NaN	NaN	NaN	NaN	NaN	NaN	NaN	NaN	NaN	NaN	NaN	NaN	NaN	23.20786	23.03046	23.22998	NaN	NaN	NaN	15	1572.7896	75.911	28095000	AGNAFKKADPQEAIN	P54920
NaN	NaN	NaN	NaN	NaN	NaN	NaN	NaN	NaN	NaN	NaN	NaN	NaN	NaN	NaN	NaN	NaN	NaN	NaN	NaN	NaN	NaN	NaN	NaN	NaN	NaN	NaN	NaN	NaN	NaN	NaN	NaN	NaN	NaN	NaN	NaN	NaN	NaN	NaN	22.08167	22.05066	NaN	NaN	NaN	14	1348.6259	96.89	8782800	AGNDGKGTPVFTGE	P11717
NaN	NaN	NaN	NaN	NaN	NaN	NaN	NaN	NaN	NaN	NaN	NaN	NaN	NaN	NaN	NaN	NaN	NaN	NaN	NaN	NaN	NaN	NaN	NaN	NaN	NaN	NaN	NaN	NaN	NaN	NaN	NaN	NaN	NaN	NaN	NaN	NaN	NaN	24.19933	24.41976	24.56285	NaN	NaN	NaN	15	1447.6943	155.33	66489000	AGNDGKGTPVFTGEV	P11717
NaN	NaN	NaN	NaN	NaN	NaN	NaN	NaN	NaN	NaN	NaN	NaN	NaN	NaN	NaN	NaN	NaN	NaN	NaN	NaN	NaN	NaN	NaN	NaN	NaN	NaN	NaN	NaN	25.32971	NaN	NaN	NaN	NaN	NaN	NaN	NaN	NaN	NaN	NaN	NaN	NaN	NaN	NaN	NaN	10	1107.5383	126.67	42170000	AGNKLAMQEF	P06733;P06733-2;P13929-3;P13929;P09104-2;P09104
NaN	NaN	NaN	NaN	NaN	NaN	NaN	NaN	NaN	NaN	NaN	NaN	NaN	NaN	NaN	NaN	NaN	NaN	NaN	NaN	NaN	NaN	NaN	NaN	NaN	NaN	NaN	27.07511	25.02504	26.70951	NaN	NaN	NaN	NaN	NaN	NaN	NaN	NaN	NaN	23.71712	24.98815	NaN	NaN	NaN	16	1717.8895	156.48	332340000	AGNKLAMQEFMILPVG	P06733;P06733-2;P13929-3;P13929;P09104-2;P09104
NaN	NaN	NaN	NaN	NaN	NaN	NaN	NaN	NaN	NaN	NaN	NaN	NaN	NaN	NaN	NaN	NaN	NaN	NaN	NaN	NaN	NaN	NaN	NaN	NaN	NaN	NaN	NaN	NaN	NaN	NaN	NaN	NaN	NaN	NaN	NaN	NaN	NaN	23.15794	22.78037	23.69456	NaN	NaN	NaN	14	1469.6899	109.39	30139000	AGNPAYRSFSNSLS	P24394-3;P24394
NaN	NaN	NaN	NaN	NaN	NaN	NaN	NaN	NaN	NaN	NaN	NaN	NaN	NaN	NaN	NaN	NaN	NaN	NaN	NaN	NaN	NaN	NaN	NaN	NaN	NaN	NaN	NaN	NaN	NaN	NaN	NaN	NaN	NaN	NaN	NaN	NaN	NaN	23.73676	23.92515	23.80971	NaN	NaN	NaN	15	1597.7485	162.93	44612000	AGNPAYRSFSNSLSQ	P24394-3;P24394
NaN	NaN	NaN	NaN	NaN	NaN	NaN	NaN	NaN	NaN	NaN	NaN	NaN	NaN	NaN	NaN	NaN	NaN	NaN	NaN	NaN	NaN	NaN	NaN	NaN	NaN	NaN	NaN	NaN	NaN	NaN	NaN	24.85885	25.50285	24.96133	NaN	NaN	NaN	NaN	NaN	NaN	NaN	NaN	NaN	14	1587.9097	54.729	110640000	AGNRIVEILPEHLK	Q6UXM1-2;Q6UXM1
NaN	NaN	NaN	NaN	NaN	NaN	NaN	NaN	NaN	NaN	NaN	NaN	NaN	NaN	NaN	NaN	NaN	NaN	NaN	NaN	NaN	NaN	NaN	NaN	NaN	NaN	NaN	NaN	NaN	NaN	NaN	NaN	27.8652	28.03076	27.75002	NaN	NaN	NaN	NaN	NaN	NaN	NaN	NaN	NaN	17	1992.0793	104.88	744440000	AGNRIVEILPEHLKEFQ	Q6UXM1-2;Q6UXM1
NaN	NaN	NaN	NaN	NaN	NaN	NaN	NaN	NaN	NaN	NaN	NaN	25.60255	25.54433	25.78569	25.53913	NaN	25.59656	24.65758	25.07904	25.17268	NaN	NaN	NaN	NaN	NaN	NaN	NaN	NaN	NaN	NaN	NaN	NaN	NaN	NaN	25.58414	NaN	26.17293	26.86207	26.62923	26.85448	NaN	NaN	NaN	14	1287.6935	145.89	830040000	AGPDAAGPLLPGRP	O75976
NaN	NaN	NaN	NaN	NaN	NaN	NaN	NaN	NaN	NaN	NaN	NaN	NaN	NaN	NaN	NaN	NaN	NaN	NaN	NaN	NaN	NaN	NaN	NaN	NaN	NaN	NaN	NaN	NaN	NaN	NaN	NaN	NaN	NaN	NaN	NaN	NaN	NaN	25.35195	25.64782	25.65094	NaN	NaN	NaN	15	1415.7521	217.78	148080000	AGPDAAGPLLPGRPQ	O75976
NaN	NaN	NaN	NaN	NaN	NaN	NaN	NaN	NaN	NaN	NaN	NaN	NaN	NaN	NaN	NaN	NaN	NaN	NaN	NaN	NaN	NaN	NaN	NaN	NaN	NaN	NaN	NaN	NaN	NaN	NaN	NaN	25.38462	25.8124	25.67301	NaN	NaN	NaN	NaN	NaN	NaN	NaN	NaN	NaN	24	2562.3263	40.012	156230000	AGPGDGPAREALQSLSQRLRVQEQ	Q32P44;Q32P44-2
NaN	NaN	NaN	NaN	NaN	NaN	NaN	NaN	NaN	NaN	NaN	NaN	NaN	NaN	NaN	NaN	NaN	NaN	NaN	NaN	NaN	NaN	NaN	NaN	NaN	NaN	NaN	NaN	NaN	NaN	NaN	NaN	NaN	NaN	NaN	NaN	22.38198	22.90036	NaN	NaN	NaN	NaN	NaN	NaN	13	1517.7415	69.714	13294000	AGPGLFSYIRHWD	P08195-4;P08195-3;P08195;P08195-2
NaN	NaN	NaN	NaN	NaN	NaN	NaN	NaN	NaN	NaN	NaN	NaN	NaN	NaN	NaN	NaN	NaN	NaN	NaN	NaN	NaN	NaN	NaN	NaN	23.00648	23.19208	21.21193	NaN	NaN	NaN	NaN	NaN	NaN	NaN	NaN	21.56025	23.24829	23.59309	NaN	NaN	NaN	NaN	NaN	NaN	14	1645.8001	75.02	46149000	AGPGLFSYIRHWDQ	P08195-4;P08195-3;P08195;P08195-2
NaN	NaN	NaN	NaN	NaN	NaN	NaN	NaN	NaN	NaN	NaN	NaN	NaN	NaN	NaN	NaN	NaN	NaN	NaN	NaN	NaN	NaN	NaN	NaN	28.18527	28.02654	25.09615	NaN	NaN	NaN	NaN	NaN	NaN	NaN	NaN	26.12589	26.46375	26.99572	NaN	NaN	NaN	NaN	NaN	NaN	15	1759.8431	198.74	914110000	AGPGLFSYIRHWDQN	P08195-4;P08195-3;P08195;P08195-2
NaN	NaN	NaN	NaN	NaN	NaN	NaN	NaN	NaN	NaN	NaN	NaN	NaN	NaN	NaN	NaN	NaN	NaN	NaN	NaN	NaN	NaN	NaN	NaN	27.04396	27.70523	25.01188	NaN	NaN	NaN	NaN	NaN	NaN	NaN	NaN	NaN	25.2173	25.17448	NaN	NaN	NaN	NaN	NaN	NaN	16	1888.8856	261.13	467910000	AGPGLFSYIRHWDQNE	P08195-4;P08195-3;P08195;P08195-2
NaN	NaN	NaN	NaN	NaN	NaN	NaN	NaN	NaN	NaN	NaN	NaN	NaN	NaN	NaN	NaN	NaN	NaN	NaN	NaN	NaN	NaN	NaN	NaN	29.53341	29.58386	27.54422	NaN	NaN	NaN	NaN	NaN	NaN	NaN	NaN	27.00774	27.46076	27.5984	NaN	NaN	NaN	NaN	NaN	NaN	17	2044.9868	157.8	2300300000	AGPGLFSYIRHWDQNER	P08195-4;P08195-3;P08195;P08195-2
NaN	NaN	NaN	NaN	NaN	NaN	NaN	NaN	NaN	NaN	NaN	NaN	NaN	NaN	NaN	NaN	NaN	NaN	NaN	NaN	NaN	NaN	NaN	NaN	24.01597	23.56663	18.90994	NaN	NaN	NaN	NaN	NaN	NaN	NaN	NaN	NaN	NaN	NaN	NaN	NaN	NaN	NaN	NaN	NaN	18	2192.0552	131.18	29880000	AGPGLFSYIRHWDQNERF	P08195-4;P08195-3;P08195;P08195-2
NaN	NaN	NaN	NaN	NaN	NaN	NaN	NaN	NaN	NaN	NaN	NaN	NaN	NaN	NaN	NaN	NaN	NaN	NaN	NaN	NaN	NaN	NaN	NaN	NaN	NaN	NaN	NaN	NaN	NaN	NaN	NaN	NaN	NaN	NaN	NaN	NaN	NaN	NaN	NaN	NaN	NaN	NaN	22.17445	21	2108.1742	76.704	87604000	AGPGNAKKVVENGALLSWKLG	Q14118
NaN	NaN	NaN	NaN	NaN	NaN	NaN	NaN	NaN	NaN	NaN	NaN	NaN	NaN	NaN	NaN	NaN	NaN	NaN	NaN	NaN	NaN	NaN	NaN	26.50944	26.555	25.26621	NaN	NaN	NaN	NaN	NaN	NaN	NaN	NaN	28.01712	28.54595	28.43476	NaN	NaN	NaN	NaN	NaN	NaN	13	1416.7375	185.61	1464300000	AGPHFNPLSRKHG	P00441
NaN	NaN	NaN	NaN	NaN	NaN	NaN	NaN	NaN	NaN	NaN	NaN	NaN	NaN	NaN	NaN	NaN	NaN	NaN	NaN	NaN	NaN	NaN	NaN	29.18853	29.16557	27.80888	NaN	NaN	NaN	NaN	NaN	NaN	NaN	NaN	NaN	NaN	NaN	NaN	NaN	NaN	NaN	NaN	NaN	15	1570.8117	203.29	1742200000	AGPHFNPLSRKHGGP	P00441
24.86164	25.19753	25.12451	NaN	NaN	NaN	NaN	NaN	NaN	NaN	NaN	NaN	NaN	NaN	NaN	NaN	NaN	NaN	NaN	NaN	NaN	NaN	NaN	NaN	32.33738	32.31065	31.15116	NaN	NaN	NaN	NaN	NaN	NaN	NaN	NaN	25.94945	26.59135	26.45353	NaN	NaN	NaN	NaN	NaN	NaN	16	1698.9067	260.28	34806000000	AGPHFNPLSRKHGGPK	P00441
NaN	NaN	NaN	NaN	NaN	NaN	NaN	NaN	NaN	NaN	NaN	NaN	NaN	NaN	NaN	NaN	NaN	NaN	NaN	NaN	NaN	NaN	NaN	NaN	27.72416	29.08864	28.23041	NaN	NaN	NaN	NaN	NaN	NaN	NaN	NaN	24.10773	24.31617	NaN	NaN	NaN	NaN	NaN	NaN	NaN	17	1813.9336	112.67	1194600000	AGPHFNPLSRKHGGPKD	P00441
NaN	NaN	NaN	NaN	NaN	NaN	NaN	NaN	NaN	NaN	NaN	NaN	NaN	NaN	NaN	NaN	NaN	NaN	NaN	NaN	NaN	NaN	NaN	NaN	29.49969	29.47326	28.02818	NaN	NaN	NaN	NaN	NaN	NaN	NaN	NaN	NaN	NaN	NaN	NaN	NaN	NaN	NaN	NaN	NaN	18	1942.9762	151.57	1870100000	AGPHFNPLSRKHGGPKDE	P00441
NaN	NaN	NaN	NaN	NaN	NaN	NaN	NaN	NaN	NaN	NaN	NaN	NaN	NaN	NaN	NaN	NaN	NaN	NaN	NaN	NaN	NaN	NaN	NaN	26.02642	26.38202	24.03406	NaN	NaN	NaN	NaN	NaN	NaN	NaN	NaN	22.61243	24.79635	24.67691	NaN	NaN	NaN	NaN	NaN	NaN	21	2365.1788	102.48	235350000	AGPHFNPLSRKHGGPKDEERH	P00441
NaN	NaN	NaN	NaN	NaN	NaN	NaN	NaN	NaN	NaN	NaN	NaN	NaN	NaN	NaN	NaN	NaN	NaN	NaN	NaN	NaN	NaN	NaN	NaN	24.74858	24.81402	22.21851	NaN	NaN	NaN	NaN	NaN	NaN	NaN	NaN	NaN	NaN	NaN	NaN	NaN	NaN	NaN	NaN	NaN	23	2521.2687	128.98	62564000	AGPHFNPLSRKHGGPKDEERHVG	P00441
NaN	NaN	NaN	NaN	NaN	NaN	NaN	NaN	NaN	NaN	NaN	NaN	NaN	NaN	NaN	NaN	NaN	NaN	NaN	NaN	NaN	NaN	NaN	NaN	NaN	NaN	NaN	25.67734	25.4788	25.48959	26.84781	25.75481	NaN	NaN	NaN	NaN	NaN	NaN	NaN	NaN	NaN	NaN	NaN	NaN	15	1632.8195	71.879	324930000	AGPIRAFVVPHSHMD	Q9Y2E5;Q9Y2E5-2
NaN	NaN	NaN	NaN	NaN	NaN	NaN	NaN	NaN	NaN	NaN	NaN	NaN	NaN	NaN	NaN	NaN	NaN	NaN	NaN	NaN	NaN	NaN	NaN	NaN	NaN	NaN	NaN	NaN	NaN	NaN	NaN	NaN	NaN	NaN	NaN	NaN	NaN	NaN	NaN	NaN	25.06233	25.57039	25.38574	17	1788.9094	56.872	128700000	AGPIRAFVVPHSHMDVG	Q9Y2E5;Q9Y2E5-2
NaN	NaN	NaN	NaN	NaN	NaN	NaN	NaN	NaN	NaN	NaN	NaN	NaN	NaN	NaN	NaN	NaN	NaN	NaN	NaN	NaN	NaN	NaN	NaN	NaN	NaN	NaN	NaN	NaN	NaN	NaN	NaN	NaN	NaN	NaN	NaN	NaN	NaN	NaN	NaN	NaN	25.8977	25.76587	25.64491	16	1634.9216	114.21	172040000	AGPKRRALAAPAAEEK	Q01650
NaN	NaN	NaN	NaN	NaN	NaN	NaN	NaN	NaN	NaN	NaN	NaN	NaN	NaN	NaN	NaN	NaN	NaN	NaN	NaN	NaN	NaN	NaN	NaN	NaN	NaN	NaN	NaN	NaN	NaN	NaN	NaN	NaN	NaN	NaN	NaN	NaN	NaN	NaN	NaN	NaN	23.28404	22.82272	22.97362	17	1763.9642	89.136	25869000	AGPKRRALAAPAAEEKE	Q01650
NaN	NaN	NaN	NaN	NaN	NaN	NaN	NaN	NaN	NaN	NaN	NaN	NaN	NaN	NaN	NaN	NaN	NaN	NaN	NaN	NaN	NaN	NaN	NaN	NaN	NaN	NaN	NaN	NaN	NaN	NaN	NaN	NaN	NaN	NaN	NaN	NaN	NaN	NaN	NaN	NaN	26.95516	27.13163	26.91354	18	1893.0068	116.86	403560000	AGPKRRALAAPAAEEKEE	Q01650
NaN	NaN	NaN	NaN	NaN	NaN	NaN	NaN	NaN	NaN	NaN	NaN	NaN	NaN	NaN	NaN	NaN	NaN	NaN	NaN	NaN	NaN	NaN	NaN	NaN	NaN	NaN	NaN	NaN	NaN	NaN	NaN	27.44947	27.33697	27.06795	NaN	NaN	NaN	NaN	NaN	NaN	NaN	NaN	NaN	15	1266.6932	118.71	493510000	AGPNIAAIVGGTVAG	P05107
NaN	NaN	NaN	NaN	NaN	NaN	NaN	NaN	NaN	28.0462	29.19723	29.09801	NaN	NaN	NaN	NaN	NaN	NaN	NaN	NaN	NaN	NaN	NaN	NaN	NaN	NaN	NaN	NaN	NaN	NaN	NaN	NaN	NaN	NaN	NaN	NaN	NaN	NaN	NaN	NaN	NaN	NaN	NaN	NaN	9	886.43309	122.18	1467300000	AGPPRCSSL	Q96DI7;Q96DI7-2
NaN	NaN	NaN	NaN	NaN	NaN	29.20553	29.67199	29.56344	29.41687	30.57894	30.28284	NaN	NaN	NaN	NaN	NaN	NaN	NaN	NaN	NaN	28.78638	NaN	28.72991	NaN	NaN	NaN	NaN	NaN	NaN	NaN	NaN	NaN	NaN	NaN	NaN	NaN	NaN	NaN	NaN	NaN	NaN	NaN	NaN	12	1013.489	121.05	6803000000	AGPSSRPSGGAA	A5PLN7-4;A5PLN7-3;A5PLN7
NaN	NaN	NaN	NaN	NaN	NaN	NaN	NaN	28.44991	NaN	NaN	NaN	NaN	NaN	NaN	NaN	NaN	NaN	NaN	NaN	NaN	NaN	NaN	NaN	NaN	NaN	NaN	NaN	NaN	NaN	NaN	NaN	NaN	NaN	NaN	NaN	NaN	NaN	NaN	NaN	NaN	NaN	NaN	NaN	14	1155.5632	85.807	366670000	AGPSSRPSGGAAAA	A5PLN7-4;A5PLN7-3;A5PLN7
NaN	NaN	NaN	NaN	NaN	NaN	NaN	NaN	NaN	NaN	NaN	NaN	NaN	NaN	NaN	NaN	NaN	NaN	NaN	NaN	NaN	NaN	NaN	NaN	NaN	NaN	NaN	NaN	NaN	NaN	NaN	NaN	NaN	NaN	NaN	24.61717	NaN	24.19851	NaN	NaN	NaN	NaN	NaN	NaN	17	1799.8189	80.245	44986000	AGPYFVSEDNMAFGKPA	Q9H0R3
NaN	NaN	NaN	NaN	NaN	NaN	NaN	NaN	NaN	NaN	NaN	NaN	NaN	NaN	NaN	NaN	NaN	NaN	NaN	NaN	NaN	NaN	NaN	NaN	NaN	NaN	NaN	23.53979	NaN	23.51953	NaN	NaN	NaN	NaN	NaN	NaN	NaN	NaN	NaN	NaN	NaN	NaN	NaN	NaN	14	1480.724	125.16	24219000	AGPYVMMIGKMVAN	Q96QT4
NaN	NaN	NaN	NaN	NaN	NaN	NaN	NaN	NaN	NaN	NaN	NaN	NaN	NaN	NaN	NaN	NaN	NaN	NaN	NaN	NaN	NaN	NaN	NaN	NaN	NaN	NaN	NaN	NaN	NaN	NaN	NaN	NaN	NaN	NaN	NaN	NaN	NaN	22.79721	23.4265	23.24554	NaN	NaN	NaN	17	1991.8466	112.3	28508000	AGQEEYSAMRDQYMRTG	P01111;P01112-2;P01112;P01116;P01116-2
NaN	NaN	NaN	NaN	NaN	NaN	NaN	NaN	NaN	NaN	NaN	NaN	NaN	NaN	NaN	NaN	NaN	NaN	NaN	NaN	NaN	NaN	NaN	NaN	26.24038	27.02506	NaN	NaN	NaN	NaN	NaN	NaN	NaN	NaN	NaN	NaN	NaN	NaN	NaN	NaN	NaN	NaN	NaN	NaN	18	1989.9731	50.077	215840000	AGQEKFKCIASAYYRGAQ	O95755-2;O95755
NaN	NaN	NaN	NaN	NaN	NaN	NaN	NaN	NaN	NaN	NaN	NaN	NaN	NaN	NaN	NaN	NaN	NaN	NaN	NaN	NaN	NaN	NaN	NaN	25.53522	25.50218	24.40471	NaN	NaN	NaN	NaN	NaN	NaN	NaN	NaN	NaN	NaN	NaN	NaN	NaN	NaN	NaN	NaN	NaN	15	1858.9551	71.98	118360000	AGQERFRAVTRSYYR	P61106
NaN	NaN	NaN	NaN	NaN	NaN	NaN	NaN	NaN	NaN	NaN	NaN	NaN	NaN	NaN	NaN	NaN	NaN	NaN	NaN	NaN	NaN	NaN	NaN	26.62296	26.2656	24.53101	NaN	NaN	NaN	NaN	NaN	NaN	NaN	NaN	25.32639	25.78489	26.06698	NaN	NaN	NaN	NaN	NaN	NaN	16	1915.9765	78.326	378450000	AGQERFRAVTRSYYRG	P61106
NaN	NaN	NaN	NaN	NaN	NaN	NaN	NaN	NaN	NaN	NaN	NaN	NaN	NaN	NaN	NaN	NaN	NaN	NaN	NaN	NaN	NaN	NaN	NaN	NaN	NaN	NaN	NaN	NaN	NaN	25.20881	NaN	NaN	NaN	NaN	NaN	NaN	NaN	NaN	NaN	NaN	NaN	NaN	NaN	18	2058.0508	62.94	38780000	AGQERFRAVTRSYYRGAA	P61106
NaN	NaN	NaN	NaN	NaN	NaN	NaN	NaN	NaN	NaN	NaN	NaN	NaN	NaN	NaN	NaN	NaN	NaN	NaN	NaN	NaN	NaN	NaN	NaN	NaN	NaN	NaN	NaN	NaN	NaN	NaN	NaN	NaN	NaN	NaN	NaN	NaN	NaN	22.96571	22.86162	23.64504	NaN	NaN	NaN	17	1994.0334	70.802	46150000	AGQERFRSLIPSYIRDS	P20340;Q9NRW1-2;Q9NRW1;P20340-4;P20340-2
NaN	NaN	NaN	NaN	NaN	NaN	NaN	NaN	NaN	NaN	NaN	NaN	NaN	NaN	NaN	NaN	NaN	NaN	NaN	NaN	NaN	NaN	NaN	NaN	NaN	NaN	NaN	NaN	NaN	NaN	NaN	NaN	NaN	NaN	NaN	NaN	NaN	NaN	22.84418	22.91362	23.06889	NaN	NaN	NaN	18	2065.0705	61.102	24230000	AGQERFRSLIPSYIRDSA	P20340-4;P20340-2
NaN	NaN	NaN	NaN	NaN	NaN	NaN	NaN	NaN	NaN	NaN	NaN	NaN	NaN	NaN	NaN	NaN	NaN	NaN	NaN	NaN	NaN	NaN	NaN	NaN	NaN	NaN	NaN	NaN	NaN	NaN	NaN	NaN	NaN	NaN	NaN	NaN	NaN	24.04935	23.40821	24.20262	NaN	NaN	NaN	18	2095.0811	75.376	47801000	AGQERFRSLIPSYIRDST	P20340;Q9NRW1-2;Q9NRW1
NaN	NaN	NaN	NaN	NaN	NaN	NaN	NaN	NaN	NaN	NaN	NaN	NaN	NaN	NaN	NaN	NaN	NaN	NaN	NaN	NaN	NaN	NaN	NaN	26.82116	26.88099	25.34993	NaN	NaN	NaN	NaN	NaN	NaN	NaN	NaN	NaN	NaN	NaN	NaN	NaN	NaN	NaN	NaN	NaN	16	1931.9714	76.151	284930000	AGQERFRSVTRSYYRG	P20338;P61018;P61018-2
[truncated: 81,689 more rows]
[truncated: 3 more columns]
