# Supplementary material for: High-throughput and Sensitive Immunopeptidomics Platform Reveals Profound Interferonγ-Mediated Remodeling of the Human Leukocyte Antigen (HLA) Ligandome
Source: Mol Cell Proteomics. 2017 Dec 14;17(3):533–48. doi: 10.1074/mcp.TIR117.000383 (PMC5836376; doi:10.1074/mcp.TIR117.000383)
Supplement: Supplemental Data [file supp_TIR117.000383_132937_2_supp_37769_p0vb9k.txt]

Intensity HLApII_3830-NJF_1	Intensity HLApII_3830-NJF_2	Intensity HLApII_3830-NJF_3	Intensity HLApII_3849-BR_1	Intensity HLApII_3849-BR_2	Intensity HLApII_3865-DM_1	Intensity HLApII_3912-BAM_1	Intensity HLApI_3830-NJF_1	Intensity HLApI_3830-NJF_2	Intensity HLApI_3830-NJF_3	Intensity HLApI_3849-BR_1	Intensity HLApI_3849-BR_2	Intensity HLApI_3865-DM_1	Intensity HLApI_3912-BAM_1	Length	Mass	Score	Sequence	Proteins	Leading razor protein	Gene names	Protein names
NaN	NaN	NaN	NaN	NaN	NaN	NaN	NaN	NaN	NaN	NaN	NaN	23.28122	NaN	9	714.40244	114.19	AAAAAAAAK	A6NHT5;P50914;P50458;P15502-8;P15502-7;P15502-6;P15502-12;P15502-13;P15502-11;P15502-1;P15502-10;P15502-9;Q05925;P15502-5;P15502-2;P15502-4;P15502	P50914	HMX3;RPL14;LHX2;ELN;EN1	Homeobox protein HMX3;60S ribosomal protein L14;LIM/homeobox protein Lhx2;Elastin;Homeobox protein engrailed-1
NaN	NaN	NaN	NaN	NaN	NaN	NaN	NaN	NaN	NaN	NaN	NaN	25.80939	NaN	9	749.3708	92.279	AAAAAAAAY	Q04726-2;Q04726-7;Q04726-3;Q04726-6;Q04726-5;Q04726-4;Q04726;Q04727;Q04727-3;Q04727-4;Q04727-2;Q9BX46-5;Q9BX46-2;Q8TAU0;P11161-2;P11161;A8MTJ6;O43251-3;O43251-5;O43251-10;O43251-2;O43251;O43251-6;O43251-8	Q04726-2	TLE3;TLE4;NKX2-3;EGR2;FOXI3;RBFOX2	Transducin-like enhancer protein 3;Transducin-like enhancer protein 4;Homeobox protein Nkx-2.3;E3 SUMO-protein ligase EGR2;Forkhead box protein I3;RNA binding protein fox-1 homolog 2
NaN	NaN	NaN	NaN	NaN	NaN	NaN	NaN	NaN	NaN	NaN	NaN	NaN	27.56464	11	992.49271	85.212	AAAAAAAQSVY	P07203;P07203-2	P07203	GPX1	Glutathione peroxidase 1
NaN	NaN	NaN	NaN	NaN	NaN	NaN	NaN	NaN	NaN	NaN	NaN	NaN	24.18775	9	715.38645	101.72	AAAAAAASL	Q96SL8;Q96SC8;Q9NVR0	Q9NVR0	FIZ1;DMRTA2;KLHL11	Flt3-interacting zinc finger protein 1;Doublesex- and mab-3-related transcription factor A2;Kelch-like protein 11
NaN	NaN	NaN	NaN	NaN	NaN	NaN	NaN	NaN	NaN	NaN	NaN	27.22766	NaN	9	850.41848	92.467	AAAAAQSVY	P07203;P07203-2	P07203	GPX1	Glutathione peroxidase 1
24.4902	24.35151	24.68555	23.76162	23.52121	NaN	NaN	NaN	NaN	NaN	NaN	NaN	NaN	NaN	15	1531.8107	166.38	AAAAFAGLSREEALR	Q96RQ9;Q96RQ9-2	Q96RQ9	IL4I1	L-amino-acid oxidase
NaN	NaN	NaN	NaN	NaN	NaN	NaN	NaN	NaN	NaN	NaN	NaN	NaN	29.76775	9	796.45554	119.57	AAAALPGAR	Q9H4Q3	Q9H4Q3	PRDM13	PR domain zinc finger protein 13
NaN	NaN	NaN	NaN	NaN	NaN	NaN	NaN	NaN	NaN	28.48995	28.92779	NaN	NaN	9	826.52764	110.61	AAAALVLKA	Q9Y490	Q9Y490	TLN1	Talin-1
NaN	NaN	NaN	NaN	NaN	NaN	NaN	NaN	NaN	NaN	NaN	NaN	NaN	24.32437	9	795.44905	177.84	AAAAPSPVL	P81877;P81877-3;Q9BWW4-2;Q9BWW4-3;Q9BWW4	P81877	SSBP2;SSBP3	Single-stranded DNA-binding protein 2;Single-stranded DNA-binding protein 3
NaN	NaN	NaN	NaN	NaN	NaN	NaN	NaN	NaN	NaN	NaN	NaN	NaN	24.48922	9	813.40547	128.82	AAAAPSPVM	Q9BWG4-2;Q9BWG4	Q9BWG4-2	SSBP4	Single-stranded DNA-binding protein 4
NaN	NaN	NaN	NaN	NaN	NaN	NaN	NaN	NaN	NaN	NaN	NaN	NaN	24.95863	9	757.37926	124.34	AAAAVGPAM	Q9H1I8;Q9H1I8-3;Q9H1I8-2	Q9H1I8	ASCC2	Activating signal cointegrator 1 complex subunit 2
NaN	NaN	NaN	NaN	NaN	NaN	NaN	NaN	NaN	NaN	28.241	29.03826	NaN	NaN	9	1034.5185	139.31	AAADIFKHY	Q8WVM7-2;Q8WVM7	Q8WVM7-2	STAG1	Cohesin subunit SA-1
NaN	NaN	NaN	NaN	NaN	NaN	NaN	NaN	NaN	NaN	27.91319	27.79247	NaN	NaN	9	973.52328	129.55	AAADSIKIW	Q9UNX4	Q9UNX4	WDR3	WD repeat-containing protein 3
NaN	NaN	NaN	NaN	NaN	NaN	NaN	NaN	NaN	NaN	NaN	NaN	NaN	24.71576	9	935.41373	111.69	AAAEFGAHY	O94759-2;O94759	O94759-2	TRPM2	Transient receptor potential cation channel subfamily M member 2
NaN	NaN	NaN	NaN	NaN	28.71001	NaN	NaN	NaN	NaN	NaN	NaN	NaN	NaN	16	1469.711	95.094	AAAERPGEAAVASSPS	P29966	P29966	MARCKS	Myristoylated alanine-rich C-kinase substrate
NaN	NaN	NaN	NaN	NaN	22.91519	NaN	NaN	NaN	NaN	NaN	NaN	NaN	NaN	17	1597.806	70.942	AAAERPGEAAVASSPSK	P29966	P29966	MARCKS	Myristoylated alanine-rich C-kinase substrate
27.55793	25.96382	26.67115	NaN	NaN	NaN	NaN	NaN	NaN	NaN	NaN	NaN	NaN	NaN	14	1460.7736	181.4	AAAFAGLSREEALR	Q96RQ9;Q96RQ9-2	Q96RQ9	IL4I1	L-amino-acid oxidase
NaN	NaN	NaN	NaN	NaN	NaN	NaN	NaN	NaN	NaN	NaN	NaN	24.91392	NaN	9	871.48756	91.318	AAAGITRNV	Q96HR9	Q96HR9	REEP6	Receptor expression-enhancing protein 6
NaN	NaN	NaN	NaN	NaN	NaN	NaN	NaN	NaN	NaN	NaN	NaN	NaN	27.21651	9	759.35852	101.72	AAAGPSCAL	P41134-2;P41134	P41134-2	ID1	DNA-binding protein inhibitor ID-1
NaN	NaN	NaN	NaN	NaN	NaN	NaN	NaN	NaN	NaN	25.88145	25.93679	NaN	NaN	8	784.46677	122.54	AAAGRALR	P21817-3;P21817-2;P21817	P21817-3	RYR1	Ryanodine receptor 1
NaN	NaN	NaN	NaN	NaN	NaN	NaN	NaN	NaN	NaN	NaN	NaN	NaN	25.71762	9	785.42832	154.92	AAAGSPLSL	Q96PM9-2;Q96PM9-3;Q96PM9-1;Q96PM9	Q96PM9-2	ZNF385A	Zinc finger protein 385A
NaN	NaN	NaN	NaN	NaN	NaN	NaN	NaN	NaN	NaN	NaN	NaN	NaN	24.85994	9	701.3708	121.14	AAAGVGGSL	Q9BRK4	Q9BRK4	LZTS2	Leucine zipper putative tumor suppressor 2
NaN	NaN	NaN	NaN	NaN	23.94065	NaN	NaN	NaN	NaN	NaN	NaN	NaN	NaN	23	2021.1422	56.055	AAAKAAAKAAQFGLVPGVGVAPG	P15502-5;P15502-2;P15502-4;P15502	P15502-5	ELN	Elastin
NaN	NaN	NaN	NaN	NaN	22.42985	NaN	NaN	NaN	NaN	NaN	NaN	NaN	NaN	18	1622.9144	60.641	AAAKAAQFGLVPGVGVAP	P15502-5;P15502-2;P15502-4;P15502	P15502-5	ELN	Elastin
NaN	NaN	NaN	NaN	NaN	27.54156	NaN	NaN	NaN	NaN	NaN	NaN	NaN	NaN	19	1679.9359	93.345	AAAKAAQFGLVPGVGVAPG	P15502-5;P15502-2;P15502-4;P15502	P15502-5	ELN	Elastin
NaN	NaN	NaN	NaN	NaN	24.20389	NaN	NaN	NaN	NaN	NaN	NaN	NaN	NaN	21	1836.0258	101.71	AAAKAAQFGLVPGVGVAPGVG	P15502-5;P15502-2;P15502-4;P15502	P15502-5	ELN	Elastin
NaN	NaN	NaN	NaN	NaN	NaN	NaN	NaN	NaN	NaN	24.45801	25.69846	NaN	NaN	9	925.60729	86.472	AAAKALRIL	O95793-2;O95793-3;O95793	O95793-2	STAU1	Double-stranded RNA-binding protein Staufen homolog 1
NaN	NaN	NaN	NaN	NaN	NaN	NaN	NaN	NaN	NaN	27.89545	28.80406	NaN	NaN	9	1027.5927	164.24	AAAKNIRVW	Q93050-1;Q93050;Q93050-3	Q93050-1	ATP6V0A1	V-type proton ATPase 116 kDa subunit a isoform 1
NaN	NaN	NaN	NaN	NaN	NaN	NaN	NaN	NaN	NaN	NaN	NaN	26.59833	NaN	9	879.5178	115.49	AAAKPTPPK	P18583-4;P18583-7;P18583;P18583-5;P18583-9;P18583-2;P18583-10;P18583-3	P18583-4	SON	Protein SON
NaN	NaN	NaN	NaN	NaN	NaN	NaN	23.594	NaN	25.48228	NaN	NaN	27.78949	NaN	9	855.5178	131.22	AAAKPVATK	P12111;P12111-2;P12111-4	P12111	COL6A3	Collagen alpha-3(VI) chain
NaN	NaN	NaN	NaN	NaN	NaN	NaN	NaN	NaN	NaN	27.78687	28.4893	NaN	NaN	9	1006.556	118.5	AAAKYLTNR	P48200	P48200	IREB2	Iron-responsive element-binding protein 2
24.24764	22.97673	23.81343	NaN	NaN	NaN	NaN	NaN	NaN	NaN	NaN	NaN	NaN	NaN	15	1572.8736	90.444	AAALYRGLSRQPALS	P13798	P13798	APEH	Acylamino-acid-releasing enzyme
NaN	NaN	NaN	NaN	NaN	NaN	NaN	NaN	NaN	NaN	26.57404	27.14948	NaN	NaN	9	947.51886	195.98	AAANAIRVY	Q9NRK6	Q9NRK6	ABCB10	ATP-binding cassette sub-family B member 10, mitochondrial
NaN	NaN	NaN	NaN	NaN	NaN	NaN	NaN	NaN	NaN	NaN	25.88732	NaN	NaN	9	941.56581	113.7	AAANIIRTL	Q13972-3;Q13972;Q13972-2	Q13972-3	RASGRF1	Ras-specific guanine nucleotide-releasing factor 1
NaN	NaN	NaN	NaN	NaN	NaN	NaN	NaN	NaN	NaN	24.25688	24.65818	NaN	NaN	9	899.54402	121.09	AAANLTKIV	Q13423	Q13423	NNT	NAD(P) transhydrogenase, mitochondrial
NaN	NaN	NaN	NaN	NaN	NaN	NaN	NaN	NaN	NaN	NaN	NaN	NaN	25.02136	9	874.45487	92.822	AAANPTLAF	Q8TB72-3;Q8TB72;Q8TB72-2;Q8TB72-4	Q8TB72-3	PUM2	Pumilio homolog 2
NaN	NaN	NaN	NaN	NaN	NaN	NaN	NaN	NaN	NaN	NaN	NaN	26.09953	NaN	9	926.52976	162.31	AAANVVRNI	P28065;P28065-2	P28065	PSMB9	Proteasome subunit beta type-9
NaN	NaN	NaN	NaN	NaN	NaN	NaN	NaN	NaN	NaN	NaN	NaN	NaN	24.32629	9	781.4334	121.14	AAAPAAPTL	Q9BXH1	Q9BXH1	BBC3	Bcl-2-binding component 3
NaN	NaN	NaN	NaN	NaN	NaN	NaN	NaN	NaN	NaN	NaN	NaN	NaN	26.44583	9	805.39702	144.66	AAAPAGTTF	Q9H0Z9	Q9H0Z9	RBM38	RNA-binding protein 38
NaN	NaN	NaN	NaN	NaN	NaN	NaN	NaN	NaN	NaN	NaN	NaN	NaN	25.98577	9	803.34835	187.69	AAAPASGEM	Q86XL3;Q86XL3-2	Q86XL3	ANKLE2	Ankyrin repeat and LEM domain-containing protein 2
NaN	NaN	NaN	NaN	NaN	NaN	NaN	24.05184	23.84585	24.21022	NaN	NaN	NaN	NaN	13	1177.6455	118.71	AAAPASVPAQAPK	P47914	P47914	RPL29	60S ribosomal protein L29
NaN	23.30285	21.51692	NaN	NaN	NaN	NaN	NaN	22.56379	NaN	NaN	NaN	NaN	NaN	19	1831.9904	83.758	AAAPASVPAQAPKRTQAPT	P47914	P47914	RPL29	60S ribosomal protein L29
NaN	NaN	NaN	NaN	NaN	NaN	23.11858	NaN	NaN	NaN	NaN	NaN	NaN	NaN	21	2031.1225	46.953	AAAPASVPAQAPKRTQAPTKA	P47914	P47914	RPL29	60S ribosomal protein L29
NaN	NaN	NaN	NaN	NaN	NaN	22.82571	NaN	NaN	NaN	NaN	NaN	NaN	NaN	23	2247.1971	50.539	AAAPASVPAQAPKRTQAPTKASE	P47914	P47914	RPL29	60S ribosomal protein L29
NaN	NaN	NaN	NaN	NaN	NaN	NaN	NaN	NaN	NaN	NaN	24.96948	NaN	NaN	9	869.43955	89.427	AAAPHSFVA	P18075	P18075	BMP7	Bone morphogenetic protein 7
NaN	NaN	NaN	NaN	NaN	NaN	NaN	NaN	NaN	NaN	24.42746	25.88388	NaN	NaN	9	915.44503	144.9	AAAPHTVSY	O75907	O75907	DGAT1	Diacylglycerol O-acyltransferase 1
NaN	NaN	NaN	NaN	NaN	NaN	NaN	NaN	NaN	NaN	26.84374	26.79079	NaN	NaN	9	827.47527	114.59	AAAPIISSV	Q92562	Q92562	FIG4	Polyphosphoinositide phosphatase
NaN	NaN	NaN	NaN	NaN	NaN	NaN	NaN	NaN	NaN	28.81559	27.75417	NaN	NaN	9	824.4756	96.19	AAAPKATPV	Q66K74-2;Q66K74	Q66K74-2	MAP1S	Microtubule-associated protein 1S;MAP1S heavy chain;MAP1S light chain
NaN	NaN	NaN	NaN	NaN	NaN	NaN	NaN	NaN	NaN	27.55983	27.74233	NaN	NaN	9	902.52255	83.614	AAAPVIKAY	Q8IW45;Q8IW45-2	Q8IW45	CARKD	ATP-dependent (S)-NAD(P)H-hydrate dehydratase
NaN	NaN	NaN	NaN	NaN	NaN	NaN	NaN	NaN	NaN	NaN	NaN	27.93483	NaN	9	896.54435	113.14	AAAQPLKAK	Q3LXA3-2;Q3LXA3	Q3LXA3-2	DAK	Bifunctional ATP-dependent dihydroxyacetone kinase/FAD-AMP lyase (cyclizing);ATP-dependent dihydroxyacetone kinase;FAD-AMP lyase (cyclizing)
NaN	23.95527	25.59055	NaN	NaN	NaN	NaN	NaN	NaN	NaN	NaN	NaN	NaN	NaN	20	2058.964	101.28	AAAQQVVDQATEAGQKAMDQ	Q15847	Q15847	ADIRF	Adipogenesis regulatory factor
NaN	NaN	NaN	NaN	NaN	NaN	NaN	NaN	NaN	NaN	NaN	NaN	25.35178	NaN	9	987.55016	157.34	AAARLLSTW	Q3MIP1	Q3MIP1	ITPRIPL2	Inositol 1,4,5-trisphosphate receptor-interacting protein-like 2
24.99688	NaN	24.21186	NaN	NaN	NaN	NaN	NaN	NaN	NaN	NaN	NaN	NaN	NaN	14	1573.8365	68.121	AAARVFKLFQTEHG	Q8WUJ3;Q8WUJ3-2	Q8WUJ3	CEMIP	Cell migration-inducing and hyaluronan-binding protein
NaN	NaN	NaN	NaN	NaN	NaN	NaN	NaN	NaN	NaN	27.90087	28.49076	NaN	NaN	9	842.52255	125.58	AAASAIKVI	P14902	P14902	IDO1	Indoleamine 2,3-dioxygenase 1
NaN	NaN	NaN	NaN	NaN	NaN	NaN	NaN	NaN	NaN	NaN	NaN	NaN	24.05953	9	854.42463	121.99	AAASAQSLH	P49335	P49335	POU3F4	POU domain, class 3, transcription factor 4
NaN	NaN	NaN	NaN	NaN	NaN	NaN	NaN	NaN	NaN	23.17402	NaN	NaN	NaN	9	961.46174	107.69	AAASATREW	Q8TAQ2-2;Q8TAQ2-3;Q8TAQ2	Q8TAQ2-2	SMARCC2	SWI/SNF complex subunit SMARCC2
NaN	NaN	NaN	NaN	NaN	NaN	NaN	NaN	NaN	NaN	27.66702	28.1041	NaN	NaN	9	828.47052	132.94	AAASIANIV	P17987	P17987	TCP1	T-complex protein 1 subunit alpha
NaN	NaN	NaN	NaN	NaN	NaN	NaN	NaN	NaN	NaN	24.10685	24.01333	24.56238	NaN	9	912.57565	138.26	AAASLIRLV	P42858	P42858	HTT	Huntingtin
NaN	NaN	NaN	NaN	NaN	NaN	NaN	NaN	NaN	NaN	NaN	NaN	NaN	25.22383	9	819.41267	97.075	AAASPSAVF	Q9NZV5-2;Q9NZV5	Q9NZV5-2	SEPN1	Selenoprotein N
NaN	NaN	NaN	NaN	NaN	NaN	NaN	NaN	NaN	NaN	NaN	NaN	NaN	26.69843	9	871.37457	110.34	AAASSAMTY	P37198	P37198	NUP62	Nuclear pore glycoprotein p62
NaN	NaN	NaN	NaN	NaN	NaN	NaN	NaN	NaN	NaN	24.73485	25.39008	NaN	NaN	13	1255.6997	164.04	AAATADLALGRAR	P55268	P55268	LAMB2	Laminin subunit beta-2
NaN	NaN	NaN	NaN	NaN	NaN	23.48787	NaN	NaN	NaN	NaN	NaN	NaN	NaN	16	1717.8999	169.58	AAATFTQEDVNLGLIR	Q86XX4;Q86XX4-2	Q86XX4	FRAS1	Extracellular matrix protein FRAS1
NaN	NaN	NaN	NaN	NaN	NaN	NaN	NaN	NaN	NaN	28.48846	29.32283	NaN	NaN	9	853.46577	143.02	AAATSVHVV	Q68EM7-2;Q68EM7;Q68EM7-3;Q68EM7-6;Q68EM7-5	Q68EM7-2	ARHGAP17	Rho GTPase-activating protein 17
NaN	NaN	NaN	NaN	NaN	NaN	NaN	NaN	NaN	NaN	25.20594	25.42515	NaN	NaN	9	937.50936	143.61	AAAVLSHNR	P04844;P04844-2	P04844	RPN2	Dolichyl-diphosphooligosaccharide--protein glycosyltransferase subunit 2
NaN	NaN	NaN	NaN	NaN	NaN	NaN	NaN	NaN	NaN	NaN	NaN	NaN	25.61748	9	767.41775	104.25	AAAVPTAPA	Q9UBP4	Q9UBP4	DKK3	Dickkopf-related protein 3
NaN	NaN	NaN	NaN	NaN	NaN	NaN	NaN	NaN	NaN	23.42586	24.64086	NaN	28.06897	9	929.46068	111.28	AAAYPHTSL	Q9P2R6;Q9P2R6-2	Q9P2R6	RERE	Arginine-glutamic acid dipeptide repeats protein
NaN	NaN	NaN	NaN	NaN	NaN	NaN	NaN	NaN	NaN	27.76768	28.7514	NaN	NaN	9	954.44807	117.62	AACNIYSTL	Q96HN2-4;Q96HN2-3;Q96HN2-2;Q96HN2	Q96HN2-4	AHCYL2	Putative adenosylhomocysteinase 3
NaN	NaN	NaN	NaN	NaN	NaN	NaN	NaN	NaN	NaN	NaN	NaN	NaN	23.39859	9	853.40039	104.11	AACSAFATL	Q92973-3;Q92973-2;Q92973;O14787-2;O14787	Q92973-3	TNPO1;TNPO2	Transportin-1;Transportin-2
NaN	NaN	NaN	NaN	NaN	NaN	NaN	NaN	NaN	NaN	24.13962	24.73055	NaN	NaN	9	907.32293	143.85	AADDPDSSM	Q9NQ25;Q9NQ25-3;Q9NQ25-5;Q9NQ25-2	Q9NQ25	SLAMF7	SLAM family member 7
NaN	NaN	NaN	NaN	NaN	NaN	NaN	NaN	NaN	NaN	24.7904	25.2434	NaN	NaN	9	890.39814	101.54	AADDSADKV	O75362	O75362	ZNF217	Zinc finger protein 217
NaN	NaN	NaN	NaN	NaN	NaN	NaN	NaN	NaN	NaN	25.46688	26.24276	NaN	NaN	9	904.45018	91.783	AADDSSVKL	Q9UMS4	Q9UMS4	PRPF19	Pre-mRNA-processing factor 19
NaN	NaN	NaN	NaN	NaN	NaN	NaN	NaN	NaN	NaN	28.43655	28.23936	NaN	NaN	9	967.41346	111.28	AADDTEISF	Q9UJU6;Q9UJU6-5;Q9UJU6-6;Q9UJU6-2;Q9UJU6-3;Q9UJU6-4	Q9UJU6-6	DBNL	Drebrin-like protein
NaN	NaN	NaN	NaN	NaN	NaN	NaN	NaN	NaN	NaN	27.88326	28.35892	NaN	NaN	9	981.39272	110.34	AADEDEVSF	Q14847;Q14847-3	Q14847	LASP1	LIM and SH3 domain protein 1
NaN	NaN	NaN	NaN	NaN	NaN	NaN	NaN	NaN	NaN	24.5798	25.20903	NaN	NaN	8	788.35521	143.37	AADEPSSL	O75381	O75381	PEX14	Peroxisomal membrane protein PEX14
NaN	NaN	NaN	NaN	NaN	NaN	NaN	NaN	NaN	NaN	23.84585	24.52594	NaN	NaN	8	800.3916	130.05	AADEPVTV	Q14118	Q14118	DAG1	Dystroglycan;Alpha-dystroglycan;Beta-dystroglycan
NaN	NaN	NaN	NaN	NaN	NaN	NaN	NaN	NaN	NaN	23.45362	24.87483	NaN	NaN	9	925.45051	110.61	AADEVTAHL	Q16656;Q16656-4;Q16656-2	Q16656	NRF1	Nuclear respiratory factor 1
NaN	NaN	NaN	NaN	NaN	NaN	NaN	NaN	NaN	NaN	26.18228	26.53341	NaN	NaN	9	1005.4556	145.87	AADFEIGHF	P55209-2;P55209;P55209-3	P55209-2	NAP1L1	Nucleosome assembly protein 1-like 1
NaN	NaN	NaN	NaN	NaN	NaN	NaN	NaN	NaN	NaN	25.32172	26.00971	NaN	NaN	9	814.45487	102	AADGKGVVV	P46779;P46779-2;P46779-3;P46779-5;P46779-4	P46779	RPL28	60S ribosomal protein L28
NaN	NaN	NaN	NaN	NaN	NaN	NaN	NaN	NaN	NaN	23.95819	24.40308	NaN	NaN	9	899.50763	98.933	AADGKVQVL	P00746	P00746	CFD	Complement factor D
NaN	NaN	NaN	NaN	NaN	NaN	NaN	NaN	NaN	NaN	NaN	26.00045	NaN	NaN	9	1049.4236	91.906	AADHYSQQM	Q96PP9	Q96PP9	GBP4	Guanylate-binding protein 4
NaN	NaN	NaN	28.06795	27.44316	NaN	NaN	NaN	NaN	NaN	NaN	NaN	NaN	NaN	16	1753.9911	115.82	AADKVVEEIRRRGGKA	P51659;P51659-3;P51659-2	P51659	HSD17B4	Peroxisomal multifunctional enzyme type 2;(3R)-hydroxyacyl-CoA dehydrogenase;Enoyl-CoA hydratase 2
24.05507	23.78217	24.03028	NaN	NaN	24.42688	NaN	NaN	NaN	NaN	NaN	NaN	NaN	NaN	15	1657.7882	156.36	AADMAAQTTKHKWEA	P01892;P10316;P01891	P01892	HLA-A	HLA class I histocompatibility antigen, A-2 alpha chain;HLA class I histocompatibility antigen, A-69 alpha chain;HLA class I histocompatibility antigen, A-68 alpha chain
NaN	NaN	NaN	NaN	NaN	NaN	NaN	NaN	NaN	NaN	25.10969	25.09132	NaN	NaN	9	903.41854	117.16	AADPETTTV	P13611-5;P13611;P13611-2	P13611-5	VCAN	Versican core protein
NaN	NaN	NaN	NaN	NaN	NaN	NaN	NaN	NaN	NaN	25.01661	25.29978	NaN	NaN	9	884.49673	104.06	AADPLASKL	P53618	P53618	COPB1	Coatomer subunit beta
NaN	NaN	NaN	23.85424	NaN	NaN	NaN	NaN	NaN	NaN	NaN	NaN	NaN	NaN	10	1016.4775	83.278	AADQAGKEVE	Q6UWP8;Q6UWP8-2	Q6UWP8	SBSN	Suprabasin
NaN	NaN	NaN	NaN	NaN	NaN	NaN	NaN	NaN	NaN	24.73112	24.20441	NaN	NaN	9	884.47158	124.98	AADRPGVSL	A1A4S6	A1A4S6	ARHGAP10	Rho GTPase-activating protein 10
NaN	NaN	NaN	NaN	NaN	NaN	NaN	NaN	NaN	NaN	NaN	NaN	24.91907	NaN	9	987.51378	143.61	AADSAVRLW	Q6IA86;Q6IA86-4;Q6IA86-3;Q6IA86-6;Q6IA86-2;Q6IA86-5;Q6IA86-7	Q6IA86	ELP2	Elongator complex protein 2
NaN	NaN	NaN	NaN	NaN	NaN	NaN	NaN	NaN	NaN	25.36226	26.31475	25.38703	23.76091	9	991.37707	162.51	AADSYTDSY	P18583-4;P18583-7;P18583;P18583-5;P18583-9;P18583-2;P18583-10;P18583-3;P18583-6	P18583-4	SON	Protein SON
NaN	NaN	NaN	NaN	NaN	NaN	NaN	NaN	NaN	NaN	28.30217	29.01579	NaN	NaN	8	759.37628	114.02	AADTAAQI	P01889;P30504;P30510;Q29865;P04222;P30490;P30499;P30501;P30505;P30508;P30685;P30491;P10319;Q07000;Q29963;Q95604;P10321;P18463;P30466;P30464;P30475;P30484;P30485;Q29718;Q29836;Q95365;P03989;P30460;P30462;P30480;P30493;P30495;Q31612;P30481;P17693;P30487;P30461	P01889	HLA-B;HLA-C;HLA-G	HLA class I histocompatibility antigen, B-7 alpha chain;HLA class I histocompatibility antigen, Cw-4 alpha chain;HLA class I histocompatibility antigen, Cw-14 alpha chain;HLA class I histocompatibility antigen, Cw-18 alpha chain;HLA class I histocompatibility antigen, Cw-3 alpha chain;HLA class I histocompatibility antigen, B-52 alpha chain;HLA class I histocompatibility antigen, Cw-1 alpha chain…
26.07396	25.51869	25.97005	NaN	NaN	NaN	NaN	NaN	NaN	NaN	NaN	NaN	NaN	NaN	23	2655.359	164.98	AADTAAQITQRKWEAAREAEQRR	P01889;P30504;P30510;Q29865	P01889	HLA-B;HLA-C	HLA class I histocompatibility antigen, B-7 alpha chain;HLA class I histocompatibility antigen, Cw-4 alpha chain;HLA class I histocompatibility antigen, Cw-14 alpha chain;HLA class I histocompatibility antigen, Cw-18 alpha chain
NaN	NaN	NaN	NaN	NaN	NaN	NaN	NaN	NaN	NaN	NaN	23.63489	NaN	NaN	9	949.42536	112.59	AADTHEGHI	Q15904	Q15904	ATP6AP1	V-type proton ATPase subunit S1
NaN	NaN	NaN	NaN	NaN	NaN	NaN	NaN	NaN	NaN	24.34618	24.5418	NaN	NaN	8	788.37384	104.25	AADTPAIM	Q4J6C6;Q4J6C6-2;Q4J6C6-4	Q4J6C6	PREPL	Prolyl endopeptidase-like
NaN	NaN	NaN	NaN	NaN	NaN	NaN	NaN	NaN	NaN	NaN	NaN	NaN	24.63871	10	1063.4934	111.95	AADTSEARPF	Q9NUQ6-2;Q9NUQ6;Q9NUQ6-4;Q9NUQ6-3	Q9NUQ6-2	SPATS2L	SPATS2-like protein
NaN	NaN	NaN	NaN	NaN	NaN	NaN	NaN	NaN	NaN	24.11585	24.71193	NaN	NaN	9	949.41412	82.452	AADVQGENF	Q8NHJ6-2;Q8NHJ6;Q8NHJ6-3	Q8NHJ6-2	LILRB4	Leukocyte immunoglobulin-like receptor subfamily B member 4
NaN	NaN	NaN	NaN	NaN	23.58944	NaN	NaN	NaN	NaN	NaN	NaN	NaN	NaN	13	1342.7245	131.82	AADYKILGGSVLH	Q15843	Q15843	NEDD8	NEDD8
NaN	NaN	NaN	NaN	NaN	23.94994	NaN	NaN	NaN	NaN	NaN	NaN	NaN	NaN	14	1455.8086	132.32	AADYKILGGSVLHL	Q15843	Q15843	NEDD8	NEDD8
NaN	NaN	NaN	NaN	NaN	NaN	NaN	NaN	NaN	NaN	NaN	24.14157	NaN	NaN	9	833.37668	101.69	AAEEAGTSV	P49903;P49903-3;P49903-4;P49903-2	P49903	SEPHS1	Selenide, water dikinase 1
NaN	NaN	NaN	NaN	NaN	NaN	NaN	NaN	NaN	NaN	NaN	24.60008	NaN	NaN	9	886.43961	107.67	AAEEANAVL	Q96J42-2;Q96J42	Q96J42-2	TXNDC15	Thioredoxin domain-containing protein 15
NaN	NaN	NaN	NaN	NaN	NaN	NaN	NaN	NaN	NaN	NaN	24.71644	NaN	NaN	9	803.36611	81.784	AAEEGGTAV	Q99611	Q99611	SEPHS2	Selenide, water dikinase 2
NaN	NaN	NaN	NaN	NaN	NaN	NaN	NaN	NaN	NaN	NaN	NaN	NaN	26.89215	9	986.50327	99.802	AAEEGLREL	O43293	O43293	DAPK3	Death-associated protein kinase 3
NaN	NaN	NaN	NaN	NaN	NaN	NaN	NaN	NaN	NaN	25.26821	25.98551	NaN	NaN	8	829.41815	139.88	AAEEPSKV	P29966	P29966	MARCKS	Myristoylated alanine-rich C-kinase substrate
NaN	NaN	NaN	NaN	NaN	NaN	NaN	NaN	NaN	NaN	NaN	NaN	NaN	27.62554	9	1043.5724	107.57	AAEERVRTL	Q7Z7A1-5;Q7Z7A1;Q7Z7A1-2;Q7Z7A1-3;Q7Z7A1-4	Q7Z7A1-5	CNTRL	Centriolin
NaN	NaN	NaN	NaN	NaN	28.00651	NaN	NaN	NaN	NaN	NaN	NaN	NaN	NaN	17	1838.8985	259.7	AAEGTWVDMTGARIAYK	P05452	P05452	CLEC3B	Tetranectin
NaN	NaN	NaN	NaN	NaN	23.34028	NaN	NaN	NaN	NaN	NaN	NaN	NaN	NaN	18	1952.9414	73.093	AAEGTWVDMTGARIAYKN	P05452	P05452	CLEC3B	Tetranectin
NaN	NaN	NaN	NaN	NaN	27.53312	NaN	NaN	NaN	NaN	NaN	NaN	NaN	NaN	18	1699.9217	156.17	AAEKGVRTLTAAAVSGAQ	O60664-3;O60664;O60664-4	O60664-3	PLIN3	Perilipin-3
NaN	NaN	NaN	NaN	NaN	25.74809	NaN	NaN	NaN	NaN	NaN	NaN	NaN	NaN	19	1796.9745	154.13	AAEKGVRTLTAAAVSGAQP	O60664-3;O60664;O60664-4	O60664-3	PLIN3	Perilipin-3
NaN	NaN	NaN	NaN	NaN	27.24808	NaN	NaN	NaN	NaN	NaN	NaN	NaN	NaN	20	1910.0585	100.68	AAEKGVRTLTAAAVSGAQPI	O60664-3;O60664;O60664-4	O60664-3	PLIN3	Perilipin-3
NaN	NaN	NaN	NaN	NaN	24.69875	NaN	NaN	NaN	NaN	NaN	NaN	NaN	NaN	21	2023.1426	90.308	AAEKGVRTLTAAAVSGAQPIL	O60664-3;O60664;O60664-4	O60664-3	PLIN3	Perilipin-3
NaN	NaN	NaN	NaN	NaN	NaN	NaN	NaN	NaN	NaN	24.26714	25.1027	NaN	NaN	9	984.63317	138.06	AAEKKVVKI	P82979	P82979	SARNP	SAP domain-containing ribonucleoprotein
24.22626	23.21857	23.99697	NaN	NaN	NaN	NaN	NaN	NaN	NaN	NaN	NaN	NaN	NaN	13	1535.7885	56.938	AAERKFFLSHPAY	P50570-3;P50570-2;P50570-5;P50570-4;P50570	P50570-3	DNM2	Dynamin-2
29.12861	28.00935	28.3677	NaN	NaN	NaN	NaN	NaN	NaN	NaN	NaN	NaN	NaN	NaN	14	1691.8896	123.95	AAERKFFLSHPAYR	P50570-3;P50570-2;P50570-5;P50570-4;P50570	P50570-3	DNM2	Dynamin-2
28.75809	27.63651	27.70853	NaN	NaN	NaN	NaN	NaN	NaN	NaN	NaN	NaN	NaN	NaN	15	1828.9485	82.529	AAERKFFLSHPAYRH	P50570-3;P50570-2;P50570-5;P50570-4;P50570	P50570-3	DNM2	Dynamin-2
NaN	NaN	NaN	NaN	NaN	27.64794	NaN	NaN	NaN	NaN	NaN	NaN	NaN	NaN	15	1398.6739	105.36	AAERPGEAAVASSPS	P29966	P29966	MARCKS	Myristoylated alanine-rich C-kinase substrate
NaN	NaN	NaN	NaN	NaN	NaN	NaN	NaN	NaN	NaN	25.27601	26.11951	NaN	NaN	9	947.48114	85.357	AAETTLTEL	P05783	P05783	KRT18	Keratin, type I cytoskeletal 18
NaN	NaN	NaN	NaN	NaN	NaN	NaN	NaN	NaN	NaN	30.27275	30.37337	NaN	NaN	9	1032.528	107.59	AAFAYTVKY	Q8N2K1;Q8N2K1-3;Q8N2K1-2	Q8N2K1	UBE2J2	Ubiquitin-conjugating enzyme E2 J2
NaN	NaN	NaN	NaN	NaN	NaN	NaN	NaN	NaN	NaN	25.92212	23.0246	NaN	NaN	9	883.40758	105.2	AAFDGGFTV	Q86WA8;Q86WA8-2	Q86WA8	LONP2	Lon protease homolog 2, peroxisomal
NaN	NaN	NaN	NaN	NaN	NaN	NaN	NaN	NaN	NaN	24.01427	25.53985	NaN	NaN	9	1023.4484	94.662	AAFDHICTF	Q7L775	Q7L775	EPM2AIP1	EPM2A-interacting protein 1
NaN	NaN	NaN	NaN	NaN	NaN	NaN	NaN	NaN	NaN	23.44316	NaN	NaN	NaN	9	1207.5411	143.73	AAFDQWREW	Q16555;Q16555-2	Q16555	DPYSL2	Dihydropyrimidinase-related protein 2
NaN	NaN	NaN	NaN	NaN	NaN	NaN	NaN	NaN	NaN	30.05491	30.69586	NaN	NaN	9	976.52295	106.91	AAFEKALEV	Q13325	Q13325	IFIT5	Interferon-induced protein with tetratricopeptide repeats 5
NaN	NaN	NaN	NaN	NaN	NaN	NaN	NaN	NaN	NaN	24.15468	24.90357	NaN	NaN	10	920.42396	152.31	AAFGGDPTSV	P22303-3;P22303-4;P22303;P22303-2	P22303-3	ACHE	Acetylcholinesterase
NaN	NaN	NaN	NaN	NaN	NaN	NaN	NaN	NaN	NaN	24.72708	25.64086	NaN	NaN	9	1047.5025	86.113	AAFHEEFVV	P51114-3;P51114;P51114-2	P51114-3	FXR1	Fragile X mental retardation syndrome-related protein 1
NaN	NaN	NaN	NaN	NaN	NaN	NaN	NaN	NaN	NaN	31.54651	27.90397	NaN	NaN	9	895.44397	86.838	AAFPGASLY	Q15038;Q15038-2;Q15038-5	Q15038	DAZAP2	DAZ-associated protein 2
NaN	NaN	NaN	NaN	NaN	NaN	NaN	NaN	NaN	NaN	NaN	26.06723	NaN	NaN	10	920.46035	131.27	AAFSGTPSAL	Q8NDY6	Q8NDY6	BHLHE23	Class E basic helix-loop-helix protein 23
NaN	NaN	NaN	NaN	NaN	NaN	NaN	NaN	NaN	NaN	NaN	24.98142	NaN	NaN	10	1004.5179	138.37	AAFTADPLSL	Q96P48-2;Q96P48-4;Q96P48-1;Q96P48-3;Q96P48;Q96P48-7;Q96P48-5	Q96P48-2	ARAP1	Arf-GAP with Rho-GAP domain, ANK repeat and PH domain-containing protein 1
24.70361	23.03523	23.4716	NaN	NaN	NaN	NaN	NaN	NaN	NaN	NaN	NaN	NaN	NaN	13	1459.7208	141.1	AAFVQTHRPTGEF	P20036	P20036	HLA-DPA1	HLA class II histocompatibility antigen, DP alpha 1 chain
24.084	26.10189	27.03055	NaN	NaN	NaN	25.33286	NaN	NaN	NaN	NaN	NaN	NaN	NaN	19	1812.8966	265.22	AAGAAAQQVVDQATEAGQK	Q15847	Q15847	ADIRF	Adipogenesis regulatory factor
21.76943	22.67003	23.55039	NaN	NaN	NaN	22.79923	NaN	NaN	NaN	NaN	NaN	NaN	NaN	20	1883.9337	143.67	AAGAAAQQVVDQATEAGQKA	Q15847	Q15847	ADIRF	Adipogenesis regulatory factor
NaN	22.99769	23.51196	NaN	NaN	NaN	NaN	NaN	NaN	NaN	NaN	NaN	NaN	NaN	21	2014.9742	68.243	AAGAAAQQVVDQATEAGQKAM	Q15847	Q15847	ADIRF	Adipogenesis regulatory factor
24.81895	25.85702	27.29684	NaN	NaN	NaN	23.65152	NaN	NaN	NaN	NaN	NaN	NaN	NaN	23	2258.0597	123.6	AAGAAAQQVVDQATEAGQKAMDQ	Q15847	Q15847	ADIRF	Adipogenesis regulatory factor
22.25859	19.90541	21.5064	NaN	NaN	NaN	NaN	NaN	NaN	NaN	NaN	NaN	NaN	NaN	17	1613.9213	52.522	AAGAGKVTKSAQKAQKA	P68104;Q5VTE0;P68104-2	P68104	EEF1A1;EEF1A1P5	Elongation factor 1-alpha 1;Putative elongation factor 1-alpha-like 3
NaN	NaN	NaN	24.49418	23.87998	NaN	NaN	NaN	NaN	NaN	NaN	NaN	NaN	NaN	15	1452.7936	63.894	AAGALASLSHLKSLD	O14498	O14498	ISLR	Immunoglobulin superfamily containing leucine-rich repeat protein
NaN	NaN	NaN	NaN	NaN	NaN	NaN	NaN	NaN	NaN	NaN	NaN	NaN	24.70155	9	819.34327	143.02	AAGEPGTSM	Q5VTR2	Q5VTR2	RNF20	E3 ubiquitin-protein ligase BRE1A
NaN	NaN	NaN	NaN	NaN	24.02758	NaN	NaN	NaN	NaN	NaN	NaN	NaN	NaN	15	1596.7573	76.302	AAGQFFPEAAQVAYQ	P08133-2;P08133	P08133-2	ANXA6	Annexin A6
NaN	NaN	NaN	NaN	NaN	NaN	NaN	NaN	NaN	NaN	25.04685	25.47253	NaN	NaN	9	949.50936	122.13	AAGSRARVY	P19784	P19784	CSNK2A2	Casein kinase II subunit alpha
NaN	NaN	NaN	22.09013	21.80183	NaN	NaN	NaN	NaN	NaN	NaN	NaN	NaN	NaN	15	1608.8624	117.52	AAGTVYLAAVNRLYQ	Q9Y4D7;Q9Y4D7-2	Q9Y4D7	PLXND1	Plexin-D1
NaN	NaN	NaN	NaN	NaN	NaN	28.2007	NaN	NaN	NaN	NaN	NaN	NaN	NaN	15	1699.7988	125.22	AAHCFTVDDKEHSIK	P00751-2;P00751	P00751-2	CFB	Complement factor B;Complement factor B Ba fragment;Complement factor B Bb fragment
NaN	NaN	NaN	NaN	NaN	NaN	25.8671	NaN	NaN	NaN	NaN	NaN	NaN	NaN	16	1798.8672	69.331	AAHCFTVDDKEHSIKV	P00751-2;P00751	P00751-2	CFB	Complement factor B;Complement factor B Ba fragment;Complement factor B Bb fragment
NaN	NaN	NaN	22.0432	21.84414	NaN	NaN	NaN	NaN	NaN	NaN	NaN	NaN	NaN	19	2021.0371	43.326	AAHLPAEFTPAVHASLDKF	P69905	P69905	HBA1	Hemoglobin subunit alpha
NaN	NaN	NaN	NaN	NaN	NaN	NaN	NaN	NaN	NaN	NaN	NaN	NaN	25.72689	9	903.44503	129.96	AAHTVTAAY	Q96KR1	Q96KR1	ZFR	Zinc finger RNA-binding protein
NaN	NaN	NaN	24.59126	24.42047	NaN	NaN	NaN	NaN	NaN	NaN	NaN	NaN	NaN	13	1410.733	142.56	AAIAAMQKFYGLQ	P50281	P50281	MMP14	Matrix metalloproteinase-14
NaN	NaN	NaN	NaN	22.47296	NaN	NaN	NaN	NaN	NaN	NaN	NaN	NaN	NaN	15	1560.8624	77.746	AAIAYGLDKKVGAER	P11142;P11142-2	P11142	HSPA8	Heat shock cognate 71 kDa protein
28.70701	27.44031	27.80772	NaN	NaN	NaN	NaN	NaN	NaN	NaN	NaN	NaN	NaN	NaN	14	1601.9478	119.39	AAIFRSLTKRNAVR	Q99985-2;Q99985	Q99985-2	SEMA3C	Semaphorin-3C
NaN	NaN	NaN	NaN	NaN	NaN	NaN	NaN	NaN	NaN	NaN	NaN	NaN	24.91319	9	953.5182	99.919	AAIHISETL	Q9Y2J2-2;Q9Y2J2-4;Q9Y2J2	Q9Y2J2-2	EPB41L3	Band 4.1-like protein 3;Band 4.1-like protein 3, N-terminally processed
22.06933	24.13571	24.16346	NaN	NaN	NaN	NaN	NaN	NaN	NaN	NaN	NaN	NaN	NaN	16	1714.9366	141.82	AAIKSFENSLGINVPR	Q16851-2;Q16851	Q16851-2	UGP2	UTP--glucose-1-phosphate uridylyltransferase
NaN	NaN	NaN	NaN	NaN	NaN	NaN	NaN	NaN	NaN	NaN	NaN	NaN	24.24605	9	999.53893	123.99	AAILEHSLF	Q14149	Q14149	MORC3	MORC family CW-type zinc finger protein 3
NaN	NaN	NaN	NaN	NaN	NaN	NaN	NaN	NaN	NaN	27.63124	27.91445	NaN	NaN	9	1018.527	91.626	AAINFQPKM	Q96RK4;Q96RK4-2;Q96RK4-3	Q96RK4	BBS4	Bardet-Biedl syndrome 4 protein
NaN	NaN	NaN	NaN	NaN	NaN	NaN	NaN	NaN	NaN	NaN	NaN	NaN	24.06003	9	801.42323	92.677	AAIPSSGSL	Q9H3Y8;Q9H3Y8-2	Q9H3Y8	PPDPF	Pancreatic progenitor cell differentiation and proliferation factor
NaN	NaN	NaN	NaN	NaN	NaN	NaN	NaN	NaN	NaN	NaN	NaN	NaN	25.40513	9	1063.5411	149.65	AAIQRSQQY	Q9UPN3;Q9UPN3-4;Q9UPN3-3;Q9UPN3-2	Q9UPN3	MACF1	Microtubule-actin cross-linking factor 1, isoforms 1/2/3/5
NaN	NaN	NaN	25.87575	25.92904	NaN	NaN	NaN	NaN	NaN	NaN	NaN	NaN	NaN	14	1541.7686	215.71	AAISQVDRLQSEPE	P09496-2;P09496-4;P09496-3;P09496	P09496-2	CLTA	Clathrin light chain A
23.52037	NaN	22.6313	NaN	NaN	NaN	NaN	NaN	NaN	NaN	NaN	NaN	NaN	NaN	13	1622.8053	94.402	AAIWELEERHLQE	Q9H2G2-2;Q9H2G2	Q9H2G2-2	SLK	STE20-like serine/threonine-protein kinase
NaN	NaN	NaN	NaN	NaN	NaN	24.62405	NaN	NaN	NaN	NaN	NaN	NaN	NaN	14	1481.6522	53.683	AAIYNIDTSSESPD	P49327	P49327	FASN	Fatty acid synthase;[Acyl-carrier-protein] S-acetyltransferase;[Acyl-carrier-protein] S-malonyltransferase;3-oxoacyl-[acyl-carrier-protein] synthase;3-oxoacyl-[acyl-carrier-protein] reductase;3-hydroxyacyl-[acyl-carrier-protein] dehydratase;Enoyl-[acyl-carrier-protein] reductase;Oleoyl-[acyl-carrier-protein] hydrolase
NaN	NaN	NaN	NaN	NaN	NaN	27.004	NaN	NaN	NaN	NaN	NaN	NaN	NaN	15	1618.7111	235.32	AAIYNIDTSSESPDH	P49327	P49327	FASN	Fatty acid synthase;[Acyl-carrier-protein] S-acetyltransferase;[Acyl-carrier-protein] S-malonyltransferase;3-oxoacyl-[acyl-carrier-protein] synthase;3-oxoacyl-[acyl-carrier-protein] reductase;3-hydroxyacyl-[acyl-carrier-protein] dehydratase;Enoyl-[acyl-carrier-protein] reductase;Oleoyl-[acyl-carrier-protein] hydrolase
NaN	NaN	NaN	NaN	NaN	NaN	24.88441	NaN	NaN	NaN	NaN	NaN	NaN	NaN	16	1781.7744	247.51	AAIYNIDTSSESPDHY	P49327	P49327	FASN	Fatty acid synthase;[Acyl-carrier-protein] S-acetyltransferase;[Acyl-carrier-protein] S-malonyltransferase;3-oxoacyl-[acyl-carrier-protein] synthase;3-oxoacyl-[acyl-carrier-protein] reductase;3-hydroxyacyl-[acyl-carrier-protein] dehydratase;Enoyl-[acyl-carrier-protein] reductase;Oleoyl-[acyl-carrier-protein] hydrolase
NaN	NaN	NaN	NaN	NaN	24.12044	NaN	NaN	NaN	NaN	NaN	NaN	NaN	NaN	18	1624.9301	48.216	AAKAAKYGLVPGVGVAPG	P15502-8;P15502-7;P15502-6;P15502-12;P15502-13;P15502-11	P15502-8	ELN	Elastin
NaN	NaN	NaN	NaN	NaN	26.21215	NaN	NaN	NaN	NaN	NaN	NaN	NaN	NaN	18	1608.8988	136.48	AAKAAQFGLVPGVGVAPG	P15502-5;P15502-2;P15502-4;P15502	P15502-5	ELN	Elastin
NaN	NaN	NaN	NaN	NaN	22.21208	NaN	NaN	NaN	NaN	NaN	NaN	NaN	NaN	20	1764.9887	72.289	AAKAAQFGLVPGVGVAPGVG	P15502-5;P15502-2;P15502-4;P15502	P15502-5	ELN	Elastin
NaN	NaN	NaN	NaN	NaN	NaN	NaN	NaN	NaN	NaN	NaN	NaN	NaN	23.94566	8	935.50763	126.57	AAKDKYQL	Q96KS0-2;Q96KS0	Q96KS0-2	EGLN2	Egl nine homolog 2
NaN	NaN	NaN	NaN	NaN	NaN	NaN	NaN	NaN	NaN	25.14375	26.15516	NaN	NaN	9	1064.6203	123.21	AAKDVHRLR	Q8IX03;Q8IX03-2	Q8IX03	WWC1	Protein KIBRA
NaN	NaN	NaN	NaN	NaN	NaN	24.36339	NaN	NaN	NaN	NaN	NaN	NaN	NaN	16	1742.9414	97.767	AAKEVLLLDSKAQQTE	Q15375-2;Q15375-4;Q15375;Q15375-3;Q15375-5	Q15375-2	EPHA7	Ephrin type-A receptor 7
NaN	NaN	NaN	NaN	NaN	NaN	23.1708	NaN	NaN	NaN	NaN	NaN	NaN	NaN	18	1985.0681	61.226	AAKEVLLLDSKAQQTELE	Q15375-2;Q15375-4;Q15375;Q15375-3;Q15375-5	Q15375-2	EPHA7	Ephrin type-A receptor 7
NaN	NaN	NaN	NaN	NaN	NaN	25.66308	NaN	NaN	NaN	NaN	NaN	NaN	NaN	14	1600.8607	126.71	AAKEVLSDPEMRKK	Q13217	Q13217	DNAJC3	DnaJ homolog subfamily C member 3
NaN	NaN	NaN	NaN	NaN	NaN	25.49005	NaN	NaN	NaN	NaN	NaN	NaN	NaN	16	1862.956	53.395	AAKEVLSDPEMRKKFD	Q13217	Q13217	DNAJC3	DnaJ homolog subfamily C member 3
NaN	NaN	NaN	NaN	NaN	NaN	26.06924	NaN	NaN	NaN	NaN	NaN	NaN	NaN	17	1977.983	114.96	AAKEVLSDPEMRKKFDD	Q13217	Q13217	DNAJC3	DnaJ homolog subfamily C member 3
NaN	NaN	NaN	NaN	NaN	23.85994	NaN	NaN	NaN	NaN	NaN	NaN	NaN	NaN	21	1925.9443	59.975	AAKGEAAAERPGEAAVASSPS	P29966	P29966	MARCKS	Myristoylated alanine-rich C-kinase substrate
NaN	NaN	NaN	23.68421	24.30362	NaN	NaN	NaN	NaN	NaN	NaN	NaN	NaN	NaN	15	1664.9686	117.2	AAKIINTKKLSARDH	Q13555-5;Q13555-6;Q13554-7;Q9UQM7;Q9UQM7-2;Q13554-6;Q13554-8;Q13554-2;Q13554;Q13557-5;Q13557-4;Q13557-8;Q13557-12;Q13557-9;Q13557-10;Q13557;Q13557-3;Q13557-6;Q13557-11;Q13555-10;Q13555-3;Q13555-4;Q13555-7;Q13555-9;Q13555-2;Q13555-8;Q13555;Q13554-4;Q13554-3;Q13554-5	Q13555-5	CAMK2G;CAMK2B;CAMK2A;CAMK2D	Calcium/calmodulin-dependent protein kinase type II subunit gamma;Calcium/calmodulin-dependent protein kinase type II subunit beta;Calcium/calmodulin-dependent protein kinase type II subunit alpha;Calcium/calmodulin-dependent protein kinase type II subunit delta
NaN	NaN	NaN	NaN	NaN	NaN	25.16081	NaN	NaN	NaN	NaN	NaN	NaN	NaN	14	1430.7803	104.81	AAKILADATAKMVE	Q9Y490	Q9Y490	TLN1	Talin-1
NaN	NaN	NaN	NaN	NaN	NaN	29.25573	NaN	NaN	NaN	NaN	NaN	NaN	NaN	15	1501.8174	159.66	AAKILADATAKMVEA	Q9Y490	Q9Y490	TLN1	Talin-1
NaN	NaN	NaN	NaN	NaN	NaN	25.32093	NaN	NaN	NaN	NaN	NaN	NaN	NaN	16	1572.8545	151.99	AAKILADATAKMVEAA	Q9Y490	Q9Y490	TLN1	Talin-1
NaN	NaN	NaN	NaN	NaN	NaN	NaN	NaN	NaN	NaN	25.36913	25.74407	NaN	NaN	9	1039.6866	107.69	AAKKIIIQR	Q5U5R9	Q5U5R9	HECTD2	Probable E3 ubiquitin-protein ligase HECTD2
NaN	NaN	NaN	NaN	NaN	NaN	NaN	NaN	NaN	NaN	NaN	NaN	NaN	25.90465	9	985.62842	111.74	AAKKKLQSL	Q14161;Q14161-9;Q14161-5;Q14161-8;Q14161-3;Q14161-4;Q14161-7;Q14161-11;Q14161-6;Q14161-10;Q14161-2	Q14161	GIT2	ARF GTPase-activating protein GIT2
NaN	NaN	NaN	NaN	NaN	NaN	NaN	NaN	NaN	NaN	26.21926	27.18215	NaN	NaN	11	1280.7929	161.19	AAKKLEQLKPR	Q9Y490;Q9Y4G6	Q9Y490	TLN1;TLN2	Talin-1;Talin-2
NaN	NaN	NaN	NaN	NaN	NaN	NaN	NaN	NaN	NaN	NaN	NaN	29.85479	NaN	11	1287.6095	133.86	AAKNLQEAEEW	P08670;P41219;P41219-2	P08670	VIM;PRPH	Vimentin;Peripherin
NaN	NaN	NaN	24.11052	24.32258	NaN	NaN	NaN	NaN	NaN	NaN	NaN	NaN	NaN	18	1918.9571	265.12	AAKNQVAMNPTNTVFDAK	P11142;P11142-2	P11142	HSPA8	Heat shock cognate 71 kDa protein
NaN	NaN	NaN	NaN	NaN	NaN	NaN	NaN	NaN	NaN	19.81774	21.63892	NaN	NaN	9	944.50394	77.355	AAKNTDAVR	P07196	P07196	NEFL	Neurofilament light polypeptide
NaN	NaN	NaN	NaN	NaN	NaN	NaN	NaN	NaN	NaN	NaN	NaN	25.55142	NaN	8	784.48069	127.46	AAKPVATK	P12111;P12111-2;P12111-4	P12111	COL6A3	Collagen alpha-3(VI) chain
25.15167	22.94161	23.02867	NaN	NaN	NaN	NaN	NaN	NaN	NaN	NaN	NaN	NaN	NaN	12	1438.7867	59.739	AAKRLWKVCVEH	O43491;O43491-4;O43491-3;O43491-2;Q9Y2J2-2;Q9Y2J2-4;Q9Y2J2;Q9Y2J2-3	O43491	EPB41L2;EPB41L3	Band 4.1-like protein 2;Band 4.1-like protein 3;Band 4.1-like protein 3, N-terminally processed
31.3374	29.59889	29.53152	NaN	NaN	NaN	NaN	NaN	NaN	NaN	NaN	NaN	NaN	NaN	13	1575.8456	99.815	AAKRLWKVCVEHH	O43491;O43491-4;O43491-3;O43491-2;Q9Y2J2-2;Q9Y2J2-4;Q9Y2J2;Q9Y2J2-3	O43491	EPB41L2;EPB41L3	Band 4.1-like protein 2;Band 4.1-like protein 3;Band 4.1-like protein 3, N-terminally processed
26.26377	26.63478	26.57874	NaN	NaN	NaN	NaN	NaN	NaN	NaN	NaN	NaN	NaN	NaN	14	1676.8933	65.895	AAKRLWKVCVEHHT	O43491;O43491-4;O43491-3;O43491-2;Q9Y2J2-2;Q9Y2J2-4;Q9Y2J2;Q9Y2J2-3	O43491	EPB41L2;EPB41L3	Band 4.1-like protein 2;Band 4.1-like protein 3;Band 4.1-like protein 3, N-terminally processed
30.66093	28.43126	28.22136	NaN	NaN	NaN	NaN	NaN	NaN	NaN	NaN	NaN	NaN	NaN	15	1823.9617	129.29	AAKRLWKVCVEHHTF	O43491;O43491-4;O43491-3;O43491-2;Q9Y2J2-2;Q9Y2J2-4;Q9Y2J2;Q9Y2J2-3	O43491	EPB41L2;EPB41L3	Band 4.1-like protein 2;Band 4.1-like protein 3;Band 4.1-like protein 3, N-terminally processed
NaN	NaN	NaN	NaN	NaN	NaN	NaN	NaN	NaN	NaN	22.63048	24.18979	NaN	NaN	9	950.49338	80.219	AAKSGQSFR	Q96L73-2;Q96L73-3;Q96L73	Q96L73-2	NSD1	Histone-lysine N-methyltransferase, H3 lysine-36 and H4 lysine-20 specific
NaN	NaN	NaN	NaN	NaN	23.00275	NaN	NaN	NaN	NaN	NaN	NaN	NaN	NaN	15	1666.8427	103.21	AAKTFEQLHSTIGHQ	Q92616	Q92616	GCN1L1	Translational activator GCN1
NaN	NaN	NaN	NaN	NaN	25.10937	NaN	NaN	NaN	NaN	NaN	NaN	NaN	NaN	16	1737.8798	81.526	AAKTFEQLHSTIGHQA	Q92616	Q92616	GCN1L1	Translational activator GCN1
NaN	NaN	NaN	NaN	NaN	NaN	NaN	NaN	NaN	NaN	NaN	NaN	NaN	24.35616	9	912.50288	121.58	AAKTHTTAL	Q9UQ35;Q9UQ35-2;Q9UQ35-3	Q9UQ35	SRRM2	Serine/arginine repetitive matrix protein 2
NaN	NaN	NaN	NaN	NaN	25.14005	NaN	NaN	NaN	NaN	NaN	NaN	NaN	NaN	15	1478.8821	80.623	AAKTLLSLHGSIIVG	Q14112-2;Q14112	Q14112-2	NID2	Nidogen-2
NaN	NaN	NaN	NaN	NaN	NaN	24.49051	NaN	NaN	NaN	NaN	NaN	NaN	NaN	10	1090.5295	98.458	AAKYQIDPDA	P21796	P21796	VDAC1	Voltage-dependent anion-selective channel protein 1
NaN	NaN	NaN	NaN	NaN	NaN	23.83384	NaN	NaN	NaN	NaN	NaN	NaN	NaN	13	1427.6391	86.882	AAKYQIDPDACFS	P21796	P21796	VDAC1	Voltage-dependent anion-selective channel protein 1
NaN	NaN	NaN	NaN	NaN	NaN	24.05945	NaN	NaN	NaN	NaN	NaN	NaN	NaN	13	1363.6983	105.98	AAKYQLDPTASIS	P45880-2;P45880;P45880-1	P45880-2	VDAC2	Voltage-dependent anion-selective channel protein 2
NaN	NaN	NaN	NaN	NaN	NaN	26.15341	NaN	NaN	NaN	NaN	NaN	NaN	NaN	14	1434.7355	125.75	AAKYQLDPTASISA	P45880-2;P45880;P45880-1	P45880-2	VDAC2	Voltage-dependent anion-selective channel protein 2
NaN	NaN	NaN	NaN	NaN	NaN	22.68878	NaN	NaN	NaN	NaN	NaN	NaN	NaN	15	1562.8304	75.316	AAKYQLDPTASISAK	P45880-2;P45880;P45880-1	P45880-2	VDAC2	Voltage-dependent anion-selective channel protein 2
NaN	NaN	NaN	NaN	NaN	NaN	NaN	NaN	NaN	NaN	26.7415	27.39092	NaN	NaN	9	1089.6043	140.5	AALDRFKNR	A5YKK6-2;A5YKK6;A5YKK6-3;A5YKK6-4	A5YKK6-2	CNOT1	CCR4-NOT transcription complex subunit 1
NaN	NaN	NaN	NaN	NaN	NaN	NaN	NaN	NaN	NaN	28.99876	28.81818	NaN	NaN	9	1017.572	126.07	AALDRFVAR	Q9Y6K5	Q9Y6K5	OAS3	2-5-oligoadenylate synthase 3
NaN	NaN	NaN	NaN	NaN	NaN	NaN	NaN	NaN	NaN	NaN	NaN	NaN	24.19821	9	863.44225	106.43	AALGTMTSL	P45844;P45844-7;P45844-6;P45844-5;P45844-4;P45844-3;P45844-2;P45844-8	P45844	ABCG1	ATP-binding cassette sub-family G member 1
NaN	NaN	NaN	NaN	NaN	NaN	NaN	NaN	NaN	NaN	NaN	NaN	NaN	30.24434	9	855.55419	102.71	AALKKALAA	P16401;P10412;Q02539;P16402;P16403	P16401	HIST1H1B;HIST1H1E;HIST1H1A;HIST1H1D;HIST1H1C	Histone H1.5;Histone H1.4;Histone H1.1;Histone H1.3;Histone H1.2
NaN	NaN	NaN	NaN	NaN	NaN	22.13511	NaN	NaN	NaN	NaN	NaN	NaN	NaN	13	1383.8449	96.866	AALKVDVKSPKTK	Q09666	Q09666	AHNAK	Neuroblast differentiation-associated protein AHNAK
NaN	NaN	NaN	NaN	NaN	NaN	NaN	NaN	NaN	NaN	23.86929	24.29985	NaN	NaN	9	953.61343	122.19	AALLRLAAR	P13051;P13051-2	P13051	UNG	Uracil-DNA glycosylase
NaN	NaN	NaN	NaN	NaN	NaN	NaN	NaN	NaN	NaN	26.17522	25.86889	NaN	NaN	9	932.55558	114.72	AALPGIVHR	Q9Y3I0	Q9Y3I0	RTCB	tRNA-splicing ligase RtcB homolog
NaN	NaN	NaN	NaN	NaN	NaN	NaN	NaN	NaN	NaN	NaN	NaN	NaN	24.3415	9	896.5695	109.01	AALPKATIL	Q96AG4	Q96AG4	LRRC59	Leucine-rich repeat-containing protein 59
NaN	NaN	NaN	NaN	NaN	NaN	NaN	NaN	NaN	NaN	NaN	NaN	NaN	26.13856	9	914.51853	110.31	AALPRSTSL	Q6ZT07	Q6ZT07	TBC1D9	TBC1 domain family member 9
NaN	NaN	NaN	NaN	NaN	NaN	NaN	NaN	NaN	NaN	NaN	NaN	NaN	25.48373	8	911.55525	150.07	AALQRQLL	Q15149;Q15149-7;Q15149-8;Q15149-9;Q15149-5;Q15149-4;Q15149-6;Q15149-2;Q15149-3	Q15149	PLEC	Plectin
NaN	NaN	NaN	NaN	NaN	25.26635	NaN	NaN	NaN	NaN	NaN	NaN	NaN	NaN	15	1724.9574	67.136	AALRDYETVVKVKPH	P53041	P53041	PPP5C	Serine/threonine-protein phosphatase 5
NaN	NaN	NaN	NaN	NaN	NaN	NaN	NaN	NaN	NaN	NaN	NaN	NaN	24.69131	9	957.59712	134.81	AALRVKTSL	P36956;P36956-4;P36956-3;P36956-2	P36956	SREBF1	Sterol regulatory element-binding protein 1;Processed sterol regulatory element-binding protein 1
NaN	NaN	NaN	NaN	NaN	NaN	NaN	NaN	NaN	NaN	28.76379	29.04765	NaN	NaN	9	965.54066	181.49	AALTVHQAR	Q96GQ5	Q96GQ5	C16orf58	RUS1 family protein C16orf58
25.99382	24.41267	24.36686	NaN	NaN	NaN	NaN	NaN	NaN	NaN	NaN	NaN	NaN	NaN	14	1501.8365	115.91	AALYRGLSRQPALS	P13798	P13798	APEH	Acylamino-acid-releasing enzyme
NaN	NaN	NaN	NaN	23.46613	NaN	NaN	NaN	NaN	NaN	NaN	NaN	NaN	NaN	11	1215.6645	161.28	AAMALEKKLNQ	P02792	P02792	FTL	Ferritin light chain
NaN	NaN	NaN	26.91137	26.48272	NaN	NaN	NaN	NaN	NaN	NaN	NaN	NaN	NaN	12	1286.7017	192.91	AAMALEKKLNQA	P02792	P02792	FTL	Ferritin light chain
NaN	NaN	NaN	28.90311	27.85174	NaN	NaN	NaN	NaN	NaN	NaN	NaN	NaN	NaN	13	1399.7857	152.17	AAMALEKKLNQAL	P02792	P02792	FTL	Ferritin light chain
NaN	NaN	NaN	27.4415	26.89712	NaN	NaN	NaN	NaN	NaN	NaN	NaN	NaN	NaN	14	1512.8698	123.62	AAMALEKKLNQALL	P02792	P02792	FTL	Ferritin light chain
NaN	NaN	NaN	NaN	NaN	NaN	NaN	NaN	NaN	NaN	24.70809	25.43412	NaN	NaN	11	1214.6918	82.494	AAMKADLLRAR	Q9H3E2	Q9H3E2	SNX25	Sorting nexin-25
NaN	NaN	NaN	NaN	NaN	NaN	NaN	NaN	NaN	NaN	NaN	NaN	NaN	27.58111	9	915.52117	114.02	AAMKALQAL	Q9NUL3-8;Q9NUL3-3;Q9NUL3-2;Q9NUL3;Q9NUL3-7	Q9NUL3-8	STAU2	Double-stranded RNA-binding protein Staufen homolog 2
NaN	NaN	NaN	NaN	NaN	22.28771	NaN	NaN	NaN	NaN	NaN	NaN	NaN	NaN	15	1490.7551	90.653	AAMPRIYELAAGGTA	P07954-2;P07954	P07954-2	FH	Fumarate hydratase, mitochondrial
NaN	NaN	NaN	NaN	NaN	NaN	NaN	NaN	NaN	NaN	27.04593	27.68244	NaN	NaN	9	990.49569	128.61	AAMPRPVSY	Q6TFL4	Q6TFL4	KLHL24	Kelch-like protein 24
NaN	NaN	NaN	NaN	NaN	NaN	NaN	NaN	NaN	NaN	NaN	NaN	NaN	30.70932	9	1024.5263	98.458	AAMYKSLEL	Q7L576;Q7L576-2	Q7L576	CYFIP1	Cytoplasmic FMR1-interacting protein 1
NaN	NaN	NaN	NaN	NaN	NaN	NaN	NaN	NaN	NaN	26.16014	25.80445	NaN	NaN	9	960.51411	143.23	AANAFLAQR	O60701;O60701-3;O60701-2	O60701	UGDH	UDP-glucose 6-dehydrogenase
NaN	NaN	NaN	NaN	NaN	NaN	NaN	NaN	NaN	NaN	NaN	NaN	28.77665	NaN	9	1116.5312	118.5	AANEENRKW	O75368	O75368	SH3BGRL	SH3 domain-binding glutamic acid-rich-like protein
NaN	NaN	NaN	NaN	NaN	NaN	NaN	NaN	NaN	NaN	27.22417	28.02401	NaN	NaN	9	962.52976	176.44	AANGKLFSR	A2RU30	A2RU30	TESPA1	Protein TESPA1
NaN	NaN	NaN	NaN	NaN	NaN	NaN	NaN	NaN	NaN	NaN	NaN	27.72865	NaN	9	969.60835	135.6	AANGRILKK	P27987	P27987	ITPKB	Inositol-trisphosphate 3-kinase B
NaN	NaN	NaN	NaN	NaN	NaN	NaN	NaN	NaN	NaN	24.53445	23.99645	NaN	NaN	9	912.48175	104.11	AANGVFHVV	Q9NY15;Q9NY15-2	Q9NY15	STAB1	Stabilin-1
NaN	NaN	NaN	NaN	NaN	NaN	NaN	NaN	NaN	NaN	NaN	24.16477	NaN	NaN	9	924.48512	74.517	AANGVIHML	Q9NY15;Q9NY15-2	Q9NY15	STAB1	Stabilin-1
23.91369	22.26259	NaN	25.00033	25.33977	NaN	NaN	NaN	NaN	NaN	NaN	NaN	NaN	NaN	14	1707.757	131.35	AANMRSMQRYHQDT	Q96PD5;Q96PD5-2	Q96PD5	PGLYRP2	N-acetylmuramoyl-L-alanine amidase
NaN	NaN	NaN	22.6641	24.53499	NaN	NaN	NaN	NaN	NaN	NaN	NaN	NaN	NaN	15	1835.8155	107.98	AANMRSMQRYHQDTQ	Q96PD5;Q96PD5-2	Q96PD5	PGLYRP2	N-acetylmuramoyl-L-alanine amidase
NaN	NaN	NaN	NaN	NaN	NaN	NaN	NaN	NaN	NaN	NaN	NaN	NaN	25.0678	9	928.44028	95.793	AANPISGHY	Q14566	Q14566	MCM6	DNA replication licensing factor MCM6
NaN	NaN	NaN	NaN	NaN	NaN	NaN	23.70356	23.4302	24.03683	NaN	NaN	NaN	NaN	10	1115.6087	125.53	AANPNRFITL	Q9Y4A5;Q9Y4A5-2	Q9Y4A5	TRRAP	Transformation/transcription domain-associated protein
NaN	NaN	NaN	NaN	NaN	NaN	NaN	NaN	NaN	NaN	NaN	NaN	NaN	24.67745	9	993.45157	126.62	AANPRESSY	Q99538;Q99538-3;Q99538-2	Q99538	LGMN	Legumain
NaN	NaN	NaN	NaN	NaN	23.20435	NaN	NaN	NaN	NaN	NaN	NaN	NaN	NaN	17	2021.8901	89.049	AANPRESSYACYYDEKR	Q99538;Q99538-3;Q99538-2	Q99538	LGMN	Legumain
NaN	NaN	NaN	NaN	NaN	23.09003	NaN	NaN	NaN	NaN	NaN	NaN	NaN	NaN	18	2108.9222	48.477	AANPRESSYACYYDEKRS	Q99538;Q99538-3;Q99538-2	Q99538	LGMN	Legumain
NaN	NaN	NaN	NaN	NaN	22.60273	NaN	NaN	NaN	NaN	NaN	NaN	NaN	NaN	25	2932.4612	91.729	AANRNNDALRQAKQESTEYRRQVQS	P08670	P08670	VIM	Vimentin
NaN	NaN	NaN	NaN	NaN	NaN	NaN	NaN	NaN	NaN	NaN	NaN	NaN	25.47299	9	922.41446	194.25	AANSAAQQY	P46940	P46940	IQGAP1	Ras GTPase-activating-like protein IQGAP1
NaN	NaN	NaN	NaN	NaN	NaN	25.1673	NaN	NaN	NaN	NaN	NaN	NaN	NaN	16	1725.8839	48.351	AANVHIDPKFISNGPF	P55287;P55287-2	P55287	CDH11	Cadherin-11
NaN	NaN	NaN	NaN	NaN	NaN	NaN	NaN	NaN	NaN	NaN	NaN	NaN	26.25886	9	986.55089	154.12	AANVRKESL	Q9Y6J0-2;Q9Y6J0	Q9Y6J0-2	CABIN1	Calcineurin-binding protein cabin-1
NaN	NaN	NaN	NaN	NaN	NaN	NaN	NaN	NaN	NaN	NaN	NaN	24.26807	NaN	21	2026.0344	60.032	AAPAGEGGPPAPPPNLTSNRR	P63027	P63027	VAMP2	Vesicle-associated membrane protein 2
NaN	NaN	NaN	NaN	NaN	NaN	21.23725	NaN	NaN	NaN	NaN	NaN	NaN	NaN	12	1305.8496	61.213	AAPKQKIVKPVK	P83731	P83731	RPL24	60S ribosomal protein L24
NaN	NaN	NaN	27.76433	27.04802	NaN	NaN	NaN	NaN	NaN	NaN	NaN	NaN	NaN	15	1771.9556	49.62	AAPKVRFMTKIYHPN	P61088;Q5JXB2	P61088	UBE2N;UBE2NL	Ubiquitin-conjugating enzyme E2 N;Putative ubiquitin-conjugating enzyme E2 N-like
NaN	23.48554	24.10213	NaN	NaN	NaN	NaN	NaN	NaN	NaN	NaN	NaN	NaN	NaN	17	1975.0037	84.508	AAPPGHQLHRAHYDLRH	P02765	P02765	AHSG	Alpha-2-HS-glycoprotein;Alpha-2-HS-glycoprotein chain A;Alpha-2-HS-glycoprotein chain B
23.3538	23.13072	23.72837	NaN	NaN	NaN	NaN	NaN	NaN	NaN	NaN	NaN	NaN	NaN	18	2076.0514	55.33	AAPPGHQLHRAHYDLRHT	P02765	P02765	AHSG	Alpha-2-HS-glycoprotein;Alpha-2-HS-glycoprotein chain A;Alpha-2-HS-glycoprotein chain B
NaN	23.67713	23.71146	NaN	NaN	NaN	NaN	NaN	NaN	NaN	NaN	NaN	NaN	NaN	22	2260.1713	58.914	AAPPSGGPGFLSIERPDSRPPR	P0C0L4;P0C0L4-2;P0C0L5	P0C0L4	C4A;C4B	Complement C4-A;Complement C4 beta chain;Complement C4-A alpha chain;C4a anaphylatoxin;C4b-A;C4d-A;Complement C4 gamma chain;Complement C4-B;Complement C4 beta chain;Complement C4-B alpha chain;C4a anaphylatoxin;C4b-B;C4d-B;Complement C4 gamma chain
23.40717	23.6221	23.86429	NaN	NaN	NaN	NaN	NaN	NaN	NaN	NaN	NaN	NaN	NaN	16	1834.9479	155.66	AAPQYQKAFQNVFAPR	P15586-2;P15586	P15586-2	GNS	N-acetylglucosamine-6-sulfatase
NaN	NaN	NaN	NaN	NaN	23.17779	NaN	NaN	NaN	NaN	NaN	NaN	NaN	NaN	21	2188.16	48.229	AAPSPVRAPAPSPAKEERKTE	O75781;O75781-2	O75781	PALM	Paralemmin-1
NaN	NaN	NaN	NaN	NaN	24.15646	NaN	NaN	NaN	NaN	NaN	NaN	NaN	NaN	16	1639.7664	79.283	AAPSWKCLPAAEGDPQ	Q8TCU6;Q8TCU6-3;Q8TCU6-2	Q8TCU6	PREX1	Phosphatidylinositol 3,4,5-trisphosphate-dependent Rac exchanger 1 protein
NaN	NaN	NaN	NaN	NaN	NaN	23.03901	NaN	NaN	NaN	NaN	NaN	NaN	NaN	14	1574.6923	66.299	AAPTVEMDEELHYA	P20138-3;P20138	P20138-3	CD33	Myeloid cell surface antigen CD33
NaN	NaN	NaN	NaN	NaN	NaN	27.46762	NaN	NaN	NaN	NaN	NaN	NaN	NaN	16	1774.8084	74.944	AAPTVEMDEELHYASL	P20138-3;P20138	P20138-3	CD33	Myeloid cell surface antigen CD33
NaN	NaN	NaN	NaN	NaN	NaN	26.69405	NaN	NaN	NaN	NaN	NaN	NaN	NaN	17	1888.8513	107.12	AAPTVEMDEELHYASLN	P20138-3;P20138	P20138-3	CD33	Myeloid cell surface antigen CD33
NaN	NaN	NaN	NaN	NaN	NaN	NaN	NaN	NaN	NaN	NaN	NaN	NaN	25.05928	9	909.5396	102.77	AAQAPRLAL	Q8TER5-4;Q8TER5;Q8TER5-3	Q8TER5-4	ARHGEF40	Rho guanine nucleotide exchange factor 40
NaN	NaN	NaN	NaN	NaN	24.05333	NaN	NaN	NaN	NaN	NaN	NaN	NaN	NaN	16	1556.7907	135.5	AAQARDQTAALLNSAG	Q8WZA9	Q8WZA9	IRGQ	Immunity-related GTPase family Q protein
NaN	NaN	NaN	NaN	NaN	NaN	NaN	NaN	NaN	NaN	23.60885	NaN	NaN	NaN	9	1167.5461	122.18	AAQDFFQRW	O95782-2;O95782	O95782-2	AP2A1	AP-2 complex subunit alpha-1
NaN	NaN	NaN	NaN	NaN	NaN	NaN	NaN	NaN	NaN	29.72989	30.4342	NaN	NaN	10	1234.6054	152.28	AAQDRDQIYR	P62995;P62995-3	P62995	TRA2B	Transformer-2 protein homolog beta
NaN	NaN	NaN	NaN	NaN	NaN	NaN	NaN	NaN	NaN	29.71735	30.19143	NaN	NaN	9	991.53385	145.16	AAQEAVKLY	O60506-3;O60506;O60506-4;O60506-2;O60506-5	O60506-3	SYNCRIP	Heterogeneous nuclear ribonucleoprotein Q
NaN	NaN	NaN	NaN	NaN	NaN	24.96314	NaN	NaN	NaN	NaN	NaN	NaN	NaN	22	2457.2149	48.182	AAQEPHRHSIFTPETNPRAGLE	P00747	P00747	PLG	Plasminogen;Plasmin heavy chain A;Activation peptide;Angiostatin;Plasmin heavy chain A, short form;Plasmin light chain B
NaN	NaN	NaN	NaN	NaN	NaN	NaN	NaN	NaN	NaN	24.635	25.04097	NaN	NaN	9	981.50321	102.77	AAQGGLYFR	Q9UBR2	Q9UBR2	CTSZ	Cathepsin Z
NaN	NaN	NaN	NaN	NaN	23.66742	NaN	NaN	NaN	NaN	NaN	NaN	NaN	NaN	17	1723.8992	125.23	AAQGKYIAIASTTVETT	P31150	P31150	GDI1	Rab GDP dissociation inhibitor alpha
NaN	NaN	NaN	NaN	NaN	NaN	NaN	NaN	NaN	NaN	NaN	24.97609	NaN	NaN	9	1118.5403	108.98	AAQHRSYMR	Q8N4V1;Q8N4V1-2	Q8N4V1	MMGT1	Membrane magnesium transporter 1
23.21003	23.25695	23.3317	NaN	22.576	22.24519	22.41697	NaN	NaN	NaN	NaN	NaN	NaN	NaN	14	1476.6692	178.08	AAQISEQKSNDASE	P13747	P13747	HLA-E	HLA class I histocompatibility antigen, alpha chain E
24.96173	24.30494	NaN	24.28454	24.72083	24.62945	24.21416	NaN	NaN	NaN	NaN	NaN	NaN	NaN	15	1547.7063	209.19	AAQISEQKSNDASEA	P13747	P13747	HLA-E	HLA class I histocompatibility antigen, alpha chain E
25.7185	24.37537	24.55585	NaN	NaN	NaN	NaN	NaN	NaN	NaN	NaN	NaN	NaN	NaN	18	2141.109	134.82	AAQITQRKWEAAREAEQR	P01889;P30504;P30510;Q29865;Q9TNN7	P01889	HLA-B;HLA-C	HLA class I histocompatibility antigen, B-7 alpha chain;HLA class I histocompatibility antigen, Cw-4 alpha chain;HLA class I histocompatibility antigen, Cw-14 alpha chain;HLA class I histocompatibility antigen, Cw-18 alpha chain;HLA class I histocompatibility antigen, Cw-5 alpha chain
NaN	NaN	NaN	NaN	NaN	NaN	NaN	NaN	NaN	NaN	25.65403	26.1956	NaN	NaN	9	956.57671	115.49	AAQKLLTGR	Q8TAS1;Q8TAS1-3	Q8TAS1	UHMK1	Serine/threonine-protein kinase Kist
23.09339	NaN	NaN	NaN	NaN	NaN	NaN	NaN	NaN	NaN	NaN	NaN	NaN	NaN	15	1671.9057	54.276	AAQLQGLGRFLQENK	P43353-2;P43353	P43353-2	ALDH3B1	Aldehyde dehydrogenase family 3 member B1
NaN	NaN	NaN	NaN	NaN	NaN	NaN	NaN	NaN	NaN	NaN	NaN	NaN	25.99766	9	958.51959	107.69	AAQNSRLSL	Q9P2D3-3;Q9P2D3;Q9P2D3-2	Q9P2D3-3	HEATR5B	HEAT repeat-containing protein 5B
NaN	NaN	22.63865	NaN	NaN	NaN	NaN	NaN	NaN	NaN	NaN	NaN	NaN	NaN	19	1987.9269	47.942	AAQQVVDQATEAGQKAMDQ	Q15847	Q15847	ADIRF	Adipogenesis regulatory factor
NaN	24.08091	25.2646	NaN	NaN	NaN	NaN	NaN	NaN	NaN	NaN	NaN	NaN	NaN	16	1834.8857	47.037	AAQRNYSQSKMAHSRT	Q3L8U1-2;Q3L8U1-3;Q3L8U1	Q3L8U1-2	CHD9	Chromodomain-helicase-DNA-binding protein 9
NaN	NaN	NaN	NaN	NaN	24.77435	NaN	NaN	NaN	NaN	NaN	NaN	NaN	NaN	14	1573.8172	101.3	AAQRRGEDVETSKK	O60869;O60869-2;O60869-3	O60869	EDF1	Endothelial differentiation-related factor 1
NaN	NaN	NaN	NaN	NaN	NaN	NaN	NaN	NaN	NaN	22.52128	23.7688	NaN	NaN	11	1268.6487	134.84	AAQTAQLHHHR	Q8NEM7	Q8NEM7	SUPT20H	Transcription factor SPT20 homolog
29.78516	NaN	NaN	NaN	NaN	NaN	NaN	NaN	NaN	NaN	NaN	NaN	NaN	NaN	15	1568.8787	47.532	AARAGKKPLAHYSSL	Q14596;Q14596-2	Q14596	NBR1	Next to BRCA1 gene 1 protein
NaN	NaN	NaN	NaN	NaN	NaN	NaN	NaN	NaN	NaN	23.55532	24.53214	NaN	NaN	10	1167.6625	72.325	AARAIHNIFR	Q9UKG1;Q8NEU8-2;Q8NEU8;Q8NEU8-3	Q9UKG1	APPL1;APPL2	DCC-interacting protein 13-alpha;DCC-interacting protein 13-beta
24.94293	23.69594	24.50767	NaN	NaN	NaN	NaN	NaN	NaN	NaN	NaN	NaN	NaN	NaN	15	1495.7995	82.417	AARAIVAIENPADVS	P08865	P08865	RPSA	40S ribosomal protein SA
NaN	NaN	NaN	NaN	NaN	22.90828	NaN	NaN	NaN	NaN	NaN	NaN	NaN	NaN	16	1625.9074	85.988	AARARRAEAKAAADAK	Q96CT7	Q96CT7	CCDC124	Coiled-coil domain-containing protein 124
NaN	NaN	NaN	NaN	NaN	22.76399	NaN	NaN	NaN	NaN	NaN	NaN	NaN	NaN	17	1754.0023	139.34	AARARRAEAKAAADAKK	Q96CT7	Q96CT7	CCDC124	Coiled-coil domain-containing protein 124
NaN	NaN	NaN	NaN	NaN	NaN	NaN	24.36933	23.53422	23.65665	NaN	NaN	NaN	NaN	9	902.48214	127.84	AARAVTDSI	Q9Y490	Q9Y490	TLN1	Talin-1
NaN	NaN	NaN	NaN	NaN	NaN	NaN	NaN	NaN	NaN	25.38857	25.81367	NaN	NaN	9	856.51305	129.55	AARAVTGVL	Q9UG63;Q9UG63-2	Q9UG63	ABCF2	ATP-binding cassette sub-family F member 2
NaN	NaN	NaN	25.99066	25.13872	NaN	NaN	NaN	NaN	NaN	NaN	NaN	NaN	NaN	17	2029.2021	99.451	AARDNKKTRIIPRHLQL	Q7L7L0;P20671;P04908;Q93077;Q6FI13;P0C0S8;Q96KK5;Q9BTM1;Q16777;Q9BTM1-2;P16104;Q8IUE6;Q99878	Q93077	HIST3H2A;HIST1H2AD;HIST1H2AB;HIST1H2AC;HIST2H2AA3;HIST1H2AG;HIST1H2AH;H2AFJ;HIST2H2AC;H2AFX;HIST2H2AB;HIST1H2AJ	Histone H2A type 3;Histone H2A type 1-D;Histone H2A type 1-B/E;Histone H2A type 1-C;Histone H2A type 2-A;Histone H2A type 1;Histone H2A type 1-H;Histone H2A.J;Histone H2A type 2-C;Histone H2AX;Histone H2A type 2-B;Histone H2A type 1-J
NaN	NaN	NaN	NaN	NaN	21.77989	NaN	NaN	NaN	NaN	NaN	NaN	NaN	NaN	21	2175.088	53.033	AARGEEKDKETKNAANASASK	P46821	P46821	MAP1B	Microtubule-associated protein 1B;MAP1B heavy chain;MAP1 light chain LC1
NaN	NaN	NaN	NaN	NaN	NaN	24.16546	NaN	NaN	NaN	NaN	NaN	NaN	NaN	16	1866.9986	138.73	AARKKLEMDLKDLEAH	P35579;P35579-2	P35579	MYH9	Myosin-9
24.63439	25.51983	24.81792	NaN	NaN	23.27881	NaN	NaN	NaN	NaN	NaN	NaN	NaN	NaN	14	1500.742	142.1	AARLDILDTAGQEE	P62070-3;P62070;P62070-4	P62070-3	RRAS2	Ras-related protein R-Ras2
21.28766	20.21217	21.68624	22.47796	21.96698	NaN	NaN	NaN	NaN	NaN	NaN	NaN	NaN	NaN	15	1647.8104	87.363	AARLDILDTAGQEEF	P62070-3;P62070;P62070-4	P62070-3	RRAS2	Ras-related protein R-Ras2
NaN	NaN	NaN	NaN	NaN	NaN	21.49473	NaN	NaN	NaN	NaN	NaN	NaN	NaN	16	1704.8319	83.314	AARLDILDTAGQEEFG	P62070-3;P62070;P62070-4	P62070-3	RRAS2	Ras-related protein R-Ras2
NaN	NaN	NaN	NaN	NaN	NaN	NaN	NaN	NaN	NaN	25.5443	26.58133	NaN	NaN	9	1017.572	155.88	AARLRAVDF	P62917	P62917	RPL8	60S ribosomal protein L8
NaN	NaN	NaN	NaN	NaN	24.97316	NaN	NaN	NaN	NaN	NaN	NaN	NaN	NaN	16	1843.9805	106.3	AARLRAVDFAERHGYI	P62917	P62917	RPL8	60S ribosomal protein L8
NaN	NaN	NaN	NaN	NaN	24.77188	NaN	NaN	NaN	NaN	NaN	NaN	NaN	NaN	14	1523.9148	147.52	AARLVEIAAKNLQK	Q15067-2;Q15067-3;Q15067	Q15067-2	ACOX1	Peroxisomal acyl-coenzyme A oxidase 1
NaN	NaN	NaN	NaN	NaN	NaN	NaN	NaN	NaN	NaN	NaN	25.81543	NaN	NaN	10	1183.6251	99.815	AARNFGFVFR	P98198;P98198-3	P98198	ATP8B2	Phospholipid-transporting ATPase ID
NaN	NaN	NaN	NaN	NaN	NaN	NaN	25.58615	24.00736	24.20717	NaN	25.70343	NaN	NaN	9	886.48723	159.46	AARPATSTL	Q04637-3;Q04637;Q04637-8;Q04637-9;Q04637-4;Q04637-5;Q04637-6;Q04637-7	Q04637-3	EIF4G1	Eukaryotic translation initiation factor 4 gamma 1
NaN	NaN	NaN	NaN	NaN	NaN	NaN	NaN	NaN	NaN	24.62956	25.02102	NaN	NaN	11	1156.6313	155.5	AARPATSTLNR	Q04637-3;Q04637;Q04637-8;Q04637-9;Q04637-4;Q04637-5;Q04637-6;Q04637-7	Q04637-3	EIF4G1	Eukaryotic translation initiation factor 4 gamma 1
NaN	NaN	NaN	NaN	NaN	NaN	NaN	NaN	NaN	NaN	NaN	NaN	26.00515	NaN	9	974.56615	99.257	AARPKSAFK	Q9Y5V3;Q9Y5V3-2	Q9Y5V3	MAGED1	Melanoma-associated antigen D1
NaN	NaN	NaN	NaN	NaN	NaN	NaN	NaN	NaN	NaN	NaN	NaN	NaN	29.45022	9	983.59885	87.323	AARQRKAAL	Q15149;Q15149-7;Q15149-8;Q15149-9;Q15149-5;Q15149-4;Q15149-6;Q15149-2;Q15149-3	Q15149	PLEC	Plectin
NaN	NaN	NaN	NaN	NaN	NaN	NaN	NaN	NaN	NaN	NaN	NaN	26.00404	NaN	9	1167.5825	100.74	AARQYFVQW	Q9Y3Z3-2;Q9Y3Z3;Q9Y3Z3-3;Q9Y3Z3-4	Q9Y3Z3-2	SAMHD1	Deoxynucleoside triphosphate triphosphohydrolase SAMHD1
NaN	NaN	NaN	NaN	NaN	NaN	NaN	NaN	NaN	NaN	28.70435	29.56627	NaN	NaN	9	1096.589	110.55	AARSRFFSR	Q5JTH9-2;Q5JTH9-3;Q5JTH9	Q5JTH9-2	RRP12	RRP12-like protein
NaN	NaN	NaN	NaN	NaN	NaN	NaN	NaN	NaN	NaN	24.99718	25.33473	NaN	NaN	9	957.57196	114.39	AARSSIRVV	Q53GL7	Q53GL7	PARP10	Poly [ADP-ribose] polymerase 10
NaN	NaN	NaN	NaN	NaN	NaN	22.24447	NaN	NaN	NaN	NaN	NaN	NaN	NaN	16	1941.9737	49.482	AARVFKLFQTEHGEYF	Q8WUJ3;Q8WUJ3-2	Q8WUJ3	CEMIP	Cell migration-inducing and hyaluronan-binding protein
NaN	NaN	NaN	NaN	NaN	NaN	NaN	NaN	NaN	NaN	NaN	NaN	NaN	27.50233	9	1061.6233	124.83	AARVIIEKY	P08708	P08708	RPS17	40S ribosomal protein S17
NaN	NaN	NaN	NaN	NaN	NaN	NaN	NaN	NaN	NaN	24.46145	24.74031	NaN	NaN	9	914.55492	114.99	AASALIRTL	Q13535;Q13535-2;Q13535-3	Q13535	ATR	Serine/threonine-protein kinase ATR
NaN	NaN	NaN	NaN	NaN	NaN	NaN	NaN	NaN	NaN	NaN	NaN	NaN	28.24672	9	862.3967	138.55	AASEAGRAM	Q14320	Q14320	FAM50A	Protein FAM50A
NaN	NaN	NaN	NaN	NaN	NaN	NaN	NaN	NaN	NaN	25.10689	25.69586	NaN	NaN	9	1020.4989	113.5	AASENIFNR	Q8TF05-2;Q8TF05	Q8TF05-2	PPP4R1	Serine/threonine-protein phosphatase 4 regulatory subunit 1
26.99647	25.62556	25.32766	NaN	NaN	NaN	NaN	NaN	NaN	NaN	NaN	NaN	NaN	NaN	14	1681.8498	82.102	AASEYKYVVKHKME	Q12913;Q12913-2	Q12913	PTPRJ	Receptor-type tyrosine-protein phosphatase eta
27.51525	26.01977	25.56767	NaN	NaN	NaN	NaN	NaN	NaN	NaN	NaN	NaN	NaN	NaN	15	1795.8927	147.12	AASEYKYVVKHKMEN	Q12913;Q12913-2	Q12913	PTPRJ	Receptor-type tyrosine-protein phosphatase eta
23.89227	22.5966	23.07375	NaN	NaN	NaN	NaN	NaN	NaN	NaN	NaN	NaN	NaN	NaN	16	1924.9353	52.569	AASEYKYVVKHKMENE	Q12913;Q12913-2	Q12913	PTPRJ	Receptor-type tyrosine-protein phosphatase eta
NaN	NaN	NaN	NaN	NaN	NaN	NaN	NaN	NaN	NaN	25.04252	25.74584	27.49404	NaN	9	910.40323	91.626	AASGDVQTY	P16220-2;P16220	P16220-2	CREB1	Cyclic AMP-responsive element-binding protein 1
NaN	NaN	NaN	NaN	NaN	NaN	NaN	NaN	NaN	NaN	NaN	24.77575	NaN	NaN	9	952.48004	87.696	AASGLTRMF	Q9GZN7	Q9GZN7	ROGDI	Protein rogdi homolog
NaN	NaN	NaN	NaN	NaN	NaN	NaN	31.27753	30.64281	31.08626	NaN	NaN	NaN	NaN	11	1103.5935	167.12	AASKERSGVSL	P10412;P16402;P16403	P10412	HIST1H1E;HIST1H1D;HIST1H1C	Histone H1.4;Histone H1.3;Histone H1.2
NaN	NaN	NaN	NaN	NaN	NaN	NaN	NaN	NaN	NaN	23.17255	NaN	NaN	NaN	9	883.47633	101.21	AASLHTSVV	Q14146	Q14146	URB2	Unhealthy ribosome biogenesis protein 2 homolog
NaN	NaN	NaN	NaN	NaN	NaN	NaN	NaN	NaN	NaN	NaN	NaN	NaN	24.35219	9	813.42323	94.539	AASPAGLDL	O15156;O15156-2	O15156	ZBTB7B	Zinc finger and BTB domain-containing protein 7B
NaN	NaN	NaN	NaN	NaN	NaN	NaN	NaN	NaN	NaN	26.55722	26.7265	NaN	NaN	9	883.53787	132.96	AASPIITLV	Q8TEM1	Q8TEM1	NUP210	Nuclear pore membrane glycoprotein 210
NaN	NaN	NaN	NaN	NaN	NaN	NaN	NaN	NaN	NaN	NaN	NaN	NaN	23.64339	9	854.44978	155.88	AASPQAPTL	Q12772;Q12772-2	Q12772	SREBF2	Sterol regulatory element-binding protein 2;Processed sterol regulatory element-binding protein 2
NaN	NaN	NaN	NaN	NaN	NaN	NaN	NaN	NaN	NaN	25.36393	25.36996	NaN	NaN	9	983.53347	131.22	AASPRMVPR	P13747	P13747	HLA-E	HLA class I histocompatibility antigen, alpha chain E
NaN	NaN	NaN	NaN	NaN	NaN	NaN	NaN	NaN	NaN	NaN	NaN	NaN	25.15329	9	816.39775	168.08	AASPSGSQL	Q969X6-3;Q969X6;Q969X6-2	Q969X6-3	CIRH1A	Cirhin
NaN	NaN	NaN	NaN	NaN	NaN	NaN	NaN	NaN	NaN	NaN	NaN	NaN	25.96517	9	805.38176	180.01	AASPSSSSL	Q58A45-3;Q58A45;Q58A45-4	Q58A45-3	PAN3	PAB-dependent poly(A)-specific ribonuclease subunit PAN3
NaN	NaN	NaN	NaN	NaN	NaN	NaN	NaN	NaN	NaN	NaN	NaN	NaN	23.1793	9	759.37628	147.83	AASPTGSAV	Q09666	Q09666	AHNAK	Neuroblast differentiation-associated protein AHNAK
NaN	NaN	NaN	NaN	NaN	NaN	NaN	NaN	NaN	NaN	NaN	NaN	26.25296	NaN	9	893.41306	134.85	AASPTSPTY	Q12857-3;Q12857;Q12857-4	Q12857-3	NFIA	Nuclear factor 1 A-type
NaN	NaN	NaN	NaN	NaN	NaN	NaN	NaN	NaN	NaN	NaN	NaN	NaN	24.76653	9	771.41267	148.98	AASPVGSAL	Q8NCK7	Q8NCK7	SLC16A11	Monocarboxylate transporter 11
NaN	NaN	NaN	NaN	NaN	NaN	NaN	NaN	NaN	NaN	24.70071	25.28196	NaN	NaN	9	905.44945	127.31	AASPVVAEY	Q9H400;Q9H400-2	Q9H400	LIME1	Lck-interacting transmembrane adapter 1
NaN	NaN	NaN	NaN	NaN	NaN	NaN	NaN	NaN	NaN	25.42082	NaN	NaN	NaN	9	847.41095	143.02	AASPVVSSM	P18583-4;P18583-7;P18583;P18583-5;P18583-9;P18583-2;P18583-10;P18583-3;P18583-6	P18583-4	SON	Protein SON
NaN	NaN	NaN	NaN	NaN	NaN	NaN	NaN	NaN	NaN	NaN	NaN	24.4025	NaN	15	1394.6161	117.02	AASSDSAQGSDVSLT	P01892;P10316;P30490;P30685;P30491;P10319;P18463;P30466;P01891;P30464;P30475;P30484;Q29718;Q29836;Q95365;P30462;P30493;P30495;Q31612;P04439;P05534;P13746;P13746-2;P16188;P30447;P30455;P30487	P01892	HLA-A;HLA-B	HLA class I histocompatibility antigen, A-2 alpha chain;HLA class I histocompatibility antigen, A-69 alpha chain;HLA class I histocompatibility antigen, B-52 alpha chain;HLA class I histocompatibility antigen, B-35 alpha chain;HLA class I histocompatibility antigen, B-53 alpha chain;HLA class I histocompatibility antigen, B-58 alpha chain;HLA class I histocompatibility antigen, B-37 alpha chain;H…
NaN	NaN	NaN	NaN	NaN	NaN	NaN	NaN	NaN	NaN	NaN	NaN	NaN	24.29306	19	1795.8258	244.44	AASSDSAQGSDVSLTACKV	P01892;P10316;P01891;P04439;P05534;P13746;P13746-2;P16188;P30447;P30455	P01892	HLA-A	HLA class I histocompatibility antigen, A-2 alpha chain;HLA class I histocompatibility antigen, A-69 alpha chain;HLA class I histocompatibility antigen, A-68 alpha chain;HLA class I histocompatibility antigen, A-3 alpha chain;HLA class I histocompatibility antigen, A-24 alpha chain;HLA class I histocompatibility antigen, A-11 alpha chain;HLA class I histocompatibility antigen, A-30 alpha chain;HL…
NaN	NaN	NaN	NaN	NaN	NaN	NaN	26.8028	25.98037	26.19112	NaN	NaN	24.84196	NaN	10	1036.5665	146.03	AASSHVPIQK	Q13620-1;Q13620	Q13620-1	CUL4B	Cullin-4B
NaN	NaN	NaN	NaN	NaN	NaN	NaN	NaN	NaN	NaN	25.59614	26.47548	NaN	NaN	9	848.44259	120.46	AASSIAAKM	Q9H2X8;Q96BM0	Q9H2X8	IFI27L2;IFI27L1	Interferon alpha-inducible protein 27-like protein 2;Interferon alpha-inducible protein 27-like protein 1
NaN	NaN	NaN	NaN	NaN	NaN	NaN	NaN	NaN	NaN	26.01657	26.92082	NaN	NaN	9	943.54508	123.69	AASSIQRVL	Q5I7T1;Q5BKT4	Q5I7T1	ALG10B;ALG10	Putative Dol-P-Glc:Glc(2)Man(9)GlcNAc(2)-PP-Dol alpha-1,2-glucosyltransferase;Dol-P-Glc:Glc(2)Man(9)GlcNAc(2)-PP-Dol alpha-1,2-glucosyltransferase
NaN	NaN	NaN	NaN	NaN	NaN	NaN	NaN	NaN	NaN	23.75878	24.89578	NaN	NaN	9	994.54475	138.83	AASSLKKQY	O14497;O14497-2;O14497-3;Q8NFD5;Q8NFD5-2;Q8NFD5-3;Q8NFD5-4	O14497	ARID1A;ARID1B	AT-rich interactive domain-containing protein 1A;AT-rich interactive domain-containing protein 1B
NaN	NaN	NaN	NaN	NaN	24.90178	NaN	NaN	NaN	NaN	NaN	NaN	NaN	NaN	14	1579.7882	186.87	AASSYLSLTPEQWK	P0CG04;B9A064;P0DOY2;P0CF74;P0DOY3	P0DOY2	IGLC1;IGLL5;IGLC6	Ig lambda-1 chain C regions;Immunoglobulin lambda-like polypeptide 5;Ig lambda-6 chain C region
NaN	NaN	NaN	NaN	NaN	NaN	23.37279	NaN	NaN	NaN	NaN	NaN	NaN	NaN	15	1610.71	51.762	AASTYSIDSVSFSYN	P13473;P13473-2;P13473-3	P13473	LAMP2	Lysosome-associated membrane glycoprotein 2
NaN	NaN	NaN	25.77836	25.54375	26.48048	27.40819	NaN	NaN	NaN	NaN	NaN	NaN	NaN	15	1768.9108	175.29	AASYIQSKFEDLNKR	P04899;P04899-3;P04899-5;P04899-2;P04899-6;P04899-4	P04899	GNAI2	Guanine nucleotide-binding protein G(i) subunit alpha-2
NaN	NaN	NaN	NaN	NaN	22.85371	NaN	NaN	NaN	NaN	NaN	NaN	NaN	NaN	17	1680.8431	91.657	AATARKSSPPASSPQPE	P43250-2	P43250-2	GRK6	G protein-coupled receptor kinase 6
NaN	NaN	NaN	NaN	NaN	NaN	NaN	NaN	NaN	NaN	24.91429	24.24706	NaN	NaN	12	1213.703	82.749	AATATANQIILK	Q5VZF2-2	Q5VZF2-2	MBNL2	Muscleblind-like protein 2
NaN	NaN	NaN	NaN	NaN	NaN	NaN	NaN	NaN	NaN	NaN	NaN	NaN	27.14725	9	844.46543	111.82	AATAVTQAL	Q9Y490	Q9Y490	TLN1	Talin-1
NaN	NaN	NaN	NaN	NaN	NaN	NaN	NaN	NaN	NaN	NaN	NaN	26.19214	NaN	9	943.50869	184.89	AATDIARQV	Q14141-2;Q14141-4;Q14141;Q14141-3	Q14141-2	6-Sep	Septin-6
NaN	NaN	NaN	NaN	NaN	NaN	NaN	NaN	NaN	NaN	NaN	NaN	NaN	23.8674	9	771.41267	149.4	AATGATPIA	P08865	P08865	RPSA	40S ribosomal protein SA
NaN	NaN	NaN	NaN	NaN	NaN	NaN	NaN	NaN	NaN	NaN	NaN	25.41422	NaN	9	971.57638	122.13	AATTVLRQL	Q9UKL0	Q9UKL0	RCOR1	REST corepressor 1
23.13133	21.8498	22.59252	NaN	NaN	NaN	NaN	NaN	NaN	NaN	NaN	NaN	NaN	NaN	16	1656.8359	145.09	AATVFSKSFEQVSGVT	Q9BYI3;Q9BYI3-2	Q9BYI3	FAM126A	Hyccin
NaN	NaN	NaN	NaN	NaN	23.27185	NaN	NaN	NaN	NaN	NaN	NaN	NaN	NaN	14	1340.6936	93.556	AATVGSLAGQPLQE	P02649	P02649	APOE	Apolipoprotein E
NaN	NaN	NaN	NaN	NaN	24.29831	NaN	NaN	NaN	NaN	NaN	NaN	NaN	NaN	15	1496.7947	164.9	AATVGSLAGQPLQER	P02649	P02649	APOE	Apolipoprotein E
NaN	NaN	NaN	NaN	NaN	NaN	NaN	NaN	NaN	NaN	NaN	NaN	NaN	24.05258	9	866.46102	137.18	AAVAHAQSL	Q02218;Q02218-2;Q02218-3	Q02218	OGDH	2-oxoglutarate dehydrogenase, mitochondrial
NaN	NaN	NaN	NaN	NaN	NaN	NaN	NaN	NaN	NaN	NaN	NaN	23.90692	28.7441	9	835.35681	138.48	AAVDAGMAM	P26599;P26599-2;P26599-3	P26599	PTBP1	Polypyrimidine tract-binding protein 1
NaN	NaN	NaN	NaN	NaN	27.5317	26.21978	NaN	NaN	NaN	NaN	NaN	NaN	NaN	16	1720.8719	156.14	AAVFRSMNSALGKSPW	Q13155	Q13155	AIMP2	Aminoacyl tRNA synthase complex-interacting multifunctional protein 2
NaN	NaN	NaN	NaN	NaN	NaN	NaN	NaN	NaN	NaN	NaN	NaN	NaN	27.13536	9	811.3712	152.26	AAVGTGSSY	P17275	P17275	JUNB	Transcription factor jun-B
22.71969	NaN	NaN	26.07406	26.2806	NaN	NaN	NaN	NaN	NaN	NaN	NaN	NaN	NaN	14	1444.7344	174.84	AAVIEAMGKAEAER	Q14254	Q14254	FLOT2	Flotillin-2
NaN	NaN	NaN	NaN	NaN	NaN	NaN	NaN	NaN	NaN	NaN	NaN	NaN	26.79786	9	901.52328	171.38	AAVKATQTL	Q6PJG2	Q6PJG2	ELMSAN1	ELM2 and SANT domain-containing protein 1
NaN	NaN	NaN	NaN	NaN	NaN	NaN	NaN	NaN	NaN	24.04593	24.92746	NaN	27.16	9	951.51378	127.56	AAVNHISQL	Q5T2E6;Q5T2E6-2	Q5T2E6	C10orf76	UPF0668 protein C10orf76
NaN	NaN	NaN	NaN	NaN	22.03181	NaN	NaN	NaN	NaN	NaN	NaN	NaN	NaN	24	2437.3693	49.287	AAVPGKTFVNITPAEVGVLVGKDR	P07737	P07737	PFN1	Profilin-1
NaN	NaN	NaN	NaN	NaN	NaN	NaN	NaN	NaN	NaN	NaN	NaN	NaN	27.93067	9	914.53379	124.37	AAVPRAAFL	P30040;P30040-2	P30040	ERP29	Endoplasmic reticulum resident protein 29
23.63898	24.00813	24.82483	NaN	NaN	NaN	NaN	NaN	NaN	NaN	NaN	NaN	NaN	NaN	16	1619.8341	83.106	AAVPSIKFCLDNGAKS	P00558;P00558-2	P00558	PGK1	Phosphoglycerate kinase 1
NaN	NaN	NaN	NaN	NaN	NaN	NaN	NaN	NaN	NaN	24.45595	26.00821	NaN	NaN	11	1294.747	88.596	AAVPVELRRER	Q9Y5Q8;Q9Y5Q8-2;Q9Y5Q8-3	Q9Y5Q8	GTF3C5	General transcription factor 3C polypeptide 5
NaN	NaN	NaN	NaN	NaN	NaN	NaN	26.17018	25.61451	25.79622	NaN	NaN	NaN	NaN	9	884.54435	125.81	AAVRIGSVL	Q9Y5B0-4;Q9Y5B0	Q9Y5B0-4	CTDP1	RNA polymerase II subunit A C-terminal domain phosphatase
NaN	NaN	NaN	NaN	NaN	24.67325	NaN	NaN	NaN	NaN	NaN	NaN	NaN	NaN	13	1486.7569	171.7	AAVYKALSDHHIY	P04075;P04075-2	P04075	ALDOA	Fructose-bisphosphate aldolase A
NaN	NaN	NaN	NaN	NaN	23.52181	NaN	NaN	NaN	NaN	NaN	NaN	NaN	NaN	14	1599.8409	175.41	AAVYKALSDHHIYL	P04075;P04075-2	P04075	ALDOA	Fructose-bisphosphate aldolase A
NaN	NaN	NaN	NaN	NaN	NaN	NaN	25.04047	23.87202	NaN	NaN	NaN	NaN	NaN	9	1084.5553	112.11	AAYDKFKDK	Q13561;Q13561-3;Q13561-2	Q13561	DCTN2	Dynactin subunit 2
NaN	NaN	NaN	NaN	NaN	NaN	NaN	NaN	NaN	NaN	NaN	NaN	26.26767	NaN	9	921.4556	94.114	AAYGGLNEK	P50616	P50616	TOB1	Protein Tob1
NaN	NaN	NaN	NaN	NaN	NaN	NaN	NaN	NaN	NaN	25.43663	27.16739	NaN	NaN	9	964.5382	94.407	AAYGKPVFL	P04180	P04180	LCAT	Phosphatidylcholine-sterol acyltransferase
NaN	NaN	NaN	NaN	NaN	NaN	NaN	NaN	NaN	NaN	25.34533	NaN	NaN	NaN	9	950.46439	78.377	AAYGRSPMV	Q04726-2;Q04726-7;Q04726-3;Q04726-6;Q04726-5;Q04726-4;Q04726	Q04726-2	TLE3	Transducin-like enhancer protein 3
NaN	NaN	NaN	NaN	NaN	NaN	NaN	NaN	NaN	NaN	26.72988	26.59818	NaN	NaN	9	1032.5029	81.297	AAYGYGIRY	P11216;P11217;P06737-2;P06737	P11216	PYGB;PYGM;PYGL	Glycogen phosphorylase, brain form;Glycogen phosphorylase, muscle form;Glycogen phosphorylase, liver form
NaN	NaN	NaN	NaN	NaN	NaN	NaN	23.90426	23.20684	23.47828	23.33142	23.73128	NaN	25.98292	9	976.57057	152.41	AAYLRALSL	O15294;O15294-3;O15294-2	O15294	OGT	UDP-N-acetylglucosamine--peptide N-acetylglucosaminyltransferase 110 kDa subunit
NaN	NaN	NaN	NaN	NaN	NaN	NaN	NaN	NaN	NaN	24.63023	24.98177	NaN	NaN	9	1033.563	116.11	AAYPKIQML	Q9BZW5	Q9BZW5	TM6SF1	Transmembrane 6 superfamily member 1
NaN	NaN	NaN	NaN	NaN	NaN	NaN	NaN	NaN	NaN	26.55721	26.98685	NaN	NaN	9	1069.5015	104.11	AAYPQVRCY	Q8NCG7-2;Q8NCG7-4;Q8NCG7	Q8NCG7-2	DAGLB	Sn1-specific diacylglycerol lipase beta
NaN	NaN	NaN	NaN	NaN	NaN	NaN	NaN	NaN	NaN	NaN	NaN	26.45667	NaN	9	976.53418	150.36	AAYQKAPTK	P34741	P34741	SDC2	Syndecan-2
NaN	NaN	NaN	NaN	NaN	NaN	22.48986	NaN	NaN	NaN	NaN	NaN	NaN	NaN	8	848.4756	69.234	AAYQKVVA	P02042;P68871	P68871	HBD;HBB	Hemoglobin subunit delta;Hemoglobin subunit beta;LVV-hemorphin-7;Spinorphin
NaN	NaN	NaN	NaN	NaN	NaN	NaN	NaN	NaN	NaN	28.2954	28.46045	NaN	NaN	9	1019.5764	129.68	AAYQSVRIL	Q9HAT2-2;Q9HAT2	Q9HAT2-2	SIAE	Sialate O-acetylesterase
NaN	NaN	NaN	NaN	NaN	NaN	NaN	NaN	NaN	NaN	NaN	NaN	25.05833	NaN	11	1304.6626	138.83	AAYRNLGQNLW	Q9P258	Q9P258	RCC2	Protein RCC2
NaN	NaN	NaN	NaN	NaN	NaN	NaN	NaN	NaN	NaN	24.74714	24.98094	NaN	NaN	9	1083.5025	107.74	AAYYHPSYL	Q14687;Q14687-3;Q14687-2	Q14687	GSE1	Genetic suppressor element 1
NaN	NaN	NaN	NaN	NaN	NaN	NaN	NaN	NaN	NaN	26.53919	28.04812	NaN	NaN	9	905.37352	171.47	ACASHVSTM	Q9UJU6;Q9UJU6-6;Q9UJU6-2;Q9UJU6-3	Q9UJU6-6	DBNL	Drebrin-like protein
NaN	NaN	NaN	NaN	NaN	NaN	NaN	NaN	NaN	NaN	26.13403	26.83605	NaN	NaN	9	1030.5018	80.455	ACHFPISTR	Q92508	Q92508	PIEZO1	Piezo-type mechanosensitive ion channel component 1
NaN	NaN	NaN	NaN	NaN	NaN	NaN	NaN	NaN	NaN	29.36217	30.5527	NaN	NaN	11	1246.6704	202.03	ACKEEKLAISR	Q9UNF0;Q9UNF0-2	Q9UNF0	PACSIN2	Protein kinase C and casein kinase substrate in neurons protein 2
NaN	NaN	NaN	NaN	NaN	NaN	NaN	NaN	NaN	NaN	25.53454	26.42053	NaN	NaN	11	1287.6969	139.32	ACKNLELIQTR	Q15751	Q15751	HERC1	Probable E3 ubiquitin-protein ligase HERC1
NaN	NaN	NaN	NaN	NaN	NaN	NaN	NaN	NaN	NaN	28.65024	29.7973	NaN	NaN	9	1057.5815	123.16	ACKTPIRNR	Q9NR12;Q9NR12-2	Q9NR12	PDLIM7	PDZ and LIM domain protein 7
NaN	NaN	NaN	NaN	NaN	NaN	NaN	25.59537	22.5421	22.96326	NaN	NaN	28.38216	NaN	9	942.42292	166.52	ACNGTVIEH	O60739;P41567	O60739	EIF1B;EIF1	Eukaryotic translation initiation factor 1b;Eukaryotic translation initiation factor 1
NaN	NaN	NaN	NaN	NaN	NaN	NaN	NaN	NaN	NaN	23.91242	24.84283	NaN	NaN	10	1127.6233	98.009	ACRNLIPVSR	Q9HB58;Q9HB58-6;Q9HB58-5;Q9HB58-3;Q9HB58-7	Q9HB58	SP110	Sp110 nuclear body protein
NaN	NaN	NaN	NaN	NaN	NaN	NaN	NaN	NaN	NaN	26.27391	26.99895	NaN	NaN	9	927.4484	111.28	ACSPVHTTL	Q9BWS9;Q9BWS9-2;Q9BWS9-3	Q9BWS9	CHID1	Chitinase domain-containing protein 1
NaN	NaN	NaN	NaN	NaN	NaN	NaN	NaN	NaN	NaN	NaN	NaN	26.04018	NaN	9	1009.5127	113.94	ACYGRAITR	Q9UNE7	Q9UNE7	STUB1	E3 ubiquitin-protein ligase CHIP
NaN	NaN	NaN	26.56876	25.80294	NaN	NaN	NaN	NaN	NaN	NaN	NaN	NaN	NaN	18	1988.9343	139.49	ADADTMKAMRRPRCGVPD	P50281	P50281	MMP14	Matrix metalloproteinase-14
NaN	NaN	NaN	NaN	NaN	NaN	21.48572	NaN	NaN	NaN	NaN	NaN	NaN	NaN	15	1468.6365	48.741	ADAGQYRCTATNAAG	P98160	P98160	HSPG2	Basement membrane-specific heparan sulfate proteoglycan core protein;Endorepellin;LG3 peptide
NaN	NaN	NaN	NaN	NaN	NaN	24.56668	NaN	NaN	NaN	NaN	NaN	NaN	NaN	17	1670.7318	105.65	ADAGQYRCTATNAAGTT	P98160	P98160	HSPG2	Basement membrane-specific heparan sulfate proteoglycan core protein;Endorepellin;LG3 peptide
27.89637	26.41537	NaN	NaN	NaN	NaN	NaN	NaN	NaN	NaN	NaN	NaN	NaN	NaN	18	1884.8564	36.193	ADAGSCLLHEFTISGTTY	Q93084-4;Q93084-2;Q93084-3;Q93084-7;Q93084;Q93084-6;Q93084-5	Q93084-4	ATP2A3	Sarcoplasmic/endoplasmic reticulum calcium ATPase 3
NaN	NaN	NaN	22.37257	22.3735	NaN	NaN	NaN	NaN	NaN	NaN	NaN	NaN	NaN	18	1888.9677	52.569	ADAKALRKAMKGLGTDED	P08133-2;P08133	P08133-2	ANXA6	Annexin A6
NaN	NaN	NaN	NaN	NaN	NaN	NaN	NaN	NaN	NaN	25.31112	25.4317	NaN	NaN	8	889.38176	135.87	ADALGEEW	P62753	P62753	RPS6	40S ribosomal protein S6
NaN	NaN	NaN	NaN	NaN	NaN	23.96367	NaN	NaN	NaN	NaN	NaN	NaN	NaN	24	2687.3362	78.837	ADDANVVRDRDLEVDTTLKSLSQQ	P02452	P02452	COL1A1	Collagen alpha-1(I) chain
NaN	NaN	NaN	NaN	NaN	NaN	NaN	NaN	NaN	NaN	24.3583	25.30069	NaN	NaN	9	1102.5771	86.136	ADDKTVRLW	Q9Y3F4;Q9Y3F4-2	Q9Y3F4	STRAP	Serine-threonine kinase receptor-associated protein
NaN	NaN	NaN	22.67006	21.89907	NaN	NaN	NaN	NaN	NaN	NaN	NaN	NaN	NaN	14	1573.7624	164.9	ADDLEGEAFLPLRE	Q70J99;Q70J99-3	Q70J99	UNC13D	Protein unc-13 homolog D
NaN	NaN	NaN	23.00674	24.1368	NaN	NaN	NaN	NaN	NaN	NaN	NaN	NaN	NaN	17	1826.905	178.22	ADDLEGEAFLPLREVPG	Q70J99;Q70J99-3	Q70J99	UNC13D	Protein unc-13 homolog D
NaN	NaN	NaN	NaN	NaN	NaN	22.08372	NaN	NaN	NaN	NaN	NaN	NaN	NaN	16	1919	54.501	ADEFKVKIDQTVEELR	P06727	P06727	APOA4	Apolipoprotein A-IV
NaN	NaN	NaN	NaN	NaN	NaN	27.24563	NaN	NaN	NaN	NaN	NaN	NaN	NaN	17	2075.1011	156.49	ADEFKVKIDQTVEELRR	P06727	P06727	APOA4	Apolipoprotein A-IV
NaN	NaN	NaN	NaN	NaN	NaN	23.70967	NaN	NaN	NaN	NaN	NaN	NaN	NaN	18	2162.1331	122.01	ADEFKVKIDQTVEELRRS	P06727	P06727	APOA4	Apolipoprotein A-IV
25.79944	24.5848	24.5956	NaN	NaN	NaN	NaN	NaN	NaN	NaN	NaN	NaN	NaN	NaN	16	1991.0661	54.501	ADEKRYRALKRTAERE	Q92900-2;Q92900	Q92900-2	UPF1	Regulator of nonsense transcripts 1
NaN	NaN	NaN	24.58686	24.64411	NaN	NaN	NaN	NaN	NaN	NaN	NaN	NaN	NaN	15	1575.7563	58.079	ADELRAAMKGLGTDE	P04083	P04083	ANXA1	Annexin A1
NaN	NaN	NaN	24.34008	24.74658	NaN	NaN	NaN	NaN	NaN	NaN	NaN	NaN	NaN	16	1690.7832	72.433	ADELRAAMKGLGTDED	P04083	P04083	ANXA1	Annexin A1
22.82559	23.57658	24.46967	NaN	NaN	NaN	NaN	NaN	NaN	NaN	NaN	NaN	NaN	NaN	14	1611.8693	136.81	ADELRKALDNLARQ	O14791-3;O14791;O14791-2	O14791-3	APOL1	Apolipoprotein L1
24.99951	23.2038	22.44306	NaN	NaN	NaN	NaN	NaN	NaN	NaN	NaN	NaN	NaN	NaN	15	1802.9024	192.32	ADENYRPLAKTRQQN	Q15154-2;Q15154	Q15154-2	PCM1	Pericentriolar material 1 protein
NaN	NaN	NaN	NaN	NaN	23.10772	NaN	NaN	NaN	NaN	NaN	NaN	NaN	NaN	17	1782.8901	64.121	ADEPVWRSEQAIGAIAA	O60486	O60486	PLXNC1	Plexin-C1
23.80686	22.19099	22.20476	NaN	NaN	NaN	NaN	NaN	NaN	NaN	NaN	NaN	NaN	NaN	14	1683.9057	68.044	ADERVLWLAQREAK	Q8IWK6-3;Q8IWK6;Q8IWK6-4;Q8IWK6-2	Q8IWK6-3	GPR125	Probable G-protein coupled receptor 125
26.63256	24.50803	25.03389	NaN	NaN	NaN	NaN	NaN	NaN	NaN	NaN	NaN	NaN	NaN	14	1687.8174	101.43	ADFFQSCQKMRSIK	Q15399;Q9Y2C9	Q9Y2C9	TLR1;TLR6	Toll-like receptor 1;Toll-like receptor 6
26.25692	26.02282	26.61288	NaN	NaN	NaN	NaN	NaN	NaN	NaN	NaN	NaN	NaN	NaN	23	2294.1291	120.41	ADGFSASYKTLPRGTAKEGQGPG	Q15113	Q15113	PCOLCE	Procollagen C-endopeptidase enhancer 1
30.54204	30.1919	30.54729	NaN	NaN	NaN	NaN	NaN	NaN	NaN	NaN	NaN	NaN	NaN	24	2391.1819	187.43	ADGFSASYKTLPRGTAKEGQGPGP	Q15113	Q15113	PCOLCE	Procollagen C-endopeptidase enhancer 1
30.9374	29.92677	30.42402	NaN	NaN	NaN	NaN	NaN	NaN	NaN	NaN	NaN	NaN	NaN	25	2519.2769	185.45	ADGFSASYKTLPRGTAKEGQGPGPK	Q15113	Q15113	PCOLCE	Procollagen C-endopeptidase enhancer 1
NaN	NaN	NaN	22.43048	23.31271	NaN	NaN	NaN	NaN	NaN	NaN	NaN	NaN	NaN	15	1490.8205	102.52	ADGIVSHLKKQAGPA	P30101	P30101	PDIA3	Protein disulfide-isomerase A3
NaN	NaN	NaN	NaN	NaN	NaN	NaN	NaN	NaN	NaN	NaN	25.24423	NaN	NaN	9	949.4869	175.12	ADGIVSKNF	P63220	P63220	RPS21	40S ribosomal protein S21
NaN	NaN	NaN	NaN	19.90563	NaN	NaN	NaN	NaN	NaN	NaN	NaN	NaN	NaN	13	1395.8674	67.519	ADGKGVVVVIKRR	P46779;P46779-2;P46779-3;P46779-5;P46779-4	P46779	RPL28	60S ribosomal protein L28
25.93863	24.55163	24.84957	NaN	NaN	NaN	NaN	NaN	NaN	NaN	NaN	NaN	NaN	NaN	15	1560.826	174.72	ADGSFLAVGRVLNKD	Q8IZJ3-2;Q8IZJ3	Q8IZJ3-2	CPAMD8	C3 and PZP-like alpha-2-macroglobulin domain-containing protein 8
NaN	NaN	NaN	NaN	NaN	NaN	NaN	NaN	NaN	NaN	25.9385	26.53011	NaN	NaN	9	1012.4978	101.69	ADHLLTASW	Q92985-2;Q92985;Q92985-4	Q92985-2	IRF7	Interferon regulatory factor 7
NaN	NaN	NaN	NaN	NaN	NaN	25.14725	NaN	NaN	NaN	NaN	NaN	NaN	NaN	19	2212.1726	64.2	ADHRFLRHDGRLVARPEPA	Q16658	Q16658	FSCN1	Fascin
NaN	NaN	NaN	NaN	NaN	NaN	NaN	NaN	NaN	NaN	NaN	NaN	NaN	24.37345	9	1127.4342	94.407	ADHSMNYQY	Q12906;Q12906-7	Q12906	ILF3	Interleukin enhancer-binding factor 3
NaN	NaN	NaN	NaN	NaN	NaN	NaN	NaN	NaN	NaN	25.50776	26.27838	NaN	NaN	10	1215.5408	96.665	ADIDTRSEFY	P61160;P61160-2	P61160	ACTR2	Actin-related protein 2
25.14332	24.88441	25.31015	NaN	NaN	NaN	NaN	NaN	NaN	NaN	NaN	NaN	NaN	NaN	22	2414.1938	54.223	ADIDTSHGRGRVLYREDTSPAV	Q14112-2;Q14112	Q14112-2	NID2	Nidogen-2
NaN	23.4353	23.85785	NaN	NaN	NaN	NaN	NaN	NaN	NaN	NaN	NaN	NaN	NaN	23	2527.2779	32.337	ADIDTSHGRGRVLYREDTSPAVL	Q14112-2;Q14112	Q14112-2	NID2	Nidogen-2
26.42316	25.8798	26.30822	NaN	NaN	NaN	NaN	NaN	NaN	NaN	NaN	NaN	NaN	NaN	24	2584.2994	62.589	ADIDTSHGRGRVLYREDTSPAVLG	Q14112-2;Q14112	Q14112-2	NID2	Nidogen-2
NaN	NaN	NaN	NaN	NaN	NaN	24.48806	NaN	NaN	NaN	NaN	NaN	NaN	NaN	13	1385.7038	58.132	ADIEVDGKQVELA	P08134;P61586;P62745	P61586	RHOC;RHOA;RHOB	Rho-related GTP-binding protein RhoC;Transforming protein RhoA;Rho-related GTP-binding protein RhoB
NaN	NaN	NaN	23.31948	22.85213	NaN	NaN	NaN	NaN	NaN	NaN	NaN	NaN	NaN	13	1364.8504	78.903	ADIIALARKKGPL	Q14194;Q14194-2	Q14194	CRMP1	Dihydropyrimidinase-related protein 1
NaN	NaN	NaN	24.16967	22.99397	NaN	NaN	NaN	NaN	NaN	NaN	NaN	NaN	NaN	14	1463.9188	67.997	ADIIALARKKGPLV	Q14194;Q14194-2	Q14194	CRMP1	Dihydropyrimidinase-related protein 1
NaN	NaN	NaN	25.90054	25.99066	NaN	NaN	NaN	NaN	NaN	NaN	NaN	NaN	NaN	16	1918.0861	89.358	ADIIREQIRLKAAEHR	Q9NVI7-3;Q9NVI7-2;Q9NVI7	Q9NVI7-3	ATAD3A	ATPase family AAA domain-containing protein 3A
NaN	NaN	NaN	NaN	NaN	23.2477	NaN	NaN	NaN	NaN	NaN	NaN	NaN	NaN	16	1817.9128	61.167	ADKAIEKMNGMLLNDR	Q13310-2;Q13310;Q13310-3	Q13310-2	PABPC4	Polyadenylate-binding protein 4
NaN	NaN	NaN	NaN	NaN	24.67896	NaN	NaN	NaN	NaN	NaN	NaN	NaN	NaN	17	1946.0078	111.58	ADKAIEKMNGMLLNDRK	Q13310-2;Q13310;Q13310-3	Q13310-2	PABPC4	Polyadenylate-binding protein 4
NaN	NaN	NaN	NaN	NaN	24.26771	NaN	NaN	NaN	NaN	NaN	NaN	NaN	NaN	17	1863.0288	122.29	ADKGKFVALENISCKIK	Q8TAT6;Q8TAT6-2	Q8TAT6	NPLOC4	Nuclear protein localization protein 4 homolog
23.62411	23.11812	NaN	NaN	NaN	NaN	22.83474	NaN	NaN	NaN	NaN	NaN	NaN	NaN	16	1644.8505	59.634	ADKGKINPASLDKAMS	Q86VB7;Q86VB7-3;Q86VB7-4;Q86VB7-2	Q86VB7	CD163	Scavenger receptor cysteine-rich type 1 protein M130;Soluble CD163
24.08886	23.95038	23.36212	NaN	NaN	NaN	24.94945	NaN	NaN	NaN	NaN	NaN	NaN	NaN	19	1986.0278	78.674	ADKGKINPASLDKAMSIPM	Q86VB7;Q86VB7-3;Q86VB7-4;Q86VB7-2	Q86VB7	CD163	Scavenger receptor cysteine-rich type 1 protein M130;Soluble CD163
26.76547	26.81225	27.31915	NaN	NaN	NaN	NaN	NaN	NaN	NaN	NaN	NaN	NaN	NaN	13	1514.8127	124.6	ADKIQLINNMLDK	P00558;P00558-2	P00558	PGK1	Phosphoglycerate kinase 1
NaN	NaN	NaN	NaN	NaN	NaN	NaN	NaN	NaN	NaN	25.50303	26.08006	NaN	NaN	8	975.48479	120.92	ADKVHLMY	Q14258	Q14258	TRIM25	E3 ubiquitin/ISG15 ligase TRIM25
NaN	NaN	NaN	23.32787	23.74294	NaN	NaN	NaN	NaN	NaN	NaN	NaN	NaN	NaN	14	1611.9169	99.161	ADKVVEEIRRRGGK	P51659;P51659-3;P51659-2	P51659	HSD17B4	Peroxisomal multifunctional enzyme type 2;(3R)-hydroxyacyl-CoA dehydrogenase;Enoyl-CoA hydratase 2
26.34745	25.14016	25.84233	30.22101	28.87029	NaN	NaN	NaN	NaN	NaN	NaN	NaN	NaN	NaN	15	1682.954	133.47	ADKVVEEIRRRGGKA	P51659;P51659-3;P51659-2	P51659	HSD17B4	Peroxisomal multifunctional enzyme type 2;(3R)-hydroxyacyl-CoA dehydrogenase;Enoyl-CoA hydratase 2
NaN	NaN	NaN	25.62959	25.75073	NaN	NaN	NaN	NaN	NaN	NaN	NaN	NaN	NaN	16	1782.0224	79.346	ADKVVEEIRRRGGKAV	P51659;P51659-3;P51659-2	P51659	HSD17B4	Peroxisomal multifunctional enzyme type 2;(3R)-hydroxyacyl-CoA dehydrogenase;Enoyl-CoA hydratase 2
NaN	NaN	NaN	NaN	NaN	NaN	23.05523	NaN	NaN	NaN	NaN	NaN	NaN	NaN	15	1623.8356	53.946	ADLSPDEKVLSKPPE	Q02952-3;Q02952-2;Q02952	Q02952-3	AKAP12	A-kinase anchor protein 12
NaN	NaN	NaN	25.19167	24.45845	NaN	NaN	NaN	NaN	NaN	NaN	NaN	NaN	NaN	15	1583.961	99.392	ADLVKALKKVVGKDT	Q14008-2;Q14008;Q14008-3	Q14008-2	CKAP5	Cytoskeleton-associated protein 5
NaN	NaN	NaN	24.41525	24.61829	NaN	NaN	NaN	NaN	NaN	NaN	NaN	NaN	NaN	16	1698.004	101.15	ADLVKALKKVVGKDTN	Q14008-2;Q14008;Q14008-3	Q14008-2	CKAP5	Cytoskeleton-associated protein 5
NaN	NaN	NaN	NaN	NaN	NaN	NaN	NaN	NaN	NaN	NaN	28.34845	NaN	NaN	8	933.43784	130.77	ADMGHLKY	P12004	P12004	PCNA	Proliferating cell nuclear antigen
24.9055	23.98936	24.22663	24.68271	25.12254	NaN	NaN	NaN	NaN	NaN	NaN	NaN	NaN	NaN	16	1658.8053	119.74	ADNGFLSHNFLTVAPG	Q68CZ2;Q68CZ2-2	Q68CZ2	TNS3	Tensin-3
23.56244	24.52181	24.7638	24.52719	23.57392	NaN	NaN	NaN	NaN	NaN	NaN	NaN	NaN	NaN	18	1882.8962	92.38	ADNGFLSHNFLTVAPGHS	Q68CZ2;Q68CZ2-2	Q68CZ2	TNS3	Tensin-3
24.26614	21.80794	22.73405	NaN	NaN	NaN	NaN	NaN	NaN	NaN	NaN	NaN	NaN	NaN	16	1674.7849	68.536	ADNPYVSGTVHTKDTA	Q96PQ0	Q96PQ0	SORCS2	VPS10 domain-containing receptor SorCS2
NaN	NaN	NaN	25.38607	25.27345	NaN	NaN	NaN	NaN	NaN	NaN	NaN	NaN	NaN	16	1847.9166	156	ADNSVVRFLPREEGPY	P21333-2;P21333	P21333-2	FLNA	Filamin-A
NaN	NaN	NaN	28.9749	29.04163	NaN	NaN	NaN	NaN	NaN	NaN	NaN	NaN	NaN	17	1976.9592	244	ADNSVVRFLPREEGPYE	P21333-2;P21333	P21333-2	FLNA	Filamin-A
NaN	NaN	NaN	23.19399	23.40093	NaN	NaN	NaN	NaN	NaN	NaN	NaN	NaN	NaN	17	1926.9799	56.872	ADPNIRFLDKLPQQTGD	Q86WV6	Q86WV6	TMEM173	Stimulator of interferon genes protein
NaN	NaN	NaN	NaN	24.96715	NaN	NaN	NaN	NaN	NaN	NaN	NaN	NaN	NaN	18	2064.0389	92.38	ADPNIRFLDKLPQQTGDH	Q86WV6	Q86WV6	TMEM173	Stimulator of interferon genes protein
NaN	NaN	NaN	NaN	NaN	22.344	NaN	NaN	NaN	NaN	NaN	NaN	NaN	NaN	17	1529.7726	52.247	ADPSAFVAAAPVAAATT	P05388-2;P05388	P05388-2	RPLP0	60S acidic ribosomal protein P0
NaN	NaN	NaN	NaN	NaN	NaN	24.36886	NaN	NaN	NaN	NaN	NaN	NaN	NaN	14	1670.8951	112.24	ADQIVRTDLKELRD	Q9NYU2-2;Q9NYU2	Q9NYU2-2	UGGT1	UDP-glucose:glycoprotein glucosyltransferase 1
NaN	NaN	NaN	NaN	NaN	NaN	27.40454	NaN	NaN	NaN	NaN	NaN	NaN	NaN	16	1932.0065	174.95	ADQIVRTDLKELRDFN	Q9NYU2-2;Q9NYU2	Q9NYU2-2	UGGT1	UDP-glucose:glycoprotein glucosyltransferase 1
23.51629	23.25768	NaN	NaN	NaN	NaN	NaN	NaN	NaN	NaN	NaN	NaN	NaN	NaN	14	1600.7805	144.47	ADQLRTQVNTQAEQ	P06727	P06727	APOA4	Apolipoprotein A-IV
NaN	NaN	NaN	NaN	NaN	NaN	25.88026	NaN	NaN	NaN	NaN	NaN	NaN	NaN	17	1873.9395	101.5	ADRDTYRRSAVPPGADK	P46783	P46783	RPS10	40S ribosomal protein S10
NaN	NaN	NaN	NaN	NaN	NaN	25.00607	NaN	NaN	NaN	NaN	NaN	NaN	NaN	18	2002.0344	110.12	ADRDTYRRSAVPPGADKK	P46783	P46783	RPS10	40S ribosomal protein S10
NaN	NaN	NaN	26.97826	26.4753	NaN	NaN	NaN	NaN	NaN	NaN	NaN	NaN	NaN	17	2005.0817	128.74	ADREREAILAIHKEAQR	O43707;O43707-2;O43707-3	O43707	ACTN4	Alpha-actinin-4
NaN	NaN	NaN	27.6463	27.0559	NaN	NaN	NaN	NaN	NaN	NaN	NaN	NaN	NaN	19	2189.2029	139.9	ADREREAILAIHKEAQRIA	O43707;O43707-2;O43707-3	O43707	ACTN4	Alpha-actinin-4
NaN	NaN	NaN	24.54504	NaN	NaN	NaN	NaN	NaN	NaN	NaN	NaN	NaN	NaN	20	2318.2455	60.032	ADREREAILAIHKEAQRIAE	O43707;O43707-2;O43707-3	O43707	ACTN4	Alpha-actinin-4
NaN	NaN	NaN	NaN	NaN	23.9444	NaN	NaN	NaN	NaN	NaN	NaN	NaN	NaN	19	2131.1493	49.768	ADRMQKEITALAPSTMKIK	P60709;P63261;P62736;P63267;P63267-2;P68032;P68133	P60709	ACTB;ACTG1;ACTA2;ACTG2;ACTC1;ACTA1	Actin, cytoplasmic 1;Actin, cytoplasmic 1, N-terminally processed;Actin, cytoplasmic 2;Actin, cytoplasmic 2, N-terminally processed;Actin, aortic smooth muscle;Actin, gamma-enteric smooth muscle;Actin, alpha cardiac muscle 1;Actin, alpha skeletal muscle
NaN	NaN	NaN	NaN	NaN	NaN	NaN	NaN	NaN	NaN	24.73928	27.26222	NaN	NaN	12	1314.6218	43.897	ADRPWAGWSGGR	A0A096LP49-2;A0A096LP49	A0A096LP49-2	MGC50722
NaN	NaN	NaN	NaN	25.65668	NaN	NaN	NaN	NaN	NaN	NaN	NaN	NaN	NaN	16	1768.8639	74.786	ADSHVKICQRAEGAER	O94919	O94919	ENDOD1	Endonuclease domain-containing 1 protein
24.8818	24.21059	24.27803	NaN	NaN	NaN	NaN	NaN	NaN	NaN	NaN	NaN	NaN	NaN	17	2007.1153	75.968	ADSTFTVLKRYQQLKPI	P45984-5;P45984-3;P45984-2;P45984-4;P45984	P45984-5	MAPK9	Mitogen-activated protein kinase 9
24.95358	NaN	NaN	NaN	NaN	NaN	NaN	NaN	NaN	NaN	NaN	NaN	NaN	NaN	21	2428.2207	191.95	ADTAAQITQRKWEAAREAEQR	P01889;P30504;P30510;Q29865	P01889	HLA-B;HLA-C	HLA class I histocompatibility antigen, B-7 alpha chain;HLA class I histocompatibility antigen, Cw-4 alpha chain;HLA class I histocompatibility antigen, Cw-14 alpha chain;HLA class I histocompatibility antigen, Cw-18 alpha chain
26.24454	25.23125	25.63179	NaN	NaN	NaN	NaN	NaN	NaN	NaN	NaN	NaN	NaN	NaN	22	2584.3218	169.39	ADTAAQITQRKWEAAREAEQRR	P01889;P30504;P30510;Q29865	P01889	HLA-B;HLA-C	HLA class I histocompatibility antigen, B-7 alpha chain;HLA class I histocompatibility antigen, Cw-4 alpha chain;HLA class I histocompatibility antigen, Cw-14 alpha chain;HLA class I histocompatibility antigen, Cw-18 alpha chain
NaN	NaN	NaN	23.28475	23.16092	NaN	NaN	NaN	NaN	NaN	NaN	NaN	NaN	NaN	19	2165.1667	73.809	ADVGDKVKIIFKNMATRPY	P00450	P00450	CP	Ceruloplasmin
NaN	NaN	NaN	23.13148	NaN	NaN	NaN	NaN	NaN	NaN	NaN	NaN	NaN	NaN	20	2252.1987	76.704	ADVGDKVKIIFKNMATRPYS	P00450	P00450	CP	Ceruloplasmin
NaN	NaN	NaN	23.381	23.22155	NaN	NaN	NaN	NaN	NaN	NaN	NaN	NaN	NaN	16	1707.9632	51.073	ADVGTLQRLPKVIGNQ	Q13011	Q13011	ECH1	Delta(3,5)-Delta(2,4)-dienoyl-CoA isomerase, mitochondrial
NaN	NaN	NaN	26.37458	26.33298	NaN	NaN	NaN	NaN	NaN	NaN	NaN	NaN	NaN	17	1794.9952	74.89	ADVGTLQRLPKVIGNQS	Q13011	Q13011	ECH1	Delta(3,5)-Delta(2,4)-dienoyl-CoA isomerase, mitochondrial
23.93022	23.4386	23.53931	NaN	22.82497	25.62695	25.34878	NaN	NaN	NaN	NaN	NaN	NaN	NaN	17	1976.9051	153.21	ADYEKHKVYACEVTHQG	P01834	P01834	IGKC	Ig kappa chain C region
25.53635	25.00787	24.88292	NaN	NaN	25.22251	24.79922	NaN	NaN	NaN	NaN	NaN	NaN	NaN	19	2177.0212	154.55	ADYEKHKVYACEVTHQGLS	P01834	P01834	IGKC	Ig kappa chain C region
NaN	NaN	NaN	NaN	NaN	NaN	NaN	NaN	NaN	NaN	24.84943	24.8738	NaN	NaN	10	1256.6401	98.233	ADYQQTIKKY	Q14203-3;Q14203-4;Q14203-6;Q14203;Q14203-5;Q14203-2	Q14203-3	DCTN1	Dynactin subunit 1
NaN	NaN	NaN	NaN	NaN	NaN	NaN	NaN	NaN	NaN	24.50724	NaN	NaN	NaN	9	980.46035	89.123	ADYVVTGAW	Q9Y617;Q9Y617-2	Q9Y617	PSAT1	Phosphoserine aminotransferase
NaN	NaN	NaN	NaN	NaN	NaN	22.43964	NaN	NaN	NaN	NaN	NaN	NaN	NaN	15	1661.7169	224.43	ADYYKGEESNSSANK	P54920;Q9H115;Q9H115-3;Q9H115-2	P54920	NAPA;NAPB	Alpha-soluble NSF attachment protein;Beta-soluble NSF attachment protein
NaN	NaN	NaN	NaN	NaN	NaN	NaN	NaN	NaN	NaN	26.05379	26.77354	NaN	NaN	9	848.43922	85.813	AEAAAAAKF	P08195-4;P08195-3;P08195;P08195-2	P08195-4	SLC3A2	4F2 cell-surface antigen heavy chain
NaN	NaN	NaN	NaN	NaN	NaN	NaN	NaN	NaN	NaN	26.55735	25.76279	NaN	NaN	9	915.39741	85.359	AEAAASAYY	Q969T9	Q969T9	WBP2	WW domain-binding protein 2
NaN	NaN	NaN	NaN	NaN	NaN	NaN	NaN	NaN	NaN	25.48139	25.29481	NaN	NaN	9	957.5495	118.67	AEAALKKEV	Q9NXG2	Q9NXG2	THUMPD1	THUMP domain-containing protein 1
NaN	NaN	NaN	NaN	NaN	NaN	NaN	NaN	NaN	NaN	25.03658	27.68793	NaN	NaN	9	947.43486	116.54	AEAALSHSY	Q07002;Q07002-2;Q07002-3	Q07002	CDK18	Cyclin-dependent kinase 18
NaN	NaN	NaN	NaN	NaN	NaN	NaN	NaN	NaN	NaN	NaN	24.70086	NaN	NaN	10	1094.5033	82.716	AEAALSHSYF	Q07002;Q07002-2;Q07002-3	Q07002	CDK18	Cyclin-dependent kinase 18
NaN	NaN	NaN	NaN	NaN	NaN	NaN	NaN	NaN	NaN	24.02918	23.91278	NaN	NaN	9	891.4338	90.986	AEAATPYGI	O75533	O75533	SF3B1	Splicing factor 3B subunit 1
NaN	NaN	NaN	NaN	NaN	NaN	NaN	NaN	NaN	NaN	24.6789	24.89013	NaN	NaN	9	926.51853	80.219	AEAAVPRTI	Q9NZQ3-5;Q9NZQ3-4;Q9NZQ3-3;Q9NZQ3-2;Q9NZQ3	Q9NZQ3-5	NCKIPSD	NCK-interacting protein with SH3 domain
NaN	NaN	NaN	NaN	NaN	NaN	NaN	NaN	NaN	NaN	23.49424	24.84757	NaN	NaN	9	1080.4724	90.657	AEADDERLY	O15069	O15069	NACAD	NAC-alpha domain-containing protein 1
NaN	NaN	NaN	NaN	NaN	NaN	NaN	NaN	NaN	NaN	26.97858	27.84769	NaN	NaN	11	1199.5207	136.99	AEADGLSTNHW	Q9UJ70;Q9UJ70-2	Q9UJ70	NAGK	N-acetyl-D-glucosamine kinase
NaN	NaN	NaN	NaN	NaN	NaN	NaN	NaN	NaN	NaN	26.85887	27.35599	NaN	NaN	10	1136.6077	129.85	AEADKTIKVY	O43660;O43660-2	O43660	PLRG1	Pleiotropic regulator 1
NaN	NaN	NaN	NaN	NaN	NaN	NaN	NaN	NaN	NaN	24.54916	20.78772	NaN	NaN	9	970.54475	99.802	AEADLRALL	Q9UBI4-6;Q9UBI4-4;Q9UBI4-2;Q9UBI4-5;Q9UBI4-3;Q9UBI4	Q9UBI4-6	STOML1	Stomatin-like protein 1
NaN	NaN	NaN	NaN	NaN	NaN	NaN	NaN	NaN	NaN	23.64196	23.59309	NaN	NaN	13	1298.6367	74.76	AEAEAAAVHGARF	Q5T8P6-3;Q5T8P6-2;Q5T8P6;Q5T8P6-5;Q5T8P6-4	Q5T8P6-3	RBM26	RNA-binding protein 26
NaN	NaN	NaN	NaN	NaN	NaN	NaN	NaN	NaN	NaN	25.3657	25.00928	NaN	NaN	10	1033.4862	107.69	AEAEAASVRM	O75955;O75955-2	O75955	FLOT1	Flotillin-1
NaN	NaN	NaN	NaN	NaN	NaN	NaN	NaN	NaN	NaN	24.57785	NaN	NaN	NaN	9	829.41815	103.02	AEAEAAVGL	Q6ZN55;Q6ZN55-2	Q6ZN55	ZNF574	Zinc finger protein 574
NaN	NaN	NaN	NaN	NaN	NaN	NaN	NaN	NaN	NaN	27.17855	27.57788	NaN	NaN	10	1135.551	103.55	AEAEAVREVY	Q9BZJ0-2;Q9BZJ0-3;Q9BZJ0	Q9BZJ0-2	CRNKL1	Crooked neck-like protein 1
NaN	NaN	NaN	NaN	NaN	NaN	NaN	NaN	NaN	NaN	24.89148	25.07345	NaN	NaN	9	987.52368	86.205	AEAEKSQLI	O75955;O75955-2	O75955	FLOT1	Flotillin-1
NaN	NaN	NaN	NaN	NaN	NaN	NaN	NaN	NaN	NaN	25.24764	25.53124	NaN	NaN	9	1060.4971	141.23	AEAENRLQM	Q13394	Q13394	MAB21L1	Protein mab-21-like 1
NaN	NaN	NaN	NaN	NaN	NaN	NaN	NaN	NaN	NaN	26.38619	27.56892	NaN	NaN	9	1015.4247	161.68	AEAEPEHSF	Q15149;Q15149-7;Q15149-8;Q15149-9;Q15149-5;Q15149-4;Q15149-6;Q15149-2;Q15149-3	Q15149	PLEC	Plectin
NaN	NaN	NaN	NaN	NaN	NaN	NaN	NaN	NaN	NaN	27.99529	29.04963	NaN	NaN	9	1063.5298	146.79	AEAEQTLRF	Q03001;Q03001-8	Q03001	DST	Dystonin
NaN	NaN	NaN	27.65949	27.01084	NaN	NaN	NaN	NaN	NaN	NaN	NaN	NaN	NaN	14	1568.8635	136.96	AEAEVASLNRRIQL	P06753-2;P06753-3;P06753-5;P06753-6;P06753-4	P06753-2
NaN	NaN	NaN	27.61056	26.74663	NaN	NaN	NaN	NaN	NaN	NaN	NaN	NaN	NaN	15	1667.9319	117.02	AEAEVASLNRRIQLV	P06753-2;P06753-3;P06753-5;P06753-6;P06753-4	P06753-2
NaN	21.8415	22.54338	30.42462	29.69159	NaN	NaN	NaN	NaN	NaN	NaN	NaN	NaN	NaN	16	1796.9745	119.74	AEAEVASLNRRIQLVE	P06753-2;P06753-3;P06753-5;P06753-6;P06753-4	P06753-2
24.79853	23.19756	23.53184	NaN	NaN	NaN	NaN	NaN	NaN	NaN	NaN	NaN	NaN	NaN	13	1386.7143	159.94	AEAFEAIPRALAE	P50990;P50990-2;P50990-3	P50990	CCT8	T-complex protein 1 subunit theta
25.8292	23.7964	24.6115	NaN	NaN	NaN	NaN	NaN	NaN	NaN	NaN	NaN	NaN	NaN	14	1500.7573	216.03	AEAFEAIPRALAEN	P50990;P50990-2;P50990-3	P50990	CCT8	T-complex protein 1 subunit theta
23.05532	21.4224	21.91097	NaN	NaN	NaN	NaN	NaN	NaN	NaN	NaN	NaN	NaN	NaN	15	1587.7893	130.56	AEAFEAIPRALAENS	P50990;P50990-2;P50990-3	P50990	CCT8	T-complex protein 1 subunit theta
23.31741	NaN	NaN	NaN	21.34787	NaN	NaN	NaN	NaN	NaN	NaN	NaN	NaN	NaN	16	1644.8107	188.48	AEAFEAIPRALAENSG	P50990;P50990-2;P50990-3	P50990	CCT8	T-complex protein 1 subunit theta
NaN	NaN	NaN	NaN	NaN	NaN	NaN	NaN	NaN	NaN	24.19272	NaN	NaN	NaN	11	1009.4353	95.605	AEAGAGSATEF	P46783;Q9NQ39	P46783	RPS10;RPS10P5	40S ribosomal protein S10;Putative 40S ribosomal protein S10-like
NaN	NaN	NaN	NaN	NaN	NaN	NaN	NaN	NaN	NaN	25.42211	25.62843	NaN	NaN	9	889.41815	95.352	AEAGVPAEF	P21333-2;P21333	P21333-2	FLNA	Filamin-A
NaN	NaN	NaN	NaN	NaN	NaN	NaN	NaN	NaN	NaN	24.39172	24.98385	NaN	NaN	10	1256.6738	78.516	AEAHRQVRKY	P50579-3;P50579-2;P50579	P50579-3	METAP2	Methionine aminopeptidase 2
NaN	NaN	NaN	NaN	NaN	NaN	NaN	NaN	NaN	NaN	25.41729	25.72993	NaN	NaN	9	1003.5815	66.351	AEAIRKIGF	Q6QHF9-4;Q6QHF9-2;Q6QHF9	Q6QHF9-4	PAOX	Peroxisomal N(1)-acetyl-spermine/spermidine oxidase
NaN	NaN	NaN	NaN	NaN	NaN	NaN	NaN	NaN	NaN	26.78893	NaN	NaN	NaN	11	1263.6823	126.55	AEAITLAERKY	Q8TBA6-2;Q8TBA6	Q8TBA6-2	GOLGA5	Golgin subfamily A member 5
NaN	NaN	NaN	NaN	NaN	NaN	NaN	NaN	NaN	NaN	26.60865	26.85139	NaN	NaN	9	957.52434	98.009	AEAKARAEI	Q9UNF1;Q9UNF1-2	Q9UNF1	MAGED2	Melanoma-associated antigen D2
26.15954	25.22494	25.75997	24.2535	23.52755	NaN	NaN	NaN	NaN	NaN	NaN	NaN	NaN	NaN	15	1809.9373	150.05	AEAKFFTESRLLQRD	Q7KZF4	Q7KZF4	SND1	Staphylococcal nuclease domain-containing protein 1
26.28819	26.09654	26.91331	26.5381	25.61006	NaN	NaN	NaN	NaN	NaN	NaN	NaN	NaN	NaN	17	2037.0643	168.32	AEAKFFTESRLLQRDVQ	Q7KZF4	Q7KZF4	SND1	Staphylococcal nuclease domain-containing protein 1
NaN	NaN	NaN	24.74463	24.31451	NaN	NaN	NaN	NaN	NaN	NaN	NaN	NaN	NaN	23	2566.4007	72.227	AEAKSYFEKSKEQLTPLIKKAGT	P02652	P02652	APOA2	Apolipoprotein A-II;Proapolipoprotein A-II;Truncated apolipoprotein A-II
27.62275	25.74065	26.99086	29.99766	29.27264	NaN	NaN	NaN	NaN	NaN	NaN	NaN	NaN	NaN	24	2695.4432	156.47	AEAKSYFEKSKEQLTPLIKKAGTE	P02652	P02652	APOA2	Apolipoprotein A-II;Proapolipoprotein A-II;Truncated apolipoprotein A-II
28.68151	26.12739	27.49701	30.16351	32.08439	NaN	NaN	NaN	NaN	NaN	NaN	NaN	NaN	NaN	25	2808.5273	174.3	AEAKSYFEKSKEQLTPLIKKAGTEL	P02652	P02652	APOA2	Apolipoprotein A-II;Proapolipoprotein A-II;Truncated apolipoprotein A-II
NaN	NaN	NaN	NaN	NaN	NaN	NaN	NaN	NaN	NaN	23.39976	24.60665	NaN	NaN	9	972.50288	89.046	AEALAAHKY	P07237	P07237	P4HB	Protein disulfide-isomerase
NaN	NaN	NaN	NaN	NaN	NaN	NaN	NaN	NaN	NaN	NaN	25.33012	NaN	NaN	12	1252.5836	76.1	AEALAHGADVNW	Q15057	Q15057	ACAP2	Arf-GAP with coiled-coil, ANK repeat and PH domain-containing protein 2
NaN	NaN	NaN	NaN	NaN	NaN	NaN	NaN	NaN	NaN	NaN	26.52337	NaN	NaN	9	1021.5193	110.22	AEALAQRTY	O43592	O43592	XPOT	Exportin-T
NaN	NaN	NaN	NaN	NaN	NaN	NaN	NaN	NaN	NaN	24.97115	26.04394	NaN	NaN	9	1003.4611	86.833	AEALDKDGW	P33121-2;P33121-3;P33121	P33121-2	ACSL1	Long-chain-fatty-acid--CoA ligase 1
NaN	NaN	NaN	NaN	NaN	NaN	NaN	NaN	NaN	NaN	27.91177	28.09089	NaN	NaN	9	967.45118	144.29	AEALHAHGY	A7E2V4-5;A7E2V4;A7E2V4-3;A7E2V4-4;A7E2V4-2	A7E2V4-5	ZSWIM8	Zinc finger SWIM domain-containing protein 8
NaN	NaN	NaN	NaN	NaN	NaN	NaN	NaN	NaN	NaN	28.73953	29.31905	NaN	NaN	9	941.5182	142.04	AEALPKQSV	P20290-2;P20290	P20290-2	BTF3	Transcription factor BTF3
NaN	NaN	NaN	NaN	NaN	NaN	NaN	NaN	NaN	NaN	26.27156	25.92357	NaN	NaN	9	989.55795	76.679	AEALSKMKL	P33992	P33992	MCM5	DNA replication licensing factor MCM5
NaN	NaN	NaN	NaN	NaN	NaN	NaN	NaN	NaN	NaN	25.55853	26.18291	NaN	NaN	15	1434.631	185.25	AEAMGSARGGAANSW	Q0VD83-3;Q0VD83;Q0VD83-4;Q0VD83-2	Q0VD83-3	APOBR	Apolipoprotein B receptor
NaN	NaN	NaN	NaN	NaN	NaN	NaN	NaN	NaN	NaN	NaN	26.45199	NaN	NaN	9	1021.4539	86.833	AEAMKGTEW	Q9Y490;Q9Y4G6	Q9Y490	TLN1;TLN2	Talin-1;Talin-2
NaN	NaN	NaN	NaN	NaN	NaN	NaN	NaN	NaN	NaN	24.98872	25.61291	NaN	NaN	9	975.50592	95.311	AEANVMKTL	P08631-3;P08631-2;P08631-4;P08631	P08631-3	HCK	Tyrosine-protein kinase HCK
NaN	NaN	NaN	NaN	NaN	NaN	NaN	NaN	NaN	NaN	26.11317	25.82888	NaN	NaN	9	795.41267	109.63	AEAPAGPAL	Q53F19	Q53F19	C17orf85	Uncharacterized protein C17orf85
NaN	NaN	NaN	NaN	NaN	NaN	NaN	NaN	NaN	NaN	NaN	25.09124	NaN	NaN	14	1506.6263	111.61	AEAPGHYPAEDSTY	Q14247;Q14247-3;Q14247-2	Q14247	CTTN	Src substrate cortactin
NaN	NaN	NaN	NaN	NaN	NaN	NaN	NaN	NaN	NaN	24.06964	24.27994	NaN	NaN	10	1155.6037	98.523	AEAPPPQKRY	Q9UBP6;Q9UBP6-2	Q9UBP6	METTL1	tRNA (guanine-N(7)-)-methyltransferase
NaN	NaN	NaN	NaN	NaN	NaN	NaN	NaN	NaN	NaN	26.89423	27.19348	NaN	NaN	9	1018.5084	80.787	AEAPRLAEY	Q15020;Q15020-4;Q15020-2	Q15020	SART3	Squamous cell carcinoma antigen recognized by T-cells 3
NaN	NaN	NaN	NaN	NaN	NaN	NaN	NaN	NaN	NaN	25.0471	25.06542	NaN	NaN	9	969.52434	129.55	AEAPSQVRL	Q9P2E5;Q9P2E5-2	Q9P2E5	CHPF2	Chondroitin sulfate glucuronyltransferase
NaN	NaN	NaN	NaN	NaN	NaN	NaN	NaN	NaN	NaN	25.67052	NaN	NaN	NaN	9	987.45493	98.523	AEAPVPEEF	Q6ICB4	Q6ICB4	FAM109B	Sesquipedalian-2
NaN	NaN	NaN	NaN	NaN	NaN	NaN	NaN	NaN	NaN	25.56628	25.80198	NaN	NaN	9	941.52943	134.3	AEAQRLAAI	Q96PP8	Q96PP8	GBP5	Guanylate-binding protein 5
NaN	NaN	NaN	NaN	NaN	NaN	NaN	NaN	NaN	NaN	25.1548	26.21581	NaN	NaN	9	997.62842	107.29	AEARLVVKL	Q9NPQ8-4;Q9NPQ8;Q9NPQ8-3;Q9NPQ8-2	Q9NPQ8-4	RIC8A	Synembryn-A
NaN	23.03721	23.2115	NaN	NaN	NaN	NaN	NaN	NaN	NaN	NaN	NaN	NaN	NaN	13	1511.8029	103.97	AEARRPSRAQQSR	Q14767	Q14767	LTBP2	Latent-transforming growth factor beta-binding protein 2
NaN	25.11279	26.51857	NaN	NaN	NaN	NaN	NaN	NaN	NaN	NaN	NaN	NaN	NaN	15	1664.8635	92.575	AEARSEILAHWSPAK	P04114	P04114	APOB	Apolipoprotein B-100;Apolipoprotein B-48
NaN	NaN	NaN	NaN	NaN	NaN	NaN	NaN	NaN	NaN	26.07551	26.5082	NaN	NaN	9	1018.4832	140.35	AEASHVSRY	Q86XL3;Q86XL3-2	Q86XL3	ANKLE2	Ankyrin repeat and LEM domain-containing protein 2
NaN	NaN	NaN	NaN	NaN	NaN	NaN	NaN	NaN	NaN	27.65451	28.23402	NaN	NaN	9	948.49502	127.68	AEASMISKL	Q13616	Q13616	CUL1	Cullin-1
NaN	NaN	NaN	NaN	NaN	NaN	NaN	NaN	NaN	NaN	NaN	24.1221	NaN	NaN	9	948.45863	141.39	AEASVMTQL	P41240	P41240	CSK	Tyrosine-protein kinase CSK
NaN	NaN	NaN	NaN	NaN	NaN	NaN	NaN	NaN	NaN	24.93472	NaN	NaN	NaN	10	1073.5791	80.676	AEATPMLKTL	Q9NUQ9;Q9NUQ9-2;Q9H0Q0	Q9NUQ9	FAM49B;FAM49A	Protein FAM49B;Protein FAM49A
NaN	NaN	NaN	NaN	NaN	NaN	NaN	NaN	NaN	NaN	NaN	25.33235	NaN	NaN	12	1477.695	112.95	AEAVQERQQYAW	Q8N6R0-3;Q8N6R0;Q8N6R0-4;Q8N6R0-2	Q8N6R0-3	METTL13	Methyltransferase-like protein 13
NaN	NaN	NaN	NaN	NaN	NaN	NaN	NaN	NaN	NaN	23.28178	NaN	NaN	NaN	9	1051.5702	81.548	AEAVQKFFL	Q15388	Q15388	TOMM20	Mitochondrial import receptor subunit TOM20 homolog
NaN	NaN	NaN	NaN	NaN	NaN	NaN	NaN	NaN	NaN	24.77641	25.66177	NaN	NaN	9	1061.5869	105.57	AEAVQRLLY	Q5T447	Q5T447	HECTD3	E3 ubiquitin-protein ligase HECTD3
NaN	NaN	NaN	NaN	NaN	NaN	NaN	NaN	NaN	NaN	25.1047	24.50306	NaN	NaN	12	1370.767	96.015	AEAVTRAKQIVW	P00558;P00558-2	P00558	PGK1	Phosphoglycerate kinase 1
NaN	NaN	NaN	NaN	NaN	23.7604	NaN	NaN	NaN	NaN	NaN	NaN	NaN	NaN	21	2456.2772	55.206	AEDAKEEKRAHYRELAAQITK	Q9NR34	Q9NR34	MAN1C1	Mannosyl-oligosaccharide 1,2-alpha-mannosidase IC
NaN	NaN	NaN	NaN	NaN	NaN	NaN	NaN	NaN	NaN	27.81989	27.60689	NaN	NaN	12	1466.7266	158.56	AEDALHNLDRKW	O75494-3;O75494-5;O75494-4;O75494-6;O75494;O75494-2	O75494-3	SRSF10	Serine/arginine-rich splicing factor 10
NaN	NaN	NaN	NaN	NaN	NaN	NaN	NaN	NaN	NaN	27.06466	26.89908	NaN	NaN	9	1130.5066	130.28	AEDAMRLYY	P36954	P36954	POLR2I	DNA-directed RNA polymerase II subunit RPB9
NaN	NaN	NaN	NaN	NaN	NaN	NaN	NaN	NaN	NaN	NaN	25.52127	NaN	NaN	10	1229.5677	90.919	AEDEDLRVHF	P12956;P12956-2	P12956	XRCC6	X-ray repair cross-complementing protein 6
NaN	NaN	NaN	NaN	NaN	NaN	NaN	NaN	NaN	NaN	23.12866	23.64801	NaN	NaN	9	1061.5241	91.085	AEDEEKKTL	Q5VZL5-2;Q5VZL5-4;Q5VZL5;Q5VZL5-3	Q5VZL5-2	ZMYM4	Zinc finger MYM-type protein 4
NaN	NaN	NaN	NaN	NaN	NaN	NaN	NaN	NaN	NaN	25.37269	25.95921	NaN	NaN	9	1017.4727	133.55	AEDEGTQRL	P05362	P05362	ICAM1	Intercellular adhesion molecule 1
NaN	NaN	NaN	NaN	NaN	NaN	NaN	NaN	NaN	NaN	29.27733	30.80301	NaN	NaN	11	1264.6048	192.91	AEDEGVSQRKF	O00299	O00299	CLIC1	Chloride intracellular channel protein 1
NaN	NaN	NaN	NaN	NaN	NaN	NaN	NaN	NaN	NaN	NaN	24.50015	NaN	NaN	12	1482.6409	76.522	AEDEMDLDRRAY	Q9UIF7-6;Q9UIF7-5;Q9UIF7-4;Q9UIF7-3;Q9UIF7-2;Q9UIF7	Q9UIF7-6	MUTYH	A/G-specific adenine DNA glycosylase
NaN	NaN	NaN	NaN	NaN	NaN	NaN	NaN	NaN	NaN	26.89828	27.28207	NaN	NaN	11	1193.5564	120.99	AEDENGKIVGY	P41227-2;P41227	P41227-2	NAA10	N-alpha-acetyltransferase 10
NaN	NaN	NaN	NaN	NaN	NaN	NaN	NaN	NaN	NaN	24.61622	26.0806	NaN	NaN	10	1237.5034	175.91	AEDEQTRTCW	Q13322-3;Q13322-2;Q13322-4;Q13322	Q13322-3	GRB10	Growth factor receptor-bound protein 10
NaN	NaN	NaN	NaN	NaN	NaN	NaN	NaN	NaN	NaN	NaN	NaN	NaN	24.46799	17	1580.7318	141.46	AEDGGTGGGSTYVSKPV	P23588-2;P23588	P23588-2	EIF4B	Eukaryotic translation initiation factor 4B
NaN	NaN	NaN	NaN	NaN	NaN	NaN	NaN	NaN	NaN	24.52779	24.28355	NaN	NaN	19	1853.8432	126.48	AEDGGTGGGSTYVSKPVSW	P23588-2;P23588	P23588-2	EIF4B	Eukaryotic translation initiation factor 4B
NaN	NaN	NaN	NaN	NaN	NaN	25.40976	NaN	NaN	NaN	NaN	NaN	NaN	NaN	24	2549.2292	64.87	AEDGHGPGEQQKRKIVLDPSGSMN	P00751-2;P00751	P00751-2	CFB	Complement factor B;Complement factor B Ba fragment;Complement factor B Bb fragment
NaN	NaN	NaN	NaN	NaN	NaN	NaN	NaN	NaN	NaN	24.06702	24.62316	NaN	NaN	9	1060.4825	143.37	AEDGLKHEY	P21127-8;P21127-3;P21127-2;P21127;Q9UQ88-4;Q9UQ88-3;Q9UQ88-2;Q9UQ88;P21127-12;P21127-4;P21127-5;P21127-10;P21127-6;P21127-9;Q9UQ88-5;Q9UQ88-10;Q9UQ88-8	P21127-8	CDK11B;CDK11A	Cyclin-dependent kinase 11B;Cyclin-dependent kinase 11A
NaN	NaN	NaN	NaN	NaN	NaN	NaN	NaN	NaN	NaN	23.97009	24.20576	NaN	NaN	9	1020.4625	86.67	AEDHATQHL	Q86Y56;Q86Y56-2	Q86Y56	DNAAF5	Dynein assembly factor 5, axonemal
NaN	23.97719	24.02437	NaN	NaN	NaN	NaN	NaN	NaN	NaN	NaN	NaN	NaN	NaN	15	1803.854	97.273	AEDHFSVIDFNQNIR	P19823	P19823	ITIH2	Inter-alpha-trypsin inhibitor heavy chain H2
NaN	NaN	NaN	NaN	NaN	NaN	NaN	NaN	NaN	NaN	28.82693	29.25708	NaN	NaN	10	1161.6758	133.13	AEDIAKIKKF	P25205;P25205-2	P25205	MCM3	DNA replication licensing factor MCM3
NaN	NaN	NaN	NaN	NaN	NaN	NaN	NaN	NaN	NaN	31.74242	32.26419	NaN	NaN	10	1270.6194	222.88	AEDKENYKKF	P08238;P07900;P07900-2	P07900	HSP90AB1;HSP90AA1	Heat shock protein HSP 90-beta;Heat shock protein HSP 90-alpha
NaN	NaN	NaN	NaN	NaN	NaN	NaN	NaN	NaN	NaN	28.58603	28.64602	NaN	NaN	11	1433.6827	191.4	AEDKENYKKFY	P08238;P07900;P07900-2	P07900	HSP90AB1;HSP90AA1	Heat shock protein HSP 90-beta;Heat shock protein HSP 90-alpha
NaN	NaN	NaN	NaN	NaN	NaN	NaN	NaN	NaN	NaN	28.30869	28.87135	NaN	NaN	9	1009.5556	127.46	AEDKKGHLI	Q13510;Q13510-2;Q13510-3	Q13510	ASAH1	Acid ceramidase;Acid ceramidase subunit alpha;Acid ceramidase subunit beta
NaN	NaN	NaN	NaN	NaN	NaN	NaN	NaN	NaN	NaN	24.5956	24.32093	NaN	NaN	9	1087.5986	105.36	AEDKRTQKL	Q14012	Q14012	CAMK1	Calcium/calmodulin-dependent protein kinase type 1
NaN	NaN	NaN	NaN	NaN	NaN	NaN	NaN	NaN	NaN	29.05672	29.06222	NaN	NaN	10	1308.6575	87.485	AEDKSWRVRY	P30153;P30154;P30154-2;P30154-4;P30154-3;P30154-5	P30153	PPP2R1A;PPP2R1B	Serine/threonine-protein phosphatase 2A 65 kDa regulatory subunit A alpha isoform;Serine/threonine-protein phosphatase 2A 65 kDa regulatory subunit A beta isoform
NaN	NaN	NaN	NaN	NaN	NaN	NaN	NaN	NaN	NaN	NaN	27.18225	NaN	NaN	10	1203.5673	82.452	AEDLFPGHRY	O75427	O75427	LRCH4	Leucine-rich repeat and calponin homology domain-containing protein 4
NaN	NaN	NaN	NaN	NaN	NaN	NaN	NaN	NaN	NaN	26.38045	25.9165	NaN	NaN	10	1152.5411	108.98	AEDLNSRVSY	Q9Y3Q3	Q9Y3Q3	TMED3	Transmembrane emp24 domain-containing protein 3
NaN	NaN	NaN	NaN	NaN	NaN	NaN	NaN	NaN	NaN	27.8405	27.58942	NaN	NaN	11	1338.6204	96.342	AEDLNSRVSYW	Q9Y3Q3	Q9Y3Q3	TMED3	Transmembrane emp24 domain-containing protein 3
NaN	NaN	NaN	NaN	NaN	NaN	NaN	NaN	NaN	NaN	28.62338	NaN	NaN	NaN	10	1150.5619	131.44	AEDLNTRVAY	Q86XR7-2;Q9Y3B3;Q9Y3B3-2	Q86XR7-2	TICAM2;TMED7	TIR domain-containing adapter molecule 2;Transmembrane emp24 domain-containing protein 7
NaN	NaN	NaN	NaN	NaN	NaN	NaN	NaN	NaN	NaN	27.23854	27.71823	NaN	NaN	11	1336.6412	116.52	AEDLNTRVAYW	Q86XR7-2;Q9Y3B3	Q86XR7-2	TICAM2;TMED7	TIR domain-containing adapter molecule 2;Transmembrane emp24 domain-containing protein 7
NaN	NaN	NaN	NaN	NaN	NaN	NaN	NaN	NaN	NaN	27.83509	28.00764	NaN	NaN	10	1187.5935	131.45	AEDLRAKAEW	Q9H7D7-2;Q9H7D7	Q9H7D7-2	WDR26	WD repeat-containing protein 26
NaN	NaN	NaN	NaN	NaN	NaN	NaN	NaN	NaN	NaN	29.1262	29.23742	NaN	NaN	11	1340.6282	175.88	AEDMETKIKNY	P14854	P14854	COX6B1	Cytochrome c oxidase subunit 6B1
NaN	NaN	NaN	NaN	NaN	NaN	NaN	NaN	NaN	NaN	24.89647	25.62268	NaN	NaN	11	1398.7078	117.25	AEDMRAIFKRY	Q96I13	Q96I13	ABHD8	Abhydrolase domain-containing protein 8
NaN	NaN	NaN	NaN	NaN	NaN	NaN	NaN	NaN	NaN	NaN	26.2465	NaN	NaN	12	1309.6051	128.27	AEDPGAPSPQRW	Q16650;Q16650-2	Q16650	TBR1	T-box brain protein 1
NaN	NaN	NaN	NaN	NaN	NaN	NaN	NaN	NaN	NaN	24.66215	26.12007	NaN	NaN	9	1173.5415	182.68	AEDQELQRW	Q6NT89	Q6NT89	TRNP1	TMF-regulated nuclear protein 1
NaN	NaN	NaN	NaN	NaN	NaN	NaN	NaN	NaN	NaN	27.22343	28.33616	NaN	NaN	9	1069.4676	162.49	AEDQRTSTY	Q96T49;Q96T49-2	Q96T49	PPP1R16B	Protein phosphatase 1 regulatory inhibitor subunit 16B
NaN	NaN	NaN	NaN	NaN	NaN	NaN	NaN	NaN	NaN	24.59531	25.37391	NaN	NaN	9	1216.5949	96.668	AEDRRKEQW	Q86W56-3;Q86W56-2;Q86W56	Q86W56-3	PARG	Poly(ADP-ribose) glycohydrolase
NaN	NaN	NaN	NaN	NaN	NaN	NaN	NaN	NaN	NaN	27.47877	27.36119	NaN	NaN	9	1144.5989	102.51	AEDRSLRIW	Q9Y263	Q9Y263	PLAA	Phospholipase A-2-activating protein
NaN	NaN	NaN	NaN	NaN	NaN	NaN	NaN	NaN	NaN	25.72853	26.31783	NaN	NaN	10	1137.5666	99.815	AEDSARTLLY	Q8N3Y1-2;Q8N3Y1	Q8N3Y1-2	FBXW8	F-box/WD repeat-containing protein 8
NaN	NaN	NaN	NaN	NaN	NaN	NaN	NaN	NaN	NaN	26.59306	26.8381	NaN	NaN	9	953.48181	114.94	AEDSGLHII	Q63HN8-4;Q63HN8	Q63HN8-4	RNF213	E3 ubiquitin-protein ligase RNF213
NaN	NaN	NaN	NaN	NaN	NaN	NaN	NaN	NaN	NaN	23.26657	24.78517	NaN	NaN	10	1178.5428	90.15	AEDSNTHRHL	P14868;P14868-2	P14868	DARS	Aspartate--tRNA ligase, cytoplasmic
NaN	NaN	NaN	NaN	NaN	NaN	NaN	NaN	NaN	NaN	29.10819	29.21139	NaN	NaN	10	1186.4713	154.31	AEDSVMDHHF	Q8NC51;Q8NC51-3;Q8NC51-2;Q8NC51-4	Q8NC51	SERBP1	Plasminogen activator inhibitor 1 RNA-binding protein
NaN	NaN	NaN	NaN	NaN	NaN	NaN	NaN	NaN	NaN	24.78497	24.46756	NaN	NaN	11	1303.5905	99.283	AEDTSDHRRAF	Q6AI08	Q6AI08	HEATR6	HEAT repeat-containing protein 6
NaN	NaN	NaN	NaN	NaN	NaN	NaN	NaN	NaN	NaN	22.9405	NaN	NaN	NaN	9	1061.5757	79.059	AEDVKLLQF	P24928;P24928-2	P24928	POLR2A	DNA-directed RNA polymerase II subunit RPB1
NaN	NaN	NaN	NaN	NaN	NaN	NaN	NaN	NaN	NaN	27.47104	27.57737	NaN	NaN	9	1143.5197	127.68	AEDYAKERY	P14868	P14868	DARS	Aspartate--tRNA ligase, cytoplasmic
NaN	NaN	NaN	NaN	NaN	25.16116	NaN	NaN	NaN	NaN	NaN	NaN	NaN	NaN	18	2107.0069	126.19	AEEAKTFDQLTPEESKER	O43852;O43852-3;O43852-10;O43852-6;O43852-13;O43852-14;O43852-11;O43852-5;O43852-9;O43852-12;O43852-2;O43852-4;O43852-8;O43852-7	O43852	CALU	Calumenin
NaN	NaN	NaN	NaN	NaN	NaN	NaN	NaN	NaN	NaN	24.61352	25.17805	NaN	NaN	11	1442.7379	85.924	AEEARRLEQRW	Q9H3P7	Q9H3P7	ACBD3	Golgi resident protein GCP60
NaN	NaN	NaN	NaN	NaN	NaN	NaN	NaN	NaN	NaN	NaN	25.23652	NaN	NaN	12	1515.7933	83.617	AEEDKLEQIKKW	P13674;P13674-3;P13674-2	P13674	P4HA1	Prolyl 4-hydroxylase subunit alpha-1
NaN	NaN	NaN	NaN	NaN	NaN	NaN	NaN	NaN	NaN	24.84192	26.71516	NaN	NaN	9	1092.5451	94.692	AEEDLRTLF	Q9UKA9;Q9UKA9-2;Q9UKA9-4;Q9UKA9-3	Q9UKA9	PTBP2	Polypyrimidine tract-binding protein 2
NaN	NaN	NaN	NaN	NaN	NaN	NaN	NaN	NaN	NaN	26.92513	NaN	NaN	NaN	9	985.41412	107.74	AEEDPAHAF	Q9H0K1	Q9H0K1	SIK2	Serine/threonine-protein kinase SIK2
NaN	NaN	NaN	NaN	NaN	NaN	NaN	NaN	NaN	NaN	25.95094	26.07778	NaN	NaN	12	1466.7266	74.698	AEEEARKAHQLW	Q16891-2;Q16891-4;Q16891;Q16891-3	Q16891-2	IMMT	MICOS complex subunit MIC60
NaN	NaN	NaN	NaN	NaN	NaN	NaN	NaN	NaN	NaN	25.50036	28.4174	NaN	NaN	9	1250.568	119.27	AEEEFERRW	Q6ZMQ8-3;Q6ZMQ8	Q6ZMQ8-3	AATK	Serine/threonine-protein kinase LMTK1
NaN	NaN	NaN	NaN	NaN	25.15815	NaN	NaN	NaN	NaN	NaN	NaN	NaN	NaN	16	1889.9483	138.01	AEEEFNIEKGRLVQTQ	P36543-2;P36543;P36543-3;Q96A05	P36543-2	ATP6V1E1;ATP6V1E2	V-type proton ATPase subunit E 1;V-type proton ATPase subunit E 2
NaN	NaN	NaN	NaN	NaN	NaN	NaN	NaN	NaN	NaN	NaN	26.44952	NaN	NaN	9	1153.5404	146.54	AEEEFVQRF	P82933	P82933	MRPS9	28S ribosomal protein S9, mitochondrial
NaN	NaN	NaN	NaN	NaN	NaN	NaN	NaN	NaN	NaN	24.77369	25.47537	NaN	NaN	10	1156.5724	82.261	AEEEGPKREL	Q9BQ70	Q9BQ70	TCF25	Transcription factor 25
NaN	NaN	NaN	NaN	NaN	NaN	NaN	NaN	NaN	NaN	28.17479	28.6452	NaN	NaN	11	1275.6459	130.75	AEEEIGTPRKF	P28749;P28749-2	P28749	RBL1	Retinoblastoma-like protein 1
NaN	NaN	NaN	NaN	NaN	NaN	NaN	NaN	NaN	NaN	NaN	26.54177	NaN	NaN	9	1122.5669	114.19	AEEERKAKY	O14810	O14810	CPLX1	Complexin-1
25.09615	24.4724	25.08517	23.43377	22.88129	NaN	NaN	NaN	NaN	NaN	NaN	NaN	NaN	NaN	16	2016.9727	92.063	AEEFTYNPFMRVREKT	Q16775-2;Q16775	Q16775-2	HAGH	Hydroxyacylglutathione hydrolase, mitochondrial
NaN	NaN	NaN	NaN	NaN	NaN	NaN	NaN	NaN	NaN	25.0872	25.32714	NaN	NaN	11	1341.7153	108.43	AEEGLRVVRQW	O95870;O95870-2	O95870	ABHD16A	Abhydrolase domain-containing protein 16A
NaN	NaN	NaN	NaN	NaN	NaN	NaN	NaN	NaN	NaN	26.38139	27.18745	NaN	NaN	9	1055.54	95.815	AEEHPKKAF	Q9UMZ2;Q9UMZ2-8;Q9UMZ2-3;Q9UMZ2-7;Q9UMZ2-6	Q9UMZ2	SYNRG	Synergin gamma
NaN	NaN	NaN	NaN	NaN	22.82825	NaN	NaN	NaN	NaN	NaN	NaN	NaN	NaN	16	1845.9737	114.31	AEEHVRVTKAFSVNIF	P11279;P11279-2	P11279	LAMP1	Lysosome-associated membrane glycoprotein 1
NaN	NaN	NaN	NaN	NaN	NaN	NaN	NaN	NaN	NaN	23.97989	25.58681	NaN	NaN	9	980.48148	107.57	AEEIKAASY	Q7L0Q8-2;Q7L0Q8	Q7L0Q8-2	RHOU	Rho-related GTP-binding protein RhoU
23.04926	NaN	NaN	NaN	NaN	NaN	NaN	NaN	NaN	NaN	NaN	NaN	NaN	NaN	14	1559.7063	88.187	AEEIQRLEDNDSAA	Q9BYV8-2;Q9BYV8;Q9BYV8-5	Q9BYV8-2	CEP41	Centrosomal protein of 41 kDa
NaN	NaN	NaN	NaN	NaN	NaN	NaN	NaN	NaN	NaN	23.93058	24.41751	NaN	NaN	8	901.42938	114.72	AEEKAHAF	Q15149;Q15149-7;Q15149-8;Q15149-9;Q15149-5;Q15149-4;Q15149-6;Q15149-2;Q15149-3	Q15149	PLEC	Plectin
NaN	NaN	NaN	NaN	NaN	NaN	NaN	NaN	NaN	NaN	26.95149	28.16739	NaN	NaN	10	1200.6139	175.91	AEEKAIVQQW	O43324-2;O43324	O43324-2	EEF1E1	Eukaryotic translation elongation factor 1 epsilon-1
NaN	NaN	NaN	NaN	NaN	NaN	NaN	NaN	NaN	NaN	26.58706	26.64334	NaN	NaN	10	1092.5815	110.47	AEEKATGKLF	Q8IU85;Q8IU85-2	Q8IU85	CAMK1D	Calcium/calmodulin-dependent protein kinase type 1D
NaN	NaN	NaN	NaN	NaN	NaN	NaN	NaN	NaN	NaN	28.86168	28.8936	NaN	NaN	10	1274.6004	160.82	AEEKEDGRRW	Q12982-2;Q12982	Q12982-2	BNIP2	BCL2/adenovirus E1B 19 kDa protein-interacting protein 2
NaN	NaN	NaN	NaN	NaN	NaN	NaN	NaN	NaN	NaN	25.76696	27.11227	NaN	NaN	9	1085.5539	148.69	AEEKLTHKM	P16949;P16949-2	P16949	STMN1	Stathmin
NaN	NaN	NaN	NaN	NaN	NaN	NaN	NaN	NaN	NaN	24.93926	25.47528	NaN	NaN	10	1241.6292	117.01	AEEKPIEIQW	Q8TDN6	Q8TDN6	BRIX1	Ribosome biogenesis protein BRX1 homolog
NaN	NaN	NaN	NaN	NaN	NaN	NaN	NaN	NaN	NaN	28.74092	29.14144	NaN	NaN	9	1066.5295	182.98	AEEKQTKSF	Q00341;Q00341-2	Q00341	HDLBP	Vigilin
NaN	NaN	NaN	NaN	NaN	NaN	NaN	NaN	NaN	NaN	25.52082	26.15763	NaN	NaN	13	1514.7114	112.42	AEEKSSIHDARSW	Q8N2I9;Q8N2I9-4;Q8N2I9-2	Q8N2I9	STK40	Serine/threonine-protein kinase 40
NaN	NaN	NaN	NaN	NaN	NaN	NaN	NaN	NaN	NaN	30.52225	31.08854	NaN	NaN	9	1093.504	185.05	AEELERQGY	Q7KZ85	Q7KZ85	SUPT6H	Transcription elongation factor SPT6
NaN	NaN	NaN	NaN	NaN	NaN	NaN	NaN	NaN	NaN	31.32007	30.64873	NaN	NaN	9	1109.5869	129.47	AEELFARKF	Q00610;Q00610-2	Q00610	CLTC	Clathrin heavy chain 1
NaN	NaN	NaN	NaN	NaN	NaN	NaN	NaN	NaN	NaN	NaN	25.55365	NaN	NaN	10	1148.4986	138.83	AEELGHTETY	Q9Y2G9-3;Q9Y2G9	Q9Y2G9-3	SBNO2	Protein strawberry notch homolog 2
NaN	NaN	NaN	NaN	NaN	NaN	NaN	NaN	NaN	NaN	26.79303	26.94771	NaN	NaN	10	1220.6149	111.61	AEELIRDGRY	Q13217	Q13217	DNAJC3	DnaJ homolog subfamily C member 3
NaN	NaN	NaN	NaN	NaN	24.38522	NaN	NaN	NaN	NaN	NaN	NaN	NaN	NaN	18	2056.1025	131.56	AEELKARISASAEELRQR	P06727	P06727	APOA4	Apolipoprotein A-IV
NaN	NaN	NaN	NaN	NaN	NaN	NaN	NaN	NaN	NaN	24.22081	25.05001	NaN	NaN	9	1090.5659	117.89	AEENFQKLL	P09914-2;P09914	P09914-2	IFIT1	Interferon-induced protein with tetratricopeptide repeats 1
NaN	NaN	NaN	NaN	NaN	NaN	NaN	NaN	NaN	NaN	26.90667	26.87467	NaN	NaN	10	1209.6142	124.23	AEEQLLKHGW	Q5T3I0;Q5T3I0-3	Q5T3I0	GPATCH4	G patch domain-containing protein 4
NaN	NaN	NaN	NaN	NaN	NaN	NaN	NaN	NaN	NaN	26.18514	27.31164	NaN	NaN	11	1305.7041	142.55	AEERAEAKKKF	Q9H6Z9	Q9H6Z9	EGLN3	Egl nine homolog 3
NaN	NaN	NaN	NaN	NaN	NaN	NaN	NaN	NaN	NaN	29.12652	29.60939	NaN	NaN	10	1196.5309	228.05	AEESDLSRQY	Q12789-3;Q12789	Q12789-3	GTF3C1	General transcription factor 3C polypeptide 1
NaN	NaN	NaN	NaN	NaN	NaN	NaN	NaN	NaN	NaN	25.03913	NaN	NaN	NaN	11	1369.6739	155.5	AEESRKHINTW	P50453	P50453	SERPINB9	Serpin B9
NaN	NaN	NaN	NaN	NaN	NaN	NaN	NaN	NaN	NaN	26.99906	27.77913	NaN	NaN	8	972.50288	114.6	AEEVARLW	P19419;P19419-2;P28324;P28324-2	P19419	ELK1;ELK4	ETS domain-containing protein Elk-1;ETS domain-containing protein Elk-4
NaN	NaN	NaN	NaN	NaN	NaN	NaN	NaN	NaN	NaN	24.77435	25.50727	NaN	NaN	11	1368.7038	107.83	AEEVEAKFKRY	Q9NX63	Q9NX63	CHCHD3	MICOS complex subunit MIC19
NaN	NaN	NaN	NaN	NaN	NaN	NaN	NaN	NaN	NaN	25.02787	NaN	NaN	NaN	9	1091.5863	116.73	AEEVLQKYL	Q96PP8;Q96PP8-2	Q96PP8	GBP5	Guanylate-binding protein 5
NaN	NaN	NaN	NaN	NaN	NaN	NaN	NaN	NaN	NaN	29.10826	30.13038	NaN	NaN	9	1186.5659	90.709	AEEWYKSKF	P08670;Q16352	P08670	VIM;INA	Vimentin;Alpha-internexin
NaN	NaN	NaN	NaN	NaN	24.127	NaN	NaN	NaN	NaN	NaN	NaN	NaN	NaN	15	1750.8301	105.2	AEEYEFLTPVEEAPK	P52565	P52565	ARHGDIA	Rho GDP-dissociation inhibitor 1
NaN	NaN	NaN	NaN	NaN	NaN	NaN	NaN	NaN	NaN	24.7571	25.43851	NaN	NaN	10	1286.5891	82.417	AEEYERATRY	Q96F07-2;Q96F07;Q7L576	Q7L576	CYFIP2;CYFIP1	Cytoplasmic FMR1-interacting protein 2;Cytoplasmic FMR1-interacting protein 1
22.93378	25.55042	26.57184	24.45582	23.68923	23.27242	25.34719	NaN	NaN	NaN	NaN	NaN	NaN	NaN	13	1551.7834	115.18	AEFAFSLYRQLAH	P01009;P01009-2;P01009-3	P01009	SERPINA1	Alpha-1-antitrypsin;Short peptide from AAT
26.59505	25.895	26.96025	25.56151	24.88428	NaN	23.69019	NaN	NaN	NaN	NaN	NaN	NaN	NaN	14	1679.842	144.7	AEFAFSLYRQLAHQ	P01009;P01009-2;P01009-3	P01009	SERPINA1	Alpha-1-antitrypsin;Short peptide from AAT
25.97993	25.62528	26.29966	24.53475	23.83528	NaN	NaN	NaN	NaN	NaN	NaN	NaN	NaN	NaN	15	1766.874	128.54	AEFAFSLYRQLAHQS	P01009;P01009-2;P01009-3	P01009	SERPINA1	Alpha-1-antitrypsin;Short peptide from AAT
NaN	NaN	NaN	NaN	NaN	NaN	NaN	NaN	NaN	NaN	24.56767	NaN	NaN	NaN	9	1064.4927	95.531	AEFAQVTNW	Q9NRG9	Q9NRG9	AAAS	Aladin
NaN	NaN	NaN	NaN	NaN	NaN	NaN	NaN	NaN	NaN	24.735	24.00761	NaN	NaN	9	1036.5376	114.19	AEFARIMSI	P12814-2;P12814;P12814-3;P12814-4	P12814-2	ACTN1	Alpha-actinin-1
NaN	NaN	NaN	NaN	NaN	NaN	NaN	NaN	NaN	NaN	23.95145	NaN	NaN	NaN	9	969.44436	81.381	AEFDAVVGY	Q9Y2Y0-2;Q9Y2Y0	Q9Y2Y0-2	ARL2BP	ADP-ribosylation factor-like protein 2-binding protein
NaN	NaN	NaN	NaN	NaN	NaN	NaN	NaN	NaN	NaN	24.79189	25.01009	NaN	NaN	10	1086.4982	104.21	AEFDTPGHTL	P06865;P06865-2	P06865	HEXA	Beta-hexosaminidase subunit alpha
NaN	NaN	NaN	NaN	NaN	NaN	NaN	NaN	NaN	NaN	24.44228	24.91338	NaN	NaN	12	1359.6095	169.12	AEFDTPGHTLSW	P06865;P06865-2	P06865	HEXA	Beta-hexosaminidase subunit alpha
NaN	NaN	NaN	NaN	NaN	NaN	NaN	NaN	NaN	NaN	25.98956	26.04908	NaN	NaN	9	1064.5212	80.684	AEFELPKTM	P78318	P78318	IGBP1	Immunoglobulin-binding protein 1
NaN	NaN	NaN	NaN	NaN	NaN	NaN	NaN	NaN	NaN	25.87629	26.58635	NaN	NaN	9	1062.571	87.476	AEFEVVRTI	P42025	P42025	ACTR1B	Beta-centractin
NaN	NaN	NaN	NaN	NaN	23.48714	NaN	NaN	NaN	NaN	NaN	NaN	NaN	NaN	16	1879.8734	44.299	AEFGRREIEIAEQDMS	O43865;O43865-2	O43865	AHCYL1	Putative adenosylhomocysteinase 2
NaN	NaN	NaN	NaN	NaN	24.88059	NaN	NaN	NaN	NaN	NaN	NaN	NaN	NaN	17	1950.9105	79.317	AEFGRREIEIAEQDMSA	O43865;O43865-2	O43865	AHCYL1	Putative adenosylhomocysteinase 2
NaN	NaN	NaN	NaN	NaN	25.8277	NaN	NaN	NaN	NaN	NaN	NaN	NaN	NaN	17	1974.9469	100.55	AEFGRREIEIAEQEMPA	Q96HN2-4;Q96HN2-3;Q96HN2-2;Q96HN2	Q96HN2-4	AHCYL2	Putative adenosylhomocysteinase 3
NaN	NaN	NaN	NaN	NaN	NaN	NaN	NaN	NaN	NaN	28.00174	27.65294	NaN	NaN	9	1081.5444	136.27	AEFKEAFQL	P60660;P60660-2	P60660	MYL6	Myosin light polypeptide 6
NaN	NaN	NaN	NaN	NaN	NaN	NaN	NaN	NaN	NaN	24.85215	24.95274	NaN	NaN	10	1211.6186	96.015	AEFKEGKKEF	Q13619;Q13619-2	Q13619	CUL4A	Cullin-4A
NaN	NaN	NaN	NaN	NaN	NaN	NaN	NaN	NaN	NaN	23.92007	NaN	NaN	NaN	9	1078.4931	79.597	AEFLEARED	A6NHL2-2;A6NHL2	A6NHL2-2	TUBAL3	Tubulin alpha chain-like 3
NaN	NaN	NaN	NaN	NaN	NaN	NaN	NaN	NaN	NaN	23.64691	NaN	NaN	NaN	10	1223.6186	107.01	AEFLKNLNEF	Q86V59-2;Q86V59	Q86V59-2	PNMAL1	PNMA-like protein 1
NaN	NaN	NaN	NaN	NaN	NaN	NaN	NaN	NaN	NaN	NaN	25.97588	NaN	NaN	9	1186.552	136.99	AEFNLRHDW	Q8IWF2	Q8IWF2	FOXRED2	FAD-dependent oxidoreductase domain-containing protein 2
NaN	NaN	NaN	NaN	NaN	NaN	NaN	NaN	NaN	NaN	NaN	25.12589	NaN	NaN	9	1109.5506	122.44	AEFQRLPSY	P08575;P08575-2	P08575	PTPRC	Receptor-type tyrosine-protein phosphatase C
NaN	NaN	NaN	NaN	NaN	26.0465	NaN	NaN	NaN	NaN	NaN	NaN	NaN	NaN	13	1694.8641	102.87	AEFQRLPSYRSWR	P08575;P08575-2	P08575	PTPRC	Receptor-type tyrosine-protein phosphatase C
23.74283	22.17139	22.88878	NaN	NaN	NaN	NaN	NaN	NaN	NaN	NaN	NaN	NaN	NaN	12	1407.751	85.522	AEFQSIPRVFSK	P08575;P08575-2	P08575	PTPRC	Receptor-type tyrosine-protein phosphatase C
23.97018	23.64757	24.61263	NaN	NaN	NaN	NaN	NaN	NaN	NaN	NaN	NaN	NaN	NaN	17	2056.133	52.522	AEFRVFRLQNPKARVPE	P61812;P61812-2	P61812	TGFB2	Transforming growth factor beta-2;Latency-associated peptide
NaN	NaN	NaN	NaN	NaN	NaN	NaN	NaN	NaN	NaN	24.14157	24.69317	NaN	NaN	9	878.37701	152.63	AEGAEAQGF	Q9P253	Q9P253	VPS18	Vacuolar protein sorting-associated protein 18 homolog
NaN	NaN	NaN	NaN	NaN	NaN	NaN	NaN	NaN	NaN	24.03481	24.73892	NaN	NaN	9	923.37735	122.5	AEGAGYNGW	Q66K79-3;Q66K79-2;Q66K79	Q66K79-3	CPZ	Carboxypeptidase Z
NaN	NaN	NaN	NaN	NaN	NaN	NaN	NaN	NaN	NaN	24.86032	25.92854	NaN	NaN	9	904.39266	121.05	AEGAPSPNY	P22681	P22681	CBL	E3 ubiquitin-protein ligase CBL
NaN	NaN	NaN	NaN	NaN	NaN	NaN	NaN	NaN	NaN	30.39049	30.77518	NaN	NaN	9	1029.4767	138.33	AEGDLIEHF	Q13151	Q13151	HNRNPA0	Heterogeneous nuclear ribonucleoprotein A0
NaN	NaN	NaN	NaN	NaN	NaN	NaN	NaN	NaN	NaN	24.36533	NaN	NaN	NaN	9	933.41135	112.37	AEGDLPTTM	Q08211	Q08211	DHX9	ATP-dependent RNA helicase A
NaN	NaN	NaN	NaN	NaN	NaN	NaN	NaN	NaN	NaN	22.98419	19.50665	NaN	NaN	9	984.5604	154.71	AEGDLVRLL	Q15080	Q15080	NCF4	Neutrophil cytosol factor 4
NaN	NaN	NaN	NaN	NaN	NaN	NaN	NaN	NaN	NaN	24.08026	24.59628	NaN	NaN	11	1199.5935	109.71	AEGDTGLPRVW	O94966-4;O94966-3;O94966;O94966-7;O94966-6;O94966-5	O94966-4	USP19	Ubiquitin carboxyl-terminal hydrolase 19
NaN	NaN	NaN	26.44278	25.23685	NaN	NaN	NaN	NaN	NaN	NaN	NaN	NaN	NaN	16	1752.9482	77.597	AEGDVAALNRRIQLVE	P67936;P67936-2	P67936	TPM4	Tropomyosin alpha-4 chain
NaN	NaN	NaN	23.97902	23.2946	NaN	NaN	NaN	NaN	NaN	NaN	NaN	NaN	NaN	17	1881.9908	75.445	AEGDVAALNRRIQLVEE	P67936;P67936-2	P67936	TPM4	Tropomyosin alpha-4 chain
NaN	NaN	NaN	NaN	NaN	NaN	23.01723	NaN	NaN	NaN	NaN	NaN	NaN	NaN	15	1493.5906	64.297	AEGEHGDGAEEEAPP	Q9H1C4	Q9H1C4	UNC93B1	Protein unc-93 homolog B1
NaN	NaN	NaN	NaN	NaN	NaN	NaN	NaN	NaN	NaN	29.34537	29.51375	NaN	NaN	10	1158.5306	140.09	AEGEINNVQW	P61962;P61962-2	P61962	DCAF7	DDB1- and CUL4-associated factor 7
NaN	NaN	NaN	NaN	NaN	NaN	NaN	NaN	NaN	NaN	25.35793	NaN	NaN	NaN	9	1022.5284	82.279	AEGEIYTKL	Q8TAG9-2;Q8TAG9	Q8TAG9-2	EXOC6	Exocyst complex component 6
NaN	NaN	NaN	NaN	NaN	NaN	NaN	NaN	NaN	NaN	24.84052	25.6418	NaN	NaN	11	1235.5782	163.84	AEGENKTSKSW	Q9H3R0-2;Q9H3R0;Q9H3R0-3;Q9H3R0-4	Q9H3R0-2	KDM4C	Lysine-specific demethylase 4C
NaN	NaN	NaN	NaN	NaN	NaN	NaN	NaN	NaN	NaN	NaN	24.70636	NaN	NaN	9	1050.5094	83.623	AEGESRQKF	Q9NPG3;Q9NPG3-2	Q9NPG3	UBN1	Ubinuclein-1
NaN	NaN	NaN	NaN	NaN	NaN	NaN	NaN	NaN	NaN	27.94341	28.16567	NaN	NaN	10	1171.5986	210.01	AEGEVVQVRW	O75164;O75164-2	O75164	KDM4A	Lysine-specific demethylase 4A
NaN	NaN	NaN	NaN	NaN	NaN	NaN	NaN	NaN	NaN	25.87105	26.4549	NaN	NaN	10	1200.5597	126.55	AEGFISRMQY	P40121-2;P40121	P40121-2	CAPG	Macrophage-capping protein
NaN	NaN	NaN	NaN	NaN	NaN	NaN	NaN	NaN	NaN	24.29292	25.0106	NaN	NaN	9	865.393	137.88	AEGGANKGY	Q8NF64-3;Q8NF64-2;Q8NF64	Q8NF64-3	ZMIZ2	Zinc finger MIZ domain-containing protein 2
NaN	NaN	NaN	NaN	NaN	NaN	NaN	NaN	NaN	NaN	25.69623	25.39064	NaN	NaN	11	1154.6084	131.45	AEGGGAKFKKY	P49411	P49411	TUFM	Elongation factor Tu, mitochondrial
NaN	NaN	NaN	NaN	NaN	NaN	NaN	NaN	NaN	NaN	26.62296	NaN	NaN	NaN	9	1025.4454	76.035	AEGHYTVSY	Q8N0X7	Q8N0X7	SPG20	Spartin
NaN	NaN	NaN	NaN	NaN	NaN	NaN	NaN	NaN	NaN	29.48573	29.59465	NaN	NaN	9	958.45084	164.72	AEGIHTGQF	P62917	P62917	RPL8	60S ribosomal protein L8
NaN	NaN	NaN	NaN	NaN	NaN	NaN	NaN	NaN	NaN	29.57472	29.72423	NaN	NaN	11	1220.5826	132.88	AEGIHTGQFVY	P62917	P62917	RPL8	60S ribosomal protein L8
NaN	NaN	NaN	NaN	NaN	NaN	NaN	NaN	NaN	NaN	24.87783	24.69493	NaN	NaN	10	1212.6186	76.465	AEGIMPRHRF	Q15428	Q15428	SF3A2	Splicing factor 3A subunit 2
NaN	NaN	NaN	23.93274	25.32268	NaN	NaN	NaN	NaN	NaN	NaN	NaN	NaN	NaN	21	2190.1103	69.72	AEGKGQGTLSVVTMYHAKAKD	P01024	P01024	C3	Complement C3;Complement C3 beta chain;C3-beta-c;Complement C3 alpha chain;C3a anaphylatoxin;Acylation stimulating protein;Complement C3b alpha chain;Complement C3c alpha chain fragment 1;Complement C3dg fragment;Complement C3g fragment;Complement C3d fragment;Complement C3f fragment;Complement C3c alpha chain fragment 2
NaN	NaN	NaN	NaN	NaN	NaN	NaN	NaN	NaN	NaN	25.54642	26.16674	NaN	NaN	10	1107.5812	120.12	AEGKLISVEY	Q8IVG5;Q8IVG5-2	Q8IVG5	SAMD9L	Sterile alpha motif domain-containing protein 9-like
26.80858	25.91187	25.59389	NaN	NaN	NaN	NaN	NaN	NaN	NaN	NaN	NaN	NaN	NaN	16	1600.8573	86.288	AEGKVRLLADPTGAFG	P30044;P30044-2	P30044	PRDX5	Peroxiredoxin-5, mitochondrial
NaN	NaN	NaN	NaN	NaN	NaN	NaN	NaN	NaN	NaN	29.1279	30.14904	NaN	NaN	9	1035.4985	161.02	AEGLDTQRF	P01732;P01732-3;P01732-2	P01732	CD8A	T-cell surface glycoprotein CD8 alpha chain
NaN	NaN	NaN	NaN	NaN	NaN	NaN	NaN	NaN	NaN	23.18615	22.19184	NaN	NaN	9	1001.5182	82.386	AEGLLSHYL	Q9UL45-2;Q9UL45	Q9UL45-2	BLOC1S6	Biogenesis of lysosome-related organelles complex 1 subunit 6
NaN	NaN	NaN	NaN	NaN	NaN	NaN	NaN	NaN	NaN	NaN	25.3072	NaN	NaN	9	966.51345	109.36	AEGLNLHTI	P36405	P36405	ARL3	ADP-ribosylation factor-like protein 3
NaN	NaN	NaN	NaN	NaN	22.61027	NaN	NaN	NaN	NaN	NaN	NaN	NaN	NaN	14	1598.9144	46.964	AEGLRQLYAQKLLP	Q9H4M9	Q9H4M9	EHD1	EH domain-containing protein 1
NaN	NaN	NaN	NaN	NaN	23.01313	NaN	NaN	NaN	NaN	NaN	NaN	NaN	NaN	15	1711.9985	79.771	AEGLRQLYAQKLLPL	Q9H4M9	Q9H4M9	EHD1	EH domain-containing protein 1
NaN	NaN	NaN	NaN	NaN	NaN	NaN	NaN	NaN	NaN	26.63353	27.07122	NaN	NaN	9	1017.488	100.84	AEGNHIKSY	Q5T7W0-2;Q5T7W0-4;Q5T7W0	Q5T7W0-2	ZNF618	Zinc finger protein 618
NaN	NaN	NaN	NaN	NaN	NaN	NaN	NaN	NaN	NaN	26.05546	25.82895	NaN	NaN	9	1043.4672	83.429	AEGNSRFTY	P02452;P08123;P02458-3;P02458-1;P02458	P02452	COL1A1;COL1A2;COL2A1	Collagen alpha-1(I) chain;Collagen alpha-2(I) chain;Collagen alpha-1(II) chain;Collagen alpha-1(II) chain;Chondrocalcin
NaN	NaN	NaN	NaN	NaN	NaN	NaN	NaN	NaN	NaN	29.26705	29.80176	NaN	NaN	9	922.52362	107.29	AEGPPRLAI	Q15773	Q15773	MLF2	Myeloid leukemia factor 2
NaN	NaN	NaN	NaN	NaN	NaN	NaN	NaN	NaN	NaN	26.23442	26.2329	NaN	NaN	10	1178.5316	136.39	AEGQRQAQEY	P05783;CON__P05784	P05783	KRT18	Keratin, type I cytoskeletal 18
NaN	NaN	NaN	NaN	NaN	NaN	NaN	NaN	NaN	NaN	26.3165	26.87021	NaN	NaN	9	947.48585	133.6	AEGSAVKRM	Q14814-4;Q14814;Q14814-6;Q14814-5;Q14814-3;Q14814-2	Q14814-4	MEF2D	Myocyte-specific enhancer factor 2D
22.17509	22.8148	23.22158	NaN	NaN	NaN	NaN	NaN	NaN	NaN	NaN	NaN	NaN	NaN	18	1918.912	47.223	AEGSEIRLAKVDATEESD	P07237	P07237	P4HB	Protein disulfide-isomerase
NaN	NaN	NaN	NaN	NaN	NaN	NaN	NaN	NaN	NaN	25.47466	26.06753	NaN	NaN	9	961.42536	75.738	AEGSNGNKW	Q9Y2H6-2;Q9Y2H6	Q9Y2H6-2	FNDC3A	Fibronectin type-III domain-containing protein 3A
NaN	NaN	NaN	NaN	NaN	NaN	NaN	NaN	NaN	NaN	24.32622	24.3929	NaN	NaN	9	1064.5291	89.752	AEGSWFQKI	Q92888-2;Q92888;Q92888-3;Q92888-4	Q92888-4	ARHGEF1	Rho guanine nucleotide exchange factor 1
NaN	NaN	NaN	NaN	NaN	NaN	NaN	NaN	NaN	NaN	26.8028	27.3244	NaN	NaN	9	972.49886	162.5	AEGTAQQRL	Q15149;Q15149-7;Q15149-8;Q15149-9;Q15149-5;Q15149-4;Q15149-6;Q15149-2;Q15149-3	Q15149	PLEC	Plectin
NaN	NaN	NaN	NaN	NaN	NaN	NaN	NaN	NaN	NaN	27.79656	28.20825	NaN	NaN	9	945.5495	80.455	AEGTLSKKL	P42696	P42696	RBM34	RNA-binding protein 34
NaN	NaN	NaN	NaN	NaN	24.25631	NaN	NaN	NaN	NaN	NaN	NaN	NaN	NaN	14	1476.7031	138.25	AEGTWVDMTGARIA	P05452	P05452	CLEC3B	Tetranectin
NaN	NaN	NaN	NaN	NaN	25.41064	NaN	NaN	NaN	NaN	NaN	NaN	NaN	NaN	15	1639.7664	83.862	AEGTWVDMTGARIAY	P05452	P05452	CLEC3B	Tetranectin
NaN	NaN	NaN	NaN	NaN	30.57984	NaN	NaN	NaN	NaN	NaN	NaN	NaN	NaN	16	1767.8614	252.96	AEGTWVDMTGARIAYK	P05452	P05452	CLEC3B	Tetranectin
NaN	NaN	NaN	NaN	NaN	NaN	NaN	NaN	NaN	NaN	24.76451	26.07716	NaN	NaN	9	966.49232	116.35	AEGVIVGHW	Q92673	Q92673	SORL1	Sortilin-related receptor
NaN	NaN	NaN	24.82614	24.526	24.85048	24.76177	NaN	NaN	NaN	NaN	NaN	NaN	NaN	17	1776.906	180.97	AEGVIVGHWAPPIHTHG	Q92673	Q92673	SORL1	Sortilin-related receptor
NaN	NaN	NaN	NaN	NaN	NaN	NaN	NaN	NaN	NaN	25.14701	25.62204	NaN	NaN	9	863.4025	115.69	AEGVPASAY	Q8IUW3	Q8IUW3	SPATA2L	Spermatogenesis-associated protein 2-like protein
NaN	NaN	NaN	NaN	NaN	NaN	NaN	NaN	NaN	NaN	27.53609	27.76976	NaN	NaN	11	1289.655	84.817	AEGVRNIKSMW	Q05682-5;Q05682-4;Q05682-3;Q05682-6;Q05682-2;Q05682	Q05682-5	CALD1	Caldesmon
NaN	NaN	NaN	NaN	NaN	NaN	NaN	NaN	NaN	NaN	NaN	23.91789	NaN	NaN	9	894.40831	115.49	AEGVSAQSF	Q8NB37-4;Q8NB37-3;Q8NB37;Q8NB37-2	Q8NB37-4	PDDC1	Parkinson disease 7 domain-containing protein 1
NaN	NaN	NaN	NaN	NaN	NaN	NaN	NaN	NaN	NaN	26.0632	26.41759	NaN	NaN	9	1002.4883	162.49	AEHAGVRTY	Q9Y2H5	Q9Y2H5	PLEKHA6	Pleckstrin homology domain-containing family A member 6
NaN	NaN	NaN	NaN	NaN	NaN	NaN	NaN	NaN	NaN	29.5073	30.15569	NaN	NaN	10	1280.6374	151.44	AEHDRIARQW	Q969T4	Q969T4	UBE2E3	Ubiquitin-conjugating enzyme E2 E3
NaN	NaN	NaN	NaN	NaN	NaN	NaN	NaN	NaN	NaN	30.19601	30.78496	NaN	NaN	10	1298.5938	118.03	AEHDRMARQW	Q96LR5;P51965-3;P51965;P51965-2	P51965	UBE2E2;UBE2E1	Ubiquitin-conjugating enzyme E2 E2;Ubiquitin-conjugating enzyme E2 E1
NaN	NaN	NaN	NaN	NaN	NaN	NaN	NaN	NaN	NaN	25.52698	25.41241	NaN	NaN	9	1033.4353	119.89	AEHDSELSF	Q9UNA1-2;Q9UNA1	Q9UNA1-2	ARHGAP26	Rho GTPase-activating protein 26
NaN	NaN	NaN	NaN	NaN	NaN	NaN	NaN	NaN	NaN	25.1166	25.58635	NaN	NaN	9	1060.5189	107.01	AEHDVTVKY	Q8IYS1	Q8IYS1	PM20D2	Peptidase M20 domain-containing protein 2
24.68571	24.12471	24.63909	NaN	NaN	NaN	NaN	NaN	NaN	NaN	NaN	NaN	NaN	NaN	16	1781.8003	76.85	AEHEIRNISCAAQDPE	Q92625;Q7Z6G8-9;Q7Z6G8-8;Q7Z6G8-10;Q7Z6G8-7;Q7Z6G8-2;Q7Z6G8-5;Q7Z6G8-4;Q7Z6G8-3;Q7Z6G8-6;Q7Z6G8	Q92625	ANKS1A;ANKS1B	Ankyrin repeat and SAM domain-containing protein 1A;Ankyrin repeat and sterile alpha motif domain-containing protein 1B
NaN	NaN	NaN	NaN	NaN	NaN	NaN	NaN	NaN	NaN	25.17421	25.94771	NaN	NaN	9	1157.5254	146.58	AEHFEKHNF	Q96KP1	Q96KP1	EXOC2	Exocyst complex component 2
NaN	NaN	NaN	NaN	NaN	NaN	NaN	NaN	NaN	NaN	29.89293	29.80207	NaN	NaN	9	1131.5019	155.88	AEHFLEQQM	P49368;P49368-2	P49368	CCT3	T-complex protein 1 subunit gamma
NaN	NaN	NaN	NaN	NaN	NaN	NaN	NaN	NaN	NaN	27.29202	NaN	NaN	NaN	10	1232.5098	103.83	AEHGDQDYIW	P55061;P55061-2	P55061	TMBIM6	Bax inhibitor 1
NaN	NaN	NaN	NaN	NaN	NaN	NaN	NaN	NaN	NaN	27.9536	28.94282	NaN	NaN	11	1344.6211	205.18	AEHLGDFHRTY	Q92530	Q92530	PSMF1	Proteasome inhibitor PI31 subunit
NaN	NaN	NaN	NaN	NaN	NaN	NaN	NaN	NaN	NaN	NaN	NaN	NaN	26.07361	9	1137.5342	97.071	AEHLTYLEY	Q7LDG7;Q7LDG7-4;Q7LDG7-2	Q7LDG7	RASGRP2	RAS guanyl-releasing protein 2
NaN	NaN	NaN	NaN	NaN	NaN	NaN	NaN	NaN	NaN	26.10376	27.25115	NaN	NaN	10	1138.552	77.662	AEHPNPGVRY	Q8N9I9;Q8N9I9-2	Q8N9I9	DTX3	Probable E3 ubiquitin-protein ligase DTX3
NaN	NaN	NaN	NaN	NaN	NaN	NaN	NaN	NaN	NaN	24.38739	25.79882	NaN	NaN	10	1296.6323	120.54	AEHREVRHTY	Q8NAN2;Q8NAN2-2	Q8NAN2	FAM73A	Protein FAM73A
NaN	NaN	NaN	NaN	NaN	NaN	NaN	NaN	NaN	NaN	26.13473	26.63492	NaN	NaN	9	1014.4771	138.62	AEHSTITAW	P43490	P43490	NAMPT	Nicotinamide phosphoribosyltransferase
NaN	NaN	NaN	NaN	NaN	NaN	NaN	NaN	NaN	NaN	26.60187	26.77819	NaN	NaN	9	1003.4975	108.24	AEHSTVITF	Q96RL7-4;Q96RL7-2;Q96RL7-3;Q96RL7;Q709C8-3;Q709C8;Q709C8-4;Q709C8-2	Q709C8-3	VPS13A;VPS13C	Vacuolar protein sorting-associated protein 13A;Vacuolar protein sorting-associated protein 13C
NaN	NaN	NaN	NaN	NaN	NaN	NaN	NaN	NaN	NaN	25.21026	25.01542	NaN	NaN	11	1271.6622	101.38	AEIAAQRTINW	Q5T4S7;Q5T4S7-2;Q5T4S7-4;Q5T4S7-3	Q5T4S7	UBR4	E3 ubiquitin-protein ligase UBR4
NaN	NaN	NaN	NaN	NaN	NaN	NaN	NaN	NaN	NaN	24.18548	NaN	NaN	NaN	10	1030.5407	93.649	AEIARSNASL	P12270	P12270	TPR	Nucleoprotein TPR
NaN	NaN	NaN	NaN	NaN	NaN	NaN	NaN	NaN	NaN	25.52823	26.5732	NaN	NaN	9	893.44945	97.473	AEIASALGY	O00141;O00141-4;O00141-3;O00141-5;O00141-2;Q96BR1-2;Q96BR1	O00141	SGK1;SGK3	Serine/threonine-protein kinase Sgk1;Serine/threonine-protein kinase Sgk3
NaN	NaN	NaN	NaN	NaN	NaN	NaN	NaN	NaN	NaN	27.08335	26.51788	NaN	NaN	9	1091.6087	76.679	AEIATYRRL	P05783;CON__P05784	P05783	KRT18	Keratin, type I cytoskeletal 18
NaN	NaN	NaN	NaN	NaN	NaN	NaN	NaN	NaN	NaN	29.38591	29.08899	NaN	NaN	10	1136.5098	157.99	AEIDARNDSF	Q01082;Q01082-2;Q01082-3	Q01082	SPTBN1	Spectrin beta chain, non-erythrocytic 1
NaN	NaN	NaN	NaN	NaN	NaN	NaN	NaN	NaN	NaN	25.99624	26.48686	NaN	NaN	9	1004.4451	87.181	AEIDEPNAF	Q8NB46	Q8NB46	ANKRD52	Serine/threonine-protein phosphatase 6 regulatory ankyrin repeat subunit C
NaN	NaN	NaN	NaN	NaN	NaN	NaN	NaN	NaN	NaN	25.14791	25.27394	NaN	NaN	10	1151.571	112.11	AEIDKLATEY	Q9UNL4-3;Q9UNL4-4;Q9UNL4-7;Q9UNL4-5;Q9UNL4-6;Q9UNL4-2;Q9UNL4;Q9UNL4-8	Q9UNL4-3	ING4	Inhibitor of growth protein 4
NaN	NaN	NaN	NaN	NaN	NaN	NaN	NaN	NaN	NaN	29.37021	28.71493	NaN	NaN	9	1024.5189	151.5	AEIDSIHQL	Q9P2W9	Q9P2W9	STX18	Syntaxin-18
NaN	NaN	NaN	NaN	NaN	NaN	NaN	NaN	NaN	NaN	25.19208	26.46184	NaN	NaN	9	1052.4775	90.657	AEIEADRSY	Q13753-2;Q13753	Q13753-2	LAMC2	Laminin subunit gamma-2
NaN	NaN	NaN	NaN	NaN	NaN	NaN	NaN	NaN	NaN	25.32646	25.72635	NaN	NaN	11	1328.7048	103.34	AEIEEDKARRI	P78527-2;P78527	P78527-2	PRKDC	DNA-dependent protein kinase catalytic subunit
NaN	NaN	NaN	NaN	NaN	NaN	NaN	NaN	NaN	NaN	26.70094	26.96466	NaN	NaN	9	1073.6155	80.438	AEIEIMKKL	Q9Y6M1-1;Q9Y6M1;Q9Y6M1-5;Q9Y6M1-6;Q9Y6M1-3;Q9Y6M1-4	Q9Y6M1-1	IGF2BP2	Insulin-like growth factor 2 mRNA-binding protein 2
NaN	NaN	NaN	NaN	NaN	NaN	NaN	NaN	NaN	NaN	27.16615	27.3803	NaN	NaN	10	1177.6343	121.85	AEIEKLGQKY	Q9Y324	Q9Y324	FCF1	rRNA-processing protein FCF1 homolog
NaN	NaN	NaN	NaN	NaN	NaN	NaN	NaN	NaN	NaN	28.82004	28.8325	NaN	NaN	10	1249.6554	142.83	AEIEQKIKEY	Q9NS23-4;Q9NS23-2;Q9NS23-5;Q9NS23;Q9NS23-9	Q9NS23-4	RASSF1	Ras association domain-containing protein 1
NaN	NaN	NaN	NaN	NaN	NaN	NaN	NaN	NaN	NaN	24.01018	25.00101	NaN	NaN	9	853.38176	143.85	AEIGASGSY	Q7L5A3-3;Q7L5A3-2;Q7L5A3	Q7L5A3-3	FAM214B	Protein FAM214B
NaN	NaN	NaN	NaN	22.51453	NaN	NaN	NaN	NaN	NaN	NaN	NaN	NaN	NaN	14	1733.906	79.875	AEIHRLKKEEQQPE	A4D1P6;A4D1P6-2;A4D1P6-3	A4D1P6	WDR91	WD repeat-containing protein 91
NaN	NaN	NaN	NaN	NaN	NaN	NaN	NaN	NaN	NaN	27.21937	27.16202	NaN	NaN	8	925.46577	117.7	AEIIASHW	Q9P2R3;Q9P2R3-2;Q9P2R3-4	Q9P2R3	ANKFY1	Rabankyrin-5
NaN	NaN	NaN	NaN	NaN	NaN	NaN	NaN	NaN	NaN	28.40365	29.2442	NaN	NaN	9	1115.5863	131.22	AEIIKEDLW	Q9H0U9	Q9H0U9	TSPYL1	Testis-specific Y-encoded-like protein 1
NaN	NaN	NaN	NaN	NaN	NaN	NaN	NaN	NaN	NaN	26.58449	27.18707	NaN	NaN	9	1047.5825	81.642	AEIISRRGF	P55265;P55265-4;P55265-5;P55265-2;P55265-3	P55265	ADAR	Double-stranded RNA-specific adenosine deaminase
NaN	NaN	NaN	NaN	NaN	NaN	NaN	NaN	NaN	NaN	NaN	24.51008	NaN	NaN	9	1186.6499	105.57	AEIKHKYLW	P09668	P09668	CTSH	Pro-cathepsin H;Cathepsin H mini chain;Cathepsin H;Cathepsin H heavy chain;Cathepsin H light chain
NaN	NaN	NaN	22.5819	22.48881	NaN	NaN	NaN	NaN	NaN	NaN	NaN	NaN	NaN	14	1666.9842	96.464	AEIKRINKELANIR	O94973;O94973-2;O94973-3;O95782-2;O95782	O95782-2	AP2A2;AP2A1	AP-2 complex subunit alpha-2;AP-2 complex subunit alpha-1
22.75058	21.65298	22.98423	NaN	NaN	NaN	NaN	NaN	NaN	NaN	NaN	NaN	NaN	NaN	14	1457.725	134.3	AEILEIADTPSGDK	P08133-2;P08133	P08133-2	ANXA6	Annexin A6
NaN	NaN	NaN	NaN	NaN	NaN	NaN	NaN	NaN	NaN	28.36102	28.32217	NaN	NaN	9	1058.5397	164.71	AEILLSNHY	Q8TEM1	Q8TEM1	NUP210	Nuclear pore membrane glycoprotein 210
NaN	NaN	NaN	NaN	NaN	NaN	NaN	NaN	NaN	NaN	26.29842	26.43403	NaN	NaN	11	1333.6262	147.75	AEINENNVREF	Q9NS73-3;Q9NS73-2;Q9NS73-5;Q9NS73	Q9NS73-3	MBIP	MAP3K12-binding inhibitory protein 1
NaN	NaN	NaN	NaN	NaN	NaN	NaN	NaN	NaN	NaN	27.85935	27.91775	NaN	NaN	9	1026.6073	138.54	AEINNIIKI	P11388;P11388-2;P11388-3;P11388-4;Q02880-2;Q02880	P11388	TOP2A;TOP2B	DNA topoisomerase 2-alpha;DNA topoisomerase 2-beta
NaN	NaN	NaN	NaN	NaN	NaN	NaN	NaN	NaN	NaN	25.33943	25.74584	NaN	NaN	10	1148.5826	84.213	AEIRAINEAY	P08133-2;P08133	P08133-2	ANXA6	Annexin A6
NaN	NaN	NaN	NaN	NaN	NaN	NaN	NaN	NaN	NaN	NaN	25.57326	NaN	NaN	10	1358.6844	91.937	AEIRQQRWSW	Q3KQU3-4;Q3KQU3;Q3KQU3-2	Q3KQU3-4	MAP7D1	MAP7 domain-containing protein 1
NaN	NaN	NaN	NaN	NaN	NaN	NaN	NaN	NaN	NaN	24.3032	25.08067	NaN	NaN	10	1281.7194	94.309	AEIRRFIKSY	O14646-2;O14646	O14646-2	CHD1	Chromodomain-helicase-DNA-binding protein 1
NaN	NaN	NaN	NaN	NaN	NaN	NaN	NaN	NaN	NaN	28.82244	29.6848	NaN	NaN	9	1073.5869	120.87	AEIRSLVTW	O14879;P09913	O14879	IFIT3;IFIT2	Interferon-induced protein with tetratricopeptide repeats 3;Interferon-induced protein with tetratricopeptide repeats 2
NaN	NaN	NaN	NaN	NaN	NaN	NaN	NaN	NaN	NaN	25.9378	26.38832	NaN	NaN	11	1415.727	146.69	AEISENRKRQW	Q6IQ49-2;Q6IQ49;Q6IQ49-3	Q6IQ49-2	SDE2	Protein SDE2 homolog
NaN	NaN	NaN	NaN	NaN	NaN	NaN	NaN	NaN	NaN	28.68649	28.71509	NaN	NaN	9	958.53351	121.09	AEITDKLGL	P84077;P61204;P61204-2	P84077	ARF1;ARF3	ADP-ribosylation factor 1;ADP-ribosylation factor 3
NaN	NaN	NaN	NaN	NaN	NaN	NaN	NaN	NaN	NaN	29.45748	29.89345	NaN	NaN	11	1260.5622	219.72	AEIVEGENHTY	P21333-2;P21333	P21333-2	FLNA	Filamin-A
NaN	NaN	NaN	NaN	NaN	NaN	NaN	NaN	NaN	NaN	24.59189	25.24565	NaN	NaN	10	1303.6925	82.645	AEIYKYAKRY	Q9Y4D7	Q9Y4D7	PLXND1	Plexin-D1
NaN	NaN	NaN	NaN	NaN	NaN	NaN	NaN	NaN	NaN	31.20408	31.62793	NaN	NaN	9	1014.5458	186.54	AEKAEAQRL	Q96PP8	Q96PP8	GBP5	Guanylate-binding protein 5
NaN	NaN	NaN	NaN	NaN	NaN	NaN	NaN	NaN	NaN	27.87027	28.34469	NaN	NaN	10	1104.5815	125.83	AEKAPTNIVY	P15927;P15927-2;P15927-3	P15927	RPA2	Replication protein A 32 kDa subunit
NaN	NaN	NaN	NaN	NaN	NaN	NaN	NaN	NaN	NaN	28.35574	29.38679	NaN	NaN	10	1150.587	162.64	AEKAVTKEEF	P08865	P08865	RPSA	40S ribosomal protein SA
NaN	NaN	NaN	NaN	NaN	NaN	NaN	NaN	NaN	NaN	28.68117	30.03826	NaN	NaN	9	1087.5298	124.81	AEKAYHEQL	P68363;P68363-2;P68366;P68366-2;Q9NY65;Q9NY65-2;Q71U36;Q71U36-2;Q13748;Q13748-2;Q6PEY2;Q9BQE3	P68363	TUBA1B;TUBA4A;TUBA8;TUBA1A;TUBA3C;TUBA3E;TUBA1C	Tubulin alpha-1B chain;Tubulin alpha-4A chain;Tubulin alpha-8 chain;Tubulin alpha-1A chain;Tubulin alpha-3C/D chain;Tubulin alpha-3E chain;Tubulin alpha-1C chain
NaN	NaN	NaN	NaN	NaN	NaN	NaN	NaN	NaN	NaN	24.87783	NaN	NaN	NaN	9	1150.5295	82.241	AEKDNFLEW	Q9H089	Q9H089	LSG1	Large subunit GTPase 1 homolog
NaN	NaN	NaN	NaN	NaN	NaN	NaN	NaN	NaN	NaN	24.55456	24.31776	NaN	NaN	12	1359.583	85.744	AEKDSASTEPYY	Q99707;Q99707-2	Q99707	MTR	Methionine synthase
NaN	NaN	NaN	NaN	NaN	NaN	NaN	NaN	NaN	NaN	26.92988	26.43562	NaN	NaN	10	1107.5084	107.15	AEKDSLDPSF	Q07666-2;Q07666;Q07666-3;Q5VWX1;O75525-2;O75525	Q07666-2	KHDRBS1;KHDRBS2;KHDRBS3	KH domain-containing, RNA-binding, signal transduction-associated protein 1;KH domain-containing, RNA-binding, signal transduction-associated protein 2;KH domain-containing, RNA-binding, signal transduction-associated protein 3
NaN	NaN	NaN	NaN	NaN	NaN	NaN	NaN	NaN	NaN	25.96362	26.45631	NaN	NaN	10	1181.5564	105.52	AEKEDNVKSY	Q13075;Q13075-2	Q13075	NAIP	Baculoviral IAP repeat-containing protein 1
NaN	NaN	NaN	NaN	NaN	NaN	NaN	NaN	NaN	NaN	28.59249	28.33356	NaN	NaN	10	1272.6422	112.11	AEKEEENRRL	Q9UJU6;Q9UJU6-5;Q9UJU6-6;Q9UJU6-2;Q9UJU6-3;Q9UJU6-4	Q9UJU6-6	DBNL	Drebrin-like protein
NaN	NaN	NaN	NaN	NaN	NaN	NaN	NaN	NaN	NaN	24.45695	24.37921	NaN	NaN	11	1380.6674	69.451	AEKEFELRSSW	Q9P246-2;Q9P246;Q9P246-3	Q9P246-2	STIM2	Stromal interaction molecule 2
NaN	NaN	NaN	NaN	NaN	NaN	NaN	NaN	NaN	NaN	26.80354	26.96477	NaN	NaN	11	1301.5888	204.34	AEKELESHSSW	Q13586;Q13586-2	Q13586	STIM1	Stromal interaction molecule 1
NaN	NaN	NaN	NaN	NaN	NaN	NaN	NaN	NaN	NaN	26.8804	26.23657	NaN	NaN	9	1129.5768	93.556	AEKELHEKF	Q9NVA2;Q9NVA2-2;Q14141-2;Q14141-4;Q14141	Q14141-2	SEPT11;SEPT6	Septin-11;Septin-6
NaN	NaN	NaN	NaN	NaN	NaN	NaN	NaN	NaN	NaN	26.5729	27.17655	NaN	NaN	10	1260.6099	129.85	AEKELTDRNW	Q9UKX7	Q9UKX7	NUP50	Nuclear pore complex protein Nup50
NaN	NaN	NaN	NaN	NaN	NaN	NaN	NaN	NaN	NaN	24.93387	25.7895	NaN	NaN	9	1015.555	135	AEKELVQSL	O15460-2;O15460	O15460-2	P4HA2	Prolyl 4-hydroxylase subunit alpha-2
NaN	NaN	NaN	NaN	NaN	NaN	NaN	NaN	NaN	NaN	26.54227	28.46264	NaN	NaN	9	1134.6033	149.65	AEKEQVIRY	Q9BRK4	Q9BRK4	LZTS2	Leucine zipper putative tumor suppressor 2
NaN	NaN	NaN	NaN	NaN	NaN	NaN	NaN	NaN	NaN	28.35586	28.56975	NaN	NaN	10	1092.5815	117.31	AEKEVKGAVY	Q16531;Q16531-2	Q16531	DDB1	DNA damage-binding protein 1
NaN	NaN	NaN	NaN	NaN	NaN	NaN	NaN	NaN	NaN	24.15368	25.86318	NaN	NaN	11	1187.5823	100.02	AEKGDGAELIW	Q9UBT2-2;Q9UBT2	Q9UBT2-2	UBA2	SUMO-activating enzyme subunit 2
NaN	NaN	NaN	NaN	NaN	NaN	NaN	NaN	NaN	NaN	23.88054	24.80336	NaN	NaN	10	959.48248	101.9	AEKGGGKAGW	Q92833-2;Q92833-3;Q92833	Q92833-2	JARID2	Protein Jumonji
NaN	NaN	NaN	NaN	NaN	26.92093	NaN	NaN	NaN	NaN	NaN	NaN	NaN	NaN	15	1429.7889	85.163	AEKGVRTLTAAAVSG	O60664-3;O60664;O60664-4	O60664-3	PLIN3	Perilipin-3
NaN	NaN	NaN	NaN	NaN	26.28546	NaN	NaN	NaN	NaN	NaN	NaN	NaN	NaN	16	1500.826	116.71	AEKGVRTLTAAAVSGA	O60664-3;O60664;O60664-4	O60664-3	PLIN3	Perilipin-3
NaN	NaN	NaN	NaN	NaN	31.22424	NaN	NaN	NaN	NaN	NaN	NaN	NaN	NaN	17	1628.8846	171.26	AEKGVRTLTAAAVSGAQ	O60664-3;O60664;O60664-4	O60664-3	PLIN3	Perilipin-3
NaN	NaN	NaN	NaN	NaN	27.65895	NaN	NaN	NaN	NaN	NaN	NaN	NaN	NaN	18	1725.9373	160.84	AEKGVRTLTAAAVSGAQP	O60664-3;O60664;O60664-4	O60664-3	PLIN3	Perilipin-3
NaN	NaN	NaN	NaN	NaN	24.02732	NaN	NaN	NaN	NaN	NaN	NaN	NaN	NaN	19	1839.0214	128.76	AEKGVRTLTAAAVSGAQPI	O60664-3;O60664;O60664-4	O60664-3	PLIN3	Perilipin-3
NaN	NaN	NaN	NaN	NaN	23.77415	NaN	NaN	NaN	NaN	NaN	NaN	NaN	NaN	20	1952.1055	75.358	AEKGVRTLTAAAVSGAQPIL	O60664-3;O60664;O60664-4	O60664-3	PLIN3	Perilipin-3
NaN	NaN	NaN	NaN	NaN	NaN	25.66595	NaN	NaN	NaN	NaN	NaN	NaN	NaN	15	1731.9883	126.16	AEKLARDLKAVKYVE	P60953;P60953-1	P60953	CDC42	Cell division control protein 42 homolog
NaN	NaN	NaN	NaN	NaN	NaN	NaN	NaN	NaN	NaN	NaN	NaN	NaN	25.35151	9	951.46616	144.9	AEKLGGQSY	Q7Z5G4;Q7Z5G4-3	Q7Z5G4	GOLGA7	Golgin subfamily A member 7
NaN	NaN	NaN	NaN	NaN	NaN	NaN	NaN	NaN	NaN	30.13663	30.04791	NaN	NaN	9	1049.5757	176.79	AEKLITQTF	Q9Y266	Q9Y266	NUDC	Nuclear migration protein nudC
NaN	NaN	NaN	NaN	NaN	NaN	NaN	NaN	NaN	NaN	24.86448	25.8122	NaN	NaN	9	1071.5237	110.12	AEKLYTQGY	Q13472-2;Q13472;Q13472-3	Q13472-2	TOP3A	DNA topoisomerase 3-alpha
NaN	NaN	NaN	NaN	NaN	NaN	NaN	NaN	NaN	NaN	24.38357	NaN	NaN	NaN	9	1112.5138	80.684	AEKNFEVNY	Q99996-5;Q99996-3;Q99996-2;Q99996;Q99996-6;Q99996-4	Q99996-5	AKAP9	A-kinase anchor protein 9
NaN	NaN	NaN	NaN	NaN	NaN	NaN	NaN	NaN	NaN	26.70425	26.55154	NaN	NaN	9	1057.6132	160.16	AEKNVEKKI	P40429	P40429	RPL13A	60S ribosomal protein L13a
NaN	NaN	NaN	NaN	NaN	NaN	NaN	NaN	NaN	NaN	24.41086	25.62729	NaN	NaN	12	1463.7984	135.91	AEKNVEKKIDKY	P40429	P40429	RPL13A	60S ribosomal protein L13a
NaN	NaN	NaN	NaN	NaN	NaN	NaN	NaN	NaN	NaN	NaN	23.69572	NaN	NaN	9	1063.5411	93.992	AEKQAARQY	Q6EMB2;Q6EMB2-2	Q6EMB2	TTLL5	Tubulin polyglutamylase TTLL5
NaN	NaN	NaN	NaN	NaN	NaN	NaN	NaN	NaN	NaN	23.34449	24.66085	NaN	NaN	8	982.46208	113.5	AEKQGHQW	P35658-2;P35658-4;P35658;P35658-3;P35658-5	P35658-2	NUP214	Nuclear pore complex protein Nup214
NaN	NaN	NaN	NaN	NaN	24.9004	NaN	NaN	NaN	NaN	NaN	NaN	NaN	NaN	15	1701.8396	130.47	AEKQYGFCKATLSEK	P02765	P02765	AHSG	Alpha-2-HS-glycoprotein;Alpha-2-HS-glycoprotein chain A;Alpha-2-HS-glycoprotein chain B
NaN	NaN	NaN	NaN	NaN	24.83224	NaN	NaN	NaN	NaN	NaN	NaN	NaN	NaN	16	1814.9237	60.158	AEKQYGFCKATLSEKL	P02765	P02765	AHSG	Alpha-2-HS-glycoprotein;Alpha-2-HS-glycoprotein chain A;Alpha-2-HS-glycoprotein chain B
NaN	NaN	NaN	NaN	NaN	24.60637	NaN	NaN	NaN	NaN	NaN	NaN	NaN	NaN	14	1571.8744	55.176	AEKRAAEKVSEARK	O75348	O75348	ATP6V1G1	V-type proton ATPase subunit G 1
NaN	NaN	NaN	NaN	NaN	26.54451	NaN	NaN	NaN	NaN	NaN	NaN	NaN	NaN	15	1727.9755	150.39	AEKRAAEKVSEARKR	O75348	O75348	ATP6V1G1	V-type proton ATPase subunit G 1
NaN	NaN	NaN	NaN	NaN	NaN	NaN	NaN	NaN	NaN	25.24985	26.56924	NaN	NaN	9	1084.5513	78.113	AEKRDPQEL	Q9UHR5-2;Q9UHR5	Q9UHR5-2	SAP30BP	SAP30-binding protein
NaN	NaN	NaN	22.26339	21.9878	NaN	NaN	NaN	NaN	NaN	NaN	NaN	NaN	NaN	18	2051.1388	48.053	AEKRPILSVQRRGSPNPF	Q8NE00;Q8NE00-2	Q8NE00	TMEM104	Transmembrane protein 104
NaN	NaN	NaN	NaN	NaN	NaN	NaN	NaN	NaN	NaN	23.22038	25.08144	NaN	NaN	12	1424.6684	187.99	AEKSQERPGNFY	Q6ZUJ8;Q6ZUJ8-2;Q6ZUJ8-3	Q6ZUJ8	PIK3AP1	Phosphoinositide 3-kinase adapter protein 1
NaN	NaN	NaN	NaN	NaN	24.22376	NaN	NaN	NaN	NaN	NaN	NaN	NaN	NaN	19	2106.1909	110.12	AEKTGAQELLRVLRAQPVQ	P06396;P06396-2;P06396-4;P06396-3	P06396	GSN	Gelsolin
NaN	NaN	NaN	NaN	NaN	25.91244	NaN	NaN	NaN	NaN	NaN	NaN	NaN	NaN	21	2276.2965	99.86	AEKTGAQELLRVLRAQPVQVA	P06396;P06396-2;P06396-4;P06396-3	P06396	GSN	Gelsolin
NaN	NaN	NaN	24.98068	24.58864	24.53243	23.54239	NaN	NaN	NaN	NaN	NaN	NaN	NaN	14	1385.7151	166.97	AEKVANAESLNAIG	P02786	P02786	TFRC	Transferrin receptor protein 1;Transferrin receptor protein 1, serum form
22.79112	22.82408	22.96812	NaN	NaN	NaN	NaN	NaN	NaN	NaN	NaN	NaN	NaN	NaN	15	1484.7835	155	AEKVANAESLNAIGV	P02786	P02786	TFRC	Transferrin receptor protein 1;Transferrin receptor protein 1, serum form
NaN	NaN	NaN	NaN	NaN	NaN	NaN	NaN	NaN	NaN	25.48628	26.27476	NaN	NaN	9	1065.5342	132.84	AEKVEEKSF	O43374;C9J798	O43374	RASA4;RASA4B	Ras GTPase-activating protein 4;Putative Ras GTPase-activating protein 4B
NaN	NaN	NaN	NaN	NaN	NaN	NaN	NaN	NaN	NaN	24.77776	NaN	NaN	NaN	10	1261.6013	107.1	AEKVEQLMEW	Q13454-2;Q13454	Q13454-2	TUSC3	Tumor suppressor candidate 3
NaN	NaN	NaN	NaN	NaN	NaN	NaN	NaN	NaN	NaN	29.92054	30.97042	NaN	NaN	11	1144.6241	115.29	AEKVIGAGKSW	P21291	P21291	CSRP1	Cysteine and glycine-rich protein 1
NaN	NaN	NaN	NaN	NaN	NaN	NaN	NaN	22.41217	21.73773	NaN	NaN	NaN	NaN	8	814.49125	174.52	AEKVLAGK	P38405;P38405-2;P38405-3;P63092-3;P63092-2;P63092;P63092-4;Q5JWF2-2;Q5JWF2	P63092-3	GNAL;GNAS	Guanine nucleotide-binding protein G(olf) subunit alpha;Guanine nucleotide-binding protein G(s) subunit alpha isoforms short;Guanine nucleotide-binding protein G(s) subunit alpha isoforms XLas
NaN	NaN	NaN	NaN	NaN	NaN	NaN	NaN	NaN	NaN	27.63775	27.77812	NaN	NaN	8	920.50797	139.68	AELAARKY	Q13098-7;Q13098-5;Q13098;Q13098-6	Q13098-7	GPS1	COP9 signalosome complex subunit 1
NaN	NaN	NaN	NaN	NaN	NaN	NaN	NaN	NaN	NaN	23.52707	24.22656	NaN	NaN	10	1114.5771	108.74	AELAEGALRW	O00189	O00189	AP4M1	AP-4 complex subunit mu-1
NaN	NaN	NaN	NaN	NaN	NaN	NaN	NaN	NaN	NaN	24.50815	25.93959	NaN	NaN	10	1215.6136	88.136	AELAEIQEKW	Q8NF91-4;Q8NF91;Q8NF91-8;Q8NF91-2	Q8NF91-4	SYNE1	Nesprin-1
NaN	NaN	NaN	NaN	NaN	NaN	NaN	NaN	NaN	NaN	24.76476	24.19505	NaN	NaN	10	1257.6466	73.887	AELAEVRREW	Q9H3S7	Q9H3S7	PTPN23	Tyrosine-protein phosphatase non-receptor type 23
NaN	NaN	NaN	NaN	NaN	NaN	NaN	NaN	NaN	NaN	25.02905	26.34932	NaN	NaN	10	1068.6655	66.568	AELAGVIKRL	P63096-2;P63096	P63096-2	GNAI1	Guanine nucleotide-binding protein G(i) subunit alpha-1
NaN	NaN	NaN	NaN	NaN	NaN	NaN	NaN	NaN	NaN	27.2624	27.52999	NaN	NaN	9	987.51378	111.74	AELAVGSRW	Q9BPX6-2;Q9BPX6;Q9BPX6-3	Q9BPX6-2	MICU1	Calcium uptake protein 1, mitochondrial
NaN	NaN	NaN	NaN	NaN	NaN	NaN	NaN	NaN	NaN	23.88166	25.38288	NaN	NaN	11	1238.6507	68.069	AELDGSTKKKY	Q5T7W7	Q5T7W7	TSTD2	Thiosulfate sulfurtransferase/rhodanese-like domain-containing protein 2
NaN	NaN	NaN	NaN	NaN	NaN	NaN	NaN	NaN	NaN	25.71471	24.34089	NaN	NaN	9	970.49713	102.62	AELDIPQSV	O96005-4;O96005;O96005-3	O96005-4	CLPTM1	Cleft lip and palate transmembrane protein 1
NaN	NaN	NaN	NaN	NaN	NaN	NaN	NaN	NaN	NaN	25.96246	26.44925	NaN	NaN	9	1064.5502	107.9	AELDKTNKF	Q9UNA1-2;Q9UNA1	Q9UNA1-2	ARHGAP26	Rho GTPase-activating protein 26
NaN	NaN	NaN	NaN	NaN	NaN	NaN	NaN	NaN	NaN	28.97888	29.81807	NaN	NaN	10	1205.6404	117.53	AELDRQIKSF	Q13813;Q13813-2;Q13813-3	Q13813-3	SPTAN1	Spectrin alpha chain, non-erythrocytic 1
NaN	NaN	NaN	NaN	NaN	NaN	NaN	NaN	NaN	NaN	26.63201	27.65969	NaN	NaN	11	1319.5928	172.59	AELDTVCRHNY	P01920	P01920	HLA-DQB1	HLA class II histocompatibility antigen, DQ beta 1 chain
NaN	NaN	NaN	NaN	NaN	NaN	NaN	NaN	NaN	NaN	25.52334	25.92484	NaN	NaN	10	1237.5575	178.94	AELEENQRSY	P46100-2;P46100-5;P46100-3;P46100-4;P46100	P46100-2	ATRX	Transcriptional regulator ATRX
NaN	NaN	NaN	NaN	NaN	NaN	28.01569	NaN	NaN	NaN	NaN	NaN	NaN	NaN	15	1645.8312	234.61	AELEFAIQPNTTGKQ	P15311;P26038;P35241;P35241-5;P35241-3	P15311	EZR;MSN;RDX	Ezrin;Moesin;Radixin
NaN	NaN	NaN	NaN	NaN	NaN	25.89998	NaN	NaN	NaN	NaN	NaN	NaN	NaN	16	1758.9152	225.79	AELEFAIQPNTTGKQL	P15311;P26038;P35241;P35241-5;P35241-3	P15311	EZR;MSN;RDX	Ezrin;Moesin;Radixin
NaN	NaN	NaN	NaN	NaN	NaN	NaN	NaN	NaN	NaN	23.26842	25.9249	NaN	NaN	10	1062.4618	122.13	AELEHGSSAY	O95502	O95502	NPTXR	Neuronal pentraxin receptor
NaN	NaN	NaN	NaN	NaN	NaN	NaN	NaN	NaN	NaN	27.52753	27.50953	NaN	NaN	9	1070.5972	139.97	AELELQKQL	O43290	O43290	SART1	U4/U6.U5 tri-snRNP-associated protein 1
NaN	NaN	NaN	NaN	NaN	NaN	NaN	NaN	NaN	NaN	25.76941	26.10574	NaN	NaN	10	1166.5455	88.177	AELESSKEQF	P52306-2;P52306-3;P52306-4;P52306;P52306-5	P52306-2	RAP1GDS1	Rap1 GTPase-GDP dissociation stimulator 1
NaN	NaN	NaN	NaN	NaN	NaN	NaN	NaN	NaN	NaN	24.41661	24.72946	NaN	NaN	9	962.54368	94.114	AELGGLLKY	O00231;O00231-2	O00231	PSMD11	26S proteasome non-ATPase regulatory subunit 11
NaN	NaN	NaN	NaN	NaN	NaN	NaN	NaN	NaN	NaN	24.86245	24.52343	NaN	NaN	10	1107.5713	83.206	AELGTFPRAF	Q9NUP1	Q9NUP1	BLOC1S4	Biogenesis of lysosome-related organelles complex 1 subunit 4
NaN	NaN	NaN	NaN	NaN	NaN	NaN	NaN	NaN	NaN	26.39836	26.66641	NaN	NaN	9	992.55425	105.57	AELISVSKF	Q86VB7	Q86VB7	CD163	Scavenger receptor cysteine-rich type 1 protein M130;Soluble CD163
NaN	NaN	NaN	NaN	NaN	NaN	NaN	NaN	NaN	NaN	23.62956	22.8055	NaN	NaN	9	1153.6132	76.679	AELKDYLRF	P58004	P58004	SESN2	Sestrin-2
NaN	NaN	NaN	NaN	NaN	NaN	NaN	NaN	NaN	NaN	25.29137	25.66175	NaN	NaN	10	1233.6354	100.02	AELKQLNQQY	Q13416	Q13416	ORC2	Origin recognition complex subunit 2
NaN	NaN	NaN	NaN	NaN	NaN	NaN	NaN	NaN	NaN	24.95491	25.98379	NaN	NaN	9	1028.5866	136.27	AELKQVQTL	Q9UPN3;Q9UPN3-4;Q9UPN3-3;Q9UPN3-2	Q9UPN3	MACF1	Microtubule-actin cross-linking factor 1, isoforms 1/2/3/5
NaN	22.91103	23.52456	NaN	NaN	NaN	22.78634	NaN	NaN	NaN	NaN	NaN	NaN	NaN	16	1927.0375	209.66	AELLKKQEELNRKAEE	O14828;O14828-2	O14828	SCAMP3	Secretory carrier-associated membrane protein 3
NaN	NaN	NaN	NaN	NaN	NaN	NaN	NaN	NaN	NaN	24.90821	NaN	NaN	NaN	9	1019.5288	95.541	AELLQVANY	O15460-2;O15460	O15460-2	P4HA2	Prolyl 4-hydroxylase subunit alpha-2
NaN	NaN	NaN	26.67088	25.14422	NaN	NaN	NaN	NaN	NaN	NaN	NaN	NaN	NaN	14	1580.9111	77.776	AELLRALRRDLGAQ	Q9UHL4	Q9UHL4	DPP7	Dipeptidyl peptidase 2
24.96486	22.85215	23.14091	26.57216	25.09547	NaN	NaN	NaN	NaN	NaN	NaN	NaN	NaN	NaN	15	1695.938	122.33	AELLRALRRDLGAQD	Q9UHL4	Q9UHL4	DPP7	Dipeptidyl peptidase 2
NaN	NaN	NaN	NaN	22.81997	NaN	NaN	NaN	NaN	NaN	NaN	NaN	NaN	NaN	15	1812.9231	97.904	AELLRQAKHEANDYR	P14136;P14136-3;P14136-2	P14136	GFAP	Glial fibrillary acidic protein
NaN	NaN	NaN	NaN	NaN	NaN	NaN	NaN	NaN	NaN	27.21345	27.52178	NaN	NaN	9	949.45051	83.753	AELNGKDGF	P62993;P62993-2	P62993	GRB2	Growth factor receptor-bound protein 2
NaN	NaN	NaN	NaN	NaN	NaN	NaN	NaN	NaN	NaN	27.85531	28.1938	NaN	NaN	9	1013.5294	111.74	AELPGVSRW	Q9BQB6-3;Q9BQB6-2	Q9BQB6-3	VKORC1	Vitamin K epoxide reductase complex subunit 1
NaN	NaN	NaN	NaN	NaN	NaN	NaN	NaN	NaN	NaN	NaN	26.99992	NaN	NaN	9	1062.5346	138.55	AELQAQIQY	P07196	P07196	NEFL	Neurofilament light polypeptide
NaN	NaN	NaN	NaN	NaN	NaN	NaN	NaN	NaN	NaN	25.13159	26.33258	NaN	NaN	10	1135.5986	83.456	AELQSKRASF	Q15149;Q15149-7;Q15149-8;Q15149-9;Q15149-5;Q15149-4;Q15149-6;Q15149-2;Q15149-3	Q15149	PLEC	Plectin
NaN	NaN	NaN	NaN	NaN	NaN	NaN	NaN	NaN	NaN	25.86649	26.07696	NaN	NaN	10	1150.587	93.938	AELSEQIKSF	Q5JRA6;Q5JRA6-2;Q5JRA6-4	Q5JRA6	MIA3	Melanoma inhibitory activity protein 3
NaN	NaN	NaN	NaN	NaN	NaN	NaN	NaN	NaN	NaN	25.36125	25.44474	NaN	NaN	9	982.47197	102.46	AELTGDHQL	O75643	O75643	SNRNP200	U5 small nuclear ribonucleoprotein 200 kDa helicase
NaN	NaN	NaN	NaN	NaN	NaN	NaN	NaN	NaN	NaN	29.4215	29.51505	NaN	NaN	9	1042.5084	241.3	AELTPHQTF	P04844;P04844-2	P04844	RPN2	Dolichyl-diphosphooligosaccharide--protein glycosyltransferase subunit 2
NaN	NaN	NaN	NaN	NaN	NaN	NaN	NaN	NaN	NaN	26.1994	26.47294	NaN	NaN	10	1265.5564	102.51	AELYINEHDY	Q15006	Q15006	EMC2	ER membrane protein complex subunit 2
NaN	NaN	NaN	NaN	NaN	NaN	NaN	NaN	NaN	NaN	27.55647	27.20452	NaN	NaN	10	1101.5601	124.08	AEMAQNAVRL	P35222	P35222	CTNNB1	Catenin beta-1
NaN	NaN	NaN	NaN	NaN	NaN	NaN	NaN	NaN	NaN	24.14001	22.344	NaN	NaN	12	1401.6823	80.763	AEMAQNAVRLHY	P35222	P35222	CTNNB1	Catenin beta-1
NaN	NaN	NaN	NaN	NaN	NaN	NaN	NaN	NaN	NaN	23.74755	25.54413	NaN	NaN	10	1018.4641	108.09	AEMDPTTAAL	Q9H7Z6;Q9H7Z6-2	Q9H7Z6	KAT8	Histone acetyltransferase KAT8
NaN	NaN	NaN	NaN	NaN	NaN	NaN	NaN	NaN	NaN	24.26399	25.72791	NaN	NaN	9	1024.4172	171.73	AEMDPVNSY	O15090	O15090	ZNF536	Zinc finger protein 536
NaN	NaN	NaN	NaN	NaN	NaN	NaN	NaN	NaN	NaN	28.63751	28.73986	NaN	NaN	10	1392.6132	134.25	AEMEERFYRY	Q14839;Q14839-2	Q14839	CHD4	Chromodomain-helicase-DNA-binding protein 4
NaN	NaN	NaN	NaN	NaN	NaN	NaN	NaN	NaN	NaN	24.97653	25.48044	NaN	NaN	10	1033.475	114.5	AEMEGAVQSI	Q6NZI2;Q6NZI2-2	Q6NZI2	PTRF	Polymerase I and transcript release factor
NaN	NaN	NaN	NaN	NaN	NaN	NaN	NaN	NaN	NaN	23.6329	24.99339	NaN	NaN	12	1562.7188	165.18	AEMEHLLERSWY	Q86TM6;Q86TM6-3;Q86TM6-2	Q86TM6	SYVN1	E3 ubiquitin-protein ligase synoviolin
NaN	NaN	NaN	NaN	NaN	NaN	NaN	NaN	NaN	NaN	24.31927	NaN	NaN	NaN	10	1180.5798	79.974	AEMEKDLAKF	Q8TDH9;Q8TDH9-3	Q8TDH9	BLOC1S5	Biogenesis of lysosome-related organelles complex 1 subunit 5
NaN	NaN	NaN	NaN	NaN	NaN	NaN	NaN	NaN	NaN	24.78691	25.54948	NaN	NaN	9	1146.5856	128.38	AEMEKHKKF	Q15149;Q15149-7;Q15149-8;Q15149-9;Q15149-5;Q15149-4;Q15149-6;Q15149-2;Q15149-3	Q15149	PLEC	Plectin
NaN	NaN	NaN	NaN	NaN	NaN	NaN	NaN	NaN	NaN	25.01304	25.50273	NaN	NaN	10	1205.5962	92.201	AEMETQKEKI	Q9NTJ3;Q9NTJ3-2	Q9NTJ3	SMC4	Structural maintenance of chromosomes protein 4
NaN	NaN	NaN	NaN	NaN	NaN	NaN	NaN	NaN	NaN	30.11582	30.85274	NaN	NaN	10	1240.5758	131.06	AEMEVKRESY	Q92575	Q92575	UBXN4	UBX domain-containing protein 4
NaN	NaN	NaN	NaN	NaN	NaN	NaN	NaN	NaN	NaN	NaN	24.78985	NaN	NaN	10	1037.4852	91.069	AEMGLATQAF	O15027-2;O15027-4;O15027-3;O15027;O15027-5	O15027-2	SEC16A	Protein transport protein Sec16A
NaN	NaN	NaN	NaN	NaN	NaN	NaN	NaN	NaN	NaN	24.5952	24.92252	NaN	NaN	10	1062.4804	89.55	AEMGVHSVAY	Q9NWZ5-4;Q9NWZ5	Q9NWZ5-4	UCKL1	Uridine-cytidine kinase-like 1
NaN	NaN	NaN	NaN	NaN	NaN	NaN	NaN	NaN	NaN	NaN	27.06415	NaN	NaN	9	1096.4859	107.57	AEMIREEGY	Q8NFW8-2;Q8NFW8	Q8NFW8-2	CMAS	N-acylneuraminate cytidylyltransferase
NaN	NaN	NaN	NaN	NaN	NaN	NaN	NaN	NaN	NaN	25.10513	25.6255	NaN	NaN	11	1383.7584	76.332	AEMKYPKVKKY	Q8NHM5-4;Q8NHM5-2;Q8NHM5-3;Q8NHM5;Q8NHM5-5	Q8NHM5-4	KDM2B	Lysine-specific demethylase 2B
NaN	NaN	NaN	NaN	NaN	NaN	NaN	NaN	NaN	NaN	25.12822	25.46737	NaN	NaN	11	1231.6271	98.933	AEMLPGVLQQF	Q92597;Q92597-2;Q92597-3	Q92597	NDRG1	Protein NDRG1
NaN	NaN	NaN	NaN	NaN	NaN	NaN	NaN	NaN	NaN	23.51461	25.54675	NaN	NaN	10	1254.5373	116.52	AEMMELNDRF	P14136;P14136-3;P14136-2	P14136	GFAP	Glial fibrillary acidic protein
NaN	NaN	NaN	NaN	NaN	NaN	NaN	NaN	NaN	NaN	26.36863	27.05072	NaN	NaN	8	874.45824	104.37	AEMNGKLI	Q9Y6Y0	Q9Y6Y0	IVNS1ABP	Influenza virus NS1A-binding protein
NaN	NaN	NaN	NaN	NaN	NaN	NaN	NaN	NaN	NaN	27.14987	28.04942	NaN	NaN	10	1192.4931	96.034	AEMNRGSNEW	P13073	P13073	COX4I1	Cytochrome c oxidase subunit 4 isoform 1, mitochondrial
NaN	NaN	NaN	NaN	NaN	NaN	NaN	NaN	NaN	NaN	28.71116	29.05206	NaN	NaN	9	1225.555	119.21	AEMQWKRDY	O96000;O96000-2	O96000	NDUFB10	NADH dehydrogenase [ubiquinone] 1 beta subcomplex subunit 10
NaN	NaN	NaN	NaN	NaN	NaN	NaN	NaN	NaN	NaN	30.02208	29.41706	NaN	NaN	10	1227.5343	222.07	AENAEFMRNF	P09601	P09601	HMOX1	Heme oxygenase 1
NaN	NaN	NaN	NaN	NaN	NaN	NaN	NaN	NaN	NaN	24.3761	25.00945	NaN	NaN	9	910.40323	123.35	AENAGSYSL	Q13569	Q13569	TDG	G/T mismatch-specific thymine DNA glycosylase
NaN	NaN	NaN	NaN	NaN	NaN	NaN	NaN	NaN	NaN	25.86526	27.00988	NaN	NaN	9	951.44101	116.73	AENARSASF	Q9UQC2-2;Q9UQC2	Q9UQC2-2	GAB2	GRB2-associated-binding protein 2
NaN	NaN	NaN	NaN	NaN	NaN	NaN	NaN	NaN	NaN	24.15383	24.4693	NaN	NaN	9	960.46247	132.38	AENASSRNI	Q5M7Z0;Q5M7Z0-2;Q5M7Z0-3	Q5M7Z0	RNFT1	RING finger and transmembrane domain-containing protein 1
NaN	NaN	NaN	NaN	NaN	NaN	NaN	NaN	NaN	NaN	25.59044	26.03852	NaN	NaN	11	1328.6248	144.17	AENDEVKFKSY	Q6IE81-2;Q6IE81;Q6IE81-3	Q6IE81-2	JADE1	Protein Jade-1
NaN	NaN	NaN	NaN	NaN	NaN	NaN	NaN	NaN	NaN	25.01559	25.01056	NaN	NaN	9	1044.4876	101.41	AENDFLHSL	Q92608	Q92608	DOCK2	Dedicator of cytokinesis protein 2
NaN	NaN	NaN	NaN	NaN	NaN	NaN	NaN	NaN	NaN	25.18835	25.93375	NaN	NaN	9	1099.5411	97.798	AENDFVHRI	Q9Y3T6-3;Q9Y3T6	Q9Y3T6-3	R3HCC1	R3H and coiled-coil domain-containing protein 1
NaN	NaN	NaN	NaN	NaN	NaN	NaN	NaN	NaN	NaN	26.41199	26.51536	NaN	NaN	9	1092.4836	172.94	AENDPTRQY	O75376-2;O75376	O75376-2	NCOR1	Nuclear receptor corepressor 1
NaN	NaN	NaN	NaN	NaN	NaN	NaN	NaN	NaN	NaN	25.37265	25.80745	NaN	NaN	9	1036.4462	85.38	AENEENKGF	Q4ZIN3;Q4ZIN3-2	Q4ZIN3	TMEM259	Membralin
NaN	NaN	NaN	NaN	NaN	NaN	NaN	NaN	NaN	NaN	24.34103	25.13014	NaN	NaN	9	1066.4567	160.26	AENELNQSY	O15397	O15397	IPO8	Importin-8
NaN	NaN	NaN	NaN	NaN	NaN	NaN	NaN	NaN	NaN	24.87886	26.22749	NaN	NaN	10	1125.4509	151.44	AENENGSRCF	Q8TEY7-2;Q8TEY7;Q8TEY7-3	Q8TEY7-2	USP33	Ubiquitin carboxyl-terminal hydrolase 33
NaN	NaN	NaN	NaN	NaN	NaN	NaN	NaN	NaN	NaN	27.42766	27.87999	NaN	NaN	11	1305.6789	121.9	AENESKARVRF	Q9BWJ5	Q9BWJ5	SF3B5	Splicing factor 3B subunit 5
NaN	NaN	NaN	NaN	NaN	NaN	NaN	NaN	NaN	NaN	23.78686	24.24721	NaN	NaN	9	991.46445	144.38	AENESMAKI	O95466;O95466-2;O95466-3	O95466	FMNL1	Formin-like protein 1
NaN	NaN	NaN	NaN	NaN	NaN	NaN	NaN	NaN	NaN	23.82619	24.3908	NaN	NaN	10	1165.4887	111.74	AENETNEVNF	Q15369-2;Q15369	Q15369-2	TCEB1	Transcription elongation factor B polypeptide 1
NaN	NaN	NaN	NaN	NaN	NaN	NaN	NaN	NaN	NaN	25.66955	NaN	NaN	NaN	9	1037.4666	96.111	AENEYQTAI	P52907;P47755	P52907	CAPZA1;CAPZA2	F-actin-capping protein subunit alpha-1;F-actin-capping protein subunit alpha-2
NaN	NaN	NaN	NaN	NaN	NaN	NaN	NaN	NaN	NaN	24.96142	25.26921	NaN	NaN	10	984.42609	96.668	AENGGNSHSL	Q96EB1;Q96EB1-3;Q96EB1-2	Q96EB1-2	ELP4	Elongator complex protein 4
NaN	NaN	NaN	24.78581	24.22074	NaN	NaN	NaN	NaN	NaN	NaN	NaN	NaN	NaN	14	1438.778	144.27	AENGKLVINGNPIT	P04406;P04406-2	P04406	GAPDH	Glyceraldehyde-3-phosphate dehydrogenase
NaN	NaN	NaN	24.31313	24.03909	NaN	NaN	NaN	NaN	NaN	NaN	NaN	NaN	NaN	15	1551.8621	123.67	AENGKLVINGNPITI	P04406;P04406-2	P04406	GAPDH	Glyceraldehyde-3-phosphate dehydrogenase
NaN	NaN	NaN	25.03712	NaN	NaN	NaN	NaN	NaN	NaN	NaN	NaN	NaN	NaN	17	1826.989	175.74	AENGKLVINGNPITIFQ	P04406;P04406-2	P04406	GAPDH	Glyceraldehyde-3-phosphate dehydrogenase
NaN	NaN	NaN	24.24706	23.7265	NaN	NaN	NaN	NaN	NaN	NaN	NaN	NaN	NaN	22	2411.2445	145.04	AENGKLVINGNPITIFQERDPS	P04406;P04406-2	P04406	GAPDH	Glyceraldehyde-3-phosphate dehydrogenase
NaN	NaN	NaN	NaN	NaN	NaN	NaN	NaN	NaN	NaN	28.36907	28.42258	NaN	NaN	9	971.53999	120.33	AENGLTVRL	Q12789-3;Q12789	Q12789-3	GTF3C1	General transcription factor 3C polypeptide 1
NaN	NaN	NaN	NaN	NaN	NaN	24.74975	NaN	NaN	NaN	NaN	NaN	NaN	NaN	19	2107.1498	115.56	AENHVASLNLDNISKRAKK	Q13214-2;Q13214	Q13214-2	SEMA3B	Semaphorin-3B
NaN	NaN	NaN	NaN	NaN	NaN	NaN	NaN	NaN	NaN	23.58199	24.55859	NaN	NaN	11	1287.6605	106.29	AENIDAQLKRM	P37198	P37198	NUP62	Nuclear pore glycoprotein p62
NaN	NaN	NaN	NaN	NaN	NaN	NaN	NaN	NaN	NaN	26.06881	26.64485	NaN	NaN	11	1275.6095	136.63	AENIQPGEQKY	Q04637-3;Q04637;Q04637-8;Q04637-9;Q04637-4;Q04637-5;Q04637-6;Q04637-7	Q04637-3	EIF4G1	Eukaryotic translation initiation factor 4 gamma 1
NaN	NaN	NaN	NaN	NaN	NaN	NaN	NaN	NaN	NaN	25.6209	29.28229	NaN	NaN	9	1063.5662	125.16	AENISRVLY	P11216;P11217;P11217-2;P06737-2;P06737	P11216	PYGB;PYGM;PYGL	Glycogen phosphorylase, brain form;Glycogen phosphorylase, muscle form;Glycogen phosphorylase, liver form
NaN	NaN	NaN	NaN	NaN	NaN	NaN	NaN	NaN	NaN	25.44784	25.75039	NaN	NaN	9	1017.5277	137.42	AENKAKINM	P14635;P14635-2	P14635	CCNB1	G2/mitotic-specific cyclin-B1
NaN	NaN	NaN	NaN	NaN	NaN	NaN	NaN	NaN	NaN	25.03796	25.35917	NaN	NaN	9	1071.5924	138.06	AENKEIQKL	O95994	O95994	AGR2	Anterior gradient protein 2 homolog
NaN	NaN	NaN	NaN	NaN	NaN	NaN	NaN	NaN	NaN	29.23549	22.44261	NaN	NaN	9	1044.524	187.34	AENNIQPIF	P05107	P05107	ITGB2	Integrin beta-2
NaN	NaN	NaN	NaN	NaN	NaN	NaN	NaN	NaN	NaN	28.57762	28.78319	NaN	NaN	9	1004.4927	131.22	AENPGKYNI	Q00839-2;Q00839	Q00839-2	HNRNPU	Heterogeneous nuclear ribonucleoprotein U
NaN	NaN	NaN	NaN	NaN	NaN	NaN	NaN	NaN	NaN	24.06349	25.30987	NaN	NaN	10	1185.5527	119.21	AENPQNTRAW	Q96EW2	Q96EW2	HSPBAP1	HSPB1-associated protein 1
NaN	NaN	NaN	NaN	NaN	NaN	NaN	NaN	NaN	NaN	24.32773	25.56247	NaN	NaN	12	1357.5721	84.817	AENPQSTPQHCF	Q99814	Q99814	EPAS1	Endothelial PAS domain-containing protein 1
NaN	NaN	NaN	NaN	NaN	NaN	NaN	NaN	NaN	NaN	NaN	25.26935	NaN	NaN	9	1003.5087	80.165	AENPRGTFL	P12931;P12931-2	P12931	SRC	Proto-oncogene tyrosine-protein kinase Src
NaN	NaN	NaN	NaN	NaN	NaN	NaN	NaN	NaN	NaN	24.08351	24.55479	NaN	NaN	10	1150.5982	120.76	AENQGKIKTY	Q9P291	Q9P291	ARMCX1	Armadillo repeat-containing X-linked protein 1
NaN	NaN	NaN	NaN	NaN	NaN	NaN	NaN	NaN	NaN	26.47489	26.50744	NaN	NaN	9	941.48181	86.833	AENQGTPLL	P56559;P56559-2	P56559	ARL4C	ADP-ribosylation factor-like protein 4C
NaN	NaN	NaN	NaN	NaN	NaN	NaN	NaN	NaN	NaN	23.79422	NaN	NaN	NaN	8	962.37299	117.16	AENQSHDY	Q5UIP0-2;Q5UIP0	Q5UIP0-2	RIF1	Telomere-associated protein RIF1
NaN	NaN	NaN	NaN	NaN	NaN	NaN	NaN	NaN	NaN	23.79858	24.8949	NaN	NaN	9	1050.5346	113.18	AENQTVVKY	Q12769;Q12769-3	Q12769	NUP160	Nuclear pore complex protein Nup160
NaN	NaN	NaN	22.94965	22.91537	NaN	NaN	NaN	NaN	NaN	NaN	NaN	NaN	NaN	14	1559.7726	48.704	AENQVLAMRKQSEG	P51572-2;P51572	P51572-2	BCAP31	B-cell receptor-associated protein 31
NaN	NaN	NaN	NaN	NaN	NaN	NaN	NaN	NaN	NaN	23.14283	24.03674	NaN	NaN	11	1280.5997	95.775	AENRQGTLTEY	P14598;P14598-2	P14598	NCF1	Neutrophil cytosol factor 1
NaN	NaN	NaN	NaN	NaN	NaN	NaN	NaN	NaN	NaN	26.60399	27.02062	NaN	NaN	9	1043.4672	96.311	AENRSAFSY	Q9BYM8;Q9BYM8-3	Q9BYM8	RBCK1	RanBP-type and C3HC4-type zinc finger-containing protein 1
NaN	NaN	NaN	NaN	NaN	NaN	NaN	NaN	NaN	NaN	24.9203	25.21664	NaN	NaN	9	949.43525	91.853	AENSSKSDL	O00566	O00566	MPHOSPH10	U3 small nucleolar ribonucleoprotein protein MPP10
NaN	NaN	NaN	NaN	NaN	NaN	NaN	NaN	NaN	NaN	25.30271	26.72884	NaN	NaN	10	1126.4891	108.81	AENSSKSNQY	Q9H2K2;O95271	O95271	TNKS2;TNKS	Tankyrase-2;Tankyrase-1
NaN	NaN	NaN	NaN	NaN	NaN	NaN	NaN	NaN	NaN	26.29859	26.4389	NaN	NaN	9	987.56006	115.49	AENTLSKLL	Q5T6F0	Q5T6F0	DCAF12	DDB1- and CUL4-associated factor 12
NaN	NaN	NaN	NaN	NaN	NaN	NaN	NaN	NaN	NaN	26.02397	25.76466	NaN	NaN	9	937.46174	107.66	AENVAGHQI	P53804;P53804-3;P53804-2	P53804	TTC3	E3 ubiquitin-protein ligase TTC3
NaN	NaN	NaN	NaN	NaN	NaN	23.33238	NaN	NaN	NaN	NaN	NaN	NaN	NaN	18	2092.1753	56.407	AENVLVADKRLIRQNKPE	Q8NDZ4;Q8NDZ4-2	Q8NDZ4	C3orf58	Deleted in autism protein 1
NaN	NaN	NaN	NaN	NaN	NaN	NaN	NaN	NaN	NaN	26.28065	26.87338	NaN	NaN	9	961.4869	88.948	AENVPASKF	Q4ADV7-3;Q4ADV7;Q4ADV7-2	Q4ADV7-3	RIC1	RAB6A-GEF complex partner protein 1
NaN	NaN	NaN	NaN	NaN	NaN	NaN	NaN	NaN	NaN	23.43708	23.41661	NaN	NaN	9	988.46141	77.923	AEPASSNKW	P51826;P51826-2	P51826	AFF3	AF4/FMR2 family member 3
23.77092	23.62868	22.25583	NaN	NaN	NaN	NaN	NaN	NaN	NaN	NaN	NaN	NaN	NaN	9	983.53999	70.919	AEPAVQRTL	P14209;P14209-3	P14209	CD99	CD99 antigen
NaN	24.09467	NaN	NaN	NaN	NaN	23.95296	NaN	NaN	NaN	NaN	NaN	NaN	25.85621	11	1225.6667	131.52	AEPAVQRTLLE	P14209;P14209-3	P14209	CD99	CD99 antigen
28.8289	28.08111	28.01579	NaN	NaN	23.86561	26.22595	27.8273	27.62701	27.80815	NaN	NaN	25.50857	28.46956	12	1353.7616	169.82	AEPAVQRTLLEK	P14209;P14209-3	P14209	CD99	CD99 antigen
NaN	NaN	NaN	NaN	NaN	NaN	NaN	NaN	NaN	NaN	24.84862	25.84747	NaN	NaN	11	1297.5575	114.89	AEPDESNARYF	P61088;Q5JXB2	P61088	UBE2N;UBE2NL	Ubiquitin-conjugating enzyme E2 N;Putative ubiquitin-conjugating enzyme E2 N-like
NaN	NaN	NaN	20.65132	20.27844	NaN	NaN	NaN	NaN	NaN	NaN	NaN	NaN	NaN	17	1895.9418	62.203	AEPDFVVTDFAKFSRPA	P22314;P22314-2	P22314	UBA1	Ubiquitin-like modifier-activating enzyme 1
NaN	NaN	NaN	NaN	NaN	NaN	NaN	NaN	NaN	NaN	25.5838	26.18039	NaN	NaN	11	1260.6211	46.796	AEPDVQRGRSF	P57764	P57764	GSDMD	Gasdermin-D
NaN	NaN	NaN	NaN	NaN	NaN	NaN	NaN	NaN	NaN	26.66058	27.42045	NaN	NaN	9	973.41412	83.614	AEPEGTHSF	Q03135;Q03135-2	Q03135	CAV1	Caveolin-1
NaN	NaN	NaN	NaN	NaN	NaN	24.30243	NaN	NaN	NaN	NaN	NaN	NaN	NaN	16	1796.8581	73.022	AEPFENHSALEIAEQL	Q13972-3;Q13972;Q13972-2	Q13972-3	RASGRF1	Ras-specific guanine nucleotide-releasing factor 1
25.99108	24.40406	24.37172	NaN	NaN	NaN	NaN	NaN	NaN	NaN	NaN	NaN	NaN	NaN	15	1645.9556	94.297	AEPKYLIVVRPAPPP	Q7Z7G0	Q7Z7G0	ABI3BP	Target of Nesh-SH3
NaN	NaN	NaN	NaN	NaN	NaN	NaN	NaN	NaN	NaN	27.11188	27.56275	NaN	NaN	11	1281.6102	116.05	AEPLPRNGDQW	P30291;P30291-2	P30291	WEE1	Wee1-like protein kinase
NaN	NaN	NaN	NaN	NaN	NaN	NaN	NaN	NaN	NaN	25.75784	25.9524	NaN	NaN	9	1054.556	94.262	AEPLVGQRW	Q7Z4P5	Q7Z4P5	GDF7	Growth/differentiation factor 7
NaN	NaN	NaN	NaN	NaN	23.84833	NaN	NaN	NaN	NaN	NaN	NaN	NaN	NaN	18	2193.2746	53.504	AEPRKKKWTLSLKNLRPE	Q8N441	Q8N441	FGFRL1	Fibroblast growth factor receptor-like 1
NaN	NaN	NaN	23.51989	23.14945	NaN	NaN	NaN	NaN	NaN	NaN	NaN	NaN	NaN	18	1991.0436	120.24	AEPSLQTLERQLAGRPEP	Q9C0H2-2;Q9C0H2;Q9C0H2-4	Q9C0H2-2	TTYH3	Protein tweety homolog 3
NaN	NaN	NaN	NaN	NaN	NaN	22.49468	NaN	NaN	NaN	NaN	NaN	NaN	NaN	19	2051.9396	66.893	AEPTGYSAELSSEGIRDDR	P15311	P15311	EZR	Ezrin
NaN	NaN	NaN	NaN	NaN	NaN	NaN	NaN	NaN	NaN	25.14227	25.57335	NaN	NaN	11	1330.6881	126.07	AEPTPEKEKRF	Q9BQI3;Q9BQI3-2	Q9BQI3	EIF2AK1	Eukaryotic translation initiation factor 2-alpha kinase 1
NaN	NaN	NaN	NaN	NaN	NaN	NaN	NaN	NaN	NaN	25.48511	26.43571	NaN	NaN	10	1181.6081	98.009	AEPYGKIKNY	P43243;P43243-2	P43243	MATR3	Matrin-3
NaN	NaN	NaN	NaN	NaN	NaN	NaN	NaN	NaN	NaN	NaN	24.93315	NaN	NaN	9	1135.5662	82.305	AEPYRPIQY	Q99569-2;Q99569	Q99569-2	PKP4	Plakophilin-4
NaN	NaN	NaN	NaN	NaN	NaN	NaN	NaN	NaN	NaN	23.96199	25.02838	NaN	NaN	10	1226.4874	98.048	AEQAERYDDM	P63104;P31946-2;P31946;P61981;P27348;Q04917	P31946-2	YWHAZ;YWHAB;YWHAG;YWHAQ;YWHAH	14-3-3 protein zeta/delta;14-3-3 protein beta/alpha;14-3-3 protein beta/alpha, N-terminally processed;14-3-3 protein gamma;14-3-3 protein gamma, N-terminally processed;14-3-3 protein theta;14-3-3 protein eta
NaN	NaN	NaN	NaN	NaN	24.05499	NaN	NaN	NaN	NaN	NaN	NaN	NaN	NaN	15	1698.7342	117.93	AEQAERYDDMAAAMK	P31946-2;P31946;P61981	P31946-2	YWHAB;YWHAG	14-3-3 protein beta/alpha;14-3-3 protein beta/alpha, N-terminally processed;14-3-3 protein gamma;14-3-3 protein gamma, N-terminally processed
NaN	NaN	NaN	NaN	NaN	23.6381	NaN	NaN	NaN	NaN	NaN	NaN	NaN	NaN	16	1812.7771	69.431	AEQAERYDDMAAAMKN	P61981	P61981	YWHAG	14-3-3 protein gamma;14-3-3 protein gamma, N-terminally processed
NaN	NaN	NaN	NaN	NaN	NaN	NaN	NaN	NaN	NaN	24.14196	24.65267	NaN	NaN	11	1327.7248	84.054	AEQALKHLKQY	Q9Y6E2	Q9Y6E2	BZW2	Basic leucine zipper and W2 domain-containing protein 2
NaN	NaN	NaN	NaN	NaN	NaN	NaN	NaN	NaN	NaN	24.14864	NaN	NaN	NaN	10	1187.5782	90.657	AEQDELSQRL	Q7LBR1	Q7LBR1	CHMP1B	Charged multivesicular body protein 1b
NaN	NaN	NaN	NaN	NaN	NaN	NaN	NaN	NaN	NaN	26.36128	29.55786	NaN	NaN	9	1083.5237	156.83	AEQDFISKF	Q9NV70-2;Q9NV70	Q9NV70-2	EXOC1	Exocyst complex component 1
NaN	NaN	NaN	NaN	NaN	NaN	NaN	NaN	NaN	NaN	25.9922	26.43287	NaN	NaN	9	1101.5302	146.79	AEQDIREEI	Q15631;Q15631-2	Q15631	TSN	Translin
NaN	NaN	NaN	NaN	NaN	NaN	NaN	NaN	NaN	NaN	28.22421	29.14754	NaN	NaN	9	1085.5717	152.86	AEQDLIREL	Q9BXC9	Q9BXC9	BBS2	Bardet-Biedl syndrome 2 protein
NaN	NaN	NaN	NaN	NaN	NaN	NaN	NaN	NaN	NaN	26.55699	26.9927	NaN	NaN	10	1142.568	204.36	AEQEAQRAQL	Q9NUV9	Q9NUV9	GIMAP4	GTPase IMAP family member 4
NaN	NaN	NaN	NaN	NaN	NaN	NaN	NaN	NaN	NaN	25.55862	24.93975	NaN	NaN	11	1320.6422	112.13	AEQEDRALRSF	Q00341;Q00341-2	Q00341	HDLBP	Vigilin
NaN	NaN	NaN	NaN	NaN	NaN	NaN	NaN	NaN	NaN	25.97128	26.62436	NaN	NaN	9	1001.5393	115.7	AEQEKTLAL	P32456	P32456	GBP2	Interferon-induced guanylate-binding protein 2
NaN	NaN	NaN	NaN	NaN	NaN	NaN	NaN	NaN	NaN	28.54757	24.73846	NaN	NaN	11	1329.6565	203.8	AEQELANLEKW	Q96J88-3;Q96J88-2;Q96J88	Q96J88-3	EPSTI1	Epithelial-stromal interaction protein 1
NaN	NaN	NaN	NaN	NaN	NaN	NaN	NaN	NaN	NaN	26.11741	27.14492	NaN	NaN	11	1370.7154	193.52	AEQELEKQRQL	Q15149;Q15149-7;Q15149-8;Q15149-9;Q15149-5;Q15149-4;Q15149-6;Q15149-2;Q15149-3	Q15149	PLEC	Plectin
NaN	NaN	NaN	NaN	NaN	NaN	NaN	NaN	NaN	NaN	25.8457	26.31857	NaN	NaN	10	1128.6139	107.57	AEQENLGKKL	Q8WYA0;Q8WYA0-4	Q8WYA0	IFT81	Intraflagellar transport protein 81 homolog
NaN	NaN	NaN	NaN	NaN	NaN	NaN	NaN	NaN	NaN	26.88588	27.81115	NaN	NaN	9	1173.5163	126.07	AEQERQHNY	Q6P2Q9	Q6P2Q9	PRPF8	Pre-mRNA-processing-splicing factor 8
NaN	NaN	NaN	NaN	NaN	NaN	NaN	NaN	NaN	NaN	24.03993	25.10169	NaN	NaN	10	1172.5786	112.8	AEQERTAQQL	Q14980-2;Q14980;Q14980-4;Q14980-3	Q14980-2	NUMA1	Nuclear mitotic apparatus protein 1
NaN	NaN	NaN	NaN	NaN	NaN	NaN	NaN	NaN	NaN	27.93072	28.16758	NaN	NaN	9	1030.5043	156.35	AEQESARQL	Q15149;Q15149-7;Q15149-8;Q15149-9;Q15149-5;Q15149-4;Q15149-6;Q15149-2;Q15149-3	Q15149	PLEC	Plectin
NaN	NaN	NaN	NaN	NaN	NaN	NaN	NaN	NaN	NaN	25.01001	25.79593	NaN	NaN	9	1027.5662	103.83	AEQEVARLL	Q86YV9	Q86YV9	HPS6	Hermansky-Pudlak syndrome 6 protein
NaN	NaN	NaN	NaN	NaN	NaN	NaN	NaN	NaN	NaN	24.39741	25.25544	NaN	NaN	9	1033.5193	108.46	AEQEVVRGF	Q6UWV7-2;Q6UWV7	Q6UWV7-2	FAM159A	Membrane protein FAM159A
NaN	NaN	NaN	NaN	NaN	NaN	NaN	NaN	NaN	NaN	25.61642	25.84597	NaN	NaN	9	1086.5822	91.783	AEQFPRQVL	Q96K17;Q96K17-2	Q96K17	BTF3L4	Transcription factor BTF3 homolog 4
25.39467	24.54857	24.21	NaN	NaN	NaN	NaN	24.04009	23.58841	23.67562	NaN	NaN	NaN	23.67562	15	1685.7064	123.02	AEQGEVDMESHRNAN	P14209;P14209-3	P14209	CD99	CD99 antigen
NaN	NaN	NaN	NaN	NaN	NaN	NaN	NaN	NaN	NaN	25.76221	25.8922	NaN	NaN	10	1092.52	87.639	AEQGSPRVSY	Q01082-2;Q01082-3	Q01082-2	SPTBN1	Spectrin beta chain, non-erythrocytic 1
NaN	NaN	NaN	NaN	NaN	NaN	NaN	NaN	NaN	NaN	27.25115	NaN	NaN	NaN	9	1057.5768	106.91	AEQKLQQTL	Q13136;Q13136-2	Q13136	PPFIA1	Liprin-alpha-1
NaN	NaN	NaN	NaN	24.07953	NaN	NaN	NaN	NaN	NaN	NaN	NaN	NaN	NaN	16	1884.0429	57.288	AEQLEQTKRVKANLEK	P35579	P35579	MYH9	Myosin-9
NaN	NaN	NaN	NaN	NaN	NaN	NaN	NaN	NaN	NaN	22.6646	23.28193	NaN	NaN	9	967.53385	82.426	AEQLPVAQI	Q92643;Q92643-2	Q92643	PIGK	GPI-anchor transamidase
NaN	NaN	NaN	NaN	NaN	NaN	NaN	NaN	NaN	NaN	24.7264	22.90439	NaN	NaN	9	1118.5469	141.78	AEQLQNNRF	Q9Y4D8-4;Q9Y4D8;Q9Y4D8-2;Q9Y4D8-3;Q9Y4D8-5	Q9Y4D8-4	HECTD4	Probable E3 ubiquitin-protein ligase HECTD4
23.62567	24.67562	24.69753	NaN	NaN	NaN	25.11985	NaN	NaN	NaN	NaN	NaN	NaN	NaN	14	1728.9383	123.02	AEQLRRQLTPYAQR	P06727	P06727	APOA4	Apolipoprotein A-IV
NaN	NaN	NaN	NaN	NaN	NaN	23.29165	NaN	NaN	NaN	NaN	NaN	NaN	NaN	16	1989.0214	61.127	AEQLRRQLTPYAQRME	P06727	P06727	APOA4	Apolipoprotein A-IV
NaN	NaN	NaN	NaN	NaN	NaN	NaN	NaN	NaN	NaN	NaN	27.06168	NaN	NaN	9	1058.5906	109.71	AEQMRKIAL	Q13501;Q13501-2	Q13501	SQSTM1	Sequestosome-1
NaN	NaN	NaN	NaN	NaN	NaN	NaN	NaN	NaN	NaN	25.92565	26.39979	NaN	NaN	10	1165.5364	130.75	AEQQDSGRLY	Q8N163;Q8N163-2	Q8N163	CCAR2	Cell cycle and apoptosis regulator protein 2
23.22338	23.03355	23.19592	NaN	NaN	23.09615	NaN	NaN	NaN	NaN	NaN	NaN	NaN	NaN	16	1943.9701	179.67	AEQQRLKSQDLELSWN	P06734	P06734	FCER2	Low affinity immunoglobulin epsilon Fc receptor;Low affinity immunoglobulin epsilon Fc receptor membrane-bound form;Low affinity immunoglobulin epsilon Fc receptor soluble form
NaN	NaN	NaN	NaN	NaN	23.69615	23.63101	NaN	NaN	NaN	NaN	NaN	NaN	NaN	18	2171.0971	183.7	AEQQRLKSQDLELSWNLN	P06734	P06734	FCER2	Low affinity immunoglobulin epsilon Fc receptor;Low affinity immunoglobulin epsilon Fc receptor membrane-bound form;Low affinity immunoglobulin epsilon Fc receptor soluble form
NaN	NaN	NaN	NaN	NaN	23.76486	NaN	NaN	NaN	NaN	NaN	NaN	NaN	NaN	19	2228.1186	171.21	AEQQRLKSQDLELSWNLNG	P06734	P06734	FCER2	Low affinity immunoglobulin epsilon Fc receptor;Low affinity immunoglobulin epsilon Fc receptor membrane-bound form;Low affinity immunoglobulin epsilon Fc receptor soluble form
NaN	NaN	NaN	NaN	NaN	23.296	NaN	NaN	NaN	NaN	NaN	NaN	NaN	NaN	18	2076.9937	100.77	AEQQRQQELAAHTQQQPS	Q58WW2-3;Q58WW2-4	Q58WW2-3	DCAF6	DDB1- and CUL4-associated factor 6
25.85205	24.34895	25.06706	NaN	NaN	NaN	NaN	NaN	NaN	NaN	NaN	NaN	NaN	NaN	15	1808.8693	147.33	AEQRWLVEPQIDDPN	O94919	O94919	ENDOD1	Endonuclease domain-containing 1 protein
NaN	NaN	NaN	NaN	NaN	NaN	NaN	NaN	NaN	NaN	25.72393	26.0064	NaN	NaN	9	1020.4546	128.61	AEQSCDQKL	Q96T88;Q96T88-2	Q96T88	UHRF1	E3 ubiquitin-protein ligase UHRF1
NaN	NaN	NaN	NaN	NaN	NaN	NaN	NaN	NaN	NaN	25.1493	25.22074	NaN	NaN	11	1294.499	99.139	AEQSYEGYEGY	Q07666-2;Q07666;Q07666-3	Q07666-2	KHDRBS1	KH domain-containing, RNA-binding, signal transduction-associated protein 1
NaN	NaN	NaN	NaN	NaN	NaN	NaN	NaN	NaN	NaN	26.81384	27.23371	NaN	NaN	11	1304.6725	124.92	AEQTLNNIKQF	Q92499-3;Q92499;Q92499-2	Q92499-3	DDX1	ATP-dependent RNA helicase DDX1
NaN	NaN	NaN	27.5974	27.71391	NaN	NaN	NaN	NaN	NaN	NaN	NaN	NaN	NaN	16	1914.0184	121.19	AEQVIAGFNRLRQEQR	Q9UHV9	Q9UHV9	PFDN2	Prefoldin subunit 2
NaN	NaN	NaN	27.82639	27.20079	NaN	NaN	NaN	NaN	NaN	NaN	NaN	NaN	NaN	17	1971.0399	115.31	AEQVIAGFNRLRQEQRG	Q9UHV9	Q9UHV9	PFDN2	Prefoldin subunit 2
NaN	NaN	NaN	24.11506	22.57469	24.03733	NaN	NaN	NaN	NaN	NaN	NaN	NaN	NaN	15	1705.9073	88.507	AEQYLKIMGKILDQG	P30040	P30040	ERP29	Endoplasmic reticulum resident protein 29
NaN	NaN	NaN	NaN	NaN	NaN	NaN	NaN	NaN	NaN	26.33378	27.34019	NaN	NaN	12	1312.587	83.998	AEQYPGGMARAY	Q12948	Q12948	FOXC1	Forkhead box protein C1
NaN	NaN	NaN	NaN	NaN	NaN	NaN	NaN	NaN	NaN	24.18956	24.56628	NaN	NaN	10	1197.603	94.909	AEQYTPKAKY	P49327	P49327	FASN	Fatty acid synthase;[Acyl-carrier-protein] S-acetyltransferase;[Acyl-carrier-protein] S-malonyltransferase;3-oxoacyl-[acyl-carrier-protein] synthase;3-oxoacyl-[acyl-carrier-protein] reductase;3-hydroxyacyl-[acyl-carrier-protein] dehydratase;Enoyl-[acyl-carrier-protein] reductase;Oleoyl-[acyl-carrier-protein] hydrolase
NaN	NaN	NaN	NaN	NaN	26.28697	NaN	NaN	NaN	NaN	NaN	NaN	NaN	NaN	16	1859.9346	118.5	AERAIEKMNGMLLNDR	P11940;P11940-2	P11940	PABPC1	Polyadenylate-binding protein 1
NaN	NaN	NaN	NaN	NaN	25.21697	NaN	NaN	NaN	NaN	NaN	NaN	NaN	NaN	17	1988.0295	128.48	AERAIEKMNGMLLNDRK	P11940;P11940-2	P11940	PABPC1	Polyadenylate-binding protein 1
NaN	NaN	NaN	NaN	NaN	26.60428	NaN	NaN	NaN	NaN	NaN	NaN	NaN	NaN	16	1728.937	83.404	AERDALNIETAIKTKG	P07355;P07355-2;A6NMY6	P07355	ANXA2;ANXA2P2	Annexin A2;Putative annexin A2-like protein
NaN	NaN	NaN	NaN	NaN	26.53933	NaN	NaN	NaN	NaN	NaN	NaN	NaN	NaN	18	1943.0324	69.07	AERDALNIETAIKTKGVD	P07355;P07355-2;A6NMY6	P07355	ANXA2;ANXA2P2	Annexin A2;Putative annexin A2-like protein
NaN	NaN	NaN	26.94201	25.84501	26.64499	NaN	NaN	NaN	NaN	NaN	NaN	NaN	NaN	19	2072.075	143.57	AERDALNIETAIKTKGVDE	P07355;P07355-2;A6NMY6	P07355	ANXA2;ANXA2P2	Annexin A2;Putative annexin A2-like protein
NaN	NaN	NaN	NaN	NaN	NaN	NaN	NaN	NaN	NaN	23.02984	23.6299	NaN	NaN	9	1015.5411	91.584	AERDLGVTR	Q15149;Q15149-7;Q15149-8;Q15149-9;Q15149-5;Q15149-4;Q15149-6;Q15149-2;Q15149-3	Q15149	PLEC	Plectin
NaN	NaN	NaN	NaN	NaN	NaN	NaN	NaN	NaN	NaN	25.12459	24.75379	NaN	NaN	10	1323.6208	137.46	AERDLYRDTW	Q9UDX5;Q9UDX5-2	Q9UDX5	MTFP1	Mitochondrial fission process protein 1
NaN	NaN	NaN	NaN	NaN	NaN	NaN	NaN	NaN	NaN	26.9173	27.35279	NaN	NaN	11	1208.5673	102.06	AERDVYTGDAL	P20618	P20618	PSMB1	Proteasome subunit beta type-1
NaN	NaN	NaN	NaN	NaN	NaN	20.69081	NaN	NaN	NaN	NaN	NaN	NaN	NaN	8	986.51451	72.643	AEREIVRD	P60709;P63261;Q6S8J3;P0CG38;A5A3E0;P0CG39;Q562R1;P62736;P63267;P63267-2;P68032;P68133	P60709	ACTB;ACTG1;POTEE;POTEI;POTEF;POTEJ;ACTBL2;ACTA2;ACTG2;ACTC1;ACTA1	Actin, cytoplasmic 1;Actin, cytoplasmic 1, N-terminally processed;Actin, cytoplasmic 2;Actin, cytoplasmic 2, N-terminally processed;POTE ankyrin domain family member E;POTE ankyrin domain family member I;POTE ankyrin domain family member F;POTE ankyrin domain family member J;Beta-actin-like protein 2;Actin, aortic smooth muscle;Actin, gamma-enteric smooth muscle;Actin, alpha cardiac muscle 1;Acti…
NaN	NaN	NaN	NaN	NaN	NaN	32.05138	NaN	NaN	NaN	NaN	NaN	NaN	NaN	13	1597.9152	188.91	AEREIVRDIKEKL	P60709;P63261;Q6S8J3;P0CG38;A5A3E0;P0CG39;P62736;P63267;P63267-2;P68032;P68133	P60709	ACTB;ACTG1;POTEE;POTEI;POTEF;POTEJ;ACTA2;ACTG2;ACTC1;ACTA1	Actin, cytoplasmic 1;Actin, cytoplasmic 1, N-terminally processed;Actin, cytoplasmic 2;Actin, cytoplasmic 2, N-terminally processed;POTE ankyrin domain family member E;POTE ankyrin domain family member I;POTE ankyrin domain family member F;POTE ankyrin domain family member J;Actin, aortic smooth muscle;Actin, gamma-enteric smooth muscle;Actin, alpha cardiac muscle 1;Actin, alpha skeletal muscle
NaN	NaN	NaN	NaN	NaN	NaN	21.93301	NaN	NaN	NaN	NaN	NaN	NaN	NaN	14	1700.9243	53.491	AEREIVRDIKEKLC	P60709;P63261;Q6S8J3;P0CG38;A5A3E0;P0CG39;P62736;P63267;P63267-2;P68032;P68133	P60709	ACTB;ACTG1;POTEE;POTEI;POTEF;POTEJ;ACTA2;ACTG2;ACTC1;ACTA1	Actin, cytoplasmic 1;Actin, cytoplasmic 1, N-terminally processed;Actin, cytoplasmic 2;Actin, cytoplasmic 2, N-terminally processed;POTE ankyrin domain family member E;POTE ankyrin domain family member I;POTE ankyrin domain family member F;POTE ankyrin domain family member J;Actin, aortic smooth muscle;Actin, gamma-enteric smooth muscle;Actin, alpha cardiac muscle 1;Actin, alpha skeletal muscle
NaN	NaN	NaN	NaN	NaN	NaN	29.68759	NaN	NaN	NaN	NaN	NaN	NaN	NaN	15	1863.9877	130.72	AEREIVRDIKEKLCY	P60709;P63261;Q6S8J3;P0CG38;A5A3E0;P0CG39;P62736;P63267;P63267-2;P68032;P68133	P60709	ACTB;ACTG1;POTEE;POTEI;POTEF;POTEJ;ACTA2;ACTG2;ACTC1;ACTA1	Actin, cytoplasmic 1;Actin, cytoplasmic 1, N-terminally processed;Actin, cytoplasmic 2;Actin, cytoplasmic 2, N-terminally processed;POTE ankyrin domain family member E;POTE ankyrin domain family member I;POTE ankyrin domain family member F;POTE ankyrin domain family member J;Actin, aortic smooth muscle;Actin, gamma-enteric smooth muscle;Actin, alpha cardiac muscle 1;Actin, alpha skeletal muscle
NaN	NaN	NaN	NaN	NaN	NaN	25.14957	NaN	NaN	NaN	NaN	NaN	NaN	NaN	16	1963.0561	103.61	AEREIVRDIKEKLCYV	P60709;P63261;Q6S8J3;P0CG38;A5A3E0;P0CG39;P62736;P63267;P63267-2;P68032;P68133	P60709	ACTB;ACTG1;POTEE;POTEI;POTEF;POTEJ;ACTA2;ACTG2;ACTC1;ACTA1	Actin, cytoplasmic 1;Actin, cytoplasmic 1, N-terminally processed;Actin, cytoplasmic 2;Actin, cytoplasmic 2, N-terminally processed;POTE ankyrin domain family member E;POTE ankyrin domain family member I;POTE ankyrin domain family member F;POTE ankyrin domain family member J;Actin, aortic smooth muscle;Actin, gamma-enteric smooth muscle;Actin, alpha cardiac muscle 1;Actin, alpha skeletal muscle
NaN	NaN	NaN	NaN	NaN	NaN	25.16963	NaN	NaN	NaN	NaN	NaN	NaN	NaN	17	2034.0932	54.004	AEREIVRDIKEKLCYVA	P60709;P63261;Q6S8J3;P0CG38;A5A3E0;P0CG39;P62736;P63267;P63267-2;P68032;P68133	P60709	ACTB;ACTG1;POTEE;POTEI;POTEF;POTEJ;ACTA2;ACTG2;ACTC1;ACTA1	Actin, cytoplasmic 1;Actin, cytoplasmic 1, N-terminally processed;Actin, cytoplasmic 2;Actin, cytoplasmic 2, N-terminally processed;POTE ankyrin domain family member E;POTE ankyrin domain family member I;POTE ankyrin domain family member F;POTE ankyrin domain family member J;Actin, aortic smooth muscle;Actin, gamma-enteric smooth muscle;Actin, alpha cardiac muscle 1;Actin, alpha skeletal muscle
25.10217	NaN	23.50349	NaN	NaN	24.21171	NaN	NaN	NaN	NaN	NaN	NaN	NaN	NaN	14	1797.8176	162.94	AERERELEECQRNH	Q9UNE7;Q9UNE7-2	Q9UNE7	STUB1	E3 ubiquitin-protein ligase CHIP
24.09346	22.01628	22.56948	NaN	NaN	24.72468	NaN	NaN	NaN	NaN	NaN	NaN	NaN	NaN	15	1926.8602	96.208	AERERELEECQRNHE	Q9UNE7;Q9UNE7-2	Q9UNE7	STUB1	E3 ubiquitin-protein ligase CHIP
27.51901	25.37849	25.6536	NaN	NaN	26.61737	NaN	NaN	NaN	NaN	NaN	NaN	NaN	NaN	16	1983.8817	126.77	AERERELEECQRNHEG	Q9UNE7;Q9UNE7-2	Q9UNE7	STUB1	E3 ubiquitin-protein ligase CHIP
26.87009	25.24467	25.22026	NaN	NaN	24.65545	NaN	NaN	NaN	NaN	NaN	NaN	NaN	NaN	17	2098.9086	103.61	AERERELEECQRNHEGD	Q9UNE7;Q9UNE7-2	Q9UNE7	STUB1	E3 ubiquitin-protein ligase CHIP
25.39575	23.31105	23.60863	NaN	NaN	NaN	NaN	NaN	NaN	NaN	NaN	NaN	NaN	NaN	18	2227.9512	110.74	AERERELEECQRNHEGDE	Q9UNE7;Q9UNE7-2	Q9UNE7	STUB1	E3 ubiquitin-protein ligase CHIP
NaN	NaN	NaN	NaN	NaN	23.83856	NaN	NaN	NaN	NaN	NaN	NaN	NaN	NaN	15	1588.8434	72.321	AERGRAVSYPASVRA	P22105;P22105-3;P22105-4	P22105	TNXB	Tenascin-X
NaN	NaN	NaN	NaN	NaN	24.87601	NaN	NaN	NaN	NaN	NaN	NaN	NaN	NaN	16	1805.957	140.8	AERLFKAMKGLGTRDN	P08133-2;P08133	P08133-2	ANXA6	Annexin A6
NaN	NaN	NaN	NaN	NaN	NaN	NaN	NaN	NaN	NaN	24.17051	25.95063	NaN	NaN	9	1078.5342	70.816	AERLGCRQF	P13796	P13796	LCP1	Plastin-2
NaN	23.51545	24.71104	NaN	NaN	NaN	NaN	NaN	NaN	NaN	NaN	NaN	NaN	NaN	16	1767.905	62.861	AERLIRIMNNAAQPDG	Q2KHT3;Q2KHT3-2	Q2KHT3	CLEC16A	Protein CLEC16A
NaN	NaN	NaN	NaN	NaN	NaN	NaN	NaN	NaN	NaN	NaN	NaN	NaN	24.50319	9	1066.5481	99.755	AERLMTIAY	Q14722-2;Q14722-3;Q14722	Q14722-2	KCNAB1	Voltage-gated potassium channel subunit beta-1
23.78935	22.52284	22.80128	NaN	NaN	NaN	25.52103	NaN	NaN	NaN	NaN	NaN	NaN	NaN	14	1769.9245	113.25	AERLRRQVQDESQR	Q15149;Q15149-7;Q15149-8;Q15149-9;Q15149-5;Q15149-4;Q15149-6;Q15149-2;Q15149-3	Q15149	PLEC	Plectin
22.47954	NaN	22.85641	NaN	NaN	NaN	22.31926	NaN	NaN	NaN	NaN	NaN	NaN	NaN	15	1898.0195	45.614	AERLRRQVQDESQRK	Q15149;Q15149-7;Q15149-8;Q15149-9;Q15149-5;Q15149-4;Q15149-6;Q15149-2;Q15149-3	Q15149	PLEC	Plectin
NaN	NaN	NaN	NaN	NaN	NaN	22.09716	NaN	NaN	NaN	NaN	NaN	NaN	NaN	16	2054.1206	45.864	AERLRRQVQDESQRKR	Q15149;Q15149-7;Q15149-8;Q15149-9;Q15149-5;Q15149-4;Q15149-6;Q15149-2;Q15149-3	Q15149	PLEC	Plectin
24.62255	23.1414	22.02861	NaN	NaN	NaN	NaN	NaN	NaN	NaN	NaN	NaN	NaN	NaN	18	2325.2593	60.034	AERLTRKYNELLKSYQWK	P10909;P10909-5;P10909-2;P10909-4;P10909-3	P10909	CLU	Clusterin;Clusterin beta chain;Clusterin alpha chain
NaN	NaN	NaN	NaN	NaN	NaN	NaN	NaN	NaN	NaN	NaN	NaN	NaN	26.60371	9	1119.5924	95.741	AERLVEIQY	Q14161;Q14161-9;Q14161-5;Q14161-8;Q14161-3;Q14161-4;Q14161-7;Q14161-11;Q14161-6;Q14161-10;Q14161-2	Q14161	GIT2	ARF GTPase-activating protein GIT2
NaN	NaN	NaN	NaN	NaN	23.81675	NaN	NaN	NaN	NaN	NaN	NaN	NaN	NaN	16	1746.7883	51.606	AERLYYAMKGAGTDDS	P20073-2;P20073	P20073-2	ANXA7	Annexin A7
NaN	NaN	NaN	NaN	NaN	27.14492	NaN	NaN	NaN	NaN	NaN	NaN	NaN	NaN	14	1327.6368	112.13	AERPGEAAVASSPS	P29966	P29966	MARCKS	Myristoylated alanine-rich C-kinase substrate
NaN	NaN	NaN	NaN	NaN	23.47964	NaN	NaN	NaN	NaN	NaN	NaN	NaN	NaN	15	1455.7318	88.108	AERPGEAAVASSPSK	P29966	P29966	MARCKS	Myristoylated alanine-rich C-kinase substrate
NaN	NaN	NaN	NaN	NaN	21.78101	NaN	NaN	NaN	NaN	NaN	NaN	NaN	NaN	13	1443.7318	57.042	AERQSELPTQSKA	Q9UKZ1	Q9UKZ1	CNOT11	CCR4-NOT transcription complex subunit 11
NaN	NaN	NaN	NaN	NaN	25.23929	NaN	NaN	NaN	NaN	NaN	NaN	NaN	NaN	18	1949.0555	90.379	AERRPRPTTVTAVHSGSK	Q8IU85	Q8IU85	CAMK1D	Calcium/calmodulin-dependent protein kinase type 1D
NaN	NaN	NaN	NaN	NaN	NaN	NaN	NaN	NaN	NaN	23.40393	24.91278	NaN	NaN	9	1060.4318	96.948	AERSMMSSY	P18583-4;P18583-7;P18583;P18583-5;P18583-9;P18583-10;P18583-3;P18583-6	P18583-4	SON	Protein SON
NaN	NaN	NaN	NaN	NaN	NaN	NaN	NaN	NaN	NaN	26.42145	27.21531	NaN	NaN	11	1147.5907	88.681	AESAEAAKKML	P32456	P32456	GBP2	Interferon-induced guanylate-binding protein 2
NaN	NaN	NaN	NaN	NaN	NaN	NaN	NaN	NaN	NaN	29.10064	29.52916	NaN	NaN	11	1153.5615	171.36	AESASEAAKKY	P51572-2;P51572	P51572-2	BCAP31	B-cell receptor-associated protein 31
NaN	NaN	NaN	NaN	NaN	NaN	NaN	NaN	NaN	NaN	28.34227	28.43909	NaN	NaN	9	973.40289	100.74	AESDFASTF	Q9UBW8	Q9UBW8	COPS7A	COP9 signalosome complex subunit 7a
NaN	NaN	NaN	NaN	NaN	NaN	NaN	NaN	NaN	NaN	26.77203	27.16125	NaN	NaN	9	1076.5284	87.639	AESDIMKRQ	P05023-3;P05023-4;P05023;P13637;P13637-2;P13637-3;P50993	P05023-3	ATP1A1;ATP1A3;ATP1A2	Sodium/potassium-transporting ATPase subunit alpha-1;Sodium/potassium-transporting ATPase subunit alpha-3;Sodium/potassium-transporting ATPase subunit alpha-2
NaN	NaN	NaN	NaN	NaN	NaN	NaN	NaN	NaN	NaN	25.542	NaN	NaN	NaN	12	1386.6416	157.96	AESEEGPDVLRW	Q15437	Q15437	SEC23B	Protein transport protein Sec23B
NaN	NaN	NaN	NaN	NaN	NaN	NaN	NaN	NaN	NaN	23.73954	24.67449	NaN	NaN	11	1337.6463	94.465	AESEETKERLF	Q9UHB9-4;Q9UHB9-2;Q9UHB9	Q9UHB9-4	SRP68	Signal recognition particle subunit SRP68
NaN	NaN	NaN	NaN	NaN	NaN	NaN	NaN	NaN	NaN	27.46956	28.55461	NaN	NaN	9	1018.5295	165.26	AESEKSQKL	Q14980-2;Q14980;Q14980-4;Q14980-3	Q14980-2	NUMA1	Nuclear mitotic apparatus protein 1
NaN	NaN	NaN	NaN	NaN	NaN	NaN	NaN	NaN	NaN	26.42635	26.99518	NaN	NaN	10	1234.6459	161.02	AESFVNVKRW	Q15286;Q15286-2	Q15286	RAB35	Ras-related protein Rab-35
NaN	NaN	NaN	NaN	NaN	NaN	NaN	NaN	NaN	NaN	26.33809	27.18735	NaN	NaN	9	932.44509	151.44	AESGAKEEL	P29966	P29966	MARCKS	Myristoylated alanine-rich C-kinase substrate
NaN	NaN	NaN	NaN	NaN	NaN	NaN	NaN	NaN	NaN	30.23478	30.88881	NaN	NaN	9	933.43381	133.33	AESGRGQVM	P24001;P24001-2;P24001-3;P24001-4	P24001-2	IL32	Interleukin-32
NaN	NaN	NaN	NaN	NaN	NaN	NaN	NaN	NaN	NaN	25.71626	26.04289	NaN	NaN	9	973.48287	126.41	AESGVERQV	P28072	P28072	PSMB6	Proteasome subunit beta type-6
NaN	NaN	NaN	NaN	NaN	NaN	NaN	NaN	NaN	NaN	30.04505	30.83206	NaN	NaN	9	1017.5131	197.6	AESIVVHTY	P55060-4;P55060;P55060-3	P55060-4	CSE1L	Exportin-2
NaN	NaN	NaN	NaN	NaN	NaN	NaN	NaN	NaN	NaN	28.08411	28.57029	NaN	NaN	10	1150.5982	87.476	AESKEIVRGY	Q9NRX4;Q9NRX4-2	Q9NRX4	PHPT1	14 kDa phosphohistidine phosphatase
NaN	NaN	NaN	NaN	NaN	NaN	NaN	NaN	NaN	NaN	30.05995	24.55918	NaN	NaN	9	971.60153	151.04	AESLIAKKI	P78371;P78371-2	P78371	CCT2	T-complex protein 1 subunit beta
NaN	NaN	NaN	NaN	NaN	NaN	NaN	NaN	NaN	NaN	24.60851	25.29018	NaN	NaN	9	1079.5975	92.838	AESLKTLRY	Q02880-2;Q02880	Q02880-2	TOP2B	DNA topoisomerase 2-beta
NaN	NaN	NaN	NaN	NaN	NaN	NaN	NaN	NaN	NaN	27.1673	27.79179	NaN	NaN	9	991.49746	100.02	AESLQPKGY	Q6ZRS2-3;Q6ZRS2-2;Q6ZRS2	Q6ZRS2-3	SRCAP	Helicase SRCAP
NaN	NaN	NaN	NaN	NaN	NaN	NaN	NaN	NaN	NaN	NaN	27.35691	NaN	NaN	9	1091.6339	121.67	AESLRYKLL	P23396;P23396-2	P23396	RPS3	40S ribosomal protein S3
NaN	NaN	NaN	NaN	NaN	NaN	NaN	NaN	NaN	NaN	25.56979	25.49158	NaN	NaN	10	1214.6408	182.73	AESLVRNLQW	Q9UDY8-2;Q9UDY8	Q9UDY8-2	MALT1	Mucosa-associated lymphoid tissue lymphoma translocation protein 1
NaN	NaN	NaN	NaN	NaN	NaN	NaN	NaN	NaN	NaN	24.76562	25.28623	NaN	NaN	10	1134.4942	89.029	AESNEANSKW	Q8NFJ9;Q8NFJ9-3	Q8NFJ9	BBS1	Bardet-Biedl syndrome 1 protein
NaN	NaN	NaN	NaN	NaN	NaN	NaN	NaN	NaN	NaN	26.57672	27.53638	NaN	NaN	9	901.393	110.63	AESPAGHSF	Q9NXE4-2;Q9NXE4;Q9NXE4-4;Q9NXE4-6;Q9NXE4-3;Q9NXE4-8;Q9NXE4-9;Q9NXE4-10;Q9NXE4-7;Q9NXE4-5	Q9NXE4-2	SMPD4	Sphingomyelin phosphodiesterase 4
NaN	NaN	NaN	NaN	NaN	NaN	NaN	NaN	NaN	NaN	26.41287	26.93832	NaN	NaN	9	1012.5553	126.41	AESPERVLL	Q5TEJ8;Q5TEJ8-3;Q5TEJ8-5;Q5TEJ8-6	Q5TEJ8	THEMIS2	Protein THEMIS2
NaN	NaN	NaN	NaN	NaN	NaN	NaN	NaN	NaN	NaN	23.45864	23.82639	NaN	NaN	11	1358.7055	66.023	AESRAEKNRLW	O00391	O00391	QSOX1	Sulfhydryl oxidase 1
NaN	NaN	NaN	NaN	NaN	NaN	NaN	NaN	NaN	NaN	27.90236	28.56587	NaN	NaN	9	939.42977	180.34	AESSGQKSF	Q5QJE6	Q5QJE6	DNTTIP2	Deoxynucleotidyltransferase terminal-interacting protein 2
NaN	NaN	NaN	NaN	NaN	NaN	NaN	NaN	NaN	NaN	NaN	25.67023	NaN	NaN	9	1036.4349	107.43	AESTEDVTW	Q6NZ36;Q6NZ36-3;Q6NZ36-2	Q6NZ36	FAAP20	Fanconi anemia-associated protein of 20 kDa
NaN	NaN	NaN	NaN	NaN	NaN	NaN	NaN	NaN	NaN	25.79533	26.33554	NaN	NaN	9	1079.5611	168.45	AESTLQLRY	P48357-2;P48357-4;P48357-3;P48357;P48357-5	P48357-2	LEPR	Leptin receptor
NaN	NaN	NaN	NaN	NaN	NaN	NaN	NaN	NaN	NaN	26.84338	27.95776	NaN	NaN	9	960.46649	132.08	AESVGAKHY	Q9UL25	Q9UL25	RAB21	Ras-related protein Rab-21
NaN	NaN	NaN	NaN	NaN	NaN	NaN	NaN	NaN	NaN	24.32951	24.1303	NaN	NaN	11	1288.6412	117.7	AESVVLEHRSY	Q9BWS9;Q9BWS9-2;Q9BWS9-3	Q9BWS9	CHID1	Chitinase domain-containing protein 1
NaN	NaN	NaN	NaN	NaN	NaN	NaN	NaN	NaN	NaN	26.84302	26.59164	NaN	NaN	9	1129.5404	104.2	AESYRIQTY	O95453-2;O95453;O95453-3;O95453-4	O95453-2	PARN	Poly(A)-specific ribonuclease PARN
NaN	NaN	NaN	NaN	NaN	NaN	NaN	NaN	NaN	NaN	26.19212	26.46421	NaN	NaN	9	994.50836	129.42	AETARLTSF	P78371	P78371	CCT2	T-complex protein 1 subunit beta
NaN	NaN	NaN	NaN	NaN	NaN	NaN	NaN	NaN	NaN	28.27529	28.06856	NaN	NaN	10	1256.5673	97.857	AETDFEKRDF	Q99615;Q99615-2	Q99615	DNAJC7	DnaJ homolog subfamily C member 7
NaN	NaN	NaN	NaN	NaN	NaN	NaN	NaN	NaN	NaN	25.91616	25.53694	NaN	NaN	9	1049.5506	98.458	AETDLAKRF	P13667	P13667	PDIA4	Protein disulfide-isomerase A4
NaN	NaN	NaN	NaN	NaN	NaN	NaN	NaN	NaN	NaN	26.61975	27.31743	NaN	NaN	12	1331.647	218.55	AETDLSQGVARW	Q9BSJ8;Q9BSJ8-2	Q9BSJ8	ESYT1	Extended synaptotagmin-1
NaN	NaN	NaN	NaN	NaN	NaN	NaN	NaN	NaN	NaN	26.59989	NaN	NaN	NaN	9	1101.5778	78.334	AETDRLREI	O95382-3;O95382	O95382-3	MAP3K6	Mitogen-activated protein kinase kinase kinase 6
NaN	NaN	NaN	NaN	NaN	NaN	NaN	NaN	NaN	NaN	25.15174	24.41899	NaN	NaN	9	1084.5189	138.9	AETEGYLRF	O60568	O60568	PLOD3	Procollagen-lysine,2-oxoglutarate 5-dioxygenase 3
NaN	NaN	NaN	NaN	NaN	NaN	NaN	NaN	NaN	NaN	26.06919	27.64313	NaN	NaN	9	1003.5199	91.853	AETGAPRRF	Q9UHG2	Q9UHG2	PCSK1N	ProSAAS;KEP;Big SAAS;Little SAAS;Big PEN-LEN;PEN;Little LEN;Big LEN
23.87998	23.54333	24.45174	NaN	NaN	28.69442	NaN	NaN	NaN	NaN	NaN	NaN	NaN	NaN	19	2160.1328	166.57	AETGDKVYVHLKNLASRPY	P00450	P00450	CP	Ceruloplasmin
26.19813	26.6675	26.98631	NaN	NaN	27.80649	22.87196	NaN	NaN	NaN	NaN	NaN	NaN	NaN	20	2261.1804	173.43	AETGDKVYVHLKNLASRPYT	P00450	P00450	CP	Ceruloplasmin
NaN	NaN	NaN	NaN	NaN	NaN	NaN	NaN	NaN	NaN	25.41426	26.10099	NaN	NaN	10	1087.4934	87.696	AETGNLPHSY	Q86T82;Q86T82-2	Q86T82	USP37	Ubiquitin carboxyl-terminal hydrolase 37
NaN	NaN	NaN	NaN	NaN	NaN	NaN	NaN	NaN	NaN	29.03297	30.16411	NaN	NaN	9	972.52401	161.11	AETGQVQKI	Q00610;Q00610-2	Q00610	CLTC	Clathrin heavy chain 1
NaN	NaN	NaN	NaN	NaN	NaN	NaN	NaN	NaN	NaN	24.34089	25.09816	NaN	NaN	9	862.43961	101.25	AETGSGKTL	Q9GZR7;Q9GZR7-2;Q9NUL7	Q9GZR7	DDX24;DDX28	ATP-dependent RNA helicase DDX24;Probable ATP-dependent RNA helicase DDX28
NaN	NaN	NaN	NaN	NaN	NaN	NaN	NaN	NaN	NaN	25.99481	26.2587	25.24924	24.5535	14	1476.6369	189.72	AETGSSTDPEALHY	Q8N556;Q8N556-2	Q8N556	AFAP1	Actin filament-associated protein 1
NaN	NaN	NaN	NaN	NaN	NaN	NaN	NaN	NaN	NaN	24.53985	24.86934	NaN	NaN	9	952.45018	120.99	AETGSVKDF	Q96GX2	Q96GX2	ATXN7L3B	Putative ataxin-7-like protein 3B
NaN	NaN	NaN	NaN	NaN	NaN	NaN	NaN	NaN	NaN	24.87886	25.67944	NaN	NaN	9	1064.5866	114.28	AETITRVLY	O96006	O96006	ZBED1	Zinc finger BED domain-containing protein 1
NaN	NaN	NaN	NaN	NaN	NaN	NaN	NaN	NaN	NaN	27.66655	27.70174	NaN	NaN	9	975.52368	134.48	AETLSKQSI	P04839	P04839	CYBB	Cytochrome b-245 heavy chain
NaN	NaN	NaN	NaN	NaN	26.83653	NaN	NaN	NaN	NaN	NaN	NaN	NaN	NaN	16	1741.7618	231.92	AETLYYAMKGAGTDDH	P08758	P08758	ANXA5	Annexin A5
NaN	NaN	NaN	NaN	NaN	NaN	NaN	NaN	NaN	NaN	25.28821	26.23026	NaN	NaN	13	1353.6161	143.24	AETNSRVSGVDGY	Q14566	Q14566	MCM6	DNA replication licensing factor MCM6
NaN	NaN	NaN	NaN	NaN	NaN	NaN	NaN	NaN	NaN	30.88518	25.32944	NaN	NaN	9	1032.5492	151.04	AETPDIKLF	P46782	P46782	RPS5	40S ribosomal protein S5;40S ribosomal protein S5, N-terminally processed
NaN	NaN	NaN	NaN	NaN	NaN	NaN	NaN	NaN	NaN	24.92678	25.05312	NaN	NaN	9	924.41888	108.46	AETQATSAF	P06400	P06400	RB1	Retinoblastoma-associated protein
NaN	NaN	NaN	NaN	NaN	NaN	NaN	NaN	NaN	NaN	24.88776	25.26517	NaN	NaN	9	996.53524	82.426	AETSLAHRL	P56524;P56524-2	P56524	HDAC4	Histone deacetylase 4
NaN	NaN	NaN	NaN	NaN	NaN	NaN	NaN	NaN	NaN	26.74638	26.65116	NaN	NaN	9	1065.5455	141.52	AETVQTVRY	Q8N0X7	Q8N0X7	SPG20	Spartin
NaN	NaN	NaN	NaN	NaN	NaN	22.90512	NaN	NaN	NaN	NaN	NaN	NaN	NaN	16	1942.9749	68.481	AETVRVDSKQRYYSIE	P43146	P43146	DCC	Netrin receptor DCC
NaN	NaN	NaN	NaN	NaN	NaN	NaN	NaN	NaN	NaN	28.41901	24.6376	NaN	NaN	9	950.47091	151.97	AEVAAEKSF	Q9NW64-2;Q9NW64	Q9NW64-2	RBM22	Pre-mRNA-splicing factor RBM22
NaN	NaN	NaN	NaN	NaN	25.56834	NaN	NaN	NaN	NaN	NaN	NaN	NaN	NaN	14	1528.7845	60.691	AEVARSRDVEVLEG	Q01484;Q01484-5;Q01484-2;Q01484-7	Q01484	ANK2	Ankyrin-2
NaN	NaN	NaN	25.01406	24.00565	NaN	NaN	NaN	NaN	NaN	NaN	NaN	NaN	NaN	14	1596.8948	99.834	AEVASLNRRIQLVE	P06753-2;P06753-3;P06753-5;P06753-6;P06753-4	P06753-2
NaN	NaN	NaN	NaN	NaN	NaN	NaN	NaN	NaN	NaN	26.38189	26.47903	NaN	NaN	9	1078.5295	118.33	AEVDLERTF	P36959	P36959	GMPR	GMP reductase 1
NaN	NaN	NaN	NaN	NaN	NaN	NaN	NaN	NaN	NaN	23.70282	23.42714	NaN	NaN	11	1370.7306	96.171	AEVDLERVRVW	Q9P0U4;Q9P0U4-2	Q9P0U4	CXXC1	CXXC-type zinc finger protein 1
NaN	NaN	NaN	NaN	NaN	NaN	NaN	NaN	NaN	NaN	24.10382	24.80568	NaN	NaN	11	1289.6364	117.01	AEVDNRSPQKF	Q5W0B1	Q5W0B1	RNF219	RING finger protein 219
NaN	NaN	NaN	NaN	NaN	NaN	NaN	NaN	NaN	NaN	26.22718	25.65712	NaN	NaN	14	1448.726	236.92	AEVEAILNSGARGY	Q9H213	Q9H213	MAGEH1	Melanoma-associated antigen H1
NaN	NaN	NaN	NaN	NaN	NaN	NaN	NaN	NaN	NaN	23.86731	23.87521	NaN	NaN	9	1108.5401	126.24	AEVEKQDKY	Q5VV17	Q5VV17	OTUD1	OTU domain-containing protein 1
NaN	NaN	NaN	NaN	NaN	NaN	NaN	NaN	NaN	NaN	26.17255	26.564	NaN	NaN	10	1142.6408	91.584	AEVELSARRL	Q8IZ83-3;Q8IZ83	Q8IZ83-3	ALDH16A1	Aldehyde dehydrogenase family 16 member A1
NaN	NaN	NaN	NaN	NaN	NaN	NaN	NaN	NaN	NaN	25.57337	26.45347	NaN	NaN	11	1362.7619	112.13	AEVEQKKKRTF	P62841	P62841	RPS15	40S ribosomal protein S15
NaN	NaN	NaN	NaN	NaN	NaN	NaN	NaN	NaN	NaN	28.22458	28.52332	NaN	NaN	9	1173.5455	157.86	AEVFNYREF	Q7L311	Q7L311	ARMCX2	Armadillo repeat-containing X-linked protein 2
NaN	NaN	NaN	NaN	NaN	NaN	NaN	NaN	NaN	NaN	28.21729	28.39329	NaN	NaN	9	1039.5338	118.06	AEVKGVYQF	Q9Y3Q3;Q9Y3Q3-2	Q9Y3Q3	TMED3	Transmembrane emp24 domain-containing protein 3
NaN	NaN	NaN	NaN	NaN	NaN	NaN	NaN	NaN	NaN	27.73944	28.22757	NaN	NaN	10	1246.7034	101.43	AEVLDLRRLY	O95602	O95602	POLR1A	DNA-directed RNA polymerase I subunit RPA1
24.02107	NaN	NaN	NaN	NaN	NaN	NaN	NaN	NaN	NaN	NaN	NaN	NaN	NaN	14	1675.8893	52.79	AEVLDLRRLYSNDI	O95602	O95602	POLR1A	DNA-directed RNA polymerase I subunit RPA1
NaN	NaN	NaN	NaN	NaN	NaN	NaN	NaN	NaN	NaN	NaN	25.99278	NaN	NaN	9	981.51311	119.89	AEVLEAHTI	Q9P2E3	Q9P2E3	ZNFX1	NFX1-type zinc finger-containing protein 1
25.30103	25.68702	26.21148	NaN	NaN	NaN	NaN	NaN	NaN	NaN	NaN	NaN	NaN	NaN	14	1497.8039	191.53	AEVLKVLGNPKSDE	P60660;P60660-2;P14649	P60660	MYL6;MYL6B	Myosin light polypeptide 6;Myosin light chain 6B
NaN	NaN	NaN	NaN	NaN	NaN	NaN	NaN	NaN	NaN	25.05536	25.02661	NaN	NaN	10	1177.6091	140.5	AEVLQSTQRF	Q9Y520-7;Q9Y520-4;Q9Y520;Q9Y520-6;Q9Y520-2;Q9Y520-5	Q9Y520-7	PRRC2C	Protein PRRC2C
NaN	NaN	NaN	NaN	NaN	26.53557	NaN	NaN	NaN	NaN	NaN	NaN	NaN	NaN	16	1804.9539	173.34	AEVLRTMELAAQSMKK	Q9BY43;Q9BY43-2	Q9BY43	CHMP4A	Charged multivesicular body protein 4a
NaN	NaN	NaN	NaN	NaN	NaN	NaN	NaN	NaN	NaN	22.96291	23.70514	NaN	NaN	10	1178.6659	89.171	AEVNLKKKSY	Q96B26	Q96B26	EXOSC8	Exosome complex component RRP43
NaN	NaN	NaN	NaN	NaN	NaN	NaN	NaN	NaN	NaN	25.51644	26.58449	NaN	NaN	9	1044.4989	110.81	AEVQEGRAW	P49788-2;P49788	P49788-2	RARRES1	Retinoic acid receptor responder protein 1
24.53979	24.77102	24.85795	NaN	NaN	NaN	NaN	NaN	NaN	NaN	NaN	NaN	NaN	NaN	14	1600.9049	55.097	AEVRVLHLAHKDLT	Q92696	Q92696	RABGGTA	Geranylgeranyl transferase type-2 subunit alpha
25.67201	25.08549	25.45698	NaN	NaN	NaN	NaN	NaN	NaN	NaN	NaN	NaN	NaN	NaN	15	1699.9733	79.837	AEVRVLHLAHKDLTV	Q92696	Q92696	RABGGTA	Geranylgeranyl transferase type-2 subunit alpha
NaN	NaN	NaN	NaN	NaN	NaN	NaN	NaN	NaN	NaN	24.85657	25.7621	NaN	NaN	9	1034.5145	126.41	AEVSQRQAF	O43306-2;O43306;O95622;O95622-2	O43306-2	ADCY6;ADCY5	Adenylate cyclase type 6;Adenylate cyclase type 5
NaN	NaN	NaN	NaN	NaN	NaN	NaN	NaN	NaN	NaN	25.86773	25.68961	NaN	NaN	9	1109.5757	95.741	AEVTLKTYW	Q9Y285	Q9Y285	FARSA	Phenylalanine--tRNA ligase alpha subunit
NaN	NaN	NaN	NaN	NaN	NaN	NaN	NaN	NaN	NaN	24.35676	25.19952	NaN	NaN	10	1139.5095	78.334	AEVTTDDRAY	P53992;P53992-2	P53992	SEC24C	Protein transport protein Sec24C
NaN	NaN	NaN	NaN	NaN	NaN	22.58376	NaN	NaN	NaN	NaN	NaN	NaN	NaN	15	1499.7719	60.628	AEVVESGSPAESLLL	O75127	O75127	PTCD1	Pentatricopeptide repeat-containing protein 1, mitochondrial
NaN	NaN	NaN	26.08724	25.45344	NaN	NaN	NaN	NaN	NaN	NaN	NaN	NaN	NaN	17	2065.0381	72.797	AEVYKELRLRGYDYGPH	P49327	P49327	FASN	Fatty acid synthase;[Acyl-carrier-protein] S-acetyltransferase;[Acyl-carrier-protein] S-malonyltransferase;3-oxoacyl-[acyl-carrier-protein] synthase;3-oxoacyl-[acyl-carrier-protein] reductase;3-hydroxyacyl-[acyl-carrier-protein] dehydratase;Enoyl-[acyl-carrier-protein] reductase;Oleoyl-[acyl-carrier-protein] hydrolase
NaN	NaN	NaN	NaN	NaN	NaN	NaN	NaN	NaN	NaN	NaN	23.53765	NaN	NaN	10	1275.5884	91.087	AEWEERISAW	Q9HCG7-3;Q9HCG7-2;Q9HCG7	Q9HCG7-3	GBA2	Non-lysosomal glucosylceramidase
NaN	NaN	NaN	NaN	NaN	NaN	NaN	NaN	NaN	NaN	25.10149	26.13868	NaN	NaN	9	1057.4716	83.265	AEWSSKTSY	Q9BT92	Q9BT92	TCHP	Trichoplein keratin filament-binding protein
NaN	NaN	NaN	NaN	NaN	NaN	NaN	NaN	NaN	NaN	24.4148	NaN	NaN	NaN	11	1242.5881	82.261	AEYARVVGSEY	Q9Y6X3	Q9Y6X3	MAU2	MAU2 chromatid cohesion factor homolog
NaN	NaN	NaN	NaN	NaN	25.0648	NaN	NaN	NaN	NaN	NaN	NaN	NaN	NaN	21	2281.1703	130.05	AEYHAKATEHLSTLSEKAKPA	P02647	P02647	APOA1	Apolipoprotein A-I;Proapolipoprotein A-I;Truncated apolipoprotein A-I
NaN	NaN	NaN	NaN	NaN	NaN	NaN	NaN	NaN	NaN	25.72505	25.9052	NaN	NaN	11	1370.6143	114.89	AEYPFSSEQKW	P98194-7;P98194-8;P98194-4;P98194;P98194-3;P98194-5;P98194-9;P98194-6;P98194-2	P98194-7	ATP2C1	Calcium-transporting ATPase type 2C member 1
NaN	NaN	NaN	NaN	NaN	NaN	NaN	NaN	NaN	NaN	26.55163	27.02179	NaN	NaN	10	1146.5094	88.819	AEYVHGSQAW	Q96DX7	Q96DX7	TRIM44	Tripartite motif-containing protein 44
NaN	NaN	NaN	NaN	NaN	NaN	NaN	NaN	NaN	NaN	28.26852	28.7126	NaN	NaN	9	1109.5142	154.28	AEYVSAREW	O75533	O75533	SF3B1	Splicing factor 3B subunit 1
NaN	NaN	NaN	NaN	NaN	NaN	NaN	NaN	NaN	NaN	26.78843	27.25539	NaN	NaN	9	1223.5499	83.265	AEYYFQKEF	P09913	P09913	IFIT2	Interferon-induced protein with tetratricopeptide repeats 2
NaN	NaN	NaN	NaN	NaN	NaN	NaN	NaN	NaN	NaN	26.35506	26.51866	NaN	NaN	9	1057.5457	84.743	AFAGRYAFR	Q9Y5T4	Q9Y5T4	DNAJC15	DnaJ homolog subfamily C member 15
23.76557	23.06456	23.59457	NaN	NaN	NaN	NaN	NaN	NaN	NaN	NaN	NaN	NaN	NaN	18	1874.0084	113.29	AFAKALGVMDDLKSGVPR	P26572	P26572	MGAT1	Alpha-1,3-mannosyl-glycoprotein 2-beta-N-acetylglucosaminyltransferase
NaN	NaN	NaN	NaN	NaN	NaN	NaN	NaN	NaN	NaN	24.86726	25.49647	NaN	NaN	9	1005.5356	101.64	AFARAVDTR	P29474	P29474	NOS3	Nitric oxide synthase, endothelial
NaN	NaN	NaN	NaN	NaN	NaN	NaN	NaN	NaN	NaN	NaN	NaN	22.93912	NaN	9	977.47058	97.075	AFDEAIAEL	P63104;P63104-2;P31946-2;P31946;P27348	P31946-2	YWHAZ;YWHAB;YWHAQ	14-3-3 protein zeta/delta;14-3-3 protein beta/alpha;14-3-3 protein beta/alpha, N-terminally processed;14-3-3 protein theta
NaN	NaN	NaN	NaN	NaN	NaN	NaN	NaN	NaN	NaN	NaN	NaN	NaN	27.15885	10	1096.5441	97.473	AFDEIVALGY	P48444;P48444-2	P48444	ARCN1	Coatomer subunit delta
NaN	NaN	NaN	NaN	NaN	NaN	NaN	NaN	NaN	NaN	NaN	NaN	23.99378	NaN	9	1141.5404	230.59	AFDLTEQRY	Q86UE8-3;Q86UE8-2;Q86UE8	Q86UE8-3	TLK2	Serine/threonine-protein kinase tousled-like 2
NaN	NaN	NaN	NaN	NaN	NaN	NaN	NaN	NaN	NaN	NaN	NaN	24.5813	NaN	9	1039.5008	171.75	AFDLTKTNM	Q86UY6-4;Q86UY6-3;Q86UY6	Q86UY6-4	NAA40	N-alpha-acetyltransferase 40
NaN	NaN	NaN	NaN	NaN	NaN	NaN	NaN	NaN	NaN	NaN	NaN	24.90628	NaN	9	1032.5029	94.114	AFDVHLNAF	Q53HI1	Q53HI1	UNC50	Protein unc-50 homolog
NaN	NaN	NaN	NaN	NaN	NaN	NaN	NaN	NaN	NaN	NaN	NaN	NaN	29.95172	9	1178.576	122.18	AFFAERLYY	P20073-2;P20073	P20073-2	ANXA7	Annexin A7
NaN	NaN	NaN	22.25992	24.59229	NaN	NaN	NaN	NaN	NaN	NaN	NaN	NaN	NaN	16	1817.7713	175.74	AFGDMTSEEFRQVMNG	P07711	P07711	CTSL	Cathepsin L1;Cathepsin L1 heavy chain;Cathepsin L1 light chain
NaN	NaN	NaN	NaN	NaN	NaN	24.65004	NaN	NaN	NaN	NaN	NaN	NaN	NaN	16	1646.8879	61.265	AFGSVLSDPKVKEALS	Q12882	Q12882	DPYD	Dihydropyrimidine dehydrogenase [NADP(+)]
NaN	NaN	NaN	NaN	NaN	NaN	NaN	NaN	NaN	NaN	27.15345	28.10609	NaN	NaN	9	1037.5407	125.81	AFHPQPVSR	Q96JA1-2;Q96JA1	Q96JA1-2	LRIG1	Leucine-rich repeats and immunoglobulin-like domains protein 1
NaN	NaN	NaN	NaN	NaN	NaN	NaN	NaN	NaN	NaN	27.66465	28.26763	NaN	NaN	9	1072.6029	95.608	AFKDIPVQR	Q8NHU6-2;Q8NHU6	Q8NHU6-2	TDRD7	Tudor domain-containing protein 7
NaN	NaN	NaN	NaN	NaN	NaN	NaN	NaN	NaN	NaN	NaN	25.19363	NaN	NaN	9	1099.5451	68.371	AFKDPGYFR	P0CJ78	P0CJ78	ZNF865	Zinc finger protein 865
NaN	NaN	NaN	NaN	NaN	NaN	NaN	NaN	NaN	NaN	26.43492	26.37245	NaN	NaN	9	1117.6469	85.676	AFKERVRGR	Q16543	Q16543	CDC37	Hsp90 co-chaperone Cdc37;Hsp90 co-chaperone Cdc37, N-terminally processed
NaN	NaN	NaN	NaN	NaN	NaN	NaN	NaN	NaN	NaN	NaN	NaN	NaN	27.25656	8	941.51569	122.79	AFKKKFAC	O60739;P41567	O60739	EIF1B;EIF1	Eukaryotic translation initiation factor 1b;Eukaryotic translation initiation factor 1
NaN	NaN	NaN	NaN	NaN	NaN	NaN	NaN	NaN	NaN	27.31769	27.52043	NaN	NaN	9	1031.6128	90.657	AFKPILSTR	O95456;O95456-2	O95456	PSMG1	Proteasome assembly chaperone 1
NaN	NaN	NaN	NaN	NaN	NaN	NaN	NaN	NaN	NaN	25.68872	27.6107	NaN	NaN	9	1130.6673	78.334	AFLERLARR	Q05682-5;Q05682-4;Q05682-3;Q05682-6;Q05682-2;Q05682	Q05682-5	CALD1	Caldesmon
NaN	NaN	NaN	NaN	NaN	NaN	NaN	NaN	NaN	NaN	25.28221	23.92579	NaN	NaN	10	1161.6407	85.731	AFLPAFQRGR	Q86XT2	Q86XT2	VPS37D	Vacuolar protein sorting-associated protein 37D
NaN	NaN	NaN	NaN	NaN	24.57854	NaN	NaN	NaN	NaN	NaN	NaN	NaN	NaN	14	1515.7504	78.964	AFLRSVSMPAETAH	Q96CC6	Q96CC6	RHBDF1	Inactive rhomboid protein 1
NaN	NaN	NaN	NaN	NaN	22.75173	NaN	NaN	NaN	NaN	NaN	NaN	NaN	NaN	15	1628.8345	53.592	AFLRSVSMPAETAHI	Q96CC6	Q96CC6	RHBDF1	Inactive rhomboid protein 1
NaN	NaN	NaN	NaN	NaN	NaN	NaN	NaN	NaN	NaN	26.87795	25.58153	NaN	NaN	11	1286.6844	125.74	AFLSSKGRHER	Q86V48-2;Q86V48-3;Q86V48	Q86V48-2	LUZP1	Leucine zipper protein 1
NaN	NaN	NaN	NaN	NaN	NaN	24.16676	NaN	NaN	NaN	NaN	NaN	NaN	NaN	20	2425.0723	78.794	AFPHTEEEVEVDSHAYSHRW	Q6UX71-2;Q6UX71	Q6UX71-2	PLXDC2	Plexin domain-containing protein 2
NaN	NaN	NaN	NaN	NaN	NaN	NaN	NaN	NaN	NaN	24.46001	24.68148	NaN	NaN	9	1229.6782	72.928	AFPRRLWER	Q9BXY0	Q9BXY0	MAK16	Protein MAK16 homolog
NaN	23.24402	24.04793	NaN	NaN	NaN	NaN	NaN	NaN	NaN	NaN	NaN	NaN	NaN	16	1866.0251	54.486	AFQLKKDQVVLLNTSY	Q66K64	Q66K64	DCAF15	DDB1- and CUL4-associated factor 15
NaN	NaN	NaN	NaN	NaN	NaN	NaN	NaN	NaN	NaN	23.21654	24.06817	NaN	NaN	9	1040.5879	107.66	AFQPGRPLR	Q5TEJ8	Q5TEJ8	THEMIS2	Protein THEMIS2
NaN	NaN	NaN	NaN	NaN	23.59206	NaN	NaN	NaN	NaN	NaN	NaN	NaN	NaN	17	2053.0566	117.4	AFQRRRLEEQAAQHKAD	Q15149;Q15149-7;Q15149-8;Q15149-9;Q15149-5;Q15149-4;Q15149-6;Q15149-2;Q15149-3	Q15149	PLEC	Plectin
NaN	NaN	NaN	NaN	NaN	NaN	25.64491	NaN	NaN	NaN	NaN	NaN	NaN	NaN	18	2101.0051	111.33	AFRGQYCYELDEKAVRPG	P04004	P04004	VTN	Vitronectin;Vitronectin V65 subunit;Vitronectin V10 subunit;Somatomedin-B
NaN	NaN	NaN	NaN	NaN	NaN	22.48611	NaN	NaN	NaN	NaN	NaN	NaN	NaN	21	2489.2162	58.564	AFRGQYCYELDEKAVRPGYPK	P04004	P04004	VTN	Vitronectin;Vitronectin V65 subunit;Vitronectin V10 subunit;Somatomedin-B
NaN	NaN	NaN	NaN	NaN	24.61032	NaN	NaN	NaN	NaN	NaN	NaN	NaN	NaN	16	1858.0901	76.358	AFRKLRLLRSLDLSGN	Q7Z5L7-4;Q7Z5L7;Q7Z5L7-2;Q7Z5L7-3	Q7Z5L7-4	PODN	Podocan
NaN	NaN	NaN	NaN	NaN	NaN	NaN	NaN	NaN	NaN	NaN	NaN	NaN	26.91707	9	1127.5764	100.19	AFRQPSLFY	Q99683	Q99683	MAP3K5	Mitogen-activated protein kinase kinase kinase 5
NaN	NaN	NaN	NaN	NaN	26.23255	NaN	NaN	NaN	NaN	NaN	NaN	NaN	NaN	12	1416.8314	100.04	AFRSLRALRSLQ	O14498	O14498	ISLR	Immunoglobulin superfamily containing leucine-rich repeat protein
NaN	NaN	NaN	NaN	NaN	27.47367	NaN	NaN	NaN	NaN	NaN	NaN	NaN	NaN	16	1895.0602	91.812	AFRSLRALRSLQLNHN	O14498	O14498	ISLR	Immunoglobulin superfamily containing leucine-rich repeat protein
NaN	NaN	NaN	NaN	NaN	28.15822	NaN	NaN	NaN	NaN	NaN	NaN	NaN	NaN	17	2051.1613	119.56	AFRSLRALRSLQLNHNR	O14498	O14498	ISLR	Immunoglobulin superfamily containing leucine-rich repeat protein
23.48025	22.76324	NaN	NaN	NaN	NaN	NaN	NaN	NaN	NaN	NaN	NaN	NaN	NaN	17	1904.9165	48.823	AFSAMKKVETNMAFSPF	P05155;P05155-3;P05155-2	P05155	SERPING1	Plasma protease C1 inhibitor
22.18265	21.46936	22.62582	NaN	NaN	NaN	NaN	NaN	NaN	NaN	NaN	NaN	NaN	NaN	18	1991.9485	53.169	AFSAMKKVETNMAFSPFS	P05155;P05155-3;P05155-2	P05155	SERPING1	Plasma protease C1 inhibitor
NaN	NaN	NaN	NaN	NaN	NaN	21.79054	NaN	NaN	NaN	NaN	NaN	NaN	NaN	8	816.37662	71.995	AFSDGLAH	P02042;P68871	P68871	HBD;HBB	Hemoglobin subunit delta;Hemoglobin subunit beta;LVV-hemorphin-7;Spinorphin
NaN	NaN	NaN	NaN	NaN	NaN	NaN	NaN	NaN	NaN	28.50469	29.10214	NaN	NaN	9	1017.572	105.52	AFSPVRSVR	Q02363	Q02363	ID2	DNA-binding protein inhibitor ID-2
NaN	NaN	NaN	NaN	NaN	NaN	NaN	NaN	NaN	NaN	23.71628	23.62812	NaN	NaN	8	966.5287	113.5	AFSRPVKY	Q99759;Q99759-2	Q99759	MAP3K3	Mitogen-activated protein kinase kinase kinase 3
22.40369	22.39477	23.40145	NaN	NaN	NaN	NaN	NaN	NaN	NaN	NaN	NaN	NaN	NaN	13	1478.7518	121.83	AFVIFGIQDGEQR	P01024	P01024	C3	Complement C3;Complement C3 beta chain;C3-beta-c;Complement C3 alpha chain;C3a anaphylatoxin;Acylation stimulating protein;Complement C3b alpha chain;Complement C3c alpha chain fragment 1;Complement C3dg fragment;Complement C3g fragment;Complement C3d fragment;Complement C3f fragment;Complement C3c alpha chain fragment 2
25.28894	24.13954	24.68008	NaN	NaN	NaN	NaN	NaN	NaN	NaN	NaN	NaN	NaN	NaN	15	1742.9832	77.222	AFVRKFKVSYSLNGK	O60462-4;O60462-5;O60462-2;O60462-3;O60462;O60462-6	O60462-4	NRP2	Neuropilin-2
26.04348	24.06653	24.46992	NaN	NaN	NaN	NaN	NaN	NaN	NaN	NaN	NaN	NaN	NaN	10	1195.6826	154.31	AFVVVHRIQQ	Q6UX71-2;Q6UX71	Q6UX71-2	PLXDC2	Plexin domain-containing protein 2
30.54922	28.62352	29.78645	NaN	NaN	NaN	NaN	NaN	NaN	NaN	NaN	NaN	NaN	NaN	13	1519.8623	219.51	AFVVVHRIQQIPN	Q6UX71-2;Q6UX71	Q6UX71-2	PLXDC2	Plexin domain-containing protein 2
26.79377	25.3318	26.04768	NaN	NaN	NaN	NaN	NaN	NaN	NaN	NaN	NaN	NaN	NaN	14	1618.9307	160.59	AFVVVHRIQQIPNV	Q6UX71-2;Q6UX71	Q6UX71-2	PLXDC2	Plexin domain-containing protein 2
24.54445	23.83181	24.75552	NaN	NaN	NaN	NaN	NaN	NaN	NaN	NaN	NaN	NaN	NaN	15	1775.0319	130.15	AFVVVHRIQQIPNVR	Q6UX71-2;Q6UX71	Q6UX71-2	PLXDC2	Plexin domain-containing protein 2
NaN	21.88755	20.5935	NaN	NaN	NaN	NaN	NaN	NaN	NaN	NaN	NaN	NaN	NaN	15	1471.8471	50.155	AGAGKVTKSAQKAQK	P68104;Q5VTE0;P68104-2	P68104	EEF1A1;EEF1A1P5	Elongation factor 1-alpha 1;Putative elongation factor 1-alpha-like 3
22.37018	20.97358	20.72318	NaN	NaN	NaN	NaN	NaN	NaN	NaN	NaN	NaN	NaN	NaN	16	1542.8842	52.527	AGAGKVTKSAQKAQKA	P68104;Q5VTE0;P68104-2	P68104	EEF1A1;EEF1A1P5	Elongation factor 1-alpha 1;Putative elongation factor 1-alpha-like 3
NaN	23.07323	20.34603	NaN	NaN	NaN	NaN	NaN	NaN	NaN	NaN	NaN	NaN	NaN	17	1670.9792	94.487	AGAGKVTKSAQKAQKAK	P68104;Q5VTE0;P68104-2	P68104	EEF1A1;EEF1A1P5	Elongation factor 1-alpha 1;Putative elongation factor 1-alpha-like 3
NaN	NaN	NaN	NaN	NaN	NaN	NaN	NaN	NaN	NaN	27.33858	27.97498	NaN	NaN	9	1011.5614	166.34	AGALFLHQR	P26842	P26842	CD27	CD27 antigen
NaN	NaN	NaN	26.28198	25.64661	NaN	NaN	NaN	NaN	NaN	NaN	NaN	NaN	NaN	15	1535.846	197.3	AGALIAKDWVLTAAH	P12544;P12544-2	P12544	GZMA	Granzyme A
NaN	NaN	NaN	NaN	NaN	NaN	NaN	NaN	NaN	NaN	NaN	NaN	NaN	25.51268	9	754.39735	129.2	AGAPAGQAL	P17861-2;P17861	P17861-2	XBP1	X-box-binding protein 1;X-box-binding protein 1, cytoplasmic form;X-box-binding protein 1, luminal form
NaN	NaN	NaN	NaN	NaN	NaN	NaN	NaN	NaN	NaN	NaN	NaN	NaN	25.83103	9	803.38137	121.68	AGAPPGTAY	Q02218;Q02218-2;Q02218-3	Q02218	OGDH	2-oxoglutarate dehydrogenase, mitochondrial
NaN	NaN	NaN	NaN	NaN	NaN	NaN	NaN	NaN	NaN	NaN	NaN	NaN	24.71576	13	1307.6721	185.99	AGASASPKEKYSL	P15924;P15924-3;P15924-2	P15924	DSP	Desmoplakin
NaN	NaN	NaN	NaN	NaN	NaN	NaN	NaN	NaN	NaN	29.14814	29.26428	NaN	NaN	11	1167.6149	90.827	AGASLGARFYR	Q9NRX3	Q9NRX3	NDUFA4L2	NADH dehydrogenase [ubiquinone] 1 alpha subcomplex subunit 4-like 2
NaN	NaN	NaN	NaN	NaN	NaN	NaN	NaN	22.33008	22.41653	NaN	NaN	NaN	NaN	12	1166.5568	98.044	AGASQFETSAAK	P63027;Q15836	P63027	VAMP2;VAMP3	Vesicle-associated membrane protein 2;Vesicle-associated membrane protein 3
NaN	NaN	NaN	27.53208	27.44522	NaN	NaN	NaN	NaN	NaN	NaN	NaN	NaN	NaN	17	1636.9261	109.15	AGATRAVEVLPKAGALN	P06396;P06396-2;P06396-4;P06396-3	P06396	GSN	Gelsolin
NaN	NaN	NaN	NaN	22.50499	NaN	NaN	NaN	NaN	NaN	NaN	NaN	NaN	NaN	13	1438.8633	57.164	AGAVVAAVRWRRK	P10314;P30459;P30512;P16189	P10314	HLA-A	HLA class I histocompatibility antigen, A-32 alpha chain;HLA class I histocompatibility antigen, A-74 alpha chain;HLA class I histocompatibility antigen, A-29 alpha chain;HLA class I histocompatibility antigen, A-31 alpha chain
NaN	NaN	NaN	NaN	NaN	NaN	NaN	NaN	NaN	NaN	23.49814	24.80449	NaN	NaN	19	2069.1719	62.203	AGAVVAAVRWRRKSSDRKG	P10314;P30459;P30512;P16189	P10314	HLA-A	HLA class I histocompatibility antigen, A-32 alpha chain;HLA class I histocompatibility antigen, A-74 alpha chain;HLA class I histocompatibility antigen, A-29 alpha chain;HLA class I histocompatibility antigen, A-31 alpha chain
NaN	NaN	NaN	NaN	NaN	NaN	NaN	NaN	NaN	NaN	25.79759	27.69498	NaN	NaN	9	870.41954	159.04	AGDDAPRAV	P60709;P63261;Q6S8J3;P0CG38;A5A3E0;P0CG39;P62736;P63267;P63267-2;P68032;P68133	P60709	ACTB;ACTG1;POTEE;POTEI;POTEF;POTEJ;ACTA2;ACTG2;ACTC1;ACTA1	Actin, cytoplasmic 1;Actin, cytoplasmic 1, N-terminally processed;Actin, cytoplasmic 2;Actin, cytoplasmic 2, N-terminally processed;POTE ankyrin domain family member E;POTE ankyrin domain family member I;POTE ankyrin domain family member F;POTE ankyrin domain family member J;Actin, aortic smooth muscle;Actin, gamma-enteric smooth muscle;Actin, alpha cardiac muscle 1;Actin, alpha skeletal muscle
26.34306	24.94306	25.99865	NaN	NaN	NaN	NaN	NaN	NaN	NaN	NaN	NaN	NaN	NaN	22	2415.3023	65.454	AGDKVGKLRVFVKNSNNALAWE	Q8IUX8;Q8IUX8-2	Q8IUX8	EGFL6	Epidermal growth factor-like protein 6
28.06379	27.00121	27.58284	NaN	NaN	NaN	NaN	NaN	NaN	NaN	NaN	NaN	NaN	NaN	23	2543.3972	160.69	AGDKVGKLRVFVKNSNNALAWEK	Q8IUX8;Q8IUX8-2	Q8IUX8	EGFL6	Epidermal growth factor-like protein 6
23.68164	NaN	23.75399	NaN	NaN	NaN	NaN	NaN	NaN	NaN	NaN	NaN	NaN	NaN	24	2644.4449	72.805	AGDKVGKLRVFVKNSNNALAWEKT	Q8IUX8;Q8IUX8-2	Q8IUX8	EGFL6	Epidermal growth factor-like protein 6
23.15934	24.01929	23.99075	NaN	NaN	NaN	NaN	NaN	NaN	NaN	NaN	NaN	NaN	NaN	17	1895.0153	50.053	AGDLQKKLVPFATELHE	P06727	P06727	APOA4	Apolipoprotein A-IV
24.96217	25.77362	26.40962	NaN	NaN	NaN	NaN	NaN	NaN	NaN	NaN	NaN	NaN	NaN	18	2051.1164	92.439	AGDLQKKLVPFATELHER	P06727	P06727	APOA4	Apolipoprotein A-IV
25.90428	25.38258	26.4857	NaN	NaN	NaN	NaN	NaN	NaN	NaN	NaN	NaN	NaN	NaN	19	2164.2004	71.742	AGDLQKKLVPFATELHERL	P06727	P06727	APOA4	Apolipoprotein A-IV
NaN	NaN	NaN	NaN	NaN	NaN	NaN	NaN	NaN	NaN	25.33398	25.73645	NaN	NaN	9	864.36136	191.63	AGDSPGSQF	Q12778	Q12778	FOXO1	Forkhead box protein O1
NaN	NaN	NaN	NaN	NaN	NaN	21.62827	NaN	NaN	NaN	NaN	NaN	NaN	NaN	17	1863.0003	118.87	AGDTIFNRAKLLNVGFQ	P15291;P15291-2	P15291	B4GALT1	Beta-1,4-galactosyltransferase 1;Lactose synthase A protein;N-acetyllactosamine synthase;Beta-N-acetylglucosaminylglycopeptide beta-1,4-galactosyltransferase;Beta-N-acetylglucosaminyl-glycolipid beta-1,4-galactosyltransferase;Processed beta-1,4-galactosyltransferase 1
NaN	NaN	NaN	NaN	NaN	24.09071	NaN	NaN	NaN	NaN	NaN	NaN	NaN	NaN	17	1898.8911	80.312	AGDTWRHLAGELGYQPE	P08138-2;P08138	P08138-2	NGFR	Tumor necrosis factor receptor superfamily member 16
NaN	NaN	NaN	NaN	NaN	NaN	NaN	NaN	NaN	NaN	25.65924	24.90481	NaN	NaN	8	865.477	120.62	AGDVHIVR	Q9UBQ0;Q9UBQ0-2	Q9UBQ0	VPS29	Vacuolar protein sorting-associated protein 29
NaN	NaN	NaN	NaN	NaN	NaN	25.68696	NaN	NaN	NaN	NaN	NaN	NaN	NaN	15	1640.7318	190.26	AGDYKADINTQADPY	Q9UIB8-3;Q9UIB8-2;Q9UIB8;Q9UIB8-5;Q9UIB8-4;Q9UIB8-6	Q9UIB8-3	CD84	SLAM family member 5
NaN	NaN	NaN	NaN	NaN	25.90633	NaN	NaN	NaN	NaN	NaN	NaN	NaN	NaN	15	1648.842	162.68	AGDYTIANARKLIDE	O75695	O75695	RP2	Protein XRP2
NaN	NaN	NaN	NaN	NaN	26.23017	NaN	NaN	NaN	NaN	NaN	NaN	NaN	NaN	14	1489.7637	167.44	AGEFIRASGVEARQ	P30040	P30040	ERP29	Endoplasmic reticulum resident protein 29
NaN	NaN	NaN	NaN	NaN	NaN	24.50045	NaN	NaN	NaN	NaN	NaN	NaN	NaN	15	1717.8747	35.037	AGEILSDRKYRQPAD	P20929-4;P20929;P20929-3;P20929-2	P20929-4	NEB	Nebulin
NaN	NaN	NaN	NaN	NaN	24.95256	NaN	NaN	NaN	NaN	NaN	NaN	NaN	NaN	17	1959.0174	112.36	AGERLSEEPLQVLEHPR	Q9NZ08;Q9NZ08-2	Q9NZ08	ERAP1	Endoplasmic reticulum aminopeptidase 1
22.84799	21.30123	22.84105	NaN	NaN	NaN	NaN	NaN	NaN	NaN	NaN	NaN	NaN	NaN	14	1405.7453	89.266	AGEYVSLGKVEAAL	O60488-2;O60488;O95573	O60488-2	ACSL4;ACSL3	Long-chain-fatty-acid--CoA ligase 4;Long-chain-fatty-acid--CoA ligase 3
22.17191	23.39126	23.67541	NaN	NaN	NaN	NaN	NaN	NaN	NaN	NaN	NaN	NaN	NaN	15	1533.8403	93.909	AGEYVSLGKVEAALK	O60488-2;O60488;O95573	O60488-2	ACSL4;ACSL3	Long-chain-fatty-acid--CoA ligase 4;Long-chain-fatty-acid--CoA ligase 3
22.91883	22.72194	21.99562	NaN	NaN	NaN	NaN	NaN	NaN	NaN	NaN	NaN	NaN	NaN	18	1745.8737	145	AGFAGDDAPRAVFPSIVG	P60709;P63261;Q6S8J3;P0CG38;A5A3E0;P0CG39;P62736;P63267;P63267-2;P68032;P68133	P60709	ACTB;ACTG1;POTEE;POTEI;POTEF;POTEJ;ACTA2;ACTG2;ACTC1;ACTA1	Actin, cytoplasmic 1;Actin, cytoplasmic 1, N-terminally processed;Actin, cytoplasmic 2;Actin, cytoplasmic 2, N-terminally processed;POTE ankyrin domain family member E;POTE ankyrin domain family member I;POTE ankyrin domain family member F;POTE ankyrin domain family member J;Actin, aortic smooth muscle;Actin, gamma-enteric smooth muscle;Actin, alpha cardiac muscle 1;Actin, alpha skeletal muscle
NaN	NaN	NaN	NaN	NaN	NaN	NaN	NaN	NaN	NaN	25.30449	26.19802	NaN	NaN	9	982.47331	132.29	AGFGPQHNR	Q56VL3	Q56VL3	OCIAD2	OCIA domain-containing protein 2
NaN	NaN	NaN	NaN	NaN	NaN	NaN	NaN	NaN	NaN	28.59081	28.42706	NaN	NaN	11	1218.6469	114.39	AGFQRDLGSLR	Q12772	Q12772	SREBF2	Sterol regulatory element-binding protein 2;Processed sterol regulatory element-binding protein 2
NaN	NaN	NaN	NaN	NaN	NaN	NaN	25.38515	24.66687	25.04047	NaN	NaN	NaN	NaN	9	756.37662	122.98	AGGAPSQGL	B2RXF0	B2RXF0	TMEM229A	Transmembrane protein 229A
NaN	NaN	NaN	NaN	NaN	NaN	NaN	NaN	NaN	NaN	31.92178	32.08582	NaN	NaN	9	995.44609	204.03	AGGDWFTSR	P30153	P30153	PPP2R1A	Serine/threonine-protein phosphatase 2A 65 kDa regulatory subunit A alpha isoform
NaN	NaN	NaN	26.43234	25.91604	NaN	NaN	NaN	NaN	NaN	NaN	NaN	NaN	NaN	17	1832.1108	128.74	AGGGQKVRLLKKALEKH	Q02809;Q02809-2	Q02809	PLOD1	Procollagen-lysine,2-oxoglutarate 5-dioxygenase 1
NaN	NaN	NaN	27.0749	25.3537	NaN	NaN	NaN	NaN	NaN	NaN	NaN	NaN	NaN	18	1903.1479	59.252	AGGGQKVRLLKKALEKHA	Q02809;Q02809-2	Q02809	PLOD1	Procollagen-lysine,2-oxoglutarate 5-dioxygenase 1
NaN	NaN	NaN	25.29548	25.09208	NaN	NaN	NaN	NaN	NaN	NaN	NaN	NaN	NaN	19	2018.1749	75.97	AGGGQKVRLLKKALEKHAD	Q02809;Q02809-2	Q02809	PLOD1	Procollagen-lysine,2-oxoglutarate 5-dioxygenase 1
NaN	NaN	NaN	NaN	NaN	NaN	23.9649	NaN	NaN	NaN	NaN	NaN	NaN	NaN	16	1489.7347	69.979	AGGGYRCVASVPSIPG	P43121;P43121-2	P43121	MCAM	Cell surface glycoprotein MUC18
NaN	NaN	NaN	NaN	NaN	24.87314	NaN	NaN	NaN	NaN	NaN	NaN	NaN	NaN	16	1744.9142	138.81	AGGKKLEIMSAQEIDR	Q96RW7-2;Q96RW7	Q96RW7-2	HMCN1	Hemicentin-1
NaN	NaN	NaN	NaN	NaN	28.78316	NaN	NaN	NaN	NaN	NaN	NaN	NaN	NaN	17	1801.9356	103.16	AGGKKLEIMSAQEIDRG	Q96RW7-2;Q96RW7	Q96RW7-2	HMCN1	Hemicentin-1
NaN	NaN	NaN	NaN	NaN	NaN	NaN	NaN	NaN	NaN	NaN	NaN	NaN	24.74186	10	870.49232	98.503	AGGKQGLLGA	Q8IY67;Q8IY67-2	Q8IY67-2	RAVER1	Ribonucleoprotein PTB-binding 1
NaN	NaN	NaN	NaN	NaN	22.75107	NaN	NaN	NaN	NaN	NaN	NaN	NaN	NaN	16	1606.9267	114.64	AGGLIQTARALAVNPR	Q9Y490	Q9Y490	TLN1	Talin-1
NaN	NaN	NaN	NaN	NaN	24.32643	NaN	NaN	NaN	NaN	NaN	NaN	NaN	NaN	20	2003.0912	110.75	AGGLIQTARALAVNPRDPPS	Q9Y490	Q9Y490	TLN1	Talin-1
23.41867	23.37941	23.8423	NaN	NaN	NaN	NaN	NaN	NaN	NaN	NaN	NaN	NaN	NaN	15	1458.7613	155.98	AGGSVMIQRVNGSLA	P35813;P35813-3;P35813-2;O75688-4;O75688-2;O75688;O75688-5	P35813	PPM1A;PPM1B	Protein phosphatase 1A;Protein phosphatase 1B
24.31057	23.00746	23.59833	NaN	NaN	NaN	NaN	NaN	NaN	NaN	NaN	NaN	NaN	NaN	15	1633.8352	74.475	AGGVFLYTSKEKSTF	P11215;P11215-2	P11215	ITGAM	Integrin alpha-M
NaN	NaN	NaN	26.17125	26.07208	NaN	NaN	NaN	NaN	NaN	NaN	NaN	NaN	NaN	17	1771.0026	152.47	AGGVMTVLIKRNTTIPT	P11142;P11142-2	P11142	HSPA8	Heat shock cognate 71 kDa protein
NaN	NaN	NaN	NaN	NaN	24.31797	NaN	NaN	NaN	NaN	NaN	NaN	NaN	NaN	15	1469.7415	70.412	AGHFEPLHGAAAVPP	Q07157-2;Q07157	Q07157-2	TJP1	Tight junction protein ZO-1
NaN	NaN	NaN	NaN	NaN	23.01125	NaN	NaN	NaN	NaN	NaN	NaN	NaN	NaN	16	1582.8256	57.159	AGHFEPLHGAAAVPPL	Q07157-2;Q07157	Q07157-2	TJP1	Tight junction protein ZO-1
NaN	NaN	NaN	NaN	NaN	24.4467	NaN	NaN	NaN	NaN	NaN	NaN	NaN	NaN	20	2102.161	85.51	AGHKEAHILRVLPGHSAGPR	P17813-2;P17813	P17813-2	ENG	Endoglin
NaN	NaN	NaN	NaN	NaN	NaN	NaN	NaN	NaN	NaN	NaN	NaN	NaN	24.42797	9	974.46439	103.29	AGHLCTVQF	Q8IWZ3-6;Q8IWZ3;Q8IWZ3-4	Q8IWZ3-6	ANKHD1	Ankyrin repeat and KH domain-containing protein 1
NaN	NaN	NaN	NaN	NaN	NaN	NaN	NaN	NaN	NaN	NaN	NaN	NaN	31.12201	9	946.45084	129.16	AGHLSTAQY	Q04637-3;Q04637;Q04637-8;Q04637-9;Q04637-4;Q04637-5;Q04637-6;Q04637-7	Q04637-3	EIF4G1	Eukaryotic translation initiation factor 4 gamma 1
NaN	NaN	NaN	22.25756	22.71329	NaN	NaN	NaN	NaN	NaN	NaN	NaN	NaN	NaN	18	1804.922	119.03	AGHPNIVINNAAGNFISP	Q16698-2;Q16698	Q16698-2	DECR1	2,4-dienoyl-CoA reductase, mitochondrial
20.9712	21.67698	22.19677	23.6279	23.34868	NaN	NaN	NaN	NaN	NaN	NaN	NaN	NaN	NaN	19	1905.9697	121.08	AGHPNIVINNAAGNFISPT	Q16698-2;Q16698	Q16698-2	DECR1	2,4-dienoyl-CoA reductase, mitochondrial
NaN	NaN	NaN	NaN	NaN	NaN	24.39709	NaN	NaN	NaN	NaN	NaN	NaN	NaN	12	1203.5156	127.56	AGHWTSESSVSG	P02671-2;P02671	P02671-2	FGA	Fibrinogen alpha chain;Fibrinopeptide A;Fibrinogen alpha chain
NaN	NaN	NaN	NaN	NaN	NaN	26.48407	NaN	NaN	NaN	NaN	NaN	NaN	NaN	14	1391.5953	222.18	AGHWTSESSVSGST	P02671-2;P02671	P02671-2	FGA	Fibrinogen alpha chain;Fibrinopeptide A;Fibrinogen alpha chain
NaN	NaN	NaN	NaN	NaN	NaN	27.06044	NaN	NaN	NaN	NaN	NaN	NaN	NaN	15	1448.6168	207.68	AGHWTSESSVSGSTG	P02671-2;P02671	P02671-2	FGA	Fibrinogen alpha chain;Fibrinopeptide A;Fibrinogen alpha chain
NaN	NaN	NaN	NaN	NaN	NaN	NaN	NaN	NaN	NaN	24.82445	25.68177	NaN	NaN	9	978.60868	68.224	AGIHKKVAR	P26373	P26373	RPL13	60S ribosomal protein L13
NaN	NaN	NaN	NaN	NaN	23.58864	NaN	NaN	NaN	NaN	NaN	NaN	NaN	NaN	16	1698.9305	59.634	AGKDDYVKALPGQLKP	P09211	P09211	GSTP1	Glutathione S-transferase P
NaN	NaN	NaN	NaN	NaN	23.50966	NaN	NaN	NaN	NaN	NaN	NaN	NaN	NaN	17	1845.9989	52.172	AGKDDYVKALPGQLKPF	P09211	P09211	GSTP1	Glutathione S-transferase P
NaN	NaN	NaN	NaN	NaN	25.57805	NaN	NaN	NaN	NaN	NaN	NaN	NaN	NaN	18	1975.0415	76.713	AGKDDYVKALPGQLKPFE	P09211	P09211	GSTP1	Glutathione S-transferase P
NaN	NaN	NaN	NaN	24.3432	NaN	NaN	NaN	NaN	NaN	NaN	NaN	NaN	NaN	16	1616.892	76.341	AGKGVIVAKSKEEACK	P22102;P22102-2	P22102	GART	Trifunctional purine biosynthetic protein adenosine-3;Phosphoribosylamine--glycine ligase;Phosphoribosylformylglycinamidine cyclo-ligase;Phosphoribosylglycinamide formyltransferase
NaN	NaN	NaN	NaN	NaN	NaN	NaN	NaN	NaN	NaN	28.27613	28.75261	NaN	NaN	9	1046.6237	141.78	AGKIIYNLR	Q9BWW8	Q9BWW8	APOL6	Apolipoprotein L6
NaN	NaN	NaN	NaN	NaN	NaN	23.20193	NaN	NaN	NaN	NaN	NaN	NaN	NaN	15	1609.8424	134.81	AGKILKDQDTLSQHG	Q9UMX0-2;Q9UMX0;Q9UMX0-4	Q9UMX0-2	UBQLN1	Ubiquilin-1
23.08907	23.23856	23.50724	NaN	NaN	NaN	NaN	NaN	NaN	NaN	NaN	NaN	NaN	NaN	17	1859.9854	137.27	AGKILKDQDTLSQHGIH	Q9UMX0-2;Q9UMX0;Q9UMX0-4	Q9UMX0-2	UBQLN1	Ubiquilin-1
NaN	NaN	NaN	NaN	NaN	NaN	24.38304	NaN	NaN	NaN	NaN	NaN	NaN	NaN	13	1386.7355	80.187	AGKILNDDTALKE	P54727	P54727	RAD23B	UV excision repair protein RAD23 homolog B
NaN	NaN	NaN	NaN	NaN	NaN	24.91971	NaN	NaN	NaN	NaN	NaN	NaN	NaN	15	1677.8938	168.5	AGKILNDDTALKEYK	P54727	P54727	RAD23B	UV excision repair protein RAD23 homolog B
NaN	NaN	NaN	NaN	NaN	NaN	28.02549	NaN	NaN	NaN	NaN	NaN	NaN	NaN	15	1716.9159	115.82	AGKILSDDVPIRDYR	P54725-3;P54725;P54725-2	P54725-3	RAD23A	UV excision repair protein RAD23 homolog A
21.91229	22.2775	22.58843	NaN	NaN	NaN	25.17276	NaN	NaN	NaN	NaN	NaN	NaN	NaN	14	1469.7726	183.33	AGKILVDVSNPTEQ	Q658P3-4;Q658P3-3;Q658P3;Q658P3-2	Q658P3-4	STEAP3	Metalloreductase STEAP3
NaN	NaN	NaN	NaN	NaN	NaN	23.02526	NaN	NaN	NaN	NaN	NaN	NaN	NaN	15	1598.8152	188.96	AGKILVDVSNPTEQE	Q658P3-4;Q658P3-3;Q658P3;Q658P3-2	Q658P3-4	STEAP3	Metalloreductase STEAP3
NaN	NaN	NaN	NaN	NaN	NaN	23.99671	NaN	NaN	NaN	NaN	NaN	NaN	NaN	21	2304.2087	57.482	AGKKEHTGRLVIGDHKSTSHF	O00193	O00193	SMAP	Small acidic protein
NaN	NaN	NaN	NaN	NaN	NaN	25.44919	NaN	NaN	NaN	NaN	NaN	NaN	NaN	15	1744.9148	59.261	AGKKYFIDFVARETT	P01042;P01042-2;P01042-3	P01042	KNG1	Kininogen-1;Kininogen-1 heavy chain;T-kinin;Bradykinin;Lysyl-bradykinin;Kininogen-1 light chain;Low molecular weight growth-promoting factor
27.41563	24.40373	25.95768	NaN	NaN	26.73454	NaN	NaN	NaN	NaN	NaN	NaN	NaN	NaN	13	1433.7892	105.17	AGKNRVWVISAPH	Q76M96;Q76M96-2	Q76M96	CCDC80	Coiled-coil domain-containing protein 80
27.84002	25.85885	25.29716	NaN	NaN	26.87572	NaN	NaN	NaN	NaN	NaN	NaN	NaN	NaN	14	1504.8263	94.538	AGKNRVWVISAPHA	Q76M96;Q76M96-2	Q76M96	CCDC80	Coiled-coil domain-containing protein 80
26.78107	24.70028	25.30841	NaN	NaN	27.24799	NaN	NaN	NaN	NaN	NaN	NaN	NaN	NaN	15	1591.8583	109.07	AGKNRVWVISAPHAS	Q76M96;Q76M96-2	Q76M96	CCDC80	Coiled-coil domain-containing protein 80
28.69042	26.49697	26.92524	NaN	NaN	26.65308	NaN	NaN	NaN	NaN	NaN	NaN	NaN	NaN	16	1720.9009	112.17	AGKNRVWVISAPHASE	Q76M96;Q76M96-2	Q76M96	CCDC80	Coiled-coil domain-containing protein 80
26.60357	24.69397	24.9183	NaN	NaN	NaN	NaN	NaN	NaN	NaN	NaN	NaN	NaN	NaN	17	1777.9224	71.545	AGKNRVWVISAPHASEG	Q76M96;Q76M96-2	Q76M96	CCDC80	Coiled-coil domain-containing protein 80
NaN	NaN	NaN	NaN	NaN	NaN	NaN	NaN	NaN	NaN	30.28516	30.50947	NaN	NaN	9	933.48546	147.34	AGKPAFMGR	Q8IY18	Q8IY18	SMC5	Structural maintenance of chromosomes protein 5
NaN	NaN	NaN	27.91969	28.00924	NaN	NaN	NaN	NaN	NaN	NaN	NaN	NaN	NaN	17	2042.1093	58.83	AGKRLEELRRRRGETES	Q05682-5;Q05682-4;Q05682-3;Q05682-6;Q05682-2;Q05682	Q05682-5	CALD1	Caldesmon
NaN	NaN	NaN	NaN	NaN	NaN	NaN	NaN	NaN	NaN	25.87629	27.12839	NaN	NaN	9	1003.5312	98.048	AGKRSGWSR	P11117;P11117-2	P11117	ACP2	Lysosomal acid phosphatase
NaN	NaN	NaN	NaN	NaN	NaN	NaN	NaN	NaN	NaN	29.05734	29.87285	NaN	NaN	9	965.57705	169.44	AGKSVHVLR	Q96S66-2;Q96S66;Q96S66-3;Q96S66-4	Q96S66-2	CLCC1	Chloride channel CLIC-like protein 1
NaN	NaN	NaN	NaN	NaN	23.71743	NaN	NaN	NaN	NaN	NaN	NaN	NaN	NaN	16	1631.9247	77.562	AGKTVVAEYAIALAQK	Q15477	Q15477	SKIV2L	Helicase SKI2W
NaN	NaN	NaN	NaN	NaN	27.67714	NaN	NaN	NaN	NaN	NaN	NaN	NaN	NaN	13	1388.7929	111.04	AGKYVPAIAHLIH	Q9H3G5	Q9H3G5	CPVL	Probable serine carboxypeptidase CPVL
NaN	NaN	NaN	NaN	NaN	29.10579	NaN	NaN	NaN	NaN	NaN	NaN	NaN	NaN	14	1475.8249	134.59	AGKYVPAIAHLIHS	Q9H3G5	Q9H3G5	CPVL	Probable serine carboxypeptidase CPVL
NaN	NaN	NaN	NaN	NaN	23.94503	NaN	NaN	NaN	NaN	NaN	NaN	NaN	NaN	15	1588.9089	124.3	AGKYVPAIAHLIHSL	Q9H3G5	Q9H3G5	CPVL	Probable serine carboxypeptidase CPVL
NaN	NaN	NaN	NaN	NaN	NaN	NaN	NaN	NaN	NaN	24.2267	25.50021	NaN	NaN	11	1160.5938	135.79	AGLASNSSWLR	P41222	P41222	PTGDS	Prostaglandin-H2 D-isomerase
NaN	NaN	NaN	NaN	NaN	NaN	NaN	NaN	NaN	NaN	26.57715	27.1052	NaN	NaN	9	855.49265	124.12	AGLGALAQR	Q9NXV2	Q9NXV2	KCTD5	BTB/POZ domain-containing protein KCTD5
NaN	NaN	NaN	NaN	NaN	NaN	NaN	22.2887	NaN	NaN	NaN	NaN	NaN	NaN	22	1891.837	90.348	AGLGGAGASTSGSSGACGFSYK	Q9UNF1;Q9UNF1-2	Q9UNF1	MAGED2	Melanoma-associated antigen D2
NaN	NaN	NaN	NaN	NaN	23.12774	NaN	NaN	NaN	NaN	NaN	NaN	NaN	NaN	14	1464.7837	97.797	AGLGRAYALAFAER	P51659	P51659	HSD17B4	Peroxisomal multifunctional enzyme type 2;(3R)-hydroxyacyl-CoA dehydrogenase;Enoyl-CoA hydratase 2
25.0408	24.04277	24.58072	NaN	NaN	26.7604	NaN	NaN	NaN	NaN	NaN	NaN	NaN	NaN	15	1521.8052	158.42	AGLGRAYALAFAERG	P51659	P51659	HSD17B4	Peroxisomal multifunctional enzyme type 2;(3R)-hydroxyacyl-CoA dehydrogenase;Enoyl-CoA hydratase 2
NaN	NaN	NaN	NaN	NaN	23.92895	NaN	NaN	NaN	NaN	NaN	NaN	NaN	NaN	17	1804.0571	79.317	AGLKGRLDYLSSLKVKG	P08195-4;P08195-3;P08195;P08195-2	P08195-4	SLC3A2	4F2 cell-surface antigen heavy chain
22.65417	22.48822	22.95004	23.25551	22.92662	NaN	24.15391	NaN	NaN	NaN	NaN	NaN	NaN	NaN	17	1767.0077	156.69	AGLKILRVINEPTAAAM	P48723	P48723	HSPA13	Heat shock 70 kDa protein 13
23.56929	22.59919	23.15604	24.09877	NaN	NaN	NaN	NaN	NaN	NaN	NaN	NaN	NaN	NaN	16	1621.9152	174.87	AGLNVLRIINEPTAAA	P11142;P11142-2;P0DMV9;P0DMV8;P0DMV8-2;P17066	P11142	HSPA8;HSPA1B;HSPA1A;HSPA6	Heat shock cognate 71 kDa protein;Heat shock 70 kDa protein 1B;Heat shock 70 kDa protein 1A;Heat shock 70 kDa protein 6
NaN	NaN	NaN	NaN	NaN	NaN	NaN	NaN	NaN	NaN	26.39619	27.23444	NaN	NaN	9	943.52395	143	AGLQFPVGR	Q7L7L0;P20671;P04908;Q93077;Q6FI13;P0C0S8;Q96KK5;Q9BTM1;Q16777;Q9BTM1-2;P16104;Q8IUE6;Q99878;Q71UI9;P0C0S5;Q71UI9-2;Q71UI9-5	Q93077	HIST3H2A;HIST1H2AD;HIST1H2AB;HIST1H2AC;HIST2H2AA3;HIST1H2AG;HIST1H2AH;H2AFJ;HIST2H2AC;H2AFX;HIST2H2AB;HIST1H2AJ;H2AFV;H2AFZ	Histone H2A type 3;Histone H2A type 1-D;Histone H2A type 1-B/E;Histone H2A type 1-C;Histone H2A type 2-A;Histone H2A type 1;Histone H2A type 1-H;Histone H2A.J;Histone H2A type 2-C;Histone H2AX;Histone H2A type 2-B;Histone H2A type 1-J;Histone H2A.V;Histone H2A.Z
NaN	NaN	NaN	NaN	NaN	NaN	NaN	NaN	NaN	NaN	26.73182	27.23562	NaN	NaN	12	1335.7524	109.42	AGLQFPVGRVHR	Q7L7L0;P20671;P04908;Q93077;Q6FI13;P0C0S8;Q96KK5;Q9BTM1;Q16777;Q9BTM1-2;P16104;Q8IUE6;Q99878	Q93077	HIST3H2A;HIST1H2AD;HIST1H2AB;HIST1H2AC;HIST2H2AA3;HIST1H2AG;HIST1H2AH;H2AFJ;HIST2H2AC;H2AFX;HIST2H2AB;HIST1H2AJ	Histone H2A type 3;Histone H2A type 1-D;Histone H2A type 1-B/E;Histone H2A type 1-C;Histone H2A type 2-A;Histone H2A type 1;Histone H2A type 1-H;Histone H2A.J;Histone H2A type 2-C;Histone H2AX;Histone H2A type 2-B;Histone H2A type 1-J
NaN	NaN	NaN	NaN	NaN	NaN	NaN	NaN	NaN	NaN	NaN	NaN	NaN	24.60196	14	1561.9205	72.29	AGLQFPVGRVHRLL	Q7L7L0;P20671;P04908;Q93077;Q6FI13;P0C0S8;Q96KK5;Q9BTM1;Q16777;Q9BTM1-2;P16104;Q8IUE6;Q99878	Q93077	HIST3H2A;HIST1H2AD;HIST1H2AB;HIST1H2AC;HIST2H2AA3;HIST1H2AG;HIST1H2AH;H2AFJ;HIST2H2AC;H2AFX;HIST2H2AB;HIST1H2AJ	Histone H2A type 3;Histone H2A type 1-D;Histone H2A type 1-B/E;Histone H2A type 1-C;Histone H2A type 2-A;Histone H2A type 1;Histone H2A type 1-H;Histone H2A.J;Histone H2A type 2-C;Histone H2AX;Histone H2A type 2-B;Histone H2A type 1-J
NaN	NaN	NaN	NaN	NaN	NaN	NaN	NaN	NaN	NaN	29.0544	29.65034	NaN	NaN	11	1199.5757	219.19	AGMDASFKAFR	Q9NW82	Q9NW82	WDR70	WD repeat-containing protein 70
NaN	NaN	NaN	NaN	NaN	NaN	22.69927	NaN	NaN	NaN	NaN	NaN	NaN	NaN	15	1741.7869	74.841	AGMIKSDNEEYFIEP	O15072	O15072	ADAMTS3	A disintegrin and metalloproteinase with thrombospondin motifs 3
NaN	NaN	NaN	NaN	NaN	NaN	21.78572	NaN	NaN	NaN	NaN	NaN	NaN	NaN	16	1854.871	57.836	AGMIKSDNEEYFIEPL	O15072	O15072	ADAMTS3	A disintegrin and metalloproteinase with thrombospondin motifs 3
NaN	NaN	NaN	NaN	NaN	NaN	NaN	NaN	NaN	NaN	NaN	NaN	NaN	24.37391	13	1393.6846	126.07	AGMTGYGMPRQIL	P37802;P37802-2	P37802	TAGLN2	Transgelin-2
NaN	NaN	NaN	22.37825	NaN	NaN	NaN	NaN	NaN	NaN	NaN	NaN	NaN	NaN	19	2158.2196	78.234	AGNAARDNKKTRIIPRHLQ	Q7L7L0;P20671;P04908;Q93077;Q6FI13;P0C0S8;Q96KK5;Q9BTM1;Q16777;Q9BTM1-2;P16104;Q8IUE6;Q99878	Q93077	HIST3H2A;HIST1H2AD;HIST1H2AB;HIST1H2AC;HIST2H2AA3;HIST1H2AG;HIST1H2AH;H2AFJ;HIST2H2AC;H2AFX;HIST2H2AB;HIST1H2AJ	Histone H2A type 3;Histone H2A type 1-D;Histone H2A type 1-B/E;Histone H2A type 1-C;Histone H2A type 2-A;Histone H2A type 1;Histone H2A type 1-H;Histone H2A.J;Histone H2A type 2-C;Histone H2AX;Histone H2A type 2-B;Histone H2A type 1-J
NaN	NaN	NaN	NaN	NaN	NaN	NaN	NaN	NaN	NaN	26.36135	26.5819	NaN	NaN	9	936.47773	178.99	AGNASFSKR	Q9HAJ7;Q9HAJ7-3;O75446;Q9HAJ7-2	O75446	SAP30L;SAP30	Histone deacetylase complex subunit SAP30L;Histone deacetylase complex subunit SAP30
NaN	NaN	NaN	NaN	NaN	NaN	NaN	NaN	NaN	NaN	24.64147	25.00522	NaN	NaN	9	883.48756	130.22	AGNSPLIGR	Q9Y4B6-2;Q9Y4B6;Q9Y4B6-3	Q9Y4B6-2	VPRBP	Protein VPRBP
NaN	NaN	NaN	NaN	NaN	NaN	NaN	NaN	NaN	NaN	29.35702	29.25516	NaN	NaN	9	1049.5043	187.63	AGNYAWVNR	Q9Y3I0	Q9Y3I0	RTCB	tRNA-splicing ligase RtcB homolog
NaN	NaN	NaN	NaN	NaN	NaN	21.29317	NaN	NaN	NaN	NaN	NaN	NaN	NaN	17	1723.9832	80.738	AGPDAALKVDVKSPKTK	Q09666	Q09666	AHNAK	Neuroblast differentiation-associated protein AHNAK
25.26692	24.56285	24.67082	23.85186	22.80794	NaN	NaN	NaN	NaN	NaN	NaN	NaN	NaN	NaN	19	1938.0687	107.72	AGPGNAKKVVENGALLSWK	Q14118	Q14118	DAG1	Dystroglycan;Alpha-dystroglycan;Beta-dystroglycan
24.99934	24.17173	24.85918	NaN	NaN	NaN	NaN	NaN	NaN	NaN	NaN	NaN	NaN	NaN	21	2108.1742	76.704	AGPGNAKKVVENGALLSWKLG	Q14118	Q14118	DAG1	Dystroglycan;Alpha-dystroglycan;Beta-dystroglycan
26.85994	24.56092	25.76299	NaN	NaN	NaN	NaN	NaN	NaN	NaN	NaN	NaN	NaN	NaN	13	1416.7375	185.61	AGPHFNPLSRKHG	P00441	P00441	SOD1	Superoxide dismutase [Cu-Zn]
27.33909	25.40685	26.23233	NaN	NaN	NaN	NaN	NaN	NaN	NaN	NaN	NaN	NaN	NaN	15	1570.8117	203.29	AGPHFNPLSRKHGGP	P00441	P00441	SOD1	Superoxide dismutase [Cu-Zn]
33.2272	32.17239	32.56136	NaN	NaN	NaN	NaN	24.66248	24.42566	24.43943	NaN	NaN	NaN	NaN	16	1698.9067	260.28	AGPHFNPLSRKHGGPK	P00441	P00441	SOD1	Superoxide dismutase [Cu-Zn]
24.05515	23.83277	23.90656	NaN	NaN	NaN	NaN	NaN	NaN	NaN	NaN	NaN	NaN	NaN	17	1813.9336	112.67	AGPHFNPLSRKHGGPKD	P00441	P00441	SOD1	Superoxide dismutase [Cu-Zn]
25.08221	24.32615	25.07802	NaN	NaN	NaN	NaN	NaN	NaN	NaN	NaN	NaN	NaN	NaN	18	1942.9762	151.57	AGPHFNPLSRKHGGPKDE	P00441	P00441	SOD1	Superoxide dismutase [Cu-Zn]
NaN	NaN	NaN	23.77294	24.3694	NaN	NaN	NaN	NaN	NaN	NaN	NaN	NaN	NaN	16	1844.1043	141.54	AGPKVHMLRKAKQKPR	P52824	P52824	DGKQ	Diacylglycerol kinase theta
24.21312	22.8554	23.67044	NaN	NaN	NaN	NaN	NaN	NaN	NaN	NaN	NaN	NaN	NaN	16	1541.8049	190.36	AGPNLIAIGSSESAQK	O94760-2;O94760	O94760-2	DDAH1	N(G),N(G)-dimethylarginine dimethylaminohydrolase 1
26.55023	25.71694	26.17232	NaN	NaN	NaN	NaN	NaN	NaN	NaN	NaN	NaN	NaN	NaN	15	1697.9802	77.776	AGPVFVKVNRRTQAR	Q9H479	Q9H479	FN3K	Fructosamine-3-kinase
27.61506	26.08266	26.58978	NaN	NaN	NaN	NaN	NaN	NaN	NaN	NaN	NaN	NaN	NaN	16	1826.0387	76.01	AGPVFVKVNRRTQARQ	Q9H479	Q9H479	FN3K	Fructosamine-3-kinase
NaN	NaN	NaN	NaN	NaN	NaN	21.99258	NaN	NaN	NaN	NaN	NaN	NaN	NaN	18	1970.923	40.349	AGPVGRIAFDMFMEDKTS	P78509-3;P78509-2;P78509	P78509-3	RELN	Reelin
NaN	NaN	NaN	NaN	NaN	24.0375	NaN	NaN	NaN	NaN	NaN	NaN	NaN	NaN	17	1994.0334	70.802	AGQERFRSLIPSYIRDS	P20340;Q9NRW1-2;Q9NRW1;P20340-4;P20340-2	P20340-4	RAB6A;RAB6B	Ras-related protein Rab-6A;Ras-related protein Rab-6B
NaN	NaN	NaN	NaN	NaN	NaN	24.91164	NaN	NaN	NaN	NaN	NaN	NaN	NaN	15	1752.8867	136.17	AGQHILEDTRTQQTR	Q9NY15;Q9NY15-2	Q9NY15	STAB1	Stabilin-1
NaN	NaN	NaN	NaN	NaN	NaN	26.10372	NaN	NaN	NaN	NaN	NaN	NaN	NaN	16	1908.9878	131.53	AGQHILEDTRTQQTRR	Q9NY15;Q9NY15-2	Q9NY15	STAB1	Stabilin-1
NaN	NaN	NaN	NaN	NaN	25.01648	NaN	NaN	NaN	NaN	NaN	NaN	NaN	NaN	14	1520.9039	95.651	AGQIILQEAVPVKR	P22102	P22102	GART	Trifunctional purine biosynthetic protein adenosine-3;Phosphoribosylamine--glycine ligase;Phosphoribosylformylglycinamidine cyclo-ligase;Phosphoribosylglycinamide formyltransferase
NaN	NaN	NaN	NaN	NaN	24.72926	NaN	NaN	NaN	NaN	NaN	NaN	NaN	NaN	15	1577.9253	113.53	AGQIILQEAVPVKRG	P22102	P22102	GART	Trifunctional purine biosynthetic protein adenosine-3;Phosphoribosylamine--glycine ligase;Phosphoribosylformylglycinamidine cyclo-ligase;Phosphoribosylglycinamide formyltransferase
NaN	NaN	NaN	NaN	NaN	NaN	NaN	NaN	NaN	NaN	NaN	NaN	NaN	23.64966	9	863.45012	100.39	AGQKATAAF	Q16890-4;Q16890-3;Q16890-2;Q16890-5;Q16890	Q16890-4	TPD52L1	Tumor protein D53
21.62091	NaN	NaN	NaN	NaN	NaN	NaN	NaN	NaN	NaN	NaN	NaN	NaN	NaN	13	1356.6674	189.7	AGQLVFLATEGDH	P50897;P50897-2	P50897	PPT1	Palmitoyl-protein thioesterase 1
NaN	NaN	NaN	NaN	NaN	NaN	22.17989	NaN	NaN	NaN	NaN	NaN	NaN	NaN	14	1383.6201	74.944	AGQYRCTATNAAGT	P98160	P98160	HSPG2	Basement membrane-specific heparan sulfate proteoglycan core protein;Endorepellin;LG3 peptide
25.73381	25.22938	25.6454	NaN	NaN	NaN	NaN	NaN	NaN	NaN	NaN	NaN	NaN	NaN	17	2004.0977	89.866	AGRDKYKTLRQIRQGNT	P35241;P35241-5;P35241-3;P35241-4;P35241-2	P35241	RDX	Radixin
24.73769	24.15406	25.3864	NaN	NaN	NaN	NaN	NaN	NaN	NaN	NaN	NaN	NaN	NaN	22	2207.2022	58.107	AGRDLSRLPQLVGVSTPLQGGS	P15291;P15291-2	P15291	B4GALT1	Beta-1,4-galactosyltransferase 1;Lactose synthase A protein;N-acetyllactosamine synthase;Beta-N-acetylglucosaminylglycopeptide beta-1,4-galactosyltransferase;Beta-N-acetylglucosaminyl-glycolipid beta-1,4-galactosyltransferase;Processed beta-1,4-galactosyltransferase 1
25.40087	25.72411	26.40988	23.16861	23.03752	NaN	NaN	NaN	NaN	NaN	NaN	NaN	NaN	NaN	23	2321.2452	135.21	AGRDLSRLPQLVGVSTPLQGGSN	P15291;P15291-2	P15291	B4GALT1	Beta-1,4-galactosyltransferase 1;Lactose synthase A protein;N-acetyllactosamine synthase;Beta-N-acetylglucosaminylglycopeptide beta-1,4-galactosyltransferase;Beta-N-acetylglucosaminyl-glycolipid beta-1,4-galactosyltransferase;Processed beta-1,4-galactosyltransferase 1
24.78651	25.37733	26.3477	NaN	NaN	NaN	NaN	NaN	NaN	NaN	NaN	NaN	NaN	NaN	24	2408.2772	139.69	AGRDLSRLPQLVGVSTPLQGGSNS	P15291;P15291-2	P15291	B4GALT1	Beta-1,4-galactosyltransferase 1;Lactose synthase A protein;N-acetyllactosamine synthase;Beta-N-acetylglucosaminylglycopeptide beta-1,4-galactosyltransferase;Beta-N-acetylglucosaminyl-glycolipid beta-1,4-galactosyltransferase;Processed beta-1,4-galactosyltransferase 1
NaN	NaN	NaN	NaN	NaN	23.86627	NaN	NaN	NaN	NaN	NaN	NaN	NaN	NaN	16	1672.8645	87.566	AGRFREQAAAAKETPA	Q6JBY9	Q6JBY9	RCSD1	CapZ-interacting protein
NaN	NaN	NaN	NaN	NaN	23.6988	NaN	NaN	NaN	NaN	NaN	NaN	NaN	NaN	20	2086.0919	65.25	AGRFREQAAAAKETPASKPT	Q6JBY9	Q6JBY9	RCSD1	CapZ-interacting protein
NaN	NaN	NaN	NaN	NaN	NaN	NaN	NaN	NaN	NaN	23.45964	24.18147	NaN	NaN	11	1075.5557	92.201	AGRGTTGMVAR	Q58WW2-3;Q58WW2-2;Q58WW2;Q58WW2-4	Q58WW2-3	DCAF6	DDB1- and CUL4-associated factor 6
23.66243	22.91732	22.89445	NaN	NaN	NaN	NaN	NaN	NaN	NaN	NaN	NaN	NaN	NaN	14	1621.9529	142.47	AGRIIHKLFVNAQR	Q15042-4;Q15042;Q15042-3	Q15042-4	RAB3GAP1	Rab3 GTPase-activating protein catalytic subunit
NaN	NaN	NaN	NaN	NaN	NaN	24.63655	NaN	NaN	NaN	NaN	NaN	NaN	NaN	15	1413.7576	147.37	AGRLLASSTAASVPN	Q9BZZ2;Q9BZZ2-2;Q9BZZ2-3	Q9BZZ2	SIGLEC1	Sialoadhesin
NaN	NaN	NaN	22.01529	22.32627	NaN	NaN	NaN	NaN	NaN	NaN	NaN	NaN	NaN	15	1646.9329	97.203	AGRPEPLRAVQRLQG	Q9C0H2-2;Q9C0H2;Q9C0H2-4	Q9C0H2-2	TTYH3	Protein tweety homolog 3
NaN	NaN	NaN	NaN	NaN	NaN	22.06418	NaN	NaN	NaN	NaN	NaN	NaN	NaN	16	1839.0591	59.634	AGRRFIVSPVPESRLR	Q9H4A3-5;Q9H4A3-2;Q9H4A3;Q9H4A3-6;Q9H4A3-7;Q9H4A3-4	Q9H4A3-5	WNK1	Serine/threonine-protein kinase WNK1
25.72341	23.60659	24.34767	NaN	NaN	NaN	NaN	NaN	NaN	NaN	NaN	NaN	NaN	NaN	14	1550.7742	102.52	AGRYSFLARNPGGW	P07333	P07333	CSF1R	Macrophage colony-stimulating factor 1 receptor
NaN	NaN	NaN	NaN	NaN	NaN	NaN	NaN	NaN	NaN	25.83236	27.50256	NaN	NaN	9	922.48723	109.71	AGSGVYITR	Q96BF6	Q96BF6	NACC2	Nucleus accumbens-associated protein 2
NaN	NaN	NaN	NaN	NaN	NaN	NaN	NaN	NaN	NaN	29.75202	30.55901	NaN	NaN	9	1011.5284	150.17	AGSHIIQRM	P04222;P30685;P30491;P10319;Q07000;P30481	P30685	HLA-C;HLA-B	HLA class I histocompatibility antigen, Cw-3 alpha chain;HLA class I histocompatibility antigen, B-35 alpha chain;HLA class I histocompatibility antigen, B-53 alpha chain;HLA class I histocompatibility antigen, B-58 alpha chain;HLA class I histocompatibility antigen, Cw-15 alpha chain;HLA class I histocompatibility antigen, B-44 alpha chain
NaN	NaN	NaN	NaN	NaN	23.28023	NaN	NaN	NaN	NaN	NaN	NaN	NaN	NaN	12	1282.579	103.88	AGSRESEQGVYT	P00736	P00736	C1R	Complement C1r subcomponent;Complement C1r subcomponent heavy chain;Complement C1r subcomponent light chain
NaN	NaN	NaN	NaN	NaN	NaN	NaN	NaN	22.25439	NaN	NaN	NaN	NaN	NaN	23	2154.1579	58.015	AGSRTAAALAPASLTSARMAPAL	Q9UQ35	Q9UQ35	SRRM2	Serine/arginine repetitive matrix protein 2
NaN	NaN	NaN	NaN	NaN	NaN	NaN	NaN	NaN	NaN	NaN	NaN	NaN	24.93908	10	884.38758	143.11	AGSSVSSGSF	C9JH25-3;C9JH25	C9JH25-3	PRRT4	Proline-rich transmembrane protein 4
NaN	NaN	NaN	NaN	NaN	23.46364	NaN	NaN	NaN	NaN	NaN	NaN	NaN	NaN	14	1427.7409	132.25	AGSYLALPALTNTH	P98160	P98160	HSPG2	Basement membrane-specific heparan sulfate proteoglycan core protein;Endorepellin;LG3 peptide
NaN	NaN	NaN	NaN	NaN	22.36226	NaN	NaN	NaN	NaN	NaN	NaN	NaN	NaN	15	1564.7998	85.478	AGSYLALPALTNTHH	P98160	P98160	HSPG2	Basement membrane-specific heparan sulfate proteoglycan core protein;Endorepellin;LG3 peptide
NaN	NaN	22.84418	NaN	NaN	NaN	NaN	NaN	NaN	NaN	NaN	NaN	NaN	NaN	11	1234.5942	67.993	AGTFQEREGQL	Q8IX30;Q8IX30-2	Q8IX30	SCUBE3	Signal peptide, CUB and EGF-like domain-containing protein 3
26.23579	23.66915	23.90371	NaN	NaN	NaN	NaN	NaN	NaN	NaN	NaN	NaN	NaN	NaN	15	1615.7123	54.416	AGTGAIHMEYLHAMD	P10071	P10071	GLI3	Transcriptional activator GLI3;Transcriptional repressor GLI3R
22.65368	22.69383	22.88338	NaN	NaN	NaN	NaN	NaN	NaN	NaN	NaN	NaN	NaN	NaN	15	1585.81	63.709	AGTIFVIDDKSGNIH	P55287;P55287-2	P55287	CDH11	Cadherin-11
NaN	NaN	NaN	NaN	NaN	NaN	NaN	NaN	NaN	NaN	24.30048	24.74858	NaN	NaN	9	917.50428	107.56	AGTTRAVSR	O95236-2;O95236;O95236-3	O95236-2	APOL3	Apolipoprotein L3
30.34361	30.23364	30.47991	NaN	NaN	NaN	30.61921	NaN	NaN	NaN	NaN	NaN	NaN	NaN	14	1467.8158	68.132	AGTVRRQAVDVSPL	P46782	P46782	RPS5	40S ribosomal protein S5;40S ribosomal protein S5, N-terminally processed
29.34115	29.25959	29.53332	NaN	NaN	NaN	28.82584	24.05854	23.24583	23.64998	NaN	NaN	NaN	NaN	15	1623.9169	145.7	AGTVRRQAVDVSPLR	P46782	P46782	RPS5	40S ribosomal protein S5;40S ribosomal protein S5, N-terminally processed
NaN	NaN	NaN	NaN	NaN	NaN	22.07943	NaN	NaN	NaN	NaN	NaN	NaN	NaN	14	1468.7093	58.338	AGTYVCTATNRQGK	P98160	P98160	HSPG2	Basement membrane-specific heparan sulfate proteoglycan core protein;Endorepellin;LG3 peptide
NaN	NaN	NaN	NaN	NaN	NaN	24.23542	NaN	NaN	NaN	NaN	NaN	NaN	NaN	15	1567.7777	56.527	AGTYVCTATNRQGKV	P98160	P98160	HSPG2	Basement membrane-specific heparan sulfate proteoglycan core protein;Endorepellin;LG3 peptide
NaN	NaN	NaN	NaN	NaN	NaN	NaN	NaN	NaN	NaN	24.49644	24.63084	NaN	NaN	9	1002.5399	71.877	AGVGFFIHR	P29317	P29317	EPHA2	Ephrin type-A receptor 2
24.89342	23.84652	24.2967	NaN	NaN	NaN	NaN	NaN	NaN	NaN	NaN	NaN	NaN	NaN	14	1319.6357	89.247	AGVIEAVGDNASAF	Q08257-3;Q08257	Q08257-3	CRYZ	Quinone oxidoreductase
NaN	NaN	NaN	27.06538	26.1191	NaN	NaN	NaN	NaN	NaN	NaN	NaN	NaN	NaN	13	1334.7129	128.36	AGYALAQMGRLKG	P01024	P01024	C3	Complement C3;Complement C3 beta chain;C3-beta-c;Complement C3 alpha chain;C3a anaphylatoxin;Acylation stimulating protein;Complement C3b alpha chain;Complement C3c alpha chain fragment 1;Complement C3dg fragment;Complement C3g fragment;Complement C3d fragment;Complement C3f fragment;Complement C3c alpha chain fragment 2
25.10945	NaN	23.92334	27.85127	27.59719	NaN	NaN	NaN	NaN	NaN	NaN	NaN	NaN	NaN	14	1431.7657	73.848	AGYALAQMGRLKGP	P01024	P01024	C3	Complement C3;Complement C3 beta chain;C3-beta-c;Complement C3 alpha chain;C3a anaphylatoxin;Acylation stimulating protein;Complement C3b alpha chain;Complement C3c alpha chain fragment 1;Complement C3dg fragment;Complement C3g fragment;Complement C3d fragment;Complement C3f fragment;Complement C3c alpha chain fragment 2
28.4475	28.51239	29.02747	32.46185	31.83364	NaN	NaN	NaN	NaN	NaN	24.86948	24.77681	NaN	NaN	15	1544.8497	205.09	AGYALAQMGRLKGPL	P01024	P01024	C3	Complement C3;Complement C3 beta chain;C3-beta-c;Complement C3 alpha chain;C3a anaphylatoxin;Acylation stimulating protein;Complement C3b alpha chain;Complement C3c alpha chain fragment 1;Complement C3dg fragment;Complement C3g fragment;Complement C3d fragment;Complement C3f fragment;Complement C3c alpha chain fragment 2
26.88879	25.99496	26.61919	30.59699	29.92663	NaN	NaN	NaN	NaN	NaN	NaN	NaN	NaN	NaN	16	1657.9338	167.67	AGYALAQMGRLKGPLL	P01024	P01024	C3	Complement C3;Complement C3 beta chain;C3-beta-c;Complement C3 alpha chain;C3a anaphylatoxin;Acylation stimulating protein;Complement C3b alpha chain;Complement C3c alpha chain fragment 1;Complement C3dg fragment;Complement C3g fragment;Complement C3d fragment;Complement C3f fragment;Complement C3c alpha chain fragment 2
NaN	NaN	NaN	27.02094	27.4505	NaN	NaN	NaN	NaN	NaN	NaN	NaN	NaN	NaN	17	1771.9767	169.65	AGYALAQMGRLKGPLLN	P01024	P01024	C3	Complement C3;Complement C3 beta chain;C3-beta-c;Complement C3 alpha chain;C3a anaphylatoxin;Acylation stimulating protein;Complement C3b alpha chain;Complement C3c alpha chain fragment 1;Complement C3dg fragment;Complement C3g fragment;Complement C3d fragment;Complement C3f fragment;Complement C3c alpha chain fragment 2
NaN	NaN	NaN	NaN	NaN	NaN	24.23228	NaN	NaN	NaN	NaN	NaN	NaN	NaN	16	1631.8593	44.925	AGYEISLGLMPKSIGP	Q9UDR5	Q9UDR5	AASS	Alpha-aminoadipic semialdehyde synthase, mitochondrial;Lysine ketoglutarate reductase;Saccharopine dehydrogenase
NaN	NaN	NaN	NaN	NaN	NaN	23.79828	NaN	NaN	NaN	NaN	NaN	NaN	NaN	14	1447.7307	103.91	AGYLDDVTLASARP	P11047	P11047	LAMC1	Laminin subunit gamma-1
NaN	NaN	NaN	NaN	NaN	NaN	25.90265	NaN	NaN	NaN	NaN	NaN	NaN	NaN	15	1504.7522	100.93	AGYLDDVTLASARPG	P11047	P11047	LAMC1	Laminin subunit gamma-1
NaN	NaN	NaN	NaN	NaN	NaN	25.66866	NaN	NaN	NaN	NaN	NaN	NaN	NaN	17	1658.8264	193.22	AGYLDDVTLASARPGPG	P11047	P11047	LAMC1	Laminin subunit gamma-1
NaN	NaN	NaN	27.12366	26.27167	NaN	NaN	NaN	NaN	NaN	NaN	NaN	NaN	NaN	15	1662.9318	86.772	AGYNVKQLFRRVAAA	P20340;Q9H0N0;P20340-4;P20340-2	P20340-4	RAB6A;RAB6C	Ras-related protein Rab-6A;Ras-related protein Rab-6C
28.33155	26.8616	27.21642	NaN	NaN	NaN	NaN	NaN	NaN	NaN	NaN	NaN	NaN	NaN	13	1427.7633	115.7	AGYRLLSRGHTPT	P98160	P98160	HSPG2	Basement membrane-specific heparan sulfate proteoglycan core protein;Endorepellin;LG3 peptide
NaN	NaN	NaN	NaN	NaN	NaN	NaN	NaN	NaN	NaN	25.2712	25.66147	NaN	24.10189	9	913.35998	234.91	AGYSGQNSM	P52597	P52597	HNRNPF	Heterogeneous nuclear ribonucleoprotein F;Heterogeneous nuclear ribonucleoprotein F, N-terminally processed
NaN	NaN	NaN	NaN	NaN	NaN	NaN	NaN	NaN	NaN	26.13872	26.33267	NaN	NaN	11	991.50869	110.36	AHAAAGPGEVL	Q6ZN55;Q6ZN55-2	Q6ZN55	ZNF574	Zinc finger protein 574
NaN	NaN	NaN	NaN	NaN	NaN	NaN	NaN	NaN	NaN	NaN	25.70678	NaN	NaN	9	956.50797	103.28	AHAAIFQSL	Q76NI1-2;Q76NI1-4;Q76NI1-3;Q76NI1	Q76NI1-2	KNDC1	Protein very KIND
NaN	NaN	NaN	NaN	NaN	NaN	NaN	NaN	NaN	NaN	26.04318	26.67169	NaN	NaN	9	835.41882	93.593	AHAAPDAAL	Q7Z7K2	Q7Z7K2	ZNF467	Zinc finger protein 467
NaN	NaN	NaN	NaN	NaN	NaN	NaN	NaN	NaN	NaN	25.35101	25.78027	NaN	NaN	10	1013.4567	138.37	AHAASDTVGW	O60266	O60266	ADCY3	Adenylate cyclase type 3
NaN	NaN	NaN	NaN	NaN	NaN	NaN	NaN	NaN	NaN	27.5372	27.96202	NaN	NaN	9	950.51853	119.07	AHAAVQELL	Q8N1F8-2;Q8N1F8	Q8N1F8-2	STK11IP	Serine/threonine-protein kinase 11-interacting protein
NaN	NaN	NaN	NaN	NaN	NaN	NaN	NaN	NaN	NaN	27.46949	26.70174	NaN	NaN	10	1051.4835	137.84	AHADHIGQGF	Q6PCB5;Q6PCB5-2	Q6PCB5	RSBN1L	Round spermatid basic protein 1-like protein
NaN	NaN	NaN	NaN	NaN	NaN	NaN	NaN	NaN	NaN	23.35716	24.32917	NaN	NaN	10	1037.4679	135	AHADHVGQGF	Q5VWQ0	Q5VWQ0	RSBN1	Round spermatid basic protein 1
NaN	NaN	NaN	NaN	NaN	NaN	NaN	NaN	NaN	NaN	27.49701	27.41997	NaN	NaN	9	1037.5506	152.89	AHAEEKLQL	Q9Y6A5	Q9Y6A5	TACC3	Transforming acidic coiled-coil-containing protein 3
NaN	NaN	NaN	NaN	NaN	21.96413	NaN	NaN	NaN	NaN	NaN	NaN	NaN	NaN	8	774.32967	88.627	AHAGEYGA	P69905	P69905	HBA1	Hemoglobin subunit alpha
NaN	NaN	NaN	NaN	NaN	NaN	22.34987	NaN	NaN	NaN	NaN	NaN	26.39021	NaN	9	903.37226	122.98	AHAGEYGAE	P69905	P69905	HBA1	Hemoglobin subunit alpha
NaN	NaN	NaN	23.02643	23.71502	27.81458	26.53773	NaN	NaN	NaN	NaN	NaN	31.31695	29.5173	10	974.40937	206.8	AHAGEYGAEA	P69905	P69905	HBA1	Hemoglobin subunit alpha
NaN	NaN	NaN	NaN	NaN	NaN	NaN	NaN	NaN	NaN	NaN	NaN	NaN	23.75705	12	1216.536	114.5	AHAGEYGAEALE	P69905	P69905	HBA1	Hemoglobin subunit alpha
NaN	NaN	NaN	NaN	NaN	24.80528	23.4467	NaN	NaN	NaN	NaN	NaN	25.15108	25.64557	14	1503.6776	137.55	AHAGEYGAEALERM	P69905	P69905	HBA1	Hemoglobin subunit alpha
NaN	NaN	NaN	NaN	NaN	NaN	NaN	NaN	NaN	NaN	26.26996	26.91616	NaN	NaN	9	992.5291	123.72	AHAKEDPLL	P59768	P59768	GNG2	Guanine nucleotide-binding protein G(I)/G(S)/G(O) subunit gamma-2
NaN	NaN	NaN	NaN	NaN	NaN	NaN	NaN	NaN	NaN	24.75399	24.58383	NaN	NaN	9	1028.4563	132.94	AHALSDETW	Q14451-2;Q14451-4;Q14451;Q14451-3	Q14451-2	GRB7	Growth factor receptor-bound protein 7
NaN	NaN	NaN	NaN	NaN	NaN	NaN	NaN	NaN	NaN	NaN	26.29125	NaN	NaN	10	1158.5418	91.906	AHAQNQNYTL	Q9Y2G1-2;Q9Y2G1	Q9Y2G1-2	MYRF	Myelin regulatory factor;Myelin regulatory factor, N-terminal;Myelin regulatory factor, C-terminal
NaN	NaN	NaN	NaN	NaN	NaN	NaN	NaN	NaN	NaN	26.12806	26.71214	NaN	NaN	9	983.44946	126.67	AHAQPQTTM	O00268	O00268	TAF4	Transcription initiation factor TFIID subunit 4
NaN	NaN	NaN	NaN	NaN	NaN	NaN	NaN	NaN	NaN	26.20829	26.796	NaN	NaN	11	1196.6084	171.73	AHAQSIGMNRL	P25205;P25205-2	P25205	MCM3	DNA replication licensing factor MCM3
NaN	NaN	NaN	NaN	NaN	NaN	NaN	NaN	NaN	NaN	24.99451	25.50534	NaN	NaN	11	1113.5415	158.85	AHAQSSKADSL	Q14151;Q15424;Q15424-4;Q15424-3;Q15424-2	Q15424	SAFB2;SAFB	Scaffold attachment factor B2;Scaffold attachment factor B1
NaN	NaN	NaN	NaN	NaN	26.20866	NaN	NaN	NaN	NaN	NaN	NaN	NaN	NaN	22	2429.269	70.413	AHAQVTWHKRGGSLPARHQVHG	P98160	P98160	HSPG2	Basement membrane-specific heparan sulfate proteoglycan core protein;Endorepellin;LG3 peptide
NaN	NaN	NaN	NaN	NaN	23.56058	NaN	NaN	NaN	NaN	NaN	NaN	NaN	NaN	21	2417.2941	97.32	AHAQVTWYKRGGSLPARHQVR	P98160	P98160	HSPG2	Basement membrane-specific heparan sulfate proteoglycan core protein;Endorepellin;LG3 peptide
NaN	NaN	NaN	NaN	NaN	NaN	NaN	NaN	NaN	NaN	26.69006	26.6803	NaN	NaN	9	933.41921	106.76	AHATSDYGL	Q96MT3	Q96MT3	PRICKLE1	Prickle-like protein 1
NaN	NaN	NaN	NaN	NaN	NaN	NaN	NaN	NaN	NaN	23.60772	24.0592	NaN	NaN	9	958.46208	81.297	AHAVGDSFR	Q9NWU1-2;Q9NWU1	Q9NWU1-2	OXSM	3-oxoacyl-[acyl-carrier-protein] synthase, mitochondrial
NaN	NaN	NaN	NaN	NaN	NaN	NaN	NaN	NaN	NaN	25.0893	26.21725	NaN	NaN	9	1059.4808	134.66	AHCENFNLL	P20702	P20702	ITGAX	Integrin alpha-X
NaN	NaN	NaN	NaN	NaN	NaN	25.67629	NaN	NaN	NaN	NaN	NaN	NaN	NaN	14	1628.7617	143.25	AHCFTVDDKEHSIK	P00751-2;P00751	P00751-2	CFB	Complement factor B;Complement factor B Ba fragment;Complement factor B Bb fragment
NaN	NaN	NaN	NaN	NaN	NaN	NaN	NaN	NaN	NaN	26.33557	27.57463	NaN	NaN	9	871.34942	137.59	AHCGAGDEL	Q3B7T1-5;Q3B7T1	Q3B7T1-5	EDRF1	Erythroid differentiation-related factor 1
NaN	NaN	NaN	NaN	NaN	NaN	NaN	NaN	NaN	NaN	26.61456	28.11847	NaN	NaN	9	981.49535	145.88	AHCPELVTL	Q96IG2-2;Q96IG2	Q96IG2-2	FBXL20	F-box/LRR-repeat protein 20
NaN	NaN	NaN	NaN	NaN	NaN	NaN	NaN	NaN	NaN	25.80595	25.8727	NaN	NaN	9	1037.4389	113.85	AHCPHTPEF	Q86UA6;Q86UA6-8	Q86UA6	RPAIN	RPA-interacting protein
NaN	NaN	NaN	NaN	NaN	NaN	NaN	NaN	NaN	NaN	25.23414	26.37001	NaN	NaN	9	1090.5131	72.789	AHCQLVHHF	O60281;O60281-2	O60281	ZNF292	Zinc finger protein 292
25.42988	23.69859	24.41545	NaN	NaN	NaN	NaN	NaN	NaN	NaN	NaN	NaN	NaN	NaN	16	1703.805	151.49	AHCTFNTAQKAVGKDN	Q16555;Q16555-2	Q16555	DPYSL2	Dihydropyrimidinase-related protein 2
NaN	NaN	NaN	NaN	NaN	NaN	NaN	NaN	NaN	NaN	28.89802	29.18158	NaN	NaN	9	1002.4883	147.19	AHDAFRSSL	Q13813;Q13813-2;Q13813-3	Q13813-3	SPTAN1	Spectrin alpha chain, non-erythrocytic 1
NaN	NaN	NaN	NaN	NaN	NaN	NaN	NaN	NaN	NaN	24.83755	25.37259	NaN	NaN	9	943.47633	111.28	AHDAGITIF	O43405	O43405	COCH	Cochlin
NaN	NaN	NaN	NaN	NaN	NaN	NaN	NaN	NaN	NaN	28.09083	28.2249	NaN	NaN	9	1012.4614	135.87	AHDDAIWSV	Q9GZS3	Q9GZS3	WDR61	WD repeat-containing protein 61;WD repeat-containing protein 61, N-terminally processed
NaN	NaN	NaN	NaN	NaN	NaN	NaN	NaN	NaN	NaN	29.07393	28.87373	NaN	NaN	9	1055.4785	177.97	AHDDGRWSL	Q16658	Q16658	FSCN1	Fascin
NaN	NaN	NaN	NaN	NaN	NaN	NaN	NaN	NaN	NaN	26.84625	26.87291	NaN	NaN	10	1198.6207	86.882	AHDDRGIRFL	Q9NRL3;Q9NRL3-3	Q9NRL3	STRN4	Striatin-4
NaN	NaN	NaN	NaN	NaN	NaN	NaN	NaN	NaN	NaN	30.01571	30.7268	NaN	NaN	9	1049.4488	138.62	AHDDSVMYL	Q9UNX4	Q9UNX4	WDR3	WD repeat-containing protein 3
NaN	NaN	NaN	NaN	NaN	NaN	NaN	NaN	NaN	NaN	26.30783	26.00862	NaN	NaN	9	1086.5346	83.313	AHDELDFKL	Q12968-3;Q12968-4;Q12968-2;Q12968;Q12968-5;Q12968-6	Q12968-3	NFATC3	Nuclear factor of activated T-cells, cytoplasmic 3
NaN	NaN	NaN	NaN	NaN	NaN	NaN	NaN	NaN	NaN	24.73516	22.91192	NaN	NaN	9	1100.5502	154.09	AHDEYLQLL	Q9BYX4;Q9BYX4-2	Q9BYX4	IFIH1	Interferon-induced helicase C domain-containing protein 1
NaN	NaN	NaN	NaN	NaN	NaN	NaN	NaN	NaN	NaN	NaN	31.1751	NaN	NaN	9	1170.5934	142.19	AHDFHRIYI	O75150;O75150-4	O75150	RNF40	E3 ubiquitin-protein ligase BRE1B
NaN	NaN	NaN	NaN	NaN	NaN	NaN	NaN	NaN	NaN	26.64003	27.05196	NaN	NaN	10	1201.588	111.31	AHDFTKFHSL	Q9NZN4;Q9NZN4-2	Q9NZN4	EHD2	EH domain-containing protein 2
NaN	NaN	NaN	NaN	NaN	NaN	NaN	NaN	NaN	NaN	26.32127	25.64246	NaN	NaN	9	880.47667	129.68	AHDGAGLKL	Q9Y4G2	Q9Y4G2	PLEKHM1	Pleckstrin homology domain-containing family M member 1
NaN	NaN	NaN	NaN	NaN	NaN	NaN	NaN	NaN	NaN	28.92093	29.02528	NaN	NaN	9	938.44576	138.85	AHDGDVNVI	Q9BQ67	Q9BQ67	GRWD1	Glutamate-rich WD repeat-containing protein 1
NaN	NaN	NaN	NaN	NaN	NaN	NaN	NaN	NaN	NaN	31.10587	31.42872	NaN	NaN	9	915.44503	138.07	AHDGGIYAI	O75083;O75083-3	O75083	WDR1	WD repeat-containing protein 1
25.03444	24.2981	25.24514	NaN	NaN	NaN	27.27595	NaN	NaN	NaN	NaN	NaN	NaN	NaN	17	1933.9143	140.22	AHDGGRYYRADDANVVR	P02452	P02452	COL1A1	Collagen alpha-1(I) chain
23.94154	23.60264	23.99239	NaN	NaN	NaN	24.22847	NaN	NaN	NaN	NaN	NaN	NaN	NaN	18	2048.9413	105.9	AHDGGRYYRADDANVVRD	P02452	P02452	COL1A1	Collagen alpha-1(I) chain
NaN	NaN	NaN	NaN	NaN	NaN	25.90892	NaN	NaN	NaN	NaN	NaN	NaN	NaN	19	2205.0424	104.88	AHDGGRYYRADDANVVRDR	P02452	P02452	COL1A1	Collagen alpha-1(I) chain
25.11736	26.26019	26.03697	NaN	NaN	NaN	25.30536	NaN	NaN	NaN	NaN	NaN	NaN	NaN	20	2320.0693	90.654	AHDGGRYYRADDANVVRDRD	P02452	P02452	COL1A1	Collagen alpha-1(I) chain
NaN	NaN	NaN	NaN	NaN	NaN	NaN	NaN	NaN	NaN	25.28157	26.17859	NaN	NaN	9	871.41882	132.72	AHDGGVFGL	O95834;O95834-2;O95834-3	O95834	EML2	Echinoderm microtubule-associated protein-like 2
NaN	NaN	NaN	NaN	NaN	NaN	NaN	NaN	NaN	NaN	27.08932	27.72215	NaN	NaN	9	964.57057	129.55	AHDGIILKV	Q9P2H3-3;Q9P2H3-2;Q9P2H3	Q9P2H3-3	IFT80	Intraflagellar transport protein 80 homolog
NaN	NaN	NaN	NaN	NaN	NaN	NaN	NaN	NaN	NaN	27.93944	26.18816	NaN	NaN	9	964.57057	110.12	AHDGIVIKI	Q9ULD5-2;Q9ULD5-3;Q9ULD5	Q9ULD5-2	ZNF777	Zinc finger protein 777
NaN	NaN	NaN	NaN	NaN	NaN	NaN	NaN	NaN	NaN	NaN	24.53872	NaN	NaN	9	1095.521	103.55	AHDGKEHRF	Q9Y4E6-2;Q9Y4E6	Q9Y4E6-2	WDR7	WD repeat-containing protein 7
NaN	NaN	NaN	NaN	NaN	NaN	NaN	NaN	NaN	NaN	30.95505	31.26456	NaN	NaN	9	1071.5461	134.48	AHDGQRIYI	Q6PID8-2;Q6PID8	Q6PID8-2	KLHDC10	Kelch domain-containing protein 10
NaN	NaN	NaN	NaN	NaN	NaN	NaN	NaN	NaN	NaN	26.71109	NaN	NaN	NaN	10	1184.6302	121.85	AHDGQRIYIL	Q6PID8-2;Q6PID8	Q6PID8-2	KLHDC10	Kelch domain-containing protein 10
NaN	NaN	NaN	NaN	NaN	NaN	NaN	NaN	NaN	NaN	29.54867	28.98416	NaN	NaN	9	933.41921	155.73	AHDGSATYL	Q9Y547	Q9Y547	HSPB11	Intraflagellar transport protein 25 homolog
NaN	NaN	NaN	NaN	NaN	NaN	NaN	NaN	NaN	NaN	25.40591	25.56729	NaN	NaN	11	1236.5887	132.13	AHDGSATYLRF	Q9Y547	Q9Y547	HSPB11	Intraflagellar transport protein 25 homolog
NaN	NaN	NaN	NaN	NaN	NaN	NaN	NaN	NaN	NaN	26.61498	26.96135	NaN	NaN	9	917.4243	143.37	AHDGSFATL	Q8IZY2-2;Q8IZY2	Q8IZY2-2	ABCA7	ATP-binding cassette sub-family A member 7
NaN	NaN	NaN	NaN	NaN	NaN	NaN	NaN	NaN	NaN	29.77729	30.58208	NaN	NaN	9	945.4556	143.37	AHDGSVFTL	Q9HC35-2;Q9HC35	Q9HC35-2	EML4	Echinoderm microtubule-associated protein-like 4
NaN	NaN	NaN	NaN	NaN	NaN	NaN	NaN	NaN	NaN	23.74468	23.406	NaN	NaN	10	1165.588	97.431	AHDHFLSNLL	Q9UGJ1-2;Q9UGJ1	Q9UGJ1-2	TUBGCP4	Gamma-tubulin complex component 4
NaN	NaN	NaN	NaN	NaN	NaN	NaN	NaN	NaN	NaN	28.5048	NaN	NaN	NaN	9	1088.5138	121.09	AHDKEVYDI	P61962	P61962	DCAF7	DDB1- and CUL4-associated factor 7
NaN	NaN	NaN	NaN	NaN	NaN	NaN	NaN	NaN	NaN	24.59451	25.59423	NaN	NaN	9	1099.5774	130.27	AHDKPRYTL	Q12931-2;Q12931	Q12931-2	TRAP1	Heat shock protein 75 kDa, mitochondrial
NaN	NaN	NaN	NaN	NaN	NaN	NaN	NaN	NaN	NaN	23.98954	NaN	NaN	NaN	11	1232.6513	103.74	AHDLHLSSLQL	Q92624	Q92624	APPBP2	Amyloid protein-binding protein 2
24.76122	23.96023	22.91033	NaN	NaN	NaN	NaN	NaN	NaN	NaN	NaN	NaN	NaN	NaN	15	1731.9533	58.831	AHDLRFVRLPVANPQ	P00736	P00736	C1R	Complement C1r subcomponent;Complement C1r subcomponent heavy chain;Complement C1r subcomponent light chain
NaN	NaN	NaN	NaN	NaN	NaN	NaN	NaN	NaN	NaN	NaN	24.94199	NaN	NaN	9	968.43857	86.095	AHDNPVCTL	Q6Q0C0-2;Q6Q0C0	Q6Q0C0-2	TRAF7	E3 ubiquitin-protein ligase TRAF7
NaN	NaN	NaN	NaN	NaN	NaN	NaN	NaN	NaN	NaN	NaN	27.07102	NaN	NaN	11	977.49304	83.265	AHDPAAAAAAL	Q96F45-2;Q96F45	Q96F45-2	ZNF503	Zinc finger protein 503
NaN	NaN	NaN	NaN	NaN	NaN	NaN	NaN	NaN	NaN	30.48788	31.03551	NaN	NaN	9	863.41373	205.38	AHDPAGPSL	Q9H7S9	Q9H7S9	ZNF703	Zinc finger protein 703
NaN	NaN	NaN	NaN	NaN	NaN	NaN	NaN	NaN	NaN	25.80403	25.80747	NaN	NaN	9	1072.4462	98.418	AHDPDYENI	Q8IX19	Q8IX19	MCEMP1	Mast cell-expressed membrane protein 1
NaN	NaN	NaN	NaN	NaN	NaN	NaN	NaN	NaN	NaN	26.37981	27.15054	NaN	NaN	11	1286.5779	94.302	AHDPDYENITL	Q8IX19	Q8IX19	MCEMP1	Mast cell-expressed membrane protein 1
NaN	NaN	NaN	NaN	NaN	NaN	NaN	NaN	NaN	NaN	26.69617	27.49648	NaN	NaN	9	947.50763	128.57	AHDPISPVL	O75063	O75063	FAM20B	Glycosaminoglycan xylosylkinase
NaN	NaN	NaN	NaN	NaN	NaN	NaN	NaN	NaN	NaN	25.11557	25.45723	NaN	NaN	11	1264.6048	138.98	AHDPQTLEQNI	Q8N201	Q8N201	INTS1	Integrator complex subunit 1
NaN	NaN	NaN	NaN	NaN	NaN	NaN	NaN	NaN	NaN	25.28704	26.10067	NaN	NaN	11	1251.6095	123.92	AHDPQTTQELL	Q5R3I4	Q5R3I4	TTC38	Tetratricopeptide repeat protein 38
NaN	NaN	NaN	NaN	NaN	NaN	NaN	NaN	NaN	NaN	29.08073	29.12667	NaN	NaN	13	1465.6408	121.83	AHDPSGMFRSQSF	Q9HBL0	Q9HBL0	TNS1	Tensin-1
NaN	NaN	NaN	NaN	NaN	NaN	NaN	NaN	NaN	NaN	28.48474	29.2157	NaN	NaN	9	1029.4767	158.12	AHDPTETFL	O95398-3;O95398;O95398-2	O95398-3	RAPGEF3	Rap guanine nucleotide exchange factor 3
NaN	NaN	NaN	NaN	NaN	NaN	NaN	NaN	NaN	NaN	25.81636	26.43039	NaN	NaN	9	1009.5305	125.82	AHDQAVRTL	Q8WUA4	Q8WUA4	GTF3C2	General transcription factor 3C polypeptide 2
NaN	NaN	NaN	NaN	NaN	NaN	NaN	NaN	NaN	NaN	29.55916	30.47402	NaN	NaN	9	1045.5193	201.07	AHDQFKSTL	O43707;O43707-2;O43707-3	O43707	ACTN4	Alpha-actinin-4
NaN	NaN	NaN	NaN	NaN	NaN	NaN	NaN	NaN	NaN	23.68303	25.84981	NaN	NaN	9	994.48321	110.81	AHDQNLANL	Q5T442	Q5T442	GJC2	Gap junction gamma-2 protein
NaN	NaN	NaN	NaN	NaN	NaN	NaN	NaN	NaN	NaN	29.96843	30.79421	NaN	NaN	9	1010.4781	147.34	AHDQNSNLL	P21980;P21980-2	P21980	TGM2	Protein-glutamine gamma-glutamyltransferase 2
NaN	NaN	NaN	NaN	NaN	NaN	NaN	NaN	NaN	NaN	27.40876	NaN	NaN	NaN	10	1123.5622	131.06	AHDQNSNLLI	P21980;P21980-2	P21980	TGM2	Protein-glutamine gamma-glutamyltransferase 2
NaN	NaN	NaN	NaN	NaN	NaN	NaN	NaN	NaN	NaN	25.7601	25.66945	NaN	NaN	10	1187.5319	103.82	AHDRAENTQF	P30519-2;P30519	P30519-2	HMOX2	Heme oxygenase 2
NaN	NaN	NaN	NaN	NaN	NaN	NaN	NaN	NaN	NaN	26.31259	26.53982	NaN	NaN	9	990.48829	127.56	AHDSNVLHV	Q9HAD4-2;Q9HAD4	Q9HAD4-2	WDR41	WD repeat-containing protein 41
NaN	NaN	NaN	NaN	NaN	NaN	NaN	NaN	NaN	NaN	29.65251	29.95671	NaN	NaN	9	991.42469	159.14	AHDSSEYAI	P35606;P35606-2	P35606	COPB2	Coatomer subunit beta
NaN	NaN	NaN	NaN	NaN	NaN	NaN	NaN	NaN	NaN	23.39231	24.20352	NaN	NaN	9	925.4869	110.61	AHDTGLVTL	Q9Y6Y1;Q9Y6Y1-2	Q9Y6Y1	CAMTA1	Calmodulin-binding transcription activator 1
NaN	NaN	NaN	NaN	NaN	NaN	NaN	NaN	NaN	NaN	30.55252	31.18713	NaN	NaN	9	997.55564	168.26	AHDTKSVKL	Q00722-3;Q00722-2;Q00722	Q00722-3	PLCB2	1-phosphatidylinositol 4,5-bisphosphate phosphodiesterase beta-2
NaN	NaN	NaN	NaN	NaN	NaN	NaN	NaN	NaN	NaN	28.68662	29.12443	NaN	NaN	9	928.42502	190.49	AHDTSNATL	Q9UP95-5;Q9UP95-2;Q9UP95-6;Q9UP95;Q9UP95-7;Q9UP95-3;Q9UP95-4	Q9UP95-5	SLC12A4	Solute carrier family 12 member 4
NaN	NaN	NaN	NaN	NaN	NaN	NaN	NaN	NaN	NaN	31.41679	31.65651	NaN	NaN	9	939.50255	159.14	AHDTTLVAL	P11117	P11117	ACP2	Lysosomal acid phosphatase
NaN	NaN	NaN	NaN	NaN	NaN	NaN	NaN	NaN	NaN	26.04214	26.52911	NaN	NaN	11	1198.6016	133.6	AHDTTLVALQM	P11117	P11117	ACP2	Lysosomal acid phosphatase
NaN	NaN	NaN	NaN	NaN	NaN	NaN	NaN	NaN	NaN	25.11799	25.34225	NaN	NaN	9	899.43486	144.9	AHDTTVSGL	P15309;P15309-2;P15309-3	P15309	ACPP	Prostatic acid phosphatase;PAPf39
NaN	NaN	NaN	NaN	NaN	NaN	NaN	NaN	NaN	NaN	26.88948	24.60077	NaN	NaN	9	1007.4924	188.89	AHDVDPIEL	P62424	P62424	RPL7A	60S ribosomal protein L7a
NaN	NaN	NaN	NaN	NaN	24.0648	NaN	NaN	NaN	NaN	NaN	NaN	NaN	NaN	17	2070.0721	114.21	AHEAKIRYYTYLIMNKG	P01024	P01024	C3	Complement C3;Complement C3 beta chain;C3-beta-c;Complement C3 alpha chain;C3a anaphylatoxin;Acylation stimulating protein;Complement C3b alpha chain;Complement C3c alpha chain fragment 1;Complement C3dg fragment;Complement C3g fragment;Complement C3d fragment;Complement C3f fragment;Complement C3c alpha chain fragment 2
NaN	NaN	NaN	NaN	NaN	NaN	NaN	NaN	NaN	NaN	29.56899	30.00745	NaN	NaN	9	973.45051	132.96	AHEDAVYGL	Q96JK2-3;Q96JK2;Q96JK2-2	Q96JK2-3	DCAF5	DDB1- and CUL4-associated factor 5
NaN	NaN	NaN	NaN	NaN	NaN	NaN	NaN	NaN	NaN	28.3151	NaN	NaN	NaN	9	1053.5243	105.14	AHEDKVWGL	Q12788	Q12788	TBL3	Transducin beta-like protein 3
NaN	NaN	NaN	NaN	NaN	NaN	NaN	NaN	NaN	NaN	26.83966	27.6658	NaN	NaN	10	1209.6102	152.67	AHEEAQREKL	Q92614-3;Q92614-4;Q92614;Q92614-5;Q92614-2	Q92614-3	MYO18A	Unconventional myosin-XVIIIa
NaN	NaN	NaN	NaN	NaN	NaN	NaN	NaN	NaN	NaN	NaN	23.89134	NaN	NaN	9	994.50836	158.12	AHEEIGNIL	Q9BRL7-2;Q9BRL7	Q9BRL7-2	SEC22C	Vesicle-trafficking protein SEC22c
NaN	NaN	NaN	NaN	NaN	NaN	NaN	NaN	NaN	NaN	26.60286	25.70327	NaN	NaN	9	1072.5189	80.462	AHEEINITF	Q9NWD8;Q9NWD8-2	Q9NWD8	TMEM248	Transmembrane protein 248
NaN	NaN	NaN	NaN	NaN	NaN	NaN	NaN	NaN	NaN	28.43305	29.28003	NaN	NaN	9	1113.5567	130.22	AHEENVRFI	C9JLW8	C9JLW8	FAM195B	Protein FAM195B
NaN	NaN	NaN	NaN	NaN	NaN	NaN	NaN	NaN	NaN	28.90489	29.22357	NaN	NaN	9	991.47633	135.35	AHEFGAITF	P13196	P13196	ALAS1	5-aminolevulinate synthase, nonspecific, mitochondrial
NaN	NaN	NaN	NaN	NaN	NaN	NaN	NaN	NaN	NaN	24.93706	25.4706	NaN	NaN	9	1148.5978	85.064	AHEFLRYTI	Q9P275;Q9P275-2	Q9P275	USP36	Ubiquitin carboxyl-terminal hydrolase 36
NaN	NaN	NaN	NaN	NaN	NaN	NaN	NaN	NaN	NaN	24.20754	24.61852	NaN	NaN	9	1058.4781	92.47	AHEGQQYNI	P27930-2;P27930	P27930-2	IL1R2	Interleukin-1 receptor type 2;Interleukin-1 receptor type 2, membrane form;Interleukin-1 receptor type 2, soluble form
NaN	NaN	NaN	NaN	NaN	NaN	NaN	NaN	NaN	NaN	23.60659	23.49704	NaN	NaN	9	943.47633	142.11	AHEGSIFAL	Q32P44;Q32P44-2	Q32P44	EML3	Echinoderm microtubule-associated protein-like 3
NaN	NaN	NaN	NaN	NaN	NaN	NaN	NaN	NaN	NaN	25.92089	25.98338	NaN	NaN	11	1129.5768	121.99	AHEGTLAAITF	Q5MNZ9-2;Q5MNZ9	Q5MNZ9-2	WIPI1	WD repeat domain phosphoinositide-interacting protein 1
NaN	NaN	NaN	NaN	NaN	NaN	NaN	NaN	NaN	NaN	22.27807	NaN	NaN	NaN	9	1084.6029	56.432	AHELLLSFR	Q9BXA5	Q9BXA5	SUCNR1	Succinate receptor 1
NaN	NaN	NaN	NaN	NaN	NaN	NaN	NaN	NaN	NaN	28.02596	28.52459	NaN	NaN	11	1180.6816	160.75	AHELVTSKIAL	Q5R372-6;Q5R372-5;Q5R372-7;B7ZAP0;Q5R372-8;Q9Y3P9	Q9Y3P9	RABGAP1L;RABGAP1	Rab GTPase-activating protein 1-like;Rab GTPase-activating protein 1-like, isoform 10;Rab GTPase-activating protein 1
NaN	NaN	NaN	NaN	NaN	NaN	NaN	NaN	NaN	NaN	27.23444	28.65564	NaN	NaN	9	1108.5778	138.54	AHERQAWVI	Q9NNW5	Q9NNW5	WDR6	WD repeat-containing protein 6
NaN	NaN	NaN	NaN	NaN	NaN	NaN	NaN	NaN	NaN	26.89943	26.80095	NaN	NaN	11	1083.556	161.68	AHESAVTGLSL	Q9UMS4	Q9UMS4	PRPF19	Pre-mRNA-processing factor 19
NaN	NaN	NaN	NaN	NaN	NaN	NaN	NaN	NaN	NaN	26.19427	24.96499	NaN	NaN	9	1038.5346	140.98	AHETNILEI	Q7Z392;Q7Z392-3;Q7Z392-4	Q7Z392	TRAPPC11	Trafficking protein particle complex subunit 11
NaN	NaN	NaN	NaN	NaN	NaN	NaN	NaN	NaN	NaN	24.24002	24.78422	NaN	NaN	9	1026.5346	84.498	AHETSKLEI	Q9ULD2-2;Q9ULD2;Q9ULD2-7;Q9ULD2-3;Q9ULD2-6;Q9ULD2-4	Q9ULD2-2	MTUS1	Microtubule-associated tumor suppressor 1
NaN	NaN	NaN	NaN	NaN	NaN	NaN	NaN	NaN	NaN	24.764	24.45463	NaN	NaN	9	985.45051	118.01	AHFADPDTL	Q8N5U6;Q8N5U6-2	Q8N5U6	RNF10	RING finger protein 10
NaN	NaN	NaN	NaN	NaN	NaN	NaN	NaN	NaN	NaN	26.53814	26.95038	NaN	NaN	9	1062.4771	129.96	AHFGFDEQL	Q86XP3;Q86XP3-2	Q86XP3	DDX42	ATP-dependent RNA helicase DDX42
NaN	NaN	NaN	NaN	NaN	NaN	NaN	NaN	NaN	NaN	27.8885	28.58302	NaN	NaN	9	1093.5556	162.25	AHFQKSYTL	Q9BW83-2;Q9BW83	Q9BW83-2	IFT27	Intraflagellar transport protein 27 homolog
NaN	NaN	NaN	NaN	NaN	NaN	NaN	NaN	NaN	NaN	26.4768	26.58133	NaN	NaN	9	1175.5724	120.46	AHFREQELF	Q2QGD7-3;Q2QGD7-2;Q2QGD7;P98168;P98169	Q2QGD7-3	ZXDC;ZXDA;ZXDB	Zinc finger protein ZXDC;Zinc finger X-linked protein ZXDA;Zinc finger X-linked protein ZXDB
NaN	NaN	NaN	NaN	NaN	NaN	NaN	NaN	NaN	NaN	NaN	25.39418	NaN	NaN	9	1008.5101	93.267	AHGNVQDRI	Q16531	Q16531	DDB1	DNA damage-binding protein 1
NaN	NaN	NaN	NaN	NaN	NaN	NaN	NaN	NaN	NaN	28.86237	28.69744	NaN	NaN	8	922.42972	162.95	AHGPEWNL	Q09666	Q09666	AHNAK	Neuroblast differentiation-associated protein AHNAK
23.54569	NaN	21.78369	NaN	NaN	NaN	NaN	NaN	NaN	NaN	NaN	NaN	NaN	NaN	18	2068.0239	118.24	AHGSPRVYWLGLNDRAQE	Q6ZS10	Q6ZS10	CLEC17A	C-type lectin domain family 17, member A
NaN	NaN	NaN	NaN	NaN	NaN	NaN	NaN	NaN	NaN	NaN	24.32492	NaN	NaN	9	825.39808	162.21	AHGSVGDAI	Q99523;Q99523-2	Q99523	SORT1	Sortilin
NaN	NaN	NaN	22.743	21.21122	NaN	NaN	NaN	NaN	NaN	NaN	NaN	NaN	NaN	14	1486.7238	77.677	AHGVFLLNSNAMDV	P10253;P14410	P10253	GAA;SI	Lysosomal alpha-glucosidase;76 kDa lysosomal alpha-glucosidase;70 kDa lysosomal alpha-glucosidase;Sucrase-isomaltase, intestinal;Sucrase;Isomaltase
20.7913	19.81628	21.522	NaN	NaN	NaN	NaN	NaN	NaN	NaN	NaN	NaN	NaN	NaN	15	1585.7923	55.064	AHGVFLLNSNAMDVV	P10253	P10253	GAA	Lysosomal alpha-glucosidase;76 kDa lysosomal alpha-glucosidase;70 kDa lysosomal alpha-glucosidase
NaN	NaN	NaN	NaN	NaN	NaN	NaN	NaN	NaN	NaN	29.25259	29.49148	NaN	NaN	9	1173.6407	109.86	AHHLELWRL	Q969X6-3;Q969X6;Q969X6-2	Q969X6-3	CIRH1A	Cirhin
NaN	NaN	NaN	NaN	NaN	NaN	NaN	NaN	NaN	NaN	28.0924	28.30322	NaN	NaN	9	1065.5468	110.34	AHHPHQNLI	Q2TAY7;Q2TAY7-2	Q2TAY7	SMU1	WD40 repeat-containing protein SMU1;WD40 repeat-containing protein SMU1, N-terminally processed
NaN	NaN	NaN	NaN	NaN	NaN	NaN	NaN	NaN	NaN	23.49143	24.53511	NaN	NaN	9	1059.5614	50.703	AHHSLFLHV	Q9BSA9-2;Q9BSA9	Q9BSA9-2	TMEM175	Transmembrane protein 175
NaN	NaN	NaN	NaN	NaN	NaN	NaN	NaN	NaN	NaN	24.03423	23.79571	NaN	NaN	9	1043.4495	113.25	AHHTDCTFI	P62195-2;P62195	P62195-2	PSMC5	26S protease regulatory subunit 8
NaN	NaN	NaN	NaN	NaN	NaN	NaN	NaN	NaN	NaN	25.32927	26.3841	NaN	NaN	9	1131.4668	138.48	AHHTDHHMF	O75845	O75845	SC5D	Lathosterol oxidase
NaN	NaN	NaN	NaN	NaN	NaN	NaN	NaN	NaN	NaN	25.88136	25.29929	NaN	NaN	10	1118.4703	102.72	AHIDPDASYM	Q9BVC4;Q9BVC4-4;Q9BVC4-3;Q9BVC4-5	Q9BVC4	MLST8	Target of rapamycin complex subunit LST8
NaN	NaN	NaN	NaN	NaN	NaN	NaN	NaN	NaN	NaN	22.62631	23.08172	NaN	NaN	9	995.54402	84.359	AHIFEPAVL	Q8N0Z3	Q8N0Z3	SPICE1	Spindle and centriole-associated protein 1
NaN	NaN	NaN	NaN	NaN	NaN	NaN	NaN	NaN	NaN	26.45634	25.56326	NaN	NaN	9	965.55458	106.29	AHIIALESI	O95864;O95864-3;O95864-4;O95864-2	O95864	FADS2	Fatty acid desaturase 2
NaN	NaN	NaN	NaN	NaN	NaN	NaN	NaN	NaN	NaN	27.03852	27.50013	NaN	NaN	9	966.54983	133.55	AHIKGVETI	P10515	P10515	DLAT	Dihydrolipoyllysine-residue acetyltransferase component of pyruvate dehydrogenase complex, mitochondrial
NaN	NaN	NaN	NaN	NaN	22.5623	NaN	NaN	NaN	NaN	NaN	NaN	NaN	NaN	15	1579.9059	126.71	AHILRVLPGHSAGPR	P17813-2;P17813	P17813-2	ENG	Endoglin
NaN	NaN	NaN	NaN	NaN	NaN	NaN	NaN	NaN	NaN	25.06784	24.78297	NaN	NaN	9	1014.4804	160.03	AHINTDMTL	O94855;O94855-2	O94855	SEC24D	Protein transport protein Sec24D
NaN	NaN	NaN	NaN	NaN	NaN	NaN	NaN	NaN	NaN	25.50361	25.94295	NaN	NaN	9	1096.5302	180.87	AHIQDHYTL	Q9H9C1-2;Q9H9C1	Q9H9C1-2	VIPAS39	Spermatogenesis-defective protein 39 homolog
NaN	NaN	NaN	NaN	NaN	NaN	22.67411	NaN	NaN	NaN	NaN	NaN	NaN	NaN	15	1764.9119	68.173	AHIRDDDVIIRINTD	P78536;P78536-2	P78536	ADAM17	Disintegrin and metalloproteinase domain-containing protein 17
NaN	NaN	NaN	NaN	NaN	NaN	NaN	NaN	NaN	NaN	26.07182	NaN	NaN	NaN	10	1212.6727	67.08	AHIRDFVSRI	P12111;P12111-2;P12111-4	P12111	COL6A3	Collagen alpha-3(VI) chain
NaN	NaN	NaN	NaN	NaN	NaN	NaN	NaN	NaN	NaN	25.27259	26.17286	NaN	NaN	9	1039.5087	111.65	AHISEQAVW	P52292	P52292	KPNA2	Importin subunit alpha-1
NaN	NaN	NaN	NaN	NaN	NaN	NaN	NaN	NaN	NaN	32.36953	32.3004	NaN	NaN	9	1055.478	75.311	AHLDEMPLM	O43861-2;O43861	O43861-2	ATP9B	Probable phospholipid-transporting ATPase IIB
NaN	NaN	NaN	NaN	NaN	NaN	NaN	NaN	NaN	NaN	24.9208	25.20643	NaN	NaN	9	1043.5288	113.25	AHLEDLAYL	Q9HCD6-3;Q9HCD6-4;Q9HCD6;Q9HCD6-2	Q9HCD6-3	TANC2	Protein TANC2
NaN	NaN	NaN	NaN	NaN	NaN	NaN	NaN	NaN	NaN	NaN	31.92836	NaN	NaN	9	879.5178	133.99	AHLGSALVL	Q7KZN9;Q7KZN9-2	Q7KZN9	COX15	Cytochrome c oxidase assembly protein COX15 homolog
NaN	NaN	NaN	NaN	NaN	NaN	23.8447	NaN	NaN	NaN	NaN	NaN	NaN	NaN	15	1761.96	45.115	AHLLFLRDTKTLMFG	P19652	P19652	ORM2	Alpha-1-acid glycoprotein 2
NaN	NaN	NaN	NaN	NaN	NaN	22.47709	NaN	NaN	NaN	NaN	NaN	NaN	NaN	17	2012.0554	64.394	AHLLFLRDTKTLMFGSY	P19652	P19652	ORM2	Alpha-1-acid glycoprotein 2
NaN	NaN	NaN	NaN	NaN	NaN	26.84577	NaN	NaN	NaN	NaN	NaN	NaN	NaN	14	1686.9491	67.887	AHLLILRDTKTYML	P02763	P02763	ORM1	Alpha-1-acid glycoprotein 1
NaN	NaN	NaN	NaN	NaN	NaN	30.04009	NaN	NaN	NaN	NaN	NaN	NaN	NaN	15	1757.9862	135.5	AHLLILRDTKTYMLA	P02763	P02763	ORM1	Alpha-1-acid glycoprotein 1
NaN	NaN	NaN	NaN	NaN	NaN	27.65908	NaN	NaN	NaN	NaN	NaN	NaN	NaN	16	1905.0546	102.87	AHLLILRDTKTYMLAF	P02763	P02763	ORM1	Alpha-1-acid glycoprotein 1
NaN	NaN	NaN	NaN	NaN	NaN	NaN	NaN	NaN	NaN	20.86997	NaN	NaN	NaN	10	1171.6237	161.68	AHLSIINEYL	P46940	P46940	IQGAP1	Ras GTPase-activating-like protein IQGAP1
NaN	NaN	NaN	NaN	NaN	NaN	NaN	NaN	NaN	NaN	29.97596	29.39401	NaN	NaN	9	1068.4699	157.58	AHMDGTYKF	Q15363	Q15363	TMED2	Transmembrane emp24 domain-containing protein 2
NaN	NaN	NaN	NaN	NaN	NaN	NaN	NaN	NaN	NaN	25.22321	NaN	NaN	NaN	9	1087.5121	152.31	AHMDIFQNL	A5YKK6-2;A5YKK6	A5YKK6-2	CNOT1	CCR4-NOT transcription complex subunit 1
NaN	NaN	NaN	NaN	NaN	NaN	NaN	NaN	NaN	NaN	25.53537	25.62698	NaN	NaN	12	1211.5427	106.04	AHMGPGDGMQVL	Q9Y5S2	Q9Y5S2	CDC42BPB	Serine/threonine-protein kinase MRCK beta
NaN	NaN	NaN	NaN	NaN	NaN	NaN	NaN	NaN	NaN	25.16469	25.83995	NaN	NaN	9	988.50903	153.78	AHNAVVHEL	Q9BYH8;Q9BYH8-3;Q9BYH8-2	Q9BYH8	NFKBIZ	NF-kappa-B inhibitor zeta
NaN	NaN	NaN	NaN	NaN	NaN	NaN	NaN	NaN	NaN	25.91194	26.44334	NaN	NaN	9	997.46511	114.6	AHNIDNVCI	P18074;P18074-2	P18074	ERCC2	TFIIH basal transcription factor complex helicase XPD subunit
NaN	NaN	NaN	NaN	NaN	NaN	NaN	NaN	NaN	NaN	31.94514	31.7789	NaN	NaN	9	1087.5662	174.52	AHNKEIYTI	O60907-2;O60907;Q9BZK7	Q9BZK7	TBL1X;TBL1XR1	F-box-like/WD repeat-containing protein TBL1X;F-box-like/WD repeat-containing protein TBL1XR1
NaN	NaN	NaN	NaN	NaN	NaN	NaN	NaN	NaN	NaN	24.0083	24.6781	NaN	NaN	9	1025.5328	97.602	AHNMLNTLI	Q99707;Q99707-2	Q99707	MTR	Methionine synthase
NaN	NaN	NaN	NaN	NaN	NaN	NaN	NaN	NaN	NaN	24.47451	25.38621	NaN	NaN	9	1010.4318	85.813	AHNNGNHTF	P09668	P09668	CTSH	Pro-cathepsin H;Cathepsin H mini chain;Cathepsin H;Cathepsin H heavy chain;Cathepsin H light chain
NaN	NaN	NaN	NaN	NaN	28.13775	NaN	NaN	NaN	NaN	NaN	NaN	NaN	NaN	14	1567.7855	251.24	AHNNYQAQSAVPLR	P05186-2;P05186-3;P05186	P05186-2	ALPL	Alkaline phosphatase, tissue-nonspecific isozyme
NaN	NaN	NaN	NaN	NaN	23.41106	NaN	NaN	NaN	NaN	NaN	NaN	NaN	NaN	15	1704.8444	244.71	AHNNYQAQSAVPLRH	P05186-2;P05186-3;P05186	P05186-2	ALPL	Alkaline phosphatase, tissue-nonspecific isozyme
NaN	NaN	NaN	NaN	NaN	30.41317	NaN	NaN	NaN	NaN	NaN	NaN	NaN	NaN	16	1833.887	265.22	AHNNYQAQSAVPLRHE	P05186-2;P05186-3;P05186	P05186-2	ALPL	Alkaline phosphatase, tissue-nonspecific isozyme
NaN	NaN	NaN	NaN	NaN	29.64635	NaN	NaN	NaN	NaN	NaN	NaN	NaN	NaN	17	1934.9347	234.82	AHNNYQAQSAVPLRHET	P05186-2;P05186-3;P05186	P05186-2	ALPL	Alkaline phosphatase, tissue-nonspecific isozyme
NaN	NaN	NaN	NaN	NaN	NaN	24.38469	NaN	NaN	NaN	NaN	NaN	NaN	NaN	20	2446.1401	61.87	AHPEYEERFLQEETVSQQIN	Q68BL8	Q68BL8	OLFML2B	Olfactomedin-like protein 2B
NaN	NaN	NaN	NaN	NaN	NaN	25.63315	NaN	NaN	NaN	NaN	NaN	NaN	NaN	21	2533.1721	92.474	AHPEYEERFLQEETVSQQINS	Q68BL8	Q68BL8	OLFML2B	Olfactomedin-like protein 2B
NaN	NaN	NaN	24.16561	23.60071	NaN	NaN	NaN	NaN	NaN	NaN	NaN	NaN	NaN	15	1720.8679	79.652	AHPRIISAPEMRQES	P24593	P24593	IGFBP5	Insulin-like growth factor-binding protein 5
NaN	NaN	NaN	24.23272	23.36105	NaN	NaN	NaN	NaN	NaN	NaN	NaN	NaN	NaN	16	1849.9105	85.636	AHPRIISAPEMRQESE	P24593	P24593	IGFBP5	Insulin-like growth factor-binding protein 5
NaN	NaN	NaN	NaN	NaN	NaN	NaN	NaN	NaN	NaN	24.8226	25.25987	NaN	NaN	9	979.50869	107.59	AHQAEIAQL	Q9C099-2;Q9C099	Q9C099-2	LRRCC1	Leucine-rich repeat and coiled-coil domain-containing protein 1
NaN	NaN	NaN	NaN	NaN	NaN	NaN	NaN	NaN	NaN	25.35619	25.76137	NaN	NaN	9	996.48762	114.6	AHQAETEVL	Q14980-2;Q14980;Q14980-4;Q14980-3	Q14980-2	NUMA1	Nuclear mitotic apparatus protein 1
NaN	NaN	NaN	NaN	NaN	NaN	NaN	NaN	NaN	NaN	26.24797	27.55852	NaN	NaN	9	1094.5469	144.9	AHQDRVEQI	O43707;O43707-2;P12814-2;P12814;P12814-3;P12814-4	O43707	ACTN4;ACTN1	Alpha-actinin-4;Alpha-actinin-1
NaN	NaN	NaN	NaN	NaN	NaN	NaN	NaN	NaN	NaN	25.57037	25.69211	NaN	NaN	10	1080.5564	122.13	AHQNVVAETL	P49454	P49454	CENPF	Centromere protein F
NaN	NaN	NaN	NaN	NaN	NaN	NaN	NaN	NaN	NaN	NaN	24.17995	NaN	NaN	9	1092.5676	104.11	AHQQQQQLL	Q15652-3;Q15652;Q15652-2	Q15652-3	JMJD1C	Probable JmjC domain-containing histone demethylation protein 2C
NaN	NaN	NaN	NaN	NaN	NaN	NaN	NaN	NaN	NaN	NaN	26.34838	NaN	NaN	11	1211.5829	128.86	AHQSNRVCNAL	Q92600;Q92600-2;Q92600-3	Q92600	RQCD1	Cell differentiation protein RCD1 homolog
NaN	NaN	NaN	NaN	NaN	NaN	NaN	NaN	NaN	NaN	23.7682	23.18495	NaN	NaN	9	952.53418	102.72	AHQTISALI	Q96QK1	Q96QK1	VPS35	Vacuolar protein sorting-associated protein 35
NaN	NaN	NaN	NaN	NaN	NaN	NaN	NaN	NaN	NaN	27.71142	28.17155	NaN	NaN	9	1035.5713	138.26	AHQVEQVLL	Q96FC9-4;Q96FC9-3;Q96FC9-2;A8MPP1;Q96FC9;Q92771	Q96FC9-4	DDX11;DDX11L8;DDX12P	Probable ATP-dependent RNA helicase DDX11;Putative ATP-dependent RNA helicase DDX11-like protein 8;Putative ATP-dependent RNA helicase DDX12
NaN	NaN	NaN	25.43597	25.44244	NaN	NaN	NaN	NaN	NaN	NaN	NaN	NaN	NaN	15	1847.9714	128.96	AHRRIDQLNRELAEQ	Q16891-2;Q16891-4;Q16891;Q16891-3	Q16891-2	IMMT	MICOS complex subunit MIC60
NaN	NaN	NaN	28.13477	28.1306	NaN	NaN	NaN	NaN	NaN	NaN	NaN	NaN	NaN	16	1976.0664	126.16	AHRRIDQLNRELAEQK	Q16891-2;Q16891-4;Q16891;Q16891-3	Q16891-2	IMMT	MICOS complex subunit MIC60
NaN	NaN	NaN	NaN	NaN	NaN	NaN	NaN	NaN	NaN	29.67484	29.56761	NaN	NaN	9	969.45157	177.78	AHSASEQQL	P35716	P35716	SOX11	Transcription factor SOX-11
NaN	NaN	NaN	NaN	NaN	NaN	NaN	NaN	NaN	NaN	26.67088	27.18187	NaN	NaN	10	1047.5098	122.44	AHSDAQGHLL	O95409	O95409	ZIC2	Zinc finger protein ZIC 2
NaN	NaN	NaN	NaN	NaN	NaN	NaN	NaN	NaN	NaN	28.65588	24.42284	NaN	NaN	9	1056.5716	183.89	AHSDFIVRL	Q13976-2;Q13976;Q13976-3	Q13976-2	PRKG1	cGMP-dependent protein kinase 1
NaN	NaN	NaN	NaN	NaN	NaN	NaN	NaN	NaN	NaN	25.28799	26.17184	NaN	NaN	9	1035.4522	125.62	AHSDGHHYL	O95714	O95714	HERC2	E3 ubiquitin-protein ligase HERC2
NaN	NaN	NaN	NaN	NaN	NaN	NaN	NaN	NaN	NaN	29.25766	29.48558	NaN	NaN	9	1003.5451	216.59	AHSDLILHV	O43824	O43824	GTPBP6	Putative GTP-binding protein 6
NaN	NaN	NaN	NaN	NaN	NaN	NaN	NaN	NaN	NaN	28.51288	28.44269	NaN	NaN	9	1003.4975	154.92	AHSDTLFTI	Q5UIP0-2;Q5UIP0	Q5UIP0-2	RIF1	Telomere-associated protein RIF1
NaN	NaN	NaN	NaN	NaN	NaN	NaN	NaN	NaN	NaN	27.92649	27.86821	NaN	NaN	9	1076.5073	101.28	AHSDYIRCI	P35606;P35606-2	P35606	COPB2	Coatomer subunit beta
NaN	NaN	NaN	NaN	NaN	NaN	NaN	NaN	NaN	NaN	26.15072	26.50013	NaN	NaN	9	998.46689	166.05	AHSEDLQSL	P55211-2;P55211-4;P55211	P55211-2	CASP9	Caspase-9;Caspase-9 subunit p35;Caspase-9 subunit p10
NaN	NaN	NaN	NaN	NaN	NaN	NaN	NaN	NaN	NaN	28.52085	28.66645	NaN	NaN	9	995.49238	173.59	AHSEEPLTI	Q9Y6C2;Q9Y6C2-2	Q9Y6C2	EMILIN1	EMILIN-1
NaN	NaN	NaN	NaN	NaN	NaN	NaN	NaN	NaN	NaN	25.28083	24.96649	NaN	NaN	9	1061.5618	107.1	AHSEQIHKL	Q8IVL0-3;Q8IVL0-2;Q8IVL0	Q8IVL0-3	NAV3	Neuron navigator 3
NaN	NaN	NaN	NaN	NaN	NaN	NaN	NaN	NaN	NaN	NaN	24.73133	NaN	NaN	9	968.49271	173.93	AHSESINVI	Q9Y4D1-2;Q9Y4D1;Q9Y4D1-3	Q9Y4D1-2	DAAM1	Disheveled-associated activator of morphogenesis 1
NaN	NaN	NaN	NaN	NaN	NaN	NaN	NaN	NaN	NaN	26.16043	26.83364	NaN	NaN	9	901.393	189.62	AHSGGEPTF	Q92502;Q92502-2	Q92502	STARD8	StAR-related lipid transfer protein 8
NaN	NaN	NaN	NaN	NaN	NaN	NaN	NaN	NaN	NaN	26.37201	19.64962	NaN	NaN	9	909.52837	158.53	AHSGLSLII	Q9NY15	Q9NY15	STAB1	Stabilin-1
NaN	NaN	NaN	NaN	NaN	NaN	NaN	NaN	NaN	NaN	28.46431	29.33839	NaN	NaN	9	950.55492	153.15	AHSILIANI	Q14807;Q14807-2	Q14807	KIF22	Kinesin-like protein KIF22
NaN	NaN	NaN	NaN	NaN	NaN	NaN	NaN	NaN	NaN	25.22203	25.72062	NaN	NaN	9	923.47125	172.39	AHSLDPATL	Q96EP0;Q96EP0-3;Q96EP0-2	Q96EP0	RNF31	E3 ubiquitin-protein ligase RNF31
NaN	NaN	NaN	NaN	NaN	NaN	NaN	NaN	NaN	NaN	22.58307	NaN	NaN	NaN	9	1028.5655	81.784	AHSLYVNLI	Q9UHV7	Q9UHV7	MED13	Mediator of RNA polymerase II transcription subunit 13
NaN	NaN	NaN	NaN	NaN	NaN	NaN	NaN	NaN	NaN	25.6165	26.17838	NaN	NaN	9	909.47422	144.29	AHSMALPAL	P32927;P32927-2	P32927	CSF2RB	Cytokine receptor common subunit beta
NaN	NaN	NaN	NaN	NaN	NaN	NaN	NaN	NaN	NaN	26.59335	NaN	NaN	NaN	9	1042.5447	169.37	AHSNEILIF	Q9Y2U9	Q9Y2U9	KLHDC2	Kelch domain-containing protein 2
NaN	NaN	NaN	NaN	NaN	NaN	NaN	NaN	NaN	NaN	27.50703	27.86094	NaN	NaN	9	910.48723	161.11	AHSNLASVL	O15294;O15294-3;O15294-2	O15294	OGT	UDP-N-acetylglucosamine--peptide N-acetylglucosaminyltransferase 110 kDa subunit
NaN	NaN	NaN	NaN	NaN	NaN	NaN	NaN	NaN	NaN	25.81831	26.08986	NaN	NaN	9	879.41988	134.66	AHSPAGNQV	Q92540-2;Q92540;Q92540-5;Q92540-4	Q92540-2	SMG7	Protein SMG7
NaN	NaN	NaN	NaN	NaN	NaN	NaN	NaN	NaN	NaN	27.13428	27.71542	NaN	NaN	9	915.44503	167.24	AHSPASLSF	Q9UKK3	Q9UKK3	PARP4	Poly [ADP-ribose] polymerase 4
NaN	NaN	NaN	NaN	NaN	NaN	NaN	NaN	NaN	NaN	25.28122	25.28132	NaN	NaN	10	1238.568	117.81	AHSPEEREVW	Q8IWR0	Q8IWR0	ZC3H7A	Zinc finger CCCH domain-containing protein 7A
NaN	NaN	NaN	NaN	NaN	NaN	NaN	NaN	NaN	NaN	26.76218	26.8783	NaN	NaN	9	1040.5291	97.068	AHSPELLQF	Q86Y56;Q86Y56-2	Q86Y56	DNAAF5	Dynein assembly factor 5, axonemal
NaN	NaN	NaN	NaN	NaN	NaN	NaN	NaN	NaN	NaN	26.54129	26.54399	NaN	NaN	9	906.49232	180.18	AHSPLAAQL	Q9HCE1;Q9HCE1-2	Q9HCE1	MOV10	Putative helicase MOV-10
NaN	NaN	NaN	NaN	NaN	NaN	NaN	NaN	NaN	NaN	24.08034	24.84412	NaN	NaN	9	999.48479	119.56	AHSPPLMTF	Q3SXP7	Q3SXP7	KIAA1644	Uncharacterized protein KIAA1644
NaN	NaN	NaN	NaN	NaN	NaN	NaN	NaN	NaN	NaN	23.67012	24.75175	NaN	NaN	9	968.50797	117.39	AHSPPVKSF	Q9UQK1	Q9UQK1	PPP1R3C	Protein phosphatase 1 regulatory subunit 3C
NaN	NaN	NaN	NaN	NaN	NaN	NaN	NaN	NaN	NaN	24.64158	25.76547	NaN	NaN	9	1025.493	84.097	AHSPQPNYI	Q8IV36-2;Q8IV36	Q8IV36-2	HID1	Protein HID1
NaN	NaN	NaN	NaN	NaN	NaN	NaN	NaN	NaN	NaN	25.52501	26.08926	NaN	NaN	9	938.48214	209.11	AHSPSLQSL	Q8N1G1	Q8N1G1	REXO1	RNA exonuclease 1 homolog
NaN	NaN	NaN	NaN	NaN	NaN	NaN	NaN	NaN	NaN	27.13016	27.96058	NaN	NaN	9	923.47125	183.9	AHSSLPAEL	Q96BW1;Q96BW1-2	Q96BW1	UPRT	Uracil phosphoribosyltransferase homolog
NaN	NaN	NaN	NaN	NaN	NaN	NaN	NaN	NaN	NaN	24.95766	26.98522	NaN	NaN	9	966.54983	127.12	AHSSLQIVL	Q5VXU1-2;Q5VXU1-3;Q5VXU1	Q5VXU1-2	NKAIN2	Sodium/potassium-transporting ATPase subunit beta-1-interacting protein 2
NaN	NaN	NaN	NaN	NaN	NaN	NaN	NaN	NaN	NaN	25.11243	26.05263	NaN	NaN	9	930.40429	153.15	AHSTDSNSI	Q9Y2I7;Q9Y2I7-2;Q9Y2I7-3;Q9Y2I7-4	Q9Y2I7	PIKFYVE	1-phosphatidylinositol 3-phosphate 5-kinase
NaN	NaN	NaN	NaN	NaN	NaN	NaN	NaN	NaN	NaN	29.82176	29.90512	NaN	NaN	9	1024.5488	169.06	AHSTIMPRL	P33991	P33991	MCM4	DNA replication licensing factor MCM4
NaN	NaN	NaN	NaN	NaN	NaN	NaN	NaN	NaN	NaN	28.82999	26.44735	NaN	NaN	9	911.45012	157.99	AHSVPSPAF	Q9H000-2;Q9H000	Q9H000-2	MKRN2	Probable E3 ubiquitin-protein ligase makorin-2
NaN	NaN	NaN	NaN	NaN	NaN	NaN	NaN	NaN	NaN	25.38821	NaN	NaN	NaN	9	957.52837	95.793	AHSVVLGYL	Q96A65;Q96A65-2	Q96A65	EXOC4	Exocyst complex component 4
NaN	NaN	NaN	NaN	NaN	NaN	NaN	NaN	NaN	NaN	26.99669	27.3554	NaN	NaN	9	956.43857	198.25	AHTAEVNCL	Q16576;Q16576-2;Q09028-3;Q09028-2;Q09028;Q09028-4	Q16576	RBBP7;RBBP4	Histone-binding protein RBBP7;Histone-binding protein RBBP4
NaN	NaN	NaN	NaN	NaN	NaN	NaN	NaN	NaN	NaN	22.5511	24.64003	NaN	NaN	9	1038.557	84.522	AHTKAERNI	P23443-3;P23443-5;P23443-2;P23443;P23443-4	P23443-3	RPS6KB1	Ribosomal protein S6 kinase beta-1
NaN	NaN	NaN	NaN	NaN	NaN	NaN	NaN	NaN	NaN	NaN	24.96208	NaN	NaN	9	1075.5186	129.96	AHTLETEYI	Q9UPN3	Q9UPN3	MACF1	Microtubule-actin cross-linking factor 1, isoforms 1/2/3/5
NaN	NaN	NaN	NaN	NaN	NaN	21.54227	NaN	NaN	NaN	NaN	NaN	NaN	NaN	17	1923.9875	84.508	AHTQVLAEERTERTARG	Q13214-2;Q13214	Q13214-2	SEMA3B	Semaphorin-3B
NaN	NaN	NaN	NaN	NaN	NaN	NaN	NaN	NaN	NaN	23.62578	23.86297	NaN	NaN	9	1021.4903	117.7	AHTSIMSYL	Q49A88-5;Q49A88-6;Q49A88;Q49A88-2;Q49A88-3	Q49A88-5	CCDC14	Coiled-coil domain-containing protein 14
NaN	NaN	NaN	NaN	NaN	NaN	NaN	NaN	NaN	NaN	25.90279	27.68016	NaN	NaN	9	1056.524	107.59	AHVDEQVFL	O96006	O96006	ZBED1	Zinc finger BED domain-containing protein 1
NaN	NaN	NaN	NaN	NaN	NaN	NaN	NaN	NaN	NaN	25.45911	25.27625	NaN	NaN	9	1031.4746	89.673	AHVDFEAML	Q9BW85	Q9BW85	CCDC94	Coiled-coil domain-containing protein 94
NaN	NaN	NaN	NaN	NaN	NaN	NaN	NaN	NaN	NaN	30.97821	30.70973	NaN	NaN	9	1036.5917	156.01	AHVDLIEKL	P62875	P62875	POLR2L	DNA-directed RNA polymerases I, II, and III subunit RPABC5
NaN	NaN	NaN	NaN	NaN	NaN	NaN	NaN	NaN	NaN	25.54274	25.64469	NaN	NaN	10	996.48762	110.63	AHVDLTGDGL	Q9Y664;Q9Y664-2	Q9Y664	KPTN	Kaptin
NaN	NaN	NaN	NaN	NaN	NaN	NaN	NaN	NaN	NaN	25.21186	26.02872	NaN	NaN	9	971.47462	117.7	AHVESTCLL	P28068	P28068	HLA-DMB	HLA class II histocompatibility antigen, DM beta chain
NaN	NaN	NaN	NaN	NaN	NaN	NaN	NaN	NaN	NaN	25.39379	25.79127	NaN	NaN	9	984.50288	128.75	AHVFPSNTI	Q8NFU5	Q8NFU5	IPMK	Inositol polyphosphate multikinase
NaN	NaN	NaN	NaN	NaN	NaN	NaN	NaN	NaN	NaN	30.67766	31.10149	NaN	NaN	9	901.42938	170.31	AHVGSGDLF	Q9NRR3	Q9NRR3	CDC42SE2	CDC42 small effector protein 2
NaN	NaN	NaN	NaN	NaN	NaN	NaN	NaN	NaN	NaN	26.01221	26.45185	NaN	NaN	9	1054.6175	95.741	AHVIDKFLL	P51606	P51606	RENBP	N-acylglucosamine 2-epimerase
NaN	NaN	NaN	NaN	NaN	NaN	NaN	NaN	NaN	NaN	25.63522	NaN	NaN	NaN	9	907.51272	94.163	AHVVVGDVL	P30043	P30043	BLVRB	Flavin reductase (NADPH)
NaN	NaN	NaN	NaN	NaN	NaN	NaN	NaN	NaN	NaN	23.97001	24.01937	NaN	NaN	9	1101.5243	98.904	AHWQFETAL	Q8TB05;Q8IYN6	Q8TB05	UBALD1;UBALD2	UBA-like domain-containing protein 1;UBA-like domain-containing protein 2
NaN	NaN	NaN	NaN	NaN	NaN	NaN	NaN	NaN	NaN	24.30257	23.99283	NaN	NaN	9	1145.5102	90.709	AHYRDEENL	Q8NI35;Q8NI35-5;Q8NI35-3;Q8NI35-2;Q8NI35-4	Q8NI35	INADL	InaD-like protein
NaN	NaN	NaN	NaN	NaN	23.84699	NaN	NaN	NaN	NaN	NaN	NaN	NaN	NaN	12	1399.7572	120.87	AHYRELAAQITK	Q9NR34	Q9NR34	MAN1C1	Mannosyl-oligosaccharide 1,2-alpha-mannosidase IC
NaN	NaN	NaN	NaN	NaN	NaN	NaN	NaN	NaN	NaN	NaN	NaN	NaN	24.58239	9	930.56509	130.05	AIAAVIARF	P40305	P40305	IFI27	Interferon alpha-inducible protein 27, mitochondrial
NaN	NaN	NaN	22.52042	22.73855	NaN	NaN	NaN	NaN	NaN	NaN	NaN	NaN	NaN	16	1615.8868	58.595	AIAGYALAQMGRLKGP	P01024	P01024	C3	Complement C3;Complement C3 beta chain;C3-beta-c;Complement C3 alpha chain;C3a anaphylatoxin;Acylation stimulating protein;Complement C3b alpha chain;Complement C3c alpha chain fragment 1;Complement C3dg fragment;Complement C3g fragment;Complement C3d fragment;Complement C3f fragment;Complement C3c alpha chain fragment 2
NaN	NaN	NaN	23.68742	22.09058	NaN	NaN	NaN	NaN	NaN	NaN	NaN	NaN	NaN	17	1728.9709	65.472	AIAGYALAQMGRLKGPL	P01024	P01024	C3	Complement C3;Complement C3 beta chain;C3-beta-c;Complement C3 alpha chain;C3a anaphylatoxin;Acylation stimulating protein;Complement C3b alpha chain;Complement C3c alpha chain fragment 1;Complement C3dg fragment;Complement C3g fragment;Complement C3d fragment;Complement C3f fragment;Complement C3c alpha chain fragment 2
NaN	NaN	NaN	NaN	NaN	NaN	NaN	NaN	NaN	NaN	NaN	NaN	22.85662	NaN	9	969.6335	88.954	AIAKQALKK	Q9NQR1;Q9NQR1-2	Q9NQR1	SETD8	N-lysine methyltransferase SETD8
NaN	NaN	NaN	NaN	NaN	NaN	NaN	27.36294	27.64588	27.45466	NaN	NaN	27.82092	NaN	9	983.61277	98.997	AIALALREK	P42285	P42285	SKIV2L2	Superkiller viralicidic activity 2-like 2
NaN	NaN	NaN	NaN	NaN	NaN	NaN	23.98537	23.71146	23.97307	NaN	NaN	NaN	NaN	9	1005.5243	108.09	AIANFTNQK	Q9NSY1;Q9NSY1-2;Q9NSY1-3	Q9NSY1	BMP2K	BMP-2-inducible protein kinase
NaN	NaN	NaN	NaN	NaN	NaN	NaN	NaN	NaN	NaN	NaN	NaN	NaN	27.13124	9	1018.556	132.96	AIANLQRAY	Q9UNE7;Q9UNE7-2	Q9UNE7	STUB1	E3 ubiquitin-protein ligase CHIP
NaN	NaN	NaN	NaN	NaN	NaN	NaN	NaN	NaN	NaN	NaN	NaN	NaN	24.17684	9	949.49813	137.18	AIANTARAY	Q96RU2-2;Q96RU2	Q96RU2-2	USP28	Ubiquitin carboxyl-terminal hydrolase 28
NaN	NaN	NaN	NaN	NaN	NaN	NaN	NaN	NaN	NaN	NaN	NaN	26.75685	NaN	9	899.50763	109.11	AIAPKGSEK	O15014	O15014	ZNF609	Zinc finger protein 609
NaN	NaN	NaN	NaN	NaN	NaN	NaN	NaN	NaN	NaN	NaN	NaN	30.35658	NaN	9	1014.5644	139.88	AICKPLQSR	P32238	P32238	CCKAR	Cholecystokinin receptor type A
NaN	NaN	NaN	NaN	NaN	NaN	NaN	NaN	NaN	NaN	30.73417	31.11997	NaN	24.24866	9	1092.5451	217.81	AIDEDVLRY	Q13356;Q13356-2	Q13356	PPIL2	Peptidyl-prolyl cis-trans isomerase-like 2
24.88967	25.44275	25.42422	NaN	NaN	NaN	NaN	NaN	NaN	NaN	NaN	NaN	NaN	NaN	14	1696.9261	113.24	AIDEYQILARHLQK	Q96BJ3-3;Q96BJ3	Q96BJ3-3	AIDA	Axin interactor, dorsalization-associated protein
25.48677	24.86543	25.5415	NaN	NaN	NaN	NaN	NaN	NaN	NaN	NaN	NaN	NaN	NaN	17	2025.0643	110.56	AIDEYQILARHLQKEAQ	Q96BJ3-3;Q96BJ3	Q96BJ3-3	AIDA	Axin interactor, dorsalization-associated protein
NaN	NaN	NaN	NaN	NaN	NaN	NaN	NaN	NaN	NaN	25.90424	25.89064	NaN	NaN	9	1018.5335	103.83	AIDFPESKL	Q07954	Q07954	LRP1	Prolow-density lipoprotein receptor-related protein 1;Low-density lipoprotein receptor-related protein 1 85 kDa subunit;Low-density lipoprotein receptor-related protein 1 515 kDa subunit;Low-density lipoprotein receptor-related protein 1 intracellular domain
NaN	NaN	NaN	NaN	NaN	NaN	NaN	NaN	NaN	NaN	NaN	NaN	NaN	24.18805	10	1265.5499	104.44	AIDHNQMFQY	Q96RQ1	Q96RQ1	ERGIC2	Endoplasmic reticulum-Golgi intermediate compartment protein 2
NaN	NaN	NaN	NaN	NaN	NaN	NaN	NaN	NaN	NaN	23.74047	24.22788	NaN	NaN	9	1000.6029	99.136	AIDIKSAKR	P42285	P42285	SKIV2L2	Superkiller viralicidic activity 2-like 2
NaN	NaN	NaN	NaN	NaN	NaN	NaN	NaN	NaN	NaN	24.95411	25.3048	NaN	NaN	8	941.46068	127.84	AIDNPLHY	A5YKK6-2;A5YKK6;A5YKK6-3;A5YKK6-4	A5YKK6-2	CNOT1	CCR4-NOT transcription complex subunit 1
NaN	NaN	NaN	NaN	NaN	NaN	NaN	NaN	NaN	NaN	30.84011	31.023	31.14114	26.71699	9	1100.5502	187.78	AIDQLHLEY	O43707;O43707-2;O43707-3	O43707	ACTN4	Alpha-actinin-4
NaN	NaN	NaN	NaN	NaN	NaN	NaN	NaN	NaN	NaN	NaN	NaN	NaN	24.51815	10	1181.5829	102.51	AIDSVHQLHY	Q5VT25-4;Q5VT25-5;Q5VT25;Q5VT25-2;Q5VT25-3;Q5VT25-6	Q5VT25-4	CDC42BPA	Serine/threonine-protein kinase MRCK alpha
NaN	NaN	NaN	NaN	NaN	NaN	24.48775	NaN	NaN	NaN	NaN	NaN	NaN	NaN	14	1543.7042	118.28	AIDSYIKADDPSSY	Q00610;Q00610-2	Q00610	CLTC	Clathrin heavy chain 1
NaN	NaN	NaN	NaN	NaN	NaN	25.88495	NaN	NaN	NaN	NaN	NaN	NaN	NaN	15	1674.7447	191.53	AIDSYIKADDPSSYM	Q00610;Q00610-2	Q00610	CLTC	Clathrin heavy chain 1
NaN	NaN	NaN	NaN	NaN	NaN	25.9759	NaN	NaN	NaN	NaN	NaN	NaN	NaN	16	1803.7873	179.67	AIDSYIKADDPSSYME	Q00610;Q00610-2	Q00610	CLTC	Clathrin heavy chain 1
NaN	NaN	NaN	NaN	NaN	22.5459	NaN	NaN	NaN	NaN	NaN	NaN	NaN	NaN	16	1715.7825	119.45	AIEQFEGLLGTHCSPD	Q92765	Q92765	FRZB	Secreted frizzled-related protein 3
24.12258	21.44253	22.16913	NaN	NaN	NaN	NaN	NaN	NaN	NaN	NaN	NaN	NaN	NaN	12	1435.7493	68.44	AIERYMKQAIVD	Q9Y678;Q9UBF2-2;Q9UBF2	Q9Y678	COPG1;COPG2	Coatomer subunit gamma-1;Coatomer subunit gamma-2
30.80363	28.94377	29.44435	NaN	NaN	NaN	NaN	NaN	NaN	NaN	NaN	NaN	NaN	NaN	13	1563.8443	169.89	AIERYMKQAIVDK	Q9Y678;Q9UBF2-2;Q9UBF2	Q9Y678	COPG1;COPG2	Coatomer subunit gamma-1;Coatomer subunit gamma-2
25.96327	23.80754	24.59229	NaN	NaN	NaN	NaN	NaN	NaN	NaN	NaN	NaN	NaN	NaN	14	1662.9127	102.5	AIERYMKQAIVDKV	Q9Y678;Q9UBF2-2;Q9UBF2	Q9Y678	COPG1;COPG2	Coatomer subunit gamma-1;Coatomer subunit gamma-2
31.14953	29.56104	30.16519	NaN	NaN	NaN	NaN	NaN	NaN	NaN	NaN	NaN	NaN	NaN	16	1846.9975	109	AIERYMKQAIVDKVPS	Q9Y678	Q9Y678	COPG1	Coatomer subunit gamma-1
25.03746	23.44947	24.22074	NaN	NaN	NaN	NaN	NaN	NaN	NaN	NaN	NaN	NaN	NaN	15	1749.9447	65.511	AIERYMKQAIVDKVS	Q9UBF2-2;Q9UBF2	Q9UBF2-2	COPG2	Coatomer subunit gamma-2
NaN	NaN	NaN	NaN	NaN	NaN	NaN	NaN	NaN	NaN	NaN	NaN	27.85186	NaN	9	1063.5774	101.65	AIFDRSLSR	P28702-3	P28702-3	RXRB	Retinoic acid receptor RXR-beta
NaN	NaN	NaN	NaN	NaN	NaN	NaN	22.3972	21.23339	22.22691	NaN	NaN	25.42368	NaN	11	1276.6663	178.94	AIFEVNTDLQK	Q92545	Q92545	TMEM131	Transmembrane protein 131
NaN	NaN	NaN	NaN	NaN	NaN	NaN	NaN	NaN	NaN	25.25144	25.78367	NaN	NaN	10	1172.6818	124.92	AIFKGVFVHR	Q8N3U4;Q8N3U4-2	Q8N3U4	STAG2	Cohesin subunit SA-2
NaN	NaN	NaN	NaN	NaN	NaN	NaN	23.02494	22.77364	22.86484	NaN	NaN	24.93022	NaN	9	1060.6281	113.91	AIFKVLNEK	Q9Y2X3	Q9Y2X3	NOP58	Nucleolar protein 58
NaN	22.32069	22.64141	NaN	NaN	NaN	NaN	NaN	NaN	NaN	NaN	NaN	NaN	NaN	19	2276.2425	34.274	AIFLTLLSNFKMHLKMQIE	Q9Y6D5	Q9Y6D5	ARFGEF2	Brefeldin A-inhibited guanine nucleotide-exchange protein 2
23.88958	23.79412	23.72993	NaN	NaN	NaN	NaN	NaN	NaN	NaN	NaN	NaN	NaN	NaN	12	1312.6776	127.76	AIFQSLARAYSS	P16870-2;P16870	P16870-2	CPE	Carboxypeptidase E
26.9619	26.19359	26.7348	NaN	NaN	NaN	NaN	NaN	NaN	NaN	NaN	NaN	NaN	NaN	13	1530.9107	123.95	AIFRSLTKRNAVR	Q99985-2;Q99985	Q99985-2	SEMA3C	Semaphorin-3C
24.41809	23.68998	24.23191	NaN	NaN	NaN	NaN	NaN	NaN	NaN	NaN	NaN	NaN	NaN	14	1631.9584	64.675	AIFRSLTKRNAVRT	Q99985-2;Q99985	Q99985-2	SEMA3C	Semaphorin-3C
NaN	NaN	NaN	NaN	NaN	NaN	NaN	NaN	NaN	NaN	25.21212	25.89507	NaN	NaN	9	977.52943	136.11	AIFSGISQR	O14686;O14686-3	O14686	KMT2D	Histone-lysine N-methyltransferase 2D
NaN	NaN	NaN	NaN	NaN	25.71261	NaN	NaN	NaN	NaN	NaN	NaN	NaN	NaN	24	2713.43	107.07	AIGPSQTHTIRIQYSPARLAYQDK	Q92954-3;Q92954-6;Q92954;Q92954-5;Q92954-4;Q92954-2	Q92954-3	PRG4	Proteoglycan 4;Proteoglycan 4 C-terminal part
NaN	NaN	NaN	NaN	NaN	27.06065	NaN	NaN	NaN	NaN	NaN	NaN	NaN	NaN	25	2770.4515	55.846	AIGPSQTHTIRIQYSPARLAYQDKG	Q92954-3;Q92954-6;Q92954;Q92954-5;Q92954-4;Q92954-2	Q92954-3	PRG4	Proteoglycan 4;Proteoglycan 4 C-terminal part
NaN	NaN	NaN	24.35515	23.85662	NaN	NaN	NaN	NaN	NaN	NaN	NaN	NaN	NaN	16	1833.0659	59.673	AIHAKRVTIMPKDIQL	P84243;Q6NXT2;Q71DI3;P68431	Q71DI3	H3F3A;H3F3C;HIST2H3A;HIST1H3A	Histone H3.3;Histone H3.3C;Histone H3.2;Histone H3.1
NaN	NaN	NaN	28.13878	27.5847	NaN	NaN	NaN	NaN	NaN	NaN	NaN	NaN	NaN	17	1904.103	69.485	AIHAKRVTIMPKDIQLA	P84243;Q6NXT2;Q71DI3;P68431	Q71DI3	H3F3A;H3F3C;HIST2H3A;HIST1H3A	Histone H3.3;Histone H3.3C;Histone H3.2;Histone H3.1
NaN	NaN	NaN	26.32927	27.21123	NaN	NaN	NaN	NaN	NaN	NaN	NaN	NaN	NaN	18	2060.2041	107.98	AIHAKRVTIMPKDIQLAR	P84243;Q6NXT2;Q71DI3;P68431	Q71DI3	H3F3A;H3F3C;HIST2H3A;HIST1H3A	Histone H3.3;Histone H3.3C;Histone H3.2;Histone H3.1
NaN	NaN	NaN	NaN	NaN	NaN	26.31121	NaN	NaN	NaN	NaN	NaN	NaN	NaN	12	1385.7528	125.24	AIHIDPATHRQK	P49327	P49327	FASN	Fatty acid synthase;[Acyl-carrier-protein] S-acetyltransferase;[Acyl-carrier-protein] S-malonyltransferase;3-oxoacyl-[acyl-carrier-protein] synthase;3-oxoacyl-[acyl-carrier-protein] reductase;3-hydroxyacyl-[acyl-carrier-protein] dehydratase;Enoyl-[acyl-carrier-protein] reductase;Oleoyl-[acyl-carrier-protein] hydrolase
24.75893	23.74612	24.22104	NaN	NaN	NaN	NaN	NaN	NaN	NaN	NaN	NaN	NaN	NaN	14	1663.9774	88.092	AIHIFREIIKPAEK	Q15063-6;Q15063-2;Q15063-5;Q15063;Q15063-7;Q15063-4;Q15063-3	Q15063-6	POSTN	Periostin
NaN	NaN	NaN	NaN	NaN	NaN	24.66395	NaN	NaN	NaN	NaN	NaN	NaN	NaN	14	1678.8944	83.204	AIHLYVKDPARPWN	P07333;P07333-2	P07333	CSF1R	Macrophage colony-stimulating factor 1 receptor
NaN	NaN	NaN	NaN	NaN	NaN	NaN	26.32394	26.21941	26.27104	NaN	NaN	27.65164	NaN	9	1039.5815	126.62	AIHPTFNLK	Q8IUD6	Q8IUD6	RNF135	E3 ubiquitin-protein ligase RNF135
24.49692	23.40133	23.77475	NaN	NaN	NaN	NaN	NaN	NaN	NaN	NaN	NaN	NaN	NaN	15	1795.9945	64.675	AIHSLVYKLPEKNRE	O60890	O60890	OPHN1	Oligophrenin-1
NaN	NaN	NaN	NaN	NaN	NaN	NaN	28.27609	27.46459	27.92332	NaN	NaN	29.39913	NaN	9	1037.5869	130.31	AIHSQLLEK	O60925	O60925	PFDN1	Prefoldin subunit 1
NaN	NaN	NaN	NaN	NaN	NaN	NaN	26.98359	26.02817	26.27814	NaN	NaN	NaN	NaN	10	1113.6182	152.11	AIIDHIFASK	Q8TAS1;Q8TAS1-2;Q8TAS1-3	Q8TAS1	UHMK1	Serine/threonine-protein kinase Kist
NaN	NaN	NaN	NaN	NaN	NaN	NaN	NaN	NaN	NaN	NaN	NaN	24.95403	NaN	9	1005.5165	94.302	AIIENMSTK	Q5T9L3-3;Q5T9L3;Q5T9L3-2	Q5T9L3-3	WLS	Protein wntless homolog
NaN	NaN	NaN	NaN	NaN	NaN	NaN	25.98841	25.11914	25.39679	NaN	NaN	NaN	NaN	9	997.60326	96.034	AIIRDRAAL	Q9UQN3	Q9UQN3	CHMP2B	Charged multivesicular body protein 2b
NaN	NaN	NaN	NaN	NaN	NaN	NaN	NaN	NaN	NaN	NaN	NaN	NaN	26.06942	9	864.43413	158.2	AIISGGQGY	Q9HCE6-3;Q9HCE6-2;Q9HCE6;Q9HCE6-4	Q9HCE6-3	ARHGEF10L	Rho guanine nucleotide exchange factor 10-like protein
NaN	NaN	NaN	NaN	NaN	NaN	NaN	NaN	NaN	NaN	24.94962	25.8059	NaN	NaN	9	1126.5771	153.15	AIISQYYNR	Q7Z403;Q7Z403-2	Q7Z403	TMC6	Transmembrane channel-like protein 6
NaN	NaN	NaN	NaN	NaN	NaN	NaN	NaN	NaN	NaN	NaN	NaN	NaN	29.75089	9	1058.576	125.5	AIITTHLQY	Q96B45	Q96B45	C10orf32	UPF0693 protein C10orf32
NaN	NaN	NaN	NaN	NaN	NaN	NaN	NaN	NaN	NaN	NaN	NaN	NaN	28.23073	9	1091.6339	175.91	AIKDKQVKY	Q9UBU8-2;Q9UBU8	Q9UBU8-2	MORF4L1	Mortality factor 4-like protein 1
25.29155	25.65635	25.91506	24.92895	25.00445	25.12033	24.50609	NaN	NaN	NaN	NaN	NaN	NaN	NaN	14	1592.8998	137.8	AIKELGDHVTNLRK	P02794	P02794	FTH1	Ferritin heavy chain;Ferritin heavy chain, N-terminally processed
NaN	NaN	NaN	NaN	NaN	NaN	NaN	NaN	NaN	NaN	27.93641	28.18485	NaN	NaN	9	1076.6342	113.71	AIKIQSVYR	Q8IZT6	Q8IZT6	ASPM	Abnormal spindle-like microcephaly-associated protein
NaN	NaN	NaN	25.25465	25.21375	NaN	NaN	NaN	NaN	NaN	NaN	NaN	NaN	NaN	16	1791.0731	72.209	AIKKKLTGIKHELQAN	P23528	P23528	CFL1	Cofilin-1
NaN	NaN	NaN	NaN	NaN	NaN	NaN	NaN	NaN	NaN	25.29439	26.50054	NaN	NaN	9	1082.7288	158.12	AIKKKLVQR	Q9Y490	Q9Y490	TLN1	Talin-1
NaN	NaN	NaN	NaN	NaN	NaN	NaN	24.26069	NaN	NaN	NaN	NaN	32.19381	NaN	9	1025.6597	173.48	AIKKPLTQK	Q92925-3;Q92925-2;Q92925	Q92925-3	SMARCD2	SWI/SNF-related matrix-associated actin-dependent regulator of chromatin subfamily D member 2
NaN	NaN	NaN	NaN	NaN	NaN	NaN	NaN	NaN	NaN	NaN	NaN	NaN	24.98911	9	979.65424	111.04	AIKLRPIAV	Q9Y3I0	Q9Y3I0	RTCB	tRNA-splicing ligase RtcB homolog
NaN	NaN	NaN	23.6279	21.98562	NaN	NaN	NaN	NaN	NaN	NaN	NaN	NaN	NaN	11	1183.7652	152.67	AIKNLLKAVSK	P02778	P02778	CXCL10	C-X-C motif chemokine 10;CXCL10(1-73)
NaN	NaN	NaN	23.29137	22.81104	NaN	NaN	NaN	NaN	NaN	NaN	NaN	NaN	NaN	12	1312.8078	70.622	AIKNLLKAVSKE	P02778	P02778	CXCL10	C-X-C motif chemokine 10;CXCL10(1-73)
NaN	NaN	NaN	25.88376	26.32838	NaN	NaN	NaN	NaN	NaN	NaN	NaN	NaN	NaN	15	1684.0359	123.72	AIKNLLKAVSKERSK	P02778	P02778	CXCL10	C-X-C motif chemokine 10;CXCL10(1-73)
NaN	NaN	NaN	NaN	NaN	NaN	NaN	NaN	NaN	NaN	28.69594	29.48949	NaN	NaN	9	1149.6659	92.467	AIKPFYQKR	Q9P1Y6-3;Q9P1Y6	Q9P1Y6-3	PHRF1	PHD and RING finger domain-containing protein 1
NaN	NaN	NaN	NaN	NaN	24.89777	NaN	NaN	NaN	NaN	NaN	NaN	NaN	NaN	17	1973.8742	158.06	AIKQVYEEEYGSSLEDD	P08758	P08758	ANXA5	Annexin A5
NaN	NaN	NaN	NaN	NaN	NaN	NaN	NaN	NaN	NaN	30.10037	30.93565	NaN	NaN	9	1076.6706	166.68	AIKSVKIYR	P53618	P53618	COPB1	Coatomer subunit beta
21.85943	NaN	22.56804	NaN	NaN	NaN	NaN	NaN	NaN	NaN	NaN	NaN	NaN	NaN	23	2483.3708	66.644	AIKTKGVDEVTIVNILTNRSNAQ	P07355;P07355-2	P07355	ANXA2	Annexin A2
NaN	NaN	NaN	NaN	NaN	24.24038	NaN	NaN	NaN	NaN	NaN	NaN	NaN	NaN	16	1976.0156	67.326	AIKYYQHLYSIHLAEQ	Q14203-3;Q14203-4;Q14203-6;Q14203;Q14203-5;Q14203-2	Q14203-3	DCTN1	Dynactin subunit 1
NaN	NaN	NaN	NaN	NaN	23.58474	NaN	NaN	NaN	NaN	NaN	NaN	NaN	NaN	17	2073.0684	59.513	AIKYYQHLYSIHLAEQP	Q14203-3;Q14203-4;Q14203-6;Q14203;Q14203-5;Q14203-2	Q14203-3	DCTN1	Dynactin subunit 1
NaN	NaN	NaN	NaN	NaN	26.06233	NaN	NaN	NaN	NaN	NaN	NaN	NaN	NaN	18	2202.111	81.594	AIKYYQHLYSIHLAEQPE	Q14203-3;Q14203-4;Q14203-6;Q14203;Q14203-5;Q14203-2	Q14203-3	DCTN1	Dynactin subunit 1
NaN	NaN	NaN	NaN	NaN	NaN	NaN	28.79095	28.23306	28.40751	NaN	NaN	30.46168	NaN	9	1002.571	205.36	AILDKTTNK	P29558;P29558-2;Q15434	P29558	RBMS1;RBMS2	RNA-binding motif, single-stranded-interacting protein 1;RNA-binding motif, single-stranded-interacting protein 2
NaN	NaN	NaN	NaN	NaN	NaN	21.6063	NaN	NaN	NaN	NaN	NaN	NaN	NaN	12	1457.7474	114.86	AILEDEQTQRQK	Q9P2E9-3;Q9P2E9-2;Q9P2E9	Q9P2E9-3	RRBP1	Ribosome-binding protein 1
NaN	NaN	NaN	NaN	NaN	NaN	NaN	27.58298	27.01638	27.23672	NaN	NaN	25.84326	NaN	9	1056.6655	139.97	AILEKSRLK	O94906-2;O94906	O94906-2	PRPF6	Pre-mRNA-processing factor 6
NaN	NaN	NaN	NaN	NaN	NaN	NaN	24.09555	23.55532	23.30925	NaN	NaN	NaN	NaN	10	1062.6186	133.13	AILGYRSVGK	Q15382	Q15382	RHEB	GTP-binding protein Rheb
NaN	NaN	NaN	NaN	NaN	NaN	NaN	NaN	NaN	NaN	NaN	NaN	27.17531	NaN	9	1097.6961	143.02	AILKKVIQW	P63208;P63208-2	P63208	SKP1	S-phase kinase-associated protein 1
NaN	NaN	NaN	NaN	NaN	NaN	NaN	NaN	NaN	NaN	NaN	NaN	23.53362	NaN	10	1197.6758	114.5	AILPKELQTW	P17028;P17028-2	P17028	ZNF24	Zinc finger protein 24
NaN	NaN	NaN	NaN	NaN	NaN	NaN	NaN	NaN	NaN	24.98359	24.73366	NaN	NaN	12	1452.8453	122.55	AILPKELQTWVR	P17028;P17028-2	P17028	ZNF24	Zinc finger protein 24
NaN	NaN	NaN	NaN	NaN	NaN	NaN	NaN	NaN	NaN	24.42822	24.45243	NaN	NaN	12	1466.8358	125.28	AILPREIQSWVR	Q96IT1;Q96IT1-2	Q96IT1	ZNF496	Zinc finger protein 496
23.85928	24.19129	23.97255	NaN	NaN	NaN	NaN	NaN	NaN	NaN	NaN	NaN	NaN	NaN	20	2262.1725	94.882	AIMDKKANIRNMSVIAHVDH	P13639	P13639	EEF2	Elongation factor 2
NaN	NaN	NaN	NaN	NaN	NaN	NaN	NaN	NaN	NaN	24.67578	25.24985	NaN	NaN	9	1024.5739	117.17	AIMDPLPLR	P35869	P35869	AHR	Aryl hydrocarbon receptor
NaN	NaN	NaN	NaN	NaN	NaN	NaN	NaN	NaN	NaN	23.97272	24.79203	NaN	NaN	9	926.52976	133.81	AINAALAQR	P52657	P52657	GTF2A2	Transcription initiation factor IIA subunit 2
NaN	NaN	NaN	NaN	NaN	22.90229	NaN	NaN	NaN	NaN	NaN	NaN	NaN	NaN	18	1914.9557	55.354	AINGRMFGNLQGLTMHVG	P00450;CON__ENSEMBL:ENSBTAP00000031900	P00450	CP	Ceruloplasmin
NaN	NaN	NaN	NaN	NaN	NaN	NaN	NaN	NaN	NaN	NaN	NaN	24.06497	NaN	9	914.51853	102.41	AINSSPAKK	Q9P0K8-2;Q9P0K8	Q9P0K8-2	FOXJ2	Forkhead box protein J2
NaN	NaN	NaN	NaN	NaN	NaN	NaN	26.97782	25.98203	26.2086	NaN	NaN	NaN	NaN	10	1128.5961	127.56	AIQNPTMINK	Q02086-2;Q02086	Q02086-2	SP2	Transcription factor Sp2
NaN	NaN	NaN	NaN	NaN	NaN	NaN	NaN	NaN	NaN	25.53371	26.1659	NaN	NaN	10	1212.6939	102.52	AIRDIDLKNR	Q07955;Q07955-3;Q07955-2	Q07955	SRSF1	Serine/arginine-rich splicing factor 1
NaN	NaN	NaN	NaN	NaN	NaN	NaN	NaN	NaN	NaN	25.98661	26.40088	NaN	NaN	11	1368.795	109.6	AIRDIDLKNRR	Q07955;Q07955-3;Q07955-2	Q07955	SRSF1	Serine/arginine-rich splicing factor 1
NaN	NaN	NaN	NaN	NaN	NaN	NaN	NaN	NaN	NaN	NaN	NaN	23.54333	NaN	11	1172.6513	91.095	AIREAATSNLK	P30153	P30153	PPP2R1A	Serine/threonine-protein phosphatase 2A 65 kDa regulatory subunit A alpha isoform
NaN	NaN	NaN	NaN	NaN	NaN	22.52803	NaN	NaN	NaN	NaN	NaN	NaN	NaN	15	1738.8421	46.704	AIREAREQHPDMSVT	O43491;O43491-4;O43491-3;O43491-2	O43491	EPB41L2	Band 4.1-like protein 2
25.54062	24.75807	25.0964	NaN	NaN	NaN	23.44367	NaN	NaN	NaN	NaN	NaN	NaN	NaN	16	1894.9432	115.8	AIREAREQHPDMSVTR	O43491;O43491-4;O43491-3;O43491-2	O43491	EPB41L2	Band 4.1-like protein 2
NaN	NaN	NaN	28.37298	27.8496	NaN	NaN	NaN	NaN	NaN	NaN	NaN	NaN	NaN	17	1850.0989	126.91	AIRGQILSKLKLTSPPE	P61812;P61812-2	P61812	TGFB2	Transforming growth factor beta-2;Latency-associated peptide
NaN	NaN	NaN	24.8797	24.50136	NaN	NaN	NaN	NaN	NaN	NaN	NaN	NaN	NaN	16	1719.0519	98.507	AIRGQILSKLRLASPP	P01137	P01137	TGFB1	Transforming growth factor beta-1;Latency-associated peptide
23.96983	22.5391	23.80754	28.89287	28.27524	NaN	NaN	NaN	NaN	NaN	NaN	NaN	NaN	NaN	17	1806.084	151.44	AIRGQILSKLRLASPPS	P01137	P01137	TGFB1	Transforming growth factor beta-1;Latency-associated peptide
NaN	NaN	NaN	23.02685	23.29179	NaN	NaN	NaN	NaN	NaN	NaN	NaN	NaN	NaN	19	1991.164	146.81	AIRGQILSKLRLASPPSQG	P01137	P01137	TGFB1	Transforming growth factor beta-1;Latency-associated peptide
NaN	NaN	NaN	NaN	NaN	26.98392	NaN	NaN	NaN	NaN	NaN	NaN	NaN	NaN	16	1900.0795	123.42	AIRKAFRVWESATPLR	P50281	P50281	MMP14	Matrix metalloproteinase-14
NaN	NaN	NaN	NaN	NaN	24.54185	NaN	NaN	NaN	NaN	NaN	NaN	NaN	NaN	17	2047.1479	140.27	AIRKAFRVWESATPLRF	P50281	P50281	MMP14	Matrix metalloproteinase-14
NaN	NaN	NaN	NaN	NaN	22.92834	NaN	NaN	NaN	NaN	NaN	NaN	NaN	NaN	16	1739.9934	40.857	AIRLGEKLLPAFNTPT	Q9NR34	Q9NR34	MAN1C1	Mannosyl-oligosaccharide 1,2-alpha-mannosidase IC
NaN	NaN	NaN	NaN	NaN	NaN	NaN	27.29132	24.95766	25.94577	NaN	NaN	NaN	NaN	9	931.49094	162.31	AIRNAMGSL	P55036	P55036	PSMD4	26S proteasome non-ATPase regulatory subunit 4
NaN	NaN	NaN	NaN	NaN	NaN	NaN	NaN	NaN	NaN	NaN	NaN	24.54934	NaN	11	1245.5738	94.309	AIRNTGDADQW	Q12824-2;Q12824	Q12824-2	SMARCB1	SWI/SNF-related matrix-associated actin-dependent regulator of chromatin subfamily B member 1
NaN	NaN	NaN	NaN	NaN	NaN	NaN	NaN	NaN	NaN	NaN	NaN	NaN	27.7978	9	1106.572	160.54	AIRQQIESY	Q12824-2;Q12824	Q12824-2	SMARCB1	SWI/SNF-related matrix-associated actin-dependent regulator of chromatin subfamily B member 1
NaN	NaN	NaN	NaN	NaN	NaN	NaN	NaN	NaN	NaN	27.50597	28.14662	NaN	NaN	9	1056.6404	143.45	AIRQVITTR	Q86YD1-2;Q86YD1;Q86YD1-3	Q86YD1-2	PTOV1	Prostate tumor-overexpressed gene 1 protein
NaN	NaN	NaN	NaN	NaN	NaN	NaN	NaN	NaN	NaN	NaN	NaN	27.00443	NaN	10	972.53524	97.597	AIRSGEAAAK	Q53SF7-4;Q53SF7-2;Q53SF7-3;Q53SF7	Q53SF7-4	COBLL1	Cordon-bleu protein-like 1
NaN	NaN	NaN	NaN	NaN	NaN	NaN	NaN	NaN	NaN	NaN	NaN	26.08764	NaN	9	1067.6927	91.085	AIRSKPLRK	Q86US8	Q86US8	SMG6	Telomerase-binding protein EST1A
NaN	NaN	NaN	NaN	NaN	NaN	NaN	25.31721	23.78506	24.35185	NaN	NaN	NaN	NaN	9	989.51417	105.14	AIRTENSSL	Q86UP2-2;Q86UP2-3;Q86UP2-4;Q86UP2	Q86UP2-2	KTN1	Kinectin
NaN	NaN	NaN	NaN	NaN	NaN	NaN	NaN	NaN	NaN	26.29474	26.62115	NaN	NaN	9	1134.6146	147.4	AIRTEYNLR	Q15149;Q15149-7;Q15149-8;Q15149-9;Q15149-5;Q15149-4;Q15149-6;Q15149-2;Q15149-3	Q15149	PLEC	Plectin
NaN	NaN	NaN	NaN	NaN	NaN	NaN	NaN	NaN	NaN	NaN	NaN	NaN	26.72573	9	1024.5706	134.06	AIRVGFVTY	P53992	P53992	SEC24C	Protein transport protein Sec24C
NaN	NaN	NaN	NaN	NaN	NaN	NaN	NaN	NaN	NaN	NaN	NaN	NaN	25.47181	9	995.511	128.86	AISALCQKY	Q9Y678;Q9UBF2-2;Q9UBF2	Q9Y678	COPG1;COPG2	Coatomer subunit gamma-1;Coatomer subunit gamma-2
NaN	NaN	NaN	NaN	NaN	NaN	NaN	NaN	NaN	NaN	NaN	NaN	NaN	23.7263	10	930.5386	91.906	AISAVSSALL	O43692	O43692	PI15	Peptidase inhibitor 15
NaN	NaN	NaN	NaN	NaN	NaN	NaN	NaN	NaN	NaN	23.70504	24.81034	NaN	NaN	11	1307.6986	92.538	AISKNYPFVNR	Q15554	Q15554	TERF2	Telomeric repeat-binding factor 2
NaN	NaN	NaN	NaN	NaN	NaN	NaN	NaN	NaN	NaN	NaN	NaN	24.28975	NaN	10	1082.6084	125.53	AISPKPQSQK	A8MW92;A8MW92-4	A8MW92	PHF20L1	PHD finger protein 20-like protein 1
NaN	NaN	NaN	23.55133	23.1801	NaN	NaN	NaN	NaN	NaN	NaN	NaN	NaN	NaN	13	1470.7314	117.25	AISQVDRLQSEPE	P09496-2;P09496-4;P09496-3;P09496	P09496-2	CLTA	Clathrin light chain A
NaN	NaN	NaN	NaN	NaN	NaN	NaN	28.15567	27.69478	27.83087	NaN	NaN	28.18315	NaN	9	862.476	153.08	AISSSAISK	Q8N684-2;Q8N684;Q8N684-3	Q8N684-2	CPSF7	Cleavage and polyadenylation specificity factor subunit 7
NaN	NaN	NaN	NaN	NaN	NaN	NaN	23.14641	NaN	NaN	NaN	NaN	NaN	NaN	14	1348.7198	99.215	AISTGSLASSTLNK	Q12923-3;Q12923;Q12923-4	Q12923-3	PTPN13	Tyrosine-protein phosphatase non-receptor type 13
NaN	NaN	NaN	22.39441	23.08622	NaN	NaN	NaN	NaN	NaN	NaN	NaN	NaN	NaN	14	1511.8685	53.448	AITAIKGVGRRYAH	P62269	P62269	RPS18	40S ribosomal protein S18
NaN	NaN	NaN	NaN	22.97227	NaN	NaN	NaN	NaN	NaN	NaN	NaN	NaN	NaN	16	1710.0053	56.286	AITAIKGVGRRYAHVV	P62269	P62269	RPS18	40S ribosomal protein S18
NaN	NaN	NaN	NaN	NaN	NaN	NaN	NaN	NaN	NaN	NaN	NaN	NaN	25.41461	9	875.46001	106.42	AIVDTGTSL	P07339;P20142;P0DJD9;P0DJD8;P0DJD7;P14091-1;P14091	P07339	CTSD;PGC;PGA5;PGA3;PGA4;CTSE	Cathepsin D;Cathepsin D light chain;Cathepsin D heavy chain;Gastricsin;Pepsin A-5;Pepsin A-3;Pepsin A-4;Cathepsin E;Cathepsin E form I;Cathepsin E form II
NaN	NaN	NaN	NaN	NaN	NaN	24.16806	NaN	NaN	NaN	NaN	NaN	NaN	NaN	17	1870.9214	93.495	AIVDVHFDPTTAFRAPD	O00468-6;O00468-3;O00468-5;O00468-7;O00468;O00468-4;O00468-2	O00468-6	AGRN	Agrin;Agrin N-terminal 110 kDa subunit;Agrin C-terminal 110 kDa subunit;Agrin C-terminal 90 kDa fragment;Agrin C-terminal 22 kDa fragment
NaN	22.74429	22.73207	22.93027	NaN	NaN	NaN	NaN	NaN	NaN	NaN	NaN	NaN	NaN	17	1942.0173	53.924	AIVRGVKYNQATPNFHQ	P50552	P50552	VASP	Vasodilator-stimulated phosphoprotein
NaN	NaN	NaN	26.21911	25.61349	NaN	NaN	NaN	NaN	NaN	NaN	NaN	NaN	NaN	18	2128.0966	153.94	AIVRGVKYNQATPNFHQW	P50552	P50552	VASP	Vasodilator-stimulated phosphoprotein
NaN	NaN	NaN	NaN	NaN	NaN	NaN	24.4204	23.83932	24.20672	NaN	NaN	NaN	NaN	10	1137.6434	105.14	AIYATIPVYK	Q9P2I0	Q9P2I0	CPSF2	Cleavage and polyadenylation specificity factor subunit 2
NaN	NaN	NaN	NaN	NaN	NaN	NaN	NaN	NaN	NaN	NaN	NaN	29.91897	NaN	9	1095.5964	105.14	AIYEPKTFK	Q9BYC9	Q9BYC9	MRPL20	39S ribosomal protein L20, mitochondrial
NaN	NaN	NaN	NaN	NaN	NaN	NaN	NaN	NaN	NaN	NaN	NaN	NaN	26.51215	9	887.4025	94.777	AIYGGSASY	Q9BY84	Q9BY84	DUSP16	Dual specificity protein phosphatase 16
NaN	NaN	NaN	NaN	NaN	NaN	NaN	23.41609	22.3983	22.72167	NaN	NaN	25.27608	NaN	9	1055.54	127.46	AIYGRFDSK	Q13506-2;Q13506	Q13506-2	NAB1	NGFI-A-binding protein 1
NaN	NaN	NaN	NaN	NaN	NaN	NaN	31.26109	30.6554	31.02881	NaN	NaN	33.28554	NaN	9	1082.6237	156.75	AIYGTRKFK	Q2M385	Q2M385	MPEG1	Macrophage-expressed gene 1 protein
NaN	NaN	NaN	NaN	NaN	NaN	NaN	NaN	NaN	NaN	23.18453	26.47144	NaN	NaN	9	1167.6513	96.331	AIYKFQSRR	Q9Y3A2	Q9Y3A2	UTP11L	Probable U3 small nucleolar RNA-associated protein 11
NaN	NaN	NaN	NaN	NaN	NaN	NaN	23.75328	22.64526	22.91399	NaN	NaN	24.8292	NaN	11	1214.7023	144.5	AIYKTPPGIQK	Q6W2J9-4;Q6W2J9-2;Q6W2J9;Q6W2J9-3	Q6W2J9-4	BCOR	BCL-6 corepressor
NaN	NaN	NaN	NaN	NaN	NaN	NaN	24.59991	26.12301	26.21301	NaN	NaN	NaN	NaN	9	1047.6189	106.04	AIYSGLLRR	Q96GA7	Q96GA7	SDSL	Serine dehydratase-like
NaN	NaN	NaN	NaN	NaN	NaN	NaN	22.61542	21.36378	22.31769	NaN	NaN	NaN	NaN	12	1308.6561	112.71	AIYTTENGIAEK	Q9UGH3;Q9UGH3-2	Q9UGH3	SLC23A2	Solute carrier family 23 member 2
NaN	NaN	NaN	NaN	NaN	26.9007	NaN	NaN	NaN	NaN	NaN	NaN	NaN	NaN	21	1879.068	61.096	AKAAAKAAQFGLVPGVGVAPG	P15502-5;P15502-2;P15502-4;P15502	P15502-5	ELN	Elastin
NaN	NaN	NaN	NaN	NaN	25.79375	NaN	NaN	NaN	NaN	NaN	NaN	NaN	NaN	23	2035.1578	61.276	AKAAAKAAQFGLVPGVGVAPGVG	P15502-5;P15502-2;P15502-4;P15502	P15502-5	ELN	Elastin
NaN	NaN	NaN	NaN	NaN	26.61456	NaN	NaN	NaN	NaN	NaN	NaN	NaN	NaN	17	1537.8617	96.171	AKAAQFGLVPGVGVAPG	P15502-5;P15502-2;P15502-4;P15502	P15502-5	ELN	Elastin
NaN	NaN	NaN	NaN	NaN	23.60863	NaN	NaN	NaN	NaN	NaN	NaN	NaN	NaN	19	1693.9515	93.258	AKAAQFGLVPGVGVAPGVG	P15502-5;P15502-2;P15502-4;P15502	P15502-5	ELN	Elastin
NaN	NaN	NaN	NaN	22.43451	NaN	NaN	NaN	NaN	NaN	NaN	NaN	NaN	NaN	15	1461.7497	97.223	AKAGVEAMSKSLAAE	Q16698-2;Q16698	Q16698-2	DECR1	2,4-dienoyl-CoA reductase, mitochondrial
NaN	NaN	NaN	24.51358	25.71075	NaN	NaN	NaN	NaN	NaN	NaN	NaN	NaN	NaN	17	1704.8505	61.495	AKAGVEAMSKSLAAEWG	Q16698-2;Q16698	Q16698-2	DECR1	2,4-dienoyl-CoA reductase, mitochondrial
25.08014	24.36633	24.66389	NaN	NaN	NaN	NaN	NaN	NaN	NaN	NaN	NaN	NaN	NaN	15	1499.8018	81.676	AKALGVMDDLKSGVP	P26572	P26572	MGAT1	Alpha-1,3-mannosyl-glycoprotein 2-beta-N-acetylglucosaminyltransferase
23.21189	22.26436	23.26999	NaN	NaN	NaN	NaN	NaN	NaN	NaN	NaN	NaN	NaN	NaN	16	1655.9029	86.641	AKALGVMDDLKSGVPR	P26572	P26572	MGAT1	Alpha-1,3-mannosyl-glycoprotein 2-beta-N-acetylglucosaminyltransferase
NaN	NaN	NaN	NaN	NaN	27.83352	NaN	NaN	NaN	NaN	NaN	NaN	NaN	NaN	17	1780.9683	122.65	AKATEHLSTLSEKAKPA	P02647	P02647	APOA1	Apolipoprotein A-I;Proapolipoprotein A-I;Truncated apolipoprotein A-I
NaN	NaN	NaN	NaN	NaN	25.62845	NaN	NaN	NaN	NaN	NaN	NaN	NaN	NaN	18	1894.0524	124.63	AKATEHLSTLSEKAKPAL	P02647	P02647	APOA1	Apolipoprotein A-I;Proapolipoprotein A-I;Truncated apolipoprotein A-I
NaN	NaN	NaN	NaN	NaN	24.07553	NaN	NaN	NaN	NaN	NaN	NaN	NaN	NaN	19	2023.095	50.938	AKATEHLSTLSEKAKPALE	P02647	P02647	APOA1	Apolipoprotein A-I;Proapolipoprotein A-I;Truncated apolipoprotein A-I
NaN	NaN	NaN	NaN	NaN	24.05101	NaN	NaN	NaN	NaN	NaN	NaN	NaN	NaN	20	2138.1219	63.706	AKATEHLSTLSEKAKPALED	P02647	P02647	APOA1	Apolipoprotein A-I;Proapolipoprotein A-I;Truncated apolipoprotein A-I
NaN	NaN	NaN	NaN	NaN	23.02898	NaN	NaN	NaN	NaN	NaN	NaN	NaN	NaN	15	1616.8271	89.466	AKAYKQIDARGGNPE	O95749-2;O95749	O95749-2	GGPS1	Geranylgeranyl pyrophosphate synthase
NaN	NaN	NaN	24.10125	23.94306	NaN	NaN	NaN	NaN	NaN	NaN	NaN	NaN	NaN	14	1558.7562	98.592	AKCFEKNEAIQAAH	P09936	P09936	UCHL1	Ubiquitin carboxyl-terminal hydrolase isozyme L1
23.90095	22.27543	22.27762	23.81783	23.84201	NaN	NaN	NaN	NaN	NaN	NaN	NaN	NaN	NaN	15	1673.7832	93.51	AKCFEKNEAIQAAHD	P09936	P09936	UCHL1	Ubiquitin carboxyl-terminal hydrolase isozyme L1
23.32265	21.66908	NaN	NaN	NaN	NaN	NaN	NaN	NaN	NaN	NaN	NaN	NaN	NaN	16	1744.8203	98.507	AKCFEKNEAIQAAHDA	P09936	P09936	UCHL1	Ubiquitin carboxyl-terminal hydrolase isozyme L1
NaN	NaN	NaN	24.27092	24.16046	NaN	NaN	NaN	NaN	NaN	NaN	NaN	NaN	NaN	20	2168.1008	81.574	AKDHASIQMNVAEVDKVTGR	P63220	P63220	RPS21	40S ribosomal protein S21
NaN	NaN	NaN	NaN	NaN	NaN	NaN	NaN	NaN	NaN	25.38021	25.56122	NaN	NaN	8	1033.6033	109.86	AKDLLYRR	Q9UNH7;Q9UNH7-2;Q86XE0;Q9Y5X3	Q9Y5X3	SNX6;SNX32;SNX5	Sorting nexin-6;Sorting nexin-6, N-terminally processed;Sorting nexin-32;Sorting nexin-5
NaN	NaN	NaN	NaN	NaN	22.81106	NaN	NaN	NaN	NaN	NaN	NaN	NaN	NaN	16	1787.953	257.02	AKEAINVEQAFQTIAR	P51149	P51149	RAB7A	Ras-related protein Rab-7a
NaN	NaN	NaN	NaN	NaN	NaN	21.75042	NaN	NaN	NaN	NaN	NaN	NaN	NaN	14	1655.8842	147.56	AKEELERQAVDQIK	P15311	P15311	EZR	Ezrin
NaN	NaN	NaN	NaN	NaN	NaN	27.0624	NaN	NaN	NaN	NaN	NaN	NaN	NaN	15	1742.9163	107.75	AKEELERQAVDQIKS	P15311	P15311	EZR	Ezrin
24.89601	24.57946	24.83268	NaN	NaN	NaN	26.58864	NaN	NaN	NaN	NaN	NaN	NaN	NaN	16	1870.9749	191.44	AKEELERQAVDQIKSQ	P15311	P15311	EZR	Ezrin
NaN	NaN	NaN	NaN	NaN	NaN	23.54392	NaN	NaN	NaN	NaN	NaN	NaN	NaN	17	2000.0174	173.06	AKEELERQAVDQIKSQE	P15311	P15311	EZR	Ezrin
NaN	NaN	NaN	NaN	NaN	NaN	23.97097	NaN	NaN	NaN	NaN	NaN	NaN	NaN	14	1691.873	121.45	AKEFVISDRKELEE	Q14019	Q14019	COTL1	Coactosin-like protein
NaN	NaN	NaN	NaN	NaN	NaN	25.36826	NaN	NaN	NaN	NaN	NaN	NaN	NaN	15	1806.9	55.815	AKEFVISDRKELEED	Q14019	Q14019	COTL1	Coactosin-like protein
NaN	NaN	NaN	NaN	NaN	NaN	26.4177	NaN	NaN	NaN	NaN	NaN	NaN	NaN	16	1953.9684	128.85	AKEFVISDRKELEEDF	Q14019	Q14019	COTL1	Coactosin-like protein
NaN	NaN	NaN	NaN	NaN	NaN	23.88865	NaN	NaN	NaN	NaN	NaN	NaN	NaN	17	2067.0524	77.191	AKEFVISDRKELEEDFI	Q14019	Q14019	COTL1	Coactosin-like protein
NaN	NaN	NaN	NaN	NaN	NaN	25.45751	NaN	NaN	NaN	NaN	NaN	NaN	NaN	18	2195.1474	103.85	AKEFVISDRKELEEDFIK	Q14019	Q14019	COTL1	Coactosin-like protein
NaN	NaN	NaN	24.04402	23.00328	NaN	NaN	NaN	NaN	NaN	NaN	NaN	NaN	NaN	14	1483.8358	63.037	AKEIARTVQILGAD	P13686	P13686	ACP5	Tartrate-resistant acid phosphatase type 5
NaN	NaN	NaN	24.69003	23.74755	NaN	NaN	NaN	NaN	NaN	NaN	NaN	NaN	NaN	15	1630.9043	64.675	AKEIARTVQILGADF	P13686	P13686	ACP5	Tartrate-resistant acid phosphatase type 5
23.37079	22.77417	23.07467	NaN	NaN	NaN	NaN	NaN	NaN	NaN	NaN	NaN	NaN	NaN	17	1933.0898	82.259	AKEKGTWVQLKRQPAPP	P46778	P46778	RPL21	60S ribosomal protein L21
26.38047	25.81734	26.08467	NaN	NaN	NaN	NaN	NaN	NaN	NaN	NaN	NaN	NaN	NaN	18	2089.1909	159.34	AKEKGTWVQLKRQPAPPR	P46778	P46778	RPL21	60S ribosomal protein L21
25.20374	24.95562	25.43657	NaN	NaN	NaN	NaN	NaN	NaN	NaN	NaN	NaN	NaN	NaN	16	1950.0912	87.083	AKELEAFREAKRHRPL	P01344-2;P01344;P01344-3	P01344-2	IGF2	Insulin-like growth factor II;Insulin-like growth factor II;Insulin-like growth factor II Ala-25 Del;Preptin
24.8949	NaN	24.5027	NaN	NaN	NaN	NaN	NaN	NaN	NaN	NaN	NaN	NaN	NaN	16	1876.1298	51.03	AKELLQHQFLKIAKPL	Q13153	Q13153	PAK1	Serine/threonine-protein kinase PAK 1
NaN	NaN	NaN	NaN	24.37484	NaN	NaN	NaN	NaN	NaN	NaN	NaN	NaN	NaN	14	1600.842	113.76	AKELTAEKRLEGQE	P10645	P10645	CHGA	Chromogranin-A;Vasostatin-1;Vasostatin-2;EA-92;ES-43;Pancreastatin;SS-18;WA-8;WE-14;LF-19;Catestatin;AL-11;GV-19;GR-44;ER-37;GE-25;Serpinin-RRG;Serpinin;p-Glu serpinin precursor
22.95578	23.9072	22.64537	22.80024	22.593	23.55169	24.16369	NaN	NaN	NaN	NaN	NaN	NaN	NaN	17	2178.1916	70.281	AKEQLEIRHRNRMDRVK	Q06481-3;Q06481;Q06481-6;Q06481-4;Q06481-2;Q06481-5	Q06481-3	APLP2	Amyloid-like protein 2
NaN	NaN	NaN	NaN	NaN	NaN	21.67301	NaN	NaN	NaN	NaN	NaN	NaN	NaN	15	1682.8012	68.481	AKEYHPDKNPNAGDK	O60884	O60884	DNAJA2	DnaJ homolog subfamily A member 2
21.91196	21.65298	22.58516	NaN	NaN	NaN	NaN	NaN	NaN	NaN	NaN	NaN	NaN	NaN	15	1664.9587	56.514	AKFRSNLPAKAIGHR	P18077	P18077	RPL35A	60S ribosomal protein L35a
NaN	NaN	NaN	25.24866	24.90187	NaN	NaN	NaN	NaN	NaN	NaN	NaN	NaN	NaN	17	1865.9272	96.096	AKFSAYIKNSNPALNDN	O00299	O00299	CLIC1	Chloride intracellular channel protein 1
NaN	NaN	NaN	NaN	NaN	24.99998	NaN	NaN	NaN	NaN	NaN	NaN	NaN	NaN	20	1854.9072	74.657	AKGEAAAERPGEAAVASSPS	P29966	P29966	MARCKS	Myristoylated alanine-rich C-kinase substrate
NaN	NaN	NaN	22.1014	21.98964	NaN	NaN	NaN	NaN	NaN	NaN	NaN	NaN	NaN	15	1511.9148	61.641	AKGEVAKAAKVKQKG	Q9NPH3-2	Q9NPH3-2	IL1RAP	Interleukin-1 receptor accessory protein
NaN	NaN	NaN	28.8949	29.03538	NaN	NaN	NaN	NaN	NaN	NaN	NaN	NaN	NaN	17	1986.1738	117.4	AKIRIFDLGRKKAKVDE	P27635;Q96L21	P27635	RPL10;RPL10L	60S ribosomal protein L10;60S ribosomal protein L10-like
NaN	NaN	NaN	NaN	NaN	21.85495	NaN	NaN	NaN	NaN	NaN	NaN	NaN	NaN	13	1675.912	62.162	AKIRYYTYLIMNK	P01024	P01024	C3	Complement C3;Complement C3 beta chain;C3-beta-c;Complement C3 alpha chain;C3a anaphylatoxin;Acylation stimulating protein;Complement C3b alpha chain;Complement C3c alpha chain fragment 1;Complement C3dg fragment;Complement C3g fragment;Complement C3d fragment;Complement C3f fragment;Complement C3c alpha chain fragment 2
NaN	NaN	NaN	NaN	NaN	24.6142	NaN	NaN	NaN	NaN	NaN	NaN	NaN	NaN	14	1732.9334	102.73	AKIRYYTYLIMNKG	P01024	P01024	C3	Complement C3;Complement C3 beta chain;C3-beta-c;Complement C3 alpha chain;C3a anaphylatoxin;Acylation stimulating protein;Complement C3b alpha chain;Complement C3c alpha chain fragment 1;Complement C3dg fragment;Complement C3g fragment;Complement C3d fragment;Complement C3f fragment;Complement C3c alpha chain fragment 2
22.87624	24.58681	23.68496	NaN	NaN	NaN	NaN	NaN	NaN	NaN	NaN	NaN	NaN	NaN	18	2131.21	110.77	AKKEEIIKTLSKEEETKK	P84098	P84098	RPL19	60S ribosomal protein L19
NaN	NaN	NaN	26.43345	26.93988	NaN	NaN	NaN	NaN	NaN	NaN	NaN	NaN	NaN	16	1954.149	134.21	AKKNVRAFWKLRANPR	Q9BWW8	Q9BWW8	APOL6	Apolipoprotein L6
24.90417	24.4332	24.9589	NaN	NaN	NaN	NaN	NaN	NaN	NaN	NaN	NaN	NaN	NaN	14	1454.8093	89.231	AKKSLEIISTAASH	Q96M96;Q96M96-2	Q96M96	FGD4	FYVE, RhoGEF and PH domain-containing protein 4
27.05341	26.21555	26.34903	NaN	NaN	NaN	NaN	NaN	NaN	NaN	NaN	NaN	NaN	NaN	16	1655.8842	74.726	AKKSLEIISTAASHSN	Q96M96;Q96M96-2	Q96M96	FGD4	FYVE, RhoGEF and PH domain-containing protein 4
26.93674	25.87741	26.47338	NaN	NaN	NaN	NaN	NaN	NaN	NaN	NaN	NaN	NaN	NaN	17	1742.9163	87.669	AKKSLEIISTAASHSNS	Q96M96;Q96M96-2	Q96M96	FGD4	FYVE, RhoGEF and PH domain-containing protein 4
NaN	NaN	NaN	NaN	NaN	NaN	25.29397	NaN	NaN	NaN	NaN	NaN	NaN	NaN	16	2060.1715	63.894	AKKYLRTDDRVERVRR	P10620;P10620-2	P10620	MGST1	Microsomal glutathione S-transferase 1
NaN	NaN	NaN	NaN	NaN	NaN	23.24182	NaN	NaN	NaN	NaN	NaN	NaN	NaN	17	2131.2087	51.147	AKKYLRTDDRVERVRRA	P10620	P10620	MGST1	Microsomal glutathione S-transferase 1
NaN	NaN	NaN	NaN	NaN	NaN	23.04662	NaN	NaN	NaN	NaN	NaN	NaN	NaN	13	1485.7311	80.979	AKLDPQTLDTEQQ	Q9NRN5-2;Q9NRN5	Q9NRN5-2	OLFML3	Olfactomedin-like protein 3
23.56314	22.66568	23.6138	NaN	NaN	NaN	NaN	NaN	NaN	NaN	NaN	NaN	NaN	NaN	14	1539.8185	97.456	AKLIATFPDTLTYS	P23229-4;P23229-2;P23229-9;P23229-6;P23229-7;P23229-5;P23229-3;P23229	P23229-4	ITGA6	Integrin alpha-6;Integrin alpha-6 heavy chain;Integrin alpha-6 light chain;Processed integrin alpha-6
NaN	NaN	24.05034	NaN	NaN	NaN	NaN	NaN	NaN	NaN	NaN	NaN	NaN	NaN	15	1698.8901	75.819	AKLQTENGELARQLE	P13533	P13533	MYH6	Myosin-6
25.04469	25.2646	25.90341	NaN	NaN	NaN	NaN	NaN	NaN	NaN	NaN	NaN	NaN	NaN	18	1989.9982	70.335	AKMKVVEEPNAFGVNNPF	Q9UJJ9	Q9UJJ9	GNPTG	N-acetylglucosamine-1-phosphotransferase subunit gamma
25.17516	24.81088	25.05308	26.12209	25.1425	NaN	23.45889	NaN	NaN	NaN	NaN	NaN	NaN	NaN	17	2171.1197	116.82	AKMREWFSETFQKVKEK	P02654	P02654	APOC1	Apolipoprotein C-I;Truncated apolipoprotein C-I
NaN	NaN	NaN	NaN	NaN	NaN	25.42589	NaN	NaN	NaN	NaN	NaN	NaN	NaN	15	1646.8628	127.71	AKNILGSDSKTTYIH	Q9NR99	Q9NR99	MXRA5	Matrix-remodeling-associated protein 5
NaN	NaN	NaN	22.01055	22.98822	NaN	NaN	NaN	NaN	NaN	NaN	NaN	NaN	NaN	15	1554.957	61.409	AKNLAITLRKAGKTA	Q96PY5;Q96PY5-3	Q96PY5	FMNL2	Formin-like protein 2
23.51617	22.93375	23.10566	24.61009	24.36011	NaN	NaN	NaN	NaN	NaN	NaN	NaN	NaN	NaN	15	1648.7879	161.67	AKNQVAMNPTNTVFD	P11142;P11142-2	P11142	HSPA8	Heat shock cognate 71 kDa protein
23.34299	22.56363	23.20237	NaN	NaN	NaN	NaN	NaN	NaN	NaN	NaN	NaN	NaN	NaN	16	1719.825	160.18	AKNQVAMNPTNTVFDA	P11142;P11142-2	P11142	HSPA8	Heat shock cognate 71 kDa protein
23.19167	21.40707	22.9542	NaN	NaN	NaN	NaN	NaN	NaN	NaN	NaN	NaN	NaN	NaN	17	1847.92	308.74	AKNQVAMNPTNTVFDAK	P11142;P11142-2	P11142	HSPA8	Heat shock cognate 71 kDa protein
22.19168	23.02237	21.34147	NaN	NaN	26.75353	NaN	NaN	NaN	NaN	NaN	NaN	NaN	NaN	17	1952.9626	114.27	AKNSLYLQMNSLRAEDT	A0A0B4J1V1;P01762;P01763;P01780;P01782	P01763	IGHV3-21	Ig heavy chain V-III region TRO;Ig heavy chain V-III region WEA;Ig heavy chain V-III region JON;Ig heavy chain V-III region DOB
NaN	NaN	23.46051	NaN	NaN	24.73862	NaN	NaN	NaN	NaN	NaN	NaN	NaN	NaN	18	2023.9997	93.427	AKNSLYLQMNSLRAEDTA	A0A0B4J1V1;P01762;P01763;P01780;P01782	P01763	IGHV3-21	Ig heavy chain V-III region TRO;Ig heavy chain V-III region WEA;Ig heavy chain V-III region JON;Ig heavy chain V-III region DOB
NaN	NaN	NaN	NaN	NaN	26.64911	NaN	NaN	NaN	NaN	NaN	NaN	NaN	NaN	17	1966.9782	69.61	AKNTLYLQMNSLRAEDT	A0A0B4J1X5	A0A0B4J1X5	IGHV3-74
NaN	NaN	NaN	NaN	NaN	23.71104	NaN	NaN	NaN	NaN	NaN	NaN	NaN	NaN	16	1722.0264	61.962	AKNVLRLLSAAKAPDR	Q16512;Q16512-2;Q16512-3	Q16512	PKN1	Serine/threonine-protein kinase N1
NaN	NaN	NaN	27.26874	27.0804	NaN	NaN	NaN	NaN	NaN	NaN	NaN	NaN	NaN	15	1767.938	138.68	AKNWVKELQRQASPN	P20339;P20339-2;P51148;P51148-2	P51148	RAB5A;RAB5C	Ras-related protein Rab-5A;Ras-related protein Rab-5C
NaN	NaN	NaN	24.68185	24.39021	NaN	NaN	NaN	NaN	NaN	NaN	NaN	NaN	NaN	17	1980.0905	89.358	AKNWVKELQRQASPNIV	P20339;P20339-2;P51148;P51148-2	P51148	RAB5A;RAB5C	Ras-related protein Rab-5A;Ras-related protein Rab-5C
NaN	NaN	NaN	NaN	NaN	NaN	NaN	NaN	NaN	NaN	NaN	NaN	NaN	24.09023	17	1751.0458	50.966	AKPAPPKPEPKPKKAPA	P05204	P05204	HMGN2	Non-histone chromosomal protein HMG-17
24.69853	24.84211	24.77696	NaN	NaN	NaN	NaN	NaN	NaN	NaN	NaN	NaN	NaN	NaN	18	2091.1847	55.589	AKPERGKMRVHKISNVNK	P12814-2;P12814;P12814-3;P12814-4	P12814-2	ACTN1	Alpha-actinin-1
24.25516	23.91442	23.52397	NaN	NaN	NaN	NaN	NaN	NaN	NaN	NaN	NaN	NaN	NaN	22	2537.4013	41.521	AKPERGKMRVHKISNVNKALDF	P12814-2;P12814;P12814-3;P12814-4	P12814-2	ACTN1	Alpha-actinin-1
22.31512	22.76122	22.61052	NaN	NaN	NaN	22.28763	NaN	NaN	NaN	NaN	NaN	NaN	NaN	13	1556.9012	92.866	AKPKVHNRQPRIN	O00308;O00308-4	O00308	WWP2	NEDD4-like E3 ubiquitin-protein ligase WWP2
NaN	22.76318	22.68387	NaN	NaN	22.47862	NaN	NaN	NaN	NaN	NaN	NaN	NaN	NaN	14	1643.9332	91.62	AKPKVHNRQPRINS	O00308;O00308-4	O00308	WWP2	NEDD4-like E3 ubiquitin-protein ligase WWP2
NaN	NaN	NaN	NaN	NaN	NaN	23.9865	NaN	NaN	NaN	NaN	NaN	NaN	NaN	16	1813.0713	48.623	AKPKVLLDVKLKAEDF	Q9Y3Z3-2;Q9Y3Z3;Q9Y3Z3-3;Q9Y3Z3-4	Q9Y3Z3-2	SAMHD1	Deoxynucleoside triphosphate triphosphohydrolase SAMHD1
NaN	NaN	NaN	NaN	NaN	NaN	22.78798	NaN	NaN	NaN	NaN	NaN	NaN	NaN	24	2449.1483	101.6	AKPRNQGGYGGSSSSSSYGSGRRF	P09651-2;P09651;P09651-3	P09651-2	HNRNPA1	Heterogeneous nuclear ribonucleoprotein A1;Heterogeneous nuclear ribonucleoprotein A1, N-terminally processed
NaN	NaN	NaN	NaN	NaN	NaN	24.21371	NaN	NaN	NaN	NaN	NaN	NaN	NaN	15	1646.8879	58.723	AKPSYLIDKNLESAV	Q9Y2A7;Q9Y2A7-2	Q9Y2A7	NCKAP1	Nck-associated protein 1
NaN	NaN	NaN	NaN	NaN	NaN	24.66579	NaN	NaN	NaN	NaN	NaN	NaN	NaN	16	1774.9829	55.864	AKPSYLIDKNLESAVK	Q9Y2A7;Q9Y2A7-2	Q9Y2A7	NCKAP1	Nck-associated protein 1
NaN	NaN	NaN	NaN	NaN	26.43481	NaN	NaN	NaN	NaN	NaN	NaN	NaN	NaN	15	1683.9672	132.59	AKQKWLLLTGISAQQ	Q00610;Q00610-2	Q00610	CLTC	Clathrin heavy chain 1
NaN	NaN	NaN	NaN	23.25254	NaN	NaN	NaN	NaN	NaN	NaN	NaN	NaN	NaN	16	1649.9617	68.277	AKQPLLIIGKGAAYAH	Q9UJ83-2;Q9UJ83;Q9UJ83-3;Q9UJ83-4	Q9UJ83-2	HACL1	2-hydroxyacyl-CoA lyase 1
NaN	NaN	NaN	24.159	24.70909	NaN	NaN	NaN	NaN	NaN	NaN	NaN	NaN	NaN	15	1793.0312	60.657	AKQRLTPKLFHEVVQ	Q9Y3T9	Q9Y3T9	NOC2L	Nucleolar complex protein 2 homolog
NaN	NaN	NaN	NaN	NaN	26.36241	NaN	NaN	NaN	NaN	NaN	NaN	NaN	NaN	14	1570.7086	72.652	AKRFYDMAAEASPD	Q9UBV2	Q9UBV2	SEL1L	Protein sel-1 homolog 1
NaN	NaN	NaN	22.55995	23.49045	NaN	NaN	NaN	NaN	NaN	NaN	NaN	NaN	NaN	14	1554.943	58.32	AKRGVRIVSRGKTQ	Q9Y5H2-3;Q9Y5H2-2;Q9Y5H2	Q9Y5H2-3	PCDHGA11	Protocadherin gamma-A11
25.43711	25.83839	25.87596	NaN	NaN	NaN	NaN	NaN	NaN	NaN	NaN	NaN	NaN	NaN	17	1949.1244	107.34	AKRKTVTAMDVVYALKR	P62805	P62805	HIST1H4A	Histone H4
26.37136	24.84661	24.96961	NaN	NaN	NaN	NaN	NaN	NaN	NaN	NaN	NaN	NaN	NaN	15	1586.9845	73.881	AKRLAARAGKKPLAH	Q14596;Q14596-2	Q14596	NBR1	Next to BRCA1 gene 1 protein
23.96754	22.60003	NaN	NaN	NaN	NaN	NaN	NaN	NaN	NaN	NaN	NaN	NaN	NaN	18	1924.1119	69.485	AKRLAARAGKKPLAHYSS	Q14596;Q14596-2	Q14596	NBR1	Next to BRCA1 gene 1 protein
NaN	NaN	NaN	26.39003	25.87905	NaN	NaN	NaN	NaN	NaN	NaN	NaN	NaN	NaN	15	1625.9325	63.29	AKRLANVVRQVQTSG	O00410;O00410-3;O00410-2	O00410	IPO5	Importin-5
NaN	NaN	NaN	NaN	NaN	24.68239	NaN	NaN	NaN	NaN	NaN	NaN	NaN	NaN	19	2204.1848	171.98	AKRLIGRRFDDAVVQSDMK	P11142;P11142-2	P11142	HSPA8	Heat shock cognate 71 kDa protein
NaN	NaN	NaN	NaN	NaN	NaN	22.22776	NaN	NaN	NaN	NaN	NaN	NaN	NaN	17	1852.0214	112.96	AKRLLGQIVDRCRNGPG	Q96I24;Q96I24-2	Q96I24	FUBP3	Far upstream element-binding protein 3
25.30508	23.69615	24.26757	NaN	NaN	NaN	NaN	NaN	NaN	NaN	NaN	NaN	NaN	NaN	12	1504.8085	77.062	AKRLWKVCVEHH	O43491;O43491-4;O43491-3;O43491-2;Q9Y2J2-2;Q9Y2J2-4;Q9Y2J2;Q9Y2J2-3	O43491	EPB41L2;EPB41L3	Band 4.1-like protein 2;Band 4.1-like protein 3;Band 4.1-like protein 3, N-terminally processed
24.27277	21.87897	NaN	NaN	NaN	NaN	NaN	NaN	NaN	NaN	NaN	NaN	NaN	NaN	14	1752.9246	69.716	AKRLWKVCVEHHTF	O43491;O43491-4;O43491-3;O43491-2;Q9Y2J2-2;Q9Y2J2-4;Q9Y2J2;Q9Y2J2-3	O43491	EPB41L2;EPB41L3	Band 4.1-like protein 2;Band 4.1-like protein 3;Band 4.1-like protein 3, N-terminally processed
25.85712	24.04618	24.18699	NaN	NaN	NaN	NaN	NaN	NaN	NaN	NaN	NaN	NaN	NaN	14	1574.8529	101.38	AKRQFVQSAKEVAN	Q9Y490	Q9Y490	TLN1	Talin-1
26.62338	24.58663	25.11656	NaN	NaN	NaN	NaN	NaN	NaN	NaN	NaN	NaN	NaN	NaN	15	1661.8849	89.624	AKRQFVQSAKEVANS	Q9Y490	Q9Y490	TLN1	Talin-1
28.22564	26.40597	26.85091	NaN	NaN	NaN	NaN	NaN	NaN	NaN	NaN	NaN	NaN	NaN	16	1762.9326	117.2	AKRQFVQSAKEVANST	Q9Y490	Q9Y490	TLN1	Talin-1
25.11668	23.09578	23.31188	NaN	NaN	NaN	NaN	NaN	NaN	NaN	NaN	NaN	NaN	NaN	17	1833.9697	95.236	AKRQFVQSAKEVANSTA	Q9Y490	Q9Y490	TLN1	Talin-1
NaN	NaN	NaN	23.14105	22.9515	NaN	NaN	NaN	NaN	NaN	NaN	NaN	NaN	NaN	21	2362.3153	63.69	AKRRRLSSLRASTSKSESSQK	P62753	P62753	RPS6	40S ribosomal protein S6
NaN	NaN	NaN	24.32093	24.13548	NaN	NaN	NaN	NaN	NaN	NaN	NaN	NaN	NaN	17	1924.137	47.68	AKRTKKVGIVGKYGTRY	P61513	P61513	RPL37A	60S ribosomal protein L37a
27.54208	27.06999	27.29728	23.97071	23.97369	26.13277	25.65788	NaN	NaN	NaN	NaN	NaN	NaN	NaN	14	1394.7882	141.95	AKRVIISAPSADAP	P04406;P04406-2	P04406	GAPDH	Glyceraldehyde-3-phosphate dehydrogenase
30.01545	29.76091	29.999	23.62778	22.89894	26.08772	25.68579	NaN	NaN	NaN	NaN	NaN	NaN	NaN	15	1525.8286	169.65	AKRVIISAPSADAPM	P04406;P04406-2	P04406	GAPDH	Glyceraldehyde-3-phosphate dehydrogenase
28.08937	27.36386	27.53727	NaN	NaN	23.65108	23.26112	NaN	NaN	NaN	NaN	NaN	NaN	NaN	16	1672.8971	151.79	AKRVIISAPSADAPMF	P04406;P04406-2	P04406	GAPDH	Glyceraldehyde-3-phosphate dehydrogenase
NaN	NaN	NaN	25.40038	25.04064	NaN	NaN	NaN	NaN	NaN	NaN	NaN	NaN	NaN	14	1582.9229	67.275	AKRVTIMPKDIQLA	P84243;Q6NXT2;Q71DI3;P68431;Q16695	Q71DI3	H3F3A;H3F3C;HIST2H3A;HIST1H3A;HIST3H3	Histone H3.3;Histone H3.3C;Histone H3.2;Histone H3.1;Histone H3.1t
NaN	NaN	NaN	24.24634	24.01069	NaN	NaN	NaN	NaN	NaN	NaN	NaN	NaN	NaN	15	1739.024	125.28	AKRVTIMPKDIQLAR	P84243;Q6NXT2;Q71DI3;P68431;Q16695	Q71DI3	H3F3A;H3F3C;HIST2H3A;HIST1H3A;HIST3H3	Histone H3.3;Histone H3.3C;Histone H3.2;Histone H3.1;Histone H3.1t
NaN	NaN	NaN	NaN	24.05424	NaN	NaN	NaN	NaN	NaN	NaN	NaN	NaN	NaN	16	1895.1251	57.148	AKRVTIMPKDIQLARR	P84243;Q6NXT2;Q71DI3;P68431;Q16695	Q71DI3	H3F3A;H3F3C;HIST2H3A;HIST1H3A;HIST3H3	Histone H3.3;Histone H3.3C;Histone H3.2;Histone H3.1;Histone H3.1t
NaN	NaN	NaN	NaN	NaN	NaN	23.37119	NaN	NaN	NaN	NaN	NaN	NaN	NaN	13	1464.8637	91.858	AKRVVRDPQGIRA	P61626	P61626	LYZ	Lysozyme C
NaN	NaN	NaN	NaN	NaN	NaN	23.06013	NaN	NaN	NaN	NaN	NaN	NaN	NaN	14	1650.943	97.69	AKRVVRDPQGIRAW	P61626	P61626	LYZ	Lysozyme C
NaN	NaN	NaN	NaN	NaN	NaN	24.72796	NaN	NaN	NaN	NaN	NaN	NaN	NaN	15	1750.0115	85.976	AKRVVRDPQGIRAWV	P61626	P61626	LYZ	Lysozyme C
NaN	NaN	NaN	NaN	NaN	23.24018	NaN	NaN	NaN	NaN	NaN	NaN	NaN	NaN	13	1445.7991	71.176	AKRYIEKIQPSGG	P19823	P19823	ITIH2	Inter-alpha-trypsin inhibitor heavy chain H2
NaN	NaN	NaN	24.63057	25.34126	NaN	NaN	NaN	NaN	NaN	NaN	NaN	NaN	NaN	18	2007.0861	130.39	AKSGEVLVNVKEHSRQIN	Q13347	Q13347	EIF3I	Eukaryotic translation initiation factor 3 subunit I
NaN	NaN	NaN	25.94891	25.11918	NaN	NaN	NaN	NaN	NaN	NaN	NaN	NaN	NaN	23	2608.4476	73.981	AKSYFEKSKEQLTPLIKKAGTEL	P02652	P02652	APOA2	Apolipoprotein A-II;Proapolipoprotein A-II;Truncated apolipoprotein A-II
NaN	NaN	NaN	NaN	NaN	23.4996	NaN	NaN	NaN	NaN	NaN	NaN	NaN	NaN	23	2636.381	70.533	AKTAAQNLYEKTYLPAVDEKLRD	P02655	P02655	APOC2	Apolipoprotein C-II;Proapolipoprotein C-II
23.79412	23.6536	24.20881	NaN	NaN	NaN	NaN	NaN	NaN	NaN	NaN	NaN	NaN	NaN	14	1576.9777	52.823	AKTIVLVKNVLSRH	P35573-2;P35573-3;P35573	P35573-2	AGL	Glycogen debranching enzyme;4-alpha-glucanotransferase;Amylo-alpha-1,6-glucosidase
NaN	NaN	NaN	NaN	NaN	NaN	NaN	NaN	NaN	NaN	NaN	NaN	27.5317	NaN	16	1704.9635	75.463	AKTSPAKQQAPPVRNL	Q16555;Q16555-2	Q16555	DPYSL2	Dihydropyrimidinase-related protein 2
NaN	NaN	NaN	NaN	NaN	NaN	26.05092	NaN	NaN	NaN	NaN	NaN	NaN	NaN	14	1554.8981	150.14	AKVLVEDTKVLVQN	Q9Y490	Q9Y490	TLN1	Talin-1
NaN	NaN	NaN	NaN	NaN	NaN	26.22284	NaN	NaN	NaN	NaN	NaN	NaN	NaN	15	1625.9352	66.246	AKVLVEDTKVLVQNA	Q9Y490	Q9Y490	TLN1	Talin-1
NaN	NaN	NaN	NaN	NaN	NaN	25.77779	NaN	NaN	NaN	NaN	NaN	NaN	NaN	16	1696.9723	53.828	AKVLVEDTKVLVQNAA	Q9Y490	Q9Y490	TLN1	Talin-1
21.95844	NaN	22.06062	NaN	NaN	NaN	23.11235	NaN	NaN	NaN	NaN	NaN	NaN	NaN	9	1086.5822	142.04	AKVQWKVDN	P01834	P01834	IGKC	Ig kappa chain C region
NaN	NaN	NaN	NaN	NaN	NaN	23.46725	NaN	NaN	NaN	NaN	NaN	NaN	NaN	16	1743.8904	244.73	AKVQWKVDNALQSGNS	P01834	P01834	IGKC	Ig kappa chain C region
NaN	NaN	NaN	NaN	NaN	21.95653	NaN	NaN	NaN	NaN	NaN	NaN	NaN	NaN	14	1570.8144	88.596	AKWVAIQSVSAWPE	Q96KP4;Q96KP4-2	Q96KP4	CNDP2	Cytosolic non-specific dipeptidase
NaN	NaN	NaN	NaN	NaN	NaN	24.09434	NaN	NaN	NaN	NaN	NaN	NaN	NaN	17	1797.8421	140.01	AKYADFSISPNAVSAEE	P55083-2;P55083	P55083-2	MFAP4	Microfibril-associated glycoprotein 4
23.81997	22.93805	23.48861	28.63225	29.39425	NaN	NaN	NaN	NaN	NaN	NaN	NaN	NaN	NaN	14	1534.8766	115.12	AKYAISMARKIGAR	P13796;P13796-2	P13796	LCP1	Plastin-2
27.85406	26.80119	27.36219	30.99564	30.12374	NaN	NaN	NaN	NaN	NaN	NaN	NaN	NaN	NaN	15	1633.945	122.64	AKYAISMARKIGARV	P13796;P13796-2	P13796	LCP1	Plastin-2
23.90215	NaN	NaN	29.04945	29.11736	NaN	NaN	NaN	NaN	NaN	NaN	NaN	NaN	NaN	16	1797.0083	128.22	AKYAISMARKIGARVY	P13796;P13796-2	P13796	LCP1	Plastin-2
NaN	NaN	NaN	26.78893	25.87537	NaN	NaN	NaN	NaN	NaN	NaN	NaN	NaN	NaN	17	1868.0455	120.92	AKYAISMARKIGARVYA	P13796;P13796-2	P13796	LCP1	Plastin-2
NaN	NaN	NaN	24.15522	24.79521	NaN	NaN	NaN	NaN	NaN	NaN	NaN	NaN	NaN	14	1548.8671	88.163	AKYAVSMARRIGAR	P13797-3;P13797-2;P13797	P13797-3	PLS3	Plastin-3
NaN	NaN	NaN	NaN	NaN	24.1372	NaN	NaN	NaN	NaN	NaN	NaN	NaN	NaN	12	1320.6748	61.233	AKYEIMDGAPVK	O75436;O75436-2	O75436	VPS26A	Vacuolar protein sorting-associated protein 26A
NaN	NaN	NaN	NaN	NaN	25.41619	NaN	NaN	NaN	NaN	NaN	NaN	NaN	NaN	13	1377.6962	65.809	AKYEIMDGAPVKG	O75436;O75436-2	O75436	VPS26A	Vacuolar protein sorting-associated protein 26A
NaN	NaN	NaN	NaN	NaN	23.61785	NaN	NaN	NaN	NaN	NaN	NaN	NaN	NaN	12	1348.6809	81.565	AKYEIMDGAPVR	Q4G0F5	Q4G0F5	VPS26B	Vacuolar protein sorting-associated protein 26B
NaN	NaN	NaN	NaN	NaN	24.22361	NaN	NaN	NaN	NaN	NaN	NaN	NaN	NaN	13	1405.7024	81.239	AKYEIMDGAPVRG	Q4G0F5	Q4G0F5	VPS26B	Vacuolar protein sorting-associated protein 26B
NaN	NaN	NaN	24.2759	23.2232	NaN	NaN	NaN	NaN	NaN	NaN	NaN	NaN	NaN	15	1828.9836	125.82	AKYFIRDEFLRISTA	P63092-3;P63092-2;P63092;P63092-4;Q5JWF2-2;Q5JWF2	P63092-3	GNAS	Guanine nucleotide-binding protein G(s) subunit alpha isoforms short;Guanine nucleotide-binding protein G(s) subunit alpha isoforms XLas
NaN	NaN	NaN	NaN	23.59412	NaN	NaN	NaN	NaN	NaN	NaN	NaN	NaN	NaN	18	1977.0544	88.951	AKYQGRLHVSHKVPGDVS	Q9Y279;Q9Y279-2;Q9Y279-3	Q9Y279	VSIG4	V-set and immunoglobulin domain-containing protein 4
NaN	NaN	NaN	NaN	NaN	NaN	22.74185	NaN	NaN	NaN	NaN	NaN	NaN	NaN	13	1363.6983	96.342	AKYQLDPTASISA	P45880-2;P45880;P45880-1	P45880-2	VDAC2	Voltage-dependent anion-selective channel protein 2
NaN	NaN	NaN	NaN	NaN	NaN	NaN	25.47327	25.0943	25.57969	NaN	NaN	NaN	NaN	9	849.50724	142.27	ALAAALAHI	Q9NR30;Q9NR30-2;Q9BQ39	Q9NR30	DDX21;DDX50	Nucleolar RNA helicase 2;ATP-dependent RNA helicase DDX50
NaN	NaN	NaN	NaN	NaN	NaN	NaN	NaN	NaN	NaN	NaN	NaN	25.66351	NaN	9	1006.6036	93.429	ALAAHQLKR	Q7L4E1-2;Q7L4E1-3;Q7L4E1	Q7L4E1-2	FAM73B	Protein FAM73B
NaN	NaN	NaN	NaN	NaN	NaN	NaN	NaN	NaN	NaN	27.82183	27.49465	NaN	NaN	9	977.58828	117.17	ALAAIRHAR	Q12905	Q12905	ILF2	Interleukin enhancer-binding factor 2
NaN	NaN	NaN	NaN	NaN	NaN	NaN	NaN	NaN	NaN	NaN	NaN	27.46389	NaN	9	883.56034	163.34	ALAAKALAR	Q9HAY2	Q9HAY2	MAGEF1	Melanoma-associated antigen F1
NaN	NaN	NaN	NaN	NaN	NaN	NaN	NaN	NaN	NaN	NaN	NaN	26.24067	NaN	9	941.6022	104.75	ALAATLRVK	Q12816;Q12816-2	Q12816	TRO	Trophinin
NaN	NaN	NaN	NaN	NaN	NaN	NaN	23.51027	21.71599	22.29013	NaN	NaN	NaN	NaN	9	899.50763	191.38	ALADGVQKV	O14791-3;O14791;O14791-2	O14791-3	APOL1	Apolipoprotein L1
NaN	NaN	NaN	NaN	NaN	NaN	NaN	NaN	NaN	NaN	NaN	NaN	25.05146	NaN	11	1202.6693	86.344	ALADVMSQLKK	Q96GQ7	Q96GQ7	DDX27	Probable ATP-dependent RNA helicase DDX27
NaN	NaN	NaN	NaN	NaN	NaN	NaN	26.52202	26.17165	26.01167	NaN	NaN	NaN	NaN	10	1027.5914	146.69	ALAEIAKAEL	P23246-2;P23246	P23246-2	SFPQ	Splicing factor, proline- and glutamine-rich
NaN	NaN	NaN	NaN	NaN	25.27234	NaN	NaN	NaN	NaN	NaN	NaN	NaN	NaN	16	1714.885	56.774	ALAERQSELPTQSKAS	Q9UKZ1	Q9UKZ1	CNOT11	CCR4-NOT transcription complex subunit 11
NaN	NaN	NaN	NaN	NaN	23.4985	NaN	NaN	NaN	NaN	NaN	NaN	NaN	NaN	19	2046.0382	49.768	ALAERQSELPTQSKASFPS	Q9UKZ1	Q9UKZ1	CNOT11	CCR4-NOT transcription complex subunit 11
NaN	NaN	NaN	22.97907	22.91048	NaN	NaN	NaN	NaN	NaN	NaN	NaN	NaN	NaN	16	1731.9077	66.826	ALAEVEQLSKMVSEAK	P07942	P07942	LAMB1	Laminin subunit beta-1
NaN	NaN	NaN	NaN	NaN	NaN	NaN	NaN	NaN	NaN	NaN	NaN	23.729	NaN	9	984.59678	118.05	ALAEVNLKK	Q96B26	Q96B26	EXOSC8	Exosome complex component RRP43
NaN	NaN	NaN	NaN	NaN	NaN	NaN	NaN	NaN	NaN	NaN	NaN	25.03339	NaN	9	972.59678	119.41	ALAEVSKKK	O60333-2;O60333-3	O60333-3	KIF1B	Kinesin-like protein KIF1B
NaN	NaN	NaN	NaN	NaN	NaN	NaN	29.05271	28.49297	28.79017	NaN	NaN	29.0216	NaN	9	1096.5917	139.68	ALAEYVIYR	Q9H2K2	Q9H2K2	TNKS2	Tankyrase-2
NaN	NaN	NaN	NaN	NaN	NaN	NaN	23.84336	23.2863	23.58107	NaN	NaN	NaN	NaN	12	1241.6404	98.009	ALAGHQDGITFI	Q8TEB1-2;Q8TEB1;Q8TEB1-3	Q8TEB1-2	DCAF11	DDB1- and CUL4-associated factor 11
NaN	NaN	NaN	NaN	NaN	NaN	NaN	NaN	NaN	NaN	NaN	NaN	27.20527	NaN	9	977.57705	124.59	ALAGHQLIR	P78527-2;P78527	P78527-2	PRKDC	DNA-dependent protein kinase catalytic subunit
NaN	NaN	NaN	NaN	NaN	NaN	NaN	NaN	NaN	NaN	NaN	NaN	22.93611	NaN	10	989.5328	120.87	ALAGKMGTNK	Q99439-2	Q99439-2	CNN2	Calponin-2
NaN	NaN	NaN	NaN	NaN	NaN	NaN	26.38449	NaN	25.73812	NaN	NaN	NaN	NaN	9	968.63825	140.98	ALAIKVLNK	P25789;P25789-2	P25789	PSMA4	Proteasome subunit alpha type-4
NaN	NaN	NaN	NaN	NaN	NaN	NaN	25.19046	24.00838	24.41171	NaN	NaN	NaN	NaN	8	842.52255	143.12	ALAKAIEK	P10644;P10644-2	P10644	PRKAR1A	cAMP-dependent protein kinase type I-alpha regulatory subunit;cAMP-dependent protein kinase type I-alpha regulatory subunit, N-terminally processed
NaN	NaN	NaN	NaN	NaN	NaN	NaN	NaN	NaN	NaN	NaN	NaN	NaN	31.00932	9	941.49707	97.071	ALALPAHSY	P04004	P04004	VTN	Vitronectin;Vitronectin V65 subunit;Vitronectin V10 subunit;Somatomedin-B
NaN	NaN	NaN	NaN	NaN	NaN	NaN	25.30984	24.5024	24.84129	NaN	NaN	NaN	NaN	9	977.6022	152.63	ALANHLIKV	Q9H4M9;Q9NZN3	Q9H4M9	EHD1;EHD3	EH domain-containing protein 1;EH domain-containing protein 3
NaN	NaN	NaN	NaN	NaN	NaN	22.97803	NaN	NaN	NaN	NaN	NaN	NaN	NaN	16	1685.9022	83.869	ALANIAVDKANLEIMT	P01903	P01903	HLA-DRA	HLA class II histocompatibility antigen, DR alpha chain
NaN	NaN	NaN	NaN	NaN	NaN	NaN	27.52671	26.0246	26.78644	NaN	NaN	28.16101	NaN	9	1037.6458	124.37	ALANKPLRR	Q8NHM5-4;Q8NHM5-2;Q8NHM5-3;Q8NHM5	Q8NHM5-4	KDM2B	Lysine-specific demethylase 2B
NaN	NaN	NaN	NaN	NaN	NaN	NaN	NaN	NaN	NaN	NaN	NaN	NaN	25.60755	9	991.53385	119.56	ALANLISQY	Q96FL8;Q96FL8-3;Q96FL8-2	Q96FL8	SLC47A1	Multidrug and toxin extrusion protein 1
NaN	NaN	NaN	NaN	NaN	NaN	NaN	NaN	NaN	NaN	NaN	NaN	NaN	25.64946	9	895.44397	106.85	ALAPAGFSY	Q8TEK3-2;Q8TEK3	Q8TEK3-2	DOT1L	Histone-lysine N-methyltransferase, H3 lysine-79 specific
NaN	NaN	NaN	NaN	NaN	NaN	NaN	NaN	NaN	NaN	NaN	NaN	30.3016	NaN	9	922.52362	148.54	ALAPPAQQK	P12755	P12755	SKI	Ski oncogene
NaN	NaN	NaN	NaN	NaN	NaN	NaN	NaN	NaN	NaN	28.87605	29.87792	NaN	NaN	11	1240.6313	139.74	ALAPPDVHHER	Q8NEW0	Q8NEW0	SLC30A7	Zinc transporter 7
NaN	NaN	NaN	26.19526	24.87919	NaN	NaN	NaN	NaN	NaN	NaN	NaN	NaN	NaN	12	1253.7278	106.6	ALAQMGRLKGPL	P01024	P01024	C3	Complement C3;Complement C3 beta chain;C3-beta-c;Complement C3 alpha chain;C3a anaphylatoxin;Acylation stimulating protein;Complement C3b alpha chain;Complement C3c alpha chain fragment 1;Complement C3dg fragment;Complement C3g fragment;Complement C3d fragment;Complement C3f fragment;Complement C3c alpha chain fragment 2
NaN	NaN	NaN	NaN	NaN	24.9872	NaN	NaN	NaN	NaN	NaN	NaN	NaN	NaN	16	1756.0182	107.53	ALAQMGRLKGPLLNKF	P01024	P01024	C3	Complement C3;Complement C3 beta chain;C3-beta-c;Complement C3 alpha chain;C3a anaphylatoxin;Acylation stimulating protein;Complement C3b alpha chain;Complement C3c alpha chain fragment 1;Complement C3dg fragment;Complement C3g fragment;Complement C3d fragment;Complement C3f fragment;Complement C3c alpha chain fragment 2
NaN	NaN	NaN	NaN	NaN	NaN	NaN	24.92746	24.64796	24.63206	NaN	NaN	25.75376	NaN	9	1010.6713	121.52	ALARALIRK	Q03518	Q03518	TAP1	Antigen peptide transporter 1
NaN	NaN	NaN	NaN	NaN	NaN	NaN	26.92286	26.37174	26.55245	NaN	NaN	26.84661	NaN	9	1086.7026	123.98	ALARFLLKR	P48736	P48736	PIK3CG	Phosphatidylinositol 4,5-bisphosphate 3-kinase catalytic subunit gamma isoform
NaN	NaN	NaN	NaN	NaN	NaN	NaN	NaN	NaN	NaN	NaN	NaN	26.05941	NaN	9	914.55492	123.69	ALASALKNK	Q9NVN8	Q9NVN8	GNL3L	Guanine nucleotide-binding protein-like 3-like protein
NaN	NaN	NaN	NaN	NaN	NaN	NaN	NaN	NaN	NaN	NaN	NaN	NaN	23.92216	9	837.42323	116.11	ALASAVSGY	P26640	P26640	VARS	Valine--tRNA ligase
NaN	NaN	NaN	NaN	NaN	NaN	NaN	23.02621	22.5387	23.09681	NaN	NaN	NaN	NaN	12	1349.7555	76.326	ALASFEVEKTKK	Q8WZA0;Q8WZA0-2	Q8WZA0	LZIC	Protein LZIC
NaN	NaN	NaN	NaN	NaN	NaN	NaN	NaN	NaN	NaN	NaN	NaN	NaN	24.39139	9	759.41267	107.22	ALASGSIAA	Q14773	Q14773	ICAM4	Intercellular adhesion molecule 4
NaN	NaN	NaN	NaN	NaN	NaN	NaN	29.09723	28.92841	28.87836	NaN	NaN	NaN	NaN	9	923.50763	123.99	ALASHLIEA	Q9NZN4;Q9NZN4-2	Q9NZN4	EHD2	EH domain-containing protein 2
NaN	NaN	NaN	NaN	NaN	NaN	NaN	NaN	NaN	NaN	NaN	NaN	29.77328	NaN	9	1032.6444	111.06	ALASRFLKK	Q99613-2;Q99613;B5ME19	Q99613-2	EIF3C;EIF3CL	Eukaryotic translation initiation factor 3 subunit C;Eukaryotic translation initiation factor 3 subunit C-like protein
23.3965	22.59316	23.74468	NaN	NaN	27.46677	NaN	NaN	NaN	NaN	NaN	NaN	NaN	NaN	16	1700.9574	223.14	ALATISTLEAVRGRPF	O75629	O75629	CREG1	Protein CREG1
23.6184	22.51097	23.46051	NaN	NaN	25.47775	NaN	NaN	NaN	NaN	NaN	NaN	NaN	NaN	17	1771.9945	262.93	ALATISTLEAVRGRPFA	O75629	O75629	CREG1	Protein CREG1
NaN	NaN	NaN	NaN	NaN	NaN	NaN	29.90483	29.34058	30.12952	NaN	NaN	NaN	NaN	9	964.57057	151.56	ALATLIHQV	Q9UBW8	Q9UBW8	COPS7A	COP9 signalosome complex subunit 7a
NaN	NaN	NaN	NaN	NaN	NaN	NaN	NaN	NaN	NaN	NaN	NaN	26.47471	NaN	10	1172.7315	132.32	ALCKKIIKEK	P26639;P26639-2	P26639	TARS	Threonine--tRNA ligase, cytoplasmic
NaN	NaN	NaN	NaN	NaN	NaN	NaN	25.35494	24.68159	24.90697	NaN	NaN	NaN	NaN	9	985.55564	121.67	ALDAEIRAK	Q5VT25-4;Q5VT25-5;Q5VT25;Q5VT25-2;Q5VT25-3;Q5VT25-6	Q5VT25-4	CDC42BPA	Serine/threonine-protein kinase MRCK alpha
NaN	NaN	NaN	NaN	NaN	NaN	NaN	NaN	NaN	NaN	25.13962	24.6936	26.4329	NaN	9	1004.5291	124.98	ALDARPSLY	P33151;P33151-2	P33151	CDH5	Cadherin-5
NaN	NaN	NaN	NaN	NaN	NaN	NaN	NaN	NaN	NaN	NaN	NaN	24.74955	NaN	10	1042.6135	76.282	ALDAVTRGLK	P43304	P43304	GPD2	Glycerol-3-phosphate dehydrogenase, mitochondrial
NaN	NaN	NaN	NaN	NaN	NaN	NaN	24.11466	23.60535	23.87886	NaN	NaN	NaN	NaN	9	1063.5298	118.74	ALDDSRFQI	Q8NF91-4;Q8NF91;Q8NF91-8;Q8NF91-2;Q8NF91-11;Q8NF91-3;Q8NF91-9	Q8NF91-4	SYNE1	Nesprin-1
NaN	NaN	NaN	NaN	NaN	NaN	NaN	NaN	NaN	NaN	NaN	22.3815	24.50513	22.85165	10	1193.5353	113.5	ALDENGNLWY	Q7Z6L1;Q7Z6L1-2;Q7Z6L1-4	Q7Z6L1	TECPR1	Tectonin beta-propeller repeat-containing protein 1
NaN	NaN	NaN	NaN	NaN	NaN	NaN	NaN	NaN	NaN	25.18041	25.59847	NaN	NaN	9	972.47639	171.38	ALDEPTTNL	Q92878;Q92878-2;Q92878-3	Q92878	RAD50	DNA repair protein RAD50
NaN	NaN	NaN	NaN	NaN	NaN	NaN	24.85648	24.87835	NaN	NaN	NaN	NaN	NaN	9	1020.5492	135	ALDEVFTKV	Q9UMX5	Q9UMX5	NENF	Neudesin
22.9673	NaN	23.14646	26.74983	21.3858	NaN	NaN	NaN	NaN	NaN	NaN	NaN	NaN	NaN	14	1537.7565	199.67	ALDFFGNGPPVNYK	P13284	P13284	IFI30	Gamma-interferon-inducible lysosomal thiol reductase
22.74183	22.03832	22.65045	25.32048	24.46476	NaN	NaN	NaN	NaN	NaN	NaN	NaN	NaN	NaN	15	1638.8042	183.08	ALDFFGNGPPVNYKT	P13284	P13284	IFI30	Gamma-interferon-inducible lysosomal thiol reductase
22.39608	21.73946	22.53058	25.55871	25.37931	NaN	NaN	NaN	NaN	NaN	NaN	NaN	NaN	NaN	16	1695.8257	220.53	ALDFFGNGPPVNYKTG	P13284	P13284	IFI30	Gamma-interferon-inducible lysosomal thiol reductase
NaN	NaN	NaN	23.57531	22.64689	NaN	NaN	NaN	NaN	NaN	NaN	NaN	NaN	NaN	17	1809.8686	211.38	ALDFFGNGPPVNYKTGN	P13284	P13284	IFI30	Gamma-interferon-inducible lysosomal thiol reductase
NaN	NaN	NaN	NaN	NaN	NaN	NaN	NaN	NaN	NaN	26.51001	27.25025	27.0477	26.68525	10	1137.4913	104.45	ALDGGFQMHY	Q9Y6B2;Q9Y6B2-2	Q9Y6B2	EID1	EP300-interacting inhibitor of differentiation 1
NaN	NaN	NaN	NaN	NaN	NaN	NaN	NaN	NaN	NaN	27.53786	28.23366	30.04882	NaN	10	1185.5302	132.76	ALDGRETDFY	Q5VT25-4;Q5VT25-5;Q5VT25;Q5VT25-2;Q5VT25-3;Q5VT25-6	Q5VT25-4	CDC42BPA	Serine/threonine-protein kinase MRCK alpha
NaN	NaN	NaN	NaN	NaN	NaN	NaN	24.37239	26.51174	NaN	NaN	NaN	NaN	NaN	9	916.52295	126.52	ALDKALTSV	Q13617;Q13617-2	Q13617	CUL2	Cullin-2
NaN	NaN	NaN	NaN	NaN	NaN	NaN	27.65322	27.38138	27.80366	23.8347	25.50966	NaN	NaN	9	942.57498	133.12	ALDKATVLL	Q53EL6-2;Q53EL6	Q53EL6-2	PDCD4	Programmed cell death protein 4
NaN	NaN	NaN	NaN	NaN	NaN	NaN	NaN	NaN	NaN	29.20511	29.62671	NaN	25.03787	10	1160.619	177.3	ALDKDAPLRY	Q9BQT9;Q9BQT9-2	Q9BQT9	CLSTN3	Calsyntenin-3
NaN	NaN	NaN	NaN	NaN	NaN	NaN	24.10093	22.9107	23.02198	NaN	NaN	NaN	NaN	10	1123.5986	163.38	ALDKNIHQSV	Q14012	Q14012	CAMK1	Calcium/calmodulin-dependent protein kinase type 1
NaN	NaN	NaN	NaN	NaN	NaN	NaN	NaN	NaN	NaN	28.3482	28.91174	26.07759	NaN	9	1055.4924	107.32	ALDNSQVFY	O94956-3;O94956;O94956-2;O94956-4	O94956-3	SLCO2B1	Solute carrier organic anion transporter family member 2B1
NaN	NaN	NaN	NaN	NaN	NaN	NaN	NaN	NaN	NaN	30.54038	31.57104	NaN	NaN	9	1014.528	138.9	ALDPAKMNR	Q63HN8-4;Q63HN8	Q63HN8-4	RNF213	E3 ubiquitin-protein ligase RNF213
NaN	NaN	NaN	NaN	NaN	NaN	NaN	NaN	NaN	NaN	26.46621	26.67828	NaN	NaN	9	1140.5451	143.12	ALDQFQEKY	A0AVT1;A0AVT1-3	A0AVT1	UBA6	Ubiquitin-like modifier-activating enzyme 6
NaN	NaN	NaN	NaN	NaN	NaN	NaN	25.1653	23.86287	24.27284	NaN	NaN	NaN	NaN	9	1014.5822	118.33	ALDQKVRSV	P78559;P78559-2	P78559	MAP1A	Microtubule-associated protein 1A;MAP1A heavy chain;MAP1 light chain LC2
NaN	NaN	NaN	NaN	NaN	NaN	NaN	NaN	NaN	NaN	24.7688	25.2661	NaN	NaN	9	993.48796	100.02	ALDRGTAQY	Q9UBX1	Q9UBX1	CTSF	Cathepsin F
NaN	NaN	NaN	NaN	NaN	23.33729	NaN	NaN	NaN	NaN	NaN	NaN	NaN	NaN	17	1833.9373	55.011	ALDSFKSGRADLAAIYH	Q6UWR7	Q6UWR7	ENPP6	Ectonucleotide pyrophosphatase/phosphodiesterase family member 6
NaN	NaN	NaN	NaN	NaN	NaN	NaN	27.0451	26.33091	26.36266	NaN	NaN	27.81794	NaN	9	994.51959	170.3	ALDSHPLSR	Q8IZY2-2;Q8IZY2	Q8IZY2-2	ABCA7	ATP-binding cassette sub-family A member 7
NaN	NaN	NaN	NaN	NaN	NaN	NaN	NaN	NaN	NaN	26.6618	27.15383	26.29271	NaN	9	967.48623	111.28	ALDSSSILY	Q8TC07-2;Q8TC07;Q8TC07-3	Q8TC07-2	TBC1D15	TBC1 domain family member 15
NaN	NaN	NaN	NaN	NaN	NaN	NaN	NaN	NaN	NaN	29.10837	29.93467	NaN	27.10089	9	1035.5713	107.29	ALDTKIGRY	O60264	O60264	SMARCA5	SWI/SNF-related matrix-associated actin-dependent regulator of chromatin subfamily A member 5
NaN	NaN	NaN	NaN	NaN	NaN	NaN	28.6254	27.93736	28.33901	NaN	NaN	28.67906	NaN	10	1163.6663	182.98	ALDTKIGRYK	O60264	O60264	SMARCA5	SWI/SNF-related matrix-associated actin-dependent regulator of chromatin subfamily A member 5
NaN	NaN	NaN	NaN	NaN	NaN	NaN	NaN	NaN	NaN	28.10779	NaN	NaN	NaN	9	1004.5542	100.37	ALDVVNLVY	O95236-2;O95236;O95236-3	O95236-2	APOL3	Apolipoprotein L3
NaN	NaN	NaN	NaN	NaN	NaN	NaN	23.66232	23.60569	23.64669	NaN	NaN	NaN	NaN	9	1025.5757	119.41	ALEEKIPNI	O15217-2;O15217	O15217-2	GSTA4	Glutathione S-transferase A4
NaN	NaN	NaN	NaN	NaN	23.73903	NaN	NaN	NaN	NaN	NaN	NaN	NaN	NaN	15	1695.9632	139.3	ALEELVKLQGERVRG	P12081;P12081-2;P12081-4;P12081-3	P12081	HARS	Histidine--tRNA ligase, cytoplasmic
NaN	NaN	NaN	NaN	NaN	22.99207	NaN	NaN	NaN	NaN	NaN	NaN	NaN	NaN	17	1937.1422	96.414	ALEELVKLQGERVRGLK	P12081;P12081-2;P12081-4;P12081-3	P12081	HARS	Histidine--tRNA ligase, cytoplasmic
24.66731	NaN	22.80221	NaN	NaN	NaN	NaN	NaN	NaN	NaN	NaN	NaN	NaN	NaN	14	1640.9039	205.13	ALEFHTVPFQLLAR	Q08380	Q08380	LGALS3BP	Galectin-3-binding protein
24.28122	22.85373	23.12904	NaN	NaN	NaN	NaN	NaN	NaN	NaN	NaN	NaN	NaN	NaN	15	1601.7897	37.013	ALEGELSGRTEELAQ	Q5T7N3	Q5T7N3	KANK4	KN motif and ankyrin repeat domain-containing protein 4
NaN	NaN	NaN	23.20696	NaN	NaN	NaN	NaN	NaN	NaN	NaN	NaN	NaN	NaN	8	942.54983	165.52	ALEKKLNQ	P02792	P02792	FTL	Ferritin light chain
NaN	NaN	NaN	22.62736	22.15453	NaN	NaN	NaN	NaN	NaN	NaN	NaN	NaN	NaN	10	1126.671	76.679	ALEKKLNQAL	P02792	P02792	FTL	Ferritin light chain
NaN	NaN	NaN	NaN	NaN	NaN	24.42374	NaN	NaN	NaN	NaN	NaN	NaN	NaN	16	1960.9167	113.69	ALEKYKEENDDFASFR	P04196	P04196	HRG	Histidine-rich glycoprotein
NaN	NaN	NaN	NaN	NaN	NaN	23.40808	NaN	NaN	NaN	NaN	NaN	NaN	NaN	14	1613.8413	121.45	ALEKYNIEKDIAAH	P63167	P63167	DYNLL1	Dynein light chain 1, cytoplasmic
NaN	NaN	NaN	NaN	NaN	NaN	26.66736	NaN	NaN	NaN	NaN	NaN	NaN	NaN	16	1855.0203	132.84	ALEKYNIEKDIAAHIK	P63167	P63167	DYNLL1	Dynein light chain 1, cytoplasmic
NaN	NaN	NaN	NaN	NaN	NaN	25.43775	NaN	NaN	NaN	NaN	NaN	NaN	NaN	17	1983.1153	94.01	ALEKYNIEKDIAAHIKK	P63167	P63167	DYNLL1	Dynein light chain 1, cytoplasmic
NaN	NaN	NaN	NaN	NaN	NaN	22.06243	NaN	NaN	NaN	NaN	NaN	NaN	NaN	18	2112.1579	131.67	ALEKYNIEKDIAAHIKKE	P63167	P63167	DYNLL1	Dynein light chain 1, cytoplasmic
NaN	NaN	NaN	NaN	NaN	NaN	NaN	31.40492	30.56991	30.82692	NaN	NaN	33.33058	NaN	9	1174.6935	155.38	ALERKFRQK	P28360;P35548	P28360	MSX1;MSX2	Homeobox protein MSX-1;Homeobox protein MSX-2
NaN	NaN	NaN	NaN	NaN	26.97356	NaN	NaN	NaN	NaN	NaN	NaN	NaN	NaN	15	1700.9322	65.565	ALERRLGELPADHPK	Q16512;Q16512-2;Q16512-3	Q16512	PKN1	Serine/threonine-protein kinase N1
NaN	NaN	NaN	NaN	NaN	24.3413	NaN	NaN	NaN	NaN	NaN	NaN	NaN	NaN	16	1757.9537	60.631	ALERRLGELPADHPKG	Q16512;Q16512-2;Q16512-3	Q16512	PKN1	Serine/threonine-protein kinase N1
NaN	NaN	NaN	25.43803	24.97246	NaN	NaN	NaN	NaN	NaN	NaN	NaN	NaN	NaN	17	2043.1437	38.613	ALETLKTEREQKNSLRK	Q8TD16;Q8TD16-2	Q8TD16	BICD2	Protein bicaudal D homolog 2
NaN	NaN	NaN	NaN	NaN	NaN	NaN	NaN	NaN	NaN	NaN	NaN	NaN	24.82007	9	1021.5597	122.98	ALFAVPKNY	O43809	O43809	NUDT21	Cleavage and polyadenylation specificity factor subunit 5
NaN	NaN	NaN	NaN	NaN	NaN	NaN	21.91732	21.35971	22.01485	NaN	NaN	NaN	NaN	11	1249.6707	146.03	ALFEQKGPVYV	P54709;P54709-2	P54709	ATP1B3	Sodium/potassium-transporting ATPase subunit beta-3
NaN	NaN	NaN	NaN	NaN	NaN	NaN	NaN	NaN	NaN	NaN	NaN	NaN	27.21827	10	1095.5964	102.51	ALFKGPITSY	Q5T5P2;Q5T5P2-9;Q5T5P2-2	Q5T5P2	KIAA1217	Sickle tail protein homolog
NaN	NaN	NaN	NaN	NaN	NaN	NaN	23.53872	23.72109	23.8531	NaN	NaN	26.98555	NaN	9	1058.6852	135.77	ALFKNLLLK	P42226;P42226-3;P42226-2	P42226	STAT6	Signal transducer and activator of transcription 6
NaN	NaN	NaN	NaN	NaN	NaN	NaN	24.65856	24.26828	24.22044	NaN	NaN	NaN	NaN	10	1186.7802	116.3	ALFKNLLLKK	P42226;P42226-3;P42226-2	P42226	STAT6	Signal transducer and activator of transcription 6
NaN	NaN	NaN	NaN	NaN	NaN	NaN	27.50188	26.24149	26.53245	NaN	NaN	29.12453	NaN	9	1006.6063	163.04	ALFLTLTTK	P00403	P00403	MT-CO2	Cytochrome c oxidase subunit 2
NaN	NaN	NaN	NaN	NaN	NaN	NaN	NaN	NaN	NaN	NaN	NaN	NaN	25.4195	11	1359.6724	113.89	ALFPHPHIHEY	Q86V87	Q86V87	FAM160B2	Protein FAM160B2
NaN	NaN	NaN	NaN	NaN	NaN	NaN	NaN	NaN	NaN	NaN	NaN	26.93832	NaN	9	974.5913	91.9	ALFQGIAKK	Q96BP3;Q96BP3-2	Q96BP3	PPWD1	Peptidylprolyl isomerase domain and WD repeat-containing protein 1
NaN	NaN	NaN	NaN	NaN	NaN	NaN	23.91789	23.75908	24.31583	NaN	NaN	NaN	NaN	9	1012.5706	103.91	ALFQHITAL	Q9P055-3;Q9P055-4;Q9P055-5;Q9P055;Q9P055-2	Q9P055-3	JKAMP	JNK1/MAPK8-associated membrane protein
NaN	NaN	NaN	NaN	NaN	NaN	NaN	25.93818	25.40701	26.10566	NaN	NaN	26.63672	NaN	9	1037.6022	140.35	ALFSRIFGK	P84085	P84085	ARF5	ADP-ribosylation factor 5
NaN	NaN	NaN	NaN	NaN	NaN	NaN	NaN	NaN	NaN	NaN	NaN	25.65078	NaN	10	1210.6645	119.07	ALFTHKMVHK	P08048-2;P08048-3;P08048;P17010-2;P17010-3;P17010	P17010-3	ZFY;ZFX	Zinc finger Y-chromosomal protein;Zinc finger X-chromosomal protein
NaN	NaN	NaN	NaN	NaN	NaN	NaN	NaN	NaN	NaN	26.99712	26.91159	NaN	NaN	9	997.54575	166.34	ALGAFLNHR	O96008	O96008	TOMM40	Mitochondrial import receptor subunit TOM40 homolog
NaN	NaN	NaN	NaN	NaN	NaN	NaN	NaN	NaN	NaN	24.4943	24.94766	NaN	NaN	10	1279.6574	92.838	ALGNYHRFFR	Q96PV6;Q96PV6-2	Q96PV6	LENG8	Leukocyte receptor cluster member 8
NaN	NaN	NaN	NaN	NaN	NaN	NaN	NaN	NaN	NaN	NaN	NaN	23.63677	NaN	9	911.51886	152.39	ALGPKNANK	Q562E7;Q562E7-4	Q562E7	WDR81	WD repeat-containing protein 81
NaN	NaN	NaN	NaN	NaN	NaN	NaN	NaN	NaN	NaN	NaN	NaN	23.53303	NaN	9	838.50249	108.24	ALGPVVGAR	O14771-2;O14771	O14771-2	ZNF213	Zinc finger protein 213
NaN	NaN	NaN	NaN	NaN	24.42969	NaN	NaN	NaN	NaN	NaN	NaN	NaN	NaN	25	2875.5199	58.015	ALGRSQGRLEAQKRELQQAVLHMEQ	Q02818	Q02818	NUCB1	Nucleobindin-1
NaN	NaN	NaN	NaN	NaN	26.752	NaN	NaN	NaN	NaN	NaN	NaN	NaN	NaN	17	1964.0453	100.41	ALGRWHRVSAERLNKDG	P98160	P98160	HSPG2	Basement membrane-specific heparan sulfate proteoglycan core protein;Endorepellin;LG3 peptide
NaN	NaN	NaN	24.13993	23.26084	NaN	NaN	NaN	NaN	NaN	NaN	NaN	NaN	NaN	15	1598.9257	62.162	ALGSIKAIPRFNQKG	P11182	P11182	DBT	Lipoamide acyltransferase component of branched-chain alpha-keto acid dehydrogenase complex, mitochondrial
NaN	NaN	NaN	NaN	NaN	NaN	NaN	25.06353	24.06521	24.64603	NaN	NaN	NaN	NaN	11	1087.551	129.42	ALGTDAEGQKV	O00186	O00186	STXBP3	Syntaxin-binding protein 3
NaN	NaN	NaN	NaN	NaN	NaN	NaN	23.5418	22.95022	23.55239	NaN	NaN	NaN	NaN	9	1044.5716	124.08	ALHDLLQHV	Q9Y4G6	Q9Y4G6	TLN2	Talin-2
NaN	NaN	NaN	NaN	NaN	NaN	NaN	NaN	NaN	NaN	NaN	NaN	NaN	25.56419	9	1042.64	114.19	ALHHRILAL	Q9H6Z4-3;Q9H6Z4-2;Q9H6Z4	Q9H6Z4-3	RANBP3	Ran-binding protein 3
22.88629	22.53158	22.6756	NaN	NaN	NaN	NaN	NaN	NaN	NaN	NaN	NaN	NaN	NaN	15	1711.9846	84.468	ALHKVTYLQNGKGRK	P08637	P08637	FCGR3A	Low affinity immunoglobulin gamma Fc region receptor III-A
25.66915	24.86325	25.43476	NaN	NaN	NaN	NaN	NaN	NaN	NaN	NaN	NaN	NaN	NaN	16	1875.0479	137.46	ALHKVTYLQNGKGRKY	P08637	P08637	FCGR3A	Low affinity immunoglobulin gamma Fc region receptor III-A
NaN	NaN	NaN	NaN	NaN	NaN	NaN	NaN	NaN	NaN	NaN	NaN	23.4381	NaN	9	1007.624	149.19	ALHRGLLTK	O14686;O14686-3	O14686	KMT2D	Histone-lysine N-methyltransferase 2D
NaN	NaN	NaN	NaN	NaN	NaN	NaN	NaN	NaN	NaN	NaN	NaN	26.92536	NaN	9	1082.6097	102.41	ALHRHILSH	Q9BS34	Q9BS34	ZNF670	Zinc finger protein 670
NaN	NaN	NaN	NaN	NaN	NaN	NaN	24.89264	24.15545	24.12361	NaN	NaN	NaN	NaN	9	961.53451	125.62	ALHSAIHTI	P04839	P04839	CYBB	Cytochrome b-245 heavy chain
NaN	NaN	NaN	NaN	NaN	NaN	NaN	NaN	NaN	NaN	NaN	NaN	26.75392	NaN	9	924.53927	142.79	ALHSISVAK	Q2M389;Q2M389-2	Q2M389	KIAA1033	WASH complex subunit 7
NaN	NaN	NaN	NaN	NaN	NaN	NaN	NaN	NaN	NaN	NaN	NaN	NaN	27.44079	9	1030.5447	122.79	ALHSLSQLY	Q8N2Y8	Q8N2Y8	RUSC2	Iporin
NaN	NaN	NaN	NaN	NaN	NaN	NaN	NaN	NaN	NaN	NaN	NaN	25.03183	NaN	9	993.60835	115.13	ALHVKALSR	Q6P1Q0-4;Q6P1Q0-2;Q6P1Q0;Q6P1Q0-7	Q6P1Q0-4	LETMD1	LETM1 domain-containing protein 1
NaN	NaN	NaN	NaN	NaN	NaN	NaN	NaN	NaN	NaN	NaN	NaN	NaN	27.23845	9	906.48108	116.9	ALIAASQSF	Q9Y490	Q9Y490	TLN1	Talin-1
NaN	NaN	NaN	NaN	NaN	NaN	NaN	NaN	NaN	NaN	NaN	NaN	NaN	24.91807	10	1090.6499	96.034	ALIARSLGKY	P18124	P18124	RPL7	60S ribosomal protein L7
NaN	NaN	NaN	NaN	NaN	NaN	NaN	21.17579	NaN	20.87845	NaN	NaN	NaN	NaN	9	1043.5798	138.54	ALIDRMVNL	P35638;P35638-2	P35638	DDIT3	DNA damage-inducible transcript 3 protein
NaN	NaN	NaN	NaN	NaN	NaN	NaN	NaN	NaN	NaN	27.63603	28.11664	NaN	NaN	12	1446.7619	127.76	ALIDRPAPYFER	Q9Y2J2-2;Q9Y2J2-4;Q9Y2J2;Q9Y2J2-3	Q9Y2J2-2	EPB41L3	Band 4.1-like protein 3;Band 4.1-like protein 3, N-terminally processed
NaN	NaN	NaN	NaN	NaN	NaN	NaN	NaN	NaN	NaN	NaN	NaN	26.46516	NaN	10	1165.5615	149.65	ALIDYENSNK	Q9Y5X3	Q9Y5X3	SNX5	Sorting nexin-5
NaN	NaN	NaN	NaN	NaN	NaN	NaN	NaN	NaN	NaN	22.54298	NaN	NaN	NaN	10	1239.6499	114.5	ALIEFIRSEY	P26639;P26639-2	P26639	TARS	Threonine--tRNA ligase, cytoplasmic
NaN	NaN	NaN	NaN	NaN	NaN	NaN	24.45362	24.14872	24.16423	NaN	NaN	NaN	NaN	10	1071.6288	111.95	ALIQQATTVK	P32969	P32969	RPL9	60S ribosomal protein L9
NaN	NaN	NaN	NaN	NaN	NaN	NaN	28.57218	29.30287	NaN	NaN	NaN	NaN	NaN	9	981.52434	220.88	ALISNSHQL	O75444-1;O75444	O75444-1	MAF	Transcription factor Maf
NaN	NaN	NaN	NaN	NaN	NaN	NaN	NaN	NaN	NaN	NaN	NaN	NaN	23.83248	9	999.60768	98.582	ALISRKEAL	Q14789-3;Q14789-2;Q14789-4;Q14789	Q14789-3	GOLGB1	Golgin subfamily B member 1
NaN	NaN	NaN	NaN	NaN	25.40623	NaN	NaN	NaN	NaN	NaN	NaN	NaN	NaN	16	1662.8914	77.324	ALKADRAGVLAGHDNR	P62873;P62873-2	P62873	GNB1	Guanine nucleotide-binding protein G(I)/G(S)/G(T) subunit beta-1
NaN	NaN	NaN	NaN	NaN	NaN	NaN	NaN	NaN	NaN	NaN	NaN	27.87719	NaN	10	1068.7383	157.68	ALKAKKAVLK	P62750	P62750	RPL23A	60S ribosomal protein L23a
NaN	NaN	NaN	NaN	NaN	NaN	NaN	NaN	NaN	NaN	NaN	NaN	23.70556	NaN	9	997.6648	132.57	ALKAKVIQK	O15417;O15417-2	O15417	TNRC18	Trinucleotide repeat-containing gene 18 protein
26.11815	26.09471	26.70002	27.07265	26.23052	NaN	NaN	NaN	NaN	NaN	NaN	NaN	NaN	NaN	15	1518.8406	132.76	ALKDIVINANPASPP	Q13155	Q13155	AIMP2	Aminoacyl tRNA synthase complex-interacting multifunctional protein 2
23.5248	23.46176	23.76608	26.1658	25.34377	NaN	NaN	NaN	NaN	NaN	NaN	NaN	NaN	NaN	16	1631.9247	121.08	ALKDIVINANPASPPL	Q13155	Q13155	AIMP2	Aminoacyl tRNA synthase complex-interacting multifunctional protein 2
NaN	NaN	NaN	NaN	NaN	NaN	NaN	NaN	NaN	NaN	NaN	NaN	NaN	28.68826	9	1048.5917	124.08	ALKDLAKQY	Q9Y5A7;Q9Y5A7-2	Q9Y5A7-2	NUB1	NEDD8 ultimate buster 1
NaN	NaN	NaN	NaN	NaN	NaN	NaN	NaN	NaN	NaN	NaN	NaN	NaN	28.34121	9	964.48656	123.72	ALKEDAATF	Q8TD16;Q8TD16-2;Q96G01-4;Q96G01-3;Q96G01	Q8TD16	BICD2;BICD1	Protein bicaudal D homolog 2;Protein bicaudal D homolog 1
NaN	NaN	NaN	NaN	NaN	NaN	NaN	23.06433	22.25678	22.74542	NaN	NaN	NaN	NaN	9	1120.6604	107.57	ALKELYRTK	Q9NZN4	Q9NZN4	EHD2	EH domain-containing protein 2
NaN	NaN	NaN	NaN	NaN	NaN	NaN	23.49521	22.91311	22.98909	NaN	NaN	NaN	NaN	9	1050.571	108.81	ALKENSYVK	P28289-2;P28289	P28289-2	TMOD1	Tropomodulin-1
NaN	NaN	NaN	NaN	NaN	NaN	NaN	NaN	NaN	NaN	25.11843	25.88355	NaN	NaN	9	1013.5692	101.72	ALKEPMVAR	Q13813;Q13813-2;Q13813-3	Q13813-3	SPTAN1	Spectrin alpha chain, non-erythrocytic 1
NaN	NaN	NaN	NaN	NaN	NaN	NaN	NaN	NaN	NaN	27.41103	28.5133	NaN	NaN	11	1216.6412	115.29	ALKGTNESLER	P08670	P08670	VIM	Vimentin
NaN	NaN	NaN	NaN	NaN	NaN	NaN	NaN	NaN	NaN	NaN	NaN	NaN	26.55551	9	1040.6958	151.44	ALKIKVKEI	Q96HF1	Q96HF1	SFRP2	Secreted frizzled-related protein 2
NaN	NaN	NaN	NaN	NaN	NaN	NaN	NaN	NaN	NaN	NaN	NaN	NaN	26.00759	9	1041.6546	113.26	ALKKKDVQL	Q9H8H0	Q9H8H0	NOL11	Nucleolar protein 11
NaN	NaN	NaN	NaN	NaN	NaN	NaN	NaN	NaN	NaN	NaN	NaN	23.74479	NaN	9	958.61752	122.44	ALKKSLTAK	Q86VX2-2;Q86VX2	Q86VX2-2	COMMD7	COMM domain-containing protein 7
NaN	NaN	NaN	NaN	NaN	NaN	NaN	NaN	NaN	NaN	NaN	NaN	NaN	28.43615	9	1027.6754	144.9	ALKLKQKSL	Q9Y3Y2-3	Q9Y3Y2-3	CHTOP	Chromatin target of PRMT1 protein
NaN	NaN	NaN	NaN	NaN	NaN	NaN	NaN	NaN	NaN	NaN	NaN	NaN	26.95105	8	899.5804	125.81	ALKLKQSL	Q9Y3Y2-4;Q9Y3Y2	Q9Y3Y2-4	CHTOP	Chromatin target of PRMT1 protein
NaN	NaN	NaN	NaN	NaN	NaN	NaN	NaN	NaN	NaN	NaN	NaN	26.69059	NaN	9	1017.5971	126.28	ALKNPGKYK	P10768	P10768	ESD	S-formylglutathione hydrolase
NaN	NaN	NaN	NaN	NaN	NaN	NaN	29.70243	28.88443	29.12347	NaN	NaN	32.88773	NaN	10	1094.6448	148.52	ALKNPPINTK	O15511;O15511-2	O15511	ARPC5	Actin-related protein 2/3 complex subunit 5
NaN	NaN	NaN	NaN	NaN	NaN	NaN	NaN	NaN	NaN	NaN	NaN	NaN	24.36373	9	1111.6462	130.77	ALKQRQQQL	Q6PK04	Q6PK04	CCDC137	Coiled-coil domain-containing protein 137
NaN	NaN	NaN	NaN	NaN	NaN	24.66736	NaN	NaN	NaN	NaN	NaN	NaN	NaN	16	1871.9451	122.75	ALKQYAMDYSNKALEK	O14879	O14879	IFIT3	Interferon-induced protein with tetratricopeptide repeats 3
NaN	NaN	NaN	NaN	NaN	NaN	23.10738	NaN	NaN	NaN	NaN	NaN	NaN	NaN	17	1928.9666	118.24	ALKQYAMDYSNKALEKG	O14879	O14879	IFIT3	Interferon-induced protein with tetratricopeptide repeats 3
25.72318	24.26714	24.50676	NaN	NaN	NaN	NaN	NaN	NaN	NaN	NaN	NaN	NaN	NaN	14	1552.9665	68.972	ALKRAGKEVLLEVK	Q13425;Q13425-2;Q13884;Q13884-2	Q13884	SNTB2;SNTB1	Beta-2-syntrophin;Beta-1-syntrophin
NaN	NaN	NaN	NaN	NaN	NaN	NaN	NaN	22.17045	NaN	NaN	NaN	26.45937	NaN	9	1080.7131	121.52	ALKRPIKQK	Q96GM5;Q96GM5-2	Q96GM5	SMARCD1	SWI/SNF-related matrix-associated actin-dependent regulator of chromatin subfamily D member 1
NaN	NaN	NaN	23.32182	22.02039	NaN	NaN	NaN	NaN	NaN	NaN	NaN	NaN	NaN	9	1041.6407	66.299	ALKRQGRTL	P62805	P62805	HIST1H4A	Histone H4
NaN	NaN	NaN	24.37723	NaN	NaN	NaN	NaN	NaN	NaN	NaN	NaN	NaN	NaN	14	1522.8368	54.871	ALKRQGRTLYGFGG	P62805	P62805	HIST1H4A	Histone H4
NaN	NaN	NaN	NaN	NaN	NaN	NaN	NaN	NaN	NaN	NaN	NaN	NaN	25.41035	9	1053.5455	138.78	ALKRTTSDY	Q9UBE0;Q9UBE0-2;Q9UBE0-3	Q9UBE0	SAE1	SUMO-activating enzyme subunit 1;SUMO-activating enzyme subunit 1, N-terminally processed
NaN	NaN	NaN	NaN	NaN	NaN	NaN	NaN	NaN	NaN	NaN	NaN	26.18673	NaN	9	942.56106	117.4	ALKSPGRSK	Q9NTX9	Q9NTX9	FAM217B	Protein FAM217B
NaN	NaN	NaN	NaN	NaN	NaN	NaN	NaN	NaN	NaN	26.78594	NaN	NaN	NaN	9	987.53491	81.163	ALKSSPTER	P35869	P35869	AHR	Aryl hydrocarbon receptor
NaN	NaN	NaN	NaN	NaN	NaN	22.65842	NaN	NaN	NaN	NaN	NaN	NaN	NaN	16	1699.8669	81.92	ALKTFAVDETSVSGYI	Q92900-2;Q92900	Q92900-2	UPF1	Regulator of nonsense transcripts 1
NaN	NaN	NaN	NaN	NaN	NaN	NaN	28.53627	27.57124	27.74644	NaN	NaN	32.30421	NaN	9	899.5804	151.97	ALKTGIVAK	Q9BQ61	Q9BQ61	C19orf43	Uncharacterized protein C19orf43
NaN	NaN	NaN	NaN	NaN	NaN	NaN	NaN	NaN	NaN	NaN	NaN	23.15013	NaN	9	978.54983	128.12	ALKTGSFQK	Q9UPP1-2;Q9UPP1;Q9UPP1-5	Q9UPP1-2	PHF8	Histone lysine demethylase PHF8
NaN	NaN	NaN	NaN	NaN	NaN	NaN	25.55189	24.52934	24.78207	NaN	NaN	NaN	NaN	9	985.5808	141.52	ALKVPTTEK	Q04637-3;Q04637;Q04637-8;Q04637-9;Q04637-4;Q04637-5;Q04637-6;Q04637-7	Q04637-3	EIF4G1	Eukaryotic translation initiation factor 4 gamma 1
NaN	NaN	NaN	NaN	NaN	NaN	NaN	27.59712	27.40803	27.62533	NaN	NaN	NaN	NaN	9	880.54944	103.29	ALLAPLRGA	A6PVC2-2;A6PVC2	A6PVC2-2	TTLL8	Protein monoglycylase TTLL8
NaN	NaN	NaN	NaN	NaN	NaN	NaN	24.26985	24.06003	24.29004	NaN	NaN	NaN	NaN	9	981.66989	138.33	ALLARVLVK	Q9BZW5;Q9BZW5-2	Q9BZW5	TM6SF1	Transmembrane 6 superfamily member 1
NaN	NaN	NaN	NaN	NaN	NaN	NaN	24.71858	24.36973	24.48401	NaN	NaN	24.66736	NaN	10	1044.6179	111.17	ALLASLTTQK	O75882-2;O75882;O75882-3	O75882-2	ATRN	Attractin
NaN	NaN	NaN	NaN	NaN	NaN	NaN	26.32538	26.12572	NaN	NaN	NaN	NaN	NaN	11	1161.6394	112.84	ALLDGSNVVFK	O15212	O15212	PFDN6	Prefoldin subunit 6
NaN	NaN	NaN	NaN	NaN	NaN	NaN	26.63062	24.60309	NaN	NaN	NaN	NaN	NaN	9	1018.6063	125.58	ALLDKLYAL	Q9NV31	Q9NV31	IMP3	U3 small nucleolar ribonucleoprotein protein IMP3
NaN	NaN	NaN	NaN	NaN	NaN	NaN	23.01878	21.64909	22.54352	NaN	NaN	NaN	NaN	9	1022.576	233.89	ALLDQLHTL	Q9Y6Q9-2;Q9Y6Q9-5;Q9Y6Q9;Q9Y6Q9-3;Q9Y6Q9-4	Q9Y6Q9-2	NCOA3	Nuclear receptor coactivator 3
NaN	NaN	NaN	NaN	NaN	NaN	NaN	NaN	NaN	NaN	NaN	NaN	NaN	28.63862	9	1042.4971	121.52	ALLDSQFSY	O15372	O15372	EIF3H	Eukaryotic translation initiation factor 3 subunit H
NaN	NaN	NaN	NaN	NaN	NaN	NaN	NaN	NaN	NaN	NaN	NaN	NaN	25.75501	11	1328.6864	94.409	ALLDTTEKYLY	Q8N587	Q8N587	ZNF561	Zinc finger protein 561
NaN	NaN	NaN	NaN	NaN	NaN	NaN	NaN	NaN	NaN	NaN	NaN	NaN	24.01325	11	1327.7024	122.96	ALLDTTQKYLY	Q6V9R5	Q6V9R5	ZNF562	Zinc finger protein 562
NaN	NaN	NaN	NaN	NaN	NaN	NaN	26.21682	25.60099	25.74622	NaN	NaN	NaN	NaN	10	1086.6033	127.68	ALLESSLRQA	P24385	P24385	CCND1	G1/S-specific cyclin-D1
NaN	NaN	NaN	NaN	NaN	NaN	NaN	26.99021	26.84828	27.36761	NaN	NaN	28.49221	NaN	9	999.59645	193.86	ALLEVLSQK	P21333-2;P21333;O75369-2;O75369-9;O75369;O75369-8;O75369-6;O75369-3;O75369-5;O75369-4;Q14315-2;Q14315	P21333-2	FLNA;FLNB;FLNC	Filamin-A;Filamin-B;Filamin-C
NaN	NaN	NaN	NaN	NaN	NaN	NaN	NaN	NaN	NaN	NaN	NaN	NaN	27.82183	9	1107.5601	93.262	ALLEYHLSY	P51116	P51116	FXR2	Fragile X mental retardation syndrome-related protein 2
NaN	NaN	NaN	NaN	NaN	NaN	NaN	NaN	22.13505	22.33674	NaN	NaN	NaN	NaN	9	985.60729	150.77	ALLGHILLH	P10253	P10253	GAA	Lysosomal alpha-glucosidase;76 kDa lysosomal alpha-glucosidase;70 kDa lysosomal alpha-glucosidase
NaN	NaN	NaN	NaN	NaN	NaN	NaN	23.18648	22.4925	22.42974	NaN	NaN	NaN	NaN	9	925.4869	107.22	ALLGHTDTV	Q8IZQ1-2;Q8IZQ1	Q8IZQ1-2	WDFY3	WD repeat and FYVE domain-containing protein 3
NaN	NaN	NaN	NaN	NaN	22.4915	NaN	NaN	NaN	NaN	NaN	NaN	NaN	NaN	16	1591.8682	78.653	ALLGRVAVSADPNVPN	P52565;P52565-2	P52565	ARHGDIA	Rho GDP-dissociation inhibitor 1
NaN	NaN	NaN	NaN	NaN	NaN	23.01381	NaN	NaN	NaN	NaN	NaN	NaN	NaN	13	1430.7981	59.155	ALLKSIDSEKEAK	Q8WXD2-2;Q8WXD2	Q8WXD2-2	SCG3	Secretogranin-3
NaN	NaN	NaN	NaN	NaN	NaN	NaN	NaN	NaN	NaN	NaN	NaN	NaN	22.27034	9	868.57459	108.24	ALLLKGAAL	Q9UJX3;Q9UJX3-2	Q9UJX3-2	ANAPC7	Anaphase-promoting complex subunit 7
NaN	NaN	NaN	NaN	NaN	NaN	NaN	NaN	NaN	NaN	24.77143	25.03297	NaN	NaN	9	1033.6509	91.853	ALLLRHVGR	Q99643;Q99643-3;Q99643-2;Q99643-4	Q99643	SDHC	Succinate dehydrogenase cytochrome b560 subunit, mitochondrial
NaN	NaN	NaN	NaN	NaN	NaN	NaN	NaN	NaN	NaN	24.1191	24.51659	NaN	NaN	9	1073.6709	103.56	ALLLRVYAR	Q8TB61-4;Q8TB61-3;Q8TB61-2;Q8TB61;Q8TB61-5	Q8TB61-4	SLC35B2	Adenosine 3-phospho 5-phosphosulfate transporter 1
NaN	NaN	NaN	NaN	NaN	NaN	NaN	NaN	NaN	NaN	26.87912	27.05786	NaN	NaN	9	1133.6709	116.37	ALLPRFVYR	Q9P241;Q9P241-2	Q9P241	ATP10D	Probable phospholipid-transporting ATPase VD
NaN	NaN	NaN	NaN	NaN	NaN	NaN	23.88846	23.98416	22.30502	NaN	NaN	NaN	NaN	9	897.51713	153.88	ALLPSSPTL	Q92994-5;Q92994;Q92994-9;Q92994-3;Q92994-7;Q92994-8	Q92994-5	BRF1	Transcription factor IIIB 90 kDa subunit
NaN	NaN	NaN	NaN	NaN	NaN	NaN	NaN	NaN	NaN	NaN	NaN	23.49375	NaN	10	1240.7081	83.948	ALLPWPFRNK	Q13077;Q13077-2	Q13077	TRAF1	TNF receptor-associated factor 1
NaN	NaN	NaN	NaN	NaN	NaN	NaN	NaN	NaN	NaN	25.20486	25.63068	NaN	NaN	11	1385.7562	78.692	ALLQEELRRCR	Q92974-2;Q92974;Q92974-3	Q92974-2	ARHGEF2	Rho guanine nucleotide exchange factor 2
NaN	NaN	NaN	21.89881	22.38195	NaN	NaN	NaN	NaN	NaN	NaN	NaN	NaN	NaN	13	1448.9304	72.652	ALLQIRAVRKKPG	O60291-4;O60291;O60291-3;O60291-2	O60291-4	MGRN1	E3 ubiquitin-protein ligase MGRN1
NaN	NaN	NaN	NaN	NaN	NaN	NaN	NaN	NaN	NaN	NaN	NaN	NaN	25.61613	9	1048.6142	133.47	ALLQRQHAL	Q92974-2;Q92974;Q92974-3	Q92974-2	ARHGEF2	Rho guanine nucleotide exchange factor 2
NaN	NaN	NaN	NaN	NaN	NaN	NaN	NaN	24.76157	25.19948	NaN	NaN	NaN	NaN	9	1013.5869	95.531	ALLQSDVRL	Q15149;Q15149-7;Q15149-8;Q15149-9;Q15149-5;Q15149-4;Q15149-6;Q15149-2;Q15149-3	Q15149	PLEC	Plectin
NaN	NaN	NaN	NaN	NaN	NaN	NaN	24.39238	23.61122	23.76405	NaN	NaN	NaN	NaN	9	1053.6659	94.006	ALLRKINQV	Q9H1C3	Q9H1C3	GLT8D2	Glycosyltransferase 8 domain-containing protein 2
NaN	NaN	NaN	NaN	NaN	NaN	NaN	25.29957	24.33484	25.15808	NaN	NaN	NaN	NaN	9	1041.6182	148.27	ALLSRLEQI	Q9UKM9-2;Q9UKM9	Q9UKM9-2	RALY	RNA-binding protein Raly
NaN	NaN	NaN	NaN	NaN	NaN	NaN	NaN	NaN	NaN	NaN	NaN	24.34109	NaN	9	914.58007	113.5	ALLSSILAK	Q6IAA8	Q6IAA8	LAMTOR1	Ragulator complex protein LAMTOR1
NaN	NaN	NaN	NaN	NaN	NaN	NaN	NaN	NaN	NaN	24.89624	24.62053	NaN	NaN	13	1325.7602	117.7	ALMARGALTGPLR	P08253	P08253	MMP2	72 kDa type IV collagenase;PEX
NaN	NaN	NaN	NaN	NaN	NaN	NaN	NaN	NaN	NaN	27.59456	28.18466	NaN	NaN	10	1224.6397	125.48	ALMDRDLVHR	O75533	O75533	SF3B1	Splicing factor 3B subunit 1
NaN	NaN	NaN	NaN	NaN	NaN	NaN	22.40018	21.01856	22.10072	NaN	NaN	NaN	NaN	11	1239.6282	186.54	ALMEQVAHQTI	Q16543	Q16543	CDC37	Hsp90 co-chaperone Cdc37;Hsp90 co-chaperone Cdc37, N-terminally processed
NaN	NaN	NaN	NaN	NaN	NaN	21.26471	NaN	NaN	NaN	NaN	NaN	NaN	NaN	15	1716.8287	48.405	ALMGHLSCDTKEERK	P04114	P04114	APOB	Apolipoprotein B-100;Apolipoprotein B-48
NaN	NaN	NaN	NaN	NaN	NaN	NaN	NaN	NaN	NaN	NaN	NaN	25.45256	NaN	9	990.49569	93.429	ALMGYATHK	P09912;P09912-2;P09912-3	P09912	IFI6	Interferon alpha-inducible protein 6
NaN	NaN	NaN	NaN	NaN	NaN	NaN	25.1546	24.5064	25.56314	NaN	NaN	NaN	NaN	9	983.54739	153.38	ALMPVLNQV	Q5RKV6	Q5RKV6	EXOSC6	Exosome complex component MTR3
NaN	NaN	NaN	NaN	NaN	NaN	NaN	NaN	NaN	NaN	NaN	NaN	NaN	26.86526	9	1015.5961	104.21	ALMRRAVSL	Q9NR28-2;Q9NR28	Q9NR28-2	DIABLO	Diablo homolog, mitochondrial
NaN	NaN	NaN	NaN	NaN	NaN	NaN	NaN	NaN	NaN	NaN	24.69541	NaN	NaN	9	1041.572	124.08	ALNAHTFLR	P22087;A6NHQ2	P22087	FBL;FBLL1	rRNA 2-O-methyltransferase fibrillarin;rRNA/tRNA 2-O-methyltransferase fibrillarin-like protein 1
NaN	NaN	NaN	NaN	NaN	20.91123	NaN	NaN	NaN	NaN	NaN	NaN	NaN	NaN	13	1418.7558	70.1	ALNAIQTGLYIGW	A6H8Z2	A6H8Z2	FAM221B	Protein FAM221B
NaN	NaN	NaN	NaN	NaN	NaN	NaN	NaN	NaN	NaN	25.10197	25.40899	NaN	NaN	9	1033.6033	119.27	ALNAKAYKR	P51532-5;P51532-2;P51532-3;P51532-4;P51532	P51532-5	SMARCA4	Transcription activator BRG1
NaN	NaN	NaN	NaN	NaN	NaN	NaN	NaN	NaN	NaN	24.99347	24.54014	NaN	NaN	9	1093.5992	99.802	ALNDHLKQR	P24530-2;P24530;P24530-3	P24530-2	EDNRB	Endothelin B receptor
NaN	NaN	NaN	NaN	NaN	NaN	NaN	NaN	NaN	NaN	24.65267	24.86811	NaN	NaN	9	1039.5411	72.643	ALNEHLSTR	P49589-3	P49589-3	CARS	Cysteine--tRNA ligase, cytoplasmic
NaN	NaN	NaN	NaN	NaN	NaN	NaN	24.60513	23.86788	23.43365	NaN	NaN	23.92162	NaN	10	1184.6765	150.1	ALNEKQILEK	P43250-2;P43250-3;P43250;P34947	P43250-2	GRK6;GRK5	G protein-coupled receptor kinase 6;G protein-coupled receptor kinase 5
NaN	NaN	NaN	NaN	NaN	NaN	NaN	NaN	NaN	NaN	29.58545	29.83998	NaN	NaN	9	1080.608	121.62	ALNGKIYFR	Q9H7B2	Q9H7B2	RPF2	Ribosome production factor 2 homolog
NaN	NaN	NaN	NaN	NaN	NaN	NaN	27.11098	25.77256	26.23608	NaN	NaN	NaN	NaN	9	1093.6033	160.03	ALNHKVLHY	Q96JJ3;Q96JJ3-3	Q96JJ3	ELMO2	Engulfment and cell motility protein 2
NaN	NaN	NaN	NaN	NaN	NaN	NaN	NaN	NaN	NaN	NaN	NaN	NaN	25.77919	9	950.55492	110.36	ALNIATHVL	Q9UET6;Q9UET6-2	Q9UET6	FTSJ1	Putative tRNA (cytidine(32)/guanosine(34)-2-O)-methyltransferase
NaN	NaN	NaN	27.75239	27.38105	NaN	NaN	NaN	NaN	NaN	NaN	NaN	NaN	NaN	15	1600.8672	184.98	ALNIETAIKTKGVDE	P07355;P07355-2;A6NMY6	P07355	ANXA2;ANXA2P2	Annexin A2;Putative annexin A2-like protein
NaN	NaN	NaN	NaN	NaN	NaN	NaN	NaN	NaN	NaN	25.94889	26.64403	NaN	NaN	8	940.54541	159.19	ALNIIQNR	Q9H0A0-2;Q9H0A0	Q9H0A0-2	NAT10	N-acetyltransferase 10
NaN	NaN	NaN	NaN	NaN	NaN	NaN	NaN	NaN	NaN	25.64147	26.02109	NaN	NaN	9	1020.6192	107.59	ALNKHLLGR	O15050	O15050	TRANK1	TPR and ankyrin repeat-containing protein 1
NaN	NaN	NaN	NaN	NaN	NaN	NaN	25.38584	25.19035	25.22637	NaN	NaN	NaN	NaN	9	1108.5587	125.5	ALNKQIMEY	Q8N0V3	Q8N0V3	RBFA	Putative ribosome-binding factor A, mitochondrial
NaN	NaN	NaN	NaN	NaN	NaN	NaN	NaN	NaN	NaN	NaN	NaN	NaN	24.51557	9	1007.5288	191.17	ALNLDTSKF	Q09666	Q09666	AHNAK	Neuroblast differentiation-associated protein AHNAK
25.25339	24.3763	24.45105	NaN	NaN	NaN	NaN	NaN	NaN	NaN	NaN	NaN	NaN	NaN	14	1630.854	80.96	ALNNFQAVQRRVSE	Q86Y82	Q86Y82	STX12	Syntaxin-12
27.00838	25.9901	26.13725	NaN	NaN	NaN	NaN	NaN	NaN	NaN	NaN	NaN	NaN	NaN	16	1887.9915	80.387	ALNNFQAVQRRVSEKE	Q86Y82	Q86Y82	STX12	Syntaxin-12
25.80973	25.47379	25.87959	NaN	NaN	NaN	NaN	NaN	NaN	NaN	NaN	NaN	NaN	NaN	17	2016.0865	179.81	ALNNFQAVQRRVSEKEK	Q86Y82	Q86Y82	STX12	Syntaxin-12
NaN	NaN	NaN	NaN	NaN	NaN	NaN	NaN	NaN	NaN	NaN	NaN	NaN	25.99608	9	1002.5134	134.08	ALNPQNTVF	P0DMV9;P0DMV8;P0DMV8-2	P0DMV9	HSPA1B;HSPA1A	Heat shock 70 kDa protein 1B;Heat shock 70 kDa protein 1A
NaN	NaN	NaN	NaN	NaN	NaN	NaN	NaN	NaN	NaN	NaN	NaN	25.61265	NaN	9	1036.5414	113.41	ALNPRTQTH	Q12882;Q12882-2	Q12882	DPYD	Dihydropyrimidine dehydrogenase [NADP(+)]
NaN	NaN	NaN	NaN	NaN	NaN	NaN	NaN	NaN	NaN	NaN	NaN	NaN	23.88353	9	1158.5346	95.541	ALNPYQYQY	P56178-2;P56178	P56178-2	DLX5	Homeobox protein DLX-5
NaN	NaN	NaN	NaN	NaN	NaN	NaN	NaN	NaN	NaN	28.25196	28.98476	NaN	NaN	9	1049.5982	112.84	ALNSKAYKR	P51531-2;P51531	P51531-2	SMARCA2	Probable global transcription activator SNF2L2
NaN	NaN	NaN	NaN	NaN	NaN	NaN	NaN	NaN	NaN	NaN	24.20866	NaN	NaN	9	1021.5193	101.64	ALNSVAYER	P20366-3;P20366	P20366-3	TAC1	Protachykinin-1;Substance P;Neurokinin A;Neuropeptide K;Neuropeptide gamma;C-terminal-flanking peptide
24.10845	24.89009	24.59172	NaN	NaN	NaN	NaN	NaN	NaN	NaN	NaN	NaN	NaN	NaN	15	1706.9216	113.25	ALPAFRVLVENEHRG	Q9Y6R7	Q9Y6R7	FCGBP	IgGFc-binding protein
22.09113	21.45131	22.62591	NaN	NaN	NaN	NaN	NaN	NaN	NaN	NaN	NaN	NaN	NaN	15	1425.7827	101.71	ALPAIAVIGDQSSGK	P20592;P20592-2;P20591;P20591-2	P20591	MX2;MX1	Interferon-induced GTP-binding protein Mx2;Interferon-induced GTP-binding protein Mx1;Interferon-induced GTP-binding protein Mx1, N-terminally processed
NaN	NaN	NaN	NaN	NaN	NaN	NaN	24.66628	26.29363	26.75264	NaN	NaN	NaN	NaN	9	967.4797	118.01	ALPDMVVSH	Q92597;Q92597-2;Q92597-3	Q92597	NDRG1	Protein NDRG1
NaN	NaN	NaN	NaN	NaN	NaN	NaN	NaN	NaN	NaN	NaN	NaN	NaN	24.62795	10	1119.6176	115.7	ALPDTLKVTY	P05107	P05107	ITGB2	Integrin beta-2
30.08043	29.75794	30.35405	29.89419	29.40306	NaN	NaN	NaN	NaN	NaN	NaN	NaN	NaN	NaN	15	1718.9104	116.84	ALPEFDGKRFQNVAK	P14625;Q58FF3	P14625	HSP90B1;HSP90B2P	Endoplasmin;Putative endoplasmin-like protein
28.00641	28.11123	27.98147	28.85656	28.39738	NaN	NaN	NaN	NaN	NaN	NaN	NaN	NaN	NaN	16	1847.953	63.062	ALPEFDGKRFQNVAKE	P14625;Q58FF3	P14625	HSP90B1;HSP90B2P	Endoplasmin;Putative endoplasmin-like protein
29.74376	29.47983	30.03617	NaN	NaN	NaN	NaN	NaN	NaN	NaN	NaN	NaN	NaN	NaN	17	1904.9745	129.29	ALPEFDGKRFQNVAKEG	P14625;Q58FF3	P14625	HSP90B1;HSP90B2P	Endoplasmin;Putative endoplasmin-like protein
NaN	NaN	NaN	NaN	NaN	NaN	NaN	NaN	NaN	NaN	NaN	NaN	NaN	24.54804	10	1217.6081	114.65	ALPEFLTHQY	Q9UIG8-2;Q9UIG8-3;Q9UIG8	Q9UIG8-2	SLCO3A1	Solute carrier organic anion transporter family member 3A1
NaN	NaN	NaN	NaN	NaN	NaN	NaN	26.07755	24.78147	24.99882	NaN	NaN	NaN	NaN	9	996.59678	133.81	ALPEKVVNK	Q4LE39-2;Q4LE39;Q4LE39-3;Q4LE39-4	Q4LE39-2	ARID4B	AT-rich interactive domain-containing protein 4B
NaN	NaN	NaN	26.96994	26.24116	NaN	NaN	NaN	NaN	NaN	NaN	NaN	NaN	NaN	14	1619.9471	102.73	ALPEVVKSQRPLQR	Q68BL8	Q68BL8	OLFML2B	Olfactomedin-like protein 2B
NaN	NaN	NaN	29.40137	28.99647	NaN	NaN	NaN	NaN	NaN	NaN	NaN	NaN	NaN	15	1748.0057	142.85	ALPEVVKSQRPLQRQ	Q68BL8	Q68BL8	OLFML2B	Olfactomedin-like protein 2B
NaN	NaN	NaN	26.50526	26.90219	NaN	NaN	NaN	NaN	NaN	NaN	NaN	NaN	NaN	16	1847.0741	81.632	ALPEVVKSQRPLQRQV	Q68BL8	Q68BL8	OLFML2B	Olfactomedin-like protein 2B
NaN	NaN	NaN	28.8023	28.59156	NaN	NaN	NaN	NaN	NaN	NaN	NaN	NaN	NaN	17	1984.133	76.358	ALPEVVKSQRPLQRQVH	Q68BL8	Q68BL8	OLFML2B	Olfactomedin-like protein 2B
NaN	NaN	NaN	27.18735	26.26274	NaN	NaN	NaN	NaN	NaN	NaN	NaN	NaN	NaN	18	2097.2171	94.461	ALPEVVKSQRPLQRQVHL	Q68BL8	Q68BL8	OLFML2B	Olfactomedin-like protein 2B
23.00222	NaN	23.06571	NaN	NaN	NaN	NaN	NaN	NaN	NaN	NaN	NaN	NaN	NaN	13	1439.8613	80.979	ALPGFLLKGRLQQ	Q9BTW9;Q9BTW9-4	Q9BTW9	TBCD	Tubulin-specific chaperone D
NaN	NaN	NaN	NaN	NaN	NaN	NaN	NaN	NaN	NaN	NaN	NaN	NaN	25.48579	10	1130.576	103.02	ALPGHPLYTY	Q9H7S9	Q9H7S9	ZNF703	Zinc finger protein 703
22.99735	21.38974	23.13884	NaN	NaN	NaN	NaN	NaN	NaN	NaN	NaN	NaN	NaN	NaN	18	1940.0367	89.44	ALPGQLKPFETLLSQNQG	P09211	P09211	GSTP1	Glutathione S-transferase P
21.40255	21.40904	22.10486	NaN	NaN	NaN	NaN	NaN	NaN	NaN	NaN	NaN	NaN	NaN	20	2125.1532	97.502	ALPGQLKPFETLLSQNQGGK	P09211	P09211	GSTP1	Glutathione S-transferase P
NaN	NaN	NaN	NaN	NaN	25.84924	NaN	29.90713	28.11783	29.03131	NaN	NaN	34.08678	NaN	10	1195.7441	139.02	ALPSRILLWK	Q9BRK3-4;Q9BRK3;Q9BRK3-2	Q9BRK3-4	MXRA8	Matrix-remodeling-associated protein 8
NaN	NaN	NaN	NaN	NaN	NaN	NaN	NaN	NaN	NaN	26.27039	NaN	NaN	NaN	11	1404.7222	84.479	ALQDFRSRQER	Q53GA4	Q53GA4	PHLDA2	Pleckstrin homology-like domain family A member 2
NaN	NaN	NaN	NaN	24.09031	NaN	NaN	NaN	NaN	NaN	NaN	NaN	NaN	NaN	14	1598.8992	83.729	ALQEVEGLKKRESL	Q13740-2;Q13740;Q13740-4	Q13740-2	ALCAM	CD166 antigen
NaN	NaN	NaN	26.01719	26.50735	NaN	NaN	NaN	NaN	NaN	NaN	NaN	NaN	NaN	15	1699.9468	91.812	ALQEVEGLKKRESLT	Q13740-2;Q13740;Q13740-4	Q13740-2	ALCAM	CD166 antigen
NaN	NaN	NaN	26.39511	25.9254	NaN	NaN	NaN	NaN	NaN	NaN	NaN	NaN	NaN	16	1813.0309	102.64	ALQEVEGLKKRESLTL	Q13740-2;Q13740;Q13740-4	Q13740-2	ALCAM	CD166 antigen
NaN	NaN	NaN	NaN	NaN	NaN	NaN	NaN	NaN	NaN	24.73185	25.32879	NaN	NaN	9	1039.6251	107.66	ALQGIRVQR	O95199-2;O95199	O95199-2	RCBTB2	RCC1 and BTB domain-containing protein 2
NaN	NaN	NaN	NaN	NaN	NaN	NaN	NaN	NaN	NaN	26.8087	26.87596	NaN	NaN	9	1012.6142	157.58	ALQGKKVNR	O95714	O95714	HERC2	E3 ubiquitin-protein ligase HERC2
NaN	NaN	NaN	NaN	NaN	NaN	NaN	NaN	NaN	NaN	25.05167	25.43409	NaN	NaN	9	983.61277	140.09	ALQLIVTAR	Q96HW7;Q96HW7-4	Q96HW7	INTS4	Integrator complex subunit 4
22.78257	23.07645	23.78027	23.7043	23.5128	NaN	NaN	NaN	NaN	NaN	NaN	NaN	NaN	NaN	14	1353.7616	133.42	ALQNIIPASTGAAK	P04406;P04406-2	P04406	GAPDH	Glyceraldehyde-3-phosphate dehydrogenase
25.81154	25.89243	26.51309	25.7533	25.09555	NaN	NaN	NaN	NaN	NaN	NaN	NaN	NaN	NaN	15	1424.7987	154.15	ALQNIIPASTGAAKA	P04406;P04406-2	P04406	GAPDH	Glyceraldehyde-3-phosphate dehydrogenase
25.90157	25.7587	25.94873	25.75751	25.93964	24.04444	24.21497	NaN	NaN	NaN	NaN	NaN	NaN	NaN	17	1580.8886	109.72	ALQNIIPASTGAAKAVG	P04406;P04406-2	P04406	GAPDH	Glyceraldehyde-3-phosphate dehydrogenase
NaN	NaN	NaN	NaN	NaN	NaN	22.49926	NaN	NaN	NaN	NaN	NaN	NaN	NaN	15	1764.857	125.72	ALQQYTLEPSEKPFD	Q9Y678	Q9Y678	COPG1	Coatomer subunit gamma-1
NaN	NaN	NaN	NaN	NaN	NaN	NaN	NaN	NaN	NaN	NaN	NaN	NaN	25.45441	9	929.52943	117.4	ALQRASTAL	P12270	P12270	TPR	Nucleoprotein TPR
NaN	NaN	NaN	NaN	NaN	NaN	NaN	NaN	NaN	NaN	NaN	NaN	NaN	23.42098	9	1088.6342	123.99	ALQRLVNLY	Q92974-2;Q92974;Q92974-3	Q92974-2	ARHGEF2	Rho guanine nucleotide exchange factor 2
NaN	NaN	NaN	NaN	NaN	24.66752	NaN	NaN	NaN	NaN	NaN	NaN	NaN	NaN	13	1627.7954	157.78	ALQRQWDQVEQDL	Q9UJJ9	Q9UJJ9	GNPTG	N-acetylglucosamine-1-phosphotransferase subunit gamma
NaN	NaN	NaN	NaN	NaN	24.59634	NaN	NaN	NaN	NaN	NaN	NaN	NaN	NaN	14	1698.8325	136.52	ALQRQWDQVEQDLA	Q9UJJ9	Q9UJJ9	GNPTG	N-acetylglucosamine-1-phosphotransferase subunit gamma
NaN	NaN	NaN	NaN	NaN	26.40743	NaN	NaN	NaN	NaN	NaN	NaN	NaN	NaN	15	1813.8595	135.8	ALQRQWDQVEQDLAD	Q9UJJ9	Q9UJJ9	GNPTG	N-acetylglucosamine-1-phosphotransferase subunit gamma
NaN	NaN	NaN	NaN	NaN	NaN	NaN	NaN	NaN	NaN	NaN	NaN	25.73055	NaN	10	1015.5662	142.19	ALQSITAGQK	O75164;O75164-2	O75164	KDM4A	Lysine-specific demethylase 4A
NaN	NaN	NaN	NaN	NaN	NaN	NaN	NaN	NaN	NaN	NaN	24.83562	NaN	NaN	10	1191.636	107.21	ALQSLEGRYR	Q8N4C6-4;Q8N4C6-9;Q8N4C6-2;Q8N4C6;Q8N4C6-5;Q8N4C6-10;Q8N4C6-7	Q8N4C6-4	NIN	Ninein
NaN	NaN	NaN	NaN	NaN	NaN	NaN	NaN	NaN	NaN	25.98342	27.04396	NaN	NaN	9	1064.5615	183.26	ALQSLYTNR	Q8WVM7-2;Q8WVM7	Q8WVM7-2	STAG1	Cohesin subunit SA-1
NaN	NaN	NaN	NaN	NaN	NaN	NaN	NaN	NaN	NaN	28.23913	29.33208	NaN	NaN	9	1055.6564	122.33	ALQTRLAKR	O60828;O60828-5;O60828-2;O60828-4;O60828-6;O60828-3;O60828-10;O60828-9;O60828-8;O60828-7	O60828	PQBP1	Polyglutamine-binding protein 1
NaN	NaN	NaN	NaN	NaN	NaN	NaN	24.68517	23.66471	23.79719	NaN	NaN	NaN	NaN	10	1124.7142	110.88	ALRAGQIIRK	O14732	O14732	IMPA2	Inositol monophosphatase 2
NaN	NaN	NaN	NaN	NaN	23.70736	NaN	NaN	NaN	NaN	NaN	NaN	NaN	NaN	16	1738.9591	138.39	ALRAIEALHGHELRPG	Q96PK6;Q96PK6-3;Q96PK6-4;Q96PK6-2;Q96PK6-5	Q96PK6	RBM14	RNA-binding protein 14
NaN	NaN	NaN	NaN	NaN	NaN	NaN	NaN	NaN	NaN	NaN	NaN	NaN	28.82763	9	887.50111	134.12	ALRAKVCGA	P78504	P78504	JAG1	Protein jagged-1
NaN	NaN	NaN	NaN	NaN	NaN	NaN	NaN	NaN	NaN	27.84002	27.89429	NaN	NaN	11	1259.735	125.72	ALRALEGLVYR	Q9Y4R8	Q9Y4R8	TELO2	Telomere length regulation protein TEL2 homolog
NaN	NaN	NaN	NaN	NaN	NaN	NaN	NaN	NaN	NaN	NaN	NaN	NaN	24.4861	9	900.50288	101.6	ALRAPSSSL	Q6ISU1-2;Q6ISU1-3;Q6ISU1	Q6ISU1-2	PTCRA	Pre T-cell antigen receptor alpha
NaN	NaN	NaN	NaN	NaN	NaN	NaN	24.2754	21.48267	NaN	NaN	NaN	NaN	NaN	9	1073.5652	109.29	ALRDEMRAL	Q9H299	Q9H299	SH3BGRL3	SH3 domain-binding glutamic acid-rich-like protein 3
NaN	NaN	NaN	NaN	NaN	22.35143	NaN	NaN	NaN	NaN	NaN	NaN	NaN	NaN	16	1709.9312	112.51	ALRDLEVQNAVLVSPS	Q9BUJ0	Q9BUJ0	ABHD14A	Alpha/beta hydrolase domain-containing protein 14A
NaN	NaN	NaN	NaN	NaN	NaN	NaN	NaN	NaN	NaN	NaN	NaN	NaN	31.53682	9	1147.6098	184.38	ALRDVRQQY	P08670	P08670	VIM	Vimentin
NaN	NaN	NaN	NaN	NaN	NaN	NaN	26.34736	23.99636	25.37013	NaN	NaN	NaN	NaN	15	1732.922	85.469	ALRDVRQQYESVAAK	P08670	P08670	VIM	Vimentin
NaN	NaN	NaN	NaN	NaN	NaN	NaN	NaN	NaN	NaN	NaN	NaN	NaN	25.50954	9	1043.5611	113.94	ALREEVQSL	Q14980-2;Q14980;Q14980-4;Q14980-3	Q14980-2	NUMA1	Nuclear mitotic apparatus protein 1
23.98763	23.02837	23.41235	NaN	NaN	NaN	NaN	NaN	NaN	NaN	NaN	NaN	NaN	NaN	15	1892.005	72.417	ALRERRMKVTNEDFK	P62191;P62191-2	P62191	PSMC1	26S protease regulatory subunit 4
28.00812	26.76926	27.01244	NaN	NaN	NaN	NaN	NaN	NaN	NaN	NaN	NaN	NaN	NaN	16	2020.1	93.909	ALRERRMKVTNEDFKK	P62191;P62191-2	P62191	PSMC1	26S protease regulatory subunit 4
26.80698	25.55154	25.93184	NaN	NaN	NaN	NaN	NaN	NaN	NaN	NaN	NaN	NaN	NaN	17	2107.132	100.43	ALRERRMKVTNEDFKKS	P62191;P62191-2	P62191	PSMC1	26S protease regulatory subunit 4
25.7961	24.47407	24.74919	NaN	NaN	NaN	NaN	NaN	NaN	NaN	NaN	NaN	NaN	NaN	14	1754.9176	98.902	ALRERRVHVTQEDF	P62195-2;P62195	P62195-2	PSMC5	26S protease regulatory subunit 8
27.59619	25.77505	26.12786	NaN	NaN	NaN	NaN	NaN	NaN	NaN	NaN	NaN	NaN	NaN	15	1883.9602	131.35	ALRERRVHVTQEDFE	P62195-2;P62195	P62195-2	PSMC5	26S protease regulatory subunit 8
24.90265	NaN	NaN	NaN	NaN	NaN	NaN	NaN	NaN	NaN	NaN	NaN	NaN	NaN	16	2015.0007	74.789	ALRERRVHVTQEDFEM	P62195-2;P62195	P62195-2	PSMC5	26S protease regulatory subunit 8
NaN	NaN	NaN	25.98713	24.97154	NaN	NaN	NaN	NaN	NaN	NaN	NaN	NaN	NaN	17	2026.2024	95.197	ALRHPIQVSRRLLSRPQ	Q9NVI7-3;Q9NVI7-2;Q9NVI7	Q9NVI7-3	ATAD3A	ATPase family AAA domain-containing protein 3A
27.46466	27.40048	27.92247	NaN	NaN	NaN	NaN	NaN	NaN	NaN	NaN	NaN	NaN	NaN	17	1936.0445	106.3	ALRKAFWGHLAHAHGKH	Q7LFX5-2;Q7LFX5	Q7LFX5-2	CHST15	Carbohydrate sulfotransferase 15
26.72585	25.87998	26.31489	24.58875	23.65938	NaN	NaN	NaN	NaN	NaN	NaN	NaN	NaN	NaN	15	1742.9461	145.43	ALRKIQINNAENTMK	Q16363-2;Q16363	Q16363-2	LAMA4	Laminin subunit alpha-4
NaN	NaN	NaN	NaN	NaN	NaN	NaN	25.24231	NaN	NaN	NaN	NaN	NaN	NaN	10	1247.7172	86.882	ALRMPNYKKK	P37059	P37059	HSD17B2	Estradiol 17-beta-dehydrogenase 2
[truncated: 42,637 more rows]
