# Supplementary material for: High-throughput and Sensitive Immunopeptidomics Platform Reveals Profound Interferonγ-Mediated Remodeling of the Human Leukocyte Antigen (HLA) Ligandome
Source: Mol Cell Proteomics. 2017 Dec 14;17(3):533–48. doi: 10.1074/mcp.TIR117.000383 (PMC5836376; doi:10.1074/mcp.TIR117.000383)
Supplement: Supplemental Data [file supp_TIR117.000383_132937_2_supp_37768_p0vb9k.txt]

Intensity HLApI_CD165_1e7_1	Intensity HLApI_CD165_1e7_2	Intensity HLApI_CD165_1e7_3	Intensity HLApI_CD165_1e8_1	Intensity HLApI_CD165_1e8_2	Intensity HLApI_CD165_1e8_3	Intensity HLApI_CD165_3e7_1	Intensity HLApI_CD165_3e7_2	Intensity HLApI_CD165_3e7_3	Intensity HLApI_CD165_5e7_1	Intensity HLApI_CD165_5e7_2	Intensity HLApI_CD165_5e7_3	Intensity HLApI_CD165_7e7_1	Intensity HLApI_CD165_7e7_2	Intensity HLApI_CD165_7e7_3	Length	Mass	Score	Sequence	Proteins	Leading razor protein	Gene names	Protein names
24.88632	24.8008	24.32588	NaN	NaN	NaN	26.14383	26.03488	26.19485	27.76338	27.68104	27.52208	29.34687	29.34348	29.13812	11	799.41882	106.76	AAAAAAAAAAA	A0AV96-2;A0AV96;Q8WXH2-2;O43435-3;P60484-2;P56270-4;Q9BX46-5;Q9BX46-2;P61296;Q9BX46;Q86UP9;Q99581;Q9Y651;Q8WZ71;Q9BZM3;Q99453;Q8N3X6-3;Q13516;Q7RTP0;P31277;P35453;Q9H2Z4;A6NHT5;Q8TAU0;P78426;O00358;P58012;P31271;Q5VYV0;Q8IXZ3-2;Q8IXZ3-1;Q92908-2;Q03052;Q9HAH7;Q16676;Q9UJU5;Q9C0J9;P0CG40;Q9HAH7-1;Q8IXZ3;P20264;Q5VZB9;Q8IXZ3-4;Q9UBE8;Q96QS3;Q9NW07;Q92908;Q8N3X6;A6NKL6;Q8NFH8-4;Q8NFH8;O95936;Q9NQV8;…	O14497-2	RBM47;MAZ;RBM24;HAND2;LHFPL3;FEV;SOX21;TMEM158;GSX2;PHOX2B;LCORL;OLIG2;NIPA1;HOXD11;HOXD13;NKX2-4;HMX3;NKX2-3;NKX6-1;FOXE1;FOXL2;HOXA13;FOXB2;SP8;GATA6;POU3F1;FBRS;FOXD1;FOXD3;BHLHE41;SP9;POU3F3;DMRTA1;NLK;ARX;ZNF358;TMEM200C;REPS2;EOMES;PRDM8;CCDC177;TBX2;SKIDA1;FBXO41;ASXL2;SKOR1;OTUD7A;ZNF804A;ZSWIM6;HECTD4;CASKIN1;PHLPP1;RUNX2;ARID1A;TLE4;SOX3;IRF2BPL;TBL1XR1;ARID1B;KDM1A;ASCL1;PRPF40A;SLC12A…	RNA-binding protein 47;Myc-associated zinc finger protein;RNA-binding protein 24;Heart- and neural crest derivatives-expressed protein 2;Lipoma HMGIC fusion partner-like 3 protein;Protein FEV;Transcription factor SOX-21;Transmembrane protein 158;GS homeobox 2;Paired mesoderm homeobox protein 2B;Ligand-dependent nuclear receptor corepressor-like protein;Oligodendrocyte transcription factor 2;Magne…
NaN	NaN	NaN	NaN	NaN	NaN	NaN	NaN	NaN	NaN	NaN	NaN	NaN	21.76032	21.28675	9	683.36024	107.15	AAAAAAPAA	Q9UEW8;Q8NHG8;P37108	Q9UEW8	STK39;ZNRF2;SRP14	STE20/SPS1-related proline-alanine-rich protein kinase;E3 ubiquitin-protein ligase ZNRF2;Signal recognition particle 14 kDa protein
NaN	NaN	NaN	NaN	NaN	NaN	NaN	NaN	NaN	24.03892	NaN	NaN	NaN	NaN	NaN	9	701.33442	106.29	AAAAADAAA	P49765	P49765	VEGFB	Vascular endothelial growth factor B
NaN	NaN	NaN	NaN	NaN	NaN	NaN	NaN	NaN	NaN	NaN	NaN	25.45322	25.55347	25.30452	15	1531.8107	106.58	AAAAFAGLSREEALR	Q96RQ9;Q96RQ9-2	Q96RQ9	IL4I1	L-amino-acid oxidase
NaN	NaN	NaN	28.89172	NaN	NaN	NaN	25.09636	NaN	NaN	NaN	NaN	NaN	28.84032	NaN	11	855.44503	134.66	AAAAPAAATAA	Q9UEW8	Q9UEW8	STK39	STE20/SPS1-related proline-alanine-rich protein kinase
NaN	NaN	NaN	24.50924	24.79556	24.47414	NaN	NaN	NaN	NaN	NaN	NaN	NaN	NaN	NaN	9	795.44905	177.84	AAAAPSPVL	P81877-3;Q9BWW4-2;P81877;Q9BWW4-3;Q9BWW4	P81877-3	SSBP2;SSBP3	Single-stranded DNA-binding protein 2;Single-stranded DNA-binding protein 3
NaN	NaN	NaN	NaN	24.1361	23.85909	NaN	NaN	NaN	NaN	NaN	NaN	NaN	NaN	NaN	9	813.40547	119.22	AAAAPSPVM	Q9BWG4-2;Q9BWG4	Q9BWG4-2	SSBP4	Single-stranded DNA-binding protein 4
24.34082	24.35272	23.97841	NaN	NaN	NaN	NaN	NaN	NaN	NaN	NaN	NaN	NaN	NaN	NaN	9	699.39154	109.15	AAAAVGGAL	Q9H2X8	Q9H2X8	IFI27L2	Interferon alpha-inducible protein 27-like protein 2
NaN	NaN	NaN	24.43511	24.19565	24.56999	NaN	NaN	NaN	NaN	NaN	NaN	NaN	NaN	NaN	9	757.37926	124.34	AAAAVGPAM	Q9H1I8-2;Q9H1I8-3;Q9H1I8	Q9H1I8-2	ASCC2	Activating signal cointegrator 1 complex subunit 2
NaN	NaN	NaN	NaN	NaN	NaN	NaN	NaN	NaN	NaN	NaN	NaN	24.33817	24.14694	23.97754	9	713.40719	101.72	AAAAVVAAA	O75400-2;O75400-3;O75400;Q8WWH5	O75400-2	PRPF40A;TRUB1	Pre-mRNA-processing factor 40 homolog A;Probable tRNA pseudouridine synthase 1
23.63876	23.23046	23.44304	28.32547	NaN	27.53364	NaN	NaN	NaN	NaN	NaN	NaN	NaN	27.87888	27.48876	9	715.35007	122.15	AAAEAAAAA	Q8IZU1	REV__Q8N8E1	FAM9A	Protein FAM9A
NaN	NaN	NaN	25.91668	25.86387	25.50297	NaN	NaN	NaN	NaN	NaN	NaN	25.07537	25.16227	24.81553	10	786.38718	128.48	AAAEAAAAAA	Q8IZU1	REV__Q8N8E1	FAM9A	Protein FAM9A
NaN	NaN	NaN	NaN	NaN	NaN	NaN	NaN	NaN	NaN	NaN	NaN	24.453	24.43122	NaN	10	772.37153	110.61	AAAEGAAAAA	Q96EK4	Q96EK4	THAP11	THAP domain-containing protein 11
23.4386	23.55859	23.10132	NaN	NaN	NaN	NaN	NaN	NaN	NaN	NaN	NaN	26.75672	26.79637	26.75098	14	1460.7736	136.93	AAAFAGLSREEALR	Q96RQ9;Q96RQ9-2	Q96RQ9	IL4I1	L-amino-acid oxidase
NaN	NaN	NaN	NaN	23.78437	22.74772	NaN	NaN	NaN	NaN	NaN	NaN	NaN	NaN	NaN	9	827.34835	102.98	AAAGCATTY	Q9H0W7	Q9H0W7	THAP2	THAP domain-containing protein 2
NaN	NaN	NaN	NaN	NaN	NaN	NaN	NaN	NaN	24.70335	24.88283	24.70836	26.62031	26.52627	26.62352	9	697.37589	103.79	AAAGPGAAL	Q8WUB8-2;Q8WUB8	REV__P23352	PHF10	PHD finger protein 10
NaN	NaN	NaN	23.46663	24.01103	23.98685	NaN	NaN	NaN	NaN	NaN	NaN	NaN	NaN	NaN	9	785.42832	154.92	AAAGSPLSL	Q96PM9-2;Q96PM9-3;Q96PM9-1;Q96PM9	Q96PM9-2	ZNF385A	Zinc finger protein 385A
NaN	NaN	NaN	27.55391	27.69883	27.54392	24.93979	24.99499	24.88749	25.44843	25.53949	25.39513	NaN	NaN	NaN	9	793.44464	99.228	AAAGVVHAV	Q9GZT5	Q9GZT5	WNT10A	Protein Wnt-10a
NaN	NaN	NaN	NaN	NaN	NaN	NaN	NaN	NaN	NaN	NaN	NaN	24.99079	24.94159	24.50827	9	937.4869	98.133	AAAIEVHEV	P07954-2;P07954	P07954-2	FH	Fumarate hydratase, mitochondrial
NaN	NaN	NaN	24.4742	25.2402	25.18086	NaN	NaN	NaN	NaN	NaN	NaN	25.6799	25.20989	24.78002	9	943.56034	131.72	AAALIIHHV	Q96ST3	Q96ST3	SIN3A	Paired amphipathic helix protein Sin3a
NaN	NaN	NaN	NaN	23.77294	24.12644	NaN	NaN	NaN	NaN	NaN	NaN	NaN	NaN	NaN	9	876.43413	126.2	AAALPSNSF	P38935	P38935	IGHMBP2	DNA-binding protein SMUBP-2
24.10141	24.17927	23.42111	27.67775	27.88896	27.81763	25.29362	25.18287	25.158	25.74604	25.61037	25.63749	27.9232	27.8864	27.66316	9	926.52976	173.11	AAANVVRNI	P28065-2;P28065	P28065-2	PSMB9	Proteasome subunit beta type-9
NaN	NaN	NaN	NaN	NaN	NaN	NaN	NaN	NaN	NaN	NaN	NaN	23.95491	24.05283	23.87586	9	683.36024	107.73	AAAPAAAAA	Q4VCS5;Q4VCS5-2;Q15283-2;Q15283	Q4VCS5	AMOT;RASA2	Angiomotin;Ras GTPase-activating protein 2
NaN	NaN	NaN	NaN	23.93427	23.98668	NaN	NaN	NaN	NaN	NaN	NaN	NaN	NaN	NaN	9	781.4334	121.14	AAAPAAPTL	Q9BXH1	Q9BXH1	BBC3	Bcl-2-binding component 3
22.96122	23.19921	22.88841	27.71777	27.90035	27.79675	24.74566	24.27952	24.64515	25.14188	25.40743	25.25357	27.29588	27.53297	27.06199	9	805.39702	144.66	AAAPAGTTF	Q9H0Z9	Q9H0Z9	RBM38	RNA-binding protein 38
NaN	NaN	NaN	25.64397	25.47209	25.25699	NaN	NaN	NaN	22.75774	22.90641	22.81865	25.35111	25.40116	25.33773	9	727.38645	144.58	AAAPASGAL	P06576	P06576	ATP5B	ATP synthase subunit beta, mitochondrial
NaN	NaN	NaN	26.3442	26.40907	25.96523	21.87995	21.7054	21.59382	22.14433	22.26642	22.44415	25.85224	26.00813	25.616	9	803.34835	187.69	AAAPASGEM	Q86XL3;Q86XL3-2	Q86XL3	ANKLE2	Ankyrin repeat and LEM domain-containing protein 2
NaN	NaN	NaN	NaN	NaN	NaN	NaN	NaN	NaN	NaN	NaN	NaN	24.1663	23.86391	23.79362	9	915.44503	94.777	AAAPHTVSY	O75907	O75907	DGAT1	Diacylglycerol O-acyltransferase 1
NaN	NaN	NaN	24.67444	25.23892	24.78162	NaN	NaN	NaN	NaN	NaN	NaN	24.93315	24.88483	24.78097	9	840.47052	147.83	AAAPTANLL	Q9NR09	Q9NR09	BIRC6	Baculoviral IAP repeat-containing protein 6
NaN	NaN	NaN	23.85377	23.82026	23.66666	NaN	NaN	NaN	NaN	NaN	NaN	NaN	NaN	NaN	9	976.47667	107.67	AAASHFFNL	Q8IXQ5-4;Q8IXQ5-3;Q8IXQ5-5;Q8IXQ5-2;Q8IXQ5	Q8IXQ5-4	KLHL7	Kelch-like protein 7
22.63225	23.15751	NaN	26.18747	25.96435	25.9797	23.4737	23.44582	23.09397	23.70345	23.99066	23.52325	25.97542	25.3962	25.1752	9	912.57565	116.9	AAASLIRLV	P42858	P42858	HTT	Huntingtin
NaN	NaN	NaN	26.6309	26.44054	26.08288	NaN	NaN	NaN	NaN	NaN	NaN	NaN	NaN	NaN	9	871.37457	110.34	AAASSAMTY	P37198	P37198	NUP62	Nuclear pore glycoprotein p62
NaN	NaN	NaN	25.95234	26.54638	26.72897	24.43084	24.08099	24.12195	24.40354	24.66796	24.60784	26.34746	26.38645	26.10601	9	872.48684	111.28	AAAVPRAAF	P30040;P30040-2	P30040	ERP29	Endoplasmic reticulum resident protein 29
NaN	NaN	NaN	26.51159	26.6013	26.85733	NaN	NaN	NaN	NaN	NaN	NaN	NaN	NaN	NaN	9	929.46068	111.28	AAAYPHTSL	Q9P2R6-2;Q9P2R6	Q9P2R6-2	RERE	Arginine-glutamic acid dipeptide repeats protein
NaN	NaN	NaN	NaN	27.93848	NaN	25.23889	25.01453	25.14461	25.72109	25.65343	25.44389	27.83599	NaN	NaN	9	715.35007	121.14	AAEAAAAAA	Q8IZU1	REV__Q8N8E1	FAM9A	Protein FAM9A
NaN	NaN	NaN	25.53742	25.7062	25.5771	NaN	NaN	NaN	NaN	NaN	NaN	NaN	NaN	NaN	9	986.50327	99.802	AAEEGLREL	O43293	O43293	DAPK3	Death-associated protein kinase 3
23.54992	23.65294	23.36773	27.3053	27.07378	26.8169	25.28429	24.67282	25.11219	25.75068	25.81091	25.71424	27.18612	27.08121	26.93055	9	1043.5724	104.2	AAEERVRTL	Q7Z7A1-5;Q7Z7A1;Q7Z7A1-2;Q7Z7A1-3;Q7Z7A1-4	Q7Z7A1-5	CNTRL	Centriolin
NaN	NaN	NaN	NaN	26.24536	26.20732	NaN	NaN	NaN	NaN	NaN	NaN	NaN	NaN	NaN	9	1001.4971	110.34	AAFAHFPEL	O60306	O60306	AQR	Intron-binding protein aquarius
NaN	NaN	NaN	NaN	NaN	NaN	NaN	NaN	NaN	NaN	NaN	NaN	26.17609	26.23634	NaN	10	1175.5611	110.03	AAFEFDIHQV	Q9BW27-2;Q9BW27-3;Q9BW27	Q9BW27-2	NUP85	Nuclear pore complex protein Nup85
NaN	NaN	NaN	25.33241	25.2636	25.27014	NaN	NaN	NaN	NaN	NaN	NaN	NaN	NaN	NaN	9	1069.5556	80.684	AAFTLRTQY	Q8IVW6-4;Q8IVW6;A6NKF2;Q8IVW6-3;Q99856	Q8IVW6-4	ARID3B;ARID3C;ARID3A	AT-rich interactive domain-containing protein 3B;AT-rich interactive domain-containing protein 3C;AT-rich interactive domain-containing protein 3A
NaN	NaN	NaN	25.09184	25.10105	24.5438	NaN	NaN	NaN	NaN	NaN	NaN	23.81157	23.89791	23.8399	9	819.34327	143.02	AAGEPGTSM	Q5VTR2	Q5VTR2	RNF20	E3 ubiquitin-protein ligase BRE1A
NaN	NaN	NaN	NaN	23.50494	23.20814	NaN	NaN	NaN	NaN	NaN	NaN	NaN	NaN	NaN	9	797.37417	128.38	AAGPAPSPM	Q12834	Q12834	CDC20	Cell division cycle protein 20 homolog
NaN	NaN	NaN	26.50514	26.7183	26.45282	23.99032	23.71209	23.85928	24.488	24.84537	24.74037	26.59491	26.44586	26.50113	9	903.44503	129.96	AAHTVTAAY	Q96KR1	Q96KR1	ZFR	Zinc finger RNA-binding protein
NaN	NaN	NaN	27.72527	27.91331	NaN	NaN	NaN	NaN	25.17821	25.61105	25.64927	27.68926	27.67074	27.78911	9	842.44978	123.45	AAIGALQEA	P84243	P84243	H3F3A	Histone H3.3
NaN	NaN	NaN	26.33439	27.18054	26.91296	NaN	NaN	NaN	NaN	NaN	NaN	NaN	NaN	NaN	9	1024.6757	143	AAIKIIRQL	Q9NYB0	Q9NYB0	TERF2IP	Telomeric repeat-binding factor 2-interacting protein 1
NaN	NaN	NaN	NaN	NaN	NaN	NaN	NaN	NaN	NaN	NaN	NaN	26.4494	26.36356	26.35951	9	866.52255	102.77	AAIKPGTPL	P09001	P09001	MRPL3	39S ribosomal protein L3, mitochondrial
NaN	NaN	NaN	23.70155	23.98233	23.77032	NaN	NaN	NaN	NaN	NaN	NaN	NaN	NaN	NaN	9	868.50182	108.98	AAIPSLLNA	Q93074-3;Q93074;Q93074-2	Q93074-3	MED12	Mediator of RNA polymerase II transcription subunit 12
NaN	NaN	NaN	24.49008	24.82731	24.20479	NaN	NaN	NaN	NaN	NaN	NaN	NaN	NaN	NaN	9	1063.5411	135.83	AAIQRSQQY	Q9UPN3-4;Q9UPN3-3;Q9UPN3-2;Q9UPN3;Q9UPN3-5	Q9UPN3-4	MACF1	Microtubule-actin cross-linking factor 1, isoforms 1/2/3/5
NaN	NaN	NaN	26.29856	26.87326	26.4487	NaN	NaN	NaN	NaN	NaN	NaN	NaN	NaN	NaN	9	971.53999	129.56	AAISQVDRL	P09496-2;P09496-4;P09496-3;P09496	P09496-2	CLTA	Clathrin light chain A
23.57277	23.50458	23.68806	NaN	NaN	NaN	25.32303	25.32499	25.5521	26.30002	26.23048	26.27136	NaN	NaN	NaN	9	883.40356	159.2	AAKGSSNSY	P46782	P46782	RPS5	40S ribosomal protein S5;40S ribosomal protein S5, N-terminally processed
NaN	NaN	NaN	22.7783	NaN	NaN	NaN	NaN	NaN	NaN	NaN	NaN	NaN	NaN	NaN	9	1113.6043	120.49	AAKLQRQHY	Q8IZT6	Q8IZT6	ASPM	Abnormal spindle-like microcephaly-associated protein
NaN	NaN	NaN	25.59557	25.45645	25.51929	NaN	NaN	NaN	NaN	NaN	NaN	25.70477	25.59986	25.56008	9	963.51378	100.02	AAKRSPATY	A2VDJ0-6;A2VDJ0-3;A2VDJ0;A2VDJ0-5;A2VDJ0-2	A2VDJ0-6	KIAA0922	Transmembrane protein 131-like
24.10061	23.65207	23.95766	27.94386	27.818	23.01541	26.2547	26.04508	26.19963	26.81078	26.54975	26.73995	25.06027	25.03653	24.39539	9	1044.5716	135.71	AAKSKIHQY	Q9H9A5-4;Q9H9A5-3;Q9H9A5-2;Q9H9A5;Q9H9A5-6	Q9H9A5-4	CNOT10	CCR4-NOT transcription complex subunit 10
NaN	NaN	NaN	24.06538	24.01869	23.78247	NaN	NaN	NaN	NaN	NaN	NaN	NaN	NaN	NaN	9	1002.5386	103.75	AALPVYQEL	P26010-2;P26010	P26010-2	ITGB7	Integrin beta-7
NaN	NaN	NaN	26.62408	27.23041	26.8417	NaN	NaN	NaN	NaN	NaN	NaN	NaN	NaN	NaN	9	915.52117	114.02	AAMKALQAL	Q9NUL3-8;Q9NUL3-3;Q9NUL3-7;Q9NUL3-2;Q9NUL3	Q9NUL3-8	STAU2	Double-stranded RNA-binding protein Staufen homolog 2
NaN	NaN	NaN	26.55473	26.49593	26.32131	NaN	NaN	NaN	NaN	NaN	NaN	27.31631	27.39141	27.1281	9	990.49569	128.61	AAMPRPVSY	Q6TFL4	Q6TFL4	KLHL24	Kelch-like protein 24
NaN	NaN	NaN	25.53706	25.85861	25.67925	NaN	NaN	NaN	NaN	NaN	NaN	24.06044	24.22022	23.23911	9	967.44332	113.5	AANKSEMAF	Q9Y5V3;Q9Y5V3-2	Q9Y5V3	MAGED1	Melanoma-associated antigen D1
NaN	NaN	NaN	25.65103	25.82617	25.42214	23.48284	NaN	23.42432	NaN	NaN	NaN	NaN	NaN	NaN	9	981.46683	138.25	AANPAYGRY	P33993-3;P33993	P33993-3	MCM7	DNA replication licensing factor MCM7
26.74535	26.68899	26.14297	24.00556	24.37265	24.54008	27.54016	27.40471	27.03149	27.62387	28.02554	27.65874	24.73174	24.25832	23.83596	9	988.47667	161.12	AANPHSFVF	Q9NQ55-2;Q9NQ55;Q9NQ55-3	Q9NQ55-2	PPAN	Suppressor of SWI4 1 homolog
NaN	NaN	NaN	24.72874	24.7063	24.1873	NaN	NaN	NaN	NaN	NaN	NaN	24.71377	24.93535	24.7603	9	993.45157	126.62	AANPRESSY	Q99538-3;Q99538-2;Q99538	Q99538-3	LGMN	Legumain
NaN	NaN	NaN	24.34401	23.72941	24.00488	NaN	NaN	NaN	NaN	NaN	NaN	NaN	NaN	NaN	9	922.41446	152.63	AANSAAQQY	P46940	P46940	IQGAP1	Ras GTPase-activating-like protein IQGAP1
NaN	NaN	NaN	NaN	NaN	NaN	NaN	NaN	NaN	NaN	NaN	NaN	NaN	NaN	24.14973	9	695.36024	126.38	AAPAAAAPG	Q9HAJ7-2;Q9HAJ7-3;Q9HAJ7	Q9HAJ7-2	SAP30L	Histone deacetylase complex subunit SAP30L
NaN	NaN	NaN	26.10779	25.81739	25.36363	23.37358	22.8591	23.29123	23.71785	23.8658	23.52097	25.70261	26.0234	25.84292	9	727.35007	113.08	AAPDAAAAA	Q13461	Q13461	FOXE3	Forkhead box protein E3
NaN	NaN	NaN	NaN	NaN	NaN	25.21697	24.83297	25.04723	23.58072	23.85424	23.53196	25.98867	26.06291	25.8024	9	995.51484	101.72	AAQAHTREL	O75150-3;O75150-4;O75150	O75150-3	RNF40	E3 ubiquitin-protein ligase BRE1B
NaN	NaN	NaN	23.65163	23.86363	23.02193	NaN	NaN	NaN	NaN	NaN	NaN	NaN	NaN	NaN	9	923.43486	131.03	AAQTVGNTY	Q92575	Q92575	UBXN4	UBX domain-containing protein 4
26.90104	27.25241	26.919	NaN	23.81343	23.8607	NaN	NaN	NaN	NaN	NaN	NaN	25.54017	25.55856	25.30942	9	1061.6233	147.29	AARVIIEKY	P08708	P08708	RPS17	40S ribosomal protein S17
NaN	NaN	NaN	23.52157	23.41442	23.20476	NaN	NaN	NaN	NaN	NaN	NaN	NaN	NaN	NaN	9	731.34498	114.59	AASEAAAAA	O43313	O43313	ATMIN	ATM interactor
NaN	NaN	NaN	22.7189	22.64504	NaN	NaN	NaN	NaN	NaN	NaN	NaN	NaN	NaN	NaN	9	729.32933	134.12	AASEAGGPA	P35568	P35568	IRS1	Insulin receptor substrate 1
NaN	NaN	NaN	25.84666	25.28334	24.98945	NaN	NaN	NaN	NaN	NaN	NaN	24.70081	24.8072	24.60405	9	862.3967	106.14	AASEAGRAM	Q14320	Q14320	FAM50A	Protein FAM50A
NaN	NaN	NaN	23.74386	23.67939	23.07527	NaN	NaN	NaN	NaN	NaN	NaN	NaN	NaN	NaN	9	733.36063	123.99	AASGASSAL	Q96TC7;Q96TC7-2	Q96TC7	RMDN3	Regulator of microtubule dynamics protein 3
NaN	NaN	NaN	25.02867	24.87507	24.63854	NaN	NaN	NaN	NaN	NaN	NaN	NaN	NaN	NaN	10	1036.4502	113.91	AASGFTFSSY	P01772;P01768;P01764;A0A0B4J1X5;A0A0B4J1V1;P01763;P01780;P01766;A0A075B6Q5	P01772	IGHV3-23;IGHV3-74;IGHV3-21;IGHV3-64	Ig heavy chain V-III region KOL;Ig heavy chain V-III region CAM;Ig heavy chain V-III region 23;Ig heavy chain V-III region WEA;Ig heavy chain V-III region JON;Ig heavy chain V-III region BRO
NaN	NaN	NaN	NaN	NaN	NaN	NaN	NaN	NaN	24.55544	24.60343	24.76101	NaN	NaN	NaN	8	820.48069	121.68	AASHPLLL	P20591;P20591-2	P20591	MX1	Interferon-induced GTP-binding protein Mx1;Interferon-induced GTP-binding protein Mx1, N-terminally processed
NaN	NaN	NaN	NaN	24.68089	24.30973	NaN	NaN	NaN	NaN	NaN	NaN	NaN	NaN	NaN	9	883.53787	114.19	AASPIITLV	Q8TEM1	Q8TEM1	NUP210	Nuclear pore membrane glycoprotein 210
NaN	NaN	NaN	26.1368	26.80673	26.67357	NaN	NaN	NaN	23.25652	22.96286	23.35904	25.09969	25.07239	24.64097	9	854.44978	155.88	AASPQAPTL	Q12772;Q12772-2	Q12772	SREBF2	Sterol regulatory element-binding protein 2;Processed sterol regulatory element-binding protein 2
NaN	NaN	NaN	24.57842	24.48179	23.93103	NaN	NaN	NaN	NaN	NaN	NaN	23.35367	23.86174	23.4424	9	816.39775	149.91	AASPSGSQL	Q969X6-2;Q969X6-3;Q969X6	Q969X6-2	CIRH1A	Cirhin
NaN	NaN	NaN	25.19701	25.37166	24.94297	NaN	NaN	NaN	NaN	NaN	NaN	24.44164	24.61172	24.19596	9	805.38176	180.01	AASPSSSSL	Q58A45-4;Q58A45-3;Q58A45	Q58A45-4	PAN3	PAB-dependent poly(A)-specific ribonuclease subunit PAN3
NaN	NaN	NaN	NaN	27.99086	27.82007	24.53854	24.19528	24.42483	24.66503	25.13634	25.08095	NaN	NaN	NaN	9	905.44945	119.07	AASPVVAEY	Q9H400-2;Q9H400	Q9H400-2	LIME1	Lck-interacting transmembrane adapter 1
NaN	NaN	NaN	24.96005	25.10789	24.99977	NaN	NaN	NaN	NaN	NaN	NaN	NaN	NaN	NaN	9	943.54508	121.31	AASSIQRVL	Q5I7T1;Q5BKT4	Q5I7T1	ALG10B;ALG10	Putative Dol-P-Glc:Glc(2)Man(9)GlcNAc(2)-PP-Dol alpha-1,2-glucosyltransferase;Dol-P-Glc:Glc(2)Man(9)GlcNAc(2)-PP-Dol alpha-1,2-glucosyltransferase
NaN	NaN	NaN	NaN	23.2717	23.07202	NaN	NaN	NaN	NaN	NaN	NaN	NaN	NaN	NaN	9	885.49198	110.61	AASVINQAL	Q9BVI4	Q9BVI4	NOC4L	Nucleolar complex protein 4 homolog
NaN	NaN	NaN	25.79951	26.34836	26.16139	NaN	NaN	NaN	24.43828	24.33429	24.19828	25.99503	25.8986	25.79412	9	986.53966	125.5	AATEIVERV	Q9UID3-2;Q9UID3	Q9UID3-2	VPS51	Vacuolar protein sorting-associated protein 51 homolog
NaN	NaN	NaN	23.95234	24.28171	24.09684	NaN	NaN	NaN	NaN	NaN	NaN	NaN	NaN	NaN	9	771.41267	118.69	AATGATPIA	P08865	P08865	RPSA	40S ribosomal protein SA
NaN	NaN	NaN	24.9131	25.28799	NaN	NaN	NaN	NaN	NaN	NaN	NaN	NaN	NaN	NaN	9	869.48583	115.46	AATPVPTIT	Q15059-2;Q15059	Q15059-2	BRD3	Bromodomain-containing protein 3
23.75195	23.57992	23.65513	28.96821	30.00919	29.76831	26.5093	26.45387	26.38741	27.02623	27.18101	27.02253	28.26127	28.38928	28.2007	9	835.35681	153.88	AAVDAGMAM	P26599;P26599-2;P26599-3	P26599	PTBP1	Polypyrimidine tract-binding protein 1
22.8762	23.19262	22.96194	28.39742	28.36286	27.83455	24.83016	24.44569	25.06956	25.44215	25.47667	25.37918	27.83906	28.14987	27.82384	9	811.3712	144.9	AAVGTGSSY	P17275	P17275	JUNB	Transcription factor jun-B
NaN	NaN	NaN	24.13985	24.87178	24.78247	NaN	NaN	NaN	NaN	NaN	NaN	24.80538	24.58187	24.48124	9	901.52328	138.83	AAVKATQTL	Q6PJG2	Q6PJG2	ELMSAN1	ELM2 and SANT domain-containing protein 1
NaN	NaN	NaN	27.72845	27.94196	27.01871	NaN	NaN	NaN	NaN	NaN	NaN	NaN	NaN	NaN	9	951.51378	113.26	AAVNHISQL	Q5T2E6-2;Q5T2E6	Q5T2E6-2	C10orf76	UPF0668 protein C10orf76
NaN	NaN	NaN	27.40609	27.35917	26.80169	NaN	NaN	NaN	NaN	NaN	NaN	NaN	NaN	NaN	23	2483.101	136.39	AAVPDEIPPLEGDEDASRMEEVD	P08238	P08238	HSP90AB1	Heat shock protein HSP 90-beta
NaN	NaN	NaN	25.68627	26.31081	26.02637	23.51244	23.40119	23.14646	NaN	NaN	24.05606	25.75351	25.94871	25.65881	9	925.55967	125.5	AAVPKSLQL	O75843	O75843	AP1G2	AP-1 complex subunit gamma-like 2
25.3807	25.31053	24.8667	28.34397	28.97929	28.9579	26.42166	26.06452	26.02259	26.44946	26.57557	26.58405	28.61569	28.84272	28.46385	9	914.53379	128.48	AAVPRAAFL	P30040;P30040-2	P30040	ERP29	Endoplasmic reticulum resident protein 29
27.14715	27.06661	26.61863	30.78324	30.98556	30.68437	28.4235	28.09863	28.60371	29.09758	29.27169	29.12996	30.80547	30.78293	30.50644	9	930.47706	147.19	AAVRDISEA	P62854	P62854	RPS26	40S ribosomal protein S26
NaN	NaN	NaN	23.8931	23.58003	22.99066	NaN	NaN	NaN	NaN	NaN	NaN	NaN	NaN	NaN	14	1604.7471	160.36	AAYDQNITPLHTDF	Q96SY0-4;Q96SY0-3;Q96SY0	Q96SY0-4	VWA9	von Willebrand factor A domain-containing protein 9
NaN	NaN	NaN	25.46554	25.38331	25.14207	NaN	NaN	NaN	22.81186	22.57773	22.68624	25.65272	25.1715	24.91912	9	976.57057	157.58	AAYLRALSL	O15294-3;O15294;O15294-2	O15294-3	OGT	UDP-N-acetylglucosamine--peptide N-acetylglucosaminyltransferase 110 kDa subunit
NaN	NaN	NaN	24.75608	24.9385	24.30536	NaN	NaN	NaN	NaN	NaN	NaN	NaN	NaN	NaN	16	1794.8173	79.697	AAYPQPQSQQSQQTAY	O14497-2;O14497;O14497-3	O14497-2	ARID1A	AT-rich interactive domain-containing protein 1A
NaN	NaN	NaN	25.61835	25.58517	24.8532	NaN	NaN	NaN	NaN	NaN	NaN	NaN	NaN	NaN	9	969.43381	111.29	ACRTSGQTF	Q99661-2;Q99661	Q99661-2	KIF2C	Kinesin-like protein KIF2C
NaN	NaN	NaN	23.89966	24.63245	23.85043	NaN	NaN	NaN	NaN	NaN	NaN	NaN	NaN	NaN	9	852.3436	122.18	ACSPNGASF	A4D1P6-2;A4D1P6	A4D1P6-2	WDR91	WD repeat-containing protein 91
NaN	NaN	NaN	NaN	NaN	NaN	NaN	NaN	NaN	NaN	NaN	NaN	23.19125	23.38298	22.65519	15	1802.9024	78.814	ADENYRPLAKTRQQN	Q15154-2;Q15154	Q15154-2	PCM1	Pericentriolar material 1 protein
NaN	NaN	NaN	NaN	NaN	NaN	NaN	NaN	NaN	NaN	NaN	NaN	24.3804	NaN	23.92633	16	1954.9142	81.311	ADHSVFERMRKYQMTG	O14672	O14672	ADAM10	Disintegrin and metalloproteinase domain-containing protein 10
NaN	NaN	NaN	NaN	NaN	NaN	NaN	NaN	NaN	23.10409	23.30758	22.66975	NaN	NaN	NaN	14	1213.5939	111.5	ADKASASAPAPASA	Q9NQX7-2;Q9NQX7-3;Q9NQX7	Q9NQX7-2	ITM2C	Integral membrane protein 2C;CT-BRI3
23.50276	23.6468	23.41364	NaN	NaN	NaN	24.11712	24.13203	23.97963	24.03498	24.14593	24.09965	24.99938	25.36463	24.90793	15	1314.6416	184.58	ADKASASAPAPASAT	Q9NQX7-2;Q9NQX7-3;Q9NQX7	Q9NQX7-2	ITM2C	Integral membrane protein 2C;CT-BRI3
NaN	NaN	NaN	NaN	NaN	NaN	23.52922	23.42867	23.25883	NaN	NaN	NaN	NaN	NaN	NaN	9	1040.4775	102.72	ADLLTNEHE	O60716-8;O60716-7;O60716-5;O60716-3;O60716-6;O60716-4;O60716-2;O60716;O60716-32;O60716-31;O60716-29;O60716-27;O60716-30;O60716-28;O60716-26;O60716-25;O60716-24;O60716-23;O60716-21;O60716-19;O60716-22;O60716-20;O60716-16;O60716-18;O60716-15;O60716-17;O60716-13;O60716-11;O60716-14;O60716-12;O60716-10;O60716-9	O60716-8	CTNND1	Catenin delta-1
25.87371	25.86672	25.62712	NaN	NaN	NaN	NaN	NaN	NaN	NaN	NaN	NaN	NaN	NaN	NaN	10	842.44978	91.626	AEAAAAVVAA	O75400-2;O75400-3;O75400	O75400-2	PRPF40A	Pre-mRNA-processing factor 40 homolog A
NaN	NaN	NaN	24.21349	24.3648	23.47122	NaN	NaN	NaN	NaN	NaN	NaN	23.86778	23.31728	23.75481	9	772.37153	144.35	AEAAAQAAA	P51610-2;P51610;P51610-4	P51610-2	HCFC1	Host cell factor 1;HCF N-terminal chain 1;HCF N-terminal chain 2;HCF N-terminal chain 3;HCF N-terminal chain 4;HCF N-terminal chain 5;HCF N-terminal chain 6;HCF C-terminal chain 1;HCF C-terminal chain 2;HCF C-terminal chain 3;HCF C-terminal chain 4;HCF C-terminal chain 5;HCF C-terminal chain 6
NaN	NaN	NaN	24.00496	24.22457	NaN	NaN	NaN	NaN	NaN	NaN	NaN	NaN	NaN	NaN	9	783.37628	116.9	AEAAPPASA	P56270-3;P56270;P56270-2	P56270-3	MAZ	Myc-associated zinc finger protein
NaN	NaN	NaN	NaN	23.86967	24.75307	NaN	NaN	NaN	NaN	NaN	NaN	24.64323	24.61167	23.98242	9	884.50797	111.74	AEAARILAA	Q01831-2;Q01831	Q01831-2	XPC	DNA repair protein complementing XP-C cells
NaN	NaN	NaN	20.76344	20.82951	22.08008	NaN	NaN	NaN	NaN	NaN	NaN	NaN	NaN	NaN	9	873.43044	111.39	AEAARQASA	P22570-4;P22570-6;P22570-5;P22570;P22570-2;P22570-7;P22570-3	P22570-4	FDXR	NADPH:adrenodoxin oxidoreductase, mitochondrial
NaN	NaN	NaN	NaN	NaN	NaN	NaN	NaN	NaN	25.42592	25.34496	25.29446	NaN	NaN	NaN	10	1076.5866	91.584	AEAEAFLKKA	Q3KQU3-3;Q3KQU3-2;Q3KQU3-4;Q3KQU3	Q3KQU3-3	MAP7D1	MAP7 domain-containing protein 1
NaN	NaN	NaN	NaN	NaN	NaN	NaN	NaN	NaN	NaN	NaN	NaN	22.95504	22.70512	22.64959	9	971.51484	88.948	AEAEAGRLR	Q8TF21;Q8TF21-2	Q8TF21	ANKRD24	Ankyrin repeat domain-containing protein 24
20.2596	NaN	25.86216	26.03185	25.66793	24.19039	NaN	NaN	NaN	NaN	NaN	NaN	30.40761	30.42312	30.23512	9	916.42502	150.36	AEAEARAEA	Q9Y5V3;Q9Y5V3-2;Q12816-3;Q12816-4;Q12816	Q9Y5V3	MAGED1;TRO	Melanoma-associated antigen D1;Trophinin
NaN	NaN	NaN	29.13995	29.01659	28.63076	NaN	NaN	NaN	NaN	NaN	NaN	30.08664	30.11545	29.68326	9	932.41994	157.2	AEAEASREA	P27105	P27105	STOM	Erythrocyte band 7 integral membrane protein
25.66044	26.03811	25.95671	30.20198	30.28284	29.94252	27.70385	27.29316	27.44024	28.07184	28.18163	27.99798	30.32775	30.42572	30.24796	10	1017.5091	185.6	AEAEASRLTA	O95236-3;O95236-2;O95236	O95236-3	APOL3	Apolipoprotein L3
NaN	NaN	NaN	26.58635	27.11932	27.05848	NaN	NaN	NaN	NaN	NaN	NaN	NaN	NaN	NaN	9	1111.5298	114.6	AEAEFYRQV	Q6W2J9-4;Q6W2J9-2;Q6W2J9	Q6W2J9-4	BCOR	BCL-6 corepressor
NaN	NaN	NaN	NaN	24.01512	23.64537	NaN	NaN	NaN	NaN	NaN	NaN	NaN	NaN	NaN	11	1269.599	115.23	AEAEFYRQVSA	Q6W2J9-4;Q6W2J9-2;Q6W2J9	Q6W2J9-4	BCOR	BCL-6 corepressor
23.96323	23.73552	23.73851	27.78999	27.66662	27.2316	25.64469	25.24583	25.5291	26.15518	26.22529	26.12064	27.8402	27.83274	27.68999	9	886.45084	119.29	AEAEGLRAA	Q8TD31;Q8TD31-3;Q8TD31-2	Q8TD31	CCHCR1	Coiled-coil alpha-helical rod protein 1
NaN	NaN	NaN	23.74448	23.86448	23.2558	NaN	NaN	NaN	NaN	NaN	NaN	24.0739	23.99981	24.12778	9	833.37668	130	AEAEGLSGT	Q9UI14	Q9UI14	RABAC1	Prenylated Rab acceptor protein 1
25.65365	25.30281	24.94873	27.98452	27.89672	27.32937	26.6979	26.99118	26.76395	27.52171	27.78594	26.03492	NaN	28.07867	27.88221	9	929.5182	138.06	AEAEKIKAA	P52815	P52815	MRPL12	39S ribosomal protein L12, mitochondrial
NaN	NaN	NaN	26.50729	26.38683	26.1934	NaN	NaN	NaN	NaN	NaN	NaN	NaN	NaN	NaN	9	915.46616	110.41	AEAEKQLGA	Q9NR46;Q9NR46-2	Q9NR46	SH3GLB2	Endophilin-B2
NaN	NaN	NaN	26.1998	26.35855	25.79662	NaN	NaN	NaN	NaN	NaN	NaN	NaN	NaN	NaN	9	927.41854	112.37	AEAEPPSEV	Q06265-3;Q06265-4;Q06265;Q06265-2	Q06265-3	EXOSC9	Exosome complex component RRP45
23.90076	23.98833	23.62411	NaN	NaN	NaN	25.40337	25.0398	24.83302	25.56776	25.78629	25.46217	NaN	NaN	NaN	9	974.51853	117.89	AEAFRLPTA	O14908	O14908	GIPC1	PDZ domain-containing protein GIPC1
NaN	NaN	NaN	25.88979	26.31816	25.87051	NaN	NaN	NaN	24.0703	NaN	24.97303	NaN	NaN	NaN	9	970.56721	111.95	AEAGRLRKA	Q7L2K0;Q7L2K0-2;Q7L2K0-3	Q7L2K0	C16orf59	Uncharacterized protein C16orf59
NaN	NaN	NaN	24.96631	24.65589	24.78502	NaN	NaN	NaN	NaN	NaN	NaN	NaN	NaN	NaN	9	886.48723	111.46	AEAIIRSGA	Q5SW79-2;Q5SW79-3;Q5SW79	Q5SW79-2	CEP170	Centrosomal protein of 170 kDa
NaN	NaN	NaN	25.58483	25.88679	26.163	NaN	NaN	NaN	NaN	NaN	NaN	NaN	NaN	NaN	9	885.4556	174.69	AEAILGQNA	P27694	P27694	RPA1	Replication protein A 70 kDa DNA-binding subunit;Replication protein A 70 kDa DNA-binding subunit, N-terminally processed
24.57415	25.54548	25.3432	29.05183	29.61914	29.79733	26.92807	26.59263	26.73815	26.65976	27.48439	27.03255	NaN	NaN	NaN	10	956.49271	136.8	AEAILGQNAA	P27694	P27694	RPA1	Replication protein A 70 kDa DNA-binding subunit;Replication protein A 70 kDa DNA-binding subunit, N-terminally processed
28.2232	28.18125	NaN	31.00464	31.41735	31.59063	29.25212	29.15325	28.62516	24.20762	24.63001	24.53035	26.95925	27.20527	26.4746	9	926.55492	123.72	AEAIRILAA	Q9UJZ1;Q9UJZ1-2	Q9UJZ1	STOML2	Stomatin-like protein 2, mitochondrial
23.84297	23.70113	24.11831	28.14535	28.66445	25.27174	25.52058	25.04118	25.57903	22.61679	26.03385	NaN	26.40488	25.86299	25.98542	10	1092.5815	146.11	AEAKDLFTKA	Q9Y4D1-2;Q9Y4D1	Q9Y4D1-2	DAAM1	Disheveled-associated activator of morphogenesis 1
NaN	NaN	NaN	NaN	NaN	NaN	24.34956	23.88232	24.03691	NaN	NaN	NaN	NaN	NaN	NaN	9	1028.4815	114.64	AEAKFFTES	Q7KZF4	Q7KZF4	SND1	Staphylococcal nuclease domain-containing protein 1
NaN	NaN	NaN	NaN	NaN	NaN	NaN	NaN	NaN	NaN	NaN	NaN	26.08695	26.60442	25.90348	12	1255.7864	104.94	AEAKKLAAITKL	Q7L590-2;Q7L590	Q7L590-2	MCM10	Protein MCM10 homolog
NaN	NaN	NaN	29.52604	29.76359	29.35271	26.18194	26.10753	26.17371	27.09325	26.90747	26.63243	29.44871	29.60414	29.28266	9	847.39233	108.09	AEALGSTEA	P78347-2;P78347-4;P78347-3;P78347	P78347-2	GTF2I	General transcription factor II-I
NaN	NaN	NaN	24.36259	24.06266	23.37849	NaN	NaN	NaN	NaN	NaN	NaN	NaN	NaN	NaN	10	999.44438	124.23	AEAMAAQHTA	Q14980-4;Q14980-3;Q14980-2;Q14980	Q14980-4	NUMA1	Nuclear mitotic apparatus protein 1
NaN	NaN	NaN	26.04654	25.75165	25.38195	NaN	NaN	NaN	NaN	NaN	NaN	NaN	NaN	NaN	9	920.46035	108.7	AEANAFSVL	P22695	P22695	UQCRC2	Cytochrome b-c1 complex subunit 2, mitochondrial
NaN	NaN	NaN	NaN	24.82566	25.05333	NaN	NaN	NaN	NaN	NaN	NaN	24.90063	24.98129	24.87272	11	1185.5778	129.63	AEANAFSVLQH	P22695	P22695	UQCRC2	Cytochrome b-c1 complex subunit 2, mitochondrial
NaN	NaN	NaN	22.67094	22.88116	23.8739	NaN	NaN	NaN	NaN	NaN	NaN	NaN	NaN	NaN	9	843.40865	110.31	AEANSPGKA	Q96GV9	Q96GV9	C5orf30	UNC119-binding protein C5orf30
NaN	NaN	NaN	24.93116	26.82578	26.2722	NaN	NaN	NaN	NaN	NaN	NaN	24.57236	24.76395	24.51761	9	809.39193	160.03	AEAPASPAP	O43524	O43524	FOXO3	Forkhead box protein O3
NaN	NaN	NaN	27.44142	27.09999	26.65281	24.14756	23.88288	24.15437	24.6928	24.84489	24.33231	NaN	NaN	NaN	9	785.35555	114.43	AEAPEGAAA	P30559	P30559	OXTR	Oxytocin receptor
22.95493	23.25176	22.48198	26.63243	27.01457	27.11217	24.3317	23.99835	24.00153	24.43733	24.67401	24.33265	NaN	NaN	NaN	9	956.49673	114.99	AEAPKFPTP	Q8TB22-4;Q8TB22-3;Q8TB22;Q8TB22-2	Q8TB22-4	SPATA20	Spermatogenesis-associated protein 20
NaN	NaN	NaN	24.61616	24.81773	24.29978	NaN	NaN	NaN	NaN	NaN	NaN	NaN	NaN	NaN	9	871.44397	128.75	AEAPPPPPP	Q8NEP3-2;Q8NEP3	REV__Q6ZTA4	DNAAF1	Dynein assembly factor 1, axonemal
NaN	NaN	NaN	27.27551	27.42045	27.53468	NaN	NaN	NaN	24.75659	24.86231	24.78147	NaN	NaN	NaN	9	865.45453	108.7	AEAPPPSVV	Q92841	Q92841	DDX17	Probable ATP-dependent RNA helicase DDX17
NaN	NaN	NaN	24.60868	24.41925	21.43319	NaN	NaN	NaN	23.10593	23.21039	23.00362	24.75598	24.79318	NaN	9	882.4447	111.95	AEAPPSKSP	Q96D71-2;Q96D71-4;Q96D71-3;Q96D71	Q96D71-2	REPS1	RalBP1-associated Eps domain-containing protein 1
NaN	NaN	NaN	23.91798	24.09079	24.03221	NaN	NaN	NaN	NaN	NaN	NaN	NaN	NaN	NaN	9	837.42323	111.65	AEAPPSVAP	Q9P219;Q9P219-3;Q9P219-2	Q9P219	CCDC88C	Protein Daple
24.44613	24.38482	24.02859	27.76446	27.96521	27.97585	25.70115	25.36436	25.95835	26.08079	26.18257	26.32285	NaN	NaN	NaN	9	951.51378	121.62	AEAPQLRPA	Q63ZY3-3;Q63ZY3;Q63ZY3-2	Q63ZY3-3	KANK2	KN motif and ankyrin repeat domain-containing protein 2
NaN	NaN	NaN	24.71523	25.02568	25.02428	NaN	NaN	NaN	NaN	NaN	NaN	23.98902	24.23301	24.1191	9	851.43888	144.35	AEAPVPATP	Q7L311	Q7L311	ARMCX2	Armadillo repeat-containing X-linked protein 2
NaN	NaN	NaN	26.22372	23.75552	26.11912	NaN	NaN	NaN	NaN	NaN	NaN	25.76344	23.67917	25.76073	9	928.46141	183.04	AEAQAQQLA	Q9H7E9	Q9H7E9	C8orf33	UPF0488 protein C8orf33
25.10793	25.04618	25.10805	29.57368	29.93115	29.14565	26.7078	26.70108	27.1548	27.32757	27.20825	27.30217	29.86656	30.10674	29.63834	9	940.53418	120.87	AEAQKLGKP	Q12888;Q12888-3;Q12888-2	Q12888	TP53BP1	Tumor suppressor p53-binding protein 1
NaN	NaN	NaN	24.66704	28.56173	28.20382	26.70253	26.49863	26.59306	NaN	NaN	NaN	29.29259	29.20837	29.24311	9	940.46141	152.89	AEAQLHTTA	Q8IWV7;Q8IWV7-2	Q8IWV7	UBR1	E3 ubiquitin-protein ligase UBR1
NaN	NaN	NaN	24.34793	25.27476	25.3672	NaN	NaN	NaN	NaN	NaN	NaN	NaN	NaN	NaN	10	1145.6193	108.74	AEAQLRFIQA	Q86UX7-2;Q86UX7	Q86UX7-2	FERMT3	Fermitin family homolog 3
NaN	NaN	NaN	26.91079	26.73544	26.17805	NaN	NaN	NaN	NaN	NaN	NaN	26.90862	27.02633	26.62617	9	886.40323	194.92	AEAQPEATA	Q92616	Q92616	GCN1L1	Translational activator GCN1
25.34459	25.16281	25.14534	NaN	NaN	NaN	26.74535	26.81934	26.83111	27.94442	27.70293	27.69677	NaN	NaN	NaN	9	842.42463	133.23	AEARPGATA	Q96C34-2;Q96C34	Q96C34-2	RUNDC1	RUN domain-containing protein 1
25.20131	25.00624	24.80863	29.07697	29.06771	28.82633	26.63256	26.32714	26.69644	NaN	NaN	NaN	NaN	NaN	NaN	9	899.44609	108.74	AEARQSPAA	O95613	O95613	PCNT	Pericentrin
NaN	NaN	NaN	24.42406	24.98298	24.28044	NaN	NaN	NaN	NaN	NaN	NaN	NaN	NaN	NaN	9	779.31197	111.04	AEASATGAC	Q99611	Q99611	SEPHS2	Selenide, water dikinase 2
NaN	NaN	NaN	24.63677	25.23429	24.68191	NaN	NaN	NaN	NaN	NaN	NaN	NaN	NaN	NaN	9	845.41306	111.73	AEASLSATP	Q9BWH6-3;Q9BWH6-2;Q9BWH6	Q9BWH6-3	RPAP1	RNA polymerase II-associated protein 1
NaN	NaN	NaN	NaN	NaN	NaN	NaN	NaN	NaN	NaN	NaN	NaN	25.30362	NaN	25.23892	10	1015.5186	110.87	AEATEPLKSA	P49848-2;P49848;P49848-3	P49848-2	TAF6	Transcription initiation factor TFIID subunit 6
NaN	NaN	NaN	23.79679	24.11259	22.92332	NaN	NaN	NaN	NaN	NaN	NaN	NaN	NaN	NaN	9	963.39676	114.78	AECDSIQQA	Q8NF91-4;Q8NF91;Q8NF91-9;Q8NF91-3;Q8NF91-11;Q8NF91-8;Q8NF91-2	Q8NF91-4	SYNE1	Nesprin-1
NaN	NaN	NaN	27.55421	27.69073	27.00785	24.06686	23.1144	24.49546	25.73348	25.08857	25.23542	NaN	NaN	NaN	9	910.3967	124.98	AECGAFRTG	P26010-2;P26010	P26010-2	ITGB7	Integrin beta-7
NaN	NaN	NaN	27.45333	27.5145	26.78481	NaN	NaN	23.98954	25.25533	24.86769	24.75715	NaN	NaN	NaN	9	960.44471	162.25	AECNAVRQA	P35221;P35221-2;P26232-2;P26232-5;P26232;P26232-3	P35221	CTNNA1;CTNNA2	Catenin alpha-1;Catenin alpha-2
NaN	NaN	NaN	24.9322	25.38979	24.35602	NaN	NaN	NaN	NaN	NaN	NaN	NaN	NaN	NaN	9	914.38038	113.5	AECPNPSTP	O94804	O94804	STK10	Serine/threonine-protein kinase 10
NaN	NaN	NaN	28.56504	28.85754	28.36106	NaN	NaN	NaN	NaN	NaN	NaN	NaN	NaN	NaN	9	993.4702	122.79	AECPPPRQP	Q6EEV4-2;Q6EEV4	Q6EEV4-2	POLR2M	DNA-directed RNA polymerase II subunit GRINL1A, isoforms 4/5
NaN	NaN	NaN	23.90067	24.39944	23.53825	NaN	NaN	NaN	NaN	NaN	NaN	NaN	NaN	NaN	9	974.41274	99.139	AECPRAEEA	O15031	O15031	PLXNB2	Plexin-B2
NaN	NaN	NaN	25.90279	25.56631	24.98889	NaN	NaN	NaN	NaN	NaN	NaN	NaN	NaN	NaN	9	950.4379	106.94	AECTLKESA	P36402-10;P36402-14;P36402-16;P36402-8;P36402-6;P36402-2;Q9UJU2-3;Q9UJU2-7;Q9NQB0-17;P36402-9;P36402-13;P36402-15;Q9UJU2-5;P36402-12;P36402-4;P36402-7;P36402-5;P36402;Q9UJU2-6;Q9UJU2;Q9NQB0-14;Q9NQB0-15;Q9NQB0-10;Q9NQB0-12;Q9NQB0-9;Q9NQB0-4;Q9NQB0-6;Q9NQB0-11;Q9NQB0-2;P36402-11;P36402-3;Q9NQB0-13;Q9NQB0-16;Q9HCS4;Q9NQB0-8;Q9NQB0-7;Q9NQB0-5;Q9NQB0-3;Q9NQB0	P36402-10	TCF7;LEF1;TCF7L2;TCF7L1	Transcription factor 7;Lymphoid enhancer-binding factor 1;Transcription factor 7-like 2;Transcription factor 7-like 1
NaN	NaN	NaN	25.69285	25.96622	25.7015	NaN	NaN	NaN	NaN	NaN	NaN	NaN	NaN	NaN	9	921.40798	100.74	AEDEPPAPP	Q5VY09	Q5VY09	IER5	Immediate early response gene 5 protein
NaN	NaN	NaN	NaN	NaN	NaN	NaN	NaN	NaN	NaN	NaN	NaN	24.39598	24.90582	24.07627	9	843.36103	99.139	AEDGATPSP	P29966	P29966	MARCKS	Myristoylated alanine-rich C-kinase substrate
NaN	NaN	NaN	25.00342	24.98633	24.65064	NaN	NaN	NaN	NaN	NaN	NaN	25.10197	25.34452	25.18226	9	925.36651	107.32	AEDGEFTSA	Q9Y2D5;Q9Y2D5-5;Q9Y2D5-7;Q9Y2D5-6;Q9Y2D5-4	Q9Y2D5	AKAP2	A-kinase anchor protein 2
NaN	NaN	NaN	23.50821	23.30703	22.82724	NaN	NaN	NaN	NaN	NaN	NaN	NaN	NaN	NaN	9	805.34538	107.43	AEDGSAVSA	Q14390;Q9BX51;P19440-3;B5MD39;P36268-2;A6NGU5;P36268;P19440;P36268-3	Q14390	GGTLC2;GGTLC1;GGT1;GGTLC3;GGT2;GGT3P	Gamma-glutamyltransferase light chain 2;Gamma-glutamyltransferase light chain 1;Gamma-glutamyltranspeptidase 1;Gamma-glutamyltranspeptidase 1 heavy chain;Gamma-glutamyltranspeptidase 1 light chain;Putative gamma-glutamyltransferase light chain 3;Inactive gamma-glutamyltranspeptidase 2;Putative gamma-glutamyltranspeptidase 3;Putative gamma-glutamyltranspeptidase 3 heavy chain;Putative gamma-glutam…
NaN	NaN	NaN	25.71474	25.45161	25.40866	NaN	NaN	NaN	NaN	NaN	NaN	NaN	NaN	NaN	9	917.48181	116.52	AEDKASVKA	Q9Y6K9-3;Q9Y6K9;Q9Y6K9-2	Q9Y6K9-3	IKBKG	NF-kappa-B essential modulator
NaN	NaN	NaN	25.43218	26.1325	24.49966	NaN	NaN	NaN	NaN	NaN	NaN	NaN	NaN	NaN	9	970.53351	131.04	AEDLNLLIA	Q16531;Q16531-2	Q16531	DDB1	DNA damage-binding protein 1
NaN	NaN	NaN	25.75967	25.86379	25.59363	NaN	NaN	NaN	NaN	NaN	NaN	25.26949	25.37358	25.24184	9	987.49852	174.16	AEDLNTRVA	Q86XR7-2;Q9Y3B3-2;Q9Y3B3	Q86XR7-2	TMED7	Transmembrane emp24 domain-containing protein 7
NaN	NaN	NaN	26.12867	26.19306	25.7406	NaN	NaN	NaN	NaN	NaN	NaN	25.46722	25.644	25.48665	9	825.38685	139.27	AEDPGPAVA	P48960-2;P48960-3;P48960	P48960-2	CD97	CD97 antigen;CD97 antigen subunit alpha;CD97 antigen subunit beta
NaN	NaN	NaN	NaN	NaN	NaN	NaN	NaN	NaN	NaN	NaN	NaN	25.29376	25.08209	24.56634	9	890.40937	120.15	AEDRAATSA	Q92968	Q92968	PEX13	Peroxisomal membrane protein PEX13
NaN	NaN	NaN	26.55604	26.47248	25.39852	NaN	NaN	NaN	NaN	NaN	NaN	26.06667	25.83125	25.72533	9	1057.5516	138.4	AEDRERLVA	Q9BTZ2-3;Q9BTZ2-7;Q9BTZ2-2;Q9BTZ2-5;Q9BTZ2-8;Q6PKH6;Q6PKH6-2;Q9BTZ2-4;Q9BTZ2	Q9BTZ2-3	DHRS4;DHRS4L2	Dehydrogenase/reductase SDR family member 4;Dehydrogenase/reductase SDR family member 4-like 2
25.1845	25.44604	NaN	28.87807	28.77172	28.13663	26.96047	26.86183	26.87455	27.52828	27.39248	27.31821	29.18116	29.19704	29.06817	9	918.44067	112.41	AEDRGTLSA	P78316-2;P78316	P78316-2	NOP14	Nucleolar protein 14
28.53315	28.39366	28.03412	26.91969	26.93854	28.07664	30.10375	29.9279	29.95699	24.52265	25.14172	24.64053	27.25034	27.3517	26.9764	11	1074.5557	172.56	AEDVLSGKVSA	O00303	O00303	EIF3F	Eukaryotic translation initiation factor 3 subunit F
NaN	NaN	NaN	23.5013	24.29761	23.35151	NaN	NaN	NaN	NaN	NaN	NaN	NaN	NaN	NaN	10	1113.5891	136.75	AEEARRQLAA	Q92974-2;Q92974;Q92974-3	Q92974-2	ARHGEF2	Rho guanine nucleotide exchange factor 2
NaN	NaN	NaN	23.02181	22.81096	22.80876	NaN	NaN	NaN	NaN	NaN	NaN	25.11629	25.24118	25.01176	10	1115.5319	101.43	AEEDAARQRA	Q15149-7;Q15149-8;Q15149-9;Q15149-5;Q15149-4;Q15149-6;Q15149-3;Q15149-2;Q15149	Q15149-7	PLEC	Plectin
NaN	NaN	NaN	25.2641	25.5162	24.66671	25.78626	25.0092	25.73944	26.24023	26.15551	26.25025	NaN	NaN	NaN	9	945.41519	121.53	AEEDGRAQA	Q96EK9	Q96EK9	KTI12	Protein KTI12 homolog
NaN	NaN	NaN	NaN	NaN	NaN	25.46824	25.20202	25.06801	25.93456	25.72432	25.84981	NaN	NaN	NaN	9	1012.4462	117.89	AEEDPPREA	P78314;P78314-3;P78314-4	P78314	SH3BP2	SH3 domain-binding protein 2
NaN	NaN	NaN	25.26792	24.95726	24.14258	NaN	NaN	NaN	NaN	NaN	NaN	NaN	NaN	NaN	10	1083.4833	129.42	AEEDPPREAA	P78314;P78314-3;P78314-4	P78314	SH3BP2	SH3 domain-binding protein 2
NaN	NaN	NaN	26.24118	26.24387	25.72562	NaN	NaN	NaN	NaN	NaN	NaN	25.93283	25.78114	26.22315	11	1156.5724	157.99	AEEEAATRIPA	Q13409-6;Q13409-3;Q13409-7;Q13409-2;Q13409-5;Q13409	Q13409-6	DYNC1I2	Cytoplasmic dynein 1 intermediate chain 2
NaN	NaN	NaN	24.84575	24.4792	24.21453	NaN	NaN	NaN	NaN	NaN	NaN	NaN	NaN	NaN	9	919.37707	149.99	AEEEPSTSA	Q13356	Q13356	PPIL2	Peptidyl-prolyl cis-trans isomerase-like 2
NaN	NaN	NaN	23.86618	24.00179	23.14725	NaN	NaN	NaN	NaN	NaN	NaN	23.79709	23.9266	23.77042	9	1015.5298	119.21	AEEERLKAA	Q96EA4-2;Q96EA4-3;Q96EA4	Q96EA4-2	SPDL1	Protein Spindly
NaN	24.49893	NaN	28.49393	28.32517	27.93405	26.54227	NaN	26.29845	26.99313	27.09617	26.86962	NaN	NaN	NaN	10	1157.6153	128.57	AEERDKRLAA	Q8TD47;P62701	Q8TD47	RPS4Y2;RPS4X	40S ribosomal protein S4, Y isoform 2;40S ribosomal protein S4, X isoform
24.59525	24.77243	24.54239	29.28916	29.40878	29.13912	26.01461	25.83287	26.34211	26.9849	26.65935	26.73363	29.14754	29.13748	28.927	9	992.49271	115.49	AEFAERTVA	P67936;P67936-2	P67936	TPM4	Tropomyosin alpha-4 chain
NaN	NaN	NaN	28.80144	28.8513	28.518	NaN	NaN	NaN	NaN	NaN	NaN	29.05144	28.90982	28.39321	9	1150.5295	169.09	AEFEWENKV	P53618	P53618	COPB1	Coatomer subunit beta
NaN	NaN	NaN	28.26235	28.1043	27.95449	23.49668	23.58038	23.85814	24.3672	24.74648	24.4688	NaN	NaN	NaN	9	908.38758	123.45	AEFGQAESA	P55036	P55036	PSMD4	26S proteasome non-ATPase regulatory subunit 4
28.57011	27.95349	28.3506	NaN	NaN	NaN	29.12556	29.55157	27.98555	28.02237	28.34756	28.69282	NaN	NaN	NaN	9	1066.6063	133.12	AEFIKFTVI	P78347-2;P78347-4;P78347-3;P78347;Q86UP8-3;Q86UP8;Q6EKJ0	P78347-2	GTF2I;GTF2IRD2;GTF2IRD2B	General transcription factor II-I;General transcription factor II-I repeat domain-containing protein 2A;General transcription factor II-I repeat domain-containing protein 2B
NaN	NaN	NaN	25.78097	25.38129	25.33207	NaN	NaN	NaN	NaN	NaN	NaN	25.7891	26.23717	25.54097	9	1040.4451	137.62	AEFNPFSET	O15127	O15127	SCAMP2	Secretory carrier-associated membrane protein 2
NaN	NaN	NaN	NaN	NaN	NaN	NaN	NaN	NaN	NaN	NaN	NaN	25.02652	25.24205	24.83572	9	888.43413	99.799	AEGAFPNLA	Q9BTL4	Q9BTL4	IER2	Immediate early response gene 2 protein
NaN	NaN	NaN	25.21293	25.52537	24.88725	NaN	NaN	NaN	NaN	NaN	NaN	25.27092	25.317	25.23111	9	874.40323	120.65	AEGDISNVA	Q9UBB4-2;Q9UBB4	Q9UBB4-2	ATXN10	Ataxin-10
NaN	NaN	NaN	25.65072	25.83176	25.84163	NaN	NaN	NaN	NaN	NaN	NaN	NaN	NaN	NaN	9	910.476	107.01	AEGLPTPQV	O00533;O00533-2	O00533	CHL1	Neural cell adhesion molecule L1-like protein;Processed neural cell adhesion molecule L1-like protein
NaN	NaN	NaN	NaN	23.21605	22.61284	NaN	NaN	NaN	NaN	NaN	NaN	NaN	NaN	NaN	9	811.3712	99.139	AEGPAEPAA	Q24JP5-4;Q24JP5;Q24JP5-2	Q24JP5-4	TMEM132A	Transmembrane protein 132A
NaN	NaN	NaN	23.76911	23.89615	23.32292	NaN	NaN	NaN	NaN	NaN	NaN	23.33074	23.29137	22.80625	9	802.34571	106.91	AEGPGSSQA	P40222	P40222	TXLNA	Alpha-taxilin
NaN	NaN	NaN	NaN	24.39917	24.47877	NaN	NaN	NaN	NaN	NaN	NaN	NaN	NaN	NaN	9	934.43961	107.01	AEGPNYLTA	O43257	O43257	ZNHIT1	Zinc finger HIT domain-containing protein 1
NaN	NaN	NaN	NaN	NaN	NaN	NaN	NaN	NaN	NaN	NaN	NaN	24.84149	24.93876	24.71701	9	739.35007	96.51	AEGPPAGAA	Q3B7T1-5;Q3B7T1;Q3B7T1-4;Q3B7T1-3	Q3B7T1-5	EDRF1	Erythroid differentiation-related factor 1
NaN	NaN	NaN	24.25104	24.2509	NaN	NaN	NaN	NaN	NaN	NaN	NaN	NaN	NaN	NaN	9	769.36063	106.43	AEGPTGPAA	P46089	REV__Q9UQQ2	GPR3	G-protein coupled receptor 3
NaN	NaN	NaN	NaN	NaN	NaN	NaN	NaN	NaN	NaN	NaN	NaN	25.39979	25.31841	25.40305	9	953.52943	110.22	AEGQLRLPA	Q8NF37	Q8NF37	LPCAT1	Lysophosphatidylcholine acyltransferase 1
26.24173	26.53913	25.92992	29.81495	29.80601	29.10941	28.18329	27.42766	27.73635	28.15369	28.16643	28.26428	28.97596	28.94419	28.61425	9	1065.5203	138.4	AEHENLRTP	Q8NDX1-2;Q8NDX1	Q8NDX1-2	PSD4	PH and SEC7 domain-containing protein 4
NaN	NaN	NaN	25.16127	26.08978	26.17087	NaN	NaN	NaN	NaN	NaN	NaN	NaN	NaN	NaN	9	1042.556	99.136	AEHFSIIRA	Q86XN8;Q86XN8-2;Q86XN8-3	Q86XN8	MEX3D	RNA-binding protein MEX3D
22.70176	23.13765	22.82071	28.60095	29.26024	29.2032	27.60555	27.19929	27.60477	28.60435	28.4601	28.52686	28.66672	28.51972	28.47877	9	1060.5124	188.98	AEHFSMIRA	A1L020;Q6ZN04;Q5U5Q3	Q6ZN04	MEX3A;MEX3B;MEX3C	RNA-binding protein MEX3A;RNA-binding protein MEX3B;RNA-binding E3 ubiquitin-protein ligase MEX3C
NaN	NaN	NaN	NaN	NaN	NaN	23.18371	23.49704	23.71848	NaN	NaN	NaN	NaN	NaN	NaN	9	836.37768	100.37	AEHGAGPQA	Q8IYL2-3;Q8IYL2-2;Q8IYL2	Q8IYL2-3	TRMT44	Probable tRNA (uracil-O(2)-)-methyltransferase
25.80791	26.12299	25.51418	NaN	NaN	NaN	NaN	NaN	NaN	NaN	NaN	NaN	NaN	NaN	NaN	9	979.51272	99.919	AEHGIFLPP	P57076	P57076	C21orf59	UPF0769 protein C21orf59
NaN	NaN	NaN	NaN	NaN	NaN	25.62176	25.14348	25.18975	NaN	NaN	NaN	NaN	NaN	NaN	9	1002.4883	90.761	AEHGSFRVT	Q92622-3;Q92622-2;Q92622	Q92622-3	KIAA0226	Run domain Beclin-1 interacting and cysteine-rich containing protein
NaN	NaN	NaN	NaN	NaN	NaN	NaN	NaN	NaN	NaN	NaN	NaN	24.82415	24.80917	24.66649	9	879.44503	110.61	AEHGSVALP	Q9Y4G6	Q9Y4G6	TLN2	Talin-2
25.82245	26.05321	26.2629	23.94655	24.07725	23.03048	NaN	NaN	NaN	28.39824	28.6813	28.49515	25.20023	25.31025	24.98055	9	1044.524	114.28	AEHKEFITA	Q5JTH9-2;Q5JTH9-3;Q5JTH9	Q5JTH9-2	RRP12	RRP12-like protein
NaN	NaN	NaN	NaN	NaN	NaN	NaN	NaN	NaN	NaN	NaN	NaN	25.4484	25.45723	NaN	9	923.44609	96.19	AEHNAALQA	Q8NBI6	Q8NBI6	XXYLT1	Xyloside xylosyltransferase 1
24.71508	24.61964	24.32086	23.4224	23.60026	22.4132	26.1525	25.96867	26.38195	26.68992	26.83521	26.74778	23.87961	23.89587	23.23984	9	1059.4621	132.57	AEHNDLQYA	P41091;Q2VIR3-2;Q2VIR3	P41091	EIF2S3;EIF2S3L	Eukaryotic translation initiation factor 2 subunit 3;Putative eukaryotic translation initiation factor 2 subunit 3-like protein
31.23415	31.24513	30.90663	32.07038	31.99318	31.8265	32.77296	32.59477	32.719	31.19789	31.23272	30.95546	32.16075	32.01999	32.04133	9	985.49813	187.3	AEHNFVAKA	Q6ZS10	Q6ZS10	CLEC17A	C-type lectin domain family 17, member A
NaN	NaN	NaN	NaN	NaN	NaN	NaN	NaN	NaN	27.73725	27.35347	27.779	NaN	NaN	NaN	9	1018.5196	85.733	AEHPKTHVT	P30510;P30508;Q29960-2;Q29960;P30505;P30504;P30501;Q9TNN7;Q29963;Q29865;Q07000	P30510	HLA-C	HLA class I histocompatibility antigen, Cw-14 alpha chain;HLA class I histocompatibility antigen, Cw-12 alpha chain;HLA class I histocompatibility antigen, Cw-16 alpha chain;HLA class I histocompatibility antigen, Cw-8 alpha chain;HLA class I histocompatibility antigen, Cw-4 alpha chain;HLA class I histocompatibility antigen, Cw-2 alpha chain;HLA class I histocompatibility antigen, Cw-5 alpha cha…
NaN	NaN	NaN	22.85485	22.51925	22.06815	NaN	NaN	NaN	NaN	NaN	NaN	22.80347	22.61917	22.67435	9	996.48762	117.16	AEHSELKSP	Q13487	Q13487	SNAPC2	snRNA-activating protein complex subunit 2
NaN	NaN	NaN	27.40665	27.39632	26.85626	25.30852	25.02454	25.05569	25.84475	25.90288	25.52999	NaN	NaN	NaN	9	918.38316	120.65	AEHSFSNGA	Q8TD26	Q8TD26	CHD6	Chromodomain-helicase-DNA-binding protein 6
NaN	NaN	NaN	26.36973	26.43762	25.94224	NaN	NaN	NaN	NaN	NaN	NaN	NaN	NaN	NaN	9	1065.4403	110.61	AEHSPYYEA	Q12931-2;Q12931	Q12931-2	TRAP1	Heat shock protein 75 kDa, mitochondrial
NaN	NaN	NaN	24.76015	24.18321	23.8147	NaN	NaN	NaN	NaN	NaN	NaN	NaN	NaN	NaN	9	949.41412	117.17	AEHSYAVSS	Q8NAP3	Q8NAP3	ZBTB38	Zinc finger and BTB domain-containing protein 38
NaN	NaN	NaN	25.37345	25.10041	24.45381	NaN	NaN	NaN	NaN	NaN	NaN	NaN	NaN	NaN	9	926.44576	135	AEIAHNVSS	P62910	P62910	RPL32	60S ribosomal protein L32
NaN	NaN	NaN	26.65226	26.66763	26.50288	NaN	NaN	NaN	NaN	NaN	NaN	26.67775	26.65212	26.46047	9	924.50288	110.55	AEIAKHSVA	Q7Z4L5	Q7Z4L5	TTC21B	Tetratricopeptide repeat protein 21B
NaN	NaN	NaN	NaN	NaN	NaN	NaN	NaN	NaN	NaN	NaN	NaN	26.58133	26.61765	26.63326	9	1037.6346	93.162	AEIARILRP	Q6FI81-3;Q6FI81	Q6FI81-3	CIAPIN1	Anamorsin
NaN	NaN	NaN	NaN	23.10172	23.16444	NaN	NaN	NaN	NaN	NaN	NaN	NaN	NaN	NaN	9	849.37159	120.52	AEIASSDSA	P42338	P42338	PIK3CB	Phosphatidylinositol 4,5-bisphosphate 3-kinase catalytic subunit beta isoform
NaN	NaN	NaN	NaN	NaN	NaN	26.60017	26.41238	26.29457	NaN	NaN	NaN	NaN	NaN	NaN	10	928.48656	100.74	AEIASSLPAA	A2VDJ0-6;A2VDJ0-3;A2VDJ0;A2VDJ0-5;A2VDJ0-2	A2VDJ0-6	KIAA0922	Transmembrane protein 131-like
NaN	NaN	NaN	28.62397	28.96488	28.8393	NaN	NaN	NaN	NaN	NaN	NaN	NaN	NaN	NaN	9	899.46001	105.2	AEIDAITAP	Q8N3X1;Q8N3X1-2	Q8N3X1	FNBP4	Formin-binding protein 4
NaN	NaN	NaN	NaN	NaN	NaN	NaN	NaN	NaN	24.70055	25.10984	24.99779	NaN	NaN	NaN	9	1004.5291	116.73	AEIDLFRAA	Q53HC5	Q53HC5	KLHL26	Kelch-like protein 26
27.48976	27.65246	27.24472	31.37958	31.2282	31.08866	29.67295	29.16852	29.22759	31.31673	31.28808	31.1751	31.1121	31.21431	30.87877	9	1029.5567	140.5	AEIDRRISA	Q9NS73-3;Q9NS73-2;Q9NS73-5;Q9NS73	Q9NS73-3	MBIP	MAP3K12-binding inhibitory protein 1
NaN	NaN	NaN	23.40028	23.05388	NaN	NaN	NaN	NaN	NaN	NaN	NaN	24.13203	24.76663	NaN	13	1207.4841	100.25	AEIDSDDTGGSAA	P33176	P33176	KIF5B	Kinesin-1 heavy chain
NaN	NaN	NaN	28.70088	28.58696	28.50881	26.4757	26.09943	25.75473	25.07826	25.43867	25.10785	NaN	NaN	NaN	9	979.48623	111.73	AEIEDPPIP	Q92922	Q92922	SMARCC1	SWI/SNF complex subunit SMARCC1
NaN	NaN	NaN	23.65447	23.73355	23.05955	NaN	NaN	NaN	NaN	NaN	NaN	NaN	NaN	NaN	9	970.49713	101.54	AEIEDVKPA	Q16795	Q16795	NDUFA9	NADH dehydrogenase [ubiquinone] 1 alpha subcomplex subunit 9, mitochondrial
NaN	NaN	NaN	26.92581	27.19704	26.77944	NaN	NaN	NaN	NaN	NaN	NaN	NaN	NaN	NaN	9	787.3712	113.1	AEIEGAGAA	O60841	O60841	EIF5B	Eukaryotic translation initiation factor 5B
NaN	NaN	NaN	26.551	26.36746	25.90072	NaN	NaN	NaN	NaN	NaN	NaN	26.22544	25.97053	25.82784	9	1065.4549	120.92	AEIEHHEMA	Q86U86-6;Q86U86-5;Q86U86-4;Q86U86-7;Q86U86-3;Q86U86-9;Q86U86-2;Q86U86-8;Q86U86	Q86U86-6	PBRM1	Protein polybromo-1
NaN	NaN	NaN	29.80061	29.2291	28.99709	27.80723	27.51488	27.71941	28.30709	28.42966	28.328	31.24389	31.27941	31.13913	9	1065.5342	136.99	AEIEKFDKS	P62328;O14604	P62328	TMSB4X;TMSB4Y	Thymosin beta-4;Hematopoietic system regulatory peptide;Thymosin beta-4, Y-chromosomal
NaN	NaN	NaN	NaN	NaN	NaN	NaN	NaN	NaN	NaN	NaN	NaN	27.77574	27.77643	27.51232	10	1193.6292	172.98	AEIEKFDKSK	P62328;O14604	P62328	TMSB4X;TMSB4Y	Thymosin beta-4;Hematopoietic system regulatory peptide;Thymosin beta-4, Y-chromosomal
NaN	NaN	NaN	NaN	NaN	NaN	NaN	NaN	NaN	24.62829	24.54934	24.67471	25.888	26.01048	25.57418	11	1306.7133	172.61	AEIEKFDKSKL	P62328;O14604	P62328	TMSB4X;TMSB4Y	Thymosin beta-4;Hematopoietic system regulatory peptide;Thymosin beta-4, Y-chromosomal
NaN	NaN	NaN	NaN	NaN	NaN	NaN	NaN	NaN	23.91196	24.27277	23.91232	28.16696	28.11649	28.12258	12	1434.8082	217.14	AEIEKFDKSKLK	P62328;O14604	P62328	TMSB4X;TMSB4Y	Thymosin beta-4;Hematopoietic system regulatory peptide;Thymosin beta-4, Y-chromosomal
NaN	NaN	NaN	NaN	NaN	NaN	NaN	NaN	NaN	NaN	NaN	NaN	26.12538	25.88059	NaN	14	1663.9509	84.508	AEIEKFDKSKLKKT	P62328;O14604	P62328	TMSB4X;TMSB4Y	Thymosin beta-4;Hematopoietic system regulatory peptide;Thymosin beta-4, Y-chromosomal
NaN	NaN	NaN	NaN	NaN	NaN	NaN	NaN	NaN	NaN	NaN	NaN	26.46879	26.5532	26.09092	16	1894.0411	146.3	AEIEKFDKSKLKKTET	P62328;O14604	P62328	TMSB4X;TMSB4Y	Thymosin beta-4;Hematopoietic system regulatory peptide;Thymosin beta-4, Y-chromosomal
NaN	NaN	NaN	NaN	NaN	NaN	NaN	NaN	NaN	NaN	NaN	NaN	25.29967	25.39784	25.31005	20	2393.2802	190.83	AEIEKFDKSKLKKTETQEKN	P62328;O14604	P62328	TMSB4X;TMSB4Y	Thymosin beta-4;Hematopoietic system regulatory peptide;Thymosin beta-4, Y-chromosomal
NaN	NaN	NaN	NaN	24.59514	24.33299	NaN	NaN	NaN	NaN	NaN	NaN	24.47215	24.59912	24.09917	9	1001.5029	119.41	AEIENLSQV	Q9BYX4	Q9BYX4	IFIH1	Interferon-induced helicase C domain-containing protein 1
NaN	NaN	NaN	24.06751	24.2627	23.17487	NaN	NaN	NaN	NaN	NaN	NaN	23.83055	24.56958	23.64834	9	956.44509	129.47	AEIEPEAQA	Q8N1F8-2;Q8N1F8	Q8N1F8-2	STK11IP	Serine/threonine-protein kinase 11-interacting protein
NaN	NaN	NaN	24.61908	25.24674	25.26785	NaN	NaN	NaN	NaN	NaN	NaN	NaN	NaN	NaN	12	1294.7245	85.67	AEIIPQNQKAIA	O75947-2;O75947	O75947-2	ATP5H	ATP synthase subunit d, mitochondrial
NaN	NaN	NaN	27.94592	23.67217	22.83329	NaN	NaN	NaN	NaN	NaN	NaN	NaN	NaN	NaN	9	1000.5553	139.97	AEIISEIRA	Q9Y6K5	Q9Y6K5	OAS3	2-5-oligoadenylate synthase 3
23.29193	22.90813	23.19702	27.90639	27.79445	27.46918	24.83123	24.97583	24.9032	25.70131	25.24811	25.43157	NaN	NaN	NaN	9	988.48254	121.09	AEIKNSQEA	Q92990	Q92990	GLMN	Glomulin
NaN	NaN	NaN	27.16586	27.25106	26.02088	NaN	NaN	NaN	24.98307	25.07304	24.80001	NaN	NaN	NaN	9	1056.5928	117.76	AEIKRLQEA	Q5VT06	Q5VT06	CEP350	Centrosome-associated protein 350
27.1849	27.14073	26.94514	NaN	NaN	NaN	27.96703	27.92541	27.94369	28.11257	28.29097	28.17002	NaN	NaN	NaN	10	1112.6805	126.39	AEIKVKLIEA	Q9BPX3	Q9BPX3	NCAPG	Condensin complex subunit 3
NaN	NaN	NaN	NaN	NaN	NaN	NaN	NaN	NaN	24.84048	24.08351	NaN	NaN	NaN	NaN	10	1072.5877	140.11	AEILRSLNSA	O43149;O43149-2	O43149	ZZEF1	Zinc finger ZZ-type and EF-hand domain-containing protein 1
NaN	NaN	NaN	28.55358	28.47607	NaN	25.06825	24.9232	25.20959	25.61543	26.38247	25.95269	24.34834	24.63827	23.65524	9	1018.5117	136.75	AEILSEMRA	Q9Y6K5	Q9Y6K5	OAS3	2-5-oligoadenylate synthase 3
NaN	NaN	NaN	NaN	NaN	NaN	NaN	NaN	NaN	NaN	NaN	NaN	25.15263	25.18533	25.13187	10	1043.4996	104.2	AEINANRADA	Q13409-6;Q13409-3;Q13409-7;Q13409-2;Q13409-5;Q13409	Q13409-6	DYNC1I2	Cytoplasmic dynein 1 intermediate chain 2
NaN	NaN	NaN	NaN	23.48247	23.72941	NaN	NaN	NaN	NaN	NaN	NaN	NaN	NaN	NaN	9	934.44298	106.36	AEINATMSV	Q9NVA2;Q9NVA2-2	Q9NVA2	11-Sep	Septin-11
25.59491	24.52474	24.78566	27.3878	28.44028	27.91923	26.73738	26.01878	25.91223	27.13761	26.36626	26.4897	NaN	NaN	NaN	9	919.40693	129.77	AEINGTMNA	Q14141-2;Q14141-4;Q14141;Q14141-3	Q14141-2	6-Sep	Septin-6
NaN	NaN	NaN	NaN	NaN	NaN	NaN	NaN	NaN	23.77997	24.01606	NaN	NaN	NaN	NaN	11	1102.5619	107.45	AEIQAGKTSQA	Q6ZQN7	Q6ZQN7	SLCO4C1	Solute carrier organic anion transporter family member 4C1
NaN	NaN	NaN	NaN	NaN	NaN	NaN	NaN	NaN	NaN	NaN	NaN	26.82384	26.76787	26.76674	9	1053.5091	102	AEIQELHQS	O60826	O60826	CCDC22	Coiled-coil domain-containing protein 22
NaN	NaN	NaN	NaN	23.68817	23.06733	NaN	NaN	NaN	NaN	NaN	NaN	NaN	NaN	NaN	10	1159.6197	112.11	AEIQKRLSES	P49590-2;P49590	P49590-2	HARS2	Probable histidine--tRNA ligase, mitochondrial
26.81078	26.95549	26.6539	30.94412	31.17206	30.80939	28.29421	28.16873	28.48193	28.88699	28.9735	28.96997	31.09289	31.06195	30.86946	9	985.51926	162.97	AEIRAINEA	P08133-2;P08133	P08133-2	ANXA6	Annexin A6
25.8602	26.0813	25.58497	NaN	NaN	NaN	NaN	NaN	NaN	NaN	NaN	NaN	NaN	NaN	NaN	9	1036.6029	99.136	AEIRHVLVT	P60660-2;P60660	P60660-2	MYL6	Myosin light polypeptide 6
24.92003	24.98264	24.69986	29.21605	29.58077	29.33975	26.83918	26.22138	26.39846	27.30739	27.54532	27.22601	29.66345	29.64595	29.59548	16	1670.9679	162.94	AEIRLVSKDGKSKGIA	P19338	P19338	NCL	Nucleolin
27.72227	27.96642	27.66838	NaN	NaN	NaN	NaN	NaN	NaN	29.6261	29.73586	29.60712	NaN	NaN	NaN	9	1063.5774	102.46	AEIRRFSSV	Q9H977	Q9H977	WDR54	WD repeat-containing protein 54
NaN	NaN	NaN	NaN	NaN	NaN	29.91528	29.43682	29.24411	NaN	NaN	NaN	NaN	NaN	NaN	9	932.5001	104.44	AEISAMLKA	Q99575	Q99575	POP1	Ribonucleases P/MRP protein subunit POP1
25.71043	25.14868	25.4508	30.90167	30.81757	30.44174	29.5394	29.00691	28.65533	27.70207	27.85525	27.64224	28.86065	29.12216	28.4906	9	983.50361	180.34	AEISHTQKA	P01850;A0A5B9	P01850	TRBC1;TRBC2	T-cell receptor beta-1 chain C region;T-cell receptor beta-2 chain C region
NaN	NaN	NaN	NaN	24.64988	24.8387	NaN	NaN	NaN	NaN	NaN	NaN	24.76167	24.91013	24.56663	9	869.44945	143.23	AEISPGSLP	Q96RT1-6;Q96RT1-4;Q96RT1-9;Q96RT1-2;Q96RT1;Q96RT1-8;Q96RT1-7;Q96RT1-5;Q96RT1-3	Q96RT1-6	ERBB2IP	Protein LAP2
NaN	NaN	NaN	24.26091	24.23169	24.25371	NaN	NaN	NaN	NaN	NaN	NaN	NaN	NaN	23.8919	12	1140.6027	131.41	AEISPGSLPVTA	Q96RT1-6;Q96RT1-4;Q96RT1-9;Q96RT1-2;Q96RT1;Q96RT1-8;Q96RT1-7;Q96RT1-5;Q96RT1-3	Q96RT1-6	ERBB2IP	Protein LAP2
NaN	NaN	NaN	NaN	NaN	NaN	NaN	NaN	NaN	NaN	NaN	NaN	23.1404	23.38495	23.30841	10	987.52368	111.06	AEISSKSPVA	Q13011	Q13011	ECH1	Delta(3,5)-Delta(2,4)-dienoyl-CoA isomerase, mitochondrial
NaN	NaN	NaN	NaN	24.19513	24.05267	NaN	NaN	NaN	NaN	NaN	NaN	NaN	NaN	NaN	9	932.48148	114.78	AEISSLQSV	Q08378-4;Q08378-2;Q08378	Q08378-4	GOLGA3	Golgin subfamily A member 3
NaN	NaN	NaN	NaN	NaN	NaN	25.16955	24.93742	24.76674	NaN	NaN	NaN	NaN	NaN	NaN	11	1159.5873	100.25	AEKADGFVNLP	Q8WWN9;Q8WWN9-2	Q8WWN9	IPCEF1	Interactor protein for cytohesin exchange factors 1
NaN	NaN	NaN	27.04687	27.28419	26.8889	24.58239	24.38956	24.43435	25.00406	24.87347	24.99632	26.7406	26.64389	26.73234	9	857.49707	138.4	AEKALGKAA	Q9BY42	Q9BY42	RTFDC1	Protein RTF2 homolog
NaN	NaN	NaN	29.18149	29.42506	28.74021	NaN	NaN	NaN	NaN	NaN	NaN	NaN	NaN	NaN	9	882.39055	173.48	AEKCFGTGA	P78527-2;P78527	P78527-2	PRKDC	DNA-dependent protein kinase catalytic subunit
NaN	NaN	NaN	NaN	NaN	NaN	NaN	NaN	NaN	NaN	NaN	NaN	23.07514	23.25286	22.94607	9	860.42396	108.46	AEKDALSGA	O75146-2;O75146	O75146-2	HIP1R	Huntingtin-interacting protein 1-related protein
26.40171	25.98274	25.5386	27.62902	28.17855	27.83647	27.98501	27.51518	27.61547	27.97509	28.35754	27.96229	29.01529	28.99445	28.55069	9	961.50803	159.58	AEKEKTVSA	Q6PID6	Q6PID6	TTC33	Tetratricopeptide repeat protein 33
NaN	NaN	NaN	NaN	NaN	NaN	NaN	NaN	NaN	NaN	NaN	NaN	24.1779	24.34489	23.59696	10	1063.522	108.98	AEKEMTSVVA	Q9UIF9-2;Q9UIF9-3;Q9UIF9	Q9UIF9-2	BAZ2A	Bromodomain adjacent to zinc finger domain protein 2A
26.41798	26.56692	26.19037	31.42217	31.1045	27.0873	28.62708	28.31855	28.50552	NaN	NaN	NaN	27.78694	27.92654	27.88373	9	1100.5938	120.99	AEKERLREA	Q9HCM4-2;Q9HCM4-4;Q9HCM4-3;Q9HCM4	Q9HCM4-2	EPB41L5	Band 4.1-like protein 5
NaN	NaN	NaN	NaN	NaN	NaN	NaN	NaN	NaN	NaN	NaN	NaN	26.4874	26.58606	26.41947	10	913.45051	105.14	AEKGEPAAAA	P29966	P29966	MARCKS	Myristoylated alanine-rich C-kinase substrate
23.42201	22.87622	23.12843	26.17446	26.25778	25.92314	25.0895	24.43243	24.70134	NaN	NaN	NaN	27.18225	27.13183	26.85721	9	786.38718	120.46	AEKGGAPSA	Q06889-2;Q06889	Q06889-2	EGR3	Early growth response protein 3
24.78412	24.8998	25.21286	28.71476	28.51998	28.0531	NaN	NaN	NaN	27.00002	27.16911	26.97147	29.0295	29.02602	28.88186	9	935.43486	134.48	AEKGNFEAA	P41002	P41002	CCNF	Cyclin-F
NaN	NaN	NaN	23.92651	23.62199	23.366	NaN	NaN	NaN	NaN	NaN	NaN	24.23674	24.09603	24.0264	9	1040.5403	107.01	AEKHNFAKP	Q9NWX6	Q9NWX6	THG1L	Probable tRNA(His) guanylyltransferase
NaN	NaN	NaN	23.40315	NaN	NaN	NaN	NaN	NaN	NaN	NaN	NaN	NaN	NaN	NaN	9	930.46583	85.862	AEKIPGEST	Q9NQR4	Q9NQR4	NIT2	Omega-amidase NIT2
NaN	NaN	NaN	25.19118	25.0525	24.94913	NaN	NaN	NaN	NaN	NaN	NaN	25.24714	25.38044	25.02555	9	951.46616	138.06	AEKLGGQSY	Q7Z5G4-3;Q7Z5G4	Q7Z5G4-3	GOLGA7	Golgin subfamily A member 7
NaN	NaN	NaN	25.57946	25.96177	25.209	NaN	NaN	NaN	NaN	NaN	NaN	NaN	NaN	NaN	9	884.49673	131.06	AEKLPGATV	O15040-2;O15040	O15040-2	TECPR2	Tectonin beta-propeller repeat-containing protein 2
NaN	NaN	NaN	24.34238	24.4381	23.59798	NaN	NaN	NaN	NaN	NaN	NaN	24.23951	24.35003	23.74991	9	935.40185	133.05	AEKMDANSA	Q9UBD5-3;Q9UBD5;Q9UBD5-2	Q9UBD5-3	ORC3	Origin recognition complex subunit 3
NaN	NaN	NaN	26.31467	26.10749	25.61888	NaN	NaN	NaN	NaN	NaN	NaN	26.00496	25.95901	25.72356	9	951.43315	116.25	AEKMNTTSA	Q92608	Q92608	DOCK2	Dedicator of cytokinesis protein 2
NaN	NaN	NaN	27.75462	28.60865	28.20107	NaN	NaN	NaN	NaN	NaN	NaN	NaN	NaN	NaN	9	981.45897	118.74	AEKNAFISC	Q9NV70-2;Q9NV70	Q9NV70-2	EXOC1	Exocyst complex component 1
NaN	NaN	NaN	26.13195	26.75812	26.73686	NaN	NaN	NaN	NaN	NaN	NaN	NaN	NaN	NaN	9	1021.5444	113.7	AEKNFLTTV	Q99549;Q99549-2	Q99549	MPHOSPH8	M-phase phosphoprotein 8
NaN	NaN	NaN	25.62898	26.46571	25.53347	NaN	NaN	NaN	NaN	NaN	NaN	26.21097	26.32843	26.07718	9	916.46543	120.87	AEKPAFGTP	Q68EM7-2;Q68EM7-6;Q68EM7-5;Q68EM7	Q68EM7-2	ARHGAP17	Rho GTPase-activating protein 17
NaN	NaN	NaN	NaN	23.4853	NaN	NaN	NaN	NaN	NaN	NaN	NaN	NaN	NaN	NaN	9	925.52328	110.22	AEKPLQVAA	Q99836-3;Q99836-5;Q99836;Q99836-6	Q99836-3	MYD88	Myeloid differentiation primary response protein MyD88
NaN	NaN	NaN	25.75672	25.54948	25.09366	22.33655	22.24357	22.19821	23.18388	23.24832	23.18792	25.14305	25.67419	25.33002	9	1022.5033	149.4	AEKQEQPPP	Q8TB68-2;Q8TB68	Q8TB68-2	PRR7	Proline-rich protein 7
NaN	NaN	NaN	26.76243	27.04947	26.56015	NaN	NaN	NaN	NaN	NaN	NaN	26.99237	26.88995	26.93202	9	945.51311	119.29	AEKSITQVA	Q9Y4E5-2;Q9Y4E5	Q9Y4E5-2	ZNF451	Zinc finger protein 451
NaN	NaN	NaN	25.29151	24.77022	24.48161	NaN	NaN	NaN	27.64348	28.02184	27.80027	NaN	NaN	NaN	9	1023.5349	102.62	AEKSRTYVA	P40222	P40222	TXLNA	Alpha-taxilin
NaN	NaN	NaN	23.12838	23.91561	NaN	NaN	NaN	NaN	NaN	NaN	NaN	NaN	23.6698	NaN	14	1385.7151	161.51	AEKVANAESLNAIG	P02786	P02786	TFRC	Transferrin receptor protein 1;Transferrin receptor protein 1, serum form
NaN	NaN	NaN	23.78746	24.65141	23.83923	NaN	NaN	NaN	NaN	NaN	NaN	NaN	NaN	NaN	9	1109.5029	114.28	AEKYEWDVA	P13639	P13639	EEF2	Elongation factor 2
NaN	NaN	NaN	25.02644	25.45341	25.62909	NaN	NaN	NaN	NaN	NaN	NaN	25.46183	25.24144	24.98177	9	1021.5444	114.28	AEKYQTVIA	P37268;P37268-3;P37268-2;P37268-4	P37268	FDFT1	Squalene synthase
NaN	NaN	NaN	25.24169	24.83894	24.55777	NaN	NaN	NaN	NaN	NaN	NaN	24.98637	25.04852	25.05556	9	956.50394	126.67	AELAQQRAA	Q5K4L6-3;Q5K4L6-2;Q5K4L6	Q5K4L6-3	SLC27A3	Long-chain fatty acid transport protein 3
NaN	NaN	NaN	28.31112	28.34253	27.91388	23.98989	24.17934	23.52145	26.32253	26.23696	26.10865	NaN	NaN	NaN	10	1024.4713	101.33	AELDSVFSSA	P52594-3;P52594;P52594-4;P52594-2	P52594-3	AGFG1	Arf-GAP domain and FG repeat-containing protein 1
NaN	NaN	NaN	NaN	NaN	NaN	23.70419	24.04993	24.01623	24.49552	21.42598	24.49467	NaN	NaN	NaN	9	956.5291	129.47	AELEGLVRA	P46459-2;P46459	P46459-2	NSF	Vesicle-fusing ATPase
NaN	NaN	NaN	24.91306	25.15588	24.70541	NaN	NaN	NaN	NaN	NaN	NaN	NaN	24.7124	24.99731	10	1100.5462	108.57	AELEGREQVA	Q9BRZ2	Q9BRZ2	TRIM56	E3 ubiquitin-protein ligase TRIM56
NaN	NaN	NaN	26.54253	26.03532	25.79156	NaN	23.3141	23.65327	NaN	NaN	NaN	NaN	NaN	NaN	9	998.48552	131.22	AELEKHMAA	Q9P2E9-3;Q9P2E9-2;Q9P2E9	Q9P2E9-3	RRBP1	Ribosome-binding protein 1
NaN	NaN	NaN	26.15151	27.08335	26.70886	NaN	NaN	NaN	NaN	NaN	NaN	26.37063	26.6584	26.36078	10	1115.5823	136.57	AELEKQLSQA	O95466;O95466-2;O95466-3	O95466	FMNL1	Formin-like protein 1
26.5942	26.66425	26.76976	30.78285	30.76161	30.50664	NaN	NaN	NaN	NaN	NaN	NaN	30.83823	30.82487	30.49772	9	904.45018	122.44	AELEKSSAA	O75330-4;O75330-2;O75330;O75330-3	O75330-4	HMMR	Hyaluronan mediated motility receptor
NaN	NaN	NaN	24.68153	24.5322	24.86155	NaN	NaN	NaN	NaN	NaN	NaN	NaN	NaN	NaN	9	989.43756	128.57	AELETPMEA	Q6ZNJ1-2;Q6ZNJ1-3;Q6ZNJ1	Q6ZNJ1-2	NBEAL2	Neurobeachin-like protein 2
NaN	NaN	NaN	26.57499	27.2971	27.01372	NaN	NaN	NaN	25.49262	25.55693	25.41989	NaN	NaN	NaN	9	867.44503	104.45	AELGALHSA	P38484	P38484	IFNGR2	Interferon gamma receptor 2
NaN	NaN	NaN	27.12475	27.46412	27.4715	23.81333	23.69179	23.73727	NaN	NaN	NaN	NaN	NaN	NaN	9	960.50288	107.9	AELGTFPRA	Q9NUP1	Q9NUP1	BLOC1S4	Biogenesis of lysosome-related organelles complex 1 subunit 4
NaN	NaN	NaN	24.13946	24.39944	24.55028	NaN	NaN	NaN	NaN	NaN	NaN	NaN	NaN	NaN	14	1513.894	75.669	AELLSAVKRSLART	Q8NBN3-3;Q8NBN3	Q8NBN3-3	TMEM87A	Transmembrane protein 87A
27.41305	27.78357	27.02739	26.16687	26.9824	27.44364	28.6618	28.34367	28.47908	29.07357	29.11605	29.13149	27.59178	27.8256	27.09134	9	969.56073	126.41	AELQRLVAA	Q9Y5J9	Q9Y5J9	TIMM8B	Mitochondrial import inner membrane translocase subunit Tim8 B
NaN	NaN	NaN	NaN	NaN	NaN	25.29618	25.03821	25.28253	25.9695	26.24182	26.08042	28.39174	28.45568	28.21452	10	1188.6364	137.06	AELQRRFQAA	B0I1T2	B0I1T2	MYO1G	Unconventional myosin-Ig;Minor histocompatibility antigen HA-2
26.20187	26.41851	25.77465	NaN	NaN	NaN	27.4739	27.22738	27.22977	28.15446	28.08725	28.04568	29.61175	29.59884	29.52673	9	957.52434	140.5	AELQSRLAA	Q8IUR0	Q8IUR0	TRAPPC5	Trafficking protein particle complex subunit 5
NaN	NaN	NaN	26.13975	25.52916	25.66796	NaN	NaN	NaN	23.5122	24.09434	20.87343	NaN	NaN	NaN	9	967.50869	114.28	AELQTKHAA	O95613;O95613-2	O95613	PCNT	Pericentrin
NaN	NaN	NaN	26.46633	26.89458	27.05621	23.85937	23.47333	23.4985	23.78626	24.00719	23.98285	NaN	NaN	NaN	9	928.48656	117.4	AELSQPLTA	Q15291	Q15291	RBBP5	Retinoblastoma-binding protein 5
NaN	NaN	NaN	NaN	NaN	NaN	25.01852	24.4742	24.58618	NaN	NaN	NaN	NaN	NaN	NaN	9	1028.5291	136.27	AELWKNPTA	O00762-2;O00762-3;O00762-4;O00762	O00762-2	UBE2C	Ubiquitin-conjugating enzyme E2 C
NaN	NaN	NaN	NaN	NaN	NaN	25.10881	24.85343	24.5686	27.31864	25.20105	24.90412	NaN	NaN	NaN	10	1054.4971	110.12	AELYGPFTSA	O95400	O95400	CD2BP2	CD2 antigen cytoplasmic tail-binding protein 2
NaN	NaN	NaN	23.7958	23.83306	23.3692	NaN	NaN	NaN	NaN	NaN	NaN	NaN	NaN	NaN	9	905.38005	127.31	AEMDPTTAA	Q9H7Z6;Q9H7Z6-2	Q9H7Z6	KAT8	Histone acetyltransferase KAT8
NaN	NaN	NaN	NaN	NaN	NaN	24.6075	24.40295	24.98046	27.0167	26.18939	27.02475	NaN	NaN	NaN	9	1032.5274	111.06	AEMEKQKVA	Q9H3S7	Q9H3S7	PTPN23	Tyrosine-protein phosphatase non-receptor type 23
NaN	NaN	NaN	26.11497	27.04635	27.09063	NaN	NaN	NaN	NaN	NaN	NaN	26.26017	26.30222	26.28542	9	945.49535	115.49	AEMNGKLIA	Q9Y6Y0	Q9Y6Y0	IVNS1ABP	Influenza virus NS1A-binding protein
25.10817	24.87375	NaN	NaN	NaN	24.90366	NaN	NaN	NaN	NaN	NaN	NaN	NaN	NaN	NaN	10	1016.5325	117.81	AEMNGKLIAA	Q9Y6Y0	Q9Y6Y0	IVNS1ABP	Influenza virus NS1A-binding protein
NaN	NaN	NaN	NaN	NaN	NaN	NaN	NaN	NaN	NaN	NaN	NaN	22.73991	22.7728	22.85011	9	833.35892	120.65	AEMSPAASA	O14862	O14862	AIM2	Interferon-inducible protein AIM2
26.20215	25.86254	25.80109	26.16039	26.31081	25.3674	26.25627	26.23954	19.80393	NaN	NaN	NaN	26.26653	26.60978	26.0125	9	1008.4732	128.12	AEMTTRMVA	P40306	P40306	PSMB10	Proteasome subunit beta type-10
24.96543	24.21926	24.58164	22.54642	NaN	NaN	26.56937	25.64124	26.53998	26.72051	26.46392	26.72728	NaN	NaN	NaN	9	845.4243	136.39	AENAKATAA	Q9HCM1	Q9HCM1	KIAA1551	Uncharacterized protein KIAA1551
NaN	NaN	NaN	24.24133	24.70192	24.36633	NaN	NaN	NaN	NaN	NaN	NaN	NaN	NaN	NaN	10	1066.4567	120.87	AENDFSVSQA	Q8NE71-2;Q8NE71	Q8NE71-2	ABCF1	ATP-binding cassette sub-family F member 1
NaN	NaN	NaN	25.36586	25.67595	25.70343	NaN	NaN	NaN	NaN	NaN	NaN	NaN	NaN	NaN	9	1061.5142	135.79	AENEFSLRP	P41212	P41212	ETV6	Transcription factor ETV6
NaN	NaN	NaN	NaN	NaN	NaN	28.26307	28.4122	28.82769	28.96868	28.82575	28.92425	NaN	NaN	NaN	9	935.45599	135.71	AENKTTTTA	Q9H0A0-2;Q9H0A0	Q9H0A0-2	NAT10	N-acetyltransferase 10
NaN	NaN	NaN	23.71177	23.97141	NaN	NaN	NaN	NaN	NaN	NaN	NaN	24.3232	24.28065	24.2501	12	1215.603	105.2	AENMAQRGIGVA	Q9UBB9;Q9UBB9-2	Q9UBB9	TFIP11	Tuftelin-interacting protein 11
NaN	NaN	NaN	25.20068	25.27338	25.18215	NaN	NaN	NaN	28.16361	27.91661	27.95964	26.2776	26.42549	25.9105	9	941.5182	112.11	AENPKLISA	Q6P158	Q6P158	DHX57	Putative ATP-dependent RNA helicase DHX57
NaN	NaN	NaN	25.60527	25.69136	25.39542	NaN	NaN	NaN	NaN	NaN	NaN	NaN	NaN	NaN	9	954.52468	89.542	AENRPAVKA	Q13488-2;Q13488	Q13488-2	TCIRG1	V-type proton ATPase 116 kDa subunit a isoform 3
NaN	NaN	NaN	NaN	23.7144	24.22066	NaN	NaN	NaN	NaN	NaN	NaN	NaN	NaN	NaN	9	915.46616	125.58	AENSLLQAA	Q6YHU6-2;Q6YHU6-3;Q6YHU6;Q6YHU6-5	Q6YHU6-2	THADA	Thyroid adenoma-associated protein
NaN	NaN	NaN	NaN	NaN	23.37663	NaN	NaN	NaN	NaN	NaN	NaN	NaN	NaN	NaN	9	829.393	127.12	AEQAQAAAA	Q9UQL6-2;Q9UQL6;Q9UQL6-3	Q9UQL6-2	HDAC5	Histone deacetylase 5
NaN	NaN	NaN	26.52641	26.34672	25.80144	24.3179	23.853	24.01461	24.71172	24.49204	24.56587	26.42066	26.56074	26.41764	9	917.48181	117.89	AEQATTVKA	Q2NL68	Q2NL68	PROSER3	Proline and serine-rich protein 3
NaN	NaN	NaN	25.49219	25.25681	25.4353	NaN	NaN	NaN	23.01679	23.41132	23.2029	24.58371	24.59218	24.66405	9	917.45666	145.16	AEQAVSRSA	Q9H939-2;Q9H939	Q9H939-2	PSTPIP2	Proline-serine-threonine phosphatase-interacting protein 2
NaN	NaN	NaN	NaN	24.12983	24.84776	NaN	NaN	NaN	NaN	NaN	NaN	NaN	NaN	NaN	9	1067.4957	139.74	AEQEKFLTC	Q14571;Q14573;Q14643-4;Q14643-3;Q14643-8;Q14643-7;Q14643-5;Q14643-6;Q14643-2;Q14643	Q14571	ITPR2;ITPR3;ITPR1	Inositol 1,4,5-trisphosphate receptor type 2;Inositol 1,4,5-trisphosphate receptor type 3;Inositol 1,4,5-trisphosphate receptor type 1
NaN	NaN	NaN	NaN	NaN	NaN	NaN	NaN	NaN	22.58001	NaN	NaN	NaN	NaN	NaN	9	986.53966	96.311	AEQKKLEAA	P15559-3;P15559-2;P15559	P15559-3	NQO1	NAD(P)H dehydrogenase [quinone] 1
NaN	NaN	NaN	NaN	24.01308	24.20747	NaN	NaN	NaN	NaN	NaN	NaN	NaN	NaN	NaN	9	913.4869	134.08	AEQLAQIAA	P52565;P52565-2	P52565	ARHGDIA	Rho GDP-dissociation inhibitor 1
NaN	NaN	NaN	27.64086	27.53764	27.59071	NaN	NaN	NaN	NaN	NaN	NaN	NaN	NaN	NaN	9	1066.4971	108.74	AEQPYFIEA	Q7Z4L5	Q7Z4L5	TTC21B	Tetratricopeptide repeat protein 21B
NaN	NaN	NaN	24.98785	24.70662	25.34364	NaN	NaN	NaN	NaN	NaN	NaN	25.03276	25.10877	24.96093	9	956.50394	127.46	AERALQAQA	Q02833-3;Q02833-2;Q02833	Q02833-3	RASSF7	Ras association domain-containing protein 7
NaN	NaN	NaN	NaN	NaN	NaN	27.34824	27.4773	27.57542	NaN	NaN	NaN	29.88712	29.87483	29.89164	9	1058.5145	120.87	AERDFIHTA	Q9NR46;Q9NR46-2	Q9NR46	SH3GLB2	Endophilin-B2
NaN	NaN	NaN	NaN	NaN	NaN	30.03013	NaN	29.87094	30.64255	29.81678	30.79599	NaN	NaN	NaN	10	1072.5261	96.948	AERDGKNNVA	P35606-2;P35606	P35606-2	COPB2	Coatomer subunit beta
NaN	NaN	NaN	24.21985	24.7252	24.47023	NaN	NaN	NaN	NaN	NaN	NaN	24.24576	24.0242	23.42867	10	1301.6364	100.88	AERDRWIEDL	Q86YV0-2;Q86YV0	Q86YV0-2	RASAL3	RAS protein activator like-3
NaN	NaN	NaN	26.76534	26.78743	26.36363	24.71534	24.11894	24.52719	24.94436	25.33708	24.83012	NaN	NaN	NaN	9	874.41446	110.12	AERDSGLGA	O75157-2;O75157	O75157-2	TSC22D2	TSC22 domain family protein 2
NaN	NaN	NaN	26.88204	26.72923	25.91189	NaN	NaN	NaN	NaN	NaN	NaN	NaN	NaN	NaN	9	938.3586	111.82	AEREGGMSC	Q96KS0-2;Q96KS0	Q96KS0-2	EGLN2	Egl nine homolog 2
NaN	NaN	NaN	NaN	NaN	NaN	22.77609	22.08421	23.1047	24.07749	24.42182	24.15993	26.34789	26.29619	26.05672	9	961.46511	115.49	AERGEMKAA	O14497-2;O14497	O14497-2	ARID1A	AT-rich interactive domain-containing protein 1A
NaN	NaN	NaN	26.80735	26.98479	26.43887	NaN	NaN	NaN	NaN	25.08558	NaN	26.46357	26.36886	26.14348	9	977.54066	133.12	AERGRVPPP	Q86UD0	Q86UD0	SAPCD2	Suppressor APC domain-containing protein 2
NaN	NaN	NaN	26.62101	26.79489	26.15021	NaN	NaN	NaN	NaN	NaN	NaN	NaN	NaN	NaN	9	1075.6138	125.5	AERKFKQVA	O75190-2;O75190-3;O75190	O75190-2	DNAJB6	DnaJ homolog subfamily B member 6
24.47098	24.4913	24.1741	29.39178	29.36133	28.58681	26.07433	26.29448	26.11054	27.17245	26.97651	27.02295	29.21044	29.20471	29.22037	9	1099.5734	155.58	AERLEQRQA	O75150-3;O75150-4;O75150	O75150-3	RNF40	E3 ubiquitin-protein ligase BRE1B
NaN	NaN	NaN	24.58829	24.65938	25.62912	NaN	NaN	NaN	NaN	NaN	NaN	NaN	NaN	NaN	9	1038.4804	144.9	AERMGFTEV	P55265-5;P55265;P55265-4	P55265-5	ADAR	Double-stranded RNA-specific adenosine deaminase
27.83689	28.16121	27.66831	25.79769	26.30039	25.78923	NaN	NaN	NaN	NaN	NaN	NaN	26.41873	27.25341	26.50098	10	969.48796	137.14	AERPGEAAVA	P29966	P29966	MARCKS	Myristoylated alanine-rich C-kinase substrate
NaN	NaN	NaN	NaN	NaN	NaN	24.13907	24.09257	24.07985	NaN	NaN	NaN	NaN	NaN	NaN	9	1127.62	113.26	AERQRWLVA	Q9HB20;Q96JA3-3;Q96JA3-2;Q96JA3	Q9HB20	PLEKHA3;PLEKHA8	Pleckstrin homology domain-containing family A member 3;Pleckstrin homology domain-containing family A member 8
NaN	NaN	NaN	25.23688	25.49039	24.7214	NaN	NaN	NaN	NaN	NaN	NaN	NaN	NaN	NaN	9	931.47231	119.21	AERSTNIAA	Q7Z4H3-2;Q7Z4H3	Q7Z4H3-2	HDDC2	HD domain-containing protein 2
NaN	NaN	NaN	25.01865	24.76507	23.93787	NaN	NaN	NaN	NaN	NaN	NaN	26.11392	26.1104	25.77044	9	1040.4233	135.83	AERYDDMAA	P31946-2;P31946;P61981;P63104	P63104	YWHAB;YWHAG;YWHAZ	14-3-3 protein beta/alpha;14-3-3 protein beta/alpha, N-terminally processed;14-3-3 protein gamma;14-3-3 protein gamma, N-terminally processed;14-3-3 protein zeta/delta
NaN	NaN	NaN	NaN	NaN	NaN	NaN	NaN	NaN	NaN	NaN	NaN	23.98364	24.10502	23.66828	10	1111.4604	105.4	AERYDDMAAA	P31946-2;P31946;P61981	P31946-2	YWHAB;YWHAG	14-3-3 protein beta/alpha;14-3-3 protein beta/alpha, N-terminally processed;14-3-3 protein gamma;14-3-3 protein gamma, N-terminally processed
NaN	NaN	NaN	27.13604	26.85994	26.54988	NaN	NaN	NaN	24.40938	24.33306	24.00522	NaN	NaN	NaN	10	1127.4553	111.39	AERYDDMASA	Q04917	Q04917	YWHAH	14-3-3 protein eta
NaN	NaN	NaN	NaN	NaN	22.30304	NaN	NaN	NaN	NaN	NaN	NaN	NaN	NaN	NaN	9	729.32933	116.11	AESAAGGPA	O94964-2	O94964-2	SOGA1	Protein SOGA1;N-terminal form;C-terminal 80 kDa form
NaN	NaN	NaN	25.94215	25.82767	25.4009	25.38103	25.20135	25.24884	26.16233	26.00297	26.07218	NaN	NaN	NaN	9	830.37701	122.18	AESAQSPAA	P38398-8;P38398-4;P38398;P38398-7;P38398-5;P38398-3;P38398-6	P38398-8	BRCA1	Breast cancer type 1 susceptibility protein
NaN	NaN	NaN	26.79897	26.65349	26.43801	24.3658	23.97867	24.32917	24.9358	25.10197	24.98724	26.88983	26.88739	26.77605	9	931.47231	141.39	AESAQTRVA	O43823	O43823	AKAP8	A-kinase anchor protein 8
NaN	NaN	NaN	25.86726	25.8742	25.34739	NaN	NaN	22.99383	23.71785	23.65469	23.75379	25.58632	25.50085	25.27224	9	886.36684	138.83	AESDPSNAP	Q96JJ3-3;Q96JJ3	Q96JJ3-3	ELMO2	Engulfment and cell motility protein 2
NaN	NaN	NaN	23.7688	24.03103	23.36119	NaN	NaN	NaN	NaN	NaN	NaN	23.99731	24.03649	23.69179	9	846.4447	124.98	AESKASLAA	Q14149	Q14149	MORC3	MORC family CW-type zinc finger protein 3
NaN	NaN	NaN	24.82736	24.40912	24.22133	NaN	NaN	NaN	NaN	NaN	NaN	NaN	NaN	NaN	9	860.43519	106.93	AESLAGSRA	Q9NQT5-2;Q9NQT5	Q9NQT5-2	EXOSC3	Exosome complex component RRP40
26.01933	25.99682	25.74006	30.47199	30.42342	30.3317	27.64313	27.34875	27.51826	28.33556	28.25138	28.22182	NaN	NaN	NaN	9	915.44101	131.22	AESPASRQA	Q86YP4-2;Q86YP4;Q86YP4-3	Q86YP4-2	GATAD2A	Transcriptional repressor p66-alpha
27.65908	27.49541	27.35666	27.31605	NaN	27.02433	28.90747	28.66607	28.78563	29.4003	29.37913	29.38101	31.43495	31.45973	31.36374	10	986.47812	150.24	AESPASRQAA	Q86YP4-2;Q86YP4;Q86YP4-3	Q86YP4-2	GATAD2A	Transcriptional repressor p66-alpha
NaN	NaN	NaN	25.96184	25.59098	25.12455	22.91496	NaN	22.37947	23.28588	23.80666	23.20529	NaN	NaN	NaN	11	1057.5152	114.5	AESPASRQAAA	Q86YP4-2;Q86YP4;Q86YP4-3	Q86YP4-2	GATAD2A	Transcriptional repressor p66-alpha
26.45493	26.56811	26.24536	29.7399	29.77579	NaN	27.93382	27.66024	27.86703	28.50851	28.73334	28.65622	29.68504	30.01278	29.72392	9	892.39266	113.26	AESPGFSQA	O94868-2;O94868	O94868-2	FCHSD2	F-BAR and double SH3 domains protein 2
23.164	22.99943	22.78297	27.65239	27.46162	27.14919	NaN	NaN	NaN	25.23458	25.221	25.14985	27.46754	27.48485	27.24136	10	987.4509	155	AESQTPTPSA	P55265-5;P55265;P55265-4;P55265-3;P55265-2	P55265-5	ADAR	Double-stranded RNA-specific adenosine deaminase
NaN	NaN	NaN	NaN	NaN	NaN	NaN	NaN	NaN	28.32976	27.85055	28.04536	NaN	NaN	NaN	9	876.41888	108.74	AESTPSKSA	Q9ULL1	Q9ULL1	PLEKHG1	Pleckstrin homology domain-containing family G member 1
25.68688	25.53139	25.48643	28.75452	28.81928	28.73159	26.87279	26.69059	26.87115	27.49098	27.30487	27.33065	24.30904	24.43676	23.97841	9	916.52295	135.83	AESVVKLTA	P04183	P04183	TK1	Thymidine kinase, cytosolic
NaN	NaN	NaN	NaN	NaN	NaN	NaN	NaN	NaN	NaN	NaN	NaN	24.86316	24.77646	24.68314	9	1066.4832	103.56	AESYYRHAA	Q92540-2;Q92540;Q92540-5;Q92540-4	Q92540-2	SMG7	Protein SMG7
23.0233	22.82223	22.43764	27.64148	27.54008	27.05124	24.58199	24.48241	24.6542	25.29593	25.33002	25.26778	27.13536	27.08689	26.81751	9	973.44649	170.66	AETDTPNRA	P04035-2;P04035;P04035-3	P04035-2	HMGCR	3-hydroxy-3-methylglutaryl-coenzyme A reductase
NaN	NaN	NaN	24.95855	24.66601	25.29021	NaN	NaN	NaN	NaN	NaN	NaN	25.20075	25.29084	24.7364	9	1028.4815	175.51	AETEFFSKA	Q15468;Q15468-2	Q15468	STIL	SCL-interrupting locus protein
25.73133	25.71432	25.52043	29.75956	29.53644	29.2184	NaN	26.93495	26.81078	27.84524	27.86773	27.73376	29.70167	29.69831	29.54479	9	987.49852	183.24	AETELQRAA	A1XBS5-2;A1XBS5-4;A1XBS5-3;A1XBS5	A1XBS5-2	FAM92A1	Protein FAM92A1
NaN	NaN	NaN	NaN	NaN	NaN	NaN	NaN	NaN	23.93724	23.72775	23.83306	NaN	NaN	NaN	9	900.43011	95.531	AETEPGRAA	Q96JG9	Q96JG9	ZNF469	Zinc finger protein 469
NaN	NaN	NaN	25.54728	NaN	NaN	NaN	NaN	NaN	NaN	NaN	NaN	NaN	NaN	NaN	9	944.42396	108.98	AETEPWAAA	P46379-5;P46379-2;P46379;P46379-3	P46379-5	BAG6	Large proline-rich protein BAG6
NaN	NaN	NaN	NaN	NaN	NaN	NaN	NaN	NaN	26.03882	27.0296	25.60249	NaN	NaN	NaN	9	1046.5105	88.681	AETERNART	O75956	O75956	CDK2AP2	Cyclin-dependent kinase 2-associated protein 2
NaN	NaN	NaN	NaN	NaN	NaN	NaN	NaN	NaN	NaN	NaN	NaN	22.81868	22.96199	22.10604	9	906.42944	101.54	AETESATKA	P17677;P17677-2	P17677	GAP43	Neuromodulin
NaN	NaN	NaN	27.39966	27.18016	27.02094	24.91903	24.4279	24.81078	NaN	NaN	NaN	27.53571	27.76212	27.3878	9	914.44576	142.08	AETPAREAA	Q96BN8	Q96BN8	OTULIN	Ubiquitin thioesterase otulin
NaN	NaN	NaN	23.69232	23.6202	23.22232	NaN	NaN	NaN	NaN	NaN	NaN	22.65097	23.01614	22.56983	9	889.40289	148.33	AETPTTAEA	Q9NUA8;Q9NUA8-2	Q9NUA8	ZBTB40	Zinc finger and BTB domain-containing protein 40
22.5421	22.50072	22.62513	NaN	NaN	NaN	NaN	NaN	NaN	NaN	NaN	NaN	NaN	NaN	NaN	9	906.39306	95.605	AETQGTTEA	O75293	O75293	GADD45B	Growth arrest and DNA damage-inducible protein GADD45 beta
NaN	NaN	NaN	25.54469	26.0216	25.54401	NaN	NaN	NaN	NaN	NaN	NaN	NaN	NaN	NaN	9	911.43486	124.37	AETQQPPAA	P67809	P67809	YBX1	Nuclease-sensitive element-binding protein 1
NaN	NaN	NaN	NaN	NaN	NaN	NaN	NaN	NaN	NaN	NaN	NaN	23.08362	23.14015	23.11896	9	1016.5615	99.688	AETQRLKTA	Q7Z4Q2-2;Q7Z4Q2;Q7Z4Q2-3	Q7Z4Q2-2	HEATR3	HEAT repeat-containing protein 3
NaN	NaN	NaN	NaN	NaN	NaN	NaN	NaN	NaN	NaN	NaN	NaN	25.49332	25.69261	25.43017	10	1087.5986	117.31	AETQRLKTAA	Q7Z4Q2-2;Q7Z4Q2;Q7Z4Q2-3	Q7Z4Q2-2	HEATR3	HEAT repeat-containing protein 3
NaN	NaN	NaN	24.70366	25.45995	24.4204	NaN	NaN	NaN	NaN	NaN	NaN	NaN	NaN	NaN	10	922.4066	128.57	AETSAVCTAA	Q9UJ83-3;Q9UJ83-4;Q9UJ83-2;Q9UJ83	Q9UJ83-3	HACL1	2-hydroxyacyl-CoA lyase 1
24.86065	24.975	24.5981	NaN	NaN	NaN	26.19667	25.98631	25.99561	26.6071	26.79971	26.78731	NaN	NaN	NaN	9	923.47125	103.29	AETSHALVP	Q96BY2	Q96BY2	MOAP1	Modulator of apoptosis 1
NaN	NaN	NaN	23.89125	24.16806	24.25054	NaN	NaN	NaN	NaN	NaN	NaN	NaN	23.24203	22.99226	9	881.44945	138.25	AETSPAPIP	Q8NF37	Q8NF37	LPCAT1	Lysophosphatidylcholine acyltransferase 1
24.04868	24.85975	24.64493	NaN	NaN	NaN	25.78359	NaN	26.2027	NaN	NaN	NaN	27.64017	27.65212	27.47684	9	918.47706	106.68	AETSRALTA	Q86Y13	Q86Y13	DZIP3	E3 ubiquitin-protein ligase DZIP3
NaN	NaN	NaN	23.92669	23.90619	23.91296	NaN	NaN	NaN	NaN	NaN	NaN	23.97237	23.8723	23.7417	9	973.54441	118.5	AETTKLSKP	Q9Y2G8;Q9Y2G8-2	Q9Y2G8	DNAJC16	DnaJ homolog subfamily C member 16
NaN	NaN	NaN	24.62578	24.98398	24.505	NaN	NaN	NaN	NaN	NaN	NaN	NaN	NaN	NaN	10	812.40283	104.8	AEVAGPGAAA	Q68DC2-3;Q68DC2;Q68DC2-4	Q68DC2-3	ANKS6	Ankyrin repeat and SAM domain-containing protein 6
25.57563	24.9589	24.61195	29.05007	28.89467	28.50756	26.96455	26.57615	26.74855	27.51156	27.53468	27.4186	29.05882	29.06108	28.75986	9	885.46683	149.91	AEVARAQAA	P40227;P40227-2	P40227	CCT6A	T-complex protein 1 subunit zeta
24.39205	24.34354	24.04577	28.75462	28.5093	28.32157	25.99725	25.9482	26.09955	26.61442	26.33731	26.35511	28.78572	28.82435	28.62415	9	901.46174	166.16	AEVARQGTA	Q96F63	Q96F63	CCDC97	Coiled-coil domain-containing protein 97
27.52335	27.51781	27.48385	29.93761	30.30498	30.2835	28.13585	28.16173	28.02939	27.06126	27.36419	27.32706	NaN	NaN	NaN	9	847.37457	130.05	AEVDAAMAA	P22626-2;P22626	P22626-2	HNRNPA2B1	Heterogeneous nuclear ribonucleoproteins A2/B1
25.06118	24.82012	24.85595	28.61179	28.64427	28.19366	26.77165	26.25352	26.43138	27.11912	27.27569	27.15364	28.57532	28.70603	28.61428	9	971.53999	133.23	AEVDKLRAA	Q9UDT6-2;Q9UDT6	Q9UDT6-2	CLIP2	CAP-Gly domain-containing linker protein 2
NaN	NaN	NaN	NaN	NaN	NaN	NaN	NaN	NaN	NaN	NaN	NaN	24.8805	24.7453	NaN	9	831.36103	107.43	AEVEAGDAA	Q8IY67-2;Q8IY67-3;Q8IY67	Q8IY67-2	RAVER1	Ribonucleoprotein PTB-binding 1
NaN	NaN	NaN	NaN	26.41833	NaN	NaN	NaN	NaN	NaN	NaN	NaN	NaN	NaN	NaN	9	873.40798	158.03	AEVEGIGEA	O95072-2;O95072	O95072-2	REC8	Meiotic recombination protein REC8 homolog
NaN	NaN	NaN	26.4545	26.23535	25.51446	NaN	NaN	NaN	NaN	NaN	NaN	NaN	NaN	NaN	9	940.49779	111.95	AEVEGRLPA	Q96RU3-4;Q96RU3-3;Q96RU3-5;Q96RU3-2;Q96RU3	Q96RU3-4	FNBP1	Formin-binding protein 1
NaN	NaN	NaN	23.46725	23.31493	22.52246	NaN	NaN	NaN	NaN	NaN	NaN	NaN	NaN	NaN	9	983.45599	136.27	AEVEPQSQP	Q2TAL8	Q2TAL8	QRICH1	Glutamine-rich protein 1
NaN	NaN	NaN	27.02559	27.17674	26.9684	23.47877	23.20367	23.42137	23.85966	24.24205	24.13163	27.5687	28.06023	27.68284	9	941.43419	166.86	AEVEPTPEA	O94992	O94992	HEXIM1	Protein HEXIM1
NaN	NaN	NaN	24.07112	23.8149	NaN	24.53136	24.09877	NaN	NaN	NaN	NaN	NaN	NaN	NaN	9	933.44034	114.65	AEVESSKNA	Q8NEF9	Q8NEF9	SRFBP1	Serum response factor-binding protein 1
NaN	NaN	NaN	NaN	NaN	NaN	NaN	NaN	NaN	NaN	NaN	NaN	26.71764	26.70649	26.35106	9	925.49092	104.11	AEVFPPPVA	Q9UPN6;Q9UPN6-2	Q9UPN6	SCAF8	Protein SCAF8
NaN	NaN	NaN	26.11474	26.71803	26.77417	NaN	NaN	NaN	NaN	NaN	NaN	NaN	NaN	NaN	9	969.56073	117.04	AEVGRVLQV	Q8N6R0-2;Q8N6R0-3;Q8N6R0-4;Q8N6R0	Q8N6R0-2	METTL13	Methyltransferase-like protein 13
26.67317	26.47638	25.95014	30.28229	30.07342	29.88502	NaN	NaN	NaN	28.59914	28.37219	28.60566	25.10422	25.16027	24.88082	9	846.4447	112.41	AEVKGSVSA	O94762-4;O94762	O94762-4	RECQL5	ATP-dependent DNA helicase Q5
NaN	NaN	NaN	NaN	NaN	NaN	NaN	NaN	NaN	24.58314	24.58101	24.37299	27.08406	27.04947	NaN	9	962.47091	127.46	AEVKPFDSA	Q70CQ2-3;Q70CQ2-2;Q70CQ2	Q70CQ2-3	USP34	Ubiquitin carboxyl-terminal hydrolase 34
NaN	NaN	NaN	26.36296	26.84793	26.80464	NaN	NaN	NaN	NaN	NaN	NaN	NaN	NaN	NaN	10	1043.5975	136.57	AEVLLRTATA	Q969V3-2;Q969V3	Q969V3-2	NCLN	Nicalin
NaN	NaN	NaN	24.68014	24.60037	23.78636	NaN	NaN	NaN	NaN	NaN	NaN	24.5438	24.51935	NaN	9	887.47125	136.99	AEVNGLKAS	P41002	P41002	CCNF	Cyclin-F
NaN	NaN	NaN	24.61296	24.19498	23.20027	NaN	NaN	NaN	NaN	NaN	NaN	25.32581	25.51647	24.35683	9	971.50361	166.82	AEVQAKQQA	O75368	O75368	SH3BGRL	SH3 domain-binding glutamic acid-rich-like protein
NaN	NaN	NaN	25.91422	25.8216	24.92175	NaN	NaN	NaN	NaN	NaN	NaN	NaN	NaN	NaN	9	961.4175	124.74	AEVQGMQEA	Q86YC2	Q86YC2	PALB2	Partner and localizer of BRCA2
NaN	NaN	NaN	26.39555	26.58764	26.16356	NaN	NaN	NaN	24.48038	24.38522	24.2856	NaN	NaN	NaN	10	1130.5833	115.49	AEVQHQLHVA	Q6P2E9;Q6P2E9-2	Q6P2E9	EDC4	Enhancer of mRNA-decapping protein 4
NaN	NaN	NaN	NaN	NaN	NaN	NaN	NaN	NaN	NaN	NaN	NaN	24.04635	24.0023	23.46513	12	1206.6608	80.231	AEVQVQAPPVVA	Q15070-2;Q15070;Q15070-3	Q15070-2	OXA1L	Mitochondrial inner membrane protein OXA1L
NaN	NaN	NaN	NaN	NaN	NaN	24.70709	24.26564	24.44601	NaN	NaN	NaN	NaN	NaN	NaN	9	950.55492	98.997	AEVRVIAPP	Q8TCA0-3;Q8TCA0-2;Q8TCA0	Q8TCA0-3	LRRC20	Leucine-rich repeat-containing protein 20
NaN	NaN	NaN	24.24147	24.71937	24.38936	NaN	NaN	NaN	NaN	NaN	NaN	NaN	NaN	NaN	9	986.53966	108.46	AEVTQQLKA	Q13618-3;Q13618-2;Q13618	Q13618-3	CUL3	Cullin-3
NaN	NaN	NaN	NaN	23.34272	23.35931	24.35562	24.47531	24.31513	24.73748	25.24598	25.2245	23.50312	23.64856	22.96392	9	989.5182	109.71	AEWVSLSKA	O75947-2;O75947	O75947-2	ATP5H	ATP synthase subunit d, mitochondrial
25.11243	25.10434	24.60964	23.2449	24.00196	24.11386	26.70504	26.54088	26.40341	27.06044	27.25151	27.08881	NaN	NaN	NaN	11	1062.5458	120.99	AEYAGRLGVGA	P25325;P25325-2	P25325	MPST	3-mercaptopyruvate sulfurtransferase
NaN	NaN	NaN	26.34047	26.39798	25.86978	NaN	NaN	NaN	NaN	NaN	NaN	NaN	NaN	NaN	9	1029.4767	101.28	AEYAHPLET	Q15800-2;Q15800	Q15800-2	MSMO1	Methylsterol monooxygenase 1
NaN	NaN	NaN	24.99365	25.05122	24.73102	NaN	NaN	NaN	NaN	NaN	NaN	NaN	NaN	NaN	10	1046.4491	111.82	AEYAPAMHSA	Q504Q3-2;Q504Q3-3;Q504Q3	Q504Q3-2	PAN2	PAB-dependent poly(A)-specific ribonuclease subunit PAN2
NaN	NaN	NaN	27.23772	NaN	26.9673	24.42605	23.89791	24.49088	24.88735	24.95757	25.02867	27.24345	27.24617	27.29211	10	1223.6775	115.71	AEYARFIRKA	Q7Z736-4;Q7Z736-3;Q7Z736-2;Q7Z736	Q7Z736-4	PLEKHH3	Pleckstrin homology domain-containing family H member 3
24.82982	24.90417	24.83393	29.60749	30.18483	30.11148	27.06343	26.84876	26.75085	27.66756	27.72247	27.4415	24.9223	24.76385	24.55309	10	1214.5204	179.81	AEYDFRNDSV	P19447	P19447	ERCC3	TFIIH basal transcription factor complex helicase XPB subunit
27.25755	26.61779	27.11704	31.86086	30.96905	31.15756	29.54777	29.5766	NaN	28.11491	28.86983	25.87664	NaN	NaN	NaN	10	1282.5619	233.57	AEYDNFFQHL	Q7Z460-2;Q7Z460-4;Q7Z460-5;Q7Z460;Q7Z460-3	Q7Z460-2	CLASP1	CLIP-associating protein 1
NaN	NaN	NaN	NaN	NaN	NaN	26.64691	26.36656	26.71293	27.1947	27.15489	27.29369	23.90857	23.75817	23.42047	10	1220.5786	133.13	AEYDQRQLQA	P55199	P55199	ELL	RNA polymerase II elongation factor ELL
NaN	NaN	NaN	24.98124	25.1905	26.06618	NaN	NaN	NaN	NaN	NaN	NaN	25.69806	25.40357	25.44597	10	1186.5982	125.16	AEYDRPNLLP	P49754-2;P49754-3;P49754	P49754-2	VPS41	Vacuolar protein sorting-associated protein 41 homolog
NaN	NaN	NaN	NaN	27.07153	27.05931	NaN	NaN	NaN	NaN	NaN	NaN	NaN	NaN	NaN	9	1114.5295	147.29	AEYESFLRT	P83369	P83369	LSM11	U7 snRNA-associated Sm-like protein LSm11
NaN	NaN	NaN	26.17741	25.94374	25.43078	NaN	NaN	NaN	NaN	NaN	NaN	26.16064	26.20538	26.04387	11	1296.6575	103.34	AEYGFRKERAA	Q8TAS1-2;Q8TAS1	Q8TAS1-2	UHMK1	Serine/threonine-protein kinase Kist
NaN	25.67457	24.34232	29.31084	29.20639	30.21974	27.83467	28.02306	27.68465	28.36465	28.80852	28.77602	26.56002	26.95194	26.41395	9	1047.4734	148.62	AEYHSQSRA	Q8IZT6	Q8IZT6	ASPM	Abnormal spindle-like microcephaly-associated protein
NaN	NaN	NaN	NaN	NaN	NaN	NaN	NaN	NaN	NaN	NaN	NaN	25.35582	24.94213	24.96653	10	1118.5105	100.48	AEYHSQSRAA	Q8IZT6	Q8IZT6	ASPM	Abnormal spindle-like microcephaly-associated protein
NaN	NaN	NaN	NaN	NaN	NaN	NaN	NaN	NaN	25.40467	25.5547	NaN	NaN	NaN	NaN	9	1107.5713	128.36	AEYKNWVKA	Q8TB03-3;Q8TB03	Q8TB03-3	CXorf38	Uncharacterized protein CXorf38
NaN	NaN	NaN	NaN	NaN	NaN	NaN	NaN	NaN	24.9671	23.39976	NaN	NaN	NaN	NaN	9	1206.6073	108.09	AEYLYFFRV	P60228	P60228	EIF3E	Eukaryotic translation initiation factor 3 subunit E
26.72663	26.98707	26.79054	25.92171	25.37935	24.94954	NaN	NaN	NaN	NaN	NaN	NaN	26.10209	26.60343	25.80225	9	963.47739	137.84	AEYNGRLAA	Q9NQG5	Q9NQG5	RPRD1B	Regulation of nuclear pre-mRNA domain-containing protein 1B
NaN	NaN	NaN	25.08367	24.78816	24.64174	NaN	NaN	NaN	NaN	NaN	NaN	NaN	NaN	NaN	8	780.329	146.87	AEYPGSSA	Q9H583	Q9H583	HEATR1	HEAT repeat-containing protein 1;HEAT repeat-containing protein 1, N-terminally processed
NaN	NaN	NaN	25.9815	26.29744	26.10428	NaN	NaN	NaN	NaN	NaN	NaN	NaN	NaN	NaN	9	1083.4985	124.98	AEYQAFREA	Q8N5A5-3;Q8N5A5-2;Q8N5A5	Q8N5A5-3	ZGPAT	Zinc finger CCCH-type with G patch domain-containing protein
NaN	NaN	NaN	NaN	NaN	NaN	NaN	NaN	NaN	NaN	NaN	NaN	23.72931	23.50942	23.43135	9	1102.5043	98.299	AEYQDQRPP	Q9NWW7	Q9NWW7	C2orf42	Uncharacterized protein C2orf42
NaN	NaN	NaN	NaN	NaN	NaN	NaN	NaN	NaN	NaN	NaN	NaN	24.6485	24.71382	NaN	10	1228.62	118.21	AEYQLRLHEA	P49454	P49454	CENPF	Centromere protein F
NaN	NaN	NaN	26.13557	26.5524	26.0246	NaN	NaN	NaN	NaN	NaN	NaN	NaN	NaN	NaN	9	1068.5352	94.114	AEYRHPTVP	Q8IZT6;Q8IZT6-2	Q8IZT6	ASPM	Abnormal spindle-like microcephaly-associated protein
NaN	NaN	NaN	NaN	24.02081	23.1987	NaN	NaN	NaN	NaN	NaN	NaN	NaN	NaN	NaN	17	1909.9422	137.62	AEYSFTSLPVPESNLRT	Q5UIP0-2;Q5UIP0	Q5UIP0-2	RIF1	Telomere-associated protein RIF1
25.72552	25.13446	25.62078	29.56616	29.84398	29.64296	26.85043	26.64609	26.64815	26.98512	27.42422	27.28991	29.85786	29.79774	29.50499	10	1225.6091	132.84	AEYSRFVNQI	Q7Z7F0-3;Q7Z7F0-2;Q7Z7F0	Q7Z7F0-3	KIAA0907	UPF0469 protein KIAA0907
NaN	NaN	NaN	23.98442	24.27483	23.91762	NaN	NaN	NaN	NaN	NaN	NaN	23.52301	24.10029	23.87596	12	1278.6456	113.62	AEYSSSLQKPVA	Q9Y375	Q9Y375	NDUFAF1	Complex I intermediate-associated protein 30, mitochondrial
24.28982	24.67088	24.19325	24.68212	23.3769	22.73849	25.85022	25.83241	25.84163	26.14901	26.50643	26.38146	NaN	NaN	NaN	9	996.45124	231.2	AEYSTKNNA	P61009	P61009	SPCS3	Signal peptidase complex subunit 3
24.64993	24.17585	24.54309	28.62993	28.9648	28.21845	25.91223	26.08379	26.08942	26.74137	26.88507	26.51063	29.10737	29.08834	29.01694	9	1014.5247	127.84	AEYVGHLRA	Q9UBN7-2;Q9UBN7	Q9UBN7-2	HDAC6	Histone deacetylase 6
NaN	NaN	NaN	26.43218	26.27821	25.82963	24.36286	24.14562	24.16092	24.72281	24.87544	24.71025	NaN	NaN	NaN	9	960.43011	137.06	AEYVHGSQA	Q96DX7	Q96DX7	TRIM44	Tripartite motif-containing protein 44
NaN	NaN	NaN	NaN	NaN	NaN	NaN	NaN	NaN	24.29404	24.43917	24.42688	NaN	NaN	NaN	9	1123.6251	110.87	AFIDRHPRL	Q96RG2-4;Q96RG2;Q96RG2-2	Q96RG2-4	PASK	PAS domain-containing serine/threonine-protein kinase
24.76593	24.97592	25.11763	NaN	NaN	NaN	26.99916	26.69962	26.67681	27.27462	27.59939	27.3611	NaN	NaN	NaN	9	1177.592	143.61	AFIEKHWTF	Q9H8E8-2;Q9H8E8	Q9H8E8-2	CSRP2BP	Cysteine-rich protein 2-binding protein
NaN	NaN	NaN	25.37498	25.24474	25.17915	NaN	NaN	NaN	NaN	NaN	NaN	NaN	NaN	NaN	9	1012.5229	139.31	AFIITGQTY	P30566-2;P30566	P30566-2	ADSL	Adenylosuccinate lyase
NaN	NaN	NaN	25.23801	25.38703	24.63943	NaN	NaN	NaN	NaN	NaN	NaN	NaN	NaN	NaN	9	754.39735	129.2	AGAPAGQAL	P17861-2;P17861	P17861-2	XBP1	X-box-binding protein 1;X-box-binding protein 1, cytoplasmic form;X-box-binding protein 1, luminal form
NaN	NaN	NaN	26.55826	26.24909	25.70538	24.77761	24.45908	24.64003	24.54168	24.3684	24.54869	27.60703	27.53044	27.43428	9	803.38137	121.68	AGAPPGTAY	Q02218-3;Q02218-2;Q02218	Q02218-3	OGDH	2-oxoglutarate dehydrogenase, mitochondrial
NaN	NaN	NaN	23.73934	23.46588	23.84125	NaN	NaN	NaN	NaN	NaN	NaN	NaN	NaN	NaN	18	1745.8737	125.53	AGFAGDDAPRAVFPSIVG	P60709;P63261;P68032;P62736;P63267-2;P63267;P68133;P0CG39;Q6S8J3;P0CG38;A5A3E0	P60709	ACTB;ACTG1;ACTC1;ACTA2;ACTG2;ACTA1;POTEJ;POTEE;POTEI;POTEF	Actin, cytoplasmic 1;Actin, cytoplasmic 1, N-terminally processed;Actin, cytoplasmic 2;Actin, cytoplasmic 2, N-terminally processed;Actin, alpha cardiac muscle 1;Actin, aortic smooth muscle;Actin, gamma-enteric smooth muscle;Actin, alpha skeletal muscle;POTE ankyrin domain family member J;POTE ankyrin domain family member E;POTE ankyrin domain family member I;POTE ankyrin domain family member F
NaN	NaN	NaN	31.93663	31.87632	31.50768	29.47663	29.23957	29.3091	30.0444	29.99335	29.96705	31.74335	31.74851	31.59846	9	946.45084	129.16	AGHLSTAQY	Q04637-6;Q04637-7;Q04637-5;Q04637-4;Q04637-3;Q04637;Q04637-8;Q04637-9	Q04637-6	EIF4G1	Eukaryotic translation initiation factor 4 gamma 1
NaN	NaN	NaN	24.43243	24.45023	24.45061	NaN	NaN	NaN	NaN	NaN	NaN	NaN	NaN	NaN	9	953.62735	114.02	AGLKVLQLI	Q9Y4L1;Q9Y4L1-2	Q9Y4L1	HYOU1	Hypoxia up-regulated protein 1
NaN	NaN	NaN	NaN	NaN	NaN	NaN	NaN	NaN	NaN	NaN	NaN	24.09571	24.45789	24.05341	15	1570.8117	78.615	AGPHFNPLSRKHGGP	P00441	P00441	SOD1	Superoxide dismutase [Cu-Zn]
NaN	22.52148	23.13009	24.86164	25.19753	25.12451	24.1699	23.73242	23.97989	23.99187	24.2798	23.65174	26.56326	26.7103	26.71489	16	1698.9067	170.04	AGPHFNPLSRKHGGPK	P00441	P00441	SOD1	Superoxide dismutase [Cu-Zn]
NaN	NaN	NaN	25.84187	25.9788	25.45714	NaN	NaN	NaN	NaN	NaN	NaN	NaN	NaN	NaN	9	1057.5669	118.89	AGRLLHTQY	Q9H6Q4-3;Q9H6Q4;Q9H6Q4-2	Q9H6Q4-3	NARFL	Cytosolic Fe-S cluster assembly factor NARFL
NaN	NaN	NaN	25.24587	25.76403	26.37739	NaN	NaN	NaN	NaN	NaN	NaN	NaN	NaN	NaN	9	1047.5713	149.91	AGRLLLENY	Q16763	Q16763	UBE2S	Ubiquitin-conjugating enzyme E2 S
NaN	NaN	NaN	24.31541	24.06776	23.40639	NaN	NaN	NaN	NaN	NaN	NaN	NaN	NaN	NaN	10	884.38758	105.04	AGSSVSSGSF	C9JH25-3;C9JH25	C9JH25-3	PRRT4	Proline-rich transmembrane protein 4
NaN	NaN	NaN	27.41885	27.8493	27.62199	NaN	NaN	NaN	NaN	NaN	NaN	NaN	NaN	NaN	10	1106.572	113.7	AGYTDNLVRV	P63244	P63244	GNB2L1	Guanine nucleotide-binding protein subunit beta-2-like 1;Guanine nucleotide-binding protein subunit beta-2-like 1, N-terminally processed
NaN	NaN	NaN	23.23731	23.20734	NaN	NaN	NaN	NaN	NaN	NaN	NaN	NaN	NaN	NaN	9	1015.5451	103.56	AIAKEKHGY	Q9P2K3-2;Q9P2K3-4;Q9UKL0;Q9P2K3;Q9P2K3-3	Q9P2K3-2	RCOR3;RCOR1	REST corepressor 3;REST corepressor 1
NaN	NaN	NaN	NaN	26.22085	26.37566	25.26109	25.60337	24.73314	NaN	NaN	NaN	NaN	NaN	NaN	9	837.53239	107.73	AIAPIIAAV	Q9BQ52-2;Q9BQ52-4;Q9BQ52	Q9BQ52-2	ELAC2	Zinc phosphodiesterase ELAC protein 2
NaN	NaN	NaN	NaN	23.72713	22.96573	NaN	NaN	NaN	NaN	NaN	NaN	NaN	NaN	NaN	9	886.476	100.07	AIATELAQA	Q86Y56-2;Q86Y56	Q86Y56-2	DNAAF5	Dynein assembly factor 5, axonemal
NaN	NaN	NaN	28.51604	28.92816	28.15446	NaN	NaN	NaN	25.86719	25.61818	25.51141	NaN	NaN	NaN	9	995.44946	104.45	AICPNNHEV	O15143	O15143	ARPC1B	Actin-related protein 2/3 complex subunit 1B
NaN	NaN	NaN	27.24817	24.77992	25.33122	NaN	25.26628	23.77966	26.5528	25.09475	23.73449	NaN	NaN	NaN	10	1175.655	145.72	AIFDRVLTEL	P19793-2;P19793;P28702	P19793-2	RXRA;RXRB	Retinoic acid receptor RXR-alpha;Retinoic acid receptor RXR-beta
NaN	NaN	NaN	NaN	NaN	NaN	NaN	NaN	NaN	23.39885	21.66969	22.95333	NaN	NaN	NaN	9	1138.6023	109.01	AIFEYIDRL	Q9H0D6-2;Q9H0D6	Q9H0D6-2	XRN2	5-3 exoribonuclease 2
NaN	NaN	NaN	NaN	23.37716	22.65137	NaN	NaN	NaN	NaN	NaN	NaN	NaN	NaN	NaN	9	978.48108	117.16	AIFGPPNTY	P49427	P49427	CDC34	Ubiquitin-conjugating enzyme E2 R1
NaN	NaN	NaN	25.31779	23.09716	23.20323	NaN	NaN	NaN	NaN	NaN	NaN	NaN	NaN	NaN	9	1055.482	119.22	AIFPSPMMY	O43252	O43252	PAPSS1	Bifunctional 3-phosphoadenosine 5-phosphosulfate synthase 1;Sulfate adenylyltransferase;Adenylyl-sulfate kinase
NaN	NaN	NaN	NaN	23.79877	23.27455	NaN	NaN	NaN	NaN	NaN	NaN	NaN	NaN	NaN	11	1111.5914	101.33	AIFPTPDPAAL	Q09472;Q92793-2;Q92793	Q09472	EP300;CREBBP	Histone acetyltransferase p300;CREB-binding protein
NaN	NaN	NaN	NaN	NaN	NaN	NaN	NaN	NaN	24.08042	24.35367	24.2832	NaN	NaN	NaN	9	1056.5604	80.455	AIFSKNSKY	Q05048	Q05048	CSTF1	Cleavage stimulation factor subunit 1
NaN	NaN	NaN	NaN	NaN	NaN	24.72713	24.49137	24.13954	NaN	NaN	NaN	NaN	NaN	NaN	9	985.52328	108	AIIDHIFAS	Q8TAS1-2;Q8TAS1;Q8TAS1-3	Q8TAS1-2	UHMK1	Serine/threonine-protein kinase Kist
NaN	NaN	NaN	27.38993	25.93488	26.55712	25.69299	25.79486	26.24972	26.23369	26.98479	26.20499	NaN	NaN	NaN	9	1057.5808	128.38	AIIDILTHY	P48426-2;P48426	P48426-2	PIP4K2A	Phosphatidylinositol 5-phosphate 4-kinase type-2 alpha
NaN	NaN	NaN	NaN	NaN	NaN	NaN	NaN	NaN	24.77374	24.62003	24.75766	NaN	NaN	NaN	9	1006.5447	98.458	AIIERTASF	Q12872;Q12872-2	Q12872	SFSWAP	Splicing factor, suppressor of white-apricot homolog
23.59195	24.05358	23.79233	NaN	NaN	NaN	27.00731	26.60908	26.92456	27.97651	27.87555	27.93196	29.50175	29.35414	29.22087	9	1146.6509	140.5	AIIERVQRY	Q99613-2;Q99613;B5ME19	Q99613-2	EIF3C;EIF3CL	Eukaryotic translation initiation factor 3 subunit C;Eukaryotic translation initiation factor 3 subunit C-like protein
NaN	NaN	NaN	24.07757	24.30529	23.91862	NaN	NaN	NaN	NaN	NaN	NaN	23.9257	23.57231	NaN	9	909.52837	135.82	AIIHGLSSL	P54274-2;P54274	P54274-2	TERF1	Telomeric repeat-binding factor 1
NaN	NaN	NaN	26.25708	26.7442	26.44908	NaN	NaN	NaN	NaN	NaN	NaN	27.12573	26.99636	26.3854	9	964.60695	123.69	AIIPRVPSL	P78345	P78345	RPP38	Ribonuclease P protein subunit p38
NaN	NaN	NaN	24.59508	24.43517	24.3105	NaN	NaN	NaN	NaN	NaN	NaN	NaN	NaN	NaN	9	1008.495	122.13	AIITPQTCY	P35869	P35869	AHR	Aryl hydrocarbon receptor
23.78786	24.02445	24.43517	28.78013	29.02295	28.57232	26.29756	26.36603	26.71725	26.81531	26.89192	26.79996	28.68372	28.63239	28.26857	9	1091.6339	162.49	AIKDKQVKY	Q9UBU8-2;Q9UBU8	Q9UBU8-2	MORF4L1	Mortality factor 4-like protein 1
NaN	NaN	NaN	NaN	NaN	NaN	25.8812	25.39018	22.45571	26.07527	26.10173	25.97928	24.87164	24.68453	23.75858	9	1000.5805	113.71	AIKELLDTV	Q9BUL8	Q9BUL8	PDCD10	Programmed cell death protein 10
23.02427	22.71507	22.53614	27.62701	27.54067	27.32243	25.10558	24.73449	25.00342	29.21236	29.49757	29.38805	27.77731	27.86703	27.60145	9	1018.6036	120.49	AIKGVGRRY	P62269	P62269	RPS18	40S ribosomal protein S18
NaN	NaN	NaN	NaN	NaN	NaN	24.79917	24.51719	24.65644	NaN	NaN	NaN	NaN	NaN	NaN	9	1042.6386	106.38	AIKKELTQI	P07910-3;P07910-4;P07910-2;P07910	P07910-3	HNRNPC	Heterogeneous nuclear ribonucleoproteins C1/C2
NaN	23.83441	NaN	NaN	NaN	NaN	25.24554	25.10988	25.2792	NaN	NaN	NaN	28.818	28.62634	28.48243	9	797.4647	116.87	AIPAAIATA	Q92575	Q92575	UBXN4	UBX domain-containing protein 4
NaN	NaN	NaN	28.54056	NaN	NaN	26.35921	25.67476	25.5606	NaN	NaN	NaN	NaN	NaN	NaN	10	1086.6186	138.83	AIPGFTINRV	Q9UDX5	Q9UDX5	MTFP1	Mitochondrial fission process protein 1
NaN	NaN	NaN	24.00024	24.328	24.44443	NaN	NaN	NaN	NaN	NaN	NaN	NaN	NaN	NaN	9	961.4869	104.44	AIQPGSINY	P13796;P13796-2	P13796	LCP1	Plastin-2
NaN	NaN	NaN	NaN	NaN	NaN	NaN	NaN	NaN	NaN	NaN	NaN	24.13665	24.24945	23.26814	17	1806.084	64.507	AIRGQILSKLRLASPPS	P01137	P01137	TGFB1	Transforming growth factor beta-1;Latency-associated peptide
NaN	NaN	NaN	28.44617	29.14071	29.23651	NaN	NaN	NaN	NaN	NaN	NaN	28.85881	29.03617	28.60343	9	1106.572	154.01	AIRQQIESY	Q12824-2;Q12824	Q12824-2	SMARCB1	SWI/SNF-related matrix-associated actin-dependent regulator of chromatin subfamily B member 1
24.06266	23.83219	23.93012	NaN	NaN	NaN	24.98737	24.91475	24.6726	24.86022	24.76896	24.96719	NaN	NaN	NaN	9	1089.6182	101.28	AIRVELVQY	O43663-3;O43663-2;O43663-4;O43663	O43663-3	PRC1	Protein regulator of cytokinesis 1
23.90912	23.65556	23.54781	26.97967	26.56587	26.18658	24.28496	24.59212	23.46625	24.76395	24.88623	24.44291	25.82219	25.78079	25.64746	9	1024.5706	138.85	AIRVGFVTY	P53992	P53992	SEC24C	Protein transport protein Sec24C
NaN	NaN	NaN	26.29754	26.69046	26.26132	22.99148	22.79933	22.69785	23.36065	23.44468	23.38377	26.39601	26.34871	25.91401	9	937.47566	114.72	AISPSSLTY	Q86Y91-2;Q86Y91-3;Q86Y91;Q86Y91-4	Q86Y91-2	KIF18B	Kinesin-like protein KIF18B
NaN	NaN	NaN	NaN	NaN	NaN	25.32632	25.08058	25.30121	NaN	NaN	NaN	NaN	NaN	NaN	9	997.61718	131.03	AIVKEIVNI	P43246;P43246-2	P43246	MSH2	DNA mismatch repair protein Msh2
NaN	NaN	NaN	25.21275	NaN	25.34821	NaN	NaN	NaN	NaN	NaN	NaN	NaN	NaN	NaN	10	1106.6336	119.62	AIVKEKGTVY	Q13451	Q13451	FKBP5	Peptidyl-prolyl cis-trans isomerase FKBP5;Peptidyl-prolyl cis-trans isomerase FKBP5, N-terminally processed
NaN	NaN	NaN	NaN	NaN	NaN	26.43347	26.02384	26.29163	NaN	NaN	NaN	29.0713	29.12514	28.96218	9	887.4025	100.07	AIYGGSASY	Q9BY84	Q9BY84	DUSP16	Dual specificity protein phosphatase 16
NaN	NaN	NaN	24.56912	25.48056	24.48536	NaN	NaN	NaN	24.22758	24.29796	23.5545	NaN	25.1221	24.66963	18	1801.8384	87.287	AKAAEAAASAYYNPGNPH	Q969T9	Q969T9	WBP2	WW domain-binding protein 2
NaN	NaN	NaN	23.17208	24.11878	23.16982	NaN	NaN	NaN	NaN	NaN	NaN	NaN	NaN	NaN	18	2021.9807	124.84	AKPEASFQVWNKDSSSKN	P15907	P15907	ST6GAL1	Beta-galactoside alpha-2,6-sialyltransferase 1
NaN	NaN	NaN	NaN	NaN	NaN	NaN	NaN	NaN	22.72833	23.86089	23.18153	NaN	NaN	NaN	13	1278.8136	114.24	AKPKAAKPKAAKA	P16401	P16401	HIST1H1B	Histone H1.5
NaN	NaN	NaN	25.09136	25.31548	24.49765	NaN	NaN	NaN	NaN	NaN	NaN	24.64998	24.61538	24.61448	24	2449.1483	84.166	AKPRNQGGYGGSSSSSSYGSGRRF	P09651-3;P09651-2;P09651	P09651-3	HNRNPA1	Heterogeneous nuclear ribonucleoprotein A1;Heterogeneous nuclear ribonucleoprotein A1, N-terminally processed
NaN	NaN	NaN	24.37524	24.77062	23.74109	NaN	NaN	NaN	NaN	NaN	NaN	24.37245	24.5636	24.13837	9	959.47125	104.11	ALAADHTVY	Q08257-3;Q08257	Q08257-3	CRYZ	Quinone oxidoreductase
27.70997	27.7105	27.15567	31.04674	31.39479	31.14977	28.84038	28.75662	28.72849	29.37049	29.285	29.22897	30.61404	30.8365	30.60894	9	899.50763	178.87	ALADGVQKV	O14791-3;O14791;O14791-2	O14791-3	APOL1	Apolipoprotein L1
NaN	NaN	NaN	NaN	NaN	NaN	NaN	NaN	NaN	NaN	NaN	NaN	25.49017	25.64974	NaN	11	1154.6547	99.442	ALADKELLPSV	Q9BRQ8;Q9BRQ8-2	Q9BRQ8	AIFM2	Apoptosis-inducing factor 2
NaN	NaN	NaN	26.11086	26.48421	26.5932	NaN	NaN	NaN	NaN	NaN	NaN	25.77653	25.67142	26.09487	9	986.49204	126.2	ALAEEVEQV	Q9BQE5	Q9BQE5	APOL2	Apolipoprotein L2
NaN	NaN	NaN	24.90187	21.60128	22.23935	NaN	NaN	NaN	NaN	NaN	NaN	NaN	NaN	NaN	9	926.58007	104.37	ALAKLVEAI	P62424	P62424	RPL7A	60S ribosomal protein L7a
NaN	NaN	NaN	NaN	NaN	NaN	24.79486	24.38752	24.06817	24.84699	25.19366	24.98394	NaN	NaN	NaN	9	895.44397	126.16	ALAPAGFSY	Q8TEK3-2;Q8TEK3	Q8TEK3-2	DOT1L	Histone-lysine N-methyltransferase, H3 lysine-79 specific
NaN	NaN	NaN	23.13184	23.76314	23.82328	NaN	NaN	NaN	NaN	NaN	NaN	NaN	NaN	NaN	10	900.49165	116.3	ALAPASLTSA	Q9UQ35	Q9UQ35	SRRM2	Serine/arginine repetitive matrix protein 2
NaN	NaN	NaN	25.11926	25.47763	NaN	NaN	NaN	NaN	NaN	NaN	NaN	NaN	NaN	NaN	9	977.52943	109.36	ALARGLQSY	P51532-5;P51532-2;P51532-3;P51532-4;P51532	P51532-5	SMARCA4	Transcription activator BRG1
NaN	NaN	NaN	24.62829	25.21568	24.52391	NaN	NaN	NaN	NaN	NaN	NaN	NaN	NaN	NaN	9	837.42323	116.11	ALASAVSGY	P26640	P26640	VARS	Valine--tRNA ligase
NaN	NaN	NaN	24.11466	24.85272	24.84129	NaN	NaN	NaN	NaN	NaN	NaN	NaN	NaN	NaN	10	884.49673	101.69	ALASGGSLPI	P14859-5;P14859-3;P14859;P14859-2;P14859-6	P14859-5	POU2F1	POU domain, class 2, transcription factor 1
25.10033	24.94896	24.72224	NaN	23.48837	23.8674	26.12833	26.05184	25.95682	26.62143	26.80661	26.34606	NaN	NaN	NaN	9	964.57057	128.86	ALATLIHQV	Q9UBW8	Q9UBW8	COPS7A	COP9 signalosome complex subunit 7a
NaN	NaN	NaN	27.55017	27.05972	26.87935	23.68902	23.73531	23.32787	24.31845	24.65731	24.06554	NaN	NaN	NaN	9	967.51609	119.22	ALAVMVDHL	Q14008-2;Q14008;Q14008-3	Q14008-2	CKAP5	Cytoskeleton-associated protein 5
NaN	NaN	NaN	29.27573	29.4524	29.03666	NaN	NaN	NaN	NaN	NaN	NaN	NaN	NaN	NaN	9	1023.5059	164.53	ALCDIKQAY	P25789-2;P25789	P25789-2	PSMA4	Proteasome subunit alpha type-4
23.23557	22.28235	22.89273	24.53101	24.80469	24.7237	23.75847	23.72546	22.5745	NaN	NaN	NaN	25.53825	25.58924	25.06505	14	1537.7565	178.55	ALDFFGNGPPVNYK	P13284	P13284	IFI30	Gamma-interferon-inducible lysosomal thiol reductase
NaN	NaN	NaN	NaN	23.3668	23.12512	NaN	NaN	NaN	NaN	NaN	NaN	23.21965	23.9974	23.12602	15	1638.8042	140.24	ALDFFGNGPPVNYKT	P13284	P13284	IFI30	Gamma-interferon-inducible lysosomal thiol reductase
23.83055	22.87318	23.82745	25.51455	25.79355	25.37991	24.74083	24.90981	23.77876	24.24525	24.05234	23.80154	25.43736	25.86938	25.25032	16	1695.8257	152.38	ALDFFGNGPPVNYKTG	P13284	P13284	IFI30	Gamma-interferon-inducible lysosomal thiol reductase
NaN	NaN	NaN	NaN	23.38851	22.68697	NaN	NaN	NaN	NaN	NaN	NaN	NaN	NaN	NaN	17	1809.8686	155.02	ALDFFGNGPPVNYKTGN	P13284	P13284	IFI30	Gamma-interferon-inducible lysosomal thiol reductase
NaN	NaN	22.48439	NaN	NaN	NaN	NaN	NaN	NaN	NaN	NaN	NaN	NaN	NaN	NaN	13	1342.6729	76.143	ALDPEISSGEGLR	Q08554-2;Q08554	Q08554-2	DSC1	Desmocollin-1
NaN	NaN	NaN	NaN	NaN	NaN	NaN	NaN	NaN	24.71832	25.02652	24.93603	26.26481	26.05497	25.65584	10	1236.6615	80.688	ALFEGRRIEF	Q9H307-2;Q9H307	Q9H307-2	PNN	Pinin
NaN	NaN	NaN	24.17333	24.55145	24.06093	NaN	NaN	NaN	NaN	NaN	NaN	NaN	NaN	NaN	17	1790.7748	115.57	ALFGGNGETGFEQNSTY	O43847;O43847-2	O43847	NRD1	Nardilysin
23.42278	23.77102	23.31838	27.46614	27.85727	24.09128	25.23717	25.00646	25.23089	25.62274	25.66188	25.80491	NaN	NaN	NaN	9	969.49198	164.77	ALFGGSQKY	Q9UJA3-3;Q9UJA3;Q9UJA3-4	Q9UJA3-3	MCM8	DNA helicase MCM8
NaN	NaN	NaN	NaN	NaN	NaN	NaN	NaN	NaN	NaN	NaN	NaN	24.38205	24.62723	23.47964	9	960.53927	143.85	ALFNGAQKL	Q9H9S3-3;Q9H9S3;P61619;Q9H9S3-2	Q9H9S3-3	SEC61A2;SEC61A1	Protein transport protein Sec61 subunit alpha isoform 2;Protein transport protein Sec61 subunit alpha isoform 1
NaN	NaN	NaN	24.04852	23.85377	23.57462	NaN	NaN	NaN	NaN	NaN	NaN	24.48898	24.71884	24.42765	9	1057.5457	107.22	ALHPHLAHY	Q6ZNA4-2;Q6ZNA4;Q6ZNA4-4;Q6ZNA4-3	Q6ZNA4-2	RNF111	E3 ubiquitin-protein ligase Arkadia
NaN	NaN	NaN	NaN	23.60286	25.34821	NaN	NaN	NaN	NaN	NaN	NaN	NaN	NaN	NaN	9	906.48108	116.9	ALIAASQSF	Q9Y490	Q9Y490	TLN1	Talin-1
NaN	NaN	NaN	NaN	23.52049	24.12313	NaN	NaN	NaN	NaN	NaN	NaN	NaN	NaN	NaN	9	980.5001	113.71	ALIEGGMKY	Q93096	Q93096	PTP4A1	Protein tyrosine phosphatase type IVA 1
NaN	NaN	NaN	27.41917	25.97963	26.545	24.52468	24.73882	NaN	24.97421	25.19423	25.00907	NaN	NaN	NaN	9	1026.6325	129.47	ALIEKLVEL	Q14181	Q14181	POLA2	DNA polymerase alpha subunit B
NaN	NaN	NaN	24.68469	24.80995	24.65785	NaN	NaN	NaN	NaN	NaN	NaN	NaN	NaN	NaN	9	1063.5662	111.65	ALIKDREGY	P42575	P42575	CASP2	Caspase-2;Caspase-2 subunit p18;Caspase-2 subunit p13;Caspase-2 subunit p12
23.21346	24.35427	23.24322	26.98815	25.54274	25.68301	23.87821	24.04076	24.42522	NaN	NaN	NaN	25.78144	25.31486	25.40889	9	1011.6805	178.3	ALIRVISKL	O14974-5;O14974-4;O14974-3;O14974-2;O14974;O60237-4;O60237;Q9BZL4-5;Q9BZL4-2;Q9BZL4-3;Q9BZL4-4;Q9BZL4	O14974-5	PPP1R12A;PPP1R12B;PPP1R12C	Protein phosphatase 1 regulatory subunit 12A;Protein phosphatase 1 regulatory subunit 12B;Protein phosphatase 1 regulatory subunit 12C
NaN	NaN	NaN	26.78905	26.9438	NaN	23.35904	22.99733	23.26771	23.74181	24.00702	23.9358	NaN	NaN	26.81519	9	1014.6073	144.66	ALKDKIEKA	P14625	P14625	HSP90B1	Endoplasmin
25.36586	25.55701	24.88628	NaN	NaN	NaN	26.55365	26.57407	26.73273	27.33253	27.39803	27.42061	NaN	NaN	NaN	9	1048.5917	154.49	ALKDLAKQY	Q9Y5A7-2;Q9Y5A7	Q9Y5A7-2	NUB1	NEDD8 ultimate buster 1
25.83388	25.86561	25.43167	30.00491	30.23774	30.1494	26.95715	27.26678	26.77919	27.00024	27.35279	27.23809	NaN	NaN	NaN	9	985.54441	141.23	ALKDLINEA	P12004	P12004	PCNA	Proliferating cell nuclear antigen
23.00523	23.11496	23.17158	27.40916	27.68752	27.47104	25.21152	24.71109	24.76091	25.61947	25.84168	25.70601	NaN	NaN	NaN	10	1131.5924	125.31	ALKEPQGNLY	Q5VUA4;Q5VUA4-2	Q5VUA4	ZNF318	Zinc finger protein 318
24.31112	24.23951	23.57923	NaN	NaN	NaN	25.14837	25.23433	24.36666	NaN	NaN	NaN	NaN	NaN	NaN	9	962.54368	98.997	ALKGLSVEF	Q9Y5X2	Q9Y5X2	SNX8	Sorting nexin-8
NaN	NaN	NaN	25.67871	24.90743	24.50149	NaN	NaN	NaN	NaN	NaN	NaN	NaN	NaN	NaN	9	1090.5805	83.998	ALKKDRETM	P31943;P55795	P31943	HNRNPH1;HNRNPH2	Heterogeneous nuclear ribonucleoprotein H;Heterogeneous nuclear ribonucleoprotein H, N-terminally processed;Heterogeneous nuclear ribonucleoprotein H2
NaN	NaN	NaN	28.45548	NaN	NaN	NaN	NaN	NaN	NaN	NaN	NaN	23.48653	23.72192	23.48591	9	1049.5029	159.2	ALKNPSEEY	P40692-3;P40692	P40692-3	MLH1	DNA mismatch repair protein Mlh1
26.7239	26.81127	26.22935	25.48579	25.96785	26.57113	28.08588	27.88774	27.6047	28.22826	27.96884	28.26754	26.87455	25.98311	25.35114	9	977.55458	143.11	ALKNVTVSF	Q96H22-5;Q96H22-4;Q96H22;Q96H22-3;Q96H22-2	Q96H22-5	CENPN	Centromere protein N
NaN	NaN	NaN	27.11366	26.78656	26.31814	NaN	NaN	NaN	NaN	NaN	NaN	NaN	NaN	NaN	10	1204.704	120.87	ALKRQGRTLY	P62805	P62805	HIST1H4A	Histone H4
NaN	NaN	NaN	27.00817	26.92931	26.49613	24.47203	24.27732	24.59224	25.28697	25.16369	25.00676	NaN	NaN	NaN	9	1053.5455	138.78	ALKRTTSDY	Q9UBE0;Q9UBE0-2;Q9UBE0-3	Q9UBE0	SAE1	SUMO-activating enzyme subunit 1;SUMO-activating enzyme subunit 1, N-terminally processed
NaN	NaN	NaN	NaN	24.66177	24.6207	NaN	NaN	NaN	NaN	NaN	NaN	NaN	NaN	NaN	11	1260.6714	152.11	ALLDPSQKNLY	Q15973-4;Q15973;Q96I27-2;Q9BS34;Q7L945;C9JN71;P17024;P52737;Q15973-5	Q15973-4	ZNF124;ZNF625;ZNF670;ZNF627;ZNF878;ZNF20;ZNF136	Zinc finger protein 124;Zinc finger protein 625;Zinc finger protein 670;Zinc finger protein 627;Zinc finger protein 878;Zinc finger protein 20;Zinc finger protein 136
NaN	NaN	NaN	NaN	NaN	NaN	NaN	NaN	NaN	23.09289	24.19588	23.98729	NaN	NaN	NaN	9	983.54739	134.12	ALMPVLNQV	Q5RKV6	Q5RKV6	EXOSC6	Exosome complex component MTR3
NaN	NaN	NaN	NaN	NaN	NaN	24.19333	24.03892	23.61796	23.98494	24.46233	24.22957	NaN	NaN	NaN	9	950.55492	110.36	ALNIATHVL	Q9UET6;Q9UET6-2	Q9UET6	FTSJ1	Putative tRNA (cytidine(32)/guanosine(34)-2-O)-methyltransferase
NaN	NaN	NaN	NaN	NaN	NaN	NaN	NaN	NaN	NaN	NaN	NaN	25.06632	25.19614	24.55251	15	1758.9489	73.386	ALNNFQAVQRRVSEK	Q86Y82	Q86Y82	STX12	Syntaxin-12
23.84747	23.81538	NaN	24.93274	25.58626	25.30525	NaN	NaN	NaN	24.42752	24.72744	24.01009	25.80346	26.14268	25.72427	16	1887.9915	90.707	ALNNFQAVQRRVSEKE	Q86Y82	Q86Y82	STX12	Syntaxin-12
23.80715	23.72588	23.27526	25.47578	26.01011	25.20352	24.34875	24.60631	24.22531	24.4993	25.25288	24.32189	26.21395	26.4833	25.68902	17	2016.0865	134.14	ALNNFQAVQRRVSEKEK	Q86Y82	Q86Y82	STX12	Syntaxin-12
23.01115	23.15936	22.94949	25.04714	25.08286	24.75491	NaN	NaN	NaN	NaN	NaN	NaN	NaN	NaN	NaN	18	2145.1291	83.253	ALNNFQAVQRRVSEKEKE	Q86Y82	Q86Y82	STX12	Syntaxin-12
NaN	NaN	NaN	25.18246	25.2074	24.84105	NaN	NaN	NaN	NaN	NaN	NaN	NaN	NaN	NaN	10	953.55458	129.4	ALNPAALTAL	Q86U06-4;Q86U06-5;Q86U06-2;Q86U06	Q86U06-4	RBM23	Probable RNA-binding protein 23
NaN	NaN	NaN	23.5373	23.4197	23.4864	NaN	NaN	NaN	NaN	NaN	NaN	23.68571	24.07267	23.72411	9	1049.4666	117.72	ALNPESEQY	P27708	P27708	CAD	CAD protein;Glutamine-dependent carbamoyl-phosphate synthase;Aspartate carbamoyltransferase;Dihydroorotase
NaN	NaN	NaN	24.74479	25.38294	25.21137	NaN	NaN	NaN	NaN	NaN	NaN	NaN	NaN	NaN	9	1002.5134	134.08	ALNPQNTVF	P0DMV9;P0DMV8;P0DMV8-2	P0DMV9	HSPA1B;HSPA1A	Heat shock 70 kDa protein 1B;Heat shock 70 kDa protein 1A
NaN	NaN	NaN	NaN	23.99153	24.12943	NaN	NaN	NaN	NaN	NaN	NaN	NaN	NaN	NaN	9	1013.5182	133.86	ALNSKATFY	P46940	P46940	IQGAP1	Ras GTPase-activating-like protein IQGAP1
NaN	NaN	NaN	27.50385	26.64678	26.18408	24.50045	25.20505	NaN	NaN	NaN	NaN	NaN	NaN	NaN	9	992.55425	101.28	ALNTIVTVY	Q14008-2;Q14008;Q14008-3	Q14008-2	CKAP5	Cytoskeleton-associated protein 5
NaN	NaN	NaN	NaN	NaN	NaN	NaN	NaN	NaN	NaN	NaN	NaN	25.14725	24.97088	24.97976	9	959.45349	103.29	ALPMAHSAY	Q8ND04-3;Q8ND04;Q8ND04-2	Q8ND04-3	SMG8	Protein SMG8
NaN	NaN	NaN	25.79457	25.75756	25.17638	NaN	NaN	NaN	NaN	NaN	NaN	NaN	NaN	NaN	10	1157.6669	117.16	ALPRRALAQY	Q9NR77	Q9NR77	PXMP2	Peroxisomal membrane protein 2
NaN	NaN	NaN	25.74571	26.86242	26.76243	NaN	NaN	NaN	24.62945	24.23951	24.35555	26.91957	26.96686	27.03475	10	1173.5666	138.26	ALQEALTEHY	P78543	P78543	BTG2	Protein BTG2
NaN	NaN	NaN	NaN	NaN	NaN	27.21937	27.10909	27.1575	NaN	NaN	NaN	NaN	NaN	NaN	9	980.44509	109.86	ALQEASEAY	P84243;Q6NXT2;Q71DI3	P84243	H3F3A;H3F3C;HIST2H3A	Histone H3.3;Histone H3.3C;Histone H3.2
NaN	NaN	NaN	24.63827	25.00376	24.84522	NaN	NaN	NaN	NaN	NaN	NaN	NaN	NaN	NaN	9	1088.6091	103.7	ALRANIERF	Q5VSL9;Q5VSL9-2	Q5VSL9	STRIP1	Striatin-interacting protein 1
26.00073	25.90332	26.0202	29.51433	29.48406	29.18808	27.76091	27.58162	27.70853	28.2415	28.32165	28.36695	29.34263	29.51401	29.21494	10	1126.5077	154.71	ALRDNSTMGY	P07900;P07900-2;P08238;Q58FF7	P08238	HSP90AA1;HSP90AB1;HSP90AB3P	Heat shock protein HSP 90-alpha;Heat shock protein HSP 90-beta;Putative heat shock protein HSP 90-beta-3
25.48044	25.67128	26.07594	30.22642	30.05116	29.73925	27.88815	27.31475	27.7179	30.16519	30.27697	30.3434	29.89271	29.62143	29.40466	9	1147.6098	184.38	ALRDVRQQY	P08670	P08670	VIM	Vimentin
NaN	NaN	NaN	NaN	NaN	NaN	NaN	NaN	NaN	NaN	NaN	NaN	28.18962	28.28859	27.62568	10	1270.6558	105.14	ALRKSEIEYY	P62888	P62888	RPL30	60S ribosomal protein L30
NaN	NaN	NaN	24.77796	25.06151	24.86971	NaN	NaN	NaN	NaN	NaN	NaN	NaN	NaN	NaN	9	1081.6244	123.86	ALRPEVERL	Q03001;Q03001-13	Q03001	DST	Dystonin
23.52193	23.77937	23.75379	NaN	NaN	NaN	NaN	NaN	NaN	NaN	NaN	NaN	27.64657	27.59071	27.3292	9	928.47667	96.19	ALRPGDPGF	Q96ST2-2;Q96ST2-3;Q96ST2	Q96ST2-2	IWS1	Protein IWS1 homolog
NaN	NaN	NaN	NaN	NaN	NaN	NaN	NaN	NaN	NaN	NaN	NaN	24.53991	24.86032	24.92976	10	1199.5935	110.41	ALRPLDHESY	Q9UGN5-2;Q9UGN5	Q9UGN5-2	PARP2	Poly [ADP-ribose] polymerase 2
23.92606	24.05928	23.5418	26.12209	26.28049	25.87009	25.74473	25.35948	25.64482	26.37041	26.01323	26.13159	28.63235	28.81855	28.31881	11	1249.6779	140.83	ALRPSTSRSLY	P08670	P08670	VIM	Vimentin
NaN	NaN	NaN	23.80794	24.01733	23.49704	NaN	NaN	NaN	NaN	NaN	NaN	NaN	NaN	NaN	12	1422.7103	119.21	ALRQAKQESTEY	P08670	P08670	VIM	Vimentin
NaN	NaN	NaN	26.16521	26.22291	26.25035	24.86533	24.59588	24.96939	25.72328	25.42182	25.79672	26.23738	26.20441	25.87415	12	1421.7303	183.13	ALRWIGDKEATY	P31350;P31350-2	P31350	RRM2	Ribonucleoside-diphosphate reductase subunit M2
NaN	NaN	NaN	24.2068	24.64031	24.44152	NaN	NaN	NaN	NaN	NaN	NaN	NaN	NaN	NaN	9	914.55492	155.82	ALSALTARL	P04844;P04844-2	P04844	RPN2	Dolichyl-diphosphooligosaccharide--protein glycosyltransferase subunit 2
NaN	NaN	NaN	25.10262	25.23491	25.15634	NaN	NaN	NaN	NaN	NaN	NaN	NaN	NaN	NaN	9	873.48075	111.28	ALSELATAV	Q9BWL3-4;Q9BWL3-2;Q9BWL3	Q9BWL3-4	C1orf43	Uncharacterized protein C1orf43
NaN	NaN	NaN	25.22483	25.34306	25.31979	NaN	NaN	NaN	NaN	NaN	NaN	24.22597	24.35084	24.12305	9	949.47566	157.9	ALSLPAESY	Q9BVG4	Q9BVG4	PBDC1	Protein PBDC1
NaN	22.87175	22.59971	27.10119	27.42045	27.17874	24.42656	23.75613	24.37073	NaN	NaN	NaN	27.17493	27.04489	26.90805	9	977.52943	134.44	ALSQAVARY	Q92616	Q92616	GCN1L1	Translational activator GCN1
NaN	NaN	NaN	25.45375	24.66942	24.34516	23.09909	22.68528	NaN	NaN	23.536	23.84957	NaN	NaN	NaN	9	923.54402	146.01	ALSSLIHAL	P13010	P13010	XRCC5	X-ray repair cross-complementing protein 5
NaN	NaN	NaN	23.77284	24.00256	23.64933	NaN	NaN	NaN	NaN	NaN	NaN	NaN	NaN	NaN	9	891.47018	138.25	ALSSPSLAF	Q8NFH5-3;Q8NFH5-2;Q8NFH5	Q8NFH5-3	NUP35	Nucleoporin NUP53
NaN	NaN	NaN	24.99322	25.96989	25.47964	23.94503	23.71597	23.84384	24.06677	23.70936	23.87418	NaN	NaN	NaN	9	1005.5243	145.04	ALTHIDHSL	P56192;P56192-2	P56192	MARS	Methionine--tRNA ligase, cytoplasmic
NaN	NaN	NaN	NaN	23.53564	24.65824	NaN	NaN	NaN	NaN	NaN	NaN	NaN	NaN	NaN	9	965.5182	110.9	ALVDHVAEL	B0I1T2;B0I1T2-3;B0I1T2-4	B0I1T2	MYO1G	Unconventional myosin-Ig;Minor histocompatibility antigen HA-2
24.42918	24.36626	24.18162	28.9898	29.02382	28.61796	26.21147	26.0661	26.14014	26.68271	26.81678	26.89908	28.98275	29.07015	28.79968	9	947.5804	125.25	ALVKAGKVY	P39748-2;P39748	P39748-2	FEN1	Flap endonuclease 1
NaN	NaN	NaN	NaN	NaN	NaN	NaN	NaN	NaN	24.85966	25.26835	24.02208	NaN	NaN	NaN	9	901.5273	132.72	ALVPATLAF	Q13608-2;Q13608	Q13608-2	PEX6	Peroxisome assembly factor 2
NaN	NaN	NaN	25.17528	25.25119	24.67417	NaN	NaN	NaN	NaN	NaN	NaN	NaN	NaN	NaN	9	825.36909	143.09	AMAGSIGGY	P04035-2;P04035;P04035-3	P04035-2	HMGCR	3-hydroxy-3-methylglutaryl-coenzyme A reductase
NaN	NaN	NaN	26.29693	25.93292	25.87434	NaN	NaN	NaN	23.24012	23.5024	22.82629	26.23487	26.06614	25.72448	9	987.55354	130.04	AMASIINRL	Q96N67-4;Q96N67-3;Q96N67-5;Q96N67-2;Q96N67-6;Q96N67	Q96N67-4	DOCK7	Dedicator of cytokinesis protein 7
NaN	NaN	NaN	27.44995	27.32457	27.57967	NaN	NaN	NaN	NaN	NaN	NaN	26.75621	26.72806	26.38101	11	1342.5864	143.01	AMFDQSQIQEF	P19105;O14950;P24844-2;P24844	P19105	MYL12A;MYL12B;MYL9	Myosin regulatory light chain 12A;Myosin regulatory light chain 12B;Myosin regulatory light polypeptide 9
NaN	NaN	NaN	NaN	NaN	NaN	NaN	NaN	NaN	NaN	NaN	NaN	24.88236	25.25965	24.73081	18	1852.8679	112.24	AMFGPKGFGRGGAESHTF	P50238	P50238	CRIP1	Cysteine-rich protein 1
NaN	NaN	NaN	24.86188	24.34449	NaN	NaN	NaN	NaN	NaN	NaN	NaN	NaN	NaN	NaN	9	1022.4127	105.39	AMHSDSQTF	Q9Y6W3	Q9Y6W3	CAPN7	Calpain-7
NaN	NaN	NaN	27.14453	21.58719	NaN	NaN	NaN	NaN	NaN	NaN	NaN	NaN	NaN	NaN	9	1072.5951	104.75	AMIELVERL	Q96DX7	Q96DX7	TRIM44	Tripartite motif-containing protein 44
NaN	NaN	NaN	NaN	NaN	NaN	24.11767	23.95934	24.73309	25.29502	25.39346	25.41506	24.90903	24.51424	24.53493	9	1140.6478	104.45	AMKKVFRVY	Q9UIF7-6;Q9UIF7-5;Q9UIF7-4;Q9UIF7-3;Q9UIF7-2;Q9UIF7	Q9UIF7-6	MUTYH	A/G-specific adenine DNA glycosylase
23.72432	24.00736	23.89227	27.75417	27.8299	27.42318	25.63605	25.34428	25.4187	26.15016	26.22944	26.23378	27.43333	27.53542	27.33935	14	1421.6609	163.9	AMKPPGAQGSQSTY	O75956	O75956	CDK2AP2	Cyclin-dependent kinase 2-associated protein 2
NaN	NaN	NaN	27.89458	27.37559	26.95127	NaN	NaN	NaN	24.62673	24.69678	24.57115	27.25773	27.43149	27.2748	9	907.36804	129.2	AMMHGGTGF	Q15365	Q15365	PCBP1	Poly(rC)-binding protein 1
NaN	NaN	NaN	NaN	NaN	NaN	NaN	NaN	NaN	NaN	NaN	NaN	23.96684	24.04976	NaN	9	1194.5968	134.12	AMNKRIHYY	Q8NBW4-2;Q8NBW4-3;Q8NBW4	Q8NBW4-2	SLC38A9	Sodium-coupled neutral amino acid transporter 9
NaN	NaN	NaN	30.63712	30.71317	30.63953	27.1693	27.00988	27.08416	NaN	NaN	NaN	NaN	NaN	NaN	9	993.45897	105.04	AMNPTNTVF	P11142;P11142-2	P11142	HSPA8	Heat shock cognate 71 kDa protein
NaN	NaN	NaN	27.58678	27.22057	26.92536	NaN	NaN	NaN	NaN	NaN	NaN	27.30852	27.31285	27.09275	9	1036.5012	146.54	AMQQKPTAY	P51825;P51825-3;P51825-2	P51825	AFF1	AF4/FMR2 family member 1
NaN	NaN	NaN	NaN	NaN	NaN	NaN	NaN	NaN	NaN	NaN	NaN	22.82345	21.56267	19.55962	9	939.50725	79.809	AMRKAGVAH	Q96RN5-3;Q96RN5-2;Q96RN5	Q96RN5-3	MED15	Mediator of RNA polymerase II transcription subunit 15
NaN	NaN	NaN	28.29101	28.05144	NaN	NaN	NaN	NaN	NaN	NaN	NaN	24.28171	23.69275	23.23207	9	1008.5063	104.21	AMRLGAEVY	P09104-2;P09104	P09104-2	ENO2	Gamma-enolase
NaN	NaN	NaN	29.10622	29.10649	28.85863	25.6093	25.23816	25.89405	26.75302	26.7291	26.62701	NaN	NaN	NaN	9	992.47495	166.78	AMRPGLEGY	P33992	P33992	MCM5	DNA replication licensing factor MCM5
NaN	NaN	NaN	25.73003	25.92956	25.78506	NaN	NaN	NaN	23.21085	23.71377	23.22735	NaN	NaN	NaN	9	1256.6124	138.37	AMRWFQQKY	P62913-2;P62913	P62913-2	RPL11	60S ribosomal protein L11
NaN	NaN	NaN	25.52091	25.55157	25.42256	NaN	NaN	NaN	NaN	NaN	NaN	NaN	NaN	NaN	9	968.46372	99.375	AMTNLVSAY	P61201;P61201-2	P61201	COPS2	COP9 signalosome complex subunit 2
NaN	NaN	NaN	26.5006	NaN	26.20247	NaN	NaN	NaN	NaN	NaN	NaN	NaN	NaN	NaN	9	974.46439	109.36	AMVGHQVSF	Q9H840	Q9H840	GEMIN7	Gem-associated protein 7
NaN	NaN	NaN	NaN	NaN	NaN	NaN	NaN	NaN	NaN	NaN	NaN	NaN	23.70092	23.7453	10	1307.5969	114.89	AMYLHRPEEY	P62256;P62256-2	P62256	UBE2H	Ubiquitin-conjugating enzyme E2 H
NaN	NaN	NaN	NaN	NaN	NaN	NaN	NaN	NaN	24.15993	24.54498	24.1303	NaN	NaN	NaN	9	1119.5205	98.629	AMYSRKAMY	Q02878	Q02878	RPL6	60S ribosomal protein L6
NaN	NaN	NaN	25.32396	25.98281	25.63173	NaN	NaN	NaN	NaN	NaN	NaN	NaN	NaN	NaN	9	979.49746	113.5	ANNLSVVTY	Q9H6K1-2;Q9H6K1	Q9H6K1-2	C6orf106	Uncharacterized protein C6orf106
NaN	NaN	NaN	29.57236	29.36417	NaN	NaN	NaN	NaN	NaN	NaN	NaN	29.12352	29.22695	29.05354	11	907.47633	110.63	APAAATAAPAP	Q9UEW8	Q9UEW8	STK39	STE20/SPS1-related proline-alanine-rich protein kinase
NaN	NaN	NaN	NaN	NaN	NaN	NaN	NaN	NaN	NaN	NaN	NaN	22.43051	22.4989	22.5463	9	792.413	152.26	APAQAPAPA	Q9C0C9	REV__Q9C0C9	UBE2O	E2/E3 hybrid ubiquitin-protein ligase UBE2O
22.77505	22.95358	22.41998	NaN	NaN	NaN	23.25393	23.24657	23.22714	23.59514	23.48517	22.81273	NaN	NaN	NaN	13	1031.452	79.893	APDGAAAAASGSS	Q5FWE3-2;Q5FWE3	Q5FWE3-2	PRRT3	Proline-rich transmembrane protein 3
24.04419	24.02361	23.6032	27.19714	27.85073	27.94168	24.92062	25.07537	24.65371	25.44335	25.32718	25.43727	27.17284	27.38352	27.22426	13	1386.7256	118.23	APDGSQRAVLVQF	Q9GZS1-2	Q9GZS1-2	POLR1E	DNA-directed RNA polymerase I subunit RPA49
NaN	NaN	NaN	NaN	NaN	NaN	NaN	NaN	NaN	NaN	NaN	NaN	23.38153	23.83229	23.46189	17	1900.0054	92.439	APEYEKAAKELSKRSPP	P13667	P13667	PDIA4	Protein disulfide-isomerase A4
NaN	NaN	NaN	NaN	NaN	NaN	NaN	NaN	NaN	NaN	NaN	NaN	25.58009	25.7657	25.31365	15	1624.9413	100.11	APGKGLEWVGRIKSK	A0A0B4J1V0	A0A0B4J1V0	IGHV3-15
NaN	NaN	NaN	NaN	NaN	NaN	NaN	NaN	NaN	NaN	NaN	NaN	26.58319	27.11674	26.3297	18	1898.0374	116.13	APGKGLEWVGRIKSKTDG	A0A0B4J1V0	A0A0B4J1V0	IGHV3-15
NaN	NaN	NaN	NaN	NaN	NaN	NaN	NaN	NaN	NaN	NaN	NaN	25.29369	25.6945	24.48824	19	1955.0589	137.45	APGKGLEWVGRIKSKTDGG	A0A0B4J1V0	A0A0B4J1V0	IGHV3-15
NaN	24.00462	23.88837	24.71675	25.30661	24.82498	24.0634	24.39034	23.71093	23.3507	NaN	23.64537	24.00624	24.13234	23.79471	14	1296.7402	201.84	APGLIIATGSVGKN	Q92673	Q92673	SORL1	Sortilin-related receptor
24.52474	24.10029	24.68533	24.95766	25.47658	25.11637	NaN	24.61773	24.06948	24.07496	24.35394	24.11744	25.16523	25.30222	24.9088	15	1409.8242	289.85	APGLIIATGSVGKNL	Q92673	Q92673	SORL1	Sortilin-related receptor
22.03946	21.89944	21.63772	NaN	23.50736	22.90874	NaN	NaN	NaN	NaN	NaN	NaN	22.74076	22.7731	22.58589	17	1567.8934	136.27	APGLIIATGSVGKNLAS	Q92673	Q92673	SORL1	Sortilin-related receptor
NaN	NaN	NaN	23.84719	24.71921	24.49076	NaN	NaN	NaN	NaN	NaN	NaN	NaN	NaN	NaN	18	1695.9883	119.68	APGLIIATGSVGKNLASK	Q92673	Q92673	SORL1	Sortilin-related receptor
22.03748	22.83084	21.99452	NaN	23.91251	NaN	NaN	NaN	NaN	NaN	NaN	NaN	24.00984	24.42438	23.39637	20	1750.885	122.94	APGSAAPAAGSAPAAAEEKK	P05387	P05387	RPLP2	60S acidic ribosomal protein P2
NaN	NaN	NaN	23.66861	24.11934	23.85291	NaN	NaN	NaN	NaN	NaN	NaN	24.17035	24.04902	23.39323	20	1895.9014	143.98	APPHQEGEPGAGVTPASTPP	Q96G27	Q96G27	WBP1	WW domain-binding protein 1
22.73244	22.12849	22.29086	NaN	24.46638	23.94324	NaN	NaN	NaN	NaN	NaN	NaN	24.48567	24.28567	23.85928	18	1592.8675	136.96	APPVPPVKPGAGAANPGP	P78325	P78325	ADAM8	Disintegrin and metalloproteinase domain-containing protein 8
NaN	NaN	NaN	NaN	23.52648	23.56581	NaN	NaN	NaN	NaN	NaN	NaN	NaN	NaN	NaN	19	1663.9046	104.82	APPVPPVKPGAGAANPGPA	P78325	P78325	ADAM8	Disintegrin and metalloproteinase domain-containing protein 8
22.7025	22.9222	22.39608	24.0535	25.10582	24.70155	23.44139	22.74228	22.85964	23.54757	23.42624	23.39126	23.77022	24.06727	24.37696	20	1792.9472	199.96	APPVPPVKPGAGAANPGPAE	P78325	P78325	ADAM8	Disintegrin and metalloproteinase domain-containing protein 8
NaN	NaN	NaN	NaN	23.91916	23.69816	NaN	NaN	NaN	NaN	NaN	NaN	NaN	NaN	NaN	10	924.49165	101.69	APSEVAAIAP	Q96MW1-2;Q96MW1	Q96MW1-2	CCDC43	Coiled-coil domain-containing protein 43
NaN	NaN	NaN	25.09953	26.06776	24.80637	22.97895	22.4132	23.55707	23.75918	23.34746	22.91324	NaN	NaN	NaN	14	1306.6187	131.53	APSGSSGGICEKSK	O14672;O14672-2	O14672	ADAM10	Disintegrin and metalloproteinase domain-containing protein 10
NaN	NaN	NaN	NaN	23.44088	NaN	NaN	NaN	NaN	NaN	NaN	NaN	23.68603	23.80971	23.31368	24	2391.1899	73.448	APSPPPPYPVTPGYPEPALHPGPG	Q9NRY6	Q9NRY6	PLSCR3	Phospholipid scramblase 3
NaN	NaN	NaN	NaN	NaN	NaN	NaN	NaN	NaN	NaN	NaN	NaN	24.3413	24.62383	24.02732	15	1290.6416	96.113	APSSKSTSGGTAALG	P01857	P01857	IGHG1	Ig gamma-1 chain C region
NaN	NaN	NaN	NaN	24.30348	NaN	NaN	NaN	NaN	NaN	NaN	NaN	NaN	NaN	NaN	9	871.42871	112.59	APTSSPLEA	O60268-2;O60268-3;O60268	REV__Q8WZ75-3	KIAA0513	Uncharacterized protein KIAA0513
NaN	NaN	NaN	25.4755	25.34377	24.88967	NaN	NaN	NaN	23.14985	22.78887	23.21368	25.60264	25.88276	25.614	12	1231.5582	128.86	AQAAHQGTASQY	Q99829	Q99829	CPNE1	Copine-1
NaN	NaN	NaN	25.33981	25.82053	24.88418	NaN	NaN	NaN	NaN	NaN	NaN	24.58532	25.03896	25.10961	9	864.39775	117.18	AQAAPSSSF	Q14687	Q14687	GSE1	Genetic suppressor element 1
NaN	NaN	NaN	23.59707	23.49984	23.09966	NaN	NaN	NaN	NaN	NaN	NaN	24.58618	24.89915	24.18707	9	957.46683	150.24	AQAASQHVF	Q9NQT4	Q9NQT4	EXOSC5	Exosome complex component RRP46
NaN	NaN	NaN	25.43097	NaN	24.66568	NaN	NaN	NaN	NaN	NaN	NaN	NaN	NaN	NaN	9	972.49886	154.12	AQADARQTL	Q9BT49	Q9BT49	THAP7	THAP domain-containing protein 7
NaN	NaN	NaN	24.43898	25.19929	25.71162	NaN	NaN	NaN	NaN	NaN	NaN	24.955	25.22369	25.02441	10	905.4243	150.4	AQAEAAGAAF	Q7Z6I6;Q7Z6I6-2;Q7Z6I6-3	Q7Z6I6	ARHGAP30	Rho GTPase-activating protein 30
NaN	22.601	22.56465	27.26821	27.053	26.79724	NaN	NaN	NaN	25.01402	24.77173	24.63964	27.13653	27.11277	26.95759	12	1194.5517	124.81	AQAEAKAGEGTY	O00541-2;O00541	O00541-2	PES1	Pescadillo homolog
NaN	NaN	NaN	28.0033	28.46898	28.53185	25.86915	25.57548	25.66666	NaN	NaN	NaN	24.13845	23.9083	23.898	9	970.54475	133.68	AQAELAQKL	O15049	O15049	N4BP3	NEDD4-binding protein 3
NaN	NaN	NaN	24.8633	24.91684	25.83562	NaN	NaN	NaN	NaN	NaN	NaN	26.14983	26.01738	25.60122	9	1049.5393	154.28	AQAEVYKEL	P49327	P49327	FASN	Fatty acid synthase;[Acyl-carrier-protein] S-acetyltransferase;[Acyl-carrier-protein] S-malonyltransferase;3-oxoacyl-[acyl-carrier-protein] synthase;3-oxoacyl-[acyl-carrier-protein] reductase;3-hydroxyacyl-[acyl-carrier-protein] dehydratase;Enoyl-[acyl-carrier-protein] reductase;Oleoyl-[acyl-carrier-protein] hydrolase
NaN	NaN	NaN	26.77894	26.89954	26.97782	NaN	NaN	NaN	NaN	NaN	NaN	26.81066	26.85496	26.65458	11	1318.7245	148.32	AQAEVYKELRL	P49327	P49327	FASN	Fatty acid synthase;[Acyl-carrier-protein] S-acetyltransferase;[Acyl-carrier-protein] S-malonyltransferase;3-oxoacyl-[acyl-carrier-protein] synthase;3-oxoacyl-[acyl-carrier-protein] reductase;3-hydroxyacyl-[acyl-carrier-protein] dehydratase;Enoyl-[acyl-carrier-protein] reductase;Oleoyl-[acyl-carrier-protein] hydrolase
NaN	28.74021	28.197	27.43253	27.60456	27.7973	29.9087	29.70629	29.72644	30.4452	25.59798	24.42835	32.15104	32.14449	32.14925	9	999.51378	195.06	AQAFIHNSL	Q9UMY1	Q9UMY1	NOL7	Nucleolar protein 7
26.46963	26.5429	26.3655	29.54499	30.09371	29.93002	27.69152	27.57557	27.6318	27.94016	28.27578	28.23169	24.69323	24.6435	23.91889	10	1162.5771	162.97	AQAFIHNSLY	Q9UMY1	Q9UMY1	NOL7	Nucleolar protein 7
NaN	NaN	NaN	24.54138	24.73454	NaN	NaN	NaN	NaN	NaN	NaN	NaN	NaN	NaN	NaN	10	1035.5237	141.93	AQAGAEILTY	Q86X76-5;Q86X76-2;Q86X76-4;Q86X76;Q86X76-3	Q86X76-5	NIT1	Nitrilase homolog 1
NaN	NaN	NaN	26.59861	26.79526	26.77128	24.31886	24.29572	24.30835	24.94159	25.03284	24.96829	NaN	NaN	NaN	11	1157.5829	123.16	AQAGHAIITNY	A6NCL7	A6NCL7	ANKRD33B	Ankyrin repeat domain-containing protein 33B
NaN	NaN	NaN	24.58049	25.6688	25.37875	NaN	NaN	NaN	NaN	NaN	NaN	24.94708	24.60275	24.20187	9	802.41848	131.27	AQAGLSSGL	Q86XN7-2;Q86XN7	Q86XN7-2	PROSER1	Proline and serine-rich protein 1
NaN	NaN	NaN	26.14521	25.40821	26.20243	NaN	NaN	NaN	29.67713	29.66414	29.54773	26.55198	26.69922	26.03351	10	1187.536	171.46	AQAGWLQHDY	O95864;O95864-4;O95864-2;O95864-3	O95864	FADS2	Fatty acid desaturase 2
NaN	NaN	NaN	NaN	NaN	NaN	NaN	NaN	NaN	NaN	NaN	NaN	25.25681	24.98616	24.66877	9	1025.5294	100.09	AQAISRFAY	Q9UI10-3;Q9UI10;Q9UI10-2	Q9UI10-3	EIF2B4	Translation initiation factor eIF-2B subunit delta
NaN	NaN	NaN	NaN	25.58107	25.69016	NaN	NaN	NaN	NaN	NaN	NaN	NaN	NaN	NaN	9	848.40283	126.57	AQAPAGTSF	Q8IWZ3;Q8IWZ3-4;Q8IWZ3-6	Q8IWZ3	ANKHD1	Ankyrin repeat and KH domain-containing protein 1
NaN	NaN	NaN	25.42534	25.60207	25.38021	NaN	NaN	NaN	NaN	NaN	NaN	26.55733	26.6502	26.47311	9	946.45084	150.24	AQAPAQSQF	Q92793-2;Q92793	Q92793-2	CREBBP	CREB-binding protein
NaN	NaN	NaN	26.73596	27.04041	26.94793	NaN	NaN	NaN	NaN	NaN	NaN	NaN	NaN	NaN	9	996.53524	108.09	AQAPDLQRV	P46087-3;P46087-2;P46087;P46087-4	P46087-3	NOP2	Probable 28S rRNA (cytosine(4447)-C(5))-methyltransferase
NaN	NaN	NaN	25.58365	26.19802	26.27218	NaN	NaN	NaN	NaN	NaN	NaN	NaN	NaN	NaN	9	895.47633	146.27	AQAPPTAQL	P10242-12;P10242-3;P10242-5;P10242-11;P10242-10;P10242-9;P10242-2;P10242;P10242-6;P10242-8;P10242-7;P10242-4	P10242-12	MYB	Transcriptional activator Myb
NaN	NaN	NaN	24.34347	NaN	23.36573	NaN	NaN	NaN	NaN	NaN	NaN	NaN	NaN	NaN	9	913.46174	94.407	AQAQAQAQV	A5YKK6-2;A5YKK6;A5YKK6-4;A5YKK6-3;Q7Z3H0;Q7Z3H0-2;O14776-2;O14776	A5YKK6-2	CNOT1;ANKRD33;TCERG1	CCR4-NOT transcription complex subunit 1;Ankyrin repeat domain-containing protein 33;Transcription elongation regulator 1
NaN	NaN	NaN	24.80371	24.06538	24.27192	NaN	NaN	NaN	NaN	NaN	NaN	24.7897	24.64279	24.0966	10	1144.4897	137.9	AQAQHNNSEF	Q96BJ3-3;Q96BJ3	Q96BJ3-3	AIDA	Axin interactor, dorsalization-associated protein
NaN	NaN	NaN	27.48062	27.37906	26.94313	NaN	NaN	NaN	24.9686	25.37166	25.09515	NaN	NaN	NaN	9	1104.604	174.21	AQAQLQKRY	Q8IVM0;Q8IVM0-2	Q8IVM0	CCDC50	Coiled-coil domain-containing protein 50
NaN	NaN	NaN	25.14756	25.8918	25.95467	NaN	NaN	NaN	NaN	NaN	NaN	25.6688	25.6868	25.53733	11	1275.6571	136.21	AQAQLRNLEAY	Q9NQ55-2;Q9NQ55;Q9NQ55-3	Q9NQ55-2	PPAN	Suppressor of SWI4 1 homolog
24.46818	24.73985	24.4965	29.07207	28.97544	28.71718	26.35377	26.12668	26.21269	26.8071	26.93236	26.86856	28.90326	28.91784	28.71194	13	1266.6204	168.29	AQAQSGTGKTATF	P60842;P60842-2;Q14240;Q14240-2	P60842	EIF4A1;EIF4A2	Eukaryotic initiation factor 4A-I;Eukaryotic initiation factor 4A-II;Eukaryotic initiation factor 4A-II, N-terminally processed
NaN	NaN	NaN	25.60433	25.69883	25.32148	NaN	NaN	NaN	NaN	NaN	NaN	25.39162	25.52322	25.02568	10	889.45051	118.32	AQASAASATL	O15492	O15492	RGS16	Regulator of G-protein signaling 16
NaN	NaN	NaN	30.9474	31.2099	31.19783	NaN	NaN	NaN	NaN	NaN	NaN	NaN	NaN	NaN	9	1072.5189	113.91	AQDEHLITF	O75643	O75643	SNRNP200	U5 small nuclear ribonucleoprotein 200 kDa helicase
NaN	NaN	NaN	NaN	NaN	NaN	NaN	NaN	NaN	NaN	NaN	NaN	NaN	25.46401	NaN	9	928.46141	89.046	AQEAQAQAI	P13942-8;P13942-6;P13942-7;P13942-4;P13942-5;P12107-4;P13942-2;P13942-3;P13942;P12107-3;P12107;P12107-2	P13942-8	COL11A2;COL11A1	Collagen alpha-2(XI) chain;Collagen alpha-1(XI) chain
NaN	NaN	NaN	23.73211	23.63522	23.86003	NaN	NaN	NaN	NaN	NaN	NaN	NaN	NaN	NaN	9	1092.52	110.22	AQEDAQRLY	P20073-2;P20073	P20073-2	ANXA7	Annexin A7
NaN	NaN	NaN	24.04018	24.05796	23.83663	NaN	NaN	NaN	NaN	NaN	NaN	24.27469	24.47797	24.05092	10	1177.5615	123.86	AQEPNVKETY	Q71F23-2;Q71F23	Q71F23-2	CENPU	Centromere protein U
NaN	NaN	NaN	24.57335	24.64856	24.83658	NaN	NaN	NaN	NaN	NaN	NaN	NaN	NaN	NaN	10	1133.5829	137.42	AQFAEATQRL	O94874;O94874-3	O94874	UFL1	E3 UFM1-protein ligase 1
NaN	NaN	NaN	NaN	24.17524	23.45851	NaN	NaN	NaN	NaN	NaN	NaN	NaN	NaN	NaN	11	1344.5847	128.36	AQFDNHNSQVW	Q96EE3;Q96EE3-1	Q96EE3	SEH1L	Nucleoporin SEH1
24.17333	24.34767	24.04818	26.64058	27.57362	27.56928	NaN	NaN	NaN	24.50755	24.40652	24.34895	NaN	NaN	NaN	10	1095.4907	119.27	AQFEESMIAA	Q9HCS7	Q9HCS7	XAB2	Pre-mRNA-splicing factor SYF1
NaN	NaN	NaN	26.63464	26.78581	26.16735	NaN	NaN	NaN	23.55133	23.58015	23.41841	26.57405	26.64938	26.11036	13	1378.6729	140.78	AQFEGGESKVNTL	Q9Y4A5;Q9Y4A5-2	Q9Y4A5	TRRAP	Transformation/transcription domain-associated protein
NaN	NaN	NaN	30.6301	30.4826	30.41518	27.40698	27.13663	26.83533	NaN	NaN	NaN	24.71487	23.98911	23.60942	9	1070.576	110.12	AQFEHTILL	P50579-3;P50579-2;P50579	P50579-3	METAP2	Methionine aminopeptidase 2
26.35815	26.56176	26.35975	NaN	23.61088	22.76507	NaN	NaN	NaN	NaN	NaN	NaN	24.1432	24.12534	24.11355	9	1126.6023	125.82	AQFETKKLY	O60613-2;O60613	O60613-2	15-Sep	15 kDa selenoprotein
NaN	NaN	NaN	NaN	NaN	NaN	NaN	NaN	NaN	NaN	NaN	NaN	24.09772	23.64417	23.98954	15	1470.6852	74.769	AQFGGSGKSGERGAY	P15923-3	P15923-3
NaN	NaN	NaN	25.40963	26.1225	25.65174	NaN	NaN	NaN	NaN	23.70345	23.74273	NaN	NaN	NaN	9	943.51272	112.59	AQFGPLAQL	P51692	P51692	STAT5B	Signal transducer and activator of transcription 5B
25.23903	25.27906	25.15657	29.2606	29.43944	29.06026	27.00999	26.72299	27.01414	NaN	NaN	NaN	NaN	NaN	NaN	9	1044.4876	154.71	AQFKTSNSY	Q9P2Q2	Q9P2Q2	FRMD4A	FERM domain-containing protein 4A
NaN	NaN	NaN	25.54946	NaN	NaN	NaN	NaN	NaN	NaN	NaN	NaN	NaN	NaN	NaN	15	1886.0713	85.287	AQFMWIIRKRIQLPS	P60520	P60520	GABARAPL2	Gamma-aminobutyric acid receptor-associated protein-like 2
22.83449	22.9115	NaN	26.39813	26.69644	26.60513	24.32203	23.69657	23.33183	24.15669	24.53706	24.28799	26.78282	NaN	26.70517	13	1402.7609	166.66	AQFPLQPGKVATF	Q96Q05-3;Q96Q05;Q96Q05-2	Q96Q05-3	TRAPPC9	Trafficking protein particle complex subunit 9
NaN	NaN	NaN	NaN	NaN	NaN	25.08728	24.53848	24.51437	NaN	NaN	NaN	NaN	NaN	NaN	9	1004.4716	108.24	AQFPNGPQF	Q99595	Q99595	TIMM17A	Mitochondrial import inner membrane translocase subunit Tim17-A
NaN	NaN	NaN	24.7519	24.57767	23.84642	NaN	NaN	NaN	NaN	NaN	NaN	25.04764	24.59963	24.31036	12	1458.7368	131.12	AQFPRAQDKVHY	Q13569	Q13569	TDG	G/T mismatch-specific thymine DNA glycosylase
NaN	NaN	NaN	NaN	NaN	NaN	NaN	NaN	NaN	24.84302	24.91442	24.59035	NaN	NaN	NaN	9	1033.5556	110.31	AQFRVTEAL	Q7Z3K3-5;Q7Z3K3-7;Q7Z3K3-2;Q7Z3K3-3;Q7Z3K3-6;Q7Z3K3	Q7Z3K3-5	POGZ	Pogo transposable element with ZNF domain
22.21795	22.52996	NaN	NaN	NaN	NaN	NaN	NaN	NaN	NaN	NaN	NaN	24.35763	24.64752	24.0491	13	1240.6776	81.799	AQGALANIAVDKA	P01903	P01903	HLA-DRA	HLA class II histocompatibility antigen, DR alpha chain
NaN	NaN	NaN	24.54975	24.77082	24.45344	NaN	NaN	NaN	NaN	NaN	NaN	24.31645	24.57439	24.06948	9	894.40831	123.45	AQGATGEVY	Q9H1B7	Q9H1B7	IRF2BPL	Interferon regulatory factor 2-binding protein-like
24.04059	22.79038	24.08278	NaN	NaN	NaN	24.26614	24.37192	24.08123	NaN	NaN	NaN	NaN	NaN	NaN	15	1700.9322	83.692	AQGVFQILIRNRATD	P46531	P46531	NOTCH1	Neurogenic locus notch homolog protein 1;Notch 1 extracellular truncation;Notch 1 intracellular domain
NaN	NaN	NaN	24.17934	NaN	NaN	NaN	NaN	NaN	NaN	NaN	NaN	NaN	NaN	NaN	17	1929.0432	66.673	AQGVFQILIRNRATDLD	P46531	P46531	NOTCH1	Neurogenic locus notch homolog protein 1;Notch 1 extracellular truncation;Notch 1 intracellular domain
24.55573	24.57283	24.6912	28.93646	28.65581	28.29505	26.63173	26.2471	26.53441	27.27799	27.31233	27.1039	28.51559	28.68207	28.47448	10	1245.5262	122.52	AQHEDQVEQY	P02545-2;P02545-6;P02545-3;P02545;P02545-5;P02545-4	P02545-2	LMNA	Prelamin-A/C;Lamin-A/C
23.60738	23.7959	23.74848	NaN	NaN	NaN	25.6468	25.38459	25.48606	26.13884	26.08513	26.10266	27.67896	27.81219	27.61477	10	1105.4676	110.87	AQHEGESVSY	Q15596	Q15596	NCOA2	Nuclear receptor coactivator 2
NaN	NaN	NaN	28.09874	28.01574	27.94927	NaN	NaN	NaN	NaN	NaN	NaN	NaN	NaN	NaN	10	1054.556	101.64	AQHLQAAVAF	Q9NV31	Q9NV31	IMP3	U3 small nucleolar ribonucleoprotein protein IMP3
NaN	NaN	NaN	NaN	NaN	NaN	NaN	23.83779	22.92599	NaN	NaN	NaN	NaN	NaN	NaN	9	1055.5764	98.299	AQHLSQLLF	Q7Z4Q2-2;Q7Z4Q2	Q7Z4Q2-2	HEATR3	HEAT repeat-containing protein 3
NaN	NaN	NaN	28.23119	28.99704	28.83394	26.25742	25.5697	25.71832	NaN	26.82092	26.36833	NaN	NaN	NaN	9	1025.5407	125.01	AQHPSALRF	Q6PJG6;Q6PJG6-2	Q6PJG6	BRAT1	BRCA1-associated ATM activator 1
NaN	NaN	NaN	NaN	26.27844	26.38545	NaN	NaN	NaN	NaN	NaN	NaN	NaN	NaN	NaN	9	1042.4508	114.65	AQHSYFGSF	Q92622-3;Q92622-2;Q92622	Q92622-3	KIAA0226	Run domain Beclin-1 interacting and cysteine-rich containing protein
NaN	NaN	NaN	NaN	23.70314	23.97062	NaN	NaN	NaN	NaN	NaN	NaN	NaN	NaN	NaN	9	910.42185	105.25	AQIASGMAY	P12931;P12931-2	P12931	SRC	Proto-oncogene tyrosine-protein kinase Src
NaN	NaN	NaN	26.2448	26.23792	25.95349	NaN	NaN	NaN	23.36533	23.626	23.57946	26.20713	26.44796	26.04423	11	1167.5884	117.04	AQIDSNIAHTV	P48553	P48553	TRAPPC10	Trafficking protein particle complex subunit 10
NaN	NaN	NaN	26.46343	26.74945	26.78806	NaN	NaN	NaN	NaN	NaN	NaN	NaN	NaN	NaN	9	1041.5567	116.37	AQIEAQNRL	Q7Z6K5-2;P59780	Q7Z6K5-2	AP3S2	AP-3 complex subunit sigma-2
NaN	NaN	NaN	NaN	NaN	NaN	26.72871	26.60456	26.41537	26.87115	27.03139	26.99895	NaN	NaN	NaN	9	912.49165	108.09	AQIEVVPSA	P30050	P30050	RPL12	60S ribosomal protein L12
NaN	NaN	NaN	22.69	NaN	19.45447	NaN	NaN	NaN	NaN	NaN	NaN	NaN	NaN	NaN	9	1065.5859	107.67	AQIFAIYQL	P50851-2;P50851	P50851-2	LRBA	Lipopolysaccharide-responsive and beige-like anchor protein
23.02303	23.07218	22.88355	NaN	NaN	NaN	NaN	NaN	NaN	NaN	NaN	NaN	NaN	NaN	NaN	9	1118.66	125.25	AQIFRPLKF	Q15029-2;Q15029-3;Q15029	Q15029-2	EFTUD2	116 kDa U5 small nuclear ribonucleoprotein component
NaN	NaN	NaN	24.7144	25.00552	25.90127	27.63333	27.53475	27.76787	NaN	NaN	NaN	25.83099	25.54887	24.61953	9	972.50288	176.41	AQIGSYVHV	Q9BTE1-2;Q9BTE1	Q9BTE1-2	DCTN5	Dynactin subunit 5
NaN	NaN	NaN	NaN	23.96578	24.37498	NaN	NaN	NaN	NaN	NaN	NaN	24.67584	24.71544	23.45551	9	1071.5812	129.65	AQIKELEEL	Q14980-4;Q14980-3;Q14980-2;Q14980	Q14980-4	NUMA1	Nuclear mitotic apparatus protein 1
26.50083	26.37252	26.50288	24.77856	NaN	NaN	NaN	NaN	NaN	27.01382	27.23544	27.27941	NaN	NaN	NaN	9	1059.5634	114.28	AQIKEMVEL	P55072	P55072	VCP	Transitional endoplasmic reticulum ATPase
25.95828	25.96996	25.31593	NaN	NaN	NaN	26.75634	26.55007	26.22786	27.01169	27.03957	26.80858	NaN	NaN	NaN	9	1096.5917	168.23	AQIKFLNTY	Q8ND90	Q8ND90	PNMA1	Paraneoplastic antigen Ma1
NaN	NaN	NaN	24.54693	24.54469	23.45714	NaN	NaN	NaN	NaN	NaN	NaN	24.26163	24.1529	24.09531	12	1380.6959	123.79	AQILKDMGITEY	Q9HBM6;Q16594	Q9HBM6	TAF9B;TAF9	Transcription initiation factor TFIID subunit 9B;Transcription initiation factor TFIID subunit 9
NaN	NaN	NaN	NaN	NaN	NaN	24.96939	24.86519	24.43955	25.8474	25.7751	25.79573	NaN	NaN	NaN	10	1146.6649	111.39	AQILKVIEAY	Q15052-2;Q14155-6;Q14155-1;Q14155-5;Q14155-2;Q15052;Q14155-3;Q14155	Q15052-2	ARHGEF6;ARHGEF7	Rho guanine nucleotide exchange factor 6;Rho guanine nucleotide exchange factor 7
NaN	NaN	NaN	27.3662	27.73421	27.70022	NaN	NaN	NaN	NaN	NaN	NaN	NaN	NaN	NaN	9	1090.6135	131.03	AQIRYLTQV	Q9P086	Q9P086	MED11	Mediator of RNA polymerase II transcription subunit 11
NaN	NaN	NaN	23.63589	24.21134	24.23681	NaN	NaN	NaN	NaN	NaN	NaN	24.77143	24.57715	24.48622	12	1311.7299	154.05	AQITQKIGVHAF	P05161	P05161	ISG15	Ubiquitin-like protein ISG15
NaN	NaN	NaN	24.4979	24.53368	24.38719	NaN	NaN	NaN	NaN	NaN	NaN	25.02242	24.72692	24.37372	12	1436.6684	167.12	AQIWDTAGQERY	P62491-2;Q15907-2;P62491;Q15907	P62491-2	RAB11A;RAB11B	Ras-related protein Rab-11A;Ras-related protein Rab-11B
NaN	NaN	NaN	NaN	NaN	NaN	23.66796	23.38811	23.65851	NaN	NaN	NaN	NaN	NaN	NaN	10	1015.6026	118.67	AQKAASKVTL	Q8IVF7-2;Q8IVF7-3;Q8IVF7	Q8IVF7-2	FMNL3	Formin-like protein 3
NaN	NaN	NaN	NaN	NaN	NaN	24.97408	24.5657	24.75481	25.09957	25.2793	25.17957	NaN	NaN	NaN	9	1048.5189	110.81	AQKDQEIAF	Q6Q0C0-2;Q6Q0C0	Q6Q0C0-2	TRAF7	E3 ubiquitin-protein ligase TRAF7
NaN	NaN	NaN	NaN	NaN	NaN	24.01291	23.57346	23.78686	NaN	NaN	NaN	NaN	NaN	NaN	9	1044.5451	130.27	AQKEELQSL	Q96AQ6-3;Q96AQ6-2;Q96AQ6	Q96AQ6-3	PBXIP1	Pre-B-cell leukemia transcription factor-interacting protein 1
NaN	NaN	NaN	NaN	NaN	NaN	NaN	NaN	NaN	NaN	NaN	NaN	25.46709	25.41519	25.23827	8	872.49673	141.83	AQKEIATL	P12270	P12270	TPR	Nucleoprotein TPR
NaN	NaN	NaN	25.33473	25.7161	26.68899	NaN	NaN	NaN	NaN	NaN	NaN	25.5418	25.454	25.19952	10	1193.6193	129.38	AQKEPHPLQF	Q0PNE2-2;Q0PNE2	Q0PNE2-2	ELP6	Elongator complex protein 6
NaN	NaN	NaN	27.81678	27.89931	27.66526	25.22568	25.30873	25.29719	25.97909	26.02827	25.95367	27.66234	27.91587	27.66302	11	1185.5302	146.79	AQKFATDGEGY	Q01082-3;Q01082-2;Q01082	Q01082-3	SPTBN1	Spectrin beta chain, non-erythrocytic 1
NaN	NaN	NaN	26.80008	26.57316	25.97018	NaN	NaN	NaN	25.06673	NaN	25.41219	NaN	NaN	NaN	9	805.40825	110.61	AQKGGAAGF	Q96RL7-4;Q96RL7-2;Q96RL7-3;Q96RL7	Q96RL7-4	VPS13A	Vacuolar protein sorting-associated protein 13A
NaN	NaN	NaN	NaN	NaN	NaN	26.0793	26.55795	26.3852	26.62784	26.88099	26.72936	NaN	NaN	NaN	9	970.54475	113.89	AQKGLQVDL	P33991	P33991	MCM4	DNA replication licensing factor MCM4
24.95744	24.9875	24.76497	NaN	NaN	NaN	26.36271	26.10295	26.02709	26.55103	26.65799	26.8642	NaN	NaN	NaN	9	1075.555	125.58	AQKIDLPEY	Q9BY32-2;Q9BY32	Q9BY32-2	ITPA	Inosine triphosphate pyrophosphatase
25.79002	26.05821	24.95859	28.94907	29.68023	29.66475	NaN	NaN	NaN	26.83521	27.09678	27.08264	NaN	23.82017	22.84722	9	931.5491	110.9	AQKIGIVGF	Q96DG6	Q96DG6	CMBL	Carboxymethylenebutenolidase homolog
NaN	NaN	NaN	24.52337	24.74473	24.00522	NaN	NaN	NaN	NaN	NaN	NaN	25.14063	25.00419	24.78212	10	1219.7037	118.33	AQKKRLTVNY	P19525-2;P19525	P19525-2	EIF2AK2	Interferon-induced, double-stranded RNA-activated protein kinase
NaN	NaN	NaN	NaN	NaN	NaN	NaN	NaN	NaN	NaN	NaN	NaN	25.64617	25.67828	25.4529	8	991.53385	149.4	AQKLLEQY	Q00839-2;Q00839	Q00839-2	HNRNPU	Heterogeneous nuclear ribonucleoprotein U
NaN	NaN	NaN	NaN	23.75705	24.29901	25.82384	25.77821	25.73959	25.71793	26.09217	26.00318	NaN	NaN	NaN	9	971.56515	126.57	AQKLLSEAL	Q96MN5-2;Q96MN5	Q96MN5-2	TCEANC2	Transcription elongation factor A N-terminal and central domain-containing protein 2
NaN	NaN	NaN	24.91237	24.0264	24.22229	NaN	NaN	NaN	NaN	NaN	NaN	NaN	NaN	NaN	11	1286.7234	117.04	AQKLPNLVELY	Q86X40-2;Q86X40	Q86X40-2	LRRC28	Leucine-rich repeat-containing protein 28
NaN	24.57271	23.64867	29.81008	29.34604	28.99178	27.47615	26.87103	27.22793	28.00988	28.57946	28.3746	24.26742	24.31817	23.97062	9	976.50117	139.28	AQKMQTVTA	O75293	O75293	GADD45B	Growth arrest and DNA damage-inducible protein GADD45 beta
NaN	NaN	NaN	NaN	NaN	NaN	NaN	NaN	NaN	28.58967	28.96485	28.53033	NaN	NaN	NaN	9	1052.5767	95.793	AQKNHIPVF	P49366-3;P49366;P49366-2	P49366-3	DHPS	Deoxyhypusine synthase
NaN	NaN	NaN	26.67061	26.60498	26.25447	NaN	NaN	NaN	NaN	NaN	NaN	NaN	NaN	NaN	9	870.45593	125.58	AQKNPGSVA	P20591;P20591-2	P20591	MX1	Interferon-induced GTP-binding protein Mx1;Interferon-induced GTP-binding protein Mx1, N-terminally processed
NaN	NaN	NaN	NaN	NaN	NaN	NaN	NaN	NaN	NaN	25.0269	24.07055	NaN	NaN	NaN	11	1126.6135	108.74	AQKPGAPLQAF	Q8IV53-2;Q8IV53	Q8IV53-2	DENND1C	DENN domain-containing protein 1C
NaN	NaN	NaN	27.18026	27.40998	27.51833	24.86642	24.52241	24.74909	25.37096	25.53005	25.2434	NaN	NaN	NaN	9	964.57057	130.64	AQKPLPQAL	Q01780-2;Q01780	Q01780-2	EXOSC10	Exosome component 10
NaN	NaN	NaN	26.67074	26.91319	26.65635	23.04662	23.308	23.04136	23.93211	24.163	24.59007	26.59078	26.82214	26.81946	10	1142.5469	165.72	AQKQPGHTNY	Q7Z5J4-3;Q7Z5J4;Q7Z5J4-2	Q7Z5J4-3	RAI1	Retinoic acid-induced protein 1
22.81488	22.59455	22.40824	26.55315	NaN	25.92637	NaN	NaN	NaN	NaN	NaN	NaN	NaN	NaN	NaN	9	932.49271	131.03	AQKQSASTL	Q13976-2	Q13976-2	PRKG1	cGMP-dependent protein kinase 1
NaN	NaN	NaN	25.35542	25.98863	25.35279	NaN	NaN	NaN	NaN	NaN	NaN	25.55312	25.48148	NaN	10	1162.6095	101.25	AQKRLSENAF	P18583-2;P18583-4;P18583-7;P18583;P18583-5;P18583-9;P18583-10	P18583-2	SON	Protein SON
NaN	NaN	NaN	NaN	NaN	NaN	NaN	NaN	NaN	NaN	NaN	NaN	25.40302	25.38416	25.0299	9	1017.5389	109.01	AQKRMQGSL	Q9Y5B9	Q9Y5B9	SUPT16H	FACT complex subunit SPT16
NaN	NaN	NaN	NaN	24.24938	24.83417	NaN	NaN	NaN	NaN	NaN	NaN	24.33047	24.4302	24.22847	9	1000.5553	159.46	AQKSDIVQL	Q00341;Q00341-2	Q00341	HDLBP	Vigilin
23.2967	23.26914	23.67012	28.72315	28.45529	27.87044	25.59286	25.64719	25.93351	26.40654	26.31712	26.33414	28.09879	28.12839	28.13819	9	1060.5302	175.51	AQKSISQHY	Q8N7H5-3;Q8N7H5	Q8N7H5-3	PAF1	RNA polymerase II-associated factor 1 homolog
NaN	NaN	NaN	25.44443	25.2281	25.05747	NaN	NaN	NaN	NaN	NaN	23.0955	25.10406	25.08881	25.0071	9	989.51417	136.27	AQKSQSTQI	P06734	P06734	FCER2	Low affinity immunoglobulin epsilon Fc receptor;Low affinity immunoglobulin epsilon Fc receptor membrane-bound form;Low affinity immunoglobulin epsilon Fc receptor soluble form
NaN	NaN	NaN	NaN	NaN	NaN	24.64949	24.46849	24.79273	NaN	NaN	NaN	NaN	NaN	NaN	10	1181.5564	116.05	AQKSSELEQY	Q9UH65	Q9UH65	SWAP70	Switch-associated protein 70
NaN	NaN	NaN	NaN	NaN	NaN	24.65518	24.21305	24.34509	NaN	NaN	NaN	27.16949	27.47738	26.93944	9	871.51272	110.12	AQKTAAVAL	Q5W0V3-2;Q5W0V3	Q5W0V3-2	FAM160B1	Protein FAM160B1
23.95287	24.27505	23.45375	NaN	NaN	NaN	25.24085	NaN	24.98459	NaN	NaN	NaN	NaN	NaN	NaN	9	991.53385	102.41	AQKVAISEF	O15287	O15287	FANCG	Fanconi anemia group G protein
NaN	NaN	NaN	NaN	NaN	NaN	NaN	NaN	NaN	NaN	NaN	NaN	23.96877	24.28814	24.32588	9	813.47085	111.73	AQKVGAVAA	Q13310-2;Q13310;Q13310-3	Q13310-2	PABPC4	Polyadenylate-binding protein 4
NaN	NaN	NaN	25.34979	25.11969	24.65332	NaN	NaN	NaN	NaN	NaN	NaN	NaN	NaN	NaN	9	1013.6233	129.65	AQKVIKSQL	Q13686	Q13686	ALKBH1	Alkylated DNA repair protein alkB homolog 1
25.30779	25.40474	24.80961	NaN	NaN	NaN	NaN	NaN	NaN	NaN	NaN	NaN	NaN	NaN	NaN	8	934.54877	148.07	AQKVIYTL	Q08116	Q08116	RGS1	Regulator of G-protein signaling 1
26.01353	26.27311	25.94934	28.26656	29.57404	29.51771	27.3424	26.97356	26.77266	28.69899	28.74031	28.75611	NaN	NaN	NaN	9	1065.5893	134.15	AQKVIYTLM	Q08116	Q08116	RGS1	Regulator of G-protein signaling 1
23.9819	23.75705	24.21052	NaN	NaN	NaN	25.89684	25.77211	25.5159	26.24588	26.44571	26.2751	24.52522	24.30103	NaN	9	944.47158	133.6	AQLGLGHSY	O00567	O00567	NOP56	Nucleolar protein 56
NaN	NaN	NaN	22.94192	22.53053	22.37761	NaN	NaN	NaN	NaN	NaN	NaN	NaN	NaN	NaN	10	943.51272	119.07	AQLGPVGGVF	P49327	P49327	FASN	Fatty acid synthase;[Acyl-carrier-protein] S-acetyltransferase;[Acyl-carrier-protein] S-malonyltransferase;3-oxoacyl-[acyl-carrier-protein] synthase;3-oxoacyl-[acyl-carrier-protein] reductase;3-hydroxyacyl-[acyl-carrier-protein] dehydratase;Enoyl-[acyl-carrier-protein] reductase;Oleoyl-[acyl-carrier-protein] hydrolase
NaN	NaN	NaN	NaN	NaN	NaN	NaN	NaN	NaN	NaN	NaN	NaN	25.89682	26.16841	25.68038	9	984.50288	119.17	AQLHPLSGY	Q7L7V1-2;Q7L7V1	Q7L7V1-2	DHX32	Putative pre-mRNA-splicing factor ATP-dependent RNA helicase DHX32
NaN	NaN	NaN	NaN	24.42739	23.82075	NaN	NaN	NaN	NaN	NaN	NaN	NaN	NaN	NaN	10	1103.6339	127.12	AQLKAQILGY	O75665-3;O75665	O75665-3	OFD1	Oral-facial-digital syndrome 1 protein
NaN	NaN	NaN	24.37908	25.16365	24.75766	NaN	NaN	NaN	NaN	NaN	NaN	NaN	NaN	NaN	10	1228.5836	110.03	AQLNDIHQQY	Q9H6E4	Q9H6E4	CCDC134	Coiled-coil domain-containing protein 134
24.11012	24.39041	24.24612	NaN	NaN	NaN	25.53857	25.59904	25.41103	26.20085	26.09772	26.11454	NaN	NaN	NaN	10	1104.5815	108.74	AQLPKPTSTY	Q9H9C1	Q9H9C1	VIPAS39	Spermatogenesis-defective protein 39 homolog
NaN	NaN	NaN	NaN	NaN	NaN	NaN	NaN	NaN	NaN	NaN	NaN	24.06661	23.80134	23.48431	10	1247.6874	133.23	AQLQKKLEQY	Q9ULS5	Q9ULS5	TMCC3	Transmembrane and coiled-coil domains protein 3
25.91191	26.21232	26.05221	24.32512	25.00256	25.65406	27.64127	27.56863	27.75124	28.54433	28.6088	28.41768	25.58098	25.71382	25.23349	9	1076.5615	119.29	AQLRNLEAY	Q9NQ55-2;Q9NQ55;Q9NQ55-3	Q9NQ55-2	PPAN	Suppressor of SWI4 1 homolog
NaN	NaN	NaN	24.05772	23.74057	23.63378	NaN	NaN	NaN	NaN	NaN	NaN	NaN	NaN	NaN	15	1609.7559	79.286	AQMGVGEGKSIGQWY	Q9Y4P1-3;Q9Y4P1-4;Q9Y4P1-6;Q9Y4P1;Q9Y4P1-2	Q9Y4P1-3	ATG4B	Cysteine protease ATG4B
NaN	NaN	NaN	NaN	NaN	NaN	NaN	NaN	NaN	NaN	NaN	NaN	24.76111	24.48708	24.1102	11	1234.6016	126.07	AQMKLPSSSTW	Q6Y7W6-4;Q6Y7W6-5;Q6Y7W6;Q6Y7W6-3	Q6Y7W6-4	GIGYF2	PERQ amino acid-rich with GYF domain-containing protein 2
NaN	NaN	NaN	26.40506	25.62723	25.88418	NaN	NaN	NaN	23.17197	23.43606	23.40093	NaN	NaN	NaN	9	1067.5474	130.22	AQMKPIFSF	Q9BQ67	Q9BQ67	GRWD1	Glutamate-rich WD repeat-containing protein 1
NaN	NaN	NaN	NaN	NaN	NaN	NaN	NaN	NaN	NaN	NaN	NaN	24.09571	23.73769	23.98824	9	1019.507	101.54	AQMREATTL	Q8WUM4-2;Q8WUM4	Q8WUM4-2	PDCD6IP	Programmed cell death 6-interacting protein
NaN	NaN	NaN	26.03645	26.72923	26.76383	NaN	NaN	NaN	NaN	NaN	NaN	26.91582	26.83581	26.63298	9	1063.5485	133.12	AQMRFPTTL	O75694-2;O75694	O75694-2	NUP155	Nuclear pore complex protein Nup155
NaN	NaN	NaN	NaN	NaN	NaN	NaN	NaN	NaN	NaN	NaN	NaN	24.86825	23.8642	24.03103	10	1215.5706	144.38	AQMSSVFQRY	Q9C0E2	Q9C0E2	XPO4	Exportin-4
NaN	NaN	NaN	25.37921	24.53807	23.74037	NaN	NaN	NaN	NaN	NaN	NaN	NaN	NaN	NaN	9	1064.4783	105.2	AQMVTQAMW	O75643	O75643	SNRNP200	U5 small nuclear ribonucleoprotein 200 kDa helicase
26.25883	26.45334	26.52141	31.15273	31.5466	30.67581	27.92751	28.06039	28.3944	28.39387	NaN	28.85136	25.85374	25.98908	25.70364	9	1070.5621	189.31	AQNAVRLHY	P35222	P35222	CTNNB1	Catenin beta-1
NaN	NaN	NaN	23.73872	24.43644	24.35427	23.34394	22.62511	22.5265	NaN	NaN	NaN	NaN	NaN	NaN	10	1097.4812	103.87	AQNEGKAMSY	Q8TCN5-2;Q8TCN5	Q8TCN5-2	ZNF507	Zinc finger protein 507
NaN	NaN	NaN	NaN	NaN	NaN	NaN	NaN	NaN	NaN	NaN	NaN	23.46301	23.6032	22.88202	9	991.39954	101.28	AQNHDSSSF	Q9UIF8-2;Q9UIF8-5;Q9UIF8-3;Q9UIF8	Q9UIF8-2	BAZ2B	Bromodomain adjacent to zinc finger domain protein 2B
24.55327	24.54067	24.1102	28.1883	28.44368	28.73512	25.53389	25.43476	25.57375	25.93966	26.19129	26.10763	23.95731	23.7168	23.46588	11	1179.5673	183.43	AQNKPTGFGNF	P52948-6;P52948-2;P52948-5;P52948;P52948-4;P52948-3	P52948-6	NUP98	Nuclear pore complex protein Nup98-Nup96;Nuclear pore complex protein Nup98;Nuclear pore complex protein Nup96
NaN	NaN	NaN	25.76674	25.11434	24.60998	24.44702	24.30661	24.39767	25.00462	25.38298	25.2249	27.63755	27.70464	27.3789	9	1048.5553	116.88	AQNLSIIQY	Q6ZS81-5;Q6ZS81-4;Q6ZS81;Q6ZS81-2;Q6ZS81-3	Q6ZS81-5	WDFY4	WD repeat- and FYVE domain-containing protein 4
24.22074	23.80686	24.00453	NaN	NaN	NaN	25.97123	25.8224	26.30649	26.84182	26.80637	26.74291	NaN	NaN	NaN	10	1122.5128	122.52	AQNPANMSKY	P50502;Q8NFI4	P50502	ST13;ST13P5	Hsc70-interacting protein;Putative protein FAM10A5
NaN	NaN	NaN	25.68368	26.00877	25.66055	NaN	NaN	NaN	NaN	NaN	NaN	NaN	NaN	NaN	9	869.46068	139.14	AQNPLSAGL	Q13561;Q13561-3;Q13561-2	Q13561	DCTN2	Dynactin subunit 2
NaN	NaN	NaN	24.29964	23.64218	23.13841	NaN	NaN	NaN	NaN	NaN	NaN	NaN	NaN	NaN	10	1261.6819	119.41	AQNQLVIWKY	Q12834	Q12834	CDC20	Cell division cycle protein 20 homolog
NaN	NaN	NaN	26.84805	26.18499	26.16482	NaN	NaN	NaN	NaN	NaN	NaN	NaN	NaN	NaN	10	1223.6299	101.72	AQNRFEVLTF	Q9BYI3-3;Q9BYI3	Q9BYI3-3	FAM126A	Hyccin
NaN	NaN	NaN	25.08784	25.54413	24.85733	NaN	NaN	NaN	NaN	NaN	NaN	24.89106	25.35074	24.62533	10	1051.5047	141.2	AQNRGVSSSF	Q6ZV73-2;Q6ZV73	Q6ZV73-2	FGD6	FYVE, RhoGEF and PH domain-containing protein 6
NaN	NaN	NaN	23.96049	23.69943	23.02721	NaN	NaN	NaN	NaN	NaN	NaN	NaN	NaN	NaN	9	853.35661	103.35	AQNSGGSAY	Q9HBE5	Q9HBE5	IL21R	Interleukin-21 receptor
NaN	NaN	NaN	NaN	NaN	NaN	NaN	NaN	NaN	24.41364	24.27888	24.46151	25.84661	25.9397	25.1404	9	1005.5131	101.64	AQNSTPILY	Q68D06;Q68D06-2;Q7Z7L1	Q68D06	SLFN13;SLFN11	Schlafen family member 13;Schlafen family member 11
NaN	NaN	NaN	NaN	NaN	NaN	NaN	NaN	NaN	NaN	NaN	NaN	NaN	27.12189	26.88879	9	1063.5411	98.997	AQNSVRLNY	P14923	P14923	JUP	Junction plakoglobin
NaN	NaN	NaN	NaN	NaN	NaN	23.76951	NaN	23.74386	24.32636	24.1027	23.82406	NaN	NaN	NaN	9	1019.4785	104.75	AQNTPRGNY	Q69YN4	Q69YN4	KIAA1429	Protein virilizer homolog
NaN	NaN	NaN	NaN	24.22221	23.64273	NaN	NaN	NaN	NaN	NaN	NaN	NaN	NaN	NaN	9	925.39637	110.81	AQNVSCASF	P35606-2;P35606	P35606-2	COPB2	Coatomer subunit beta
NaN	NaN	NaN	26.64719	27.48838	27.3995	NaN	NaN	NaN	NaN	NaN	NaN	NaN	NaN	NaN	9	1002.5498	113.14	AQPALKTQF	Q96L91-4;Q96L91-3;Q96L91-5;Q96L91-2;Q96L91	Q96L91-4	EP400	E1A-binding protein p400
22.60865	22.56242	22.73337	28.05776	28.55076	28.07015	24.34787	24.00702	24.07447	24.85709	25.1967	24.74694	27.89024	27.92507	27.80193	9	932.42396	166.52	AQPEPSTGF	Q9BVT8	Q9BVT8	TMUB1	Transmembrane and ubiquitin-like domain-containing protein 1
24.68228	24.69986	24.48333	NaN	NaN	NaN	NaN	NaN	NaN	NaN	NaN	NaN	NaN	NaN	NaN	9	1049.5142	104.37	AQPETRVSY	Q5SWA1	Q5SWA1	PPP1R15B	Protein phosphatase 1 regulatory subunit 15B
NaN	NaN	NaN	NaN	NaN	NaN	23.67605	23.75032	23.65916	24.30869	24.40451	24.24169	NaN	NaN	NaN	10	1152.5928	100.02	AQPLLQPSHY	P42226;P42226-2;P42226-3	P42226	STAT6	Signal transducer and activator of transcription 6
NaN	NaN	NaN	NaN	NaN	NaN	NaN	NaN	NaN	NaN	NaN	NaN	24.11514	23.78027	24.23922	10	1204.5949	103.7	AQQEAERARF	P35232	P35232	PHB	Prohibitin
22.54642	22.30716	22.39323	26.80218	26.60229	26.22659	24.29558	24.1842	24.12581	24.76116	24.71487	24.78746	26.82262	26.84386	26.38931	10	1175.5683	178.99	AQQEAQRAQF	Q99623	Q99623	PHB2	Prohibitin-2
NaN	NaN	NaN	25.38591	25.68113	25.44679	NaN	NaN	NaN	NaN	NaN	NaN	25.5479	25.55918	25.29393	9	1078.5043	105.14	AQQEARTEF	Q96BZ8	Q96BZ8	LENG1	Leukocyte receptor cluster member 1
NaN	NaN	NaN	NaN	NaN	NaN	NaN	NaN	NaN	NaN	NaN	NaN	NaN	25.91143	NaN	11	1170.5418	109.48	AQQHPQAAASY	Q96PK6	Q96PK6	RBM14	RNA-binding protein 14
27.50665	27.66044	27.3286	31.4405	31.79846	31.55096	28.96091	28.70886	28.68969	28.22981	28.37335	28.32393	31.41559	31.35972	31.22487	9	1043.5798	193.98	AQQIQKVVM	P60842;P60842-2	P60842	EIF4A1	Eukaryotic initiation factor 4A-I
NaN	NaN	NaN	NaN	NaN	NaN	NaN	NaN	NaN	NaN	NaN	NaN	NaN	NaN	24.04951	9	1050.528	124.83	AQQITGMRF	Q6IQ22	Q6IQ22	RAB12	Ras-related protein Rab-12
NaN	NaN	NaN	NaN	NaN	NaN	NaN	NaN	NaN	NaN	NaN	NaN	24.06258	24.21823	NaN	9	1003.5485	107.1	AQQKAMKSL	Q9P2I0	Q9P2I0	CPSF2	Cleavage and polyadenylation specificity factor subunit 2
NaN	NaN	NaN	25.78803	25.56747	24.79139	23.17606	NaN	22.83293	NaN	NaN	NaN	25.35363	25.28054	25.24514	9	1001.5869	137.84	AQQKKSLSL	Q8TEL6-3;Q8TEL6;Q8TEL6-2	Q8TEL6-3	TRPC4AP	Short transient receptor potential channel 4-associated protein
25.0585	25.41041	25.2748	29.74831	29.60698	29.24475	26.88786	26.82177	27.14414	27.57939	27.68913	27.62874	29.95712	30.01969	29.85938	9	1049.5142	158.2	AQQKNLEGY	Q16181-2;Q16181	Q16181-2	7-Sep	Septin-7
NaN	NaN	NaN	25.99985	27.0238	26.47755	NaN	NaN	NaN	NaN	NaN	NaN	NaN	NaN	NaN	9	1070.5145	117.39	AQQRYATSF	Q92615	Q92615	LARP4B	La-related protein 4B
NaN	NaN	NaN	23.32745	23.11146	22.79616	NaN	NaN	NaN	NaN	NaN	NaN	NaN	NaN	NaN	9	1002.5094	109.01	AQQSETARL	Q5VT06	Q5VT06	CEP350	Centrosome-associated protein 350
23.21123	23.17653	23.23852	28.72777	28.73457	28.20439	25.24209	25.09156	25.21056	25.73918	25.94324	25.94445	NaN	NaN	NaN	9	1121.5829	129.63	AQQSIREKY	P20248	P20248	CCNA2	Cyclin-A2
NaN	NaN	NaN	25.59281	26.01901	25.83101	NaN	NaN	NaN	NaN	NaN	NaN	25.36886	25.39568	25.38172	11	1233.599	119.29	AQQVQQVAAEY	P17844-2;P17844	P17844-2	DDX5	Probable ATP-dependent RNA helicase DDX5
NaN	NaN	NaN	25.56238	25.83757	25.387	NaN	NaN	NaN	NaN	NaN	NaN	25.4597	25.72871	25.54321	9	1041.5819	131.03	AQQVVKQEL	P19484;P19484-2	P19484	TFEB	Transcription factor EB
22.90481	23.46201	23.07352	NaN	NaN	NaN	25.20303	24.86816	25.12428	NaN	NaN	NaN	NaN	NaN	NaN	9	993.51311	101.6	AQQVVLSSY	Q9BQA1	Q9BQA1	WDR77	Methylosome protein 50
NaN	22.74968	NaN	25.86401	25.82563	25.766	NaN	NaN	NaN	NaN	NaN	NaN	NaN	NaN	NaN	9	1017.5971	116.54	AQRAFILTV	Q9Y6J0-2;Q9Y6J0	Q9Y6J0-2	CABIN1	Calcineurin-binding protein cabin-1
NaN	NaN	NaN	22.09973	NaN	22.73622	NaN	NaN	NaN	NaN	NaN	NaN	NaN	NaN	NaN	9	1045.4975	125.25	AQRAINNEM	Q92556	Q92556	ELMO1	Engulfment and cell motility protein 1
NaN	NaN	NaN	25.44623	25.59035	25.35515	NaN	NaN	NaN	NaN	NaN	NaN	NaN	NaN	24.26048	14	1476.7685	129.16	AQRAKASLNGADIY	P14866-2;P14866	P14866-2	HNRNPL	Heterogeneous nuclear ribonucleoprotein L
23.12562	22.99597	22.79164	27.63907	27.87138	27.38764	24.73949	24.56011	24.65747	25.69888	25.86067	25.7002	26.24849	26.34996	25.91643	11	1264.6412	165.18	AQRALDEATKY	P11310;P11310-2	P11310	ACADM	Medium-chain specific acyl-CoA dehydrogenase, mitochondrial
NaN	NaN	NaN	27.52223	27.79303	27.57542	NaN	NaN	NaN	NaN	NaN	NaN	NaN	NaN	NaN	10	1018.5196	119.41	AQRAPGGLSY	Q5BJH7-2;Q5BJH7-4;Q5BJH7-5;Q5BJH7-6;Q5BJH7-3;Q5BJH7	Q5BJH7-2	YIF1B	Protein YIF1B
NaN	NaN	NaN	28.85484	29.05069	28.70938	25.95989	25.63887	26.18814	26.56654	26.70491	26.54088	28.8589	29.07127	28.91693	9	1092.52	124.98	AQRDAQELY	P50995-2;P50995	P50995-2	ANXA11	Annexin A11
NaN	NaN	NaN	24.76608	24.82109	24.70978	NaN	NaN	NaN	NaN	NaN	NaN	24.61347	24.56639	24.4763	10	1250.5527	129.42	AQRDLQDQDY	P78332-3;P78332	P78332-3	RBM6	RNA-binding protein 6
NaN	NaN	NaN	25.4097	25.27622	24.97653	NaN	NaN	NaN	NaN	NaN	NaN	NaN	NaN	NaN	10	1126.5731	122.44	AQRDTTVISH	Q4VCS5;Q4VCS5-2	Q4VCS5	AMOT	Angiomotin
NaN	NaN	NaN	NaN	NaN	NaN	NaN	NaN	NaN	NaN	NaN	NaN	24.60693	24.35924	24.23644	11	1191.5302	182.4	AQREASGQQSM	Q8TF01;Q8TF01-2	Q8TF01	PNISR	Arginine/serine-rich protein PNISR
NaN	NaN	NaN	27.47042	27.77241	27.89602	NaN	NaN	NaN	NaN	NaN	NaN	NaN	NaN	NaN	9	1107.5197	107.01	AQREDELTF	P19174;P19174-2	P19174	PLCG1	1-phosphatidylinositol 4,5-bisphosphate phosphodiesterase gamma-1
NaN	NaN	NaN	24.54704	24.08845	23.77946	NaN	NaN	NaN	NaN	NaN	NaN	NaN	NaN	NaN	15	1777.8456	78.902	AQREEEARRQSGAQY	P50502	P50502	ST13	Hsc70-interacting protein
NaN	NaN	NaN	NaN	NaN	23.70335	NaN	NaN	NaN	NaN	NaN	NaN	NaN	NaN	NaN	10	1105.5516	119.21	AQRENLSAAF	P15170-2;P15170-3	P15170-2
NaN	NaN	NaN	25.4715	25.20717	24.75827	NaN	NaN	NaN	NaN	NaN	NaN	23.58256	24.07259	23.16134	10	1303.6381	117.02	AQRENQRQQF	Q96C10	Q96C10	DHX58	Probable ATP-dependent RNA helicase DHX58
23.3765	23.636	23.20408	27.99351	28.2338	27.88722	24.94217	25.05014	25.30044	26.00202	25.873	25.86517	28.23977	28.5406	28.08755	12	1407.663	146.11	AQREPLSSETQY	A2A3N6;Q99755-2;Q99755-4;Q99755-3;Q99755	A2A3N6	PIPSL;PIP5K1A	Putative PIP5K1A and PSMD4-like protein;Phosphatidylinositol 4-phosphate 5-kinase type-1 alpha
NaN	NaN	NaN	24.90247	24.89869	25.00607	NaN	NaN	NaN	NaN	NaN	NaN	NaN	NaN	NaN	11	1269.599	115.86	AQRFEDGTISF	Q96EN8	Q96EN8	MOCOS	Molybdenum cofactor sulfurase
NaN	NaN	NaN	25.17969	26.05318	25.58609	NaN	NaN	NaN	NaN	NaN	NaN	26.04268	26.15841	25.46635	9	1141.6033	124.59	AQRFFAQKF	O43583	O43583	DENR	Density-regulated protein
NaN	NaN	NaN	25.31053	25.49103	25.35326	NaN	NaN	NaN	NaN	NaN	NaN	25.57805	25.59932	25.63362	10	1154.6044	169.09	AQRHETLTSL	Q96A26	Q96A26	FAM162A	Protein FAM162A
NaN	NaN	NaN	NaN	NaN	NaN	NaN	NaN	NaN	24.86372	24.96416	24.79843	NaN	NaN	NaN	9	1035.5098	134.06	AQRIQNGSY	Q86U86-6;Q86U86-5;Q86U86-4;Q86U86-7;Q86U86-3;Q86U86-9;Q86U86-2;Q86U86-8;Q86U86	Q86U86-6	PBRM1	Protein polybromo-1
NaN	NaN	NaN	28.41905	28.12386	27.85585	NaN	NaN	NaN	26.62895	26.60738	26.35153	NaN	NaN	NaN	9	1056.5829	126.82	AQRKFAHSL	A1A4S6	A1A4S6	ARHGAP10	Rho GTPase-activating protein 10
NaN	NaN	NaN	NaN	NaN	NaN	NaN	NaN	NaN	NaN	NaN	NaN	24.66568	24.87914	24.09507	9	1016.6131	138.37	AQRKFGVVL	O14579-3;O14579-2;O14579	O14579-3	COPE	Coatomer subunit epsilon
NaN	NaN	NaN	28.66431	28.86921	28.6012	NaN	NaN	NaN	NaN	NaN	NaN	29.05437	29.09409	28.92895	9	1006.556	123.98	AQRKTLSGF	Q8WWY3;Q8WWY3-3;Q8WWY3-2;Q8WWY3-4	Q8WWY3	PRPF31	U4/U6 small nuclear ribonucleoprotein Prp31
NaN	NaN	NaN	NaN	NaN	NaN	24.6566	24.41093	24.65376	NaN	NaN	NaN	24.53629	24.71487	23.22036	9	999.57129	116.25	AQRLLEVTA	Q6ZMZ3-3;Q6ZMZ3-2;Q6ZMZ3	Q6ZMZ3-3	SYNE3	Nesprin-3
NaN	NaN	NaN	NaN	NaN	NaN	NaN	NaN	NaN	NaN	NaN	NaN	26.18497	26.53111	26.05368	10	1228.5949	98.582	AQRPDNPREF	Q16643;Q16643-2;Q16643-3	Q16643	DBN1	Drebrin
NaN	NaN	NaN	23.98503	24.40178	24.09804	NaN	NaN	NaN	NaN	NaN	NaN	24.00967	23.87643	24.05978	11	1375.6633	98.902	AQRPDNPREFF	Q16643;Q16643-2;Q16643-3	Q16643	DBN1	Drebrin
NaN	NaN	NaN	25.92766	26.05205	26.34554	NaN	NaN	NaN	NaN	NaN	NaN	24.70951	24.70203	24.32882	13	1460.7987	99.174	AQRPGELLKTVSY	P52333-2;P52333;P52333-4	P52333-2	JAK3	Tyrosine-protein kinase JAK3
24.76886	24.63456	23.77435	NaN	NaN	NaN	25.84098	25.33081	25.28961	25.94454	25.92595	26.08119	28.00244	28.19868	27.72546	9	980.57671	106.42	AQRPNLIGL	Q5T8P6-5;Q5T8P6-4;Q5T8P6-3;Q5T8P6-2;Q5T8P6	Q5T8P6-5	RBM26	RNA-binding protein 26
NaN	NaN	NaN	25.38837	25.78987	24.77274	NaN	NaN	NaN	NaN	NaN	NaN	NaN	NaN	NaN	9	1052.5839	106.42	AQRPRNAQL	Q9NZL9-2;Q9NZL9	Q9NZL9-2	MAT2B	Methionine adenosyltransferase 2 subunit beta
NaN	NaN	NaN	28.35208	28.51356	28.05279	NaN	NaN	NaN	NaN	NaN	NaN	NaN	NaN	NaN	9	1070.5356	113.41	AQRPTEQEL	Q9ULW3	Q9ULW3	ABT1	Activator of basal transcription 1
NaN	NaN	NaN	24.84785	25.74522	25.48861	NaN	NaN	NaN	NaN	NaN	NaN	25.23911	25.3396	25.15731	12	1404.7474	129.28	AQRQDRLTVGVY	O75293	O75293	GADD45B	Growth arrest and DNA damage-inducible protein GADD45 beta
NaN	24.42278	24.53023	29.11317	28.8597	28.57199	26.84781	26.01455	26.42747	26.52822	27.22545	24.79099	29.34015	29.51458	29.10901	10	1234.6418	140.11	AQRQEIRTAY	P09525	P09525	ANXA4	Annexin A4
NaN	NaN	NaN	NaN	NaN	NaN	25.71146	25.70638	25.92825	26.68592	26.32378	27.24645	28.74085	28.77621	28.23393	9	1083.6513	139.14	AQRRLKAEL	Q13907;Q13907-2	Q13907	IDI1	Isopentenyl-diphosphate Delta-isomerase 1
NaN	NaN	NaN	24.70092	24.11474	24.04135	NaN	NaN	NaN	NaN	NaN	NaN	NaN	NaN	NaN	13	1467.6776	106.62	AQRSGMVQTEAQY	P29350-2;P29350;P29350-3;P29350-4	P29350-2	PTPN6	Tyrosine-protein phosphatase non-receptor type 6
NaN	NaN	NaN	NaN	NaN	NaN	NaN	NaN	NaN	25.83581	25.93321	25.996	NaN	NaN	NaN	9	975.49852	104.44	AQRSTETAL	Q14318-3;Q14318;Q14318-2	Q14318-3	FKBP8	Peptidyl-prolyl cis-trans isomerase FKBP8
26.17967	26.51745	25.90196	30.3417	30.65923	30.24853	NaN	NaN	NaN	28.44806	28.41159	28.55095	25.32299	25.56924	25.2052	10	1138.5619	128.38	AQRSTETALY	Q14318-3;Q14318;Q14318-2	Q14318-3	FKBP8	Peptidyl-prolyl cis-trans isomerase FKBP8
NaN	NaN	NaN	25.23509	25.35971	25.00226	NaN	NaN	NaN	NaN	NaN	NaN	NaN	NaN	NaN	9	1020.4989	110.12	AQRTEVNGF	O95347-2;O95347	O95347-2	SMC2	Structural maintenance of chromosomes protein 2
23.01976	22.87912	23.14261	NaN	NaN	NaN	24.84139	20.85087	NaN	NaN	25.40879	25.26431	NaN	NaN	NaN	9	986.55089	108.09	AQRVLTQTA	Q12772;Q12772-2	Q12772	SREBF2	Sterol regulatory element-binding protein 2;Processed sterol regulatory element-binding protein 2
NaN	NaN	NaN	23.30633	23.31824	22.5968	NaN	NaN	NaN	NaN	NaN	NaN	NaN	NaN	NaN	11	1067.5247	122.98	AQSGTGKTATF	P60842;P60842-2;Q14240;Q14240-2	P60842	EIF4A1;EIF4A2	Eukaryotic initiation factor 4A-I;Eukaryotic initiation factor 4A-II;Eukaryotic initiation factor 4A-II, N-terminally processed
NaN	23.8375	23.61088	NaN	NaN	NaN	25.29046	25.1147	25.17097	25.93731	25.88241	25.79538	NaN	NaN	NaN	9	974.48214	111.74	AQSHLVTGY	P53804-3;P53804-2;P53804	P53804-3	TTC3	E3 ubiquitin-protein ligase TTC3
NaN	NaN	NaN	NaN	NaN	NaN	NaN	NaN	NaN	24.78162	24.87652	24.74067	NaN	NaN	NaN	9	1015.5451	91.867	AQSHVKISF	O60547-2;O60547	O60547-2	GMDS	GDP-mannose 4,6 dehydratase
NaN	NaN	NaN	25.27249	24.79665	24.03103	NaN	NaN	NaN	NaN	NaN	NaN	NaN	NaN	NaN	9	1001.5182	127.56	AQSPIPNLY	Q6NUM9	Q6NUM9	RETSAT	All-trans-retinol 13,14-reductase
NaN	NaN	NaN	25.58377	25.80605	25.31855	NaN	NaN	NaN	NaN	NaN	NaN	NaN	NaN	NaN	11	1253.6153	154.04	AQSSIALHHQY	Q9H869-5;Q9H869-6;Q9H869-4;Q9H869-3;Q9H869-2;Q9H869;Q9H869-8;Q9H869-9;Q3T8J9-2;Q3T8J9-3;Q3T8J9	Q9H869-5	YY1AP1;GON4L	YY1-associated protein 1;GON-4-like protein
NaN	NaN	NaN	26.38032	26.21551	26.47734	NaN	NaN	NaN	NaN	NaN	NaN	NaN	NaN	NaN	9	1023.4873	160.69	AQSSLQEVY	P28066-2;P28066	P28066-2	PSMA5	Proteasome subunit alpha type-5
22.90117	22.49121	22.18867	24.07341	24.48892	24.49704	22.48087	23.01934	21.77487	NaN	NaN	NaN	NaN	NaN	23.92859	15	1484.7623	177.57	AQTAFSANPANPAIL	O00560-3;O00560-2;O00560	O00560-3	SDCBP	Syntenin-1
NaN	NaN	NaN	NaN	22.83574	22.84151	NaN	NaN	NaN	NaN	NaN	NaN	NaN	NaN	NaN	16	1571.7944	181.68	AQTAFSANPANPAILS	O00560-3;O00560-2;O00560	O00560-3	SDCBP	Syntenin-1
NaN	NaN	NaN	NaN	NaN	NaN	23.49692	23.08876	23.39074	23.45526	23.68067	23.5484	26.20086	26.25402	26.10332	10	1220.6401	133.86	AQTKQQLLEY	Q9H3R5	Q9H3R5	CENPH	Centromere protein H
NaN	NaN	NaN	24.91406	24.82323	24.31375	NaN	NaN	NaN	NaN	NaN	NaN	NaN	NaN	NaN	9	1107.5461	155.38	AQTLRHYGY	Q15036-2;Q15036	Q15036-2	SNX17	Sorting nexin-17
NaN	NaN	NaN	NaN	NaN	NaN	NaN	NaN	NaN	24.76971	24.79461	24.83547	NaN	NaN	NaN	10	1025.5294	92.653	AQTPAHIAAF	Q9NXR5-2;Q9NXR5	Q9NXR5-2	ANKRD10	Ankyrin repeat domain-containing protein 10
NaN	NaN	NaN	23.44796	23.49363	23.59389	NaN	NaN	NaN	NaN	NaN	NaN	NaN	NaN	NaN	9	866.44978	102.3	AQTPPGPSL	Q9UQ35;Q9UQ35-2	Q9UQ35	SRRM2	Serine/arginine repetitive matrix protein 2
NaN	NaN	NaN	23.88092	23.79966	23.82842	NaN	NaN	NaN	NaN	NaN	NaN	NaN	NaN	NaN	9	943.52732	104.45	AQVARVLGM	A5YKK6-2;A5YKK6;A5YKK6-4;A5YKK6-3	A5YKK6-2	CNOT1	CCR4-NOT transcription complex subunit 1
NaN	NaN	NaN	24.5936	24.96473	25.16549	NaN	NaN	NaN	NaN	NaN	NaN	NaN	NaN	NaN	9	877.393	165.72	AQVDGGANF	P36551-2;P36551	P36551-2	CPOX	Oxygen-dependent coproporphyrinogen-III oxidase, mitochondrial
NaN	NaN	NaN	23.98616	24.08667	24.32072	NaN	NaN	NaN	NaN	NaN	NaN	24.46239	23.90279	23.92352	14	1532.7107	178.46	AQVELTGDNSLHSY	Q96IV0-2;Q96IV0;Q96IV0-4;Q96IV0-5	Q96IV0-2	NGLY1	Peptide-N(4)-(N-acetyl-beta-glucosaminyl)asparagine amidase
NaN	NaN	NaN	NaN	NaN	NaN	NaN	NaN	NaN	NaN	NaN	NaN	24.72708	24.60987	24.27363	9	964.46141	97.068	AQVEPGEHV	Q13332-7;Q13332-5;Q13332-6;Q13332-3;Q13332-4;Q13332-2;Q13332	Q13332-7	PTPRS	Receptor-type tyrosine-protein phosphatase S
NaN	NaN	NaN	NaN	23.42624	24.37531	NaN	NaN	NaN	NaN	NaN	NaN	NaN	NaN	NaN	9	1049.5029	111.74	AQVESFQEL	Q9UHP7-3;Q9UHP7-6;Q9UHP7-2;Q9UHP7;Q9UHP7-7;Q9UHP7-5	Q9UHP7-3	CLEC2D	C-type lectin domain family 2 member D
NaN	NaN	NaN	NaN	NaN	NaN	NaN	NaN	NaN	NaN	NaN	NaN	25.60843	25.56174	25.19794	9	922.52362	99.919	AQVLSVVAH	Q6P5X5-2	Q6P5X5-2
NaN	NaN	NaN	24.8918	25.46958	25.41161	NaN	NaN	NaN	NaN	NaN	NaN	NaN	NaN	NaN	10	1193.6081	117.04	AQVQYPLQTF	P08243-3;P08243-2;P08243	P08243-3	ASNS	Asparagine synthetase [glutamine-hydrolyzing]
NaN	NaN	NaN	NaN	24.56477	23.93121	NaN	NaN	NaN	NaN	NaN	NaN	NaN	NaN	NaN	9	985.51926	110.03	AQVSIQNNL	O14545	O14545	TRAFD1	TRAF-type zinc finger domain-containing protein 1
NaN	NaN	NaN	26.70359	26.96587	27.02707	24.35877	24.04151	24.22545	24.5545	24.8707	24.7112	NaN	NaN	NaN	9	943.53385	123.98	AQVSKVEAL	Q03989	Q03989	ARID5A	AT-rich interactive domain-containing protein 5A
NaN	NaN	NaN	NaN	NaN	NaN	NaN	NaN	NaN	25.22516	25.3841	25.22582	NaN	NaN	NaN	9	1062.5934	107.01	AQVSRRISF	Q03393	Q03393	PTS	6-pyruvoyl tetrahydrobiopterin synthase
NaN	NaN	NaN	26.28821	24.56628	23.94789	NaN	NaN	NaN	NaN	NaN	NaN	NaN	NaN	NaN	9	1166.5906	143.61	AQVWMITRY	Q9BVK8-2;Q9BVK8	Q9BVK8-2	TMEM147	Transmembrane protein 147
NaN	NaN	NaN	25.05519	25.42018	25.26989	NaN	NaN	NaN	NaN	NaN	NaN	25.62081	25.49726	25.3507	11	1210.6095	153.24	AQYAQRASVAF	Q9Y2L1;Q9Y2L1-2	Q9Y2L1	DIS3	Exosome complex exonuclease RRP44
24.18208	24.09595	24.0441	28.23402	28.01728	27.74541	26.0612	25.76691	26.0536	26.74881	26.66479	26.70675	28.22168	28.05491	28.07546	10	1173.5302	163.88	AQYDQASTKY	P49454	P49454	CENPF	Centromere protein F
NaN	NaN	NaN	27.67108	28.16015	22.06743	NaN	NaN	NaN	26.12518	26.25025	25.90688	NaN	NaN	NaN	9	1161.6255	99.802	AQYDRQIRL	Q9UBE0;Q9UBE0-2;Q9UBE0-3	Q9UBE0	SAE1	SUMO-activating enzyme subunit 1;SUMO-activating enzyme subunit 1, N-terminally processed
NaN	NaN	NaN	23.1228	23.7964	24.86391	NaN	NaN	NaN	NaN	NaN	NaN	24.59201	24.46918	24.05912	10	1173.5302	125.47	AQYEHDLEVA	P62826	P62826	RAN	GTP-binding nuclear protein Ran
NaN	NaN	NaN	NaN	NaN	NaN	25.36149	25.23743	25.41777	NaN	NaN	NaN	NaN	NaN	NaN	10	1230.5669	98.457	AQYENPPHIY	Q12965;O00160	Q12965	MYO1E;MYO1F	Unconventional myosin-Ie;Unconventional myosin-If
NaN	NaN	NaN	24.63118	24.56721	24.43708	NaN	NaN	NaN	NaN	NaN	NaN	NaN	NaN	NaN	11	1269.6605	104.42	AQYKSLIGVEY	P07814	P07814	EPRS	Bifunctional glutamate/proline--tRNA ligase;Glutamate--tRNA ligase;Proline--tRNA ligase
NaN	NaN	NaN	NaN	NaN	NaN	NaN	NaN	NaN	24.4883	24.63395	24.45117	NaN	NaN	NaN	9	1060.6029	107.43	AQYLINARL	Q15365;P57721-2;P57721-3;P57721-5;P57721-4;P57721	Q15365	PCBP1;PCBP3	Poly(rC)-binding protein 1;Poly(rC)-binding protein 3
22.82836	23.20166	22.52624	27.00721	27.4512	27.58226	24.60524	24.42867	24.55415	NaN	NaN	NaN	NaN	NaN	NaN	9	1138.5659	141.52	AQYLPKEQY	Q9Y4W6	Q9Y4W6	AFG3L2	AFG3-like protein 2
NaN	NaN	NaN	24.12226	24.2303	23.99835	NaN	NaN	NaN	NaN	NaN	NaN	24.13508	24.39375	24.38851	11	1414.7133	133.86	AQYLPKEQYLY	Q9Y4W6	Q9Y4W6	AFG3L2	AFG3-like protein 2
NaN	NaN	NaN	25.79367	25.75987	25.64111	NaN	NaN	NaN	NaN	NaN	NaN	26.15744	25.94436	25.3573	10	1220.5938	137.9	AQYPSQPQRF	P10588	P10588	NR2F6	Nuclear receptor subfamily 2 group F member 6
NaN	NaN	NaN	NaN	NaN	NaN	NaN	NaN	NaN	NaN	NaN	NaN	25.50088	25.36613	25.37594	10	1172.5648	129.72	AQYRISMAAY	P17858;P17858-2	P17858	PFKL	ATP-dependent 6-phosphofructokinase, liver type
NaN	NaN	NaN	NaN	23.81343	23.81235	NaN	NaN	NaN	NaN	NaN	NaN	23.2437	23.86967	23.35984	18	2012.048	85.362	AQYSPQQLAGKRIGVFSY	Q01581	Q01581	HMGCS1	Hydroxymethylglutaryl-CoA synthase, cytoplasmic
NaN	NaN	NaN	24.54992	24.91843	24.45714	NaN	NaN	NaN	NaN	NaN	NaN	NaN	NaN	NaN	10	1276.536	114.64	AQYSQDYQQF	P52756	P52756	RBM5	RNA-binding protein 5
NaN	NaN	NaN	NaN	24.06373	23.51941	NaN	NaN	NaN	NaN	NaN	NaN	NaN	NaN	NaN	13	1368.631	101.65	AQYSQQPASGVAY	Q96KR1	Q96KR1	ZFR	Zinc finger RNA-binding protein
NaN	NaN	NaN	23.91798	24.49668	24.22876	NaN	NaN	NaN	NaN	NaN	NaN	23.96173	24.25818	24.09563	9	1046.5873	93.178	ARADFQKVL	Q02790	Q02790	FKBP4	Peptidyl-prolyl cis-trans isomerase FKBP4;Peptidyl-prolyl cis-trans isomerase FKBP4, N-terminally processed
NaN	NaN	NaN	NaN	NaN	NaN	NaN	NaN	NaN	24.07071	24.03372	24.0471	NaN	NaN	NaN	9	1066.5156	93.992	ARADHEQQI	Q9Y6D9-3;Q9Y6D9	Q9Y6D9-3	MAD1L1	Mitotic spindle assembly checkpoint protein MAD1
NaN	NaN	NaN	26.46986	27.07969	26.40157	25.43803	25.36192	25.43708	25.53139	24.92904	24.80252	NaN	NaN	NaN	9	941.56581	109.01	ARAEAIKAL	P47914	P47914	RPL29	60S ribosomal protein L29
NaN	NaN	NaN	25.12542	25.45177	25.34767	NaN	NaN	NaN	NaN	NaN	NaN	NaN	NaN	NaN	9	941.57705	109.88	ARAGSVRLI	Q6IBS0	Q6IBS0	TWF2	Twinfilin-2
NaN	NaN	NaN	26.78556	26.77756	26.29793	23.94557	23.48235	23.88502	24.60705	24.4716	24.46824	27.21252	27.53964	27.06569	9	941.54066	127.46	ARAPGTRTL	Q13505-3;Q13505-2;Q13505	Q13505-3	MTX1	Metaxin-1
NaN	NaN	NaN	26.67452	27.23918	27.22066	NaN	NaN	NaN	NaN	NaN	NaN	NaN	NaN	NaN	9	1160.6302	120.87	ARFEREQLL	Q69YQ0-2;Q69YQ0	Q69YQ0-2	SPECC1L	Cytospin-A
NaN	NaN	NaN	NaN	25.72461	25.7662	NaN	NaN	NaN	NaN	NaN	NaN	NaN	NaN	NaN	9	1021.5379	117.16	ARFGLIQSM	P53990-2;P53990;P53990-4;P53990-5;P53990-3	P53990-2	IST1	IST1 homolog
NaN	NaN	NaN	25.46691	25.67096	25.47119	NaN	NaN	NaN	NaN	NaN	NaN	25.908	26.04254	NaN	9	1149.6117	119.57	ARFPMPRYI	Q15437	Q15437	SEC23B	Protein transport protein Sec23B
NaN	NaN	NaN	23.50966	23.87923	23.46226	NaN	NaN	NaN	NaN	NaN	NaN	NaN	NaN	NaN	9	1044.5829	95.502	ARGPLRQTF	Q15070-2;Q15070	Q15070-2	OXA1L	Mitochondrial inner membrane protein OXA1L
NaN	NaN	NaN	26.62742	26.13273	25.76139	NaN	NaN	NaN	25.05676	24.57485	24.62316	NaN	NaN	NaN	9	993.60835	111.06	ARHTGIKIV	O75533	O75533	SF3B1	Splicing factor 3B subunit 1
NaN	NaN	NaN	NaN	NaN	NaN	NaN	NaN	NaN	23.99792	24.20277	24.09917	NaN	NaN	NaN	9	1083.6513	92.051	ARKDNVIRL	Q01082-3;Q01082-2;Q01082	Q01082-3	SPTBN1	Spectrin beta chain, non-erythrocytic 1
NaN	NaN	NaN	26.02935	26.54211	25.90779	NaN	NaN	NaN	NaN	NaN	NaN	NaN	NaN	NaN	9	1085.5942	98.233	ARKEEGQRL	Q8TD31;Q8TD31-3;Q8TD31-2	Q8TD31	CCHCR1	Coiled-coil alpha-helical rod protein 1
NaN	NaN	NaN	27.07938	27.04895	26.92626	NaN	NaN	NaN	24.9781	24.92357	24.62918	NaN	NaN	NaN	9	984.58286	121.8	ARKGGIREV	Q12830-4;Q12830-2;Q12830	Q12830-4	BPTF	Nucleosome-remodeling factor subunit BPTF
NaN	NaN	NaN	25.1314	25.09462	24.56122	NaN	NaN	NaN	NaN	NaN	NaN	NaN	NaN	NaN	9	996.61925	101.46	ARKGSPRLL	Q9H7Z7	Q9H7Z7	PTGES2	Prostaglandin E synthase 2;Prostaglandin E synthase 2 truncated form
NaN	NaN	NaN	NaN	NaN	NaN	NaN	NaN	NaN	25.70775	25.65291	25.43288	NaN	NaN	NaN	9	1139.7251	112.01	ARKREVRLL	O95456-2;O95456	O95456-2	PSMG1	Proteasome assembly chaperone 1
23.73417	23.92579	23.65458	NaN	NaN	NaN	NaN	NaN	NaN	23.99291	24.15236	23.82929	NaN	NaN	NaN	15	1742.0315	94.717	ARNFERNKAIKVIIA	P32248	P32248	CCR7	C-C chemokine receptor type 7
NaN	NaN	NaN	26.99798	26.85543	25.73596	NaN	NaN	NaN	NaN	NaN	NaN	27.1035	27.13848	26.10979	9	1177.5992	110.34	ARNKNIHYY	Q9BYW2;Q9BYW2-2	Q9BYW2	SETD2	Histone-lysine N-methyltransferase SETD2
NaN	NaN	NaN	NaN	24.01725	24.21334	NaN	NaN	NaN	NaN	NaN	NaN	24.87202	24.85005	24.5798	9	1000.5665	110.81	ARNTVTQVL	Q9P2B4	Q9P2B4	CTTNBP2NL	CTTNBP2 N-terminal-like protein
NaN	NaN	NaN	24.73355	25.56854	25.16848	NaN	NaN	NaN	NaN	NaN	NaN	25.39139	25.68373	NaN	16	1587.7277	93.243	ARPDDEEGAAVAPGHP	Q9Y5Y0	Q9Y5Y0	FLVCR1	Feline leukemia virus subgroup C receptor-related protein 1
NaN	NaN	NaN	26.49444	26.18814	26.58549	NaN	NaN	NaN	NaN	NaN	NaN	24.02166	25.28697	24.72936	9	1073.6168	98.523	ARPMRAIFL	Q9ULV4;Q9ULV4-2;Q9BR76;Q9ULV4-3	Q9ULV4	CORO1C;CORO1B	Coronin-1C;Coronin-1B
NaN	NaN	NaN	NaN	NaN	NaN	NaN	NaN	NaN	NaN	NaN	NaN	25.52832	25.1143	25.53193	9	985.60326	131.52	ARSALLRTV	Q10471-2;Q10471	Q10471-2	GALNT2	Polypeptide N-acetylgalactosaminyltransferase 2;Polypeptide N-acetylgalactosaminyltransferase 2 soluble form
NaN	NaN	NaN	NaN	NaN	NaN	NaN	NaN	NaN	NaN	NaN	NaN	27.31268	27.13046	27.07938	9	1174.6611	117.4	ARYPKKIHY	Q9Y6J0-2;Q9Y6J0	Q9Y6J0-2	CABIN1	Calcineurin-binding protein cabin-1
NaN	NaN	NaN	NaN	NaN	NaN	NaN	NaN	NaN	25.35485	25.47404	25.21082	NaN	NaN	NaN	9	973.53451	97.602	ARYPNGVVV	Q96JC1-2;Q96JC1	Q96JC1-2	VPS39	Vam6/Vps39-like protein
22.91159	23.50857	22.62959	NaN	NaN	NaN	NaN	NaN	NaN	NaN	NaN	NaN	NaN	NaN	NaN	15	1689.9162	112.96	ASAAFERLVKENSRL	Q15025-7;Q15025-8;Q15025-5;Q15025-6;Q15025-4;Q15025-2;Q15025	Q15025-7	TNIP1	TNFAIP3-interacting protein 1
24.44057	23.75399	23.16579	24.89074	25.6637	25.81763	24.23586	24.50039	23.94101	24.05416	24.27845	23.98798	25.93834	25.71337	25.57453	16	1818.0112	211.57	ASAAFERLVKENSRLK	Q15025-7;Q15025-8;Q15025-5;Q15025-6;Q15025-4;Q15025-2;Q15025	Q15025-7	TNIP1	TNFAIP3-interacting protein 1
NaN	NaN	NaN	27.17969	27.31025	26.9085	24.59673	24.29313	24.80178	25.1469	25.34191	25.12498	NaN	NaN	NaN	9	887.41373	120.49	ASAAPHTSF	Q5VUG0	Q5VUG0	SFMBT2	Scm-like with four MBT domains protein 2
23.96429	24.26291	24.19565	NaN	NaN	NaN	NaN	NaN	NaN	NaN	NaN	NaN	NaN	NaN	NaN	14	1655.8703	98.942	ASAEVERLRRENQV	Q10589-2;Q10589	Q10589-2	BST2	Bone marrow stromal antigen 2
25.90164	26.13273	25.42499	27.51043	28.08152	27.46754	26.10255	25.93324	26.02602	26.48182	26.40695	26.046	NaN	NaN	27.27213	15	1768.9544	121.18	ASAEVERLRRENQVL	Q10589-2;Q10589	Q10589-2	BST2	Bone marrow stromal antigen 2
26.66628	26.71581	26.2169	27.88977	28.49125	28.03412	26.72195	26.97684	26.6569	NaN	27.13643	26.89597	28.47224	28.69757	28.15514	16	1855.9864	131.86	ASAEVERLRRENQVLS	Q10589-2;Q10589	Q10589-2	BST2	Bone marrow stromal antigen 2
NaN	NaN	NaN	NaN	23.50069	23.10114	NaN	NaN	NaN	NaN	NaN	NaN	NaN	NaN	NaN	9	841.38176	135.6	ASALGSSSY	Q9Y4C8	Q9Y4C8	RBM19	Probable RNA-binding protein 19
NaN	NaN	NaN	24.62461	24.96715	24.43097	NaN	NaN	NaN	NaN	NaN	NaN	23.61482	24.43955	23.46973	9	779.36611	141.83	ASASSASSI	P34995	P34995	PTGER1	Prostaglandin E2 receptor EP1 subtype
NaN	NaN	NaN	24.72015	24.65447	24.77359	NaN	NaN	NaN	NaN	NaN	NaN	NaN	NaN	NaN	9	851.43888	100.37	ASAVGLTAY	P49736	P49736	MCM2	DNA replication licensing factor MCM2
NaN	NaN	NaN	NaN	NaN	NaN	NaN	NaN	NaN	NaN	NaN	NaN	23.45976	23.88911	23.39297	9	757.36063	122.98	ASEAAPAAA	Q9UGK8-2;Q9UGK8	Q9UGK8-2	SERGEF	Secretion-regulating guanine nucleotide exchange factor
22.819	21.62765	23.2054	25.64353	25.05664	24.49552	NaN	NaN	NaN	NaN	NaN	NaN	25.34018	25.36302	24.16569	16	1603.8206	157.5	ASFEAQGALANIAVDK	P01903	P01903	HLA-DRA	HLA class II histocompatibility antigen, DR alpha chain
23.5373	21.3314	24.32457	26.19612	25.52955	24.90523	22.96372	24.01929	NaN	24.83451	23.35904	22.89091	26.05765	26.41753	25.09362	17	1674.8577	201.76	ASFEAQGALANIAVDKA	P01903	P01903	HLA-DRA	HLA class II histocompatibility antigen, DR alpha chain
NaN	NaN	NaN	24.54115	24.58107	23.65119	NaN	NaN	NaN	NaN	NaN	NaN	NaN	NaN	NaN	18	1788.9006	205.37	ASFEAQGALANIAVDKAN	P01903	P01903	HLA-DRA	HLA class II histocompatibility antigen, DR alpha chain
NaN	NaN	NaN	NaN	NaN	NaN	NaN	NaN	NaN	NaN	NaN	NaN	23.76111	23.61549	23.43403	9	855.4338	98.418	ASGPPVSEL	P10412;P16403;P16402	P10412	HIST1H1E;HIST1H1C;HIST1H1D	Histone H1.4;Histone H1.2;Histone H1.3
NaN	NaN	NaN	23.32745	23.10265	NaN	NaN	NaN	NaN	NaN	NaN	NaN	NaN	NaN	NaN	9	967.53385	132.09	ASIDILHSI	O00231;O00231-2	O00231	PSMD11	26S proteasome non-ATPase regulatory subunit 11
NaN	NaN	NaN	28.58176	28.84924	24.07137	NaN	NaN	NaN	26.77944	26.7348	26.76395	24.3234	24.25205	23.59537	9	982.46074	117.04	ASKEEATTF	Q9UI08-4;Q9UI08-3;Q9UI08-5;Q9UI08;Q9UI08-2	Q9UI08-4	EVL	Ena/VASP-like protein
NaN	24.38449	24.27682	28.23927	27.85335	27.46894	NaN	NaN	NaN	NaN	NaN	NaN	NaN	NaN	27.85466	9	976.47264	110.22	ASNPRQAAY	Q9H0D6-2;Q9H0D6	Q9H0D6-2	XRN2	5-3 exoribonuclease 2
NaN	NaN	NaN	NaN	NaN	NaN	NaN	NaN	NaN	26.34244	26.19411	26.263	NaN	NaN	NaN	10	858.40831	89.369	ASPGSGLSSP	Q96Q04	Q96Q04	LMTK3	Serine/threonine-protein kinase LMTK3
NaN	NaN	NaN	25.64155	25.78014	25.13328	NaN	NaN	NaN	NaN	NaN	NaN	24.98277	25.2706	24.8768	9	924.41888	169.57	ASQAVGETY	Q12772	Q12772	SREBF2	Sterol regulatory element-binding protein 2;Processed sterol regulatory element-binding protein 2
NaN	NaN	NaN	NaN	NaN	NaN	NaN	NaN	NaN	NaN	NaN	NaN	23.68923	24.33245	23.64053	10	1147.5258	114.99	ASRHTPETSY	O94868-2;O94868	O94868-2	FCHSD2	F-BAR and double SH3 domains protein 2
NaN	NaN	NaN	24.61414	24.15615	25.49674	NaN	NaN	NaN	NaN	NaN	NaN	25.08063	25.03419	24.34021	9	1010.5033	118.33	ASRSLEVSY	P01880;P01880-2	P01880	IGHD	Ig delta chain C region
NaN	NaN	NaN	NaN	NaN	NaN	24.49808	24.36326	24.48364	NaN	NaN	NaN	NaN	NaN	NaN	9	784.38277	102.77	ASRSPGPGG	P18825	P18825	ADRA2C	Alpha-2C adrenergic receptor
NaN	NaN	NaN	NaN	NaN	NaN	NaN	NaN	NaN	NaN	NaN	NaN	22.97692	NaN	22.03597	18	1702.9227	61.477	ASRVPAKGGAPAPSRGPQ	P78325;P78325-2	P78325	ADAM8	Disintegrin and metalloproteinase domain-containing protein 8
NaN	NaN	NaN	24.0978	NaN	23.90793	NaN	NaN	NaN	NaN	NaN	NaN	NaN	NaN	NaN	15	1394.6161	146.11	ASSDSAQGSDVSLTA	P05534;P30447;P30455;P30443;P04439;Q09160;P30464;P30685;P30491;P10319;Q29940;P30495;P30492;P30466;P18463;Q29718;P30488;P30487;P30483;P30490;P30498;P18464;P01892;P30484;P01891;P10316;P16188	P01892	HLA-A;HLA-B	HLA class I histocompatibility antigen, A-24 alpha chain;HLA class I histocompatibility antigen, A-23 alpha chain;HLA class I histocompatibility antigen, A-36 alpha chain;HLA class I histocompatibility antigen, A-1 alpha chain;HLA class I histocompatibility antigen, A-3 alpha chain;HLA class I histocompatibility antigen, A-80 alpha chain;HLA class I histocompatibility antigen, B-15 alpha chain;HL…
NaN	NaN	NaN	25.24082	25.05109	24.54851	NaN	NaN	NaN	NaN	NaN	NaN	24.89338	24.91762	24.77178	9	889.393	121.29	ASSPHSAAY	Q86YT6	Q86YT6	MIB1	E3 ubiquitin-protein ligase MIB1
NaN	NaN	NaN	NaN	24.91086	24.58492	NaN	NaN	NaN	NaN	NaN	NaN	24.64136	24.5697	24.88311	10	1040.4662	111.65	ASYDGTEVTV	Q12766-2;Q12766	Q12766-2	HMGXB3	HMG domain-containing protein 3
NaN	NaN	NaN	26.10867	26.04133	25.5245	NaN	NaN	NaN	23.42624	23.34787	23.28968	25.63109	26.0258	25.25169	9	779.38137	124.89	ATAAAAAAY	P41225	P41225	SOX3	Transcription factor SOX-3
NaN	NaN	NaN	25.81311	25.71143	25.28465	22.60293	22.01913	22.82819	NaN	NaN	NaN	23.21199	23.68453	23.33838	9	972.53524	146.58	ATADKIQRA	Q9H269;Q9H269-2	Q9H269	VPS16	Vacuolar protein sorting-associated protein 16 homolog
NaN	NaN	NaN	NaN	NaN	NaN	NaN	NaN	NaN	NaN	NaN	NaN	24.02994	23.89763	23.9061	9	938.49338	107.66	ATAEHAARL	Q02833-3;Q02833-2;Q02833	Q02833-3	RASSF7	Ras association domain-containing protein 7
NaN	NaN	NaN	27.24735	26.33393	26.3769	NaN	NaN	NaN	25.85617	26.03771	NaN	NaN	NaN	NaN	9	927.5277	117.6	ATAPLTELL	P35222;P35222-2	P35222	CTNNB1	Catenin beta-1
NaN	NaN	NaN	25.55567	25.81152	25.79429	NaN	NaN	NaN	NaN	NaN	NaN	NaN	NaN	NaN	9	857.42832	122.54	ATAPPAPAY	Q5VT06	Q5VT06	CEP350	Centrosome-associated protein 350
NaN	NaN	NaN	NaN	26.45428	25.96482	NaN	NaN	NaN	NaN	NaN	NaN	NaN	NaN	NaN	9	951.47739	116.3	ATAPQTQHV	P29692-3;P29692;P29692-2;P29692-4	P29692-3	EEF1D	Elongation factor 1-delta
NaN	NaN	NaN	NaN	NaN	NaN	NaN	NaN	NaN	NaN	NaN	NaN	25.61967	25.71997	25.68282	9	961.5709	97.635	ATFKGIVRA	P53396-2;P53396	P53396-2	ACLY	ATP-citrate synthase
NaN	NaN	NaN	26.86219	26.94347	26.78257	23.68528	23.34976	23.58566	24.09136	24.27767	24.15159	26.49114	26.67411	26.42289	9	906.40831	163.2	ATGPPNTSY	Q99816;Q99816-2	Q99816	TSG101	Tumor susceptibility gene 101 protein
NaN	NaN	NaN	25.16143	25.61964	25.93629	NaN	NaN	NaN	NaN	NaN	NaN	NaN	NaN	NaN	9	985.61718	110.41	ATIDKVVKI	Q13535-2;Q13535-3;Q13535	Q13535-2	ATR	Serine/threonine-protein kinase ATR
NaN	NaN	NaN	26.31025	26.45917	26.47098	NaN	NaN	NaN	NaN	NaN	NaN	NaN	NaN	NaN	9	900.49165	137.18	ATIGELAQV	P42345	P42345	MTOR	Serine/threonine-protein kinase mTOR
NaN	NaN	NaN	25.29957	23.38916	23.00833	NaN	NaN	NaN	NaN	NaN	NaN	NaN	NaN	NaN	9	971.52876	125.81	ATINEVVQV	O75362	O75362	ZNF217	Zinc finger protein 217
NaN	NaN	NaN	23.7239	24.08424	23.61807	NaN	NaN	NaN	NaN	NaN	NaN	NaN	NaN	NaN	9	897.51713	110.9	ATIPPISSL	Q6ZRQ5	Q6ZRQ5	MMS22L	Protein MMS22-like
NaN	NaN	NaN	26.59804	25.75603	25.09297	NaN	NaN	NaN	NaN	NaN	NaN	26.42077	26.04208	25.30257	9	903.49131	100.07	ATITDIISA	P51692;P42229-2;P42229	P51692	STAT5B;STAT5A	Signal transducer and activator of transcription 5B;Signal transducer and activator of transcription 5A
NaN	NaN	NaN	24.22177	24.13053	23.28136	NaN	NaN	NaN	NaN	NaN	NaN	25.9442	26.15998	26.03038	9	1036.5553	141.2	ATKKENLAY	Q9NVI1-2;Q9NVI1-1;Q9NVI1;Q9NVI1-4	Q9NVI1-2	FANCI	Fanconi anemia group I protein
NaN	NaN	NaN	NaN	25.09531	NaN	NaN	NaN	NaN	NaN	NaN	NaN	NaN	NaN	NaN	9	1002.5233	105.14	ATLQSLEEL	Q96HA7-2;Q96HA7	Q96HA7-2	TONSL	Tonsoku-like protein
NaN	NaN	NaN	21.86019	NaN	NaN	NaN	NaN	NaN	NaN	NaN	NaN	NaN	NaN	NaN	18	1804.9579	83.045	ATPLLMQALPMGALPQGP	P04233-2;P04233;P04233-3	P04233-2	CD74	HLA class II histocompatibility antigen gamma chain
NaN	NaN	NaN	24.74006	24.34719	24.16576	NaN	NaN	NaN	NaN	NaN	NaN	24.12471	24.01112	23.8607	9	1054.4931	142.79	ATQKQTESY	Q99633	Q99633	PRPF18	Pre-mRNA-splicing factor 18
NaN	NaN	NaN	NaN	NaN	NaN	25.66354	25.20169	24.29383	NaN	NaN	NaN	NaN	NaN	NaN	11	1166.7023	109.11	ATRIVILGPEV	Q5T089-2;Q5T089	Q5T089-2	MORN1	MORN repeat-containing protein 1
NaN	NaN	NaN	NaN	NaN	NaN	24.03591	23.77384	23.73076	24.15143	24.62678	24.466	NaN	NaN	NaN	9	902.47091	119.07	ATSDLVNAI	Q9Y490	Q9Y490	TLN1	Talin-1
NaN	NaN	NaN	24.1712	24.27817	24.19039	NaN	NaN	NaN	NaN	NaN	NaN	NaN	NaN	NaN	9	843.37628	104.76	ATSGFGSAF	Q96BY9-2;Q96BY9	Q96BY9-2	SARAF	Store-operated calcium entry-associated regulatory factor
25.8903	26.00928	25.46566	NaN	NaN	NaN	27.44869	27.22545	27.3119	27.89666	27.86366	27.80384	26.05885	26.48347	25.62575	9	940.46141	149.91	ATSGLDHQL	O15213	O15213	WDR46	WD repeat-containing protein 46
NaN	NaN	NaN	25.93472	26.40511	26.43422	NaN	NaN	NaN	NaN	NaN	NaN	NaN	NaN	NaN	9	1018.5084	112.37	ATSYLSHQL	O60341;O60341-2	O60341	KDM1A	Lysine-specific histone demethylase 1A
24.0269	23.80863	23.46775	27.40787	27.57304	27.2658	25.21915	25.14872	25.14114	25.58632	25.74127	25.56987	NaN	NaN	NaN	9	858.48108	106.42	ATTALALQA	P10071	P10071	GLI3	Transcriptional activator GLI3;Transcriptional repressor GLI3R
NaN	NaN	NaN	25.71694	25.74612	24.96565	NaN	NaN	NaN	NaN	NaN	NaN	NaN	NaN	NaN	9	937.4579	128.37	ATVAPMSVY	Q5SRE5-2;Q5SRE5	Q5SRE5-2	NUP188	Nucleoporin NUP188 homolog
NaN	NaN	NaN	NaN	NaN	NaN	23.07897	22.73975	23.08141	NaN	NaN	NaN	NaN	NaN	NaN	9	903.41854	97.068	ATVEEVDAA	P09651-3;P09651-2;P09651;Q32P51	P09651-3	HNRNPA1;HNRNPA1L2	Heterogeneous nuclear ribonucleoprotein A1;Heterogeneous nuclear ribonucleoprotein A1, N-terminally processed;Heterogeneous nuclear ribonucleoprotein A1-like 2
NaN	NaN	NaN	NaN	23.18699	NaN	NaN	NaN	NaN	NaN	NaN	NaN	23.60128	24.00539	23.366	9	897.4556	147.52	ATVGEITHA	O75431-2;O75431	O75431-2	MTX2	Metaxin-2
NaN	NaN	NaN	NaN	NaN	NaN	NaN	NaN	NaN	23.07512	22.93393	22.81802	NaN	NaN	NaN	10	1132.5434	98.523	ATVNILEEMN	Q8WX94;Q8WX94-2;Q8WX94-3	Q8WX94	NLRP7	NACHT, LRR and PYD domains-containing protein 7
NaN	NaN	NaN	24.68346	25.30532	25.06964	NaN	NaN	NaN	NaN	NaN	NaN	25.06312	25.00149	25.08898	9	841.50215	132.96	AVAALGNKV	Q12905	Q12905	ILF2	Interleukin enhancer-binding factor 2
NaN	NaN	NaN	24.61616	25.18658	25.02475	NaN	NaN	NaN	NaN	NaN	NaN	24.4379	24.71618	24.37053	9	849.42323	160.68	AVAAPSSTF	Q5T6C5	Q5T6C5	ATXN7L2	Ataxin-7-like protein 2
NaN	NaN	NaN	25.34584	25.21875	23.11774	NaN	NaN	NaN	NaN	NaN	NaN	25.39395	25.40552	25.21815	11	1246.5691	161.11	AVADENQNHHL	Q9BRK5-5;Q9BRK5-2;Q9BRK5	Q9BRK5-5	SDF4	45 kDa calcium-binding protein
25.7155	25.42614	25.2173	28.95407	29.49309	29.70058	26.86183	26.44665	26.3189	27.1625	27.03873	26.96642	NaN	NaN	NaN	9	985.55564	159.2	AVADLQTRL	Q14498-2	Q14498-2	RBM39	RNA-binding protein 39
NaN	NaN	NaN	NaN	NaN	NaN	23.16507	22.94455	22.63487	23.13189	NaN	23.78317	25.40973	25.58084	25.00719	9	943.47231	119.29	AVADNVERA	Q6NYC1-2;Q6NYC1;Q6NYC1-3	Q6NYC1-2	JMJD6	Bifunctional arginine demethylase and lysyl-hydroxylase JMJD6
23.62411	23.48738	23.03466	27.54635	28.07994	27.7965	24.79124	24.30243	24.64922	25.02466	25.49656	25.23294	28.69166	28.38653	28.0159	11	1151.5823	170.06	AVAEEALVDHV	B0I1T2;B0I1T2-3;B0I1T2-4	B0I1T2	MYO1G	Unconventional myosin-Ig;Minor histocompatibility antigen HA-2
NaN	NaN	NaN	27.43094	27.64182	27.34333	25.57644	25.17817	25.40899	NaN	NaN	NaN	27.07898	27.17703	27.01892	9	840.43413	107.29	AVAEPANAV	Q63HN8;Q63HN8-4;Q63HN8-5	Q63HN8	RNF213	E3 ubiquitin-protein ligase RNF213
NaN	NaN	NaN	23.83016	23.20589	22.98872	NaN	NaN	NaN	NaN	NaN	NaN	NaN	NaN	NaN	13	1371.6347	93.429	AVAGEADVPFYYA	Q96TA2-3;Q96TA2-2;Q96TA2	Q96TA2-3	YME1L1	ATP-dependent zinc metalloprotease YME1L1
NaN	NaN	NaN	23.36199	23.6796	23.50773	NaN	NaN	NaN	NaN	NaN	NaN	NaN	NaN	NaN	9	866.53379	101.69	AVAGRIPAI	Q12933-4;Q12933-3;Q12933;Q12933-2	Q12933-4	TRAF2	TNF receptor-associated factor 2
NaN	NaN	NaN	NaN	NaN	NaN	NaN	NaN	NaN	NaN	NaN	NaN	24.59798	24.78422	23.76405	9	1008.5644	117.4	AVAKPFITY	Q15046;Q15046-2	Q15046	KARS	Lysine--tRNA ligase
24.15777	23.8659	24.19641	NaN	NaN	NaN	24.68747	24.79645	24.47574	NaN	NaN	NaN	27.76307	27.45395	26.99895	9	997.59203	117.93	AVALEVQRL	O00418	O00418	EEF2K	Eukaryotic elongation factor 2 kinase
NaN	NaN	NaN	24.72578	NaN	24.60428	NaN	NaN	NaN	NaN	NaN	NaN	23.89929	24.27242	23.82445	12	1327.662	168.27	AVANDEELNQLL	O75367-2;O75367-3;Q9P0M6;O75367	O75367-2	H2AFY;H2AFY2	Core histone macro-H2A.1;Core histone macro-H2A.2
24.35609	24.37106	23.64229	27.75315	27.61105	27.65499	25.29565	25.07948	24.99239	25.74366	25.87699	25.3294	27.60992	27.59705	27.41893	11	1203.6248	182.73	AVANEEGFVRL	Q9NZJ0-2;Q9NZJ0	Q9NZJ0-2	DTL	Denticleless protein homolog
NaN	26.77203	26.19029	NaN	NaN	NaN	27.78488	NaN	NaN	NaN	NaN	NaN	NaN	NaN	NaN	9	885.49198	97.068	AVANIVNSV	Q9BRQ8;Q9BRQ8-2	Q9BRQ8	AIFM2	Apoptosis-inducing factor 2
NaN	NaN	NaN	NaN	24.87408	24.87844	NaN	NaN	NaN	NaN	NaN	NaN	NaN	NaN	NaN	9	941.55458	128.75	AVANLTQLI	O75843	O75843	AP1G2	AP-1 complex subunit gamma-like 2
NaN	NaN	NaN	24.9276	24.9121	24.54787	NaN	NaN	NaN	NaN	NaN	NaN	NaN	NaN	NaN	9	799.40758	105.2	AVAPPSTSA	Q86TM6-2;Q86TM6-3;Q86TM6	Q86TM6-2	SYVN1	E3 ubiquitin-protein ligase synoviolin
NaN	NaN	NaN	25.31834	25.59175	24.93692	NaN	NaN	NaN	NaN	NaN	NaN	25.36546	24.75761	24.66226	9	797.4647	133.95	AVAPVASAL	P56270-3;P56270;P56270-2	P56270-3	MAZ	Myc-associated zinc finger protein
NaN	NaN	NaN	NaN	NaN	NaN	NaN	NaN	NaN	NaN	NaN	NaN	25.66855	24.43052	23.9313	9	941.5182	97.071	AVAQLAQEL	Q9Y376;Q9H9S4	Q9Y376	CAB39;CAB39L	Calcium-binding protein 39;Calcium-binding protein 39-like
NaN	NaN	NaN	26.68083	25.46753	24.85534	25.17877	25.31993	NaN	NaN	NaN	NaN	NaN	NaN	NaN	9	934.51238	110.34	AVASFVTQL	Q92542-2;Q92542	Q92542-2	NCSTN	Nicastrin
23.46001	23.63954	NaN	27.16538	27.41143	27.2971	24.46731	24.34773	NaN	24.76142	24.77906	24.93908	27.17312	26.87725	26.82274	12	1193.6768	179.81	AVASVAVIHQSL	Q9BV87	Q9BV87	CNPPD1	Protein CNPPD1
NaN	NaN	NaN	23.44468	23.25004	22.69004	NaN	NaN	NaN	NaN	NaN	NaN	NaN	NaN	NaN	9	949.49429	99.511	AVASVPIMY	Q15910-5;Q15910-4;Q15910;Q15910-2	Q15910-5	EZH2	Histone-lysine N-methyltransferase EZH2
NaN	NaN	NaN	25.40298	25.40045	24.74294	NaN	NaN	NaN	NaN	NaN	NaN	NaN	NaN	NaN	9	970.53485	101.21	AVAVGHRVY	Q9BQ90	Q9BQ90	KLHDC3	Kelch domain-containing protein 3
NaN	NaN	NaN	24.25162	22.96598	23.35313	NaN	NaN	NaN	NaN	NaN	NaN	NaN	NaN	NaN	9	968.60187	110.12	AVAVLRDLL	Q8IZL8	Q8IZL8	PELP1	Proline-, glutamic acid- and leucine-rich protein 1
NaN	NaN	23.08887	NaN	NaN	NaN	NaN	NaN	NaN	NaN	NaN	NaN	NaN	NaN	NaN	12	1202.5568	89.298	AVDPDEPVHGAP	Q14574-2;Q14574	Q14574-2	DSC3	Desmocollin-3
26.04402	25.66169	25.36289	25.44635	24.19385	24.01996	26.20812	26.14005	25.93753	27.11008	26.85424	26.95027	23.7685	24.65736	23.40198	10	1105.6019	136.21	AVFDKTLAEL	Q6VMQ6-5;Q6VMQ6;Q6VMQ6-4;Q6VMQ6-2	Q6VMQ6-5	ATF7IP	Activating transcription factor 7-interacting protein 1
NaN	NaN	NaN	NaN	24.28517	24.06801	NaN	NaN	NaN	NaN	NaN	NaN	NaN	NaN	NaN	11	1233.6969	134.84	AVFDKTLAELK	Q6VMQ6-5;Q6VMQ6;Q6VMQ6-4;Q6VMQ6-2	Q6VMQ6-5	ATF7IP	Activating transcription factor 7-interacting protein 1
NaN	NaN	NaN	24.91004	24.90325	24.20359	NaN	NaN	NaN	NaN	NaN	NaN	NaN	NaN	NaN	10	997.4869	125.01	AVFGLGNSAY	Q6NUM6;Q9NV66;Q9NV66-2	Q6NUM6	TYW1B;TYW1	S-adenosyl-L-methionine-dependent tRNA 4-demethylwyosine synthase
NaN	NaN	NaN	26.22665	25.14231	24.97863	NaN	NaN	NaN	24.33012	24.77344	NaN	NaN	NaN	NaN	10	1104.5161	116.88	AVFPDDMPTL	Q03164-2;Q03164;Q03164-3	Q03164-2	KMT2A	Histone-lysine N-methyltransferase 2A;MLL cleavage product N320;MLL cleavage product C180
NaN	NaN	NaN	NaN	22.84738	22.50385	NaN	NaN	NaN	NaN	NaN	NaN	NaN	NaN	NaN	12	1262.5853	90.308	AVFPDDMPTLSA	Q03164-2;Q03164;Q03164-3	Q03164-2	KMT2A	Histone-lysine N-methyltransferase 2A;MLL cleavage product N320;MLL cleavage product C180
NaN	NaN	NaN	NaN	NaN	NaN	NaN	NaN	NaN	24.42015	25.14328	25.43689	NaN	NaN	NaN	9	981.56475	127.66	AVFPHLTVV	P61165	P61165	TMEM258	Transmembrane protein 258
NaN	NaN	NaN	NaN	NaN	NaN	27.42013	26.98956	27.33151	27.80298	27.7585	27.73699	24.33858	24.51008	24.37	9	878.46102	118.89	AVGPVHNSV	Q9NR09	Q9NR09	BIRC6	Baculoviral IAP repeat-containing protein 6
NaN	NaN	23.34814	NaN	NaN	NaN	NaN	NaN	NaN	NaN	NaN	NaN	NaN	NaN	NaN	9	907.47633	100.75	AVGSKINGY	Q14574-2;Q14574	Q14574-2	DSC3	Desmocollin-3
24.08245	24.17432	23.61043	NaN	NaN	NaN	25.66126	25.49518	25.62492	26.28092	26.38492	26.17832	NaN	NaN	NaN	9	987.50255	98.133	AVHDITVAY	Q6UWP7-3;Q6UWP7	Q6UWP7-3	LCLAT1	Lysocardiolipin acyltransferase 1
NaN	NaN	NaN	NaN	NaN	NaN	22.68729	22.92381	23.31147	23.77153	23.54416	23.66177	NaN	NaN	NaN	9	1002.4771	125.58	AVIAHQDSY	Q6ZSZ5-2;Q6ZSZ5	Q6ZSZ5-2	ARHGEF18	Rho guanine nucleotide exchange factor 18
22.83715	22.82885	22.72128	26.70899	26.99507	26.61807	24.54699	24.33797	24.60688	25.52615	25.78724	25.29726	28.32603	27.54826	27.25728	9	934.51238	132.08	AVIAPKSSY	Q8IY18	Q8IY18	SMC5	Structural maintenance of chromosomes protein 5
27.34113	26.53291	26.70359	29.94754	29.42808	29.29478	27.88034	27.78144	27.39059	27.78681	27.87267	28.01786	25.09104	24.49014	23.89569	10	1054.6135	178.65	AVIDVGINRV	P13995-2;P13995	P13995-2	MTHFD2	Bifunctional methylenetetrahydrofolate dehydrogenase/cyclohydrolase, mitochondrial;NAD-dependent methylenetetrahydrofolate dehydrogenase;Methenyltetrahydrofolate cyclohydrolase
22.27085	22.21342	22.308	26.16421	26.53654	26.43611	23.84862	23.19632	23.67012	24.21505	24.18435	24.11744	NaN	NaN	NaN	9	981.51311	111.28	AVIEAEHTL	Q08211	Q08211	DHX9	ATP-dependent RNA helicase A
NaN	NaN	NaN	27.21817	27.7145	27.49777	24.71434	24.39401	24.30549	NaN	NaN	NaN	28.05419	28.41228	27.71273	9	1078.6135	131.22	AVIEHLERL	O43716	O43716	GATC	Glutamyl-tRNA(Gln) amidotransferase subunit C, mitochondrial
25.35316	25.29088	24.47475	24.42714	23.94414	NaN	26.11116	25.86896	25.02855	NaN	NaN	NaN	28.82186	28.86	28.59758	9	940.57057	143.11	AVIGDVIRV	Q9NR30-2;Q9NR30	Q9NR30-2	DDX21	Nucleolar RNA helicase 2
NaN	NaN	NaN	NaN	NaN	NaN	NaN	NaN	NaN	NaN	NaN	NaN	23.56069	23.26585	23.03034	13	1246.6558	78.939	AVIGPPGSGKTTY	Q9H9Y4	Q9H9Y4	GPN2	GPN-loop GTPase 2
23.52289	23.95234	23.3931	28.1487	28.70293	28.50025	25.23776	24.98451	24.94548	25.61003	25.81922	25.8056	NaN	NaN	NaN	9	917.47058	148.21	AVIGSTEEL	Q14141-2;Q14141-4;Q14141;Q14141-3	Q14141-2	6-Sep	Septin-6
NaN	NaN	NaN	NaN	NaN	NaN	NaN	NaN	NaN	26.10049	NaN	NaN	NaN	NaN	NaN	9	1044.6583	112.17	AVIKFLELL	P43246;P43246-2	P43246	MSH2	DNA mismatch repair protein Msh2
NaN	NaN	NaN	NaN	NaN	NaN	24.63583	24.19265	23.80183	24.59713	24.92039	24.81934	NaN	NaN	NaN	9	976.59572	113.89	AVIKGLTYL	Q02750	Q02750	MAP2K1	Dual specificity mitogen-activated protein kinase kinase 1
25.12329	25.24761	25.41683	NaN	NaN	NaN	26.88355	26.76307	26.77744	27.02907	22.90202	22.98214	25.13942	24.82706	24.34116	9	1007.5651	151.5	AVIKIQSSY	Q8IZT6	Q8IZT6	ASPM	Abnormal spindle-like microcephaly-associated protein
23.93841	24.11775	NaN	27.15518	27.28215	26.91878	26.2503	25.9126	26.15609	26.88122	26.77153	26.74265	28.85463	28.66733	NaN	9	1017.5243	173.28	AVIKSNHSY	Q9H672-2;Q9H672	Q9H672-2	ASB7	Ankyrin repeat and SOCS box protein 7
NaN	NaN	NaN	24.94436	24.94757	24.72219	NaN	NaN	NaN	NaN	NaN	NaN	25.0719	24.89638	24.64757	9	1025.6346	104.21	AVINRVQKV	Q9HAV5;Q9HAV5-3;Q9HAV5-2	Q9HAV5	EDA2R	Tumor necrosis factor receptor superfamily member 27
NaN	NaN	NaN	24.63738	24.6485	24.81015	NaN	NaN	NaN	NaN	NaN	NaN	NaN	NaN	NaN	9	943.53385	110.31	AVINSLEKA	P21359-2;P21359-6;P21359;P21359-4;P21359-3;P21359-5	P21359-2	NF1	Neurofibromin;Neurofibromin truncated
NaN	NaN	NaN	27.41353	27.21947	26.9983	25.31392	24.99347	24.90536	NaN	25.13449	24.13195	27.44869	27.47259	27.59584	9	1007.6492	124.34	AVIPRLVQL	P14923	P14923	JUP	Junction plakoglobin
NaN	NaN	NaN	25.38133	25.55391	25.0578	NaN	NaN	NaN	NaN	NaN	NaN	NaN	NaN	NaN	9	942.5386	136.11	AVIQGLETL	Q9H0B6-2;Q9H0B6	Q9H0B6-2	KLC2	Kinesin light chain 2
23.26256	22.5421	22.15153	26.42098	27.25404	27.16385	23.83827	23.77475	23.51147	24.25046	24.44897	24.35656	27.2179	27.06692	27.06733	9	999.57129	176.75	AVIRDLNSL	P52333-2;P52333	P52333-2	JAK3	Tyrosine-protein kinase JAK3
NaN	NaN	NaN	25.64675	25.81147	25.76307	23.68806	23.17429	23.73903	NaN	NaN	NaN	NaN	NaN	NaN	9	982.50836	136.27	AVISHIDQT	P29144	P29144	TPP2	Tripeptidyl-peptidase 2
NaN	NaN	NaN	25.51223	25.73314	25.34472	NaN	NaN	NaN	NaN	NaN	NaN	NaN	NaN	NaN	9	944.51786	113.89	AVISQISDI	O75410-3;O75410-7;O75410;O75410-2;O75410-5;O75410-4;O75410-6	O75410-3	TACC1	Transforming acidic coiled-coil-containing protein 1
NaN	NaN	NaN	24.94405	25.17356	24.8187	NaN	NaN	NaN	NaN	NaN	NaN	25.13704	25.32577	24.76111	11	1027.5298	112.17	AVISSAGTHSV	P52747-2;P52747-3;P52747	P52747-2	ZNF143	Zinc finger protein 143
NaN	NaN	NaN	NaN	NaN	NaN	NaN	NaN	NaN	NaN	NaN	NaN	23.51557	23.38021	22.95803	9	945.49198	148.21	AVISSVAHY	Q8WU17	Q8WU17	RNF139	E3 ubiquitin-protein ligase RNF139
NaN	NaN	NaN	NaN	NaN	NaN	NaN	NaN	NaN	NaN	NaN	NaN	27.50839	27.70938	27.27897	11	1103.6339	105.39	AVIVPEGVHAL	Q9NUM3-2;Q9NUM3;Q9NUM3-3	Q9NUM3-2	SLC39A9	Zinc transporter ZIP9
23.49582	23.67465	23.66471	NaN	NaN	NaN	26.21971	25.97141	26.2281	26.73828	26.74957	26.49822	NaN	NaN	NaN	9	1076.5978	126.62	AVKAELRQY	P30153	P30153	PPP2R1A	Serine/threonine-protein phosphatase 2A 65 kDa regulatory subunit A alpha isoform
NaN	NaN	NaN	29.71321	27.6465	27.75761	NaN	NaN	NaN	NaN	NaN	NaN	NaN	NaN	NaN	9	1075.6277	154.28	AVKEFLEKL	O95372	O95372	LYPLA2	Acyl-protein thioesterase 2
NaN	NaN	NaN	NaN	NaN	NaN	NaN	NaN	NaN	NaN	NaN	NaN	26.03101	26.0008	25.68512	9	1011.6441	113.66	AVKLLIERA	Q9NU22	Q9NU22	MDN1	Midasin
NaN	NaN	NaN	NaN	24.96834	25.04635	NaN	NaN	NaN	NaN	NaN	NaN	26.2143	26.51034	25.8178	10	1216.5434	103.83	AVKNDYEMTF	P27694	P27694	RPA1	Replication protein A 70 kDa DNA-binding subunit;Replication protein A 70 kDa DNA-binding subunit, N-terminally processed
NaN	NaN	NaN	NaN	NaN	NaN	25.2513	24.89537	24.94521	NaN	NaN	NaN	NaN	NaN	NaN	9	1060.5553	98.458	AVKPDQIQY	P36383	P36383	GJC1	Gap junction gamma-1 protein
NaN	NaN	NaN	24.99014	25.01448	24.70951	NaN	NaN	NaN	NaN	NaN	NaN	NaN	NaN	NaN	12	1405.6361	105.35	AVKPTENNEEEF	O60841	O60841	EIF5B	Eukaryotic translation initiation factor 5B
NaN	NaN	NaN	23.0749	23.39048	22.52167	NaN	NaN	NaN	NaN	NaN	NaN	NaN	NaN	NaN	9	1091.6087	118.32	AVKQQRTVY	Q6NUM6;Q9NV66;Q6NUM6-2	Q6NUM6	TYW1B;TYW1	S-adenosyl-L-methionine-dependent tRNA 4-demethylwyosine synthase
NaN	NaN	NaN	27.09567	27.48185	27.1278	NaN	NaN	NaN	NaN	NaN	NaN	NaN	NaN	NaN	11	1295.6405	92.611	AVKRQGRCDTY	Q9Y265-2;Q9Y265	Q9Y265-2	RUVBL1	RuvB-like 1
24.00385	24.17211	23.82124	28.15301	28.28092	28.36886	25.83437	25.09462	25.2571	25.99596	26.13034	26.09873	28.34143	25.16404	28.1589	9	948.52803	143.28	AVKVSPVSY	Q8TEM1	Q8TEM1	NUP210	Nuclear pore membrane glycoprotein 210
NaN	NaN	NaN	25.54678	25.84862	25.83675	NaN	NaN	NaN	NaN	NaN	NaN	NaN	NaN	NaN	10	888.49165	114.43	AVLSSGLTAA	P19784	P19784	CSNK2A2	Casein kinase II subunit alpha
NaN	NaN	NaN	27.23169	27.32903	27.08233	24.3946	23.92994	23.92497	NaN	NaN	NaN	NaN	NaN	NaN	10	1124.59	163.2	AVMKSLTQTF	Q5QJE6	Q5QJE6	DNTTIP2	Deoxynucleotidyltransferase terminal-interacting protein 2
NaN	NaN	NaN	NaN	23.51232	23.05096	NaN	NaN	NaN	NaN	NaN	NaN	NaN	NaN	NaN	9	1049.4852	101.33	AVMNPINEY	Q9Y2V7	Q9Y2V7	COG6	Conserved oligomeric Golgi complex subunit 6
NaN	NaN	NaN	24.93012	NaN	NaN	NaN	NaN	NaN	NaN	NaN	NaN	NaN	NaN	NaN	10	935.47125	110.12	AVNGAVGTTF	Q9BTC8-2;Q9BTC8	Q9BTC8-2	MTA3	Metastasis-associated protein MTA3
23.72297	23.65742	23.65458	NaN	NaN	NaN	25.47775	24.99079	25.24481	25.57972	25.89627	25.69416	27.09547	26.99389	26.77618	9	945.43044	148.04	AVNGHTNSF	Q9NYP7;Q9NYP7-2	Q9NYP7	ELOVL5	Elongation of very long chain fatty acids protein 5
24.31941	24.28489	24.26685	28.37057	28.29881	27.82299	26.16062	25.71858	26.09489	26.54224	26.65103	26.46062	28.34104	28.37795	27.98114	9	1020.5968	150.36	AVNKVIKSY	P35998;P35998-2	P35998	PSMC2	26S protease regulatory subunit 7
NaN	NaN	NaN	24.08164	24.15182	24.03154	NaN	NaN	NaN	NaN	NaN	NaN	NaN	NaN	NaN	9	1078.5771	105.25	AVNRKTIDY	Q9C0J8-3;Q9C0J8-2;Q9C0J8	Q9C0J8-3	WDR33	pre-mRNA 3 end processing protein WDR33
NaN	NaN	NaN	24.75995	24.98103	24.58675	NaN	NaN	NaN	NaN	NaN	NaN	NaN	NaN	NaN	9	892.46543	107.67	AVNVGVTAY	Q8N0X7	Q8N0X7	SPG20	Spartin
NaN	NaN	NaN	26.77329	27.48762	27.23663	NaN	NaN	NaN	NaN	NaN	NaN	24.92574	26.00845	26.00043	18	1939.8833	115.8	AVPDEIPPLEGDEDASRM	P08238;Q58FF7	P08238	HSP90AB1;HSP90AB3P	Heat shock protein HSP 90-beta;Putative heat shock protein HSP 90-beta-3
NaN	NaN	NaN	23.97141	24.00496	23.69232	NaN	NaN	NaN	NaN	NaN	NaN	NaN	NaN	NaN	20	2197.9685	99.566	AVPDEIPPLEGDEDASRMEE	P08238;Q58FF7	P08238	HSP90AB1;HSP90AB3P	Heat shock protein HSP 90-beta;Putative heat shock protein HSP 90-beta-3
NaN	NaN	NaN	27.99318	28.08289	27.60837	NaN	NaN	NaN	NaN	NaN	NaN	NaN	NaN	NaN	22	2412.0639	140.03	AVPDEIPPLEGDEDASRMEEVD	P08238;Q58FF7	P08238	HSP90AB1;HSP90AB3P	Heat shock protein HSP 90-beta;Putative heat shock protein HSP 90-beta-3
NaN	NaN	NaN	24.52522	24.88395	25.34503	NaN	NaN	NaN	26.17045	26.78942	26.64815	25.77047	26.40852	25.14915	9	924.57565	110.31	AVPVIISRA	Q14919;Q14919-2	Q14919	DRAP1	Dr1-associated corepressor
NaN	NaN	NaN	NaN	NaN	NaN	23.65611	23.27042	NaN	24.51443	24.29271	24.16461	NaN	NaN	NaN	9	999.55016	94.401	AVQKAIAHY	Q96PP8-2;Q96PP8;Q9H0R5-4;P32455;Q9H0R5	Q96PP8-2	GBP5;GBP3;GBP1	Guanylate-binding protein 5;Guanylate-binding protein 3;Interferon-induced guanylate-binding protein 1
23.81792	24.03909	24.24974	NaN	NaN	NaN	25.84316	26.14287	25.95473	26.32356	26.55976	26.62784	NaN	NaN	NaN	9	1085.5254	110.12	AVRDHNVEF	Q9NWU5-2;Q9NWU5-3;Q9NWU5	Q9NWU5-2	MRPL22	39S ribosomal protein L22, mitochondrial
NaN	NaN	NaN	29.1055	29.85238	29.49969	26.49251	26.18801	26.14233	26.75175	26.68632	26.82651	NaN	NaN	NaN	11	1192.6088	126.07	AVRDISEASVF	P62854	P62854	RPS26	40S ribosomal protein S26
NaN	NaN	NaN	26.1712	26.13114	25.82007	NaN	NaN	NaN	NaN	NaN	NaN	NaN	NaN	NaN	9	1141.5768	121.74	AVRDYEKVY	Q99615-2;Q99615	Q99615-2	DNAJC7	DnaJ homolog subfamily C member 7
NaN	NaN	NaN	NaN	NaN	NaN	NaN	NaN	NaN	25.69498	24.80951	25.19505	NaN	NaN	NaN	9	982.46947	109.36	AVRPFGCSF	P25788	P25788	PSMA3	Proteasome subunit alpha type-3
NaN	NaN	NaN	28.18881	28.03763	27.60625	NaN	NaN	NaN	NaN	NaN	NaN	NaN	NaN	NaN	9	979.50869	122.74	AVRTTGNVY	Q13356;Q13356-2	Q13356	PPIL2	Peptidyl-prolyl cis-trans isomerase-like 2
NaN	NaN	NaN	24.47797	24.67767	24.59628	NaN	NaN	NaN	NaN	NaN	NaN	NaN	NaN	NaN	9	944.48148	151.29	AVSAQVEEL	Q504U0	Q504U0	C4orf46	Renal cancer differentiation gene 1 protein
26.12491	26.27803	25.73743	30.05866	30.17641	30.13406	27.70101	27.5317	27.62003	28.31575	28.4635	28.2014	30.05232	30.18175	29.81809	9	973.4869	192.56	AVSAVVHEY	P35610;P35610-3;P35610-2	P35610	SOAT1	Sterol O-acyltransferase 1
NaN	NaN	NaN	25.11279	24.93175	24.56576	NaN	NaN	NaN	NaN	NaN	NaN	NaN	NaN	NaN	9	986.56481	106.38	AVSDILEKL	Q99460-2;Q99460	Q99460-2	PSMD1	26S proteasome non-ATPase regulatory subunit 1
NaN	NaN	NaN	24.69922	24.35084	22.78105	NaN	NaN	NaN	NaN	NaN	NaN	NaN	NaN	NaN	9	919.43208	101.21	AVSDLCEAL	Q13107-2;Q13107	Q13107-2	USP4	Ubiquitin carboxyl-terminal hydrolase 4
NaN	NaN	NaN	23.42432	24.02968	23.61549	NaN	NaN	NaN	NaN	NaN	NaN	NaN	NaN	NaN	9	916.48656	120.52	AVSESIQAL	Q01518-2;Q01518	Q01518-2	CAP1	Adenylyl cyclase-associated protein 1
NaN	NaN	NaN	24.29439	24.1916	24.06694	NaN	NaN	NaN	NaN	NaN	NaN	NaN	NaN	NaN	9	877.45453	122.98	AVSEVGGLF	Q9P258	Q9P258	RCC2	Protein RCC2
NaN	NaN	NaN	23.07158	22.10028	22.70191	NaN	NaN	NaN	NaN	NaN	NaN	NaN	NaN	NaN	9	857.48583	130.77	AVSGIIADL	Q9Y490;Q9Y4G6	Q9Y490	TLN1;TLN2	Talin-1;Talin-2
NaN	NaN	NaN	24.92075	25.2571	24.95287	NaN	NaN	NaN	NaN	NaN	NaN	NaN	NaN	NaN	9	955.4651	114.19	AVSPSSVFY	Q8NI77	Q8NI77	KIF18A	Kinesin-like protein KIF18A
NaN	NaN	NaN	24.79907	24.84771	24.59548	NaN	NaN	NaN	NaN	NaN	NaN	NaN	NaN	NaN	9	926.5073	152.41	AVSPVDLNL	Q9HB09-3;Q9HB09	Q9HB09-3	BCL2L12	Bcl-2-like protein 12
24.5981	24.36359	24.09668	25.80639	26.26989	26.03173	24.70662	24.58681	24.11259	NaN	NaN	NaN	NaN	NaN	NaN	16	1683.9169	82.529	AVSRPGRGEPRFISVG	Q29963;Q29865	Q29963	HLA-C	HLA class I histocompatibility antigen, Cw-6 alpha chain;HLA class I histocompatibility antigen, Cw-18 alpha chain
NaN	NaN	NaN	NaN	NaN	NaN	NaN	NaN	NaN	24.83451	24.87877	22.5438	NaN	NaN	NaN	10	926.54368	90.661	AVSTALVAPV	Q9BYK8	Q9BYK8	HELZ2	Helicase with zinc finger domain 2
NaN	NaN	NaN	27.84745	28.01999	NaN	NaN	NaN	NaN	NaN	NaN	NaN	NaN	NaN	NaN	9	869.41306	124.37	AVTAASTSY	Q9BWF3;Q96PK6-5	Q9BWF3	RBM4;RBM14	RNA-binding protein 4;RNA-binding protein 14
NaN	NaN	NaN	NaN	24.26907	24.59884	NaN	NaN	NaN	NaN	NaN	NaN	NaN	NaN	NaN	9	974.55829	150.4	AVTAIMTRL	Q9Y4A5;Q9Y4A5-2	Q9Y4A5	TRRAP	Transformation/transcription domain-associated protein
NaN	NaN	NaN	24.735	25.38014	24.77425	NaN	NaN	NaN	NaN	NaN	NaN	NaN	NaN	NaN	12	1085.6081	80.688	AVTKTAGPIASA	P27816-6;P27816;P27816-2;P27816-4	P27816-6	MAP4	Microtubule-associated protein 4
NaN	NaN	NaN	25.8334	26.15232	26.24016	23.89911	23.33334	22.83007	23.77746	23.74088	23.33565	25.52832	25.60518	24.92524	12	1152.6979	127.56	AVVAGGLGRQLL	Q15904	Q15904	ATP6AP1	V-type proton ATPase subunit S1
NaN	NaN	NaN	NaN	NaN	NaN	27.17741	27.88379	26.75124	NaN	NaN	NaN	NaN	NaN	NaN	9	899.53278	114.54	AVVDSILAI	P40227;P40227-2	P40227	CCT6A	T-complex protein 1 subunit zeta
NaN	NaN	NaN	NaN	23.67616	23.27923	NaN	NaN	NaN	NaN	NaN	NaN	NaN	NaN	NaN	9	889.43928	125.08	AVVGSTEEV	Q9NVA2;Q9NVA2-2;Q92599-3;Q92599-2;Q92599-4;Q92599	Q9NVA2	SEPT11;SEPT8	Septin-11;Septin-8
NaN	NaN	NaN	25.58179	25.21078	24.76091	NaN	NaN	NaN	NaN	NaN	NaN	24.62238	24.92443	24.30821	9	950.62769	110.36	AVVIILPRA	Q969V3-2;Q969V3	Q969V3-2	NCLN	Nicalin
NaN	NaN	NaN	28.11133	28.43877	27.7611	NaN	NaN	NaN	NaN	NaN	NaN	28.32071	28.26638	28.11922	9	959.54739	125.58	AVVKTMQAL	Q9UK41;Q9UK41-2	Q9UK41	VPS28	Vacuolar protein sorting-associated protein 28 homolog
NaN	NaN	NaN	NaN	NaN	26.15785	NaN	NaN	NaN	NaN	NaN	NaN	25.97189	25.60037	25.22059	10	955.57023	119.17	AVVSGVLQAL	Q969Y2-3;Q969Y2;Q969Y2-4;Q969Y2-2	Q969Y2-3	GTPBP3	tRNA modification GTPase GTPBP3, mitochondrial
NaN	NaN	NaN	NaN	23.27284	22.72099	NaN	NaN	NaN	NaN	NaN	NaN	NaN	NaN	NaN	9	996.47639	104.11	AVVTESQTY	O95714	O95714	HERC2	E3 ubiquitin-protein ligase HERC2
23.91479	24.04101	23.72213	NaN	NaN	NaN	25.41542	25.11172	25.22406	25.86436	25.9585	25.8757	NaN	NaN	NaN	10	856.50182	110.61	AVVTGAVVAA	P30511-2;P30511;P30511-3;P01893	P01893	HLA-F;HLA-H	HLA class I histocompatibility antigen, alpha chain F;Putative HLA class I histocompatibility antigen, alpha chain H
27.72611	28.00013	27.62513	31.5937	31.77026	31.58585	29.25631	28.98422	29.47148	29.87401	29.89793	30.05064	31.75637	31.69096	31.58929	9	956.56548	255.13	AVVTQVNKV	P62487	P62487	POLR2G	DNA-directed RNA polymerase II subunit RPB7
NaN	NaN	NaN	26.74214	26.49581	26.65103	NaN	NaN	NaN	NaN	NaN	NaN	NaN	NaN	NaN	9	1133.5393	122.74	AVYKEAQYY	Q96MP8-2;Q96MP8	Q96MP8-2	KCTD7	BTB/POZ domain-containing protein KCTD7
NaN	NaN	NaN	24.39885	23.92705	23.66568	NaN	NaN	NaN	NaN	NaN	NaN	NaN	NaN	NaN	9	976.52295	107.32	AYAENIALL	Q99570	Q99570	PIK3R4	Phosphoinositide 3-kinase regulatory subunit 4
NaN	NaN	NaN	25.69325	24.57231	24.27277	NaN	NaN	NaN	NaN	NaN	NaN	NaN	NaN	NaN	9	1048.5805	144.38	AYAIIKEEL	Q6PL18	Q6PL18	ATAD2	ATPase family AAA domain-containing protein 2
NaN	NaN	NaN	NaN	NaN	NaN	24.38113	24.18215	NaN	NaN	NaN	NaN	NaN	NaN	NaN	9	1040.6019	144.29	AYALLLQHL	Q9BXS9-6;Q9BXS9-5;Q9BXS9-7;Q9BXS9-4;Q9BXS9-2;Q9BXS9-3;Q9BXS9	Q9BXS9-6	SLC26A6	Solute carrier family 26 member 6
NaN	NaN	NaN	NaN	NaN	NaN	NaN	NaN	NaN	25.61201	24.0059	24.849	NaN	NaN	NaN	11	1369.5761	91.853	AYCPNDYHQLF	O60711;O60711-2	O60711	LPXN	Leupaxin
NaN	NaN	NaN	28.41864	25.79803	25.3081	NaN	NaN	NaN	NaN	NaN	NaN	NaN	NaN	NaN	9	927.47018	112.66	AYGLVSATF	Q96MC6	Q96MC6	HIAT1	Hippocampus abundant transcript 1 protein
NaN	NaN	NaN	NaN	NaN	NaN	NaN	NaN	NaN	25.95427	26.26607	25.86788	NaN	NaN	NaN	9	974.44978	114.72	AYGNVFSAF	Q8NI36	Q8NI36	WDR36	WD repeat-containing protein 36
NaN	NaN	NaN	25.53543	25.20273	24.62745	NaN	NaN	NaN	NaN	NaN	NaN	NaN	NaN	NaN	9	984.49165	231.69	AYGSLFNTI	Q6YP21-2;Q6YP21-3;Q6YP21	Q6YP21-2	CCBL2	Kynurenine--oxoglutarate transaminase 3
NaN	NaN	NaN	NaN	NaN	NaN	25.40594	24.90834	25.37792	NaN	NaN	NaN	NaN	NaN	NaN	9	1034.4821	90.777	AYHNSPAYL	Q969G3-6;Q969G3-5;Q969G3-3;Q969G3-2;Q969G3-4;Q969G3	Q969G3-6	SMARCE1	SWI/SNF-related matrix-associated actin-dependent regulator of chromatin subfamily E member 1
NaN	NaN	NaN	25.90729	25.45817	25.67716	NaN	NaN	NaN	NaN	NaN	NaN	NaN	NaN	NaN	9	1093.5444	110.36	AYIDYLSHL	Q12996	Q12996	CSTF3	Cleavage stimulation factor subunit 3
NaN	NaN	NaN	NaN	NaN	NaN	23.82221	23.77575	23.45576	NaN	NaN	NaN	27.33782	27.31898	27.15904	9	1171.5696	150.4	AYIERMNYI	P06241-3;P06241-2;P06241;P07947	P06241-3	FYN;YES1	Tyrosine-protein kinase Fyn;Tyrosine-protein kinase Yes
NaN	NaN	NaN	NaN	NaN	NaN	NaN	NaN	NaN	NaN	NaN	NaN	23.05497	23.25739	23.0851	9	1077.5706	101.28	AYINKVEEL	P07108;P07108-3;P07108-2;P07108-4;P07108-5	P07108	DBI	Acyl-CoA-binding protein
24.76426	24.73221	24.46911	27.55859	28.3463	28.30678	25.74047	25.62338	25.11597	26.25978	26.14303	26.30096	28.54307	28.10054	28.07214	9	1019.5764	157.58	AYINRASLL	Q9BT78-2;Q9BT78	Q9BT78-2	COPS4	COP9 signalosome complex subunit 4
NaN	NaN	NaN	23.57646	22.32378	22.76943	NaN	NaN	NaN	NaN	NaN	NaN	NaN	NaN	NaN	9	1083.5641	105.27	AYIPTPIYF	Q9H2Y9-2;Q9H2Y9	Q9H2Y9-2	SLCO5A1	Solute carrier organic anion transporter family member 5A1
NaN	NaN	NaN	NaN	NaN	NaN	24.72343	24.77465	24.77721	25.56194	25.53386	25.18018	NaN	NaN	NaN	9	1212.6179	124.08	AYKYIQELW	P61313;P61313-2	P61313	RPL15	60S ribosomal protein L15
24.72931	24.65475	24.37617	28.58628	29.00056	28.58262	NaN	NaN	NaN	NaN	NaN	NaN	29.02744	29.07768	28.9767	9	1067.5288	157.33	AYLDKSPQF	Q7Z478	Q7Z478	DHX29	ATP-dependent RNA helicase DHX29
NaN	NaN	NaN	25.92096	26.07151	25.55262	NaN	NaN	NaN	NaN	NaN	NaN	NaN	NaN	NaN	9	1100.5138	117.4	AYLDSTERF	Q93034	Q93034	CUL5	Cullin-5
26.63062	26.36494	25.98026	25.25241	25.89182	26.15555	27.92422	27.60534	27.7078	28.36707	28.13418	28.21854	25.51298	25.32344	24.31617	9	1079.4924	192.28	AYLEAHETF	P57740;P57740-2;P57740-3	P57740	NUP107	Nuclear pore complex protein Nup107
27.16385	26.98891	26.51263	31.05575	31.08113	31.00102	27.99291	27.86053	27.47537	28.2249	28.39718	28.30108	25.31517	25.44878	24.72619	9	1076.5291	200.66	AYLEAIHNF	P53680	P53680	AP2S1	AP-2 complex subunit sigma
NaN	NaN	NaN	26.85828	26.43425	26.35975	24.71649	24.14243	23.86259	24.4008	24.83726	24.54227	25.3331	24.22795	24.42854	9	1015.5338	122.98	AYLEALSHL	O00329	O00329	PIK3CD	Phosphatidylinositol 4,5-bisphosphate 3-kinase catalytic subunit delta isoform
NaN	NaN	NaN	24.67492	24.14165	24.69205	NaN	NaN	NaN	NaN	NaN	NaN	24.86202	24.93796	23.97044	9	1132.5441	132.76	AYLEAYKEF	Q9HBU6	Q9HBU6	ETNK1	Ethanolamine kinase 1
26.54014	25.79853	26.84972	24.61986	21.96007	22.23748	28.56318	28.48777	NaN	26.08087	27.3501	26.88937	NaN	NaN	NaN	9	1166.5648	170.66	AYLESFYKF	P61421	P61421	ATP6V0D1	V-type proton ATPase subunit d 1
22.32932	21.9761	21.53777	26.41109	25.0703	25.44066	23.28404	23.54451	NaN	NaN	NaN	NaN	23.55215	21.06835	22.3779	9	1069.592	129.96	AYLLNLNHL	Q15629-2;Q15629	Q15629-2	TRAM1	Translocating chain-associated membrane protein 1
NaN	NaN	NaN	NaN	NaN	NaN	NaN	NaN	NaN	23.09685	23.46973	24.11108	NaN	NaN	NaN	9	1057.6536	114.72	AYLPKILQI	O75691	O75691	UTP20	Small subunit processome component 20 homolog
NaN	NaN	NaN	26.29793	26.98174	26.52184	22.79263	22.65836	NaN	23.77706	24.86674	NaN	26.73273	26.60992	25.96104	9	1038.5022	140.98	AYLPVNESF	P13639	P13639	EEF2	Elongation factor 2
NaN	NaN	NaN	23.3982	23.67659	24.21919	NaN	NaN	NaN	25.89152	26.14585	25.85467	23.97491	23.96631	23.39976	9	1024.5263	157.86	AYLSKAMEI	Q9BRS2	Q9BRS2	RIOK1	Serine/threonine-protein kinase RIO1
NaN	NaN	NaN	NaN	NaN	NaN	NaN	NaN	NaN	NaN	NaN	NaN	26.09122	26.45106	25.97714	9	1189.526	114.28	AYMERMNYI	P09769	P09769	FGR	Tyrosine-protein kinase Fgr
NaN	NaN	NaN	24.53315	24.3839	25.34232	25.50015	25.36359	24.55848	NaN	25.44367	24.8374	NaN	NaN	NaN	9	1125.5317	128.75	AYMPHTFFI	O15294-3;O15294;O15294-2;O15294-4	O15294-3	OGT	UDP-N-acetylglucosamine--peptide N-acetylglucosaminyltransferase 110 kDa subunit
NaN	NaN	NaN	NaN	NaN	24.77826	NaN	NaN	NaN	NaN	NaN	NaN	NaN	NaN	NaN	9	1101.5607	122.78	AYNAVVRYF	Q8IVF7-2;Q8IVF7-3;Q8IVF7	Q8IVF7-2	FMNL3	Formin-like protein 3
NaN	NaN	NaN	24.4353	24.33851	24.19189	NaN	NaN	NaN	NaN	NaN	NaN	24.35763	24.46026	23.94887	9	1054.472	205.77	AYNPNTQTF	P49917	P49917	LIG4	DNA ligase 4
NaN	NaN	NaN	23.78985	22.87729	22.86005	NaN	NaN	NaN	NaN	NaN	NaN	NaN	NaN	NaN	12	1486.7092	107.24	AYPDLNEIYRSF	Q13342-6;Q13342-5;Q13342;Q13342-2;Q13342-3;Q13342-4	Q13342-6	SP140	Nuclear body protein SP140
NaN	NaN	NaN	NaN	NaN	NaN	NaN	NaN	NaN	24.82124	24.93148	24.81029	NaN	NaN	NaN	9	1092.5063	92.467	AYPHNLMTF	Q15629-2;Q15629	Q15629-2	TRAM1	Translocating chain-associated membrane protein 1
NaN	NaN	NaN	NaN	25.21878	24.7062	NaN	NaN	NaN	NaN	NaN	NaN	24.28044	24.73066	24.07611	15	1723.7802	95.483	AYPQPQSQQSQQTAY	O14497-2;O14497;O14497-3	O14497-2	ARID1A	AT-rich interactive domain-containing protein 1A
NaN	NaN	NaN	NaN	NaN	NaN	NaN	NaN	NaN	29.04205	NaN	NaN	NaN	NaN	NaN	9	1166.6124	97.071	AYQHLFYLL	P46940;Q86VI3	P46940	IQGAP1;IQGAP3	Ras GTPase-activating-like protein IQGAP1;Ras GTPase-activating-like protein IQGAP3
NaN	NaN	NaN	26.0804	25.8794	24.66237	NaN	NaN	NaN	25.76807	25.81127	25.86432	NaN	NaN	NaN	9	1098.5346	139.68	AYQSIQNYL	Q92611;Q92611-2	Q92611	EDEM1	ER degradation-enhancing alpha-mannosidase-like protein 1
NaN	NaN	NaN	NaN	NaN	NaN	NaN	NaN	NaN	24.59195	20.4079	NaN	NaN	NaN	NaN	9	982.54877	98.904	AYSAKIALF	Q12882	Q12882	DPYD	Dihydropyrimidine dehydrogenase [NADP(+)]
NaN	NaN	NaN	NaN	NaN	NaN	NaN	NaN	NaN	23.22999	21.39257	20.98586	NaN	NaN	NaN	9	1036.5593	105.2	AYSLNFPLL	Q9NTJ4-3;Q9NTJ4;Q9NTJ4-4	Q9NTJ4-3	MAN2C1	Alpha-mannosidase 2C1
NaN	NaN	NaN	NaN	NaN	NaN	NaN	NaN	NaN	NaN	NaN	NaN	25.02576	25.1873	24.93085	9	1160.5615	107.29	AYSRVQYQF	O75815-3;O75815	O75815-3	BCAR3	Breast cancer anti-estrogen resistance protein 3
NaN	NaN	NaN	24.86046	24.19295	23.35448	NaN	NaN	NaN	NaN	NaN	NaN	NaN	NaN	NaN	9	1022.4743	105.2	AYTDCIPQL	Q92845-4;Q92845-2;Q92845-3;Q92845	Q92845-4	KIFAP3	Kinesin-associated protein 3
25.54769	NaN	NaN	NaN	NaN	25.2322	26.69112	26.27789	25.80924	NaN	NaN	NaN	NaN	NaN	NaN	10	1148.5866	135.35	AYTLLGHEFV	P30260;P30260-2	P30260	CDC27	Cell division cycle protein 27 homolog
26.46952	26.47729	26.6476	29.5931	27.23717	27.31069	27.73182	27.81281	NaN	27.64616	27.44995	27.9198	NaN	NaN	NaN	9	1116.5968	206.65	AYTLLLHTW	Q92608	Q92608	DOCK2	Dedicator of cytokinesis protein 2
NaN	NaN	NaN	26.0634	25.33057	24.51081	NaN	NaN	NaN	27.95071	27.97978	27.87836	25.20531	24.82177	24.07561	9	1017.5284	128.82	AYTPFHAVL	Q96SY0-4;Q96SY0-3;Q96SY0	Q96SY0-4	VWA9	von Willebrand factor A domain-containing protein 9
23.99955	24.26385	23.67206	27.6633	27.62331	27.32766	25.58786	25.7685	25.74242	26.30762	26.38551	26.19351	NaN	NaN	NaN	9	1077.607	128	AYVEKVEKL	Q8IY63-2;Q8IY63	Q8IY63-2	AMOTL1	Angiomotin-like protein 1
NaN	24.24561	23.53029	27.81164	27.82681	28.09431	NaN	NaN	NaN	NaN	NaN	NaN	27.90357	27.86638	27.21771	9	1079.5764	125.86	AYVELVHHI	Q96SZ6-5;Q96SZ6-2;Q96SZ6-4;Q96SZ6-6;Q96SZ6-3;Q96SZ6	Q96SZ6-5	CDK5RAP1	CDK5 regulatory subunit-associated protein 1
NaN	NaN	NaN	25.29656	25.31077	24.97946	NaN	NaN	NaN	NaN	NaN	NaN	NaN	NaN	NaN	9	978.50221	124.83	AYVGDLQTL	Q9Y576	Q9Y576	ASB1	Ankyrin repeat and SOCS box protein 1
29.40406	29.80389	29.64563	32.41291	32.79979	32.61436	31.56179	31.24977	31.38273	31.71227	32.04905	31.80778	32.01405	31.89595	31.78589	9	1103.5222	170.44	AYVHMVTHF	P55061;P55061-2	P55061	TMBIM6	Bax inhibitor 1
NaN	NaN	NaN	25.39156	NaN	NaN	NaN	NaN	NaN	NaN	NaN	NaN	NaN	NaN	NaN	9	1093.6284	128.38	AYVLNIVRF	P05026-2;P05026	P05026-2	ATP1B1	Sodium/potassium-transporting ATPase subunit beta-1
NaN	NaN	NaN	23.85072	23.64152	23.68699	NaN	NaN	NaN	NaN	NaN	NaN	NaN	NaN	NaN	9	1076.6455	91.867	AYVRKTARL	A1XBS5-2;A1XBS5-4;A1XBS5-3;A1XBS5;A1XBS5-5	A1XBS5-2	FAM92A1	Protein FAM92A1
NaN	NaN	NaN	NaN	NaN	NaN	NaN	NaN	NaN	28.50828	27.86944	27.85127	NaN	30.37669	NaN	9	821.39193	97.473	DAAPPSAPP	Q86UR5-2;Q86UR5-8;Q86UR5-7;Q86UR5-6;Q86UR5-5;Q86UR5-3;Q86UR5-4;Q86UR5	Q86UR5-2	RIMS1	Regulating synaptic membrane exocytosis protein 1
24.37663	24.69647	24.2887	29.05851	28.88291	28.46221	25.99654	25.98379	26.0879	26.76989	26.68472	26.85139	29.05853	28.78385	NaN	9	943.43592	108.46	DAEQRPSAA	P0C1S8	P0C1S8	WEE2	Wee1-like protein kinase 2
NaN	23.08648	22.8999	23.72526	24.35844	23.96508	NaN	NaN	NaN	NaN	NaN	NaN	23.56953	23.62667	23.36399	16	1914.0435	149	DAFLLLRNNSIQNRQL	O14662-3;O14662-2;O14662-4;O14662-5;O14662	O14662-3	STX16	Syntaxin-16
23.21574	23.20213	22.90255	NaN	NaN	NaN	NaN	NaN	NaN	23.71544	24.15414	24.27916	NaN	NaN	NaN	14	1671.8289	80.469	DASAEVERLRRENQ	Q10589-2;Q10589	Q10589-2	BST2	Bone marrow stromal antigen 2
24.01001	23.87886	23.86759	NaN	NaN	NaN	24.56168	24.41313	24.52468	24.49845	24.54233	24.25025	NaN	NaN	NaN	15	1770.8973	86.467	DASAEVERLRRENQV	Q10589-2;Q10589	Q10589-2	BST2	Bone marrow stromal antigen 2
25.63084	25.71709	26.27856	27.44435	28.63066	28.16782	26.88367	26.61414	26.40609	26.9516	26.84793	26.39914	27.66058	27.82499	27.49671	16	1883.9813	120.66	DASAEVERLRRENQVL	Q10589-2;Q10589	Q10589-2	BST2	Bone marrow stromal antigen 2
26.16231	25.3452	26.18067	27.73137	28.70008	28.24295	26.37468	26.67344	26.40529	26.93988	26.92343	26.33383	28.63291	28.81048	28.54595	17	1971.0134	156	DASAEVERLRRENQVLS	Q10589-2;Q10589	Q10589-2	BST2	Bone marrow stromal antigen 2
NaN	NaN	NaN	NaN	24.96067	24.57311	NaN	NaN	NaN	NaN	NaN	NaN	NaN	NaN	NaN	18	2070.0818	83.404	DASAEVERLRRENQVLSV	Q10589-2;Q10589	Q10589-2	BST2	Bone marrow stromal antigen 2
NaN	NaN	NaN	NaN	NaN	NaN	NaN	NaN	NaN	NaN	NaN	NaN	25.5652	25.41667	24.71288	19	2226.1829	99.021	DASAEVERLRRENQVLSVR	Q10589-2;Q10589	Q10589-2	BST2	Bone marrow stromal antigen 2
23.39519	23.36666	23.04582	24.15553	25.69957	24.99619	NaN	NaN	NaN	NaN	NaN	NaN	24.86036	24.73505	24.54333	13	1344.6786	135.99	DAVLRFNGAPTAN	P15907	P15907	ST6GAL1	Beta-galactoside alpha-2,6-sialyltransferase 1
NaN	NaN	NaN	NaN	23.92714	23.52361	NaN	NaN	NaN	NaN	NaN	NaN	23.87455	24.31001	23.71062	14	1491.747	134.38	DAVLRFNGAPTANF	P15907	P15907	ST6GAL1	Beta-galactoside alpha-2,6-sialyltransferase 1
26.0171	25.15043	25.9061	27.4807	28.05807	27.38072	26.23635	26.29358	25.95777	26.56851	26.12711	25.91677	27.29955	27.74938	27.12859	15	1619.8056	227.48	DAVLRFNGAPTANFQ	P15907	P15907	ST6GAL1	Beta-galactoside alpha-2,6-sialyltransferase 1
23.9376	22.80511	23.80302	NaN	NaN	26.00344	23.78756	24.2149	23.73985	24.26607	23.78207	NaN	24.72067	25.38581	24.51875	16	1747.8642	168.61	DAVLRFNGAPTANFQQ	P15907	P15907	ST6GAL1	Beta-galactoside alpha-2,6-sialyltransferase 1
22.17585	22.51039	22.27213	24.42008	24.81499	24.20583	23.34638	23.13493	22.80197	23.50045	23.46164	23.06911	24.52397	24.65064	24.33258	15	1343.647	117.8	DAWGPGAAKSGVGTA	P02786	P02786	TFRC	Transferrin receptor protein 1;Transferrin receptor protein 1, serum form
NaN	NaN	NaN	25.02488	25.6368	25.05548	24.06645	23.93328	NaN	NaN	NaN	NaN	25.97828	25.67638	25.05994	16	1456.731	106.38	DAWGPGAAKSGVGTAL	P02786	P02786	TFRC	Transferrin receptor protein 1;Transferrin receptor protein 1, serum form
NaN	NaN	23.15457	NaN	NaN	NaN	NaN	NaN	NaN	NaN	NaN	NaN	NaN	NaN	NaN	10	1185.6354	108.1	DDDKTRPLVK	Q9BQ61	Q9BQ61	C19orf43	Uncharacterized protein C19orf43
NaN	NaN	NaN	26.22935	25.57678	25.17562	NaN	NaN	NaN	NaN	NaN	NaN	22.42995	22.90121	22.39278	15	1732.8308	177.81	DDEVFKYLAKAYASN	O75976;O75976-2	O75976	CPD	Carboxypeptidase D
NaN	21.59601	22.55384	26.05461	25.5985	25.11323	23.14554	23.94423	23.95003	25.8436	25.07957	24.41047	24.1747	24.09475	23.68913	17	1966.9425	138.97	DDEVFKYLAKAYASNHP	O75976;O75976-2	O75976	CPD	Carboxypeptidase D
NaN	NaN	NaN	25.58864	23.24023	22.73457	NaN	23.4148	23.10165	NaN	NaN	NaN	NaN	NaN	NaN	18	2080.0266	116.81	DDEVFKYLAKAYASNHPI	O75976;O75976-2	O75976	CPD	Carboxypeptidase D
23.02521	21.92023	23.20546	25.8675	26.62255	26.29209	24.24583	24.75221	24.51424	25.40376	24.59383	24.11815	25.67971	26.41756	25.59004	18	1986.9184	112.34	DDHDAVLRFNGAPTANFQ	P15907	P15907	ST6GAL1	Beta-galactoside alpha-2,6-sialyltransferase 1
NaN	NaN	NaN	25.52841	26.38706	25.70229	NaN	24.31645	NaN	NaN	NaN	NaN	24.79803	25.50743	24.83552	19	2114.977	141.13	DDHDAVLRFNGAPTANFQQ	P15907	P15907	ST6GAL1	Beta-galactoside alpha-2,6-sialyltransferase 1
24.99222	25.56724	25.14223	25.51171	26.64182	25.54513	25.82447	25.76651	25.60896	26.33497	26.0879	25.8234	NaN	NaN	NaN	13	1532.8675	141.37	DDIKGIQKLYGKR	P09237	P09237	MMP7	Matrilysin
24.04993	24.43415	23.94762	NaN	NaN	NaN	24.69376	24.52223	24.59064	24.85828	24.48382	24.32217	NaN	NaN	NaN	14	1619.8995	130.95	DDIKGIQKLYGKRS	P09237	P09237	MMP7	Matrilysin
24.22656	24.2759	24.0147	NaN	NaN	NaN	24.63821	24.72682	24.78746	24.99118	25.00423	24.9261	NaN	NaN	NaN	15	1733.9424	137.61	DDIKGIQKLYGKRSN	P09237	P09237	MMP7	Matrilysin
NaN	NaN	NaN	NaN	24.42297	24.1418	NaN	NaN	NaN	NaN	NaN	NaN	NaN	NaN	NaN	18	2209.0739	118.53	DDLKYRYFSNASPHRMPL	Q92187	Q92187	ST8SIA4	CMP-N-acetylneuraminate-poly-alpha-2,8-sialyltransferase
NaN	NaN	NaN	24.77238	23.0869	23.07998	NaN	NaN	NaN	NaN	NaN	NaN	NaN	NaN	NaN	17	1887.9764	73.208	DDPAIDVCKKLLGKYPN	Q16739	Q16739	UGCG	Ceramide glucosyltransferase
NaN	NaN	NaN	24.31776	25.17318	25.44149	24.00041	23.52815	NaN	NaN	NaN	NaN	25.64078	25.01559	24.9933	18	2025.1106	105.9	DDPSTIEKLAKNKQKPIT	P60953-1;P60953	P60953-1	CDC42	Cell division control protein 42 homolog
NaN	NaN	NaN	NaN	24.58446	24.65949	NaN	NaN	NaN	NaN	NaN	NaN	NaN	NaN	NaN	20	2251.206	112.44	DDPSTIEKLAKNKQKPITPE	P60953-1;P60953	P60953-1	CDC42	Cell division control protein 42 homolog
NaN	NaN	NaN	NaN	NaN	NaN	NaN	NaN	NaN	NaN	NaN	NaN	25.00427	24.54539	24.47445	16	1792.889	106.14	DEGAKFIALRRSMDQG	Q99519	Q99519	NEU1	Sialidase-1
NaN	NaN	NaN	25.72375	NaN	NaN	NaN	NaN	NaN	NaN	NaN	NaN	NaN	NaN	NaN	16	2053.9455	89.541	DEMFYVDLDKKETVWH	P20036	P20036	HLA-DPA1	HLA class II histocompatibility antigen, DP alpha 1 chain
NaN	NaN	NaN	24.50082	NaN	NaN	NaN	NaN	NaN	NaN	NaN	NaN	NaN	NaN	NaN	15	1883.9054	170.18	DEQFYVDLGRKETVW	P01909	P01909	HLA-DQA1	HLA class II histocompatibility antigen, DQ alpha 1 chain
NaN	NaN	NaN	23.09565	23.22841	22.3959	NaN	NaN	NaN	NaN	NaN	NaN	NaN	22.74142	NaN	14	1617.8039	90.614	DEVFKYLAKAYASN	O75976;O75976-2	O75976	CPD	Carboxypeptidase D
NaN	NaN	NaN	NaN	24.3221	24.12337	NaN	NaN	NaN	NaN	NaN	NaN	24.15522	24.11704	23.81919	14	1511.7045	136.96	DFFGNGPPVNYKTG	P13284	P13284	IFI30	Gamma-interferon-inducible lysosomal thiol reductase
NaN	NaN	NaN	NaN	24.20389	23.87568	NaN	NaN	NaN	NaN	NaN	NaN	22.75931	23.64328	23.58566	15	1625.7474	158.56	DFFGNGPPVNYKTGN	P13284	P13284	IFI30	Gamma-interferon-inducible lysosomal thiol reductase
NaN	NaN	NaN	NaN	23.70398	22.95939	NaN	NaN	NaN	NaN	NaN	NaN	NaN	NaN	NaN	13	1462.7052	158.3	DFQGARIITGQEE	P49961;P49961-2;P49961-6;P49961-3;P49961-5;P49961-4	P49961	ENTPD1	Ectonucleoside triphosphate diphosphohydrolase 1
NaN	NaN	NaN	25.25231	23.41918	21.99372	NaN	NaN	NaN	NaN	NaN	NaN	NaN	NaN	NaN	18	2070.0269	76.341	DGDTIYYETRKIVGAEIQ	Q92626	Q92626	PXDN	Peroxidasin homolog
NaN	NaN	NaN	24.01436	24.05722	23.55122	NaN	NaN	NaN	NaN	NaN	NaN	24.0978	24.57028	23.65829	17	1712.7543	173.72	DGEDWAGGLPWGGRSPG	Q9HBE5	Q9HBE5	IL21R	Interleukin-21 receptor
NaN	NaN	NaN	NaN	NaN	NaN	NaN	NaN	NaN	NaN	NaN	NaN	23.70419	23.87942	23.22979	11	1226.6367	83.081	DGETRKVKAHS	P01892	P01892	HLA-A	HLA class I histocompatibility antigen, A-2 alpha chain
NaN	NaN	NaN	26.48034	26.49849	26.37936	NaN	NaN	NaN	NaN	NaN	NaN	26.10089	26.34724	26.10601	10	1208.5673	124.92	DGQRELIESY	Q7Z4G4-3;Q7Z4G4-2;Q7Z4G4	Q7Z4G4-3	TRMT11	tRNA (guanine(10)-N2)-methyltransferase homolog
NaN	NaN	NaN	NaN	NaN	NaN	NaN	NaN	NaN	NaN	NaN	NaN	24.51995	24.92615	24.16599	16	1944.9231	104.44	DGRFLRGYHQYAYDGK	P05534;P30447	P05534	HLA-A	HLA class I histocompatibility antigen, A-24 alpha chain;HLA class I histocompatibility antigen, A-23 alpha chain
NaN	NaN	NaN	23.85072	24.61043	23.67767	NaN	NaN	NaN	NaN	NaN	NaN	NaN	NaN	NaN	18	1999.95	85.362	DHDAVLRFNGAPTANFQQ	P15907	P15907	ST6GAL1	Beta-galactoside alpha-2,6-sialyltransferase 1
NaN	NaN	NaN	23.55215	24.7123	24.24111	NaN	NaN	NaN	NaN	NaN	NaN	24.6212	24.83118	24.1343	16	1828.8856	155.57	DHVSTYAAFVQTHRPT	P20036	P20036	HLA-DPA1	HLA class II histocompatibility antigen, DP alpha 1 chain
NaN	NaN	NaN	24.68282	NaN	NaN	NaN	NaN	NaN	NaN	NaN	NaN	NaN	NaN	NaN	9	1084.5917	113.5	DIHQLSFLL	Q96E52;Q96E52-2	Q96E52	OMA1	Metalloendopeptidase OMA1, mitochondrial
NaN	NaN	NaN	24.16599	24.83774	24.21297	NaN	NaN	NaN	NaN	NaN	NaN	23.1439	23.45224	23.01364	15	1385.6787	123.67	DKADKASASAPAPAS	Q9NQX7-2;Q9NQX7-3;Q9NQX7	Q9NQX7-2	ITM2C	Integral membrane protein 2C;CT-BRI3
23.76142	23.67001	23.61515	23.2498	23.6811	23.1689	24.23403	23.8931	23.98633	23.87998	24.13305	23.8783	25.55213	25.71903	25.32639	16	1456.7158	147.33	DKADKASASAPAPASA	Q9NQX7-2;Q9NQX7-3;Q9NQX7	Q9NQX7-2	ITM2C	Integral membrane protein 2C;CT-BRI3
NaN	25.14484	25.23374	23.82571	24.65622	24.38462	25.98485	25.75333	25.52406	NaN	NaN	NaN	24.7682	25.15596	24.98763	17	1557.7635	172.21	DKADKASASAPAPASAT	Q9NQX7-2;Q9NQX7-3;Q9NQX7	Q9NQX7-2	ITM2C	Integral membrane protein 2C;CT-BRI3
NaN	NaN	NaN	24.78257	25.09732	24.49192	NaN	NaN	NaN	24.30549	24.21697	24.0982	25.41145	25.83783	25.06846	16	1879.9462	79.317	DKANLEIMTKRSNYTP	P01903	P01903	HLA-DRA	HLA class II histocompatibility antigen, DR alpha chain
NaN	NaN	NaN	26.08639	26.413	25.90339	22.86601	22.57732	23.1549	24.03313	23.93769	23.656	26.39	26.44908	26.09865	18	2084.9552	135.27	DKRYTNKYSSQFGGGSQY	O15371;O15371-3	O15371	EIF3D	Eukaryotic translation initiation factor 3 subunit D
23.58864	24.4971	24.09467	NaN	NaN	NaN	24.68303	24.18473	24.48321	NaN	24.55696	24.58921	NaN	NaN	NaN	13	1567.861	120.21	DKTYSYLNKLPVK	P61916-2;P61916	P61916-2	NPC2	Epididymal secretory protein E1
24.20859	24.54433	24.41506	25.98668	26.33831	26.38106	25.09015	24.31583	24.63006	24.71822	25.02829	24.85956	NaN	NaN	NaN	14	1654.893	117.97	DKTYSYLNKLPVKS	P61916-2;P61916	P61916-2	NPC2	Epididymal secretory protein E1
NaN	NaN	NaN	23.58795	24.93342	24.10077	NaN	NaN	NaN	NaN	NaN	NaN	24.951	NaN	24.65992	12	1547.8168	137.16	DKYGRLDRELQR	O43752;O43752-2	O43752	STX6	Syntaxin-6
23.66492	23.85814	23.86297	NaN	NaN	NaN	23.94253	24.14771	23.29838	24.72234	24.8274	24.63633	NaN	NaN	NaN	13	1513.7096	135.21	DLHSYVVMNHGRS	P14543-2;P14543	P14543-2	NID1	Nidogen-1
27.14628	27.36595	27.29807	29.32543	27.57946	27.55413	28.11778	28.18101	27.79959	28.48358	28.47591	28.19568	29.29815	29.4337	29.02675	14	1676.7729	256.47	DLHSYVVMNHGRSY	P14543-2;P14543	P14543-2	NID1	Nidogen-1
27.8399	28.1812	27.99378	29.5769	30.10325	29.64714	28.7995	28.80612	28.59149	29.13939	29.154	28.87646	29.73573	29.94112	29.41631	15	1777.8206	267.75	DLHSYVVMNHGRSYT	P14543-2;P14543	P14543-2	NID1	Nidogen-1
26.68659	26.74638	26.37943	28.34976	29.21896	28.8828	27.59178	27.27017	27.19112	27.52865	27.84488	27.53956	27.9257	28.01988	27.62547	16	1848.8577	262.11	DLHSYVVMNHGRSYTA	P14543-2;P14543	P14543-2	NID1	Nidogen-1
NaN	NaN	NaN	NaN	NaN	NaN	NaN	NaN	NaN	NaN	NaN	NaN	23.65108	24.00556	23.10458	15	1751.8512	91.858	DLNQYRADIKEMGLS	P02786	P02786	TFRC	Transferrin receptor protein 1;Transferrin receptor protein 1, serum form
NaN	NaN	NaN	24.56848	NaN	NaN	NaN	NaN	NaN	NaN	NaN	NaN	NaN	NaN	NaN	17	1992.9939	74.786	DLNQYRADIKEMGLSLQ	P02786	P02786	TFRC	Transferrin receptor protein 1;Transferrin receptor protein 1, serum form
NaN	NaN	NaN	24.60812	24.2333	23.69126	NaN	NaN	NaN	NaN	NaN	NaN	24.6019	25.06431	24.08602	15	1618.7951	119.39	DLRSWTAADTAAQIT	P30510;P30508;P30505;P30504;P30501;Q29963;Q29865;Q07000	P30510	HLA-C	HLA class I histocompatibility antigen, Cw-14 alpha chain;HLA class I histocompatibility antigen, Cw-12 alpha chain;HLA class I histocompatibility antigen, Cw-8 alpha chain;HLA class I histocompatibility antigen, Cw-4 alpha chain;HLA class I histocompatibility antigen, Cw-2 alpha chain;HLA class I histocompatibility antigen, Cw-6 alpha chain;HLA class I histocompatibility antigen, Cw-18 alpha cha…
NaN	NaN	NaN	NaN	23.4265	22.00051	NaN	NaN	NaN	NaN	NaN	NaN	23.45061	23.78087	22.6034	15	1549.726	95.775	DLSSWTAADTAAQIT	P30464;P30685;P30491;P10319;Q29940;P30495;P30492;P18465;P30466;P30485;P30481;P30461;P18463;Q29718;P03989;P30488;P30487;P30483;P30490;P30498;P18464;P30484	P30464	HLA-B	HLA class I histocompatibility antigen, B-15 alpha chain;HLA class I histocompatibility antigen, B-35 alpha chain;HLA class I histocompatibility antigen, B-53 alpha chain;HLA class I histocompatibility antigen, B-58 alpha chain;HLA class I histocompatibility antigen, B-59 alpha chain;HLA class I histocompatibility antigen, B-56 alpha chain;HLA class I histocompatibility antigen, B-54 alpha chain;…
NaN	NaN	NaN	NaN	24.07235	24.77821	NaN	NaN	NaN	NaN	NaN	NaN	23.83692	23.53872	24.01291	13	1514.7114	121.36	DNHPSQRLESVSF	O94913	O94913	PCF11	Pre-mRNA cleavage complex 2 protein Pcf11
NaN	NaN	NaN	23.69785	NaN	NaN	NaN	NaN	NaN	NaN	NaN	NaN	24.79452	24.94449	24.23754	14	1675.8529	177.83	DNYKELKRSLENPA	Q86VP1-3;Q86VP1-4;Q86VP1-2;Q86VP1	Q86VP1-3	TAX1BP1	Tax1-binding protein 1
NaN	NaN	NaN	24.0496	NaN	24.01333	NaN	NaN	NaN	NaN	NaN	NaN	NaN	NaN	NaN	16	1960.9967	127.22	DNYKELKRSLENPAER	Q86VP1-3;Q86VP1-4;Q86VP1-2;Q86VP1	Q86VP1-3	TAX1BP1	Tax1-binding protein 1
21.2948	NaN	22.69477	25.76853	26.08718	25.15665	23.74776	24.1195	23.82639	24.33231	23.79303	23.54416	25.21764	25.6133	NaN	15	1675.8934	151.7	DPFFVVKGEVQKAVN	O43752	O43752	STX6	Syntaxin-6
NaN	NaN	NaN	NaN	NaN	NaN	NaN	NaN	NaN	24.88087	22.29011	NaN	NaN	NaN	NaN	17	1946.0334	177.04	DPGSLLSLFRRLSDQRS	P08195-2;P08195-3;P08195;P08195-4	P08195-2	SLC3A2	4F2 cell-surface antigen heavy chain
NaN	NaN	NaN	NaN	NaN	NaN	24.92511	24.82401	24.90908	NaN	NaN	NaN	NaN	NaN	NaN	15	1695.9519	88.092	DPSTIEKLAKNKQKP	P60953-1;P60953	P60953-1	CDC42	Cell division control protein 42 homolog
23.90747	24.1937	23.55344	24.91109	25.75246	25.54221	24.30292	24.41145	23.69147	24.62923	24.40912	24.38344	25.14059	25.64837	25.07083	17	1910.0837	148.41	DPSTIEKLAKNKQKPIT	P60953-1;P60953	P60953-1	CDC42	Cell division control protein 42 homolog
NaN	NaN	NaN	NaN	NaN	NaN	NaN	NaN	NaN	NaN	NaN	NaN	25.3508	25.78666	25.67301	18	2289.1443	110.74	DPTLDHHWHLWKKTYGKQ	P25774-2;P25774	P25774-2	CTSS	Cathepsin S
NaN	NaN	NaN	25.79867	25.14262	24.9812	23.34516	23.64163	23.53848	24.08537	23.91625	23.69785	25.34045	26.1268	25.64127	19	2452.2076	217.91	DPTLDHHWHLWKKTYGKQY	P25774-2;P25774	P25774-2	CTSS	Cathepsin S
NaN	NaN	NaN	24.45632	25.0559	24.85961	NaN	23.43924	24.19092	24.83466	24.19069	24.56372	NaN	25.08217	25.17291	20	2580.3026	226.44	DPTLDHHWHLWKKTYGKQYK	P25774-2;P25774	P25774-2	CTSS	Cathepsin S
NaN	NaN	NaN	24.92814	NaN	24.09128	NaN	NaN	NaN	NaN	NaN	NaN	24.15081	24.30904	24.04519	21	2709.3452	204.5	DPTLDHHWHLWKKTYGKQYKE	P25774-2;P25774	P25774-2	CTSS	Cathepsin S
23.31948	23.3507	23.13782	NaN	NaN	NaN	NaN	NaN	NaN	NaN	NaN	NaN	NaN	NaN	NaN	9	1012.4825	94.662	DPTLRDPEA	Q9UI38	Q9UI38	PRSS50	Probable threonine protease PRSS50
NaN	NaN	NaN	23.92805	NaN	NaN	NaN	NaN	NaN	NaN	NaN	NaN	23.72515	23.71303	23.85462	20	2050.8756	77.068	DPTPDPNTAYASYPGASVDN	O43760	O43760	SYNGR2	Synaptogyrin-2
NaN	NaN	NaN	25.65327	26.56027	26.26286	NaN	NaN	NaN	NaN	NaN	NaN	24.98198	25.09885	24.80312	14	1731.938	117.03	DQLKTLQRNYGRLQ	Q8NBJ4-2;Q8NBJ4	Q8NBJ4-2	GOLM1	Golgi membrane protein 1
23.37398	23.4438	23.61762	27.84817	27.52096	27.23133	25.22413	25.10769	25.25519	25.98466	25.9259	25.81878	NaN	NaN	NaN	9	1050.473	146.27	DQREGGQVY	P28065-2;P28065	P28065-2	PSMB9	Proteasome subunit beta type-9
NaN	NaN	NaN	24.09668	24.09748	23.75725	NaN	NaN	NaN	NaN	NaN	NaN	NaN	NaN	NaN	18	1985.033	66.152	DRDQFAKLVREVAAPDVG	Q14254	Q14254	FLOT2	Flotillin-2
NaN	NaN	NaN	NaN	21.91623	NaN	NaN	NaN	NaN	NaN	NaN	NaN	NaN	NaN	NaN	17	1706.782	48.372	DRNHVTGASSSSSSSTK	O75197	O75197	LRP5	Low-density lipoprotein receptor-related protein 5
NaN	NaN	NaN	28.42282	28.21174	27.39075	NaN	NaN	NaN	NaN	NaN	NaN	NaN	NaN	NaN	9	952.46141	101.6	DRTPPEPAA	Q6ZTA4-2;Q6ZTA4	Q6ZTA4-2	TRIM67	Tripartite motif-containing protein 67
24.00933	23.88082	23.90985	25.32999	26.39156	26.0592	24.61223	24.51406	24.99675	NaN	NaN	NaN	27.04978	27.22315	26.64127	12	1680.7532	241.31	DRYFYNQEEYVR	Q30134;P20039	Q30134	HLA-DRB1	HLA class II histocompatibility antigen, DRB1-8 beta chain;HLA class II histocompatibility antigen, DRB1-11 beta chain
NaN	NaN	NaN	26.05867	22.85643	NaN	NaN	NaN	NaN	NaN	NaN	NaN	NaN	NaN	NaN	15	2029.8806	135.47	DRYFYNQEEYVRFDS	Q30134;P20039	Q30134	HLA-DRB1	HLA class II histocompatibility antigen, DRB1-8 beta chain;HLA class II histocompatibility antigen, DRB1-11 beta chain
NaN	NaN	NaN	24.87197	NaN	NaN	NaN	NaN	NaN	NaN	NaN	NaN	NaN	NaN	NaN	16	2144.9076	109.1	DRYFYNQEEYVRFDSD	Q30134;P20039	Q30134	HLA-DRB1	HLA class II histocompatibility antigen, DRB1-8 beta chain;HLA class II histocompatibility antigen, DRB1-11 beta chain
NaN	NaN	NaN	NaN	23.29992	NaN	NaN	NaN	NaN	NaN	NaN	NaN	23.00362	23.51605	23.16196	16	1713.8574	137.16	DSDVEVYRAVTPLGPP	P01920	P01920	HLA-DQB1	HLA class II histocompatibility antigen, DQ beta 1 chain
NaN	NaN	NaN	25.16576	25.19333	25.1266	NaN	NaN	NaN	NaN	NaN	NaN	24.95345	25.06932	25.19637	17	1828.8843	145	DSDVEVYRAVTPLGPPD	P01920	P01920	HLA-DQB1	HLA class II histocompatibility antigen, DQ beta 1 chain
NaN	24.1386	23.97806	25.11942	25.69216	25.47256	24.81475	24.4562	24.02022	NaN	NaN	NaN	25.51926	26.16479	25.40025	17	1876.9319	107.13	DSHHFVPLVTLKDSGPE	P21580	P21580	TNFAIP3	Tumor necrosis factor alpha-induced protein 3;A20p50;A20p37
NaN	NaN	NaN	24.49881	24.79724	24.07325	NaN	NaN	NaN	NaN	NaN	NaN	23.56837	24.02005	23.41519	15	1536.6904	119	DSPSKSGSEAQTTKD	O43493-6;O43493-4;O43493-2;O43493-5;O43493-3;O43493	O43493-6	TGOLN2	Trans-Golgi network integral membrane protein 2
NaN	NaN	NaN	NaN	NaN	NaN	NaN	NaN	NaN	NaN	NaN	NaN	25.16542	25.61897	25.20142	18	1846.8545	64.275	DSPSKSGSEAQTTKDVPN	O43493-6;O43493-4;O43493-2;O43493-5;O43493-3;O43493	O43493-6	TGOLN2	Trans-Golgi network integral membrane protein 2
NaN	NaN	NaN	NaN	24.05664	24.57785	NaN	NaN	NaN	NaN	NaN	NaN	25.84391	25.91509	26.05833	10	1311.6935	164.68	DSQRVLYIRY	Q96Q05-3;Q96Q05;Q96Q05-2	Q96Q05-3	TRAPPC9	Trafficking protein particle complex subunit 9
NaN	NaN	NaN	25.14845	24.85034	24.35326	NaN	NaN	NaN	NaN	NaN	NaN	NaN	NaN	NaN	15	1668.7532	124.12	DSRSFFWNVAPGAES	Q92542-2;Q92542	Q92542-2	NCSTN	Nicastrin
NaN	NaN	NaN	23.45262	22.94256	22.6102	NaN	NaN	NaN	NaN	NaN	NaN	NaN	NaN	NaN	16	1739.7903	70.089	DSRSFFWNVAPGAESA	Q92542-2;Q92542	Q92542-2	NCSTN	Nicastrin
NaN	NaN	NaN	25.85084	25.77616	26.27876	NaN	NaN	NaN	23.84776	23.76274	24.17531	26.29463	26.33525	25.96695	13	1397.6787	127.83	DSVSGSQRISSIY	Q14683	Q14683	SMC1A	Structural maintenance of chromosomes protein 1A
NaN	NaN	23.92488	NaN	NaN	NaN	NaN	NaN	NaN	NaN	NaN	NaN	NaN	NaN	NaN	10	1088.5574	88.056	DTGRPSTTVR	Q02413	Q02413	DSG1	Desmoglein-1
NaN	NaN	NaN	24.10613	24.5322	24.45105	NaN	NaN	NaN	NaN	NaN	NaN	24.54516	24.8776	24.24387	18	1827.8024	164.53	DTHSSTFDAGAGIALNDH	P04406;P04406-2	P04406	GAPDH	Glyceraldehyde-3-phosphate dehydrogenase
NaN	NaN	23.31783	NaN	NaN	NaN	NaN	NaN	NaN	NaN	NaN	NaN	23.3503	23.30772	27.77222	9	990.4618	139.98	DTNADKQLS	P06702	P06702	S100A9	Protein S100-A9
NaN	NaN	NaN	NaN	NaN	NaN	NaN	NaN	NaN	NaN	NaN	NaN	NaN	NaN	23.77294	13	1542.6838	119.53	DTNADKQLSFEEF	P06702	P06702	S100A9	Protein S100-A9
NaN	NaN	NaN	NaN	23.89421	23.33129	NaN	NaN	NaN	NaN	NaN	NaN	24.10117	24.52031	23.92452	14	1511.7984	145.28	DVEVYRAVTPLGPP	P01920	P01920	HLA-DQB1	HLA class II histocompatibility antigen, DQ beta 1 chain
NaN	NaN	NaN	25.83731	26.51342	25.91871	23.75175	23.80035	22.94337	24.08845	23.94967	23.853	26.19882	26.56776	26.09806	15	1626.8253	173.72	DVEVYRAVTPLGPPD	P01920	P01920	HLA-DQB1	HLA class II histocompatibility antigen, DQ beta 1 chain
NaN	NaN	NaN	NaN	NaN	NaN	NaN	NaN	NaN	NaN	NaN	NaN	25.73172	26.22755	25.19456	14	1734.8227	81.239	DVGSDWRFLRGYHQ	P01892;P10316	P01892	HLA-A	HLA class I histocompatibility antigen, A-2 alpha chain;HLA class I histocompatibility antigen, A-69 alpha chain
NaN	NaN	NaN	25.47246	25.06636	24.21897	NaN	24.59132	24.20157	24.84254	24.69594	24.4474	25.1526	25.76714	25.14829	15	1897.886	82.925	DVGSDWRFLRGYHQY	P01892;P10316	P01892	HLA-A	HLA class I histocompatibility antigen, A-2 alpha chain;HLA class I histocompatibility antigen, A-69 alpha chain
NaN	NaN	NaN	NaN	NaN	NaN	NaN	NaN	NaN	26.77781	26.70398	26.06645	NaN	NaN	NaN	16	1968.9231	75.968	DVGSDWRFLRGYHQYA	P01892;P10316	P01892	HLA-A	HLA class I histocompatibility antigen, A-2 alpha chain;HLA class I histocompatibility antigen, A-69 alpha chain
NaN	NaN	NaN	26.17438	23.33006	NaN	NaN	NaN	NaN	24.9875	NaN	NaN	NaN	NaN	NaN	22	2710.2201	152.06	DVGSDWRFLRGYHQYAYDGKDY	P01892;P10316	P01892	HLA-A	HLA class I histocompatibility antigen, A-2 alpha chain;HLA class I histocompatibility antigen, A-69 alpha chain
NaN	NaN	NaN	24.79094	23.3377	22.56044	25.55013	25.35343	24.27149	NaN	NaN	NaN	NaN	NaN	NaN	9	1014.5597	113.71	DVIEVIEKA	P24928	P24928	POLR2A	DNA-directed RNA polymerase II subunit RPB1
NaN	NaN	NaN	NaN	23.86514	24.20113	NaN	NaN	NaN	NaN	NaN	NaN	NaN	NaN	NaN	16	1886.9414	80.609	DVNEYAPVFKEKSYKA	O94985-2;O94985	O94985-2	CLSTN1	Calsyntenin-1;Soluble Alc-alpha;CTF1-alpha
NaN	NaN	NaN	NaN	25.53949	24.80587	NaN	NaN	NaN	24.15962	24.26807	23.85946	24.88432	25.4399	24.58766	17	1987.9891	66.893	DVNEYAPVFKEKSYKAT	O94985-2;O94985	O94985-2	CLSTN1	Calsyntenin-1;Soluble Alc-alpha;CTF1-alpha
23.13955	23.01991	23.11251	24.33074	24.42637	23.99049	NaN	NaN	NaN	23.91022	23.89883	23.46326	24.83287	25.07647	24.62934	13	1281.6201	173.28	DVTGAQAYASTAK	P13164;Q01629;Q01628	P13164	IFITM1;IFITM2;IFITM3	Interferon-induced transmembrane protein 1;Interferon-induced transmembrane protein 2;Interferon-induced transmembrane protein 3
NaN	NaN	NaN	23.47568	22.58932	23.06261	NaN	NaN	NaN	NaN	NaN	NaN	NaN	NaN	NaN	9	1134.5346	111.65	DYAELLQHF	Q08AM6;Q08AM6-2	Q08AM6	VAC14	Protein VAC14 homolog
NaN	NaN	NaN	25.62494	26.07032	25.71419	NaN	NaN	NaN	NaN	NaN	NaN	NaN	NaN	NaN	9	1212.5564	105.94	DYAYLREHF	Q86UK7-2;Q86UK7-3;Q86UK7	Q86UK7-2	ZNF598	Zinc finger protein 598
NaN	NaN	NaN	NaN	22.36693	21.94203	NaN	NaN	NaN	NaN	NaN	NaN	NaN	NaN	NaN	14	1510.694	101.38	DYGNFLANEASPLT	P61421	P61421	ATP6V0D1	V-type proton ATPase subunit d 1
NaN	NaN	NaN	NaN	NaN	NaN	22.76792	21.90121	NaN	NaN	NaN	NaN	NaN	NaN	NaN	9	1197.5819	111.74	DYKNTFPKW	P06493-2;P06493	P06493-2	CDK1	Cyclin-dependent kinase 1
NaN	NaN	NaN	NaN	NaN	NaN	25.67169	25.26084	24.49234	25.84139	26.01704	26.07482	NaN	NaN	NaN	9	1279.6601	129.56	DYLKRFYLY	P09237	P09237	MMP7	Matrilysin
NaN	NaN	NaN	NaN	NaN	NaN	NaN	NaN	NaN	NaN	24.71555	24.88902	NaN	NaN	NaN	9	1090.5659	87.476	DYLRDPVTI	Q12899	Q12899	TRIM26	Tripartite motif-containing protein 26
24.86665	24.72848	24.67546	24.57496	24.31112	24.90724	26.08209	25.74748	NaN	NaN	NaN	NaN	25.43285	25.59431	25.20322	9	1105.475	174.48	DYMKTTSNF	O60524-4;O60524-3;O60524	O60524-4	NEMF	Nuclear export mediator factor NEMF
NaN	NaN	NaN	24.14624	23.5745	22.94323	NaN	NaN	NaN	NaN	NaN	NaN	NaN	NaN	NaN	9	1166.572	126.62	DYSRIIQSW	P42695	P42695	NCAPD3	Condensin-2 complex subunit D3
26.12125	25.43527	25.7936	26.04833	24.59616	24.76577	27.44766	21.25477	25.97419	25.40954	26.24231	NaN	NaN	NaN	NaN	9	1099.555	130.04	DYSSILQKF	Q96RU3-4;Q96RU3-3;Q96RU3-5;Q96RU3-2;Q96RU3	Q96RU3-4	FNBP1	Formin-binding protein 1
NaN	NaN	NaN	NaN	NaN	NaN	NaN	NaN	NaN	27.75443	27.88699	27.53831	NaN	NaN	NaN	10	842.44978	99.375	EAAAAVVAAA	O75400-2;O75400-3;O75400	O75400-2	PRPF40A	Pre-mRNA-processing factor 40 homolog A
NaN	NaN	NaN	NaN	NaN	24.70978	NaN	NaN	NaN	NaN	NaN	NaN	25.14137	NaN	24.86183	9	858.41954	115.49	EAAARAEAA	Q8N2S1-2;Q8N2S1-3;Q8N2S1	Q8N2S1-2	LTBP4	Latent-transforming growth factor beta-binding protein 4
NaN	NaN	NaN	NaN	NaN	NaN	NaN	NaN	NaN	NaN	NaN	NaN	24.3319	24.12479	23.77666	15	1848.0509	104.97	EALYKWLLKKEGKDK	Q13772;Q13772-3;Q13772-4	Q13772	NCOA4	Nuclear receptor coactivator 4
NaN	NaN	NaN	25.00766	NaN	NaN	23.8259	23.99118	23.36506	24.48928	24.15228	23.59833	25.15387	25.46064	25.17687	16	1962.0938	137.89	EALYKWLLKKEGKDKN	Q13772;Q13772-3;Q13772-4	Q13772	NCOA4	Nuclear receptor coactivator 4
NaN	NaN	NaN	NaN	NaN	NaN	NaN	NaN	NaN	25.16265	25.35336	25.24641	NaN	NaN	NaN	9	856.42905	91.626	EAPKAAEAA	P80723	P80723	BASP1	Brain acid soluble protein 1
23.52277	23.68239	23.0471	NaN	NaN	NaN	NaN	NaN	NaN	NaN	NaN	NaN	NaN	NaN	NaN	15	1667.961	69.729	EAPTIVKVFKQPSKP	Q13740-2;Q13740	Q13740-2	ALCAM	CD166 antigen
23.86618	23.97788	23.45174	24.82915	24.93468	24.54504	23.75481	24.0112	23.73903	24.05912	24.0535	23.71775	25.78052	25.83593	25.59634	13	1298.683	131.37	EAQGALANIAVDK	P01903	P01903	HLA-DRA	HLA class II histocompatibility antigen, DR alpha chain
24.5099	24.57704	NaN	24.67179	25.89301	25.41296	25.08667	24.78636	24.00436	24.07423	24.9088	24.17851	25.88222	25.87056	25.72362	14	1369.7201	164.11	EAQGALANIAVDKA	P01903	P01903	HLA-DRA	HLA class II histocompatibility antigen, DR alpha chain
NaN	NaN	NaN	23.44607	24.47327	24.51689	NaN	NaN	NaN	NaN	NaN	NaN	23.76375	23.68335	23.04718	15	1483.7631	175.48	EAQGALANIAVDKAN	P01903	P01903	HLA-DRA	HLA class II histocompatibility antigen, DR alpha chain
NaN	NaN	NaN	NaN	NaN	NaN	23.70588	23.78875	24.15808	24.49424	24.27952	24.49509	NaN	NaN	NaN	8	869.49707	155	EAQKLGKP	Q12888;Q12888-3;Q12888-2	Q12888	TP53BP1	Tumor suppressor p53-binding protein 1
NaN	NaN	NaN	NaN	NaN	NaN	NaN	NaN	NaN	NaN	NaN	NaN	23.62578	23.57439	23.05225	16	1747.8377	116.54	EDLRSWTAADTAAQIT	P30510;P30508;P30505;P30504;P30501;Q29963;Q29865;Q07000	P30510	HLA-C	HLA class I histocompatibility antigen, Cw-14 alpha chain;HLA class I histocompatibility antigen, Cw-12 alpha chain;HLA class I histocompatibility antigen, Cw-8 alpha chain;HLA class I histocompatibility antigen, Cw-4 alpha chain;HLA class I histocompatibility antigen, Cw-2 alpha chain;HLA class I histocompatibility antigen, Cw-6 alpha chain;HLA class I histocompatibility antigen, Cw-18 alpha cha…
NaN	NaN	NaN	24.43955	23.75746	22.79223	24.4572	24.48364	23.9178	NaN	NaN	NaN	23.98885	23.98294	23.17646	15	1830.8862	198.55	EDPAFYMLKGKLQYE	Q9HBE5	Q9HBE5	IL21R	Interleukin-21 receptor
NaN	NaN	NaN	24.91306	25.20564	25.24735	NaN	NaN	NaN	NaN	NaN	NaN	25.20576	25.24681	24.83865	14	1526.7213	160.88	EDSVSGSQRISSIY	Q14683	Q14683	SMC1A	Structural maintenance of chromosomes protein 1A
NaN	NaN	NaN	NaN	NaN	NaN	NaN	NaN	NaN	NaN	NaN	NaN	23.17417	23.23555	21.94575	15	1540.7059	111.86	EDWAGGLPWGGRSPG	Q9HBE5	Q9HBE5	IL21R	Interleukin-21 receptor
NaN	NaN	NaN	24.47816	25.52016	24.64455	NaN	NaN	NaN	NaN	NaN	NaN	NaN	NaN	NaN	9	940.45018	110.03	EEAPQTPVA	A6NC98-3;A6NC98-2;A6NC98-4;A6NC98	A6NC98-3	CCDC88B	Coiled-coil domain-containing protein 88B
NaN	NaN	NaN	24.13359	24.71502	24.46918	NaN	NaN	NaN	NaN	NaN	NaN	NaN	NaN	NaN	9	1162.4567	122.79	EEFHDFDQP	O60216	O60216	RAD21	Double-strand-break repair protein rad21 homolog
NaN	NaN	NaN	NaN	NaN	NaN	NaN	NaN	NaN	NaN	NaN	NaN	24.16928	23.79124	23.71009	9	1045.4353	102.71	EEFHGLDEA	Q9BRG1	Q9BRG1	VPS25	Vacuolar protein-sorting-associated protein 25
NaN	NaN	NaN	24.58514	24.87399	NaN	NaN	NaN	NaN	NaN	NaN	NaN	NaN	NaN	NaN	9	1062.5134	91.041	EEFPAFPRA	Q9NRS6;Q9NRS6-2	Q9NRS6	SNX15	Sorting nexin-15
NaN	NaN	NaN	NaN	NaN	NaN	NaN	NaN	NaN	NaN	NaN	NaN	24.12896	24.35528	23.40886	12	1422.7038	69.721	EEGYIRMARNKG	P25774-2;P25774	P25774-2	CTSS	Cathepsin S
NaN	NaN	NaN	25.30421	25.34198	24.66036	NaN	NaN	NaN	NaN	NaN	NaN	NaN	NaN	NaN	13	1536.7467	90.434	EEGYIRMARNKGN	P25774-2;P25774	P25774-2	CTSS	Cathepsin S
NaN	NaN	NaN	27.28251	27.1671	26.69285	26.00043	25.67745	25.86311	25.84886	26.18135	25.86604	NaN	28.06204	NaN	14	1673.8056	130.71	EEGYIRMARNKGNH	P25774-2;P25774	P25774-2	CTSS	Cathepsin S
NaN	NaN	NaN	NaN	NaN	NaN	24.98163	25.07765	24.34516	23.95775	25.95385	25.8044	NaN	NaN	NaN	9	1156.5189	114.54	EEHEWFIPA	Q9BPZ3	Q9BPZ3	PAIP2	Polyadenylate-binding protein-interacting protein 2
NaN	NaN	NaN	26.30824	26.44563	26.32225	NaN	NaN	NaN	NaN	NaN	NaN	25.86738	25.34868	25.4508	9	1102.5084	117.93	EEHNFFLAP	O60934	O60934	NBN	Nibrin
NaN	NaN	NaN	23.66123	24.1292	22.65548	NaN	NaN	NaN	NaN	NaN	NaN	24.44601	24.89527	23.76233	16	1956.0006	164.65	EEHWVGLKKEPGHPWK	Q07108	Q07108	CD69	Early activation antigen CD69
23.34571	24.34983	23.67347	NaN	NaN	NaN	NaN	NaN	NaN	26.67533	26.75735	26.56157	NaN	NaN	NaN	9	961.46041	108.24	EEIAETLAS	Q8IWV1-2;Q8IWV1-3;Q8IWV1	Q8IWV1-2	LAX1	Lymphocyte transmembrane adapter 1
NaN	NaN	NaN	NaN	NaN	NaN	NaN	NaN	NaN	NaN	NaN	NaN	24.95398	24.71057	24.59719	9	1114.5982	140.63	EEIERQLKA	Q9UQN3-2;Q9UQN3	Q9UQN3-2	CHMP2B	Charged multivesicular body protein 2b
NaN	NaN	NaN	23.4224	23.38126	23.06594	NaN	NaN	NaN	NaN	NaN	NaN	24.18162	24.81421	23.95881	9	886.476	125.58	EEIGKVAAA	Q14919;Q14919-2	Q14919	DRAP1	Dr1-associated corepressor
NaN	NaN	NaN	23.68164	NaN	23.51509	NaN	NaN	NaN	NaN	NaN	NaN	23.77726	24.03917	23.59594	10	1210.6306	195.32	EEIHRKLSEA	Q13098-5;Q13098;Q13098-7	Q13098-5	GPS1	COP9 signalosome complex subunit 1
24.0573	24.23688	23.75236	NaN	NaN	NaN	25.3333	25.41435	25.63838	26.13686	26.16087	25.97342	NaN	NaN	NaN	9	1057.5768	157.68	EEIKALREA	Q13813;Q13813-2;Q13813-3	Q13813	SPTAN1	Spectrin alpha chain, non-erythrocytic 1
24.50082	24.45193	24.0029	28.72084	28.65724	28.32954	26.02559	25.79754	26.12585	26.5932	NaN	26.47525	28.62027	28.61985	28.2469	10	1157.6292	143.91	EEIQKKLEAA	P16949;P16949-2;Q9H169-3;Q93045;Q93045-2;Q9H169;Q9H169-4;Q9H169-2	P16949	STMN1;STMN4;STMN2	Stathmin;Stathmin-4;Stathmin-2
NaN	NaN	NaN	NaN	NaN	NaN	NaN	NaN	NaN	24.4637	24.39198	24.28136	NaN	NaN	NaN	10	1002.487	117.39	EEISGPLTSA	O75955-2;O75955	O75955-2	FLOT1	Flotillin-1
NaN	NaN	NaN	NaN	NaN	NaN	NaN	NaN	NaN	NaN	NaN	NaN	23.63445	23.73003	22.73618	9	973.50803	117.4	EEISNLKAA	Q13464	Q13464	ROCK1	Rho-associated protein kinase 1
23.23199	23.17626	22.51547	25.04822	25.53985	25.3063	NaN	NaN	NaN	24.66639	24.38614	23.92325	NaN	NaN	NaN	16	1941.0068	92.495	EEPGRWEELTRVQGKK	O00533;O00533-2	O00533	CHL1	Neural cell adhesion molecule L1-like protein;Processed neural cell adhesion molecule L1-like protein
NaN	NaN	NaN	NaN	NaN	NaN	NaN	NaN	NaN	NaN	NaN	NaN	24.27526	24.31534	23.66243	17	2042.0545	64.52	EEPGRWEELTRVQGKKT	O00533;O00533-2	O00533	CHL1	Neural cell adhesion molecule L1-like protein;Processed neural cell adhesion molecule L1-like protein
23.38903	23.6479	23.1657	25.53712	26.11682	25.86705	NaN	NaN	NaN	25.03179	24.88781	24.64757	25.92463	26.17108	25.53142	18	2143.1022	94.922	EEPGRWEELTRVQGKKTT	O00533;O00533-2	O00533	CHL1	Neural cell adhesion molecule L1-like protein;Processed neural cell adhesion molecule L1-like protein
NaN	NaN	NaN	NaN	NaN	NaN	NaN	NaN	NaN	NaN	NaN	NaN	24.06201	24.35468	23.33661	9	1078.5295	104.06	EERADLIAY	P99999	P99999	CYCS	Cytochrome c
24.98055	25.17371	24.5099	NaN	NaN	NaN	26.8896	26.51727	26.42039	NaN	NaN	NaN	NaN	NaN	NaN	12	956.41994	94.114	EGAEAGAAGPGA	Q9C009	Q9C009	FOXQ1	Forkhead box protein Q1
NaN	NaN	NaN	NaN	NaN	NaN	NaN	NaN	NaN	NaN	NaN	NaN	25.2827	25.56825	25.14313	11	1246.7146	72.531	EGAKFIALRRS	Q99519	Q99519	NEU1	Sialidase-1
NaN	NaN	NaN	NaN	NaN	NaN	NaN	NaN	NaN	26.05685	25.94114	25.7311	NaN	NaN	NaN	15	1677.8621	71.279	EGAKFIALRRSMDQG	Q99519	Q99519	NEU1	Sialidase-1
25.6015	25.24934	25.03435	27.11178	27.88104	27.62164	NaN	NaN	NaN	NaN	NaN	NaN	26.48766	27.31199	26.06452	15	1654.8162	193.28	EGEITTLNHKLQDAS	Q10589-2;Q10589	Q10589-2	BST2	Bone marrow stromal antigen 2
NaN	NaN	NaN	NaN	NaN	NaN	NaN	NaN	NaN	NaN	NaN	NaN	23.94628	24.51845	23.90921	14	1448.6532	147.91	EGEYQGIPRAESGG	Q7L0J3-2;Q7L0J3	Q7L0J3-2	SV2A	Synaptic vesicle glycoprotein 2A
24.22037	24.20583	24.13751	NaN	NaN	NaN	24.95584	24.90569	24.65764	NaN	NaN	NaN	NaN	NaN	NaN	15	1576.7481	78.191	EGEYQGIPRAESGGK	Q7L0J3-2;Q7L0J3	Q7L0J3-2	SV2A	Synaptic vesicle glycoprotein 2A
NaN	NaN	NaN	NaN	NaN	26.0969	NaN	NaN	NaN	NaN	NaN	NaN	NaN	NaN	NaN	9	1088.5462	113.7	EGIEKERTQ	Q6IE36	Q6IE36	OVOS2	Ovostatin homolog 2
25.12971	26.14338	25.37643	27.33074	28.16825	27.36586	26.11376	26.36898	26.29379	26.91216	26.70675	26.7618	27.77461	27.99356	27.31432	14	1692.8107	265.36	EGPEYWDGETRKVK	P01892	P01892	HLA-A	HLA class I histocompatibility antigen, A-2 alpha chain
NaN	NaN	NaN	24.63627	25.32718	24.45714	NaN	NaN	NaN	NaN	NaN	NaN	26.2779	26.42715	25.96629	16	1900.9068	89.541	EGPEYWDGETRKVKAH	P01892	P01892	HLA-A	HLA class I histocompatibility antigen, A-2 alpha chain
25.66546	25.90825	25.64158	27.52545	28.01201	27.32929	26.88716	26.40199	26.62826	27.00945	27.48539	26.67492	28.65257	28.92051	28.43404	17	1987.9388	252.96	EGPEYWDGETRKVKAHS	P01892	P01892	HLA-A	HLA class I histocompatibility antigen, A-2 alpha chain
23.65775	23.18386	23.48025	25.41658	25.83776	25.21189	24.34272	24.09877	24.30055	25.09503	25.06497	24.62271	26.13508	26.3558	25.64166	18	2115.9974	124.29	EGPEYWDGETRKVKAHSQ	P01892	P01892	HLA-A	HLA class I histocompatibility antigen, A-2 alpha chain
NaN	NaN	NaN	23.57658	24.48524	NaN	NaN	NaN	NaN	NaN	NaN	NaN	NaN	NaN	NaN	13	1279.5251	97.277	EGPGASPCNQHSP	P31785;P31785-2	P31785	IL2RG	Cytokine receptor common subunit gamma
NaN	NaN	NaN	23.75011	24.95624	23.44215	NaN	NaN	NaN	NaN	NaN	NaN	NaN	NaN	NaN	14	1442.5885	195.4	EGPGASPCNQHSPY	P31785;P31785-2	P31785	IL2RG	Cytokine receptor common subunit gamma
NaN	NaN	NaN	25.79404	NaN	25.14973	NaN	NaN	NaN	NaN	NaN	NaN	25.4106	NaN	NaN	9	731.34498	141.98	EGTAAAAAA	P56975-4;P56975-2;P56975	P56975-4	NRG3	Pro-neuregulin-3, membrane-bound isoform;Neuregulin-3
NaN	NaN	NaN	26.62506	26.42579	25.90543	NaN	NaN	NaN	23.80922	23.1871	24.17478	26.03408	26.42061	25.53424	9	1161.4727	139.31	EHGDQDYIW	P55061;P55061-2	P55061	TMBIM6	Bax inhibitor 1
24.86245	24.51959	24.03229	NaN	NaN	NaN	24.90412	24.93342	24.69541	NaN	NaN	NaN	NaN	NaN	NaN	15	1607.8056	79.466	EHIHFIGKIQGSDAG	P49961;P49961-2;P49961-6;P49961-5;P49961-4	P49961	ENTPD1	Ectonucleoside triphosphate diphosphohydrolase 1
NaN	NaN	NaN	NaN	NaN	NaN	NaN	NaN	NaN	NaN	NaN	NaN	22.56172	23.09384	22.68353	12	1249.6051	93.623	EHSVEVAHGKAS	Q13571	Q13571	LAPTM5	Lysosomal-associated transmembrane protein 5
NaN	NaN	NaN	NaN	NaN	NaN	NaN	NaN	NaN	NaN	NaN	NaN	23.5099	23.31824	23.4462	8	875.41373	159.46	EHTGFSKA	P48200	P48200	IREB2	Iron-responsive element-binding protein 2
NaN	NaN	NaN	NaN	NaN	NaN	25.21568	NaN	NaN	NaN	NaN	NaN	NaN	NaN	NaN	9	1100.6441	88.358	EIEKLKTQI	Q86V48-2;Q86V48-3;Q86V48	Q86V48-2	LUZP1	Leucine zipper protein 1
NaN	NaN	NaN	25.94624	26.08712	25.07214	NaN	NaN	NaN	NaN	NaN	NaN	25.98908	26.22874	25.69211	8	912.46649	193.96	EISHTQKA	P01850;A0A5B9	P01850	TRBC1;TRBC2	T-cell receptor beta-1 chain C region;T-cell receptor beta-2 chain C region
NaN	NaN	NaN	NaN	NaN	NaN	NaN	NaN	NaN	NaN	NaN	NaN	23.656	24.0421	23.88697	13	1570.8031	148.32	EKKYFAATQFEPL	Q9UIQ6-3;Q9UIQ6-2;Q9UIQ6	Q9UIQ6-3	LNPEP	Leucyl-cystinyl aminopeptidase;Leucyl-cystinyl aminopeptidase, pregnancy serum form
26.32925	26.3452	26.16025	25.18658	25.52498	25.73758	26.90701	26.87197	26.23905	26.62115	26.52404	23.98103	26.13561	26.47502	25.72687	14	1641.8403	185.29	EKKYFAATQFEPLA	Q9UIQ6-3;Q9UIQ6-2;Q9UIQ6	Q9UIQ6-3	LNPEP	Leucyl-cystinyl aminopeptidase;Leucyl-cystinyl aminopeptidase, pregnancy serum form
26.29514	26.11946	25.88113	27.07337	27.48485	26.75812	26.51173	26.38995	25.86112	26.61961	26.79241	26.19687	25.44123	25.62335	24.92741	15	1712.8774	192.38	EKKYFAATQFEPLAA	Q9UIQ6-3;Q9UIQ6-2;Q9UIQ6	Q9UIQ6-3	LNPEP	Leucyl-cystinyl aminopeptidase;Leucyl-cystinyl aminopeptidase, pregnancy serum form
25.8436	25.97802	26.02234	26.63672	27.08426	26.96521	NaN	NaN	NaN	NaN	NaN	NaN	27.21947	27.46155	27.20918	16	1868.9785	148.7	EKKYFAATQFEPLAAR	Q9UIQ6-3;Q9UIQ6-2;Q9UIQ6	Q9UIQ6-3	LNPEP	Leucyl-cystinyl aminopeptidase;Leucyl-cystinyl aminopeptidase, pregnancy serum form
NaN	NaN	NaN	25.52859	25.60476	25.41426	NaN	NaN	NaN	NaN	NaN	NaN	NaN	NaN	NaN	8	1041.4516	186.33	EKQDWEHA	P42224;P42224-2	P42224	STAT1	Signal transducer and activator of transcription 1-alpha/beta
NaN	NaN	NaN	26.37396	27.50408	27.30226	24.46451	23.89994	NaN	24.70366	24.84757	24.78002	27.01701	26.92196	26.98392	9	1091.5863	119.29	ELAKQVIEY	P48556	P48556	PSMD8	26S proteasome non-ATPase regulatory subunit 8
NaN	NaN	NaN	25.22542	25.88281	25.28422	NaN	NaN	NaN	NaN	NaN	NaN	25.62207	26.62506	26.34416	17	1896.9429	102.62	ELEGEITTLNHKLQDAS	Q10589-2;Q10589	Q10589-2	BST2	Bone marrow stromal antigen 2
NaN	NaN	NaN	NaN	24.37172	24.28299	NaN	NaN	NaN	NaN	NaN	NaN	NaN	NaN	NaN	18	1967.98	111.06	ELEGEITTLNHKLQDASA	Q10589-2;Q10589	Q10589-2	BST2	Bone marrow stromal antigen 2
NaN	NaN	NaN	26.64444	26.60625	26.49774	NaN	NaN	22.70047	NaN	NaN	NaN	26.73079	26.18378	26.20195	9	1110.6285	123.98	ELIERIPEL	P02786	P02786	TFRC	Transferrin receptor protein 1;Transferrin receptor protein 1, serum form
24.91315	24.98611	24.39963	26.44752	27.12544	26.5588	25.30671	25.55891	24.90647	25.48407	25.52265	25.06283	NaN	NaN	NaN	11	1436.9304	112.36	ELIKIIRRRLQ	Q9GZQ8;A6NCE7	Q9GZQ8	MAP1LC3B;MAP1LC3B2	Microtubule-associated proteins 1A/1B light chain 3B;Microtubule-associated proteins 1A/1B light chain 3 beta 2
NaN	NaN	NaN	NaN	NaN	NaN	25.0829	24.66742	24.89472	NaN	NaN	NaN	NaN	NaN	NaN	9	976.52295	95.909	ELKAPGISY	Q8WYR1	Q8WYR1	PIK3R5	Phosphoinositide 3-kinase regulatory subunit 5
NaN	NaN	NaN	24.61144	24.91411	24.19445	NaN	NaN	NaN	NaN	NaN	NaN	24.83142	24.87647	24.3478	9	1161.5778	118.07	ELKREHTSY	O95347-2;O95347	O95347-2	SMC2	Structural maintenance of chromosomes protein 2
NaN	NaN	NaN	NaN	24.92311	24.34983	NaN	NaN	NaN	NaN	NaN	NaN	NaN	NaN	NaN	9	1079.5685	130.64	ELMGLKQVY	Q8IXM6	Q8IXM6	NRM	Nurim
NaN	NaN	NaN	NaN	NaN	NaN	NaN	NaN	NaN	NaN	NaN	NaN	23.94342	24.10221	23.8292	8	926.49338	148.04	ELRPRGEA	O95390	O95390	GDF11	Growth/differentiation factor 11
NaN	NaN	NaN	24.99378	25.14942	25.29299	NaN	NaN	NaN	NaN	NaN	NaN	25.0846	25.30904	25.27611	9	1293.57	179.73	EMEEKYYRF	Q12873-2;Q12873;Q12873-3	Q12873-2	CHD3	Chromodomain-helicase-DNA-binding protein 3
NaN	NaN	NaN	24.54422	22.62152	NaN	NaN	NaN	NaN	NaN	NaN	NaN	NaN	NaN	NaN	15	1938.9186	101.3	EMFYVDLDKKETVWH	P20036	P20036	HLA-DPA1	HLA class II histocompatibility antigen, DP alpha 1 chain
NaN	NaN	NaN	NaN	NaN	NaN	NaN	NaN	NaN	NaN	NaN	NaN	23.7497	23.59537	NaN	10	1278.6278	127.46	EMIEPRTLQY	P62249	P62249	RPS16	40S ribosomal protein S16
NaN	NaN	NaN	NaN	NaN	NaN	NaN	NaN	NaN	24.43682	24.69073	24.8007	27.49228	27.46747	27.37625	9	1125.5562	119.17	EMMKVVQVY	Q9UPN9	Q9UPN9	TRIM33	E3 ubiquitin-protein ligase TRIM33
NaN	NaN	NaN	NaN	NaN	NaN	NaN	NaN	NaN	22.6167	NaN	NaN	NaN	NaN	NaN	19	2192.9909	71.376	ENTDLHSYVVMNHGRSYTA	P14543-2;P14543	P14543-2	NID1	Nidogen-1
NaN	NaN	NaN	31.00014	28.12996	27.75283	27.28877	28.98482	27.9678	NaN	NaN	NaN	NaN	NaN	NaN	9	970.5699	104.44	ENVLAIISL	Q96FV9-2;Q96FV9	Q96FV9-2	THOC1	THO complex subunit 1
NaN	NaN	NaN	NaN	23.30758	NaN	NaN	NaN	NaN	NaN	NaN	NaN	NaN	NaN	NaN	15	1445.6535	99.752	EPAAQPGEGHAAPTN	O14964;O14964-2	O14964	HGS	Hepatocyte growth factor-regulated tyrosine kinase substrate
22.33211	22.31816	22.06168	24.1386	24.23213	23.37345	22.75731	22.61142	22.65517	23.11464	23.07271	22.46879	24.43262	24.70957	24.5562	14	1350.584	200.07	EPAGPGGGSPEPYH	Q6ZUX7	Q6ZUX7	LHFPL2	Lipoma HMGIC fusion partner-like 2 protein
23.52755	23.49216	23.4148	25.46466	26.5179	26.03922	23.69954	23.48628	23.6685	23.83788	24.11609	23.72046	26.05885	26.07688	25.41693	17	1946.8469	100.43	EPGEPEFKYIGNMHGNE	O75976;O75976-2;P16870-2;P16870	O75976	CPD;CPE	Carboxypeptidase D;Carboxypeptidase E
NaN	NaN	NaN	NaN	24.4374	23.87821	NaN	NaN	NaN	NaN	NaN	NaN	NaN	NaN	NaN	18	2045.9153	73.464	EPGEPEFKYIGNMHGNEV	O75976;O75976-2	O75976	CPD	Carboxypeptidase D
26.10817	26.514	25.9673	27.97252	28.51273	27.83497	26.89493	27.04531	27.01977	27.5618	27.30748	27.04323	28.16653	28.39767	28.09612	15	1811.9642	158.91	EPGRWEELTRVQGKK	O00533;O00533-2	O00533	CHL1	Neural cell adhesion molecule L1-like protein;Processed neural cell adhesion molecule L1-like protein
NaN	NaN	NaN	NaN	26.51251	25.75154	24.78556	25.23392	25.22387	NaN	NaN	NaN	26.80833	26.85852	26.14495	16	1913.0119	120.92	EPGRWEELTRVQGKKT	O00533;O00533-2	O00533	CHL1	Neural cell adhesion molecule L1-like protein;Processed neural cell adhesion molecule L1-like protein
24.85984	25.79355	25.15804	27.15045	27.9202	26.99043	26.05296	26.43049	26.3492	26.7965	26.64979	26.39642	27.2716	27.57319	27.04354	17	2014.0596	167.05	EPGRWEELTRVQGKKTT	O00533;O00533-2	O00533	CHL1	Neural cell adhesion molecule L1-like protein;Processed neural cell adhesion molecule L1-like protein
24.2475	24.06447	NaN	NaN	NaN	NaN	NaN	NaN	NaN	NaN	NaN	NaN	24.41151	24.37465	23.85253	13	1566.8154	86.288	EPLSYTRFSLARQ	P02786	P02786	TFRC	Transferrin receptor protein 1;Transferrin receptor protein 1, serum form
NaN	NaN	NaN	24.31562	24.62355	24.01487	26.18257	25.89881	25.11422	25.80454	25.81524	25.72315	NaN	NaN	NaN	15	1780.9108	122.55	EPLSYTRFSLARQVD	P02786	P02786	TFRC	Transferrin receptor protein 1;Transferrin receptor protein 1, serum form
NaN	NaN	NaN	25.42953	25.75972	25.47383	NaN	NaN	NaN	NaN	NaN	NaN	25.17938	25.89361	25.70224	16	1837.9323	76.85	EPLSYTRFSLARQVDG	P02786	P02786	TFRC	Transferrin receptor protein 1;Transferrin receptor protein 1, serum form
NaN	NaN	NaN	24.20836	25.73151	NaN	NaN	NaN	NaN	NaN	NaN	NaN	24.94015	25.49463	24.42867	23	2748.3507	114.63	EPPVIQNPEYKGEWKPRQIDNPD	P27797	P27797	CALR	Calreticulin
NaN	NaN	NaN	NaN	22.9294	22.19208	NaN	NaN	NaN	NaN	NaN	NaN	NaN	NaN	NaN	14	1608.7784	121.36	EPRFIAVGYVDDTQ	P05534;P30447;P30455;P30443;P04439;P30512;P30459;P16189;P10314;P16190;P30464;P30685;P30491;P10319;Q29940;P30495;P30492;P18465;P30490;P30498;P18464;P01892;Q95604;P30484;P30510;P30508;Q29960-2;Q29960;P30505;P30504;Q9TNN7;P01891;P30457;P30456;P30453;P30450;P18462;P10316;P16188	P01892	HLA-A;HLA-B;HLA-C	HLA class I histocompatibility antigen, A-24 alpha chain;HLA class I histocompatibility antigen, A-23 alpha chain;HLA class I histocompatibility antigen, A-36 alpha chain;HLA class I histocompatibility antigen, A-1 alpha chain;HLA class I histocompatibility antigen, A-3 alpha chain;HLA class I histocompatibility antigen, A-29 alpha chain;HLA class I histocompatibility antigen, A-74 alpha chain;HL…
NaN	NaN	NaN	NaN	NaN	NaN	NaN	NaN	NaN	NaN	NaN	NaN	24.31147	24.37624	23.94601	19	1990.0596	113.86	EPSIGRASLHGGEPTTIIR	P14543-2;P14543	P14543-2	NID1	Nidogen-1
22.34147	22.6981	22.28116	25.63522	26.2826	26.24432	NaN	NaN	NaN	NaN	NaN	NaN	24.14063	24.61156	23.80843	14	1446.7718	94.767	EPTAAAIAYGLDKK	P11142;P11142-2;P54652	P11142	HSPA8;HSPA2	Heat shock cognate 71 kDa protein;Heat shock-related 70 kDa protein 2
NaN	NaN	NaN	24.69716	NaN	NaN	NaN	NaN	NaN	NaN	NaN	NaN	NaN	NaN	NaN	9	1043.5135	125.49	EQADLINEL	Q96K76-2;Q96K76-4;Q96K76	Q96K76-2	USP47	Ubiquitin carboxyl-terminal hydrolase 47
NaN	NaN	NaN	24.34137	24.16638	23.78736	NaN	NaN	NaN	NaN	NaN	NaN	NaN	NaN	NaN	9	1078.5335	110.03	EQAPPVIYY	Q3KRA9-3;Q3KRA9;Q3KRA9-2	Q3KRA9-3	ALKBH6	Alpha-ketoglutarate-dependent dioxygenase alkB homolog 6
NaN	NaN	NaN	NaN	NaN	NaN	NaN	NaN	NaN	NaN	NaN	NaN	NaN	NaN	24.86887	9	1222.5407	91.041	EQHFQWSVY	Q93033	Q93033	CD101	Immunoglobulin superfamily member 2
NaN	NaN	NaN	24.54486	24.90021	24.5389	NaN	NaN	NaN	NaN	NaN	NaN	24.84518	24.78112	24.58383	10	1158.5669	135.83	EQHQLAVTAY	Q14152-2;Q14152	Q14152-2	EIF3A	Eukaryotic translation initiation factor 3 subunit A
NaN	NaN	NaN	25.01755	24.01103	23.92823	NaN	NaN	NaN	NaN	NaN	NaN	24.0559	23.36359	22.65521	9	1148.5714	153.04	EQIDLLQQY	A6NHR9	A6NHR9	SMCHD1	Structural maintenance of chromosomes flexible hinge domain-containing protein 1
NaN	NaN	NaN	NaN	NaN	NaN	22.68496	23.19283	22.86641	NaN	NaN	NaN	NaN	NaN	NaN	9	1006.5335	98.523	EQILATAVY	Q9NPJ6-2;Q9NPJ6	Q9NPJ6-2	MED4	Mediator of RNA polymerase II transcription subunit 4
NaN	NaN	NaN	25.3582	25.17123	24.88185	NaN	NaN	NaN	NaN	NaN	NaN	NaN	NaN	NaN	9	1178.5568	130.31	EQIQKEQNY	Q9BVK6	Q9BVK6	TMED9	Transmembrane emp24 domain-containing protein 9
NaN	NaN	NaN	27.04145	27.0748	26.98631	24.58405	24.71984	24.04735	NaN	25.19189	24.81841	NaN	NaN	NaN	11	1279.6449	128.36	EQIYPVNAISF	O43684-2;O43684	O43684-2	BUB3	Mitotic checkpoint protein BUB3
NaN	NaN	NaN	NaN	24.30911	25.12924	26.31147	25.98031	26.10992	NaN	NaN	NaN	25.44591	25.6347	24.69811	9	1120.5764	150.24	EQKELQALY	Q04637-6;Q04637-7;Q04637-5;Q04637-4;Q04637-3;Q04637;Q04637-8;Q04637-9	Q04637-6	EIF4G1	Eukaryotic translation initiation factor 4 gamma 1
NaN	NaN	NaN	NaN	NaN	NaN	NaN	NaN	NaN	NaN	NaN	NaN	25.05895	24.7571	24.4853	10	1188.5597	101.54	EQMHQLVAAY	P08133-2;P08133	P08133-2	ANXA6	Annexin A6
NaN	NaN	NaN	NaN	NaN	NaN	NaN	NaN	NaN	NaN	NaN	NaN	24.95371	NaN	25.14744	9	1099.6237	164.72	EQRLLVTEL	Q9H6D7	Q9H6D7	HAUS4	HAUS augmin-like complex subunit 4
NaN	NaN	NaN	25.15457	25.44661	25.11561	NaN	NaN	NaN	NaN	NaN	NaN	25.34665	25.31797	25.0272	9	1136.5284	119.27	EQRLMNEAF	Q86W34-5;Q86W34	Q86W34-5	AMZ2	Archaemetzincin-2
NaN	NaN	NaN	25.73379	26.48036	26.43078	NaN	NaN	NaN	23.4501	23.73686	23.39741	25.62042	25.69761	25.44869	9	1117.588	110.31	EQRLVQQAF	Q8IVW6-4;Q8IVW6	Q8IVW6-4	ARID3B	AT-rich interactive domain-containing protein 3B
NaN	NaN	NaN	NaN	NaN	NaN	25.38462	24.79917	25.2514	NaN	NaN	NaN	NaN	NaN	NaN	9	1067.4884	126.67	EQRSGDITY	P19174;P19174-2	P19174	PLCG1	1-phosphatidylinositol 4,5-bisphosphate phosphodiesterase gamma-1
NaN	NaN	NaN	24.69758	24.36346	24.01461	NaN	NaN	NaN	NaN	NaN	NaN	NaN	NaN	NaN	9	1077.5706	101.33	EQVINLVTY	Q8IVG5	Q8IVG5	SAMD9L	Sterile alpha motif domain-containing protein 9-like
NaN	NaN	NaN	25.32268	25.45384	25.67648	23.59605	23.20462	NaN	24.4587	24.59867	23.2129	23.88828	22.33265	23.05101	9	1139.5499	129.4	EQYEQILAF	P41091;Q2VIR3-2;Q2VIR3	P41091	EIF2S3;EIF2S3L	Eukaryotic translation initiation factor 2 subunit 3;Putative eukaryotic translation initiation factor 2 subunit 3-like protein
NaN	NaN	NaN	23.45538	23.24952	23.18283	NaN	NaN	NaN	NaN	NaN	NaN	22.62466	22.63806	22.52717	9	1044.5928	107.79	ERADTVKKV	O14709	O14709	ZNF197	Zinc finger protein 197
NaN	NaN	NaN	28.34177	27.77191	27.845	24.5856	24.02073	25.05908	25.98181	26.19899	26.03509	27.78	27.9065	27.69372	9	961.46511	95.358	ERGEMKAAA	O14497-2;O14497	O14497-2	ARID1A	AT-rich interactive domain-containing protein 1A
NaN	NaN	NaN	24.05059	25.29032	24.67686	NaN	NaN	NaN	23.48714	23.46413	23.12296	25.13206	25.40886	24.80897	16	1917.9432	143.39	ERIEKVEHSDLSFSKD	P61769	P61769	B2M	Beta-2-microglobulin;Beta-2-microglobulin form pI 5.3
NaN	NaN	NaN	24.99796	25.18014	24.91255	NaN	NaN	NaN	23.97412	23.80872	24.02952	25.02526	25.56825	24.89901	18	2191.0546	129.11	ERIEKVEHSDLSFSKDWS	P61769	P61769	B2M	Beta-2-microglobulin;Beta-2-microglobulin form pI 5.3
25.41947	25.26338	25.07079	26.07887	27.47692	27.08699	25.53816	25.45617	25.34374	25.43253	26.22968	25.63984	25.05887	24.9257	24.93589	14	1703.8955	172.1	ERPTYTNLNRLISQ	Q9BQE3;P68363;P68366-2;P68366;Q9NY65-2;Q9NY65;Q9H853	Q9BQE3	TUBA1C;TUBA1B;TUBA4A;TUBA8;TUBA4B	Tubulin alpha-1C chain;Tubulin alpha-1B chain;Tubulin alpha-4A chain;Tubulin alpha-8 chain;Putative tubulin-like protein alpha-4B
NaN	NaN	NaN	NaN	NaN	NaN	NaN	NaN	NaN	23.98798	NaN	NaN	NaN	NaN	NaN	16	1916.048	148.03	ERPTYTNLNRLISQIV	Q9BQE3;P68363;P68366-2;P68366;Q9NY65-2;Q9NY65;Q9H853	Q9BQE3	TUBA1C;TUBA1B;TUBA4A;TUBA8;TUBA4B	Tubulin alpha-1C chain;Tubulin alpha-1B chain;Tubulin alpha-4A chain;Tubulin alpha-8 chain;Putative tubulin-like protein alpha-4B
NaN	NaN	NaN	NaN	NaN	NaN	NaN	NaN	NaN	25.7487	NaN	NaN	NaN	NaN	NaN	17	2003.08	121.82	ERPTYTNLNRLISQIVS	Q9BQE3;P68363;P68366-2;P68366;Q9NY65-2;Q9NY65;Q9H853	Q9BQE3	TUBA1C;TUBA1B;TUBA4A;TUBA8;TUBA4B	Tubulin alpha-1C chain;Tubulin alpha-1B chain;Tubulin alpha-4A chain;Tubulin alpha-8 chain;Putative tubulin-like protein alpha-4B
NaN	NaN	NaN	NaN	NaN	NaN	NaN	NaN	NaN	NaN	NaN	NaN	23.03172	23.55274	22.49541	14	1906.8962	108.34	ERYIYNREEFARFD	P04440	P04440	HLA-DPB1	HLA class II histocompatibility antigen, DP beta 1 chain
NaN	NaN	NaN	NaN	23.57323	NaN	NaN	NaN	NaN	NaN	NaN	NaN	NaN	NaN	NaN	16	1745.8009	147.26	ESLFVGESRNYGFQGG	Q9UHN6-2;Q9UHN6	Q9UHN6-2	TMEM2	Transmembrane protein 2
NaN	NaN	NaN	27.10879	27.57376	27.81672	25.07116	24.78042	25.11454	25.7305	25.76648	25.64741	NaN	NaN	NaN	9	1122.5669	109.86	ESRQITQVY	P62714;P67775-2;O00743-2;O00743;P67775;O00743-3;P60510	P60510	PPP2CB;PPP2CA;PPP6C;PPP4C	Serine/threonine-protein phosphatase 2A catalytic subunit beta isoform;Serine/threonine-protein phosphatase 2A catalytic subunit alpha isoform;Serine/threonine-protein phosphatase 6 catalytic subunit;Serine/threonine-protein phosphatase 6 catalytic subunit, N-terminally processed;Serine/threonine-protein phosphatase 4 catalytic subunit
NaN	NaN	NaN	NaN	24.44891	24.19205	NaN	NaN	NaN	NaN	NaN	NaN	25.18941	25.31043	24.73959	17	1805.8618	92.575	ESTGVFTTMEKAGAHLQ	P04406;P04406-2	P04406	GAPDH	Glyceraldehyde-3-phosphate dehydrogenase
NaN	NaN	NaN	NaN	23.18315	22.78143	NaN	NaN	NaN	NaN	NaN	NaN	NaN	NaN	NaN	9	989.52809	122.78	ESVTLDLLT	Q9Y6R9-2;Q9Y6R9	Q9Y6R9-2	CCDC61	Coiled-coil domain-containing protein 61
NaN	NaN	NaN	24.43682	25.19355	25.01474	NaN	NaN	NaN	NaN	NaN	NaN	NaN	NaN	NaN	16	2019.0075	53.491	ETEGFRRFKRSAQFFN	Q02809;Q02809-2	Q02809	PLOD1	Procollagen-lysine,2-oxoglutarate 5-dioxygenase 1
NaN	NaN	NaN	23.94476	24.01282	23.40041	NaN	NaN	NaN	NaN	NaN	NaN	24.78746	25.10582	24.63323	17	1997.0443	91.457	ETFNYNAIDRAKSRGKK	Q8TCG2	Q8TCG2	PI4K2B	Phosphatidylinositol 4-kinase type 2-beta
NaN	NaN	NaN	22.41658	24.01487	24.25768	NaN	NaN	NaN	NaN	NaN	NaN	23.87895	23.78517	23.41571	9	1128.6139	110.12	ETIERLQQL	P26639;P26639-2	P26639	TARS	Threonine--tRNA ligase, cytoplasmic
NaN	NaN	NaN	28.94517	28.99989	28.34739	NaN	NaN	NaN	NaN	NaN	NaN	NaN	NaN	NaN	9	863.4025	107.67	EVAPAGASY	Q9NZM5	Q9NZM5	GLTSCR2	Glioma tumor suppressor candidate region gene 2 protein
NaN	NaN	NaN	24.4008	24.77077	25.35699	NaN	NaN	NaN	NaN	NaN	NaN	NaN	NaN	NaN	9	1139.5975	99.305	EVFKERIGY	Q6ZNJ1-2;Q6ZNJ1-3;Q6ZNJ1;Q6ZS30-1;Q6ZS30	Q6ZNJ1-2	NBEAL2;NBEAL1	Neurobeachin-like protein 2;Neurobeachin-like protein 1
NaN	NaN	NaN	22.80674	23.96526	NaN	NaN	NaN	NaN	NaN	NaN	NaN	NaN	NaN	NaN	9	1085.5605	100.45	EVIEQIENL	P30414	P30414	NKTR	NK-tumor recognition protein;Putative peptidyl-prolyl cis-trans isomerase
NaN	NaN	NaN	24.12424	23.76233	24.40925	NaN	NaN	NaN	NaN	NaN	NaN	23.71869	23.68517	22.72367	9	942.57498	135.83	EVIGKITAL	O43264-2;O43264	O43264-2	ZW10	Centromere/kinetochore protein zw10 homolog
25.69721	25.41238	25.24724	29.25185	29.58787	29.3585	26.50993	26.48408	26.06821	26.56719	26.98229	26.85412	29.01406	29.32522	28.99596	9	1041.607	158.07	EVIKELAQI	O15355	O15355	PPM1G	Protein phosphatase 1G
NaN	NaN	NaN	25.23696	25.0678	25.78584	NaN	NaN	NaN	NaN	NaN	NaN	26.63395	25.76883	25.48382	9	1020.5855	152.63	EVISKLYAV	P50990-2;P50990;P50990-3	P50990-2	CCT8	T-complex protein 1 subunit theta
NaN	NaN	NaN	24.66003	23.93903	23.72203	NaN	NaN	NaN	NaN	NaN	NaN	24.06719	24.01597	NaN	9	1235.6258	126.55	EVRKEEQRY	Q9NQZ2	Q9NQZ2	UTP3	Something about silencing protein 10
NaN	NaN	NaN	22.70255	23.75205	23.4288	NaN	NaN	NaN	NaN	NaN	NaN	23.47902	23.33797	23.15646	12	1415.7045	107.21	EVSSQRFKSSVY	Q9Y5X2	Q9Y5X2	SNX8	Sorting nexin-8
NaN	NaN	NaN	NaN	NaN	NaN	NaN	NaN	NaN	NaN	NaN	NaN	22.71969	22.78349	22.24423	14	1639.7842	151.98	EVTFLEASRFAQEN	P61018;P20338;P61018-2	P61018	RAB4B;RAB4A	Ras-related protein Rab-4B;Ras-related protein Rab-4A
NaN	NaN	NaN	NaN	NaN	NaN	NaN	NaN	NaN	NaN	NaN	NaN	26.47407	26.61147	26.36763	10	1176.6503	117.81	EVYRGKLIEA	P62318-2;P62318	P62318-2	SNRPD3	Small nuclear ribonucleoprotein Sm D3
NaN	NaN	NaN	27.06384	22.43176	23.42021	23.9619	25.91194	26.62282	28.68539	27.11724	26.40318	NaN	NaN	NaN	11	1444.7027	206.03	EWSPYTKIFQF	Q9Y6Y0	Q9Y6Y0	IVNS1ABP	Influenza virus NS1A-binding protein
NaN	NaN	NaN	25.95733	25.95198	25.9126	NaN	NaN	NaN	NaN	NaN	NaN	25.77055	25.94161	25.88145	9	1124.5615	154.09	EYAAQLQRF	Q15642-4;Q15642-2;Q15642-3;Q15642;Q15642-5	Q15642-4	TRIP10	Cdc42-interacting protein 4
NaN	NaN	NaN	24.04469	22.22855	23.02467	23.03552	23.41002	NaN	NaN	NaN	NaN	NaN	NaN	NaN	9	1153.5444	125.86	EYAHLFEVF	Q96PQ6-3;Q96PQ6-4;Q96PQ6-2;Q96PQ6	Q96PQ6-3	ZNF317	Zinc finger protein 317
NaN	NaN	NaN	28.45728	28.89455	29.39615	25.93524	25.89449	25.85308	26.24193	27.1419	26.59106	NaN	NaN	NaN	9	1100.5866	129.72	EYAKIHDLL	Q5VUA4;Q5VUA4-2	Q5VUA4	ZNF318	Zinc finger protein 318
23.91333	23.72817	NaN	28.23425	28.35632	28.29224	26.98435	26.77279	27.01606	26.11311	26.19105	25.90035	NaN	28.22357	27.94553	9	1113.5819	205.36	EYATKISRF	Q9GZP4-2;Q9GZP4	Q9GZP4-2	PITHD1	PITH domain-containing protein 1
NaN	NaN	NaN	25.49256	24.65064	24.12155	NaN	NaN	NaN	NaN	NaN	NaN	NaN	NaN	NaN	9	995.51753	141.83	EYAVLTSTI	P14316-2;P14316	P14316-2	IRF2	Interferon regulatory factor 2
NaN	NaN	NaN	27.70154	27.75761	27.60229	23.69785	23.905	NaN	24.66101	24.7167	NaN	NaN	NaN	NaN	9	1128.5815	129.39	EYDLIVHQL	O75436-2;O75436	O75436-2	VPS26A	Vacuolar protein sorting-associated protein 26A
NaN	NaN	NaN	NaN	NaN	NaN	NaN	NaN	NaN	NaN	NaN	NaN	24.68201	24.63406	24.6912	8	966.47706	161.6	EYDSRVKA	P17980	P17980	PSMC3	26S protease regulatory subunit 6A
NaN	NaN	NaN	25.94009	24.4038	25.10601	NaN	NaN	NaN	NaN	NaN	NaN	NaN	NaN	NaN	9	1131.5124	111.73	EYFESPFTI	P00414	P00414	MT-CO3	Cytochrome c oxidase subunit 3
NaN	NaN	NaN	26.30876	26.87526	26.32781	23.31935	23.2131	22.72432	23.78317	24.07161	23.83161	26.70121	26.79662	26.56321	11	1330.6194	161.79	EYFRVPDSATF	Q7Z7G8-2;Q7Z7G8-6;Q7Z7G8	Q7Z7G8-2	VPS13B	Vacuolar protein sorting-associated protein 13B
NaN	NaN	NaN	NaN	NaN	NaN	NaN	NaN	NaN	26.62687	NaN	NaN	NaN	NaN	NaN	9	1102.5699	91.064	EYGKFFVTL	Q68EM7-2;Q68EM7-6;Q68EM7-5;Q68EM7	Q68EM7-2	ARHGAP17	Rho GTPase-activating protein 17
NaN	NaN	NaN	24.69748	25.0466	25.28771	NaN	NaN	NaN	NaN	NaN	NaN	24.7635	24.7757	24.50597	9	1151.5975	124.37	EYIHHLEVI	O95613;O95613-2	O95613	PCNT	Pericentrin
NaN	NaN	NaN	NaN	NaN	NaN	25.01912	24.72062	24.89943	25.1108	25.37382	25.40954	NaN	NaN	NaN	9	1167.6652	181.53	EYIKFLRSI	Q92769-3;Q92769	Q92769-3	HDAC2	Histone deacetylase 2
NaN	NaN	NaN	23.9266	24.13022	23.7381	NaN	NaN	NaN	NaN	NaN	NaN	23.72505	23.57022	23.23868	10	1309.5979	123.69	EYIPDLYNHF	Q9Y3P9	Q9Y3P9	RABGAP1	Rab GTPase-activating protein 1
NaN	NaN	NaN	NaN	NaN	NaN	24.43033	24.56958	24.39401	25.2027	25.36199	25.18476	NaN	NaN	NaN	9	1238.5972	110.12	EYIPKWEQF	Q9HBI5	Q9HBI5	C3orf14	Uncharacterized protein C3orf14
NaN	NaN	NaN	NaN	NaN	NaN	NaN	NaN	NaN	23.56918	25.21442	25.11965	NaN	NaN	NaN	9	1132.6241	125.81	EYIRALQQL	P50553	P50553	ASCL1	Achaete-scute homolog 1
26.95349	26.84158	26.31008	30.36003	30.66484	30.65301	28.09949	27.51736	27.88751	28.45321	28.46443	28.59662	30.47034	30.57831	30.2415	9	1168.5877	175.91	EYIRSLNQF	Q96DM3	Q96DM3	C18orf8	Uncharacterized protein C18orf8
NaN	NaN	NaN	24.50652	24.45237	24.34211	NaN	NaN	NaN	NaN	NaN	NaN	NaN	NaN	NaN	9	1279.6237	147.36	EYKLLHEYW	Q149N8-4;Q149N8	Q149N8-4	SHPRH	E3 ubiquitin-protein ligase SHPRH
NaN	NaN	NaN	26.29763	NaN	NaN	22.88107	22.78479	22.92745	23.37756	NaN	23.59764	NaN	NaN	NaN	9	1118.5608	147.29	EYLERAPEL	Q8IZH2-2;Q8IZH2	Q8IZH2-2	XRN1	5-3 exoribonuclease 1
NaN	NaN	NaN	23.91762	22.88783	NaN	NaN	NaN	NaN	NaN	NaN	NaN	NaN	NaN	NaN	9	1128.5339	104.45	EYLETVTQF	Q75V66	Q75V66	ANO5	Anoctamin-5
NaN	NaN	NaN	26.93157	26.40936	25.54448	NaN	NaN	NaN	NaN	NaN	NaN	NaN	NaN	NaN	9	1174.4753	105.12	EYLHNCSYF	Q8WYP5;Q8WYP5-3;Q8WYP5-2	Q8WYP5	AHCTF1	Protein ELYS
NaN	NaN	NaN	NaN	NaN	NaN	NaN	NaN	NaN	NaN	NaN	NaN	23.80686	23.66188	23.0553	9	1208.6414	112.37	EYLKHHNRI	Q9H116-4;Q9H116	Q9H116-4	GZF1	GDNF-inducible zinc finger protein 1
25.37537	25.69104	25.37196	29.55195	28.99251	29.39758	26.87912	26.48861	26.41538	27.01712	27.57542	27.19122	27.91354	26.77593	26.98446	9	1148.623	200.16	EYLKLLHSF	Q12772	Q12772	SREBF2	Sterol regulatory element-binding protein 2;Processed sterol regulatory element-binding protein 2
NaN	NaN	NaN	NaN	NaN	NaN	24.5821	24.08042	23.94833	24.85062	25.04552	24.7062	NaN	NaN	NaN	9	1119.6176	113.94	EYLLKVNEI	O43150-2;O43150	O43150-2	ASAP2	Arf-GAP with SH3 domain, ANK repeat and PH domain-containing protein 2
NaN	NaN	NaN	25.30751	25.19464	24.34888	NaN	NaN	NaN	NaN	NaN	NaN	NaN	NaN	NaN	10	1367.6735	119.53	EYLNRHLHTW	P10415-2;P10415	P10415-2	BCL2	Apoptosis regulator Bcl-2
NaN	NaN	NaN	NaN	NaN	NaN	22.89953	23.52826	22.94708	NaN	NaN	NaN	NaN	NaN	NaN	9	1181.6445	137.9	EYLRFLQTI	Q14571	Q14571	ITPR2	Inositol 1,4,5-trisphosphate receptor type 2
NaN	NaN	NaN	26.2599	24.12959	24.07944	23.70704	23.57854	NaN	24.20053	24.23564	24.08042	NaN	NaN	NaN	9	1236.6979	205.77	EYLRQIFRL	Q9NXE4-2;Q9NXE4;Q9NXE4-3;Q9NXE4-6;Q9NXE4-4;Q9NXE4-10;Q9NXE4-7;Q9NXE4-8;Q9NXE4-5;Q9NXE4-9	Q9NXE4-2	SMPD4	Sphingomyelin phosphodiesterase 4
24.81495	24.97832	24.82634	28.97695	29.18707	28.83195	26.78756	26.23838	26.5695	28.5618	28.81985	28.51055	29.31596	29.22713	28.98848	9	1107.6176	182.73	EYLTKVDKL	Q00610;Q00610-2	Q00610	CLTC	Clathrin heavy chain 1
25.33497	25.4637	25.03128	NaN	NaN	NaN	27.61877	26.68939	26.94537	27.19225	27.86862	27.83984	NaN	NaN	NaN	9	1195.5583	138.62	EYMEHVYLI	Q9H1P3-2;Q9H1P3	Q9H1P3-2	OSBPL2	Oxysterol-binding protein-related protein 2
NaN	NaN	NaN	29.35557	29.19971	28.89957	25.78561	25.77563	26.33565	27.03486	26.75443	26.78244	NaN	NaN	NaN	9	1223.6121	128.61	EYMKHTRLF	Q13045-2;Q13045-3;Q13045	Q13045-2	FLII	Protein flightless-1 homolog
NaN	NaN	NaN	26.50871	24.68902	25.24285	NaN	NaN	NaN	NaN	NaN	NaN	NaN	NaN	NaN	11	1483.6694	168.26	EYMLEKSFYQF	P42285	P42285	SKIV2L2	Superkiller viralicidic activity 2-like 2
NaN	NaN	NaN	25.26335	25.83285	26.3098	NaN	NaN	NaN	NaN	NaN	NaN	NaN	NaN	NaN	9	1122.5822	107.67	EYNGKIPRF	O75326-2;O75326	O75326-2	SEMA7A	Semaphorin-7A
NaN	NaN	NaN	NaN	23.89772	24.21134	NaN	NaN	NaN	NaN	NaN	NaN	23.99309	23.84076	23.47766	9	1148.5251	150.35	EYNNNFHVL	Q8NFU5	Q8NFU5	IPMK	Inositol polyphosphate multikinase
NaN	NaN	NaN	24.85667	25.09752	25.25339	NaN	NaN	NaN	NaN	NaN	NaN	NaN	NaN	NaN	9	1018.5335	116.88	EYNSALPLL	Q9Y5Q9	Q9Y5Q9	GTF3C3	General transcription factor 3C polypeptide 3
23.31479	23.34733	23.1592	27.24925	27.39239	27.51232	25.16833	24.9885	25.12191	25.99839	25.95925	25.92264	NaN	NaN	NaN	9	1151.4884	114.43	EYNSDLHQF	O43683-2;O43683-3;O43683	O43683-2	BUB1	Mitotic checkpoint serine/threonine-protein kinase BUB1
27.97082	27.89758	27.59199	31.81612	31.93333	31.89721	28.43333	28.3479	28.35628	30.18056	30.27553	30.22262	31.83537	31.74266	31.45992	10	1284.5809	182.24	EYPDRIMNTF	P07437;P68371;Q9BVA1;Q13885	P07437	TUBB;TUBB4B;TUBB2B;TUBB2A	Tubulin beta chain;Tubulin beta-4B chain;Tubulin beta-2B chain;Tubulin beta-2A chain
NaN	NaN	NaN	24.59275	25.66484	25.58388	NaN	NaN	NaN	NaN	NaN	NaN	NaN	NaN	NaN	9	1226.6812	102	EYPKFLKRF	Q9Y5P4-2;Q9Y5P4;Q9Y5P4-3	Q9Y5P4-2	COL4A3BP	Collagen type IV alpha-3-binding protein
NaN	NaN	NaN	26.63506	26.78069	26.93134	NaN	NaN	NaN	NaN	NaN	NaN	NaN	NaN	NaN	9	1135.5873	90.37	EYQIKTNQL	Q9UBI1	Q9UBI1	COMMD3	COMM domain-containing protein 3
25.211	24.69232	25.17204	29.59974	27.87397	NaN	27.38418	27.49351	27.67828	27.45144	27.32792	28.47869	NaN	NaN	NaN	9	1225.6132	198.07	EYQKVWNLF	Q9H0J9	Q9H0J9	PARP12	Poly [ADP-ribose] polymerase 12
NaN	NaN	NaN	27.10649	27.25494	27.12908	NaN	NaN	NaN	NaN	24.92656	25.43352	26.79352	26.83726	26.68806	9	1187.5247	139.88	EYRPEFSNF	Q9UKK3	Q9UKK3	PARP4	Poly [ADP-ribose] polymerase 4
24.36566	24.77585	24.32691	30.71865	30.73352	30.31106	25.1251	24.9222	25.46311	26.29978	26.47945	26.09911	30.61158	30.61763	30.49524	9	1215.5706	178.3	EYSKQMQRF	Q92769-3;Q92769;Q13547	Q92769-3	HDAC2;HDAC1	Histone deacetylase 2;Histone deacetylase 1
NaN	NaN	NaN	21.93088	21.25026	21.56519	NaN	NaN	NaN	NaN	NaN	NaN	NaN	NaN	NaN	11	1250.6547	120.46	EYSLFPGQVVI	Q14181;Q14181-2	Q14181	POLA2	DNA polymerase alpha subunit B
NaN	NaN	NaN	24.30709	25.27938	25.09027	NaN	NaN	NaN	NaN	NaN	NaN	NaN	NaN	NaN	9	1154.572	119.29	EYSRFVNQI	Q7Z7F0-3;Q7Z7F0-2;Q7Z7F0	Q7Z7F0-3	KIAA0907	UPF0469 protein KIAA0907
NaN	NaN	NaN	NaN	NaN	NaN	NaN	NaN	NaN	24.56389	21.45809	NaN	NaN	NaN	NaN	9	1127.5023	108.24	EYTDVYPEI	Q9Y5V3;Q9Y5V3-2;Q9UNF1;Q9UNF1-2	Q9Y5V3	MAGED1;MAGED2	Melanoma-associated antigen D1;Melanoma-associated antigen D2
NaN	NaN	NaN	NaN	NaN	NaN	24.45488	24.1361	24.29901	25.18139	25.27231	24.92071	NaN	NaN	NaN	9	1198.5407	145.16	EYTPRSWNF	Q96LT4	Q96LT4	SAMD8	Sphingomyelin synthase-related protein 1
NaN	NaN	NaN	NaN	NaN	NaN	24.44063	25.23517	24.9015	26.08217	26.09493	25.54053	NaN	NaN	NaN	9	1124.623	120.46	EYTRALFLL	Q9Y6X3	Q9Y6X3	MAU2	MAU2 chromatid cohesion factor homolog
NaN	NaN	NaN	21.95337	NaN	20.45573	NaN	NaN	NaN	NaN	NaN	NaN	NaN	NaN	NaN	9	1174.6023	117.4	EYTRYLFAL	O94887-3;O94887-2;O94887	O94887-3	FARP2	FERM, RhoGEF and pleckstrin domain-containing protein 2
NaN	NaN	NaN	24.37571	22.77191	22.27847	NaN	NaN	NaN	NaN	NaN	NaN	NaN	NaN	NaN	9	1097.5393	105.04	EYTVQQALF	Q9UKA4	Q9UKA4	AKAP11	A-kinase anchor protein 11
NaN	25.31081	NaN	29.54424	29.75356	29.97282	26.82214	NaN	26.51405	27.13183	27.31051	27.1671	29.7601	29.7711	29.36607	9	1245.6394	168.08	EYVEKFYRI	Q92878-3;Q92878;Q92878-2	Q92878-3	RAD50	DNA repair protein RAD50
24.4393	25.00149	24.28954	29.86981	29.53684	29.28822	26.48021	26.14839	26.01095	26.95837	NaN	26.97509	NaN	NaN	NaN	9	1179.5924	219.56	EYVKQTWNL	P43405-2;P43405	P43405-2	SYK	Tyrosine-protein kinase SYK
NaN	NaN	NaN	25.40354	26.21089	25.52133	NaN	NaN	NaN	NaN	NaN	NaN	26.00868	25.79499	25.76969	9	1189.5516	121.09	EYVRDHPQF	Q53R41-2;Q53R41	Q53R41-2	FASTKD1	FAST kinase domain-containing protein 1
NaN	NaN	NaN	NaN	NaN	NaN	NaN	NaN	NaN	NaN	NaN	NaN	24.72062	24.19768	24.29404	9	1149.5778	150.4	EYVRNQQTI	Q7L1Q6;Q7L1Q6-4;Q7L1Q6-3;Q7L1Q6-2	Q7L1Q6	BZW1	Basic leucine zipper and W2 domain-containing protein 1
NaN	NaN	NaN	27.85293	27.86071	28.16935	NaN	NaN	NaN	25.28916	25.60758	25.25598	NaN	NaN	NaN	10	1377.5877	144.5	EYYDKHFTEF	P38606;P38606-2	P38606	ATP6V1A	V-type proton ATPase catalytic subunit A
NaN	NaN	NaN	24.76976	23.49595	24.18616	24.05623	NaN	23.96455	23.54745	NaN	24.67761	NaN	NaN	NaN	9	1194.571	131.06	EYYRGFTLF	P49761-3;P49761-1;P49761	P49761-3	CLK3	Dual specificity protein kinase CLK3
24.43052	24.31583	24.18677	27.72806	28.49415	28.40755	25.89414	25.50845	25.21505	25.64576	25.85217	25.69975	28.43766	28.33573	28.20364	9	895.49159	161.49	FAALHGPAL	Q14166	Q14166	TTLL12	Tubulin--tyrosine ligase-like protein 12
NaN	NaN	NaN	26.41137	NaN	NaN	NaN	NaN	NaN	23.1693	23.08166	22.88066	NaN	NaN	NaN	10	946.476	108.92	FAATADPAAL	Q7Z3J2	Q7Z3J2	C16orf62	UPF0505 protein C16orf62
NaN	NaN	NaN	27.92592	28.37729	27.6465	NaN	NaN	NaN	NaN	NaN	NaN	NaN	NaN	NaN	9	1066.4753	133.12	FACEKNENL	P54725-2;P54725-3;P54725;P54727-2;P54727	P54725-2	RAD23A;RAD23B	UV excision repair protein RAD23 homolog A;UV excision repair protein RAD23 homolog B
23.03777	22.86454	22.64295	NaN	NaN	NaN	24.40646	24.12021	23.99378	26.16862	25.62934	26.28176	NaN	NaN	NaN	9	1180.5665	122.19	FADFERHFL	Q14807-2;Q14807	Q14807-2	KIF22	Kinesin-like protein KIF22
NaN	NaN	NaN	NaN	NaN	NaN	NaN	NaN	NaN	24.91086	24.63567	24.72244	NaN	NaN	NaN	9	1055.5512	92.838	FADPHSKRV	Q7Z460-2;Q7Z460-4;Q7Z460-5;Q7Z460	Q7Z460-2	CLASP1	CLIP-associating protein 1
NaN	NaN	NaN	NaN	NaN	NaN	NaN	NaN	NaN	NaN	NaN	NaN	23.98668	23.29474	23.43682	10	1202.6196	128.69	FADPHSKRVF	Q7Z460-2;Q7Z460-4;Q7Z460-5;Q7Z460	Q7Z460-2	CLASP1	CLIP-associating protein 1
NaN	NaN	NaN	NaN	NaN	NaN	25.04743	24.50664	24.53226	24.88604	25.14779	25.23125	NaN	NaN	NaN	9	1063.5298	132.08	FADQEVRSL	O00443	O00443	PIK3C2A	Phosphatidylinositol 4-phosphate 3-kinase C2 domain-containing subunit alpha
NaN	NaN	NaN	NaN	NaN	NaN	NaN	NaN	NaN	NaN	NaN	NaN	26.26692	26.31505	26.06345	9	1068.608	92.439	FADVLVHRL	Q8IYB7	Q8IYB7	DIS3L2	DIS3-like exonuclease 2
NaN	NaN	NaN	NaN	NaN	NaN	NaN	23.8659	23.20863	NaN	NaN	NaN	NaN	NaN	NaN	9	1008.5393	77.674	FAEGFVRAL	P05412	P05412	JUN	Transcription factor AP-1
23.75593	23.69136	23.45438	27.85156	27.67573	27.51533	24.94302	24.75389	24.83345	25.50506	25.62737	25.51929	NaN	NaN	NaN	9	947.48248	131.04	FAEGQGRAL	Q92508	Q92508	PIEZO1	Piezo-type mechanosensitive ion channel component 1
23.43262	23.07292	23.13634	24.39172	25.49829	24.90495	23.59195	23.48038	23.59776	23.63909	24.0333	23.6319	24.47513	24.35978	24.254	15	1532.7835	175.15	FAEKVANAESLNAIG	P02786	P02786	TFRC	Transferrin receptor protein 1;Transferrin receptor protein 1, serum form
NaN	NaN	NaN	27.01169	27.36026	27.19742	24.17295	23.94637	23.94691	24.82449	24.84943	24.6945	NaN	NaN	NaN	9	1157.4666	158.38	FAFEHSEEY	Q9BQ70	Q9BQ70	TCF25	Transcription factor 25
NaN	NaN	22.1858	26.9651	26.41693	26.23686	24.58972	23.83605	24.03767	NaN	24.71492	NaN	26.06536	25.6342	25.03465	10	1164.5451	173.88	FAFESDLHSL	Q12834	Q12834	CDC20	Cell division cycle protein 20 homolog
NaN	NaN	NaN	NaN	NaN	NaN	NaN	NaN	NaN	24.95131	25.28168	25.2844	NaN	NaN	NaN	9	1025.5294	91.626	FAHLNSPQL	Q6P2E9	Q6P2E9	EDC4	Enhancer of mRNA-decapping protein 4
25.82206	25.70496	25.48968	29.29395	29.67037	29.56872	27.06979	26.67721	26.62701	27.37144	27.45497	27.42093	NaN	NaN	NaN	9	1016.4927	158.12	FAHTNVESL	P30101	P30101	PDIA3	Protein disulfide-isomerase A3
NaN	NaN	NaN	NaN	NaN	NaN	NaN	NaN	NaN	26.06285	24.19016	NaN	NaN	NaN	NaN	9	1042.6427	105.14	FAIPLIEKL	Q9NR30-2;Q9NR30	Q9NR30-2	DDX21	Nucleolar RNA helicase 2
23.33115	23.11769	25.11775	NaN	NaN	NaN	25.36593	26.51013	26.20357	27.7499	NaN	26.46264	NaN	NaN	NaN	9	1070.6488	147.16	FAIPLIERL	Q9BQ39	Q9BQ39	DDX50	ATP-dependent RNA helicase DDX50
NaN	NaN	NaN	NaN	NaN	NaN	NaN	NaN	NaN	NaN	NaN	NaN	23.56116	23.94896	23.50069	9	1152.5274	98.629	FAKMLDHEY	P11387	P11387	TOP1	DNA topoisomerase 1
NaN	NaN	NaN	28.8761	29.06925	28.59715	NaN	NaN	NaN	26.7442	25.92775	25.81096	NaN	NaN	NaN	9	1092.5386	124.08	FANERCLQL	Q96EA4-2;Q96EA4-3;Q96EA4	Q96EA4-2	SPDL1	Protein Spindly
NaN	NaN	NaN	26.63699	26.8839	26.37643	24.34062	23.96904	24.36312	24.83721	24.96873	24.72244	26.89585	26.96268	26.69312	9	943.45118	159.46	FANGHVNSV	Q9NRL2-2;Q9NRL2	Q9NRL2-2	BAZ1A	Bromodomain adjacent to zinc finger domain protein 1A
NaN	NaN	NaN	24.81377	24.93206	24.86561	NaN	NaN	NaN	NaN	NaN	NaN	24.3965	24.40302	24.38291	9	1064.5291	116.54	FANLPNQVY	Q16181-2;Q16181	Q16181-2	7-Sep	Septin-7
NaN	NaN	NaN	NaN	NaN	NaN	NaN	NaN	NaN	23.3538	23.25595	23.06011	NaN	NaN	NaN	9	964.48656	114.72	FASEVSNVL	Q92783-2;Q92783	Q92783-2	STAM	Signal transducing adapter molecule 1
24.227	24.08245	23.84105	NaN	NaN	NaN	27.63194	27.29211	27.44459	26.13212	26.26901	25.99053	NaN	NaN	NaN	9	998.56615	143.11	FASGLIHRV	Q8N6L1;Q8N6L1-2	Q8N6L1	KRTCAP2	Keratinocyte-associated protein 2
26.10199	26.15698	25.79514	24.53807	29.95712	25.56133	27.58721	27.28056	27.58706	28.07005	27.98896	27.92048	25.26882	25.32512	25.01009	9	971.47125	132.09	FASHVSPEV	Q9NP61-2;Q9NP61	Q9NP61-2	ARFGAP3	ADP-ribosylation factor GTPase-activating protein 3
NaN	NaN	NaN	NaN	NaN	NaN	24.30013	24.19543	NaN	NaN	NaN	NaN	NaN	NaN	NaN	9	999.57532	103.28	FASTILHLV	P61803	P61803	DAD1	Dolichyl-diphosphooligosaccharide--protein glycosyltransferase subunit DAD1
NaN	NaN	NaN	NaN	NaN	NaN	NaN	NaN	NaN	NaN	NaN	NaN	25.73717	25.62109	25.29067	9	977.49707	114.19	FAVGSFHTL	Q9P2H3-2;Q9P2H3;Q9P2H3-3	Q9P2H3-2	IFT80	Intraflagellar transport protein 80 homolog
24.94351	25.13508	24.54103	28.9662	29.38948	29.51332	26.44999	26.03179	25.94306	26.77568	26.74766	26.92162	28.68251	28.8947	NaN	9	1028.5767	137.14	FAVISRHSL	P33527-5;P33527-2;P33527-3;P33527;P33527-9;P33527-8;P33527-6;P33527-7;P33527-4	P33527-5	ABCC1	Multidrug resistance-associated protein 1
NaN	NaN	NaN	26.74227	27.08385	26.82917	NaN	NaN	NaN	NaN	NaN	NaN	27.18952	27.27595	26.81213	9	1013.4818	132.72	FAVPESDHL	Q92620-2;Q92620	Q92620-2	DHX38	Pre-mRNA-splicing factor ATP-dependent RNA helicase PRP16
NaN	NaN	NaN	26.90495	26.24965	27.07419	NaN	NaN	NaN	NaN	NaN	NaN	27.46061	26.99604	26.63782	9	1090.4971	131.06	FAYDGKDYL	P13747	P13747	HLA-E	HLA class I histocompatibility antigen, alpha chain E
NaN	NaN	NaN	29.72889	29.04685	28.68712	NaN	NaN	NaN	NaN	NaN	NaN	29.3018	28.76607	28.27884	11	1304.6289	120.31	FAYDGKDYLTL	P13747	P13747	HLA-E	HLA class I histocompatibility antigen, alpha chain E
NaN	NaN	NaN	25.99766	25.30191	25.36653	NaN	NaN	NaN	NaN	NaN	NaN	NaN	NaN	NaN	11	1380.5874	119.17	FAYDPSNYEYL	Q9H6L4;Q9H6L4-2	Q9H6L4	ARMC7	Armadillo repeat-containing protein 7
NaN	NaN	NaN	25.17714	25.88651	25.41064	NaN	NaN	NaN	NaN	NaN	NaN	NaN	NaN	NaN	9	914.4134	111.73	FAYGSGNSL	Q5TGY3	Q5TGY3	AHDC1	AT-hook DNA-binding motif-containing protein 1
NaN	NaN	NaN	NaN	24.37749	24.34976	NaN	NaN	NaN	NaN	NaN	NaN	NaN	NaN	NaN	14	1470.6701	106.6	FAYMPPTSEAASSL	O15533-2;O15533;O15533-3;O15533-4	O15533-2	TAPBP	Tapasin
NaN	NaN	NaN	26.32876	25.43895	25.6238	NaN	NaN	NaN	NaN	NaN	NaN	NaN	NaN	NaN	9	1112.6019	111.28	FAYPAIRYL	P51398-2;P51398-3;P51398	P51398-2	DAP3	28S ribosomal protein S29, mitochondrial
NaN	NaN	NaN	24.99434	25.21679	24.16139	NaN	NaN	NaN	NaN	NaN	NaN	NaN	NaN	NaN	9	1046.4855	131.03	FCKKSGQSY	Q96S55-4;Q96S55-3;Q96S55-2;Q96S55	Q96S55-4	WRNIP1	ATPase WRNIP1
NaN	25.2492	25.36018	NaN	NaN	NaN	NaN	NaN	NaN	NaN	NaN	NaN	NaN	NaN	NaN	9	1056.5128	116.25	FDKTFEISA	Q9UH65	Q9UH65	SWAP70	Switch-associated protein 70
NaN	NaN	NaN	NaN	NaN	NaN	NaN	NaN	NaN	NaN	NaN	NaN	24.31417	23.28898	22.97453	16	1804.75	80.69	FDNQIHEADTTENQSG	P05023-3;P05023-4;P05023;P05023-2	P05023-3	ATP1A1	Sodium/potassium-transporting ATPase subunit alpha-1
NaN	NaN	NaN	26.6637	27.10909	27.13536	NaN	NaN	NaN	NaN	NaN	NaN	25.23045	24.95043	24.76436	9	958.43961	137.18	FEADPPGQV	O43598	O43598	DNPH1	2-deoxynucleoside 5-phosphate N-hydrolase 1
NaN	NaN	NaN	26.87947	27.46225	27.62874	NaN	NaN	NaN	NaN	NaN	NaN	24.735	25.01665	24.56174	10	1029.4767	118.32	FEADPPGQVA	O43598	O43598	DNPH1	2-deoxynucleoside 5-phosphate N-hydrolase 1
NaN	NaN	NaN	25.36202	26.26155	25.93312	NaN	NaN	NaN	NaN	NaN	NaN	NaN	NaN	NaN	10	1123.5662	125.47	FEANFGKIQA	Q49AM1	Q49AM1	MTERF2	Transcription termination factor 2, mitochondrial
NaN	NaN	NaN	25.44579	25.84041	25.61226	NaN	NaN	NaN	NaN	NaN	NaN	NaN	NaN	NaN	9	887.43888	101.69	FEAPSPLGA	Q9Y5P8;Q9Y5P8-2	Q9Y5P8	PPP2R3B	Serine/threonine-protein phosphatase 2A regulatory subunit B subunit beta
NaN	NaN	NaN	NaN	NaN	NaN	NaN	NaN	NaN	NaN	NaN	NaN	23.92606	24.12802	23.12394	15	1516.7886	95.417	FEAQGALANIAVDKA	P01903	P01903	HLA-DRA	HLA class II histocompatibility antigen, DR alpha chain
24.20411	NaN	NaN	NaN	NaN	NaN	NaN	NaN	NaN	NaN	NaN	NaN	NaN	NaN	NaN	9	1136.5767	101.33	FEARFFHLA	Q13347	Q13347	EIF3I	Eukaryotic translation initiation factor 3 subunit I
NaN	NaN	NaN	28.37646	28.8035	29.25932	25.31614	25.34208	24.88925	26.41214	26.00853	25.54948	28.78341	28.61586	28.32273	9	1044.4764	129.72	FEFDTKTSA	Q9Y5K5-2;Q9Y5K5-4;Q9Y5K5-3;Q9Y5K5	Q9Y5K5-2	UCHL5	Ubiquitin carboxyl-terminal hydrolase isozyme L5
NaN	NaN	NaN	27.97727	26.86891	26.23615	24.45576	24.62059	24.27696	25.84498	24.80218	25.14709	NaN	NaN	NaN	9	1189.5655	114.5	FEFEYQTKV	P08243-3;P08243-2;P08243	P08243-3	ASNS	Asparagine synthetase [glutamine-hydrolyzing]
NaN	NaN	NaN	24.77545	24.49589	23.69838	NaN	NaN	NaN	NaN	NaN	NaN	NaN	NaN	NaN	9	1051.4723	127.68	FEHKGYSNA	Q9P2Y5	Q9P2Y5	UVRAG	UV radiation resistance-associated gene protein
27.90311	27.8705	27.51043	26.34015	25.6448	26.62519	29.16909	29.04028	29.09592	NaN	NaN	NaN	NaN	NaN	NaN	9	1018.5084	129.38	FEIPTGREA	Q9P2A4-2;Q9P2A4	Q9P2A4-2	ABI3	ABI gene family member 3
NaN	NaN	NaN	26.89977	27.03465	26.72507	NaN	NaN	NaN	NaN	NaN	NaN	26.97564	27.13829	26.5145	9	1011.5025	114.78	FEKAYQVGA	Q86V86	Q86V86	PIM3	Serine/threonine-protein kinase pim-3
NaN	NaN	NaN	26.57281	27.05403	27.06044	23.74755	23.71942	23.64339	23.89708	24.32059	24.45306	27.53482	27.58957	27.39436	10	1258.6234	117.31	FEKDFKEVFA	Q9H930-2;Q9H930	Q9H930-2	SP140L	Nuclear body protein SP140-like protein
NaN	NaN	NaN	24.03347	24.52367	24.85524	NaN	NaN	NaN	NaN	NaN	NaN	24.35871	24.23206	23.92298	10	1257.6394	135.63	FEKNFKEVFA	Q13342-6;Q13342-5;Q13342;Q13342-3	Q13342-6	SP140	Nuclear body protein SP140
NaN	NaN	NaN	24.30696	NaN	23.61122	NaN	NaN	NaN	NaN	NaN	NaN	25.09071	24.99826	24.54916	9	962.47091	114.99	FEKPDSVAA	Q9BU19-3;Q9BU19-2;Q9BU19;Q9BU19-5	Q9BU19-3	ZNF692	Zinc finger protein 692
NaN	NaN	NaN	27.84278	27.75398	27.40276	NaN	NaN	NaN	25.15074	24.92769	24.61229	NaN	NaN	NaN	9	978.42292	110.55	FEKSGHCTA	Q06203	Q06203	PPAT	Amidophosphoribosyltransferase
NaN	NaN	NaN	28.57427	28.83162	28.69783	25.84086	25.92286	25.62112	26.54673	26.46803	26.58592	24.42252	24.2548	23.697	9	1022.5437	136.75	FEKVFSIGP	P14868-2;P14868	P14868-2	DARS	Aspartate--tRNA ligase, cytoplasmic
26.05389	25.89261	25.63614	30.13198	30.298	30.23409	27.40682	27.03076	27.37127	28.11689	28.08978	27.98104	26.12784	26.13985	26.01193	9	1039.4723	161.28	FERAFDQGA	Q9UDW1-2;Q9UDW1	Q9UDW1-2	UQCR10	Cytochrome b-c1 complex subunit 9
NaN	NaN	NaN	27.71862	27.86933	27.92093	NaN	NaN	NaN	NaN	NaN	NaN	26.8797	27.01882	26.65717	9	1112.5138	106.91	FERDAFDTL	Q9HBI1-3;Q9HBI1;Q9HBI1-2	Q9HBI1-3	PARVB	Beta-parvin
NaN	NaN	NaN	NaN	NaN	NaN	NaN	NaN	NaN	23.96005	24.23125	24.09458	NaN	NaN	NaN	9	1168.5877	96.027	FERINTVQY	Q96AP4	Q96AP4	ZUFSP	Zinc finger with UFM1-specific peptidase domain protein
NaN	NaN	NaN	NaN	NaN	NaN	23.44506	23.9061	24.10996	NaN	NaN	NaN	NaN	NaN	NaN	9	1198.5982	106.93	FERKNITEY	P46063	P46063	RECQL	ATP-dependent DNA helicase Q1
NaN	NaN	NaN	30.65915	30.93431	30.8473	NaN	NaN	NaN	NaN	NaN	NaN	24.94878	24.25046	23.7602	10	1192.5877	141.02	FERPEGFLQA	Q7Z401;Q7Z401-2	Q7Z401	DENND4A	C-myc promoter-binding protein
NaN	NaN	NaN	25.61265	26.19732	25.47352	NaN	NaN	NaN	NaN	NaN	NaN	NaN	NaN	NaN	9	1010.5033	78.377	FERTTSISA	Q8TAP6-2;Q8TAP6	Q8TAP6-2	CEP76	Centrosomal protein of 76 kDa
23.8691	23.73407	23.56104	27.64568	27.34562	27.32775	25.43148	24.78606	25.37964	NaN	NaN	NaN	27.64526	27.66092	27.56144	9	941.4243	167.82	FESHPAPSA	P55786-2;P55786	P55786-2	NPEPPS	Puromycin-sensitive aminopeptidase
NaN	NaN	NaN	NaN	NaN	25.8889	NaN	NaN	NaN	NaN	NaN	NaN	26.18701	25.84376	25.54646	9	945.4556	133.47	FESSGIHVA	P27708	P27708	CAD	CAD protein;Glutamine-dependent carbamoyl-phosphate synthase;Aspartate carbamoyltransferase;Dihydroorotase
NaN	NaN	NaN	27.19263	27.02538	27.5062	NaN	NaN	NaN	NaN	NaN	NaN	NaN	NaN	NaN	9	1111.4822	147.69	FETEFNTQP	Q9H6K1-2;Q9H6K1	Q9H6K1-2	C6orf106	Uncharacterized protein C6orf106
NaN	NaN	NaN	23.27299	23.34652	23.16884	NaN	NaN	NaN	NaN	NaN	NaN	NaN	NaN	NaN	11	1202.6448	131.06	FEVGPPAFRIA	P51587	P51587	BRCA2	Breast cancer type 2 susceptibility protein
NaN	NaN	NaN	NaN	NaN	NaN	NaN	NaN	NaN	NaN	NaN	NaN	24.64828	25.0625	24.28623	9	974.47091	98.904	FEVQVGPEA	O75369-5;O75369-4;O75369-7;O75369-6;O75369-3;O75369-2;O75369-9;O75369;O75369-8	O75369-5	FLNB	Filamin-B
NaN	NaN	NaN	25.55874	24.10653	24.21904	NaN	NaN	NaN	NaN	NaN	NaN	NaN	NaN	NaN	9	1179.5713	142.79	FEWTFPTRP	Q9C0C2	Q9C0C2	TNKS1BP1	182 kDa tankyrase-1-binding protein
NaN	NaN	NaN	NaN	NaN	23.9304	NaN	NaN	NaN	NaN	NaN	NaN	NaN	NaN	NaN	9	1055.4924	110.38	FEYDGKINA	Q9BYT8	Q9BYT8	NLN	Neurolysin, mitochondrial
NaN	NaN	NaN	25.16603	25.41519	25.20288	NaN	NaN	NaN	NaN	NaN	NaN	NaN	NaN	NaN	12	1318.6306	79.489	FEYGQVNHALAA	Q9BSJ2-3;Q9BSJ2;Q9BSJ2-4	Q9BSJ2-3	TUBGCP2	Gamma-tubulin complex component 2
NaN	NaN	NaN	27.01436	27.05497	26.73454	NaN	23.66915	24.21319	24.23294	24.05151	24.45764	27.01414	27.37873	27.24472	11	1326.584	156.83	FEYNPRNTSEA	Q9NRL2-2;Q9NRL2	Q9NRL2-2	BAZ1A	Bromodomain adjacent to zinc finger domain protein 1A
NaN	NaN	NaN	27.50658	27.89412	27.9169	NaN	NaN	NaN	NaN	NaN	NaN	NaN	NaN	NaN	9	1112.5502	121.09	FEYSIRTTP	Q9P2G9-2;Q9P2G9	Q9P2G9-2	KLHL8	Kelch-like protein 8
NaN	NaN	NaN	26.05976	26.90885	22.07444	NaN	NaN	NaN	NaN	NaN	NaN	NaN	NaN	NaN	9	1030.5018	105.2	FGCPNPRQL	Q13946-3;Q13946	Q13946-3	PDE7A	High affinity cAMP-specific 3,5-cyclic phosphodiesterase 7A
NaN	NaN	NaN	NaN	NaN	NaN	24.20023	24.0899	24.1747	21.60969	21.85844	24.59451	NaN	NaN	NaN	9	905.4243	117.7	FGHSSTSAL	Q7Z6Z7-2;Q7Z6Z7-3;Q7Z6Z7	Q7Z6Z7-2	HUWE1	E3 ubiquitin-protein ligase HUWE1
25.85384	25.48922	25.24507	NaN	NaN	NaN	26.75175	26.79166	26.41374	26.97476	27.22057	27.36745	NaN	NaN	NaN	9	1016.5291	129.42	FGIDRPAEL	Q8IWZ8	Q8IWZ8	SUGP1	SURP and G-patch domain-containing protein 1
NaN	NaN	NaN	NaN	NaN	NaN	NaN	NaN	NaN	NaN	NaN	NaN	27.03034	26.82893	26.7252	9	910.4661	104.21	FGKAPGTPH	Q07020;Q07020-2	Q07020	RPL18	60S ribosomal protein L18
23.19295	22.52609	22.62149	NaN	NaN	NaN	NaN	NaN	NaN	NaN	NaN	NaN	NaN	NaN	NaN	13	1492.8654	64.65	FGKLYSILKIQSP	P04114	P04114	APOB	Apolipoprotein B-100;Apolipoprotein B-48
22.90716	23.19459	23.08297	NaN	27.42598	27.34832	24.40737	NaN	24.35783	25.06044	25.03846	25.2173	28.17688	27.93904	27.65928	9	1071.5025	138.07	FHYGSVVTY	P17927;Q2VPA4-3;Q2VPA4	P17927	CR1;CR1L	Complement receptor type 1;Complement component receptor 1-like protein
NaN	NaN	NaN	NaN	NaN	NaN	NaN	NaN	NaN	26.38883	25.49796	25.7196	NaN	NaN	NaN	9	1015.4797	117.16	FIADHCPTL	Q13098-5;Q13098;Q13098-7	Q13098-5	GPS1	COP9 signalosome complex subunit 1
NaN	NaN	NaN	26.8867	26.81495	26.69272	NaN	NaN	NaN	NaN	NaN	NaN	NaN	NaN	NaN	9	1070.5397	117.16	FIADQLDHL	Q9BQC6	Q9BQC6	MRPL57	Ribosomal protein 63, mitochondrial
NaN	NaN	NaN	NaN	24.84852	25.15831	NaN	NaN	NaN	NaN	NaN	NaN	25.66471	25.56822	25.31323	9	897.47085	138.48	FIAPSGHGL	Q16181-2;Q16181	Q16181-2	7-Sep	Septin-7
29.71101	29.59683	29.06746	32.78846	33.24672	33.36255	30.93719	30.73699	30.85185	31.15213	31.29159	31.26679	32.72755	32.67571	32.54167	9	941.49707	168.74	FIAPTGHSL	Q14141-2;Q14141-4;Q14141;Q14141-3;Q9NVA2;Q9NVA2-2	Q14141-2	SEPT6;SEPT11	Septin-6;Septin-11
23.68731	23.30257	22.97079	NaN	NaN	NaN	NaN	NaN	NaN	26.49849	25.97518	25.31772	NaN	NaN	NaN	9	1110.5597	132.57	FIFDEAEKL	Q9H497-3;Q9H497-2;Q9H497	Q9H497-3	TOR3A	Torsin-3A
NaN	NaN	NaN	26.17847	26.17691	26.47803	23.66177	23.49875	23.36266	24.39506	24.09257	24.35131	NaN	NaN	NaN	10	1193.6808	106.94	FIFEKKLAQA	Q86XL3;Q86XL3-2	Q86XL3	ANKLE2	Ankyrin repeat and LEM domain-containing protein 2
NaN	NaN	NaN	NaN	23.92633	23.54274	NaN	NaN	NaN	NaN	NaN	NaN	NaN	NaN	NaN	11	1306.7649	118.67	FIFEKKLAQAL	Q86XL3;Q86XL3-2	Q86XL3	ANKLE2	Ankyrin repeat and LEM domain-containing protein 2
NaN	NaN	NaN	26.36297	25.76802	25.56485	NaN	NaN	NaN	NaN	NaN	NaN	NaN	NaN	NaN	9	1139.5863	133.12	FIFETQDKL	Q9Y4L1	Q9Y4L1	HYOU1	Hypoxia up-regulated protein 1
24.01606	22.37361	24.04285	29.65739	28.63256	28.17755	25.58809	25.76132	25.34821	27.2238	26.50779	26.4805	28.46517	28.33862	27.61856	11	1364.6401	117.81	FIFREGDGVYY	Q8N7H5-3;Q8N7H5;Q8N7H5-2	Q8N7H5-3	PAF1	RNA polymerase II-associated factor 1 homolog
NaN	NaN	NaN	25.89585	25.46357	25.34986	NaN	NaN	NaN	NaN	NaN	NaN	25.63032	25.58972	24.61274	9	1107.5237	171.47	FIFSDTHEL	Q9UKK3	Q9UKK3	PARP4	Poly [ADP-ribose] polymerase 4
NaN	NaN	NaN	NaN	NaN	NaN	NaN	NaN	NaN	26.43129	26.35577	26.614	NaN	NaN	NaN	10	1169.5717	106.6	FIIDTRDAGY	P21333-2;P21333	P21333-2	FLNA	Filamin-A
NaN	NaN	NaN	NaN	23.21981	22.79954	NaN	NaN	NaN	NaN	NaN	NaN	NaN	NaN	NaN	13	1396.6987	94.465	FIIDTRDAGYGGL	P21333-2;P21333	P21333-2	FLNA	Filamin-A
NaN	NaN	NaN	NaN	NaN	NaN	NaN	NaN	NaN	NaN	NaN	NaN	25.10765	NaN	24.42201	9	1056.5968	102.72	FIIISSQHL	Q9UBD5-3;Q9UBD5;Q9UBD5-2	Q9UBD5-3	ORC3	Origin recognition complex subunit 3
NaN	NaN	NaN	26.36334	26.21571	25.94541	24.23601	NaN	23.2384	24.04768	24.42092	23.55918	24.98507	25.25144	24.86952	10	1254.6972	146.58	FIIKHELENL	Q9NW15-3;Q9NW15-5;Q9NW15;Q9NW15-2	Q9NW15-3	ANO10	Anoctamin-10
NaN	NaN	NaN	NaN	NaN	NaN	NaN	NaN	NaN	NaN	NaN	NaN	28.08497	28.33142	28.25813	9	1031.6015	96.492	FIINGIEKV	Q9H9Y6-5;Q9H9Y6-2;Q9H9Y6;Q9H9Y6-3	Q9H9Y6-5	POLR1B	DNA-directed RNA polymerase I subunit RPA2
NaN	NaN	NaN	NaN	NaN	NaN	26.02001	25.96071	26.16392	26.23155	26.74612	26.36911	NaN	NaN	NaN	9	1059.6553	93.561	FIIRGLRSV	P01909	P01909	HLA-DQA1	HLA class II histocompatibility antigen, DQ alpha 1 chain
NaN	NaN	NaN	NaN	NaN	NaN	26.32246	25.90164	25.76261	26.69418	26.62031	NaN	NaN	NaN	NaN	9	1047.6077	113.26	FIISRTQAL	Q92973-3;Q92973-2;Q92973	Q92973-3	TNPO1	Transportin-1
NaN	NaN	NaN	25.28175	24.83971	24.0456	27.25061	27.48385	27.65048	NaN	NaN	NaN	25.0486	25.32882	24.99779	9	1016.4815	126.62	FIKDGSSTY	Q5TEJ8-6;Q5TEJ8-3;Q5TEJ8-5;Q5TEJ8	Q5TEJ8-6	THEMIS2	Protein THEMIS2
NaN	NaN	NaN	27.67277	27.81806	27.68305	24.57364	24.21719	24.22089	25.18446	25.30549	25.19178	NaN	NaN	NaN	9	1063.5485	128.69	FIMDRAQAL	O14787-2;O14787	O14787-2	TNPO2	Transportin-2
NaN	NaN	NaN	26.29019	23.54298	NaN	NaN	NaN	NaN	NaN	NaN	NaN	NaN	NaN	NaN	9	1168.5877	102.95	FINREITNY	Q96HI0-2;Q96HI0	Q96HI0-2	SENP5	Sentrin-specific protease 5
NaN	NaN	NaN	NaN	NaN	NaN	24.73949	24.29467	24.38752	NaN	NaN	NaN	NaN	NaN	NaN	9	941.49707	104.11	FIPATGHSL	Q9UHD8-4;Q9UHD8-9;Q9UHD8-3;Q9UHD8-8;Q9UHD8-7;Q9UHD8-2;Q9UHD8-5;Q9UHD8	Q9UHD8-4	9-Sep	Septin-9
NaN	NaN	NaN	NaN	NaN	NaN	25.73722	25.35219	24.56471	25.68437	25.84714	25.73299	NaN	NaN	NaN	9	1114.6539	82.279	FIPKFITHL	Q5VIR6-2;Q5VIR6;Q5VIR6-4	Q5VIR6-2	VPS53	Vacuolar protein sorting-associated protein 53 homolog
NaN	NaN	NaN	27.01137	27.57607	27.3946	NaN	NaN	NaN	24.37809	24.63716	24.28595	27.47738	27.40852	27.28842	9	1134.571	122.13	FIRPVDPEY	Q8IX18-4;Q8IX18-3;Q8IX18-2;Q8IX18	Q8IX18-4	DHX40	Probable ATP-dependent RNA helicase DHX40
NaN	NaN	NaN	NaN	NaN	NaN	NaN	26.26513	24.19865	NaN	24.74991	24.72177	NaN	NaN	NaN	10	1077.5342	128.57	FISDIANDAL	Q12962	Q12962	TAF10	Transcription initiation factor TFIID subunit 10
25.31603	25.04718	24.93067	27.11347	27.91285	27.76053	26.70319	26.43759	26.50945	27.18272	27.25142	27.25755	29.90211	29.96705	29.74241	9	1162.5771	107.9	FISEFEHRV	Q9UNM6	Q9UNM6	PSMD13	26S proteasome non-ATPase regulatory subunit 13
NaN	NaN	NaN	25.70643	24.26728	24.29957	NaN	NaN	NaN	NaN	NaN	NaN	NaN	NaN	NaN	9	1098.6073	129.39	FISEIIHQL	Q9C040;Q9C040-2	Q9C040	TRIM2	Tripartite motif-containing protein 2
NaN	NaN	NaN	NaN	NaN	NaN	NaN	NaN	NaN	NaN	NaN	NaN	23.90665	24.32389	22.93058	9	1094.5496	122.52	FITEDKTEL	Q63HN8;Q63HN8-4	Q63HN8	RNF213	E3 ubiquitin-protein ligase RNF213
NaN	NaN	NaN	24.91031	25.42217	25.24829	NaN	NaN	NaN	NaN	NaN	NaN	NaN	NaN	NaN	9	971.50763	108.24	FITPTGHSL	Q92599-3;Q92599-2;Q92599-4;Q92599	Q92599-3	8-Sep	Septin-8
23.66893	23.21945	22.96735	28.23183	27.94843	27.8047	24.89416	24.98076	24.66833	25.26112	25.3681	25.48686	27.66425	27.68646	26.94235	9	1145.6445	150.84	FIVEEIQRI	Q9Y5W7-2;Q9Y5W7-3;Q9Y5W7-4;Q9Y5W7	Q9Y5W7-2	SNX14	Sorting nexin-14
NaN	NaN	NaN	28.04406	26.14379	26.20204	NaN	NaN	NaN	NaN	NaN	NaN	NaN	NaN	NaN	9	1099.5914	97.071	FIVHTIEEI	O43707-3;O43707-2;O43707;P12814-2;P12814;P12814-3;P12814-4	O43707-3	ACTN4;ACTN1	Alpha-actinin-4;Alpha-actinin-1
NaN	NaN	NaN	26.04564	NaN	NaN	NaN	NaN	NaN	NaN	NaN	NaN	NaN	NaN	NaN	11	1300.634	107.9	FIYNPTTGEFL	P54709	P54709	ATP1B3	Sodium/potassium-transporting ATPase subunit beta-3
NaN	NaN	NaN	NaN	25.025	25.20896	NaN	NaN	NaN	NaN	NaN	NaN	NaN	NaN	NaN	9	1045.6172	136.33	FLADIVQKL	Q9NZJ4-2;Q9NZJ4	Q9NZJ4-2	SACS	Sacsin
NaN	NaN	NaN	22.71885	22.89217	22.09992	NaN	NaN	NaN	NaN	NaN	NaN	NaN	NaN	NaN	12	1353.6929	88.948	FLADPDTVNHLL	Q9Y5W7-2;Q9Y5W7-3;Q9Y5W7-4;Q9Y5W7	Q9Y5W7-2	SNX14	Sorting nexin-14
23.64064	23.65829	23.41002	NaN	NaN	NaN	NaN	26.88704	26.20751	26.91991	27.61716	27.30443	NaN	NaN	NaN	11	1107.5601	117.93	FLADPSAFVAA	P05388-2;Q8NHW5;P05388	P05388-2	RPLP0;RPLP0P6	60S acidic ribosomal protein P0;60S acidic ribosomal protein P0-like
NaN	NaN	NaN	27.8864	28.0872	27.96257	25.45516	25.33023	NaN	NaN	NaN	NaN	NaN	NaN	NaN	10	1139.5975	109.48	FLAEHPNVTL	Q8IUX4;Q96AK3	Q8IUX4	APOBEC3F;APOBEC3D	DNA dC->dU-editing enzyme APOBEC-3F;DNA dC->dU-editing enzyme APOBEC-3D
NaN	NaN	NaN	27.27275	27.0704	27.0086	25.12333	25.12711	24.60371	NaN	25.12943	24.8098	NaN	NaN	NaN	11	1247.7125	168.74	FLASESLIKQI	P62906	P62906	RPL10A	60S ribosomal protein L10a
NaN	NaN	NaN	24.95149	24.92479	24.28093	23.0219	23.76142	23.4008	24.11331	24.08966	23.38073	25.08351	25.64312	24.6188	14	1940.9057	212.24	FLDRYFYNQEEYVR	Q30134;P20039	Q30134	HLA-DRB1	HLA class II histocompatibility antigen, DRB1-8 beta chain;HLA class II histocompatibility antigen, DRB1-11 beta chain
NaN	NaN	NaN	25.07545	25.08752	25.02327	NaN	NaN	NaN	NaN	NaN	NaN	NaN	NaN	NaN	10	1165.6019	122.52	FLFGEEPSKL	Q86XL3;Q86XL3-3	Q86XL3	ANKLE2	Ankyrin repeat and LEM domain-containing protein 2
NaN	NaN	NaN	24.80262	24.62951	24.11537	NaN	NaN	NaN	NaN	NaN	NaN	NaN	NaN	NaN	9	966.5287	114.6	FLFGSIRGA	Q9P0J6	Q9P0J6	MRPL36	39S ribosomal protein L36, mitochondrial
NaN	NaN	NaN	NaN	NaN	NaN	NaN	NaN	NaN	NaN	NaN	NaN	25.15337	25.4742	25.0719	16	1921.101	164.15	FLGRYALLRKSKERQG	O43286	O43286	B4GALT5	Beta-1,4-galactosyltransferase 5
NaN	NaN	NaN	25.02263	25.52776	25.07598	NaN	NaN	NaN	NaN	NaN	NaN	NaN	NaN	NaN	9	1035.5614	134.44	FLHNKGIAH	Q9HBH9-2;Q9HBH9	Q9HBH9-2	MKNK2	MAP kinase-interacting serine/threonine-protein kinase 2
NaN	NaN	NaN	23.40171	23.25106	22.65814	NaN	NaN	NaN	NaN	NaN	NaN	24.16783	24.11926	23.89227	10	1309.7507	154.12	FLIKRNKQTY	P46779;P46779-2;P46779-3;P46779-4;P46779-5	P46779	RPL28	60S ribosomal protein L28
26.69843	25.95511	26.56741	30.53399	23.17714	29.14996	27.28189	27.43952	26.9157	27.55669	27.42093	27.14112	24.41151	23.91013	29.00758	9	1106.5972	160.75	FLIRESETL	P07948-2;P07948	P07948-2	LYN	Tyrosine-protein kinase Lyn
NaN	NaN	NaN	NaN	NaN	NaN	NaN	NaN	NaN	24.39878	NaN	NaN	NaN	NaN	NaN	9	1083.6328	130.05	FLITILDHL	Q13614-2;Q13614;Q13613-2;Q13613	Q13614-2	MTMR2;MTMR1	Myotubularin-related protein 2;Myotubularin-related protein 1
NaN	NaN	NaN	NaN	NaN	NaN	NaN	NaN	NaN	NaN	NaN	NaN	24.41119	24.18336	23.5354	11	1284.6602	92.439	FLKGSTLEEVY	Q07864	Q07864	POLE	DNA polymerase epsilon catalytic subunit A
NaN	NaN	NaN	24.54156	25.26488	NaN	NaN	NaN	NaN	NaN	NaN	NaN	NaN	NaN	NaN	9	1146.6397	107.15	FLKNEVERL	Q16204	Q16204	CCDC6	Coiled-coil domain-containing protein 6
NaN	NaN	NaN	27.14744	NaN	NaN	NaN	NaN	NaN	NaN	NaN	NaN	NaN	NaN	NaN	9	1090.6023	116.88	FLKNQLESL	L0R6Q1	L0R6Q1	SLC35A4
NaN	NaN	NaN	25.25003	25.25879	24.9345	NaN	NaN	NaN	NaN	NaN	NaN	NaN	NaN	NaN	9	1153.5292	118.32	FLKPEDENY	Q96RL7-4;Q96RL7-2;Q96RL7-3;Q96RL7	Q96RL7-4	VPS13A	Vacuolar protein sorting-associated protein 13A
NaN	NaN	NaN	NaN	NaN	NaN	25.27434	25.1141	25.39149	25.58294	25.61015	25.58023	NaN	NaN	NaN	9	1129.5478	107.29	FLMKNSDLY	Q8NEM2	Q8NEM2	SHCBP1	SHC SH2 domain-binding protein 1
NaN	NaN	NaN	22.80603	20.66995	21.1781	NaN	NaN	NaN	NaN	NaN	NaN	NaN	NaN	NaN	9	1142.5794	132.08	FLMRVLDSY	P0C1Z6	P0C1Z6	TFPT	TCF3 fusion partner
NaN	NaN	NaN	NaN	NaN	NaN	NaN	NaN	NaN	25.14973	25.04339	25.11637	NaN	NaN	NaN	9	1011.5389	98.458	FLNKASAVY	Q5VWZ2-2;Q5VWZ2	Q5VWZ2-2	LYPLAL1	Lysophospholipase-like protein 1
NaN	NaN	NaN	27.80931	27.72468	26.97038	NaN	NaN	NaN	25.07366	24.17204	24.71329	NaN	NaN	NaN	9	1015.4433	99.384	FLPDGCDHL	Q8TEQ6	Q8TEQ6	GEMIN5	Gem-associated protein 5
24.61409	24.6753	24.21408	NaN	NaN	NaN	25.79335	25.77826	25.51494	25.9317	25.87725	26.16798	29.33905	29.41438	29.29673	9	1015.5702	125.01	FLPEGVNKL	Q5VWP2	Q5VWP2	FAM46C	Protein FAM46C
NaN	NaN	NaN	25.08371	25.49079	25.03133	NaN	NaN	NaN	NaN	NaN	NaN	NaN	NaN	NaN	9	1170.6873	99.139	FLPELQRRL	Q7Z6J4	Q7Z6J4	FGD2	FYVE, RhoGEF and PH domain-containing protein 2
NaN	NaN	NaN	23.14698	22.15829	23.37279	NaN	NaN	NaN	NaN	NaN	NaN	NaN	NaN	NaN	9	1014.6114	132.96	FLPLIVNTV	Q709C8-4;Q709C8-2;Q709C8-3;Q709C8	Q709C8-4	VPS13C	Vacuolar protein sorting-associated protein 13C
NaN	NaN	NaN	27.24036	27.35102	27.06866	24.66449	24.17219	23.49826	24.56063	24.67896	24.80326	NaN	NaN	NaN	9	1038.5862	104.76	FLPTLLHQA	Q15067-3;Q15067-2	Q15067-3	ACOX1	Peroxisomal acyl-coenzyme A oxidase 1
NaN	NaN	NaN	26.39674	26.79835	27.04531	NaN	NaN	NaN	24.26205	24.51129	24.50821	NaN	NaN	NaN	9	1111.6026	110.12	FLRDKIASY	Q6PJG6;Q6PJG6-3	Q6PJG6	BRAT1	BRCA1-associated ATM activator 1
NaN	NaN	NaN	NaN	NaN	NaN	NaN	NaN	NaN	NaN	NaN	NaN	23.71408	24.11918	23.84929	11	1416.6344	131.5	FLREQSQMDTY	Q96EQ0	Q96EQ0	SGTB	Small glutamine-rich tetratricopeptide repeat-containing protein beta
NaN	NaN	NaN	27.3928	25.56104	25.63777	NaN	NaN	NaN	NaN	NaN	NaN	26.30316	23.87802	24.13328	9	1077.5706	183.9	FLSELTQQL	P14174	P14174	MIF	Macrophage migration inhibitory factor
NaN	NaN	NaN	26.19858	26.30241	26.20918	NaN	NaN	NaN	NaN	NaN	NaN	NaN	NaN	NaN	9	1058.4855	120.49	FLSPVDNHM	Q9Y4A8	Q9Y4A8	NFE2L3	Nuclear factor erythroid 2-related factor 3
NaN	NaN	NaN	NaN	22.81677	22.39103	NaN	NaN	NaN	NaN	NaN	NaN	NaN	NaN	NaN	9	1019.5651	102.8	FLSSVIQNL	Q99460-2;Q99460	Q99460-2	PSMD1	26S proteasome non-ATPase regulatory subunit 1
NaN	NaN	NaN	26.74343	27.09517	26.81164	NaN	NaN	NaN	NaN	NaN	NaN	NaN	NaN	NaN	9	1095.5713	99.919	FLSTLEHHL	Q969V3-2;Q969V3	Q969V3-2	NCLN	Nicalin
NaN	NaN	NaN	24.51135	23.86268	23.82055	NaN	NaN	NaN	NaN	NaN	NaN	NaN	NaN	NaN	9	1085.5281	141.98	FLTEVTDVY	Q9BUN5;Q9BUN5-3	Q9BUN5	CCDC28B	Coiled-coil domain-containing protein 28B
25.32158	25.55166	24.7103	28.98272	29.04796	28.86417	26.47468	26.21954	25.90729	NaN	NaN	NaN	NaN	NaN	NaN	9	1083.6077	143	FLVQNIHTL	Q8TDN6	Q8TDN6	BRIX1	Ribosome biogenesis protein BRX1 homolog
NaN	NaN	NaN	25.43097	23.54675	23.87727	NaN	NaN	NaN	NaN	23.48136	22.56081	NaN	NaN	NaN	9	1041.6223	125.86	FLVTVIHTL	O60486	O60486	PLXNC1	Plexin-C1
NaN	NaN	NaN	25.69437	26.18287	26.12601	NaN	NaN	NaN	NaN	NaN	NaN	25.91873	26.11523	25.84137	11	1313.5564	148.04	FLYGDHDGEVY	A6NHR9;A6NHR9-2	A6NHR9	SMCHD1	Structural maintenance of chromosomes flexible hinge domain-containing protein 1
NaN	NaN	NaN	24.09136	NaN	NaN	NaN	NaN	NaN	NaN	NaN	NaN	NaN	NaN	NaN	24	2848.5083	109.85	FLYQQQGRLDKLTVTSQNLQLENL	P04233-2;P04233;P04233-3	P04233-2	CD74	HLA class II histocompatibility antigen gamma chain
NaN	NaN	NaN	24.68169	24.89125	24.42406	NaN	NaN	NaN	NaN	NaN	NaN	NaN	NaN	NaN	9	1099.5008	134.44	FMAQALQEY	O15372	O15372	EIF3H	Eukaryotic translation initiation factor 3 subunit H
NaN	NaN	NaN	28.37086	25.4914	24.23191	NaN	NaN	NaN	NaN	NaN	NaN	NaN	NaN	NaN	9	951.47355	113.85	FMATIAEGL	Q49A26-5;Q49A26-4;Q49A26-2;Q49A26-3;Q49A26	Q49A26-5	GLYR1	Putative oxidoreductase GLYR1
NaN	NaN	NaN	NaN	NaN	NaN	NaN	NaN	NaN	NaN	NaN	NaN	25.53321	25.86726	25.48339	11	1345.6224	114.89	FMKDTDSINLY	O14980	O14980	XPO1	Exportin-1
NaN	NaN	NaN	26.55188	26.32198	25.36135	24.54398	24.1715	25.21137	NaN	NaN	NaN	NaN	NaN	NaN	9	1093.5015	125.5	FMKPSHQGY	P17707	P17707	AMD1	S-adenosylmethionine decarboxylase proenzyme;S-adenosylmethionine decarboxylase alpha chain;S-adenosylmethionine decarboxylase beta chain
NaN	NaN	NaN	25.33112	24.73211	NaN	NaN	NaN	NaN	NaN	NaN	NaN	NaN	NaN	NaN	9	1108.5587	108.74	FMVDRLESL	Q9NZD8-2;Q9NZD8	Q9NZD8-2	SPG21	Maspardin
25.95547	25.23004	25.41409	29.63993	30.35878	29.96044	27.5223	27.09758	27.43157	27.79774	27.95427	27.81384	23.77254	23.77384	23.6075	9	1064.4597	164.72	FNDPNAKEM	Q96KR1	Q96KR1	ZFR	Zinc finger RNA-binding protein
NaN	NaN	NaN	24.96252	24.90555	24.62042	NaN	NaN	NaN	23.61459	NaN	NaN	24.3534	24.77329	23.88353	19	2096.0102	112.82	FPKPPSYNVATTLPSYDEA	Q9BT67	Q9BT67	NDFIP1	NEDD4 family-interacting protein 1
NaN	NaN	NaN	24.24692	NaN	NaN	NaN	NaN	NaN	NaN	NaN	NaN	NaN	NaN	NaN	14	1695.8178	229.75	FPNEFIVETKICQE	O43736-2;O43736	O43736-2	ITM2A	Integral membrane protein 2A
NaN	NaN	NaN	22.63903	NaN	NaN	NaN	NaN	NaN	NaN	NaN	NaN	NaN	NaN	NaN	15	1734.8829	171.49	FPNIGVEKFLELNSE	O14672	O14672	ADAM10	Disintegrin and metalloproteinase domain-containing protein 10
NaN	NaN	NaN	23.80558	24.176	23.42765	NaN	NaN	NaN	NaN	NaN	NaN	NaN	NaN	NaN	15	1788.9774	69.878	FPTWLKLDKKVSAQE	P15311	P15311	EZR	Ezrin
NaN	NaN	NaN	24.72744	24.92139	24.55045	NaN	NaN	NaN	NaN	NaN	NaN	NaN	NaN	NaN	10	1092.52	150.24	FQADVSEARA	Q92506	Q92506	HSD17B8	Estradiol 17-beta-dehydrogenase 8
NaN	NaN	NaN	28.15224	24.54085	27.65274	23.99222	24.20598	23.93652	22.34551	NaN	NaN	NaN	NaN	NaN	9	1049.5216	167.9	FQAEIAQLM	P07900;P07900-2;Q14568;P08238;Q58FF8	P08238	HSP90AA1;HSP90AA2P;HSP90AB1;HSP90AB2P	Heat shock protein HSP 90-alpha;Heat shock protein HSP 90-alpha A2;Heat shock protein HSP 90-beta;Putative heat shock protein HSP 90-beta 2
NaN	NaN	NaN	25.91424	25.48508	25.13571	NaN	NaN	NaN	NaN	NaN	NaN	NaN	NaN	NaN	9	1108.5665	139.97	FQAELRQAF	Q9Y675	Q9Y675	SNURF	SNRPN upstream reading frame protein
NaN	NaN	NaN	NaN	NaN	NaN	NaN	NaN	NaN	NaN	NaN	NaN	25.1801	25.12357	24.50936	9	1015.4797	118.33	FQAMGKTSF	Q49A26-5;Q49A26-4;Q49A26-2;Q49A26-3;Q49A26	Q49A26-5	GLYR1	Putative oxidoreductase GLYR1
NaN	NaN	NaN	24.52749	24.72234	24.54975	NaN	NaN	NaN	NaN	NaN	NaN	NaN	NaN	NaN	9	1028.4637	142.08	FQAPTMATY	Q9UH99;Q9UH99-2	Q9UH99	SUN2	SUN domain-containing protein 2
NaN	NaN	NaN	NaN	22.75507	23.36506	NaN	NaN	NaN	NaN	NaN	NaN	NaN	NaN	NaN	9	986.51853	81.784	FQAPVNIQA	Q9Y2K2-3;Q9Y2K2	Q9Y2K2-3	SIK3	Serine/threonine-protein kinase SIK3
NaN	NaN	NaN	25.5668	26.58162	26.26309	NaN	NaN	NaN	NaN	NaN	NaN	25.90598	25.98298	25.9136	9	1038.4506	150.35	FQATESDEL	Q13588;Q8TC17-2;Q8TC17	Q13588	GRAP;GRAPL	GRB2-related adapter protein;GRB2-related adapter protein-like
NaN	NaN	NaN	24.6848	24.76223	24.41054	NaN	NaN	NaN	NaN	NaN	NaN	24.54339	24.42554	24.17035	11	1241.6041	123.75	FQAVHVQGEDL	Q6ZS81-5;Q6ZS81-4;Q6ZS81	Q6ZS81-5	WDFY4	WD repeat- and FYVE domain-containing protein 4
NaN	NaN	NaN	26.75506	23.35111	23.2413	NaN	NaN	NaN	NaN	NaN	NaN	NaN	NaN	NaN	9	1219.5986	147.52	FQDEINWRL	P51784	P51784	USP11	Ubiquitin carboxyl-terminal hydrolase 11
NaN	NaN	NaN	24.85024	25.11192	25.05978	NaN	NaN	NaN	NaN	NaN	NaN	24.20605	24.45569	24.03221	9	1006.4607	131.27	FQEADSPTL	P26010-2;P26010	P26010-2	ITGB7	Integrin beta-7
NaN	NaN	NaN	23.90298	24.02876	24.04135	NaN	NaN	NaN	NaN	NaN	NaN	23.68699	23.59844	23.39414	11	1292.5997	117.01	FQGEDVENSRL	P55196-2;P55196-6;P55196-3;P55196-1;P55196;P55196-5	P55196-2	MLLT4	Afadin
NaN	NaN	NaN	23.28785	23.70567	23.64174	NaN	NaN	NaN	NaN	NaN	NaN	NaN	NaN	NaN	9	882.38718	107.19	FQGSPGGAY	Q13227-2;Q13227	Q13227-2	GPS2	G protein pathway suppressor 2
NaN	NaN	NaN	24.52528	24.91369	24.60224	NaN	NaN	NaN	NaN	NaN	NaN	24.64009	24.68971	24.17638	10	1235.5571	146.58	FQIDEDGWRA	P11047	P11047	LAMC1	Laminin subunit gamma-1
NaN	NaN	NaN	23.69562	NaN	NaN	NaN	NaN	NaN	NaN	NaN	NaN	NaN	NaN	NaN	11	1277.6139	131.06	FQIDSENEALL	Q86YN6-6;Q86YN6-5;Q86YN6-4;Q86YN6-2;Q86YN6-3;Q86YN6	Q86YN6-6	PPARGC1B	Peroxisome proliferator-activated receptor gamma coactivator 1-beta
NaN	NaN	NaN	25.73784	26.10081	26.12652	NaN	NaN	NaN	NaN	NaN	NaN	26.1315	26.03223	25.93134	10	1168.5877	142.79	FQIGQAKNTY	P32189-1;Q14409;P32189-2;P32189-4;P32189	P32189-1	GK;GK3P	Glycerol kinase;Putative glycerol kinase 3
NaN	NaN	NaN	25.45039	25.81083	25.63708	NaN	NaN	NaN	NaN	NaN	NaN	25.28185	25.10161	25.10977	9	1086.6186	125.58	FQIRNLPSL	Q8N999-3;Q8N999	Q8N999-3	C12orf29	Uncharacterized protein C12orf29
NaN	NaN	NaN	NaN	NaN	NaN	NaN	NaN	NaN	24.98811	NaN	24.95589	NaN	NaN	NaN	11	1235.655	103.8	FQKADGVPVYL	O14548	O14548	COX7A2L	Cytochrome c oxidase subunit 7A-related protein, mitochondrial
NaN	NaN	NaN	25.48784	25.74039	25.81296	NaN	NaN	NaN	NaN	NaN	NaN	25.71999	25.72728	25.33002	10	1168.5401	121.09	FQKEDSPATF	Q8TEY7-2;Q8TEY7	Q8TEY7-2	USP33	Ubiquitin carboxyl-terminal hydrolase 33
NaN	NaN	NaN	27.39067	28.02944	28.03957	24.8769	24.47327	24.65152	NaN	NaN	NaN	27.28798	27.51345	27.18395	11	1331.6034	116.73	FQKEDSPATFY	Q8TEY7-2;Q8TEY7	Q8TEY7-2	USP33	Ubiquitin carboxyl-terminal hydrolase 33
NaN	NaN	NaN	NaN	NaN	NaN	NaN	NaN	NaN	NaN	NaN	NaN	23.32017	24.44569	24.06571	9	1263.5924	94.662	FQKFQQEYF	Q86WX3	Q86WX3	RPS19BP1	Active regulator of SIRT1
NaN	NaN	NaN	NaN	NaN	NaN	25.31586	25.14791	25.02618	NaN	NaN	NaN	NaN	NaN	NaN	10	1168.5401	117.89	FQKGESPVDY	Q15084-3;Q15084;Q15084-4;Q15084-5;Q15084-2	Q15084-3	PDIA6	Protein disulfide-isomerase A6
NaN	NaN	NaN	NaN	NaN	NaN	NaN	NaN	NaN	NaN	NaN	NaN	25.37222	25.29754	24.99654	10	1241.6768	100.02	FQKKKNSVTY	Q6DN90-2;Q6DN90	Q6DN90-2	IQSEC1	IQ motif and SEC7 domain-containing protein 1
23.46014	23.18995	22.80884	27.26821	NaN	27.63762	NaN	NaN	NaN	24.855	25.22229	24.81015	27.60123	27.71947	27.34393	9	1151.6703	121.85	FQKKLFQTL	Q9BXW9-4;Q9BXW9-3;Q9BXW9;Q9BXW9-1	Q9BXW9-4	FANCD2	Fanconi anemia group D2 protein
26.37724	26.50774	26.04606	24.92967	26.22033	26.14538	27.65322	27.40154	27.32208	NaN	NaN	NaN	NaN	NaN	NaN	8	932.53312	147.34	FQKPISTL	P31689-2;P31689	P31689-2	DNAJA1	DnaJ homolog subfamily A member 1
24.30626	24.46145	24.23557	NaN	NaN	NaN	NaN	25.85217	25.86328	NaN	NaN	NaN	29.45505	29.46546	23.91898	9	1182.5921	140.98	FQKQLLEDY	Q8N1F7-2;Q8N1F7	Q8N1F7-2	NUP93	Nuclear pore complex protein Nup93
23.35259	23.48996	NaN	NaN	NaN	NaN	25.26084	24.98633	25.12758	25.84192	25.55289	25.4999	NaN	NaN	NaN	9	1159.555	122.74	FQKSYPEVY	Q8WUY9;Q8WUY9-2	Q8WUY9	DEPDC1B	DEP domain-containing protein 1B
NaN	NaN	NaN	NaN	NaN	NaN	24.02234	23.54851	24.08123	NaN	NaN	NaN	NaN	NaN	NaN	9	1081.5808	95.352	FQKVILDGY	Q7Z2F6;Q7Z2F6-2	Q7Z2F6	ZNF720	Putative protein ZNF720
NaN	NaN	NaN	24.37451	24.66058	24.37411	23.04654	23.24444	NaN	22.98722	23.66058	23.10509	25.0559	25.48213	24.51003	14	1545.7827	137.69	FQKWAAVVVPSGEE	P05534;P30447;P30455;P30443;P04439;P30464;P30685;P30491;P10319;Q29940;P30495;P30492;P18465;P30466;P30485;P30481;P30461;P18463;Q29718;P03989;P30488;P30487;P30483;P30490;P30498;P18464;P30484;P30510;P30508;Q29960-2;Q29960;P30505;P30504;P30501;Q9TNN7;Q29963;Q29865;P17693;P16188;P13747;P01893;Q07000	P05534	HLA-A;HLA-B;HLA-C;HLA-G;HLA-E;HLA-H	HLA class I histocompatibility antigen, A-24 alpha chain;HLA class I histocompatibility antigen, A-23 alpha chain;HLA class I histocompatibility antigen, A-36 alpha chain;HLA class I histocompatibility antigen, A-1 alpha chain;HLA class I histocompatibility antigen, A-3 alpha chain;HLA class I histocompatibility antigen, B-15 alpha chain;HLA class I histocompatibility antigen, B-35 alpha chain;HL…
NaN	NaN	NaN	24.63699	25.23513	24.50233	NaN	NaN	NaN	NaN	NaN	NaN	24.71921	25.00616	24.54433	15	1673.8413	103.91	FQKWAAVVVPSGEEQ	P05534;P30447;P30455;P30443;P04439;P30464;P30685;P30491;P10319;Q29940;P30495;P30492;P18465;P30466;P30485;P30481;P30461;P18463;Q29718;P03989;P30488;P30487;P30483;P30490;P30498;P18464;P30484;P30510;P30508;Q29960-2;Q29960;P30505;P30504;P30501;Q9TNN7;Q29963;Q29865;P17693;P16188;P13747;P01893;Q07000	P05534	HLA-A;HLA-B;HLA-C;HLA-G;HLA-E;HLA-H	HLA class I histocompatibility antigen, A-24 alpha chain;HLA class I histocompatibility antigen, A-23 alpha chain;HLA class I histocompatibility antigen, A-36 alpha chain;HLA class I histocompatibility antigen, A-1 alpha chain;HLA class I histocompatibility antigen, A-3 alpha chain;HLA class I histocompatibility antigen, B-15 alpha chain;HLA class I histocompatibility antigen, B-35 alpha chain;HL…
NaN	NaN	NaN	NaN	24.60846	23.92551	NaN	NaN	NaN	NaN	NaN	NaN	24.7891	25.0721	24.43543	14	1544.7987	110.39	FQKWAAVVVPSGQE	P01892;Q95604;P10316	P01892	HLA-A;HLA-C	HLA class I histocompatibility antigen, A-2 alpha chain;HLA class I histocompatibility antigen, Cw-17 alpha chain;HLA class I histocompatibility antigen, A-69 alpha chain
NaN	NaN	NaN	24.85586	25.02454	24.70108	NaN	NaN	NaN	NaN	NaN	NaN	24.74863	24.93044	24.445	15	1672.8573	100.07	FQKWAAVVVPSGQEQ	P01892;Q95604;P10316	P01892	HLA-A;HLA-C	HLA class I histocompatibility antigen, A-2 alpha chain;HLA class I histocompatibility antigen, Cw-17 alpha chain;HLA class I histocompatibility antigen, A-69 alpha chain
NaN	NaN	NaN	21.75918	23.43949	23.52612	NaN	NaN	NaN	NaN	NaN	NaN	NaN	NaN	NaN	9	936.37597	104.21	FQMGGSSSH	Q7Z6Z7-2;Q7Z6Z7-3;Q7Z6Z7	Q7Z6Z7-2	HUWE1	E3 ubiquitin-protein ligase HUWE1
NaN	NaN	NaN	26.58721	26.5343	26.28938	NaN	NaN	NaN	NaN	NaN	NaN	NaN	NaN	NaN	9	1091.5144	134.48	FQMPTPIQM	Q9Y2R4	Q9Y2R4	DDX52	Probable ATP-dependent RNA helicase DDX52
NaN	NaN	NaN	25.35118	25.49011	25.53017	NaN	NaN	NaN	NaN	NaN	NaN	NaN	NaN	NaN	9	1044.5352	108.46	FQNAPREAL	Q99829	Q99829	CPNE1	Copine-1
NaN	NaN	NaN	26.10472	25.56767	25.25846	NaN	NaN	NaN	24.1172	24.3577	24.03271	26.17207	25.87881	25.83466	9	1058.4669	131.06	FQNESGSKY	O94806-2;O94806	O94806-2	PRKD3	Serine/threonine-protein kinase D3
23.0973	23.27213	22.55225	26.79414	27.48093	27.40868	24.80183	24.47766	24.31244	25.08521	25.0496	25.0195	26.7483	27.03034	26.73273	9	1103.5724	164.72	FQNEVARQL	Q9BS26	Q9BS26	ERP44	Endoplasmic reticulum resident protein 44
NaN	22.99317	22.98989	27.40503	27.12357	26.68124	24.75333	24.3676	24.65278	25.33916	25.45488	25.35834	27.13516	27.16892	27.19667	9	1156.5261	221.25	FQNNTTNRY	Q9BZL6;Q9BZL6-2	Q9BZL6	PRKD2	Serine/threonine-protein kinase D2
NaN	NaN	NaN	29.04695	29.62584	29.47454	NaN	NaN	NaN	27.40414	27.66044	27.69498	NaN	NaN	NaN	9	1136.5615	136.11	FQNPFRSEL	P18887	P18887	XRCC1	DNA repair protein XRCC1
NaN	NaN	NaN	26.70517	26.78082	26.49917	NaN	NaN	NaN	NaN	NaN	NaN	NaN	NaN	NaN	9	1005.5131	106.38	FQNPSTVTL	Q8NI77	Q8NI77	KIF18A	Kinesin-like protein KIF18A
NaN	NaN	NaN	NaN	NaN	NaN	NaN	NaN	NaN	23.49704	23.73355	23.30187	NaN	NaN	NaN	9	1189.5516	98.904	FQNRFSTQY	Q92890-3;Q92890;Q92890-1	Q92890-3	UFD1L	Ubiquitin fusion degradation protein 1 homolog
NaN	NaN	NaN	26.76459	27.05992	26.82663	NaN	NaN	NaN	24.28086	24.23352	24.20404	26.29404	26.10552	25.90376	9	991.47231	113.89	FQNSGNVNL	Q9BQI3-2;Q9BQI3	Q9BQI3-2	EIF2AK1	Eukaryotic translation initiation factor 2-alpha kinase 1
NaN	NaN	NaN	25.65185	24.94842	25.11811	NaN	NaN	NaN	NaN	NaN	NaN	NaN	NaN	NaN	9	1184.5648	137.13	FQNTIREMF	Q03001;Q03001-8	Q03001	DST	Dystonin
NaN	NaN	NaN	24.5611	24.42413	24.2214	NaN	NaN	NaN	NaN	NaN	NaN	23.77384	24.01342	23.87905	10	1231.5105	166.52	FQNTSDSDRY	P52948-6;P52948-2;P52948-5;P52948	P52948-6	NUP98	Nuclear pore complex protein Nup98-Nup96;Nuclear pore complex protein Nup98;Nuclear pore complex protein Nup96
NaN	NaN	NaN	25.70287	26.3385	26.25072	NaN	NaN	NaN	NaN	NaN	NaN	26.71934	26.82457	26.52076	9	1215.6037	174.21	FQQIYARQY	Q15011-4;Q15011-2;Q15011	Q15011-4	HERPUD1	Homocysteine-responsive endoplasmic reticulum-resident ubiquitin-like domain member 1 protein
NaN	NaN	NaN	23.7454	23.70176	23.77917	NaN	NaN	NaN	NaN	NaN	NaN	NaN	NaN	NaN	9	1069.508	130.04	FQQVGVETY	Q9ULA0	Q9ULA0	DNPEP	Aspartyl aminopeptidase
NaN	NaN	NaN	NaN	NaN	NaN	24.39159	24.16208	24.56703	NaN	NaN	NaN	NaN	NaN	NaN	9	1180.6465	97.635	FQRGKNLRY	P43243-2;P43243	P43243-2	MATR3	Matrin-3
NaN	NaN	NaN	25.86752	25.81331	25.56828	24.76537	24.72286	24.93531	NaN	NaN	NaN	26.4193	26.43932	26.43391	9	1314.6146	194.27	FQRGYYRYY	P56134-2;P56134	P56134-2	ATP5J2	ATP synthase subunit f, mitochondrial
NaN	NaN	NaN	25.2006	25.16504	25.13938	NaN	NaN	NaN	NaN	NaN	NaN	25.64097	25.40704	24.93903	10	1242.6245	149.65	FQRLLDTSTY	Q15126	Q15126	PMVK	Phosphomevalonate kinase
NaN	NaN	NaN	23.76223	24.1495	24.07006	NaN	NaN	NaN	NaN	NaN	NaN	NaN	NaN	NaN	9	1171.5662	121.85	FQRLPDFSY	Q96BU1	Q96BU1	S100PBP	S100P-binding protein
NaN	NaN	NaN	26.0108	26.00517	25.80504	NaN	NaN	NaN	NaN	NaN	NaN	NaN	NaN	NaN	9	1179.6149	99.257	FQRNAIERF	Q7L576	Q7L576	CYFIP1	Cytoplasmic FMR1-interacting protein 1
NaN	NaN	NaN	23.73635	23.905	23.46226	NaN	NaN	NaN	NaN	NaN	NaN	23.82406	24.03288	23.44342	9	1224.6615	141.52	FQRNIKKEY	P54278-2;P54278-3;P54278	P54278-2	PMS2	Mismatch repair endonuclease PMS2
NaN	NaN	NaN	NaN	NaN	NaN	NaN	NaN	NaN	NaN	23.42944	NaN	NaN	NaN	NaN	9	1141.5629	106.91	FQRQHGEQL	Q14671-2;Q14671;Q14671-3;Q14671-4	Q14671-2	PUM1	Pumilio homolog 1
NaN	NaN	NaN	24.19678	24.33217	24.28065	NaN	NaN	NaN	NaN	NaN	NaN	NaN	24.43148	23.90518	10	1167.5673	136.75	FQRQPSSATF	Q6ZVD8-3;Q6ZVD8	Q6ZVD8-3	PHLPP2	PH domain leucine-rich repeat-containing protein phosphatase 2
NaN	NaN	NaN	23.76223	23.27569	23.29684	NaN	NaN	NaN	NaN	NaN	NaN	NaN	NaN	NaN	9	1203.5996	107.29	FQRQQQEQL	P48634-4;P48634-2;P48634-3;P48634	P48634-4	PRRC2A	Protein PRRC2A
NaN	NaN	NaN	25.01436	25.51845	25.72565	NaN	NaN	NaN	NaN	NaN	NaN	NaN	NaN	NaN	9	1126.5407	134.48	FQRSSVQEF	O15498-2;O15498	O15498-2	YKT6	Synaptobrevin homolog YKT6
NaN	NaN	NaN	26.33306	26.36108	26.46255	NaN	NaN	NaN	NaN	NaN	NaN	26.9982	26.84817	27.03076	9	1069.5193	116.25	FQRVDTSAF	Q9H9V9-2;Q9H9V9	Q9H9V9-2	JMJD4	JmjC domain-containing protein 4
NaN	NaN	NaN	27.71614	NaN	28.04453	NaN	NaN	NaN	NaN	NaN	NaN	NaN	NaN	NaN	9	876.47052	113.41	FQSAAIGAL	P84243	P84243	H3F3A	Histone H3.3
NaN	NaN	NaN	24.96009	24.90495	24.92456	NaN	NaN	NaN	NaN	NaN	NaN	NaN	NaN	NaN	9	970.40323	148.99	FQSDPSGAY	P25787	P25787	PSMA2	Proteasome subunit alpha type-2
NaN	NaN	NaN	25.10813	25.42752	25.46967	NaN	NaN	NaN	NaN	NaN	NaN	25.52609	25.12234	24.47846	10	1117.4716	148.27	FQSDPSGAYF	P25787	P25787	PSMA2	Proteasome subunit alpha type-2
NaN	NaN	NaN	26.27595	26.88786	26.49782	24.18971	24.0421	23.52934	NaN	NaN	NaN	NaN	NaN	NaN	9	1025.4488	121.67	FQSDTNAML	O95619	O95619	YEATS4	YEATS domain-containing protein 4
NaN	NaN	NaN	NaN	NaN	NaN	23.86627	24.02842	24.16691	NaN	NaN	NaN	NaN	NaN	NaN	9	1036.5189	104.06	FQSEKANTL	Q9ULJ1-5;Q9ULJ1-6;Q9ULJ1-3;Q9ULJ1-2;Q9ULJ1;Q9ULJ1-4	Q9ULJ1-5	ODF2L	Outer dense fiber protein 2-like
NaN	NaN	NaN	NaN	NaN	NaN	NaN	NaN	NaN	24.79253	24.83195	24.51491	NaN	NaN	NaN	9	1148.5615	106.04	FQSFQDHKL	Q14331	Q14331	FRG1	Protein FRG1
NaN	NaN	NaN	25.63553	26.25267	26.30112	NaN	NaN	NaN	NaN	NaN	NaN	NaN	NaN	NaN	9	1118.6084	127.02	FQSILRQDL	Q92542-2;Q92542	Q92542-2	NCSTN	Nicastrin
NaN	NaN	NaN	NaN	NaN	NaN	24.54857	24.67411	23.92931	NaN	NaN	NaN	NaN	NaN	NaN	9	952.4688	98.299	FQSSAVMAL	Q71DI3;Q16695;P68431	Q71DI3	HIST2H3A;HIST3H3;HIST1H3A	Histone H3.2;Histone H3.1t;Histone H3.1
24.41854	24.34624	24.0059	28.03879	28.49503	28.60749	25.83559	25.4518	25.60846	NaN	NaN	NaN	NaN	NaN	NaN	9	1048.5553	152.34	FQTEVGKQL	P05107	P05107	ITGB2	Integrin beta-2
NaN	NaN	NaN	25.74165	26.01402	26.1553	NaN	NaN	NaN	NaN	NaN	NaN	NaN	NaN	NaN	9	1006.5196	117.4	FQTGTNARL	O95486	O95486	SEC24A	Protein transport protein Sec24A
NaN	NaN	NaN	NaN	23.78167	23.92769	NaN	NaN	NaN	NaN	NaN	NaN	NaN	NaN	NaN	9	956.42396	133.79	FQVGGGETY	O75161	O75161	NPHP4	Nephrocystin-4
NaN	NaN	NaN	NaN	NaN	NaN	NaN	NaN	NaN	NaN	NaN	NaN	25.00911	25.13602	24.82929	11	1303.5755	110.76	FQYASTDMDKV	Q06413-4;Q06413-3;Q06413-6;Q06413-2;Q14814-6;Q06413;Q14814-3;Q06413-5;Q02078-4;Q02078-6;Q02078-3;Q02078-5;Q02078-2;Q02078;Q14814-5;Q14814-4;Q14814-2;Q14814	Q06413-4	MEF2C;MEF2D;MEF2A	Myocyte-specific enhancer factor 2C;Myocyte-specific enhancer factor 2D;Myocyte-specific enhancer factor 2A
NaN	NaN	NaN	24.39735	24.2163	23.66101	NaN	NaN	NaN	NaN	NaN	NaN	NaN	NaN	NaN	10	1192.4673	128.93	FQYDDSGNTF	Q9UGP8	Q9UGP8	SEC63	Translocation protein SEC63 homolog
NaN	NaN	NaN	NaN	23.92425	23.65949	NaN	NaN	NaN	NaN	NaN	NaN	NaN	NaN	NaN	11	1339.5357	130.56	FQYDDSGNTFF	Q9UGP8	Q9UGP8	SEC63	Translocation protein SEC63 homolog
NaN	NaN	NaN	24.80912	24.74699	24.67519	NaN	NaN	NaN	NaN	NaN	NaN	NaN	NaN	NaN	14	1622.7478	89.959	FQYDSTHGKFHGTV	P04406;P04406-2	P04406	GAPDH	Glyceraldehyde-3-phosphate dehydrogenase
25.50349	25.4224	25.02407	NaN	NaN	NaN	NaN	26.30483	26.06534	27.02897	27.17703	27.00271	NaN	NaN	NaN	9	1201.5768	153.73	FQYPDTRYL	Q9NY61	Q9NY61	AATF	Protein AATF
NaN	NaN	NaN	NaN	NaN	NaN	NaN	NaN	NaN	25.21756	25.02361	25.10338	NaN	NaN	NaN	9	1089.5931	88.37	FRADNLNKL	P49591	P49591	SARS	Serine--tRNA ligase, cytoplasmic
NaN	NaN	NaN	NaN	NaN	NaN	NaN	NaN	NaN	23.98928	24.4985	23.63256	NaN	NaN	NaN	9	989.52943	107.9	FRGPTVSNI	Q9H7B2	Q9H7B2	RPF2	Ribosome production factor 2 homolog
NaN	NaN	NaN	NaN	NaN	NaN	NaN	NaN	NaN	24.84862	25.16974	24.40503	28.04698	28.21327	27.73564	9	1232.6778	110.12	FRHDKRVYL	Q6P2Q9	Q6P2Q9	PRPF8	Pre-mRNA-processing-splicing factor 8
NaN	NaN	NaN	NaN	NaN	NaN	25.79731	25.71269	25.80243	NaN	NaN	NaN	NaN	NaN	NaN	9	1159.6978	121.05	FRHPHIIKL	P54646;Q13131;Q13131-2	P54646	PRKAA2;PRKAA1	5-AMP-activated protein kinase catalytic subunit alpha-2;5-AMP-activated protein kinase catalytic subunit alpha-1
NaN	NaN	NaN	25.74648	25.63514	25.67428	NaN	NaN	NaN	NaN	NaN	NaN	NaN	NaN	NaN	9	1164.6179	113.89	FRIEYEPLV	O60934	O60934	NBN	Nibrin
NaN	NaN	NaN	26.17408	26.27347	25.62369	NaN	NaN	NaN	NaN	NaN	NaN	NaN	NaN	NaN	9	1059.6665	99.7	FRIGGKRKV	P37268;P37268-5	P37268	FDFT1	Squalene synthase
22.01345	NaN	23.38495	NaN	NaN	NaN	NaN	NaN	NaN	NaN	NaN	NaN	NaN	NaN	NaN	14	1780.9301	72.937	FRKFHYLPFLPSTE	P01903	P01903	HLA-DRA	HLA class II histocompatibility antigen, DR alpha chain
NaN	NaN	NaN	25.33984	25.48751	24.95731	NaN	NaN	NaN	NaN	NaN	NaN	25.4884	25.33739	25.66923	9	1160.703	143.7	FRNEKLKKV	O15160-2;O15160	O15160-2	POLR1C	DNA-directed RNA polymerases I and III subunit RPAC1
NaN	NaN	NaN	NaN	NaN	NaN	NaN	NaN	NaN	27.14385	27.04354	27.01733	NaN	NaN	NaN	9	1017.5356	114.19	FRNGLGNQL	Q5VV42-2;Q5VV42	Q5VV42-2	CDKAL1	Threonylcarbamoyladenosine tRNA methylthiotransferase
23.94976	24.09023	23.92071	NaN	NaN	NaN	25.68097	25.58173	25.73588	NaN	NaN	NaN	NaN	NaN	NaN	9	1139.62	105.4	FRPEHVSRL	Q86WI3-4;Q86WI3;Q86WI3-5;Q86WI3-6	Q86WI3-4	NLRC5	Protein NLRC5
NaN	NaN	NaN	NaN	NaN	NaN	NaN	NaN	NaN	NaN	NaN	NaN	26.08387	25.89162	25.66101	9	1224.5928	121.31	FRPLYTHEY	Q99442	Q99442	SEC62	Translocation protein SEC62
NaN	NaN	NaN	NaN	NaN	NaN	27.35321	27.1029	26.62631	NaN	NaN	NaN	NaN	NaN	NaN	9	1099.6026	95.815	FRPPITQEI	Q9Y4A5;Q9Y4A5-2	Q9Y4A5	TRRAP	Transformation/transcription domain-associated protein
NaN	21.70316	22.15653	26.09945	25.4793	24.60608	23.52361	22.81669	23.10362	23.05669	23.24773	23.31755	NaN	NaN	NaN	9	1103.4818	132.57	FRQDHPSSM	Q01844-6;Q01844-3;Q01844;Q01844-5;Q01844-4	Q01844-6	EWSR1	RNA-binding protein EWS
24.41629	24.28107	23.95003	NaN	NaN	NaN	NaN	NaN	NaN	NaN	NaN	NaN	NaN	NaN	NaN	9	1117.6244	114.65	FRRLTPTEV	P25787	P25787	PSMA2	Proteasome subunit alpha type-2
NaN	NaN	NaN	23.23888	23.17127	22.48702	NaN	NaN	NaN	NaN	NaN	NaN	NaN	NaN	NaN	9	1162.6459	116.05	FRSEDIKRL	Q9H9E3-3;Q9H9E3	Q9H9E3-3	COG4	Conserved oligomeric Golgi complex subunit 4
NaN	NaN	NaN	NaN	NaN	NaN	24.164	23.83942	24.05117	NaN	NaN	NaN	26.91433	26.66384	26.48662	9	1007.5512	88.948	FRSGSSRVL	P60842;P60842-2;Q14240;Q14240-2	P60842	EIF4A1;EIF4A2	Eukaryotic initiation factor 4A-I;Eukaryotic initiation factor 4A-II;Eukaryotic initiation factor 4A-II, N-terminally processed
23.56581	23.31313	22.75691	NaN	NaN	NaN	24.39375	24.23659	23.3948	NaN	NaN	NaN	NaN	NaN	NaN	9	1031.6128	105.25	FRSLLINAV	P32322-2;P32322;Q96C36;P32322-3	P32322-2	PYCR1;PYCR2	Pyrroline-5-carboxylate reductase 1, mitochondrial;Pyrroline-5-carboxylate reductase 2
NaN	NaN	NaN	24.58801	24.90743	24.24902	NaN	NaN	NaN	NaN	NaN	NaN	NaN	NaN	NaN	9	1103.536	110.12	FRSQHTTEV	P13612	P13612	ITGA4	Integrin alpha-4
NaN	NaN	NaN	24.16928	24.25061	24.01512	NaN	NaN	NaN	NaN	NaN	NaN	NaN	NaN	NaN	9	999.42191	143.56	FSATMTDEV	Q96GQ7	Q96GQ7	DDX27	Probable ATP-dependent RNA helicase DDX27
NaN	NaN	NaN	27.02939	26.76395	26.44564	24.36626	24.85747	24.59337	NaN	NaN	NaN	25.48944	25.6219	26.02092	9	1036.5665	164.53	FSATQTRKV	Q9NVP1	Q9NVP1	DDX18	ATP-dependent RNA helicase DDX18
23.72067	NaN	23.49326	25.38482	25.53306	25.02559	24.37749	24.06743	24.0089	24.01869	24.52217	24.10326	25.00024	24.90541	25.0106	15	1666.7951	303.71	FSAYIKNSNPALNDN	O00299	O00299	CLIC1	Chloride intracellular channel protein 1
NaN	NaN	NaN	26.8411	26.88867	26.43966	NaN	NaN	NaN	NaN	NaN	NaN	25.32965	25.61507	25.13853	9	979.44984	167.82	FSIDSPDSL	P08134;P61586	P61586	RHOC;RHOA	Rho-related GTP-binding protein RhoC;Transforming protein RhoA
NaN	NaN	NaN	27.34469	NaN	26.19592	24.46033	26.68191	24.77052	26.94971	27.50453	25.48913	NaN	NaN	NaN	9	1005.5383	125.01	FSITPLSEL	Q9BPX3	Q9BPX3	NCAPG	Condensin complex subunit 3
NaN	NaN	NaN	25.13606	25.86799	25.6539	NaN	NaN	NaN	NaN	NaN	NaN	NaN	NaN	NaN	9	1014.4658	104.44	FSKPSSDTF	O15504;O15504-3	O15504	NUPL2	Nucleoporin-like protein 2
NaN	NaN	NaN	NaN	NaN	NaN	NaN	NaN	NaN	NaN	NaN	NaN	27.32637	27.69378	27.01361	9	1079.5764	103.83	FSNPRALYL	O75691	O75691	UTP20	Small subunit processome component 20 homolog
NaN	NaN	NaN	NaN	NaN	NaN	NaN	NaN	NaN	25.53999	25.68635	25.47445	NaN	NaN	NaN	9	1047.5601	107.29	FSQPKVTEL	Q9NSU2-2;Q9NSU2-3;Q9NSU2	Q9NSU2-2	TREX1	Three-prime repair exonuclease 1
NaN	NaN	NaN	26.17287	25.97007	25.75402	24.08083	23.82697	24.04352	NaN	24.73892	24.6093	NaN	NaN	NaN	9	968.46035	152.41	FSSANSPFL	Q9NX09	Q9NX09	DDIT4	DNA damage-inducible transcript 4 protein
NaN	NaN	NaN	23.03327	24.15831	24.33484	NaN	NaN	NaN	NaN	NaN	NaN	NaN	NaN	NaN	9	1051.4281	111.04	FSSDVTHEM	Q9H8X2	Q9H8X2	IPPK	Inositol-pentakisphosphate 2-kinase
NaN	NaN	NaN	24.11688	24.80651	23.84431	NaN	NaN	NaN	NaN	NaN	NaN	NaN	NaN	NaN	9	1012.4866	126.04	FSSPSFQTL	Q9NU19	Q9NU19	TBC1D22B	TBC1 domain family member 22B
23.20026	22.80278	22.73024	NaN	26.84805	26.60597	23.65905	NaN	23.3765	23.40067	24.09957	23.95863	NaN	27.00624	26.66953	9	1095.5713	125.25	FTADFVRQL	Q96Q15-4;Q96Q15-3;Q96Q15-2;Q96Q15	Q96Q15-4	SMG1	Serine/threonine-protein kinase SMG1
NaN	NaN	NaN	25.60113	26.15047	26.38739	NaN	NaN	NaN	NaN	NaN	NaN	NaN	NaN	NaN	9	1056.4665	137.18	FTAFANSHY	Q92673	Q92673	SORL1	Sortilin-related receptor
NaN	NaN	NaN	25.02272	24.57606	23.70799	NaN	NaN	NaN	NaN	NaN	NaN	NaN	NaN	NaN	9	905.48583	109.63	FTAGIVEAV	Q8IUR0	Q8IUR0	TRAPPC5	Trafficking protein particle complex subunit 5
NaN	NaN	NaN	25.38169	25.78422	26.17948	NaN	NaN	NaN	NaN	NaN	NaN	NaN	NaN	NaN	9	1076.623	105.94	FTAKQLEKL	Q9HD42	Q9HD42	CHMP1A	Charged multivesicular body protein 1a
NaN	NaN	NaN	25.10165	25.55605	25.86283	NaN	NaN	NaN	NaN	NaN	NaN	25.38597	25.66571	25.05838	9	1049.5029	151.29	FTANQIDEI	Q9GZN1-2;Q9GZN1	Q9GZN1-2	ACTR6	Actin-related protein 6
NaN	NaN	NaN	25.51551	25.39702	24.56465	NaN	NaN	NaN	NaN	NaN	NaN	NaN	NaN	NaN	9	905.48583	100.37	FTAPATVSL	Q71RG4-2;Q71RG4	Q71RG4-2	TMUB2	Transmembrane and ubiquitin-like domain-containing protein 2
NaN	NaN	NaN	NaN	NaN	NaN	NaN	NaN	NaN	24.36546	23.94485	24.27106	NaN	NaN	NaN	10	1081.5808	88.819	FTIAEGFVKA	Q96A54	Q96A54	ADIPOR1	Adiponectin receptor protein 1
NaN	NaN	NaN	28.51394	28.71901	26.51281	25.13735	24.66568	24.57491	25.76674	25.79523	25.58801	27.69922	27.86177	27.64093	9	1160.6666	101.64	FTIRDLQRL	Q96HW7	Q96HW7	INTS4	Integrator complex subunit 4
NaN	NaN	NaN	25.87124	25.22946	25.54135	23.0329	22.85377	22.53991	NaN	NaN	NaN	NaN	NaN	NaN	9	1058.576	129.77	FTLSHITQL	Q15404	Q15404	RSU1	Ras suppressor protein 1
NaN	NaN	NaN	NaN	NaN	NaN	NaN	NaN	NaN	25.18469	24.48622	24.56715	NaN	NaN	NaN	9	1069.4499	101.72	FTNRDCDSL	Q86YD1-2;Q86YD1	Q86YD1-2	PTOV1	Prostate tumor-overexpressed gene 1 protein
NaN	NaN	NaN	23.59218	23.83769	24.01699	NaN	NaN	NaN	NaN	NaN	NaN	NaN	NaN	NaN	10	1202.572	114.89	FTSDRGFQFV	P62633;P62633-4;P62633-6	P62633	CNBP	Cellular nucleic acid-binding protein
NaN	NaN	NaN	NaN	23.42111	24.14888	NaN	NaN	NaN	NaN	NaN	NaN	NaN	NaN	NaN	9	1108.5951	145.34	FTSLLMERL	Q9BQE3;P68363;P68366-2;P68366;Q9NY65-2;Q9NY65;Q71U36-2;Q71U36;A6NHL2-2;A6NHL2	Q9BQE3	TUBA1C;TUBA1B;TUBA4A;TUBA8;TUBA1A;TUBAL3	Tubulin alpha-1C chain;Tubulin alpha-1B chain;Tubulin alpha-4A chain;Tubulin alpha-8 chain;Tubulin alpha-1A chain;Tubulin alpha chain-like 3
NaN	NaN	NaN	NaN	NaN	NaN	NaN	NaN	NaN	NaN	NaN	NaN	22.4291	NaN	NaN	11	1204.591	117.89	FTTMEKAGAHL	P04406;P04406-2	P04406	GAPDH	Glyceraldehyde-3-phosphate dehydrogenase
27.24273	27.385	26.75124	30.34477	31.09924	31.00665	28.24776	27.90483	27.89879	28.65072	28.67633	28.45725	24.82614	24.8615	24.02471	9	1061.5869	162.97	FTVDQIRAI	P13639	P13639	EEF2	Elongation factor 2
NaN	NaN	NaN	25.142	24.92579	24.52826	NaN	NaN	NaN	NaN	NaN	NaN	NaN	NaN	NaN	9	1003.4975	140.12	FTVEHSVSV	O95876-3;O95876-2;O95876	O95876-3	WDPCP	WD repeat-containing and planar cell polarity effector protein fritz homolog
NaN	NaN	NaN	23.99654	23.69795	23.46026	NaN	NaN	NaN	NaN	NaN	NaN	NaN	NaN	NaN	9	992.5001	131.27	FTVMPGQTL	Q9NP58-4;Q9NP58	Q9NP58-4	ABCB6	ATP-binding cassette sub-family B member 6, mitochondrial
NaN	NaN	NaN	24.49845	24.84086	25.13829	NaN	NaN	NaN	NaN	NaN	NaN	NaN	NaN	NaN	9	1083.5502	110.36	FTVPHTHVF	Q8NFZ0;Q8NFZ0-2	Q8NFZ0	FBXO18	F-box only protein 18
24.62823	24.84245	24.32409	27.08507	28.26464	28.39141	25.73761	25.61549	25.25861	25.69022	25.8532	25.87577	27.12859	27.35187	27.19056	11	1212.5849	124.92	FTYPKGAGEML	Q96DE5	Q96DE5	ANAPC16	Anaphase-promoting complex subunit 16
NaN	NaN	NaN	NaN	24.86552	NaN	NaN	NaN	NaN	NaN	NaN	NaN	NaN	NaN	NaN	10	1253.6292	110.87	FVADEYIERL	O00471	O00471	EXOC5	Exocyst complex component 5
25.60563	25.82811	25.33392	NaN	NaN	NaN	NaN	27.24318	26.3372	27.76459	27.67344	22.0463	24.08999	23.85405	23.57057	9	1024.5229	110.12	FVADFADKL	P24539	P24539	ATP5F1	ATP synthase F(0) complex subunit B1, mitochondrial
NaN	NaN	NaN	25.43259	25.37759	25.00209	NaN	NaN	NaN	NaN	NaN	NaN	25.25573	24.78182	24.75057	11	1217.6656	128	FVADILKGENL	O75563	O75563	SKAP2	Src kinase-associated phosphoprotein 2
NaN	NaN	NaN	24.04768	24.7755	24.0164	NaN	NaN	NaN	NaN	NaN	NaN	NaN	NaN	NaN	9	1177.588	98.904	FVAEERKHY	P13051-2;P13051	P13051-2	UNG	Uracil-DNA glycosylase
NaN	NaN	NaN	26.71529	26.90162	26.63145	22.75126	22.79148	22.63907	23.5064	23.47346	23.60818	26.34357	26.45781	26.44144	9	917.44945	171.08	FVAEGGPEL	Q8IWZ8	Q8IWZ8	SUGP1	SURP and G-patch domain-containing protein 1
25.24641	24.94096	24.9121	NaN	NaN	NaN	26.65676	26.2783	26.51595	27.23252	27.31941	NaN	NaN	NaN	NaN	9	1111.555	136.27	FVAEQKVEY	Q04637-6;Q04637-7;Q04637-5;Q04637-4;Q04637-3;Q04637;Q04637-8;Q04637-9	Q04637-6	EIF4G1	Eukaryotic translation initiation factor 4 gamma 1
23.50724	23.41532	23.096	NaN	NaN	NaN	25.07606	24.73758	24.94485	NaN	NaN	NaN	NaN	NaN	NaN	9	1049.5506	122.13	FVAETSQRI	P49454	P49454	CENPF	Centromere protein F
NaN	NaN	NaN	NaN	NaN	NaN	24.03741	23.85196	NaN	NaN	NaN	NaN	27.67351	27.59099	27.38993	10	1013.5546	116.88	FVAPPGNISL	O43716	O43716	GATC	Glutamyl-tRNA(Gln) amidotransferase subunit C, mitochondrial
NaN	NaN	NaN	24.68201	25.4265	24.47277	NaN	NaN	NaN	NaN	NaN	NaN	NaN	NaN	NaN	9	871.48035	121.14	FVAPPTAAV	Q10567-4;Q10567-3;Q10567-2;Q10567	Q10567-4	AP1B1	AP-1 complex subunit beta-1
NaN	NaN	NaN	25.09925	25.49619	24.24764	NaN	NaN	NaN	NaN	NaN	NaN	NaN	NaN	NaN	9	988.52295	114.43	FVAPSDIQL	Q9UBW7	Q9UBW7	ZMYM2	Zinc finger MYM-type protein 2
22.70453	22.81654	22.29106	NaN	NaN	NaN	NaN	NaN	NaN	NaN	NaN	NaN	NaN	NaN	NaN	9	1048.5302	101.6	FVARNNSEL	Q12929-2;Q12929	Q12929-2	EPS8	Epidermal growth factor receptor kinase substrate 8
NaN	NaN	NaN	27.5154	27.64794	27.31631	NaN	NaN	NaN	NaN	NaN	NaN	NaN	NaN	NaN	9	1112.5502	133.6	FVDDYTVRV	O00487	O00487	PSMD14	26S proteasome non-ATPase regulatory subunit 14
NaN	NaN	NaN	NaN	NaN	NaN	24.96622	24.55602	24.74755	NaN	NaN	NaN	NaN	NaN	NaN	9	1107.5713	95.741	FVEPSRQFV	P60059	P60059	SEC61G	Protein transport protein Sec61 subunit gamma
NaN	NaN	NaN	24.4946	24.74832	24.22692	NaN	NaN	NaN	NaN	NaN	NaN	25.03267	25.24601	24.80592	13	1641.8151	138.36	FVFDRPTNDKQYL	Q96PP9	Q96PP9	GBP4	Guanylate-binding protein 4
NaN	NaN	NaN	NaN	NaN	NaN	23.58325	23.52779	23.79303	NaN	NaN	NaN	NaN	NaN	NaN	9	897.47085	97.596	FVHPGAATV	Q15038-2;Q15038;Q15038-5;Q15038-6	Q15038-2	DAZAP2	DAZ-associated protein 2
NaN	NaN	NaN	26.35047	21.6888	NaN	NaN	NaN	NaN	NaN	NaN	NaN	NaN	NaN	NaN	9	1103.6339	119.27	FVIDLQTRL	Q14498-3;Q14498	Q14498-3	RBM39	RNA-binding protein 39
25.57236	25.62369	24.94798	28.72306	29.41846	29.17293	26.7483	26.39527	26.41912	27.15846	NaN	27.18319	24.99261	29.12463	22.84843	9	1075.6026	166.05	FVIETARQL	Q7Z5L9-2;Q7Z5L9;Q9H1B7	Q7Z5L9-2	IRF2BP2;IRF2BPL	Interferon regulatory factor 2-binding protein 2;Interferon regulatory factor 2-binding protein-like
29.0206	28.92993	28.70111	27.18527	25.40002	25.51093	29.60325	29.56369	29.57652	23.87549	24.48025	24.02335	31.45449	31.34144	30.80417	9	1059.6077	135.35	FVIRNIVEA	P62854;Q5JNZ5	P62854	RPS26;RPS26P11	40S ribosomal protein S26;Putative 40S ribosomal protein S26-like 1
NaN	NaN	NaN	25.53902	25.507	24.9682	NaN	NaN	NaN	NaN	NaN	NaN	25.08643	24.84326	24.63201	9	1000.4866	206.75	FVISNTTGY	P49354-2;P49354	P49354-2	FNTA	Protein farnesyltransferase/geranylgeranyltransferase type-1 subunit alpha
24.90104	24.72817	24.70065	25.00333	24.8387	23.9898	26.36331	NaN	26.13882	26.85958	23.14361	26.97869	28.21062	28.36026	27.94999	9	1168.6241	141.39	FVKDEKTRF	P53621;P53621-2	P53621	COPA	Coatomer subunit alpha;Xenin;Proxenin
24.58371	24.70915	23.8043	28.1044	28.50862	28.40645	25.50525	25.4637	25.62561	26.43732	26.36239	26.54992	28.59238	28.50275	28.36353	9	1075.639	126.24	FVKDSIRLV	P60059	P60059	SEC61G	Protein transport protein Sec61 subunit gamma
NaN	NaN	NaN	24.59639	25.0264	24.94775	NaN	NaN	NaN	NaN	NaN	NaN	24.54669	24.5322	24.6102	11	1319.6609	141.2	FVKEQGEEELL	Q9C073	Q9C073	FAM117A	Protein FAM117A
NaN	25.42746	24.89495	24.04535	23.64185	24.58348	26.61133	26.56343	26.71398	27.45858	27.58118	27.67539	25.40902	24.98607	24.16829	9	1055.5076	125.25	FVKGWGAEY	P84022-4;P84022-3;P84022-2;P84022;Q15796-2;Q15796;O15198-2;Q99717;Q15797;O15198	P84022-4	SMAD3;SMAD2;SMAD9;SMAD5;SMAD1	Mothers against decapentaplegic homolog 3;Mothers against decapentaplegic homolog 2;Mothers against decapentaplegic homolog 9;Mothers against decapentaplegic homolog 5;Mothers against decapentaplegic homolog 1
NaN	NaN	NaN	23.26012	21.75967	21.87886	NaN	NaN	NaN	NaN	NaN	NaN	NaN	NaN	NaN	9	999.56408	109.11	FVLPELPSV	P53990-2;P53990;P53990-4;P53990-5;P53990-6	P53990-2	IST1	IST1 homolog
NaN	NaN	NaN	24.51461	24.47017	24.73231	NaN	NaN	NaN	NaN	NaN	NaN	NaN	NaN	NaN	10	1222.5805	111.82	FVMGVNHEKY	P04406;P04406-2	P04406	GAPDH	Glyceraldehyde-3-phosphate dehydrogenase
NaN	NaN	NaN	28.24068	26.90093	27.22518	24.93603	25.31752	NaN	24.96776	25.0592	24.15738	NaN	NaN	NaN	9	1151.5975	150.4	FVNDIFERI	Q99879;Q99877;Q93079;Q5QNW6;Q16778;P62807;P58876;P33778;P23527;P06899;O60814;Q5QNW6-2;Q99880;Q8N257;P57053	Q99879	HIST1H2BM;HIST1H2BN;HIST1H2BH;HIST2H2BF;HIST2H2BE;HIST1H2BC;HIST1H2BD;HIST1H2BB;HIST1H2BO;HIST1H2BJ;HIST1H2BK;HIST1H2BL;HIST3H2BB;H2BFS	Histone H2B type 1-M;Histone H2B type 1-N;Histone H2B type 1-H;Histone H2B type 2-F;Histone H2B type 2-E;Histone H2B type 1-C/E/F/G/I;Histone H2B type 1-D;Histone H2B type 1-B;Histone H2B type 1-O;Histone H2B type 1-J;Histone H2B type 1-K;Histone H2B type 1-L;Histone H2B type 3-B;Histone H2B type F-S
NaN	NaN	NaN	26.31955	26.22383	25.98187	NaN	NaN	NaN	NaN	NaN	NaN	NaN	NaN	NaN	9	1089.6182	135	FVNEIISRI	P43246;P43246-2	P43246	MSH2	DNA mismatch repair protein Msh2
23.25243	23.23209	22.38693	26.32342	26.69458	26.33685	24.19445	23.89004	23.38495	23.15181	24.43479	24.13766	NaN	NaN	NaN	9	1069.592	130.27	FVNILTHNL	O43847;O43847-2	O43847	NRD1	Nardilysin
NaN	NaN	NaN	22.94517	21.98381	21.90599	NaN	NaN	NaN	NaN	NaN	NaN	NaN	NaN	NaN	9	1072.5229	104.75	FVNPTSFVY	P13612	P13612	ITGA4	Integrin alpha-4
25.47383	25.28033	24.89315	28.41208	28.52612	21.66336	26.5533	26.14122	25.71301	26.18433	26.49528	26.6302	27.65615	27.11803	27.09003	9	1156.6393	103.83	FVPEIFHRI	Q13472-3;Q13472-2;Q13472	Q13472-3	TOP3A	DNA topoisomerase 3-alpha
NaN	NaN	NaN	24.53564	23.22776	23.43301	NaN	NaN	NaN	NaN	NaN	NaN	NaN	NaN	NaN	9	1101.5859	113.08	FVPFITEHI	Q14213	Q14213	EBI3	Interleukin-27 subunit beta
24.54775	24.61206	24.2527	25.91691	26.4504	26.03185	25.08327	25.04614	25.06702	24.86353	24.95522	24.88911	27.02105	27.358	26.96961	15	1829.9247	216.03	FVQWMQRGQPLSPEK	P01871;P01871-2;P04220	P01871	IGHM	Ig mu chain C region;Ig mu heavy chain disease protein
NaN	NaN	NaN	NaN	NaN	NaN	NaN	NaN	NaN	NaN	NaN	NaN	24.54292	25.14756	24.48861	16	1992.988	70.281	FVQWMQRGQPLSPEKY	P01871;P01871-2;P04220	P01871	IGHM	Ig mu chain C region;Ig mu heavy chain disease protein
NaN	NaN	NaN	28.17059	28.73641	28.57066	NaN	NaN	NaN	NaN	NaN	NaN	NaN	NaN	NaN	10	1246.6459	164.71	FVRAQELHTF	P35544	P35544	FAU	Ubiquitin-like protein FUBI
NaN	NaN	NaN	23.25422	23.85243	24.58015	NaN	NaN	NaN	NaN	NaN	NaN	NaN	24.2875	23.97474	9	980.48148	143.73	FVSDKDASL	Q7Z401;Q7Z401-2	Q7Z401	DENND4A	C-myc promoter-binding protein
NaN	NaN	NaN	23.80035	24.3534	23.48886	NaN	NaN	NaN	NaN	NaN	NaN	NaN	NaN	NaN	9	1085.5029	133.9	FVSENVTQY	Q9Y6Q9-2;Q9Y6Q9-3;Q9Y6Q9-5;Q9Y6Q9;Q9Y6Q9-4;Q15596	Q9Y6Q9-2	NCOA3;NCOA2	Nuclear receptor coactivator 3;Nuclear receptor coactivator 2
NaN	NaN	NaN	26.43444	26.37167	26.30294	NaN	NaN	NaN	NaN	NaN	NaN	26.81005	26.84589	26.56222	11	1221.5666	121.31	FVTEGSHFVEA	Q8IWA4-3;Q8IWA4;Q8IWA4-2	Q8IWA4-3	MFN1	Mitofusin-1
NaN	NaN	NaN	23.73686	21.86691	NaN	NaN	NaN	NaN	NaN	NaN	NaN	NaN	NaN	NaN	9	1051.5074	119.07	FVTEITDDL	Q7KZF4	Q7KZF4	SND1	Staphylococcal nuclease domain-containing protein 1
NaN	NaN	NaN	NaN	23.59468	23.51051	NaN	NaN	NaN	NaN	NaN	NaN	NaN	NaN	NaN	9	1037.5029	152.31	FVTSNTQEL	Q9BXP5-5;Q9BXP5-4;Q9BXP5-2;Q9BXP5-3;Q9BXP5	Q9BXP5-5	SRRT	Serrate RNA effector molecule homolog
NaN	NaN	NaN	NaN	NaN	NaN	25.94724	25.916	25.46719	26.8839	27.12416	26.66262	NaN	NaN	NaN	9	1068.6332	109.36	FVVDHVIKI	Q86UV5;Q86UV5-8;Q86UV5-5;Q86UV5-2	Q86UV5	USP48	Ubiquitin carboxyl-terminal hydrolase 48
NaN	NaN	NaN	25.42085	22.43835	21.78301	NaN	NaN	NaN	NaN	NaN	NaN	NaN	NaN	NaN	9	1020.5128	107.32	FVVDLSDQV	P35998	P35998	PSMC2	26S protease regulatory subunit 7
NaN	NaN	NaN	27.51111	27.75124	NaN	NaN	NaN	NaN	NaN	NaN	NaN	NaN	NaN	NaN	9	1077.5819	118.06	FVVDRSDKL	Q8NFD5;Q8NFD5-2;Q8NFD5-3;Q8NFD5-4	Q8NFD5	ARID1B	AT-rich interactive domain-containing protein 1B
NaN	NaN	NaN	25.12206	23.69509	24.26807	NaN	NaN	NaN	NaN	NaN	NaN	NaN	NaN	NaN	9	1088.6019	105.12	FVVHTVQFL	Q9Y3C0	Q9Y3C0	CCDC53	WASH complex subunit CCDC53
NaN	NaN	NaN	24.84379	24.47314	24.22582	NaN	NaN	NaN	NaN	NaN	NaN	NaN	NaN	NaN	9	1080.5492	108.24	FVYENPISL	Q6NTF9;Q6NTF9-2	Q6NTF9	RHBDD2	Rhomboid domain-containing protein 2
NaN	NaN	NaN	NaN	NaN	NaN	NaN	NaN	NaN	NaN	NaN	NaN	25.03498	24.91493	24.82498	10	1235.6074	118.33	FVYEVTSTKY	P61165	P61165	TMEM258	Transmembrane protein 258
NaN	NaN	NaN	27.33782	27.72319	27.76566	NaN	NaN	NaN	NaN	NaN	NaN	NaN	NaN	NaN	9	1194.571	119.41	FVYKEEHPF	O95166	O95166	GABARAP	Gamma-aminobutyric acid receptor-associated protein
NaN	NaN	NaN	NaN	NaN	NaN	NaN	NaN	NaN	25.57068	24.74289	25.96175	NaN	NaN	NaN	9	1167.5964	107.49	FYAELYHII	Q9UL46	Q9UL46	PSME2	Proteasome activator complex subunit 2
NaN	NaN	NaN	26.16127	25.49881	26.0227	23.54038	23.41442	23.35676	24.0175	24.48843	24.05151	NaN	NaN	NaN	9	1194.5611	128.82	FYFAHHNLF	Q9BXR5	Q9BXR5	TLR10	Toll-like receptor 10
NaN	NaN	NaN	28.4601	28.19868	27.95543	25.50033	25.40792	25.27977	22.00953	26.19489	26.33497	NaN	NaN	NaN	9	1133.5216	134.81	FYGDKMNLF	Q9HC98;Q9HC98-3;Q9HC98-4;Q9HC98-2	Q9HC98	NEK6	Serine/threonine-protein kinase Nek6
NaN	NaN	NaN	27.78488	NaN	NaN	25.19001	24.79981	25.01691	25.51752	25.73363	25.58228	NaN	NaN	NaN	9	1293.6182	128.38	FYHKYFNYL	Q93063;Q93063-2;Q93063-3	Q93063	EXT2	Exostosin-2
NaN	NaN	NaN	NaN	NaN	NaN	NaN	NaN	NaN	NaN	NaN	NaN	26.32373	26.42648	25.86065	9	1216.6829	99.755	FYIRRVHNL	Q92621	Q92621	NUP205	Nuclear pore complex protein Nup205
24.56976	24.39231	23.56291	NaN	NaN	NaN	25.58529	25.24002	25.01962	NaN	NaN	NaN	23.41609	23.83788	21.67288	9	1079.6015	132.09	FYISPVNKL	Q8NBF6-2;Q8NBF6	Q8NBF6-2	AVL9	Late secretory pathway protein AVL9 homolog
NaN	NaN	NaN	NaN	NaN	NaN	NaN	NaN	NaN	NaN	NaN	NaN	24.99395	24.96067	24.33545	11	1329.7445	107.21	FYLPKDAVKHL	Q9NS23-4;Q9NS23-2;Q9NS23-5;Q9NS23;Q9NS23-3	Q9NS23-4	RASSF1	Ras association domain-containing protein 1
NaN	NaN	NaN	NaN	NaN	NaN	NaN	NaN	NaN	23.46924	NaN	NaN	NaN	NaN	NaN	11	1319.7489	137.9	FYLPLDAIKQL	Q8WWW0-2;Q8WWW0-3;Q8WWW0	Q8WWW0-2	RASSF5	Ras association domain-containing protein 5
NaN	NaN	NaN	NaN	NaN	NaN	22.52846	23.38811	NaN	NaN	NaN	NaN	NaN	NaN	NaN	9	1173.6182	146.27	FYNLLTRTF	Q969N2-3;Q969N2-2;Q969N2-4;Q969N2-6;Q969N2-5;Q969N2	Q969N2-3	PIGT	GPI transamidase component PIG-T
25.89134	25.74432	25.35639	NaN	22.22376	23.51232	NaN	NaN	NaN	27.29693	27.60668	27.561	NaN	NaN	NaN	9	1197.6182	134.06	FYQPKIQQF	Q9NVI1-2;Q9NVI1-1;Q9NVI1	Q9NVI1-2	FANCI	Fanconi anemia group I protein
24.44196	23.98876	24.59895	26.61863	25.80442	26.38464	26.16425	26.25281	24.65409	25.97607	26.07951	26.31814	NaN	NaN	NaN	9	1203.6077	176.84	FYQRFPLSF	Q92611	Q92611	EDEM1	ER degradation-enhancing alpha-mannosidase-like protein 1
NaN	NaN	NaN	24.83041	23.85043	23.75695	NaN	NaN	NaN	NaN	22.49104	22.04059	NaN	NaN	NaN	9	1030.5124	118.06	FYTAIAQAF	O95071-2;O95071	O95071-2	UBR5	E3 ubiquitin-protein ligase UBR5
NaN	NaN	NaN	NaN	NaN	NaN	NaN	NaN	NaN	24.61628	22.86938	23.11486	NaN	NaN	NaN	9	1189.5808	104.11	FYTFPFQQL	Q13569	Q13569	TDG	G/T mismatch-specific thymine DNA glycosylase
NaN	NaN	NaN	24.24656	25.25915	25.20131	NaN	NaN	NaN	NaN	NaN	NaN	25.32523	25.03628	24.84522	9	1230.6397	131.41	FYTKRFQEL	O15067	O15067	PFAS	Phosphoribosylformylglycinamidine synthase
30.2366	30.3383	29.96499	32.43658	32.84288	32.5693	31.57993	31.46782	31.74427	32.09506	32.20862	32.16225	32.51074	32.81133	32.69401	9	938.48214	150.05	GAADIDHKL	O75533	O75533	SF3B1	Splicing factor 3B subunit 1
NaN	NaN	NaN	27.95743	27.91445	NaN	NaN	NaN	NaN	NaN	NaN	NaN	NaN	NaN	NaN	11	958.50836	122.19	GAADKSAVVAA	Q7LFL8	Q7LFL8	CXXC5	CXXC-type zinc finger protein 5
NaN	NaN	NaN	NaN	24.7474	23.77233	NaN	NaN	NaN	NaN	NaN	NaN	NaN	NaN	NaN	10	1043.5135	119.89	GAEGEIQLDL	Q13424-2;Q13424	Q13424-2	SNTA1	Alpha-1-syntrophin
NaN	NaN	NaN	NaN	NaN	NaN	NaN	NaN	NaN	NaN	NaN	NaN	25.68038	25.62545	25.77304	9	773.35555	107.22	GAGELGAEA	O00562-2;O00562	O00562-2	PITPNM1	Membrane-associated phosphatidylinositol transfer protein 1
23.00201	23.18041	23.28263	24.65485	24.95265	24.42777	NaN	NaN	NaN	NaN	NaN	NaN	NaN	NaN	NaN	15	1514.8053	77.431	GAGLVQINKSNGKET	P20645	P20645	M6PR	Cation-dependent mannose-6-phosphate receptor
NaN	NaN	NaN	26.18667	26.2793	26.25301	23.65567	23.06792	23.454	23.71639	24.09321	23.79352	25.94575	25.92576	25.79184	9	797.39193	115.78	GAGPETPGL	Q9ULL5-3;Q9ULL5-2;Q9ULL5	Q9ULL5-3	PRR12	Proline-rich protein 12
NaN	NaN	NaN	NaN	NaN	NaN	23.40263	23.54769	22.61421	23.05472	23.59001	22.86138	NaN	NaN	NaN	9	929.46068	102.98	GAHLDLSAF	Q12874	Q12874	SF3A3	Splicing factor 3A subunit 3
NaN	NaN	NaN	26.22347	26.49829	25.99216	NaN	NaN	NaN	NaN	NaN	NaN	NaN	NaN	NaN	9	965.6022	111.73	GAIPRLVQL	P35222	P35222	CTNNB1	Catenin beta-1
NaN	NaN	NaN	23.82357	23.84833	23.25184	NaN	NaN	NaN	NaN	NaN	NaN	NaN	NaN	NaN	9	824.34869	151.56	GAMGAGQSF	Q8NF64-3;Q8NF64-2;Q8NF64	Q8NF64-3	ZMIZ2	Zinc finger MIZ domain-containing protein 2
NaN	NaN	NaN	24.78631	24.64218	25.25768	NaN	NaN	NaN	NaN	NaN	NaN	24.4921	24.76421	24.00436	9	906.41954	160.03	GANQSGQVF	Q99439-2;Q99439	Q99439-2	CNN2	Calponin-2
NaN	NaN	NaN	23.46588	23.80055	24.07431	NaN	NaN	NaN	NaN	NaN	NaN	NaN	NaN	NaN	15	1459.7783	98.337	GAPDFSKLARAAAVS	O00468-2;O00468-6;O00468-3;O00468-5;O00468-4;O00468-7;O00468	O00468-2	AGRN	Agrin;Agrin N-terminal 110 kDa subunit;Agrin C-terminal 110 kDa subunit;Agrin C-terminal 90 kDa fragment;Agrin C-terminal 22 kDa fragment
NaN	NaN	NaN	24.94806	25.18722	24.69323	NaN	NaN	NaN	NaN	NaN	NaN	25.6243	25.50873	25.63727	9	953.49304	130.22	GAQEPSRPL	Q03169	Q03169	TNFAIP2	Tumor necrosis factor alpha-induced protein 2
NaN	NaN	NaN	25.56613	26.27437	26.06079	NaN	NaN	NaN	NaN	NaN	NaN	25.66611	25.67215	25.49741	10	908.46035	122.5	GASAVGLTAY	P49736	P49736	MCM2	DNA replication licensing factor MCM2
NaN	NaN	NaN	26.46259	26.72169	26.57975	NaN	NaN	NaN	NaN	NaN	NaN	NaN	NaN	NaN	10	941.39128	145.65	GASQAGMTGY	P37802;P37802-2;Q9UI15;Q01995	P37802	TAGLN2;TAGLN3;TAGLN	Transgelin-2;Transgelin-3;Transgelin
NaN	NaN	NaN	NaN	NaN	NaN	NaN	NaN	NaN	26.19141	25.83369	25.35451	NaN	NaN	NaN	9	867.50657	92.191	GAVDPLLAL	P52292	P52292	KPNA2	Importin subunit alpha-1
NaN	NaN	NaN	26.54585	26.54771	25.69883	NaN	NaN	NaN	NaN	NaN	NaN	26.59818	26.62338	26.13287	9	983.48248	142.11	GAYGQAVRY	Q9UID3-2;Q9UID3	Q9UID3-2	VPS51	Vacuolar protein sorting-associated protein 51 homolog
24.83166	24.64537	24.24598	NaN	NaN	NaN	25.55227	25.77515	25.30939	25.07137	24.97544	25.01265	NaN	NaN	NaN	13	1485.7212	99.941	GDFFRATSRLTTD	P02786	P02786	TFRC	Transferrin receptor protein 1;Transferrin receptor protein 1, serum form
NaN	NaN	NaN	27.76787	23.75837	23.57369	NaN	NaN	NaN	NaN	NaN	NaN	NaN	NaN	NaN	15	1689.8111	123.75	GDFFRATSRLTTDFG	P02786	P02786	TFRC	Transferrin receptor protein 1;Transferrin receptor protein 1, serum form
24.01359	23.99533	23.83335	24.66736	24.41841	24.12439	NaN	NaN	NaN	NaN	NaN	NaN	22.70407	22.6881	22.4866	16	1442.7001	86.548	GDKADKASASAPAPAS	Q9NQX7-2;Q9NQX7-3;Q9NQX7	Q9NQX7-2	ITM2C	Integral membrane protein 2C;CT-BRI3
24.33217	24.16638	23.48358	24.71246	24.76517	24.72604	24.35998	24.67998	24.18548	24.79089	24.45983	24.09168	24.53297	25.0878	24.48634	17	1513.7372	106.38	GDKADKASASAPAPASA	Q9NQX7-2;Q9NQX7-3;Q9NQX7	Q9NQX7-2	ITM2C	Integral membrane protein 2C;CT-BRI3
25.44758	25.43949	25.11629	26.74201	27.00153	26.4955	25.40067	25.32601	25.44976	25.95338	25.78034	25.73169	26.74407	26.99032	26.62436	18	1614.7849	162.13	GDKADKASASAPAPASAT	Q9NQX7-2;Q9NQX7-3;Q9NQX7	Q9NQX7-2	ITM2C	Integral membrane protein 2C;CT-BRI3
NaN	NaN	NaN	24.96274	24.7053	24.62979	NaN	NaN	NaN	NaN	NaN	NaN	NaN	NaN	NaN	9	1010.5185	118.5	GDRIFFVSA	O95140	O95140	MFN2	Mitofusin-2
NaN	NaN	NaN	NaN	NaN	NaN	NaN	NaN	NaN	NaN	NaN	NaN	25.86802	26.33199	25.63735	10	1094.5509	94.302	GEAAHKWSLP	P17948-2;P17948-4;P17948-3;P17948	P17948-2	FLT1	Vascular endothelial growth factor receptor 1
24.71151	24.99455	24.53848	NaN	NaN	NaN	27.01404	27.075	26.76256	27.92224	27.89371	27.5451	NaN	NaN	NaN	10	934.43961	107.32	GEAEAFAIGA	O75955-2;O75955	O75955-2	FLOT1	Flotillin-1
NaN	NaN	NaN	23.48726	23.92606	NaN	NaN	NaN	NaN	NaN	NaN	NaN	NaN	NaN	NaN	9	961.43996	101.64	GEAEARRCA	P26010-2;P26010	P26010-2	ITGB7	Integrin beta-7
NaN	NaN	NaN	25.56668	25.56008	25.12581	NaN	NaN	NaN	NaN	NaN	NaN	24.83807	24.89245	24.884	9	787.33481	138.24	GEAEPSGAA	P15692-18;P15692-12;P15692-17;P15692-15;P15692-11;P15692-16;P15692-13;P15692-14	P15692-18
NaN	NaN	NaN	23.81744	23.25854	22.77734	NaN	NaN	NaN	NaN	NaN	NaN	NaN	NaN	NaN	10	1165.5265	94.692	GEAEYPHHRA	Q92613	Q92613	JADE3	Protein Jade-3
NaN	NaN	NaN	24.70192	24.60716	23.92931	NaN	NaN	NaN	NaN	NaN	NaN	24.06201	24.26406	24.00333	9	787.33481	129.68	GEAGPSAEA	Q96RE7	Q96RE7	NACC1	Nucleus accumbens-associated protein 1
NaN	NaN	NaN	26.90116	26.75124	NaN	24.53765	24.10133	24.39028	NaN	NaN	NaN	NaN	NaN	NaN	9	916.45018	110.41	GEAKELAEA	Q8TD31;Q8TD31-3;Q8TD31-2	Q8TD31	CCHCR1	Coiled-coil alpha-helical rod protein 1
25.23392	25.29292	24.90472	29.20217	29.49446	29.1112	26.51324	26.19652	26.4031	27.12996	27.19263	22.67038	29.25088	29.02939	28.87159	9	885.49198	167.9	GEALGLKQA	P78347-2;P78347-4;P78347-3;P78347	P78347-2	GTF2I	General transcription factor II-I
22.39765	22.65781	22.39522	27.7986	28.23192	27.85638	24.21771	23.93526	24.19024	24.71424	25.0192	24.698	28.16212	28.106	27.44561	9	827.4025	108.92	GEAPAALEA	Q14204	Q14204	DYNC1H1	Cytoplasmic dynein 1 heavy chain 1
24.92741	24.96578	25.07059	30.13651	30.4876	29.8881	26.81873	26.52376	26.7213	27.18943	27.30556	27.21113	30.21755	30.37669	NaN	9	821.39193	141.83	GEAPPGTPP	Q96B54	Q96B54	ZNF428	Zinc finger protein 428
NaN	NaN	NaN	23.08861	23.36266	23.38969	NaN	NaN	NaN	NaN	NaN	NaN	NaN	NaN	NaN	9	823.40758	120.52	GEAPPSLGP	Q969S8-2;Q969S8	Q969S8-2	HDAC10	Histone deacetylase 10
NaN	NaN	NaN	23.98277	24.14771	23.63345	NaN	NaN	NaN	NaN	NaN	NaN	23.38166	23.78257	23.52648	9	841.38176	157.21	GEAPSSPTP	P49916-4;P49916-3;P49916-2;P49916	P49916-4	LIG3	DNA ligase 3
29.48397	29.6298	29.54363	33.00442	33.02642	32.73723	31.10381	31.02999	31.23398	31.62815	31.63746	31.5019	32.93656	32.9652	32.68445	9	854.42463	163.15	GEARPGPTA	Q13501-2;Q13501	Q13501-2	SQSTM1	Sequestosome-1
NaN	NaN	NaN	25.46435	25.47676	25.13778	NaN	NaN	NaN	NaN	NaN	NaN	25.64149	25.68536	25.5412	9	785.35555	108.92	GEASPPSAA	Q66K74-2;Q66K74	Q66K74-2	MAP1S	Microtubule-associated protein 1S;MAP1S heavy chain;MAP1S light chain
NaN	NaN	NaN	24.83576	25.30121	NaN	NaN	NaN	NaN	NaN	NaN	NaN	NaN	NaN	NaN	9	1020.4553	90.777	GEAWPFESV	Q9Y3X0	Q9Y3X0	CCDC9	Coiled-coil domain-containing protein 9
NaN	NaN	NaN	24.74704	24.4108	23.93508	NaN	NaN	NaN	NaN	NaN	NaN	NaN	NaN	NaN	9	839.36611	112.59	GEDPPGTPA	Q5VY09	Q5VY09	IER5	Immediate early response gene 5 protein
24.43282	24.03674	23.74407	28.41542	28.39084	28.10515	25.96816	25.7155	25.95076	26.53885	26.50012	26.54871	28.60855	28.46162	NaN	9	946.3992	128.12	GEDSRSPEA	Q7Z6I6;Q7Z6I6-3	Q7Z6I6	ARHGAP30	Rho GTPase-activating protein 30
NaN	NaN	NaN	26.76585	27.50817	27.29509	23.9574	23.96023	23.97727	24.55128	24.65048	24.77032	26.90564	27.18631	26.9476	15	1583.7427	206.58	GEDSVSGSQRISSIY	Q14683	Q14683	SMC1A	Structural maintenance of chromosomes protein 1A
NaN	NaN	NaN	NaN	23.61908	22.3463	NaN	NaN	NaN	NaN	NaN	NaN	23.81274	23.81284	22.83555	16	1597.7274	105.03	GEDWAGGLPWGGRSPG	Q9HBE5	Q9HBE5	IL21R	Interleukin-21 receptor
NaN	NaN	NaN	26.07122	26.16037	25.86008	NaN	NaN	NaN	23.39388	23.57219	23.37769	NaN	NaN	NaN	9	856.39266	98.997	GEEGPQAVA	Q14674	Q14674	ESPL1	Separin
24.05953	25.19351	24.94051	27.87256	27.7026	27.61421	26.27396	26.53389	26.58892	26.94882	27.03967	26.75506	28.46291	28.68063	28.03716	15	1730.8271	110.55	GEEGYIRMARNKGNH	P25774-2;P25774	P25774-2	CTSS	Cathepsin S
NaN	NaN	NaN	25.74486	26.16267	24.62762	NaN	NaN	NaN	NaN	NaN	NaN	NaN	NaN	NaN	17	1890.8577	67.685	GEEGYIRMARNKGNHCG	P25774-2;P25774	P25774-2	CTSS	Cathepsin S
NaN	NaN	NaN	26.43916	26.60555	26.74047	NaN	NaN	NaN	NaN	NaN	NaN	26.81885	26.70279	26.58935	11	1013.5029	117.89	GEEPLGVGSVA	P12081-2;P12081;P12081-3;P12081-4	P12081-2	HARS	Histidine--tRNA ligase, cytoplasmic
NaN	NaN	NaN	24.23308	23.94253	24.15846	NaN	NaN	NaN	NaN	NaN	NaN	NaN	NaN	NaN	10	1059.4145	117.16	GEFDYSGSQA	P27708;P31327;P31327-3	P27708	CAD;CPS1	CAD protein;Glutamine-dependent carbamoyl-phosphate synthase;Aspartate carbamoyltransferase;Dihydroorotase;Carbamoyl-phosphate synthase [ammonia], mitochondrial
NaN	NaN	NaN	26.41324	23.89087	23.01054	NaN	NaN	NaN	NaN	NaN	NaN	NaN	NaN	NaN	9	953.44945	114.19	GEFEGFVAV	Q9NY33-4;Q9NY33	Q9NY33-4	DPP3	Dipeptidyl peptidase 3
31.13075	31.15919	30.76002	34.10032	34.47702	34.1254	NaN	NaN	NaN	NaN	NaN	NaN	34.10774	34.18246	34.00755	9	855.37628	134.06	GEFGGFGSV	Q09028-4;Q09028-3;Q09028-2;Q09028;Q16576;Q16576-2	Q16576	RBBP4;RBBP7	Histone-binding protein RBBP4;Histone-binding protein RBBP7
NaN	NaN	NaN	NaN	NaN	NaN	NaN	NaN	NaN	NaN	NaN	NaN	24.44449	24.98268	NaN	13	1240.6088	106.62	GEFGGFGSVSGKI	Q09028-4;Q09028-3;Q09028-2;Q09028	Q09028-4	RBBP4	Histone-binding protein RBBP4
NaN	NaN	NaN	25.0662	25.3081	25.56055	NaN	NaN	NaN	NaN	NaN	NaN	NaN	NaN	NaN	11	1013.4454	121.05	GEFGGFGSVTG	Q16576;Q16576-2	Q16576	RBBP7	Histone-binding protein RBBP7
NaN	NaN	NaN	29.29636	29.21371	28.95435	24.79104	24.89984	24.06308	25.58635	25.82823	25.70649	NaN	NaN	NaN	9	927.39741	119.07	GEFGGFSEV	Q6ULP2-3;Q6ULP2-5;Q6ULP2-2;Q6ULP2-4;Q6ULP2	Q6ULP2-3	AFTPH	Aftiphilin
NaN	NaN	NaN	NaN	NaN	NaN	NaN	NaN	NaN	NaN	NaN	NaN	24.36813	24.68083	24.01886	11	1241.6292	86.136	GEFKQTSSFLV	Q9Y624-2;Q9Y624	Q9Y624-2	F11R	Junctional adhesion molecule A
NaN	NaN	NaN	27.00935	27.62519	27.36728	NaN	NaN	NaN	NaN	NaN	NaN	NaN	NaN	27.13888	10	1182.5669	128	GEFREAFKEA	Q9H4I3-2;Q9H4I3	Q9H4I3-2	TRABD	TraB domain-containing protein
25.18892	25.12825	24.83499	NaN	NaN	NaN	26.20238	26.18741	26.24838	NaN	NaN	NaN	NaN	NaN	NaN	10	1076.5615	131.41	GEFRQGLISA	Q86UK7-2;Q86UK7-3;Q86UK7	Q86UK7-2	ZNF598	Zinc finger protein 598
NaN	NaN	NaN	27.84954	28.1278	27.70596	24.64889	24.49344	24.52558	25.4946	25.42012	24.92579	NaN	NaN	NaN	9	910.36684	108.92	GEFSDTNAA	O75410-3;O75410-7;O75410;O75410-2	O75410-3	TACC1	Transforming acidic coiled-coil-containing protein 1
25.29653	25.26048	24.61818	29.85724	29.68286	29.27462	26.70872	26.70477	26.83328	27.32328	27.241	27.18404	29.76161	29.9414	29.44743	9	711.31877	123.1	GEGGPGPAA	Q9UJK0	Q9UJK0	TSR3	Ribosome biogenesis protein TSR3 homolog
23.16375	23.23226	22.9109	27.34663	27.17541	26.93089	24.53961	24.51057	24.7473	25.05763	25.09075	25.10917	27.84224	27.86979	27.62729	9	862.41848	127.02	GEGKFPSAA	Q96DY7-3;Q96DY7	Q96DY7-3	MTBP	Mdm2-binding protein
NaN	NaN	NaN	NaN	NaN	NaN	NaN	NaN	NaN	NaN	23.55731	23.6329	NaN	NaN	NaN	9	868.46543	127.56	GEGKPTPAL	Q16891-3;Q16891-2;Q16891-4;Q16891	Q16891-3	IMMT	MICOS complex subunit MIC60
NaN	NaN	NaN	NaN	NaN	NaN	25.26263	24.88665	25.28718	25.52692	25.73086	25.5335	NaN	NaN	NaN	9	783.37628	104.8	GEGSPPAVA	O75179-4;O75179-2;O75179;O75179-6;O75179-3;O75179-5	O75179-4	ANKRD17	Ankyrin repeat domain-containing protein 17
NaN	NaN	NaN	26.07498	25.88853	25.52645	NaN	NaN	NaN	23.59149	23.95331	23.35138	24.84038	25.10149	24.78561	9	775.33481	143.85	GEGSPSATA	Q9NRR5	Q9NRR5	UBQLN4	Ubiquilin-4
NaN	NaN	NaN	NaN	26.78556	26.31487	23.87671	NaN	23.54298	24.18707	24.27299	24.04652	26.78644	26.82153	26.77077	9	856.39266	124.59	GEGTPTQPA	P35659-2;P35659	P35659-2	DEK	Protein DEK
NaN	NaN	NaN	23.9657	23.34922	22.34213	NaN	NaN	NaN	NaN	NaN	NaN	NaN	NaN	NaN	9	956.43857	114.28	GEHDKMVAA	Q8TBC3;Q8TBC3-2	Q8TBC3	SHKBP1	SH3KBP1-binding protein 1
NaN	NaN	NaN	NaN	NaN	NaN	NaN	NaN	NaN	23.57693	23.51605	23.53908	NaN	NaN	NaN	9	947.39847	104.45	GEHFGTTEA	Q9UBF2-2;Q9UBF2	Q9UBF2-2	COPG2	Coatomer subunit gamma-2
NaN	NaN	NaN	23.61347	23.804	23.60942	NaN	NaN	NaN	NaN	NaN	NaN	24.18563	24.48364	24.28975	9	807.38752	114.19	GEHGAAPVA	Q6ZRI6-2	Q6ZRI6-2	C15orf39	Uncharacterized protein C15orf39
NaN	NaN	NaN	23.60026	24.66052	23.78905	NaN	NaN	NaN	NaN	NaN	NaN	NaN	NaN	NaN	10	1114.5043	112.17	GEHSSVFQQP	P43268-2;P43268	P43268-2	ETV4	ETS translocation variant 4
NaN	NaN	NaN	24.83528	25.241	24.73138	NaN	NaN	NaN	NaN	NaN	NaN	24.1343	24.25703	24.33245	9	967.53385	122.79	GEHTLLVTV	Q0VGL1	Q0VGL1	LAMTOR4	Ragulator complex protein LAMTOR4;Ragulator complex protein LAMTOR4, N-terminally processed
23.54191	23.93427	23.2832	27.35448	27.69697	27.57109	25.16645	25.06768	24.57028	24.98668	25.26653	25.41316	27.12199	27.40462	27.12406	10	1135.5298	129.4	GEHTYLFAQA	Q8IXH7-4;Q8IXH7	Q8IXH7-4	NELFCD	Negative elongation factor C/D
NaN	NaN	NaN	31.18116	31.50928	31.29159	23.37571	23.04699	23.01214	29.07217	24.62879	23.53089	32.14267	32.12602	32.00122	9	936.45526	141.2	GEIASFDKA	P63313	P63313	TMSB10	Thymosin beta-10
NaN	NaN	NaN	NaN	NaN	NaN	NaN	NaN	NaN	NaN	NaN	NaN	25.33081	25.16235	24.83692	16	1764.9622	102.38	GEIASFDKAKLKKTET	P63313	P63313	TMSB10	Thymosin beta-10
NaN	NaN	NaN	NaN	NaN	NaN	NaN	NaN	NaN	NaN	NaN	NaN	24.97224	25.1699	24.67761	20	2264.2012	180.8	GEIASFDKAKLKKTETQEKN	P63313	P63313	TMSB10	Thymosin beta-10
29.88109	29.77324	29.63229	33.23178	33.42279	33.35205	31.2518	31.22211	31.49724	31.98712	32.04244	31.94108	33.03833	33.03259	33.07914	10	1121.5353	219.19	GEIESKFNQA	P24928	P24928	POLR2A	DNA-directed RNA polymerase II subunit RPB1
NaN	NaN	NaN	25.86519	26.04974	26.43859	NaN	NaN	NaN	NaN	NaN	NaN	26.13305	25.85372	25.82886	12	1305.6565	103.88	GEIESKFNQAIA	P24928	P24928	POLR2A	DNA-directed RNA polymerase II subunit RPB1
26.92762	26.94481	26.76053	31.66674	31.48654	31.08651	28.72202	28.26352	28.28872	29.34289	29.03745	28.87118	31.37855	31.33495	31.1983	9	876.41888	139.88	GEIKGSESA	Q6PKG0-3;Q6PKG0	Q6PKG0-3	LARP1	La-related protein 1
NaN	NaN	NaN	27.91148	NaN	NaN	23.77072	24.62706	22.44736	25.69349	NaN	24.54992	NaN	NaN	NaN	9	867.50657	118.69	GEILGLLGP	Q8N139;Q8WWZ7-3;Q8WWZ7	Q8N139	ABCA6;ABCA5	ATP-binding cassette sub-family A member 6;ATP-binding cassette sub-family A member 5
NaN	NaN	NaN	27.11882	27.41434	27.37177	NaN	NaN	NaN	NaN	NaN	NaN	NaN	NaN	NaN	9	926.47091	101.41	GEINVIGEP	P33991	P33991	MCM4	DNA replication licensing factor MCM4
NaN	NaN	NaN	24.7958	25.63658	25.59255	NaN	NaN	NaN	NaN	NaN	NaN	26.14779	26.33089	25.76322	10	1025.5506	125.16	GEIPAELRAA	Q96RP9;Q96RP9-2	Q96RP9	GFM1	Elongation factor G, mitochondrial
NaN	NaN	NaN	NaN	NaN	NaN	NaN	NaN	NaN	NaN	NaN	NaN	24.38291	24.45626	23.76557	9	999.44438	98.233	GEIQHMSQA	Q9ULV3-3;Q9ULV3-4;Q9ULV3-2;Q9ULV3;Q9ULV3-5	Q9ULV3-3	CIZ1	Cip1-interacting zinc finger protein
NaN	NaN	NaN	NaN	NaN	NaN	23.10891	23.21387	23.68785	NaN	NaN	NaN	NaN	NaN	NaN	11	1217.6187	118.71	GEISRMREVAA	O00471	O00471	EXOC5	Exocyst complex component 5
NaN	NaN	NaN	24.50712	24.72791	24.15484	NaN	NaN	NaN	NaN	NaN	NaN	24.55649	25.07312	24.25198	14	1525.7736	177.41	GEITTLNHKLQDAS	Q10589-2;Q10589	Q10589-2	BST2	Bone marrow stromal antigen 2
26.23513	26.20678	25.83531	NaN	NaN	NaN	27.61716	27.31915	27.37435	NaN	NaN	NaN	NaN	NaN	NaN	9	984.5604	130.56	GEIVRLTTP	Q86TI2-4;Q86TI2;Q86TI2-2	Q86TI2-4	DPP9	Dipeptidyl peptidase 9
NaN	NaN	NaN	28.73412	29.17598	29.30341	NaN	NaN	NaN	NaN	NaN	NaN	NaN	NaN	NaN	9	886.51238	114.5	GEKALLVSA	Q86UV5;Q86UV5-8;Q86UV5-6	Q86UV5	USP48	Ubiquitin carboxyl-terminal hydrolase 48
NaN	NaN	NaN	NaN	NaN	NaN	NaN	NaN	NaN	24.50161	24.90012	25.28231	NaN	NaN	NaN	10	933.44034	95.608	GEKEAAGTTA	O43290	O43290	SART1	U4/U6.U5 tri-snRNP-associated protein 1
25.25328	25.33019	24.55882	24.02386	25.31462	22.73331	26.53138	26.17796	26.33369	26.80759	26.87584	26.78669	25.15808	25.71694	25.11977	10	1061.5506	124.23	GEKNNAFIVA	Q14201;Q14201-2	Q14201	BTG3	Protein BTG3
NaN	NaN	NaN	25.50736	NaN	NaN	NaN	NaN	NaN	NaN	NaN	NaN	NaN	NaN	NaN	9	1006.5084	86.095	GEKQSFLQA	Q6NTE8	Q6NTE8	C5orf45	UPF0544 protein C5orf45
24.64257	24.52013	24.40367	NaN	NaN	NaN	26.38222	25.96042	26.06159	26.73518	26.93686	26.27746	NaN	NaN	NaN	9	963.47739	131.03	GEKRFADAA	Q9BW27-2;Q9BW27-3;Q9BW27	Q9BW27-2	NUP85	Nuclear pore complex protein Nup85
NaN	NaN	NaN	NaN	NaN	NaN	26.94916	26.5337	26.56483	27.11327	27.32937	27.20228	NaN	NaN	NaN	9	1051.5338	105.57	GEKSFFLQP	Q14764	Q14764	MVP	Major vault protein
NaN	NaN	NaN	26.72012	26.14229	25.74175	25.28923	25.32464	25.55426	25.58838	25.81497	25.4793	27.06147	27.04989	26.71227	9	908.42733	110.12	GEKSGLMST	Q8WWY3	Q8WWY3	PRPF31	U4/U6 small nuclear ribonucleoprotein Prp31
NaN	NaN	NaN	26.34157	26.4232	26.8305	23.55462	23.03335	23.30883	24.14024	24.00093	23.95225	26.88169	26.8147	26.7162	11	1216.6234	183.81	GELDMRKIGQA	O94906-2;O94906	O94906-2	PRPF6	Pre-mRNA-processing factor 6
NaN	NaN	NaN	NaN	NaN	NaN	NaN	NaN	NaN	NaN	NaN	NaN	24.33647	24.37139	NaN	9	944.49271	103.87	GELERALSA	Q08379;A6NN73;I6L899	Q08379	GOLGA2;GOLGA8CP;GOLGA8R	Golgin subfamily A member 2;Golgin subfamily A member 8C;Golgin subfamily A member 8R
NaN	NaN	NaN	NaN	27.86756	NaN	NaN	NaN	NaN	NaN	NaN	NaN	NaN	NaN	NaN	10	1088.5462	105.52	GELETRLNSA	Q9UL49-1;Q9UL49	Q9UL49-1	TCFL5	Transcription factor-like 5 protein
NaN	NaN	NaN	26.48893	26.91707	26.94916	24.39996	24.13383	23.91296	NaN	24.65981	24.94534	NaN	NaN	NaN	9	971.50763	107.43	GELLFVHSA	P17655-2;P17655	P17655-2	CAPN2	Calpain-2 catalytic subunit
NaN	NaN	NaN	26.20594	25.56107	24.92043	NaN	NaN	NaN	NaN	NaN	NaN	NaN	NaN	NaN	9	1002.4658	108.24	GELSDWSLP	Q14213	Q14213	EBI3	Interleukin-27 subunit beta
NaN	NaN	NaN	23.60433	24.15391	23.39754	NaN	NaN	NaN	NaN	NaN	NaN	NaN	NaN	NaN	9	820.33852	105.81	GELSGCNAA	Q96KQ7-2;Q96KQ7	Q96KQ7-2	EHMT2	Histone-lysine N-methyltransferase EHMT2
NaN	NaN	NaN	24.61689	24.50996	23.78606	NaN	NaN	NaN	NaN	NaN	NaN	25.309	25.24456	24.4771	9	891.33925	105.2	GEMSSSHSA	O15350-9;O15350-2;O15350-11;O15350-8;O15350	O15350-9	TP73	Tumor protein p73
NaN	NaN	NaN	26.67721	26.14112	25.72476	NaN	NaN	NaN	NaN	NaN	NaN	26.39815	26.87079	25.90247	9	1023.3968	159.46	GEMWSEQSA	P26583	P26583	HMGB2	High mobility group protein B2
NaN	NaN	NaN	NaN	24.55859	25.59807	27.08375	26.91285	26.67761	26.99949	27.1454	27.01009	26.11297	25.69269	24.89013	9	1005.5131	124.98	GENFDKLLA	P28838-2;P28838	P28838-2	LAP3	Cytosol aminopeptidase
NaN	NaN	NaN	25.66297	25.46837	25.2156	22.82501	22.59635	23.08999	23.89846	23.54486	23.63034	25.15174	25.21342	24.94087	9	929.44543	113.66	GENPKTTSP	O95466;O95466-2;O95466-3	O95466	FMNL1	Formin-like protein 1
NaN	NaN	NaN	NaN	24.65682	24.06225	NaN	NaN	NaN	NaN	NaN	NaN	NaN	NaN	NaN	15	1520.6631	132.25	GEPDYVNGEVAATEA	Q9GZY6	Q9GZY6	LAT2	Linker for activation of T-cells family member 2
NaN	NaN	NaN	NaN	NaN	NaN	NaN	NaN	NaN	NaN	NaN	NaN	24.05126	24.37901	23.85243	12	1339.6772	107.21	GEPLSYTRFSLA	P02786	P02786	TFRC	Transferrin receptor protein 1;Transferrin receptor protein 1, serum form
24.82862	24.63168	24.33599	NaN	NaN	NaN	NaN	NaN	NaN	NaN	NaN	NaN	25.8484	26.33453	25.7707	13	1495.7783	84.169	GEPLSYTRFSLAR	P02786	P02786	TFRC	Transferrin receptor protein 1;Transferrin receptor protein 1, serum form
27.10089	26.95837	26.66546	27.71973	28.35043	28.11476	26.85591	26.62408	26.62352	26.92071	26.81982	26.52434	27.36728	27.20191	26.64664	14	1623.8369	122.69	GEPLSYTRFSLARQ	P02786	P02786	TFRC	Transferrin receptor protein 1;Transferrin receptor protein 1, serum form
25.03783	24.71618	25.50616	29.11939	29.72753	29.42618	28.33586	28.60862	28.22053	28.46572	25.74799	28.42654	29.60176	29.63237	29.41883	16	1837.9323	190.37	GEPLSYTRFSLARQVD	P02786	P02786	TFRC	Transferrin receptor protein 1;Transferrin receptor protein 1, serum form
27.04166	25.36893	25.8418	27.16385	27.97776	27.47962	26.72897	26.38294	26.26254	26.05478	26.46404	26.00093	NaN	NaN	NaN	17	1894.9537	130.61	GEPLSYTRFSLARQVDG	P02786	P02786	TFRC	Transferrin receptor protein 1;Transferrin receptor protein 1, serum form
NaN	NaN	NaN	26.97793	27.00303	26.49265	24.41828	24.17874	24.08286	NaN	NaN	NaN	NaN	NaN	NaN	9	890.38038	112.37	GEQEGAMVA	Q14103-4;Q14103-3;Q14103-2;Q14103	Q14103-4	HNRNPD	Heterogeneous nuclear ribonucleoprotein D0
NaN	NaN	NaN	27.71208	27.28965	26.89828	NaN	NaN	NaN	NaN	NaN	NaN	26.27952	26.29528	26.34707	10	961.4175	121.62	GEQEGAMVAA	Q14103-4;Q14103-3;Q14103-2;Q14103	Q14103-4	HNRNPD	Heterogeneous nuclear ribonucleoprotein D0
NaN	NaN	NaN	24.96697	25.11906	24.62053	NaN	NaN	NaN	22.62721	22.7872	22.56788	25.50279	25.33538	25.20497	9	975.52501	137.18	GERARPPPP	Q96MX3	Q96MX3	ZNF48	Zinc finger protein 48
NaN	NaN	NaN	NaN	NaN	NaN	NaN	NaN	NaN	NaN	NaN	NaN	24.27156	24.59463	23.69615	9	1009.4465	127.56	GERDFQTSA	Q9P2N6-2;Q9P2N6-3;Q9P2N6	Q9P2N6-2	KANSL3	KAT8 regulatory NSL complex subunit 3
NaN	NaN	NaN	NaN	NaN	NaN	NaN	NaN	NaN	23.83971	23.8769	23.4467	NaN	NaN	NaN	9	960.47773	91.064	GERGGFNKP	Q01844-6;Q01844-3;Q01844;Q01844-5	Q01844-6	EWSR1	RNA-binding protein EWS
NaN	NaN	NaN	NaN	NaN	NaN	NaN	NaN	NaN	NaN	NaN	NaN	24.39937	24.43365	23.86948	17	1974.9647	91.518	GERIEKVEHSDLSFSKD	P61769	P61769	B2M	Beta-2-microglobulin;Beta-2-microglobulin form pI 5.3
NaN	NaN	NaN	24.41422	24.78636	23.80292	NaN	NaN	NaN	NaN	NaN	NaN	23.83094	24.68608	23.75297	19	2248.076	149.53	GERIEKVEHSDLSFSKDWS	P61769	P61769	B2M	Beta-2-microglobulin;Beta-2-microglobulin form pI 5.3
NaN	NaN	NaN	28.14783	28.2028	27.87619	NaN	NaN	NaN	NaN	NaN	NaN	NaN	27.79569	27.76167	9	888.46649	123.98	GERISVSAA	P28062-2;P28062	P28062-2	PSMB8	Proteasome subunit beta type-8
NaN	NaN	NaN	27.05848	27.17817	26.77027	25.84364	25.4545	25.91148	26.25404	26.56828	26.21856	27.66031	27.65281	NaN	9	1001.5407	122.13	GERPRPPPP	Q8N8D1	Q8N8D1	PDCD7	Programmed cell death protein 7
NaN	NaN	NaN	25.99693	26.09625	25.35394	NaN	NaN	NaN	NaN	NaN	NaN	NaN	NaN	NaN	9	883.46241	107.19	GERRGAPAA	Q92522	Q92522	H1FX	Histone H1x
NaN	NaN	NaN	24.63112	24.99382	24.8333	NaN	NaN	NaN	NaN	NaN	NaN	NaN	NaN	NaN	9	939.51378	103.74	GERSGLKPP	Q9Y6A5	Q9Y6A5	TACC3	Transforming acidic coiled-coil-containing protein 3
NaN	NaN	NaN	26.71004	26.49167	26.10923	23.14942	NaN	23.18303	23.70504	23.83567	23.61526	26.63768	26.77153	26.56906	9	801.35046	138.48	GESEPAAAA	Q8WXF1-2;Q8WXF1	Q8WXF1-2	PSPC1	Paraspeckle component 1
NaN	NaN	NaN	NaN	NaN	NaN	NaN	NaN	NaN	NaN	NaN	NaN	27.19479	27.1209	NaN	9	802.41848	110.31	GESKAGIAA	Q92618	Q92618	ZNF516	Zinc finger protein 516
NaN	NaN	NaN	26.34792	26.03894	25.69261	NaN	NaN	NaN	23.41171	23.2627	23.17962	25.84582	25.83704	25.57491	9	803.36611	133.81	GESPATATA	O60292	O60292	SIPA1L3	Signal-induced proliferation-associated 1-like protein 3
NaN	NaN	NaN	25.59135	25.81997	25.94239	NaN	NaN	NaN	NaN	NaN	NaN	NaN	NaN	NaN	9	888.45526	101.41	GESQTLLAA	P82094;P82094-2	P82094	TMF1	TATA element modulatory factor
NaN	NaN	NaN	NaN	24.03708	23.39362	NaN	NaN	NaN	NaN	NaN	NaN	NaN	NaN	NaN	9	903.41854	107.43	GETELSPTA	Q8NCF5-3;Q8NCF5-2;Q8NCF5	Q8NCF5-3	NFATC2IP	NFATC2-interacting protein
NaN	NaN	NaN	24.63279	24.60467	23.72099	NaN	NaN	NaN	NaN	NaN	NaN	24.02665	23.92443	23.6841	9	833.37668	153.15	GETEVGATA	Q96EX3	Q96EX3	WDR34	WD repeat-containing protein 34
NaN	NaN	NaN	23.55894	27.48922	27.46272	NaN	NaN	NaN	NaN	NaN	NaN	27.27409	27.14385	26.90656	9	957.52434	122.74	GETLLQRAA	Q6W2J9-4;Q6W2J9-2;Q6W2J9;Q5H9F3-3	Q6W2J9-4	BCOR;BCORL1	BCL-6 corepressor;BCL-6 corepressor-like protein 1
NaN	NaN	NaN	NaN	24.41409	23.49118	NaN	NaN	NaN	NaN	NaN	NaN	NaN	NaN	NaN	9	877.38513	189.62	GETPVTCTA	Q9BV94-2;Q9BV94	Q9BV94-2	EDEM2	ER degradation-enhancing alpha-mannosidase-like protein 2
NaN	NaN	NaN	25.67936	26.49378	26.31612	NaN	NaN	NaN	NaN	NaN	NaN	NaN	NaN	NaN	9	888.45526	98.997	GETQGLLTA	Q8IX01-4;Q8IX01-3;Q8IX01	Q8IX01-4	SUGP2	SURP and G-patch domain-containing protein 2
NaN	NaN	NaN	NaN	23.73128	NaN	NaN	NaN	NaN	NaN	NaN	NaN	NaN	NaN	NaN	9	1009.5417	99.802	GETRLHRAA	Q6UB99	Q6UB99	ANKRD11	Ankyrin repeat domain-containing protein 11
23.93121	23.86306	23.85671	28.32822	28.63641	28.30452	26.00841	25.67314	25.99828	26.51384	26.66601	26.59463	28.44873	28.8444	28.36436	9	827.4025	134.85	GETVPAPSA	Q96FX2-2;Q96FX2	Q96FX2-2	DPH3	DPH3 homolog
NaN	NaN	NaN	25.45447	25.89294	25.33862	NaN	NaN	NaN	23.84345	23.46201	23.33238	25.3221	25.32231	25.15881	9	1003.5451	89.698	GEVFKTPRA	P50548-2;P50548	P50548-2	ERF	ETS domain-containing transcription factor ERF
NaN	NaN	NaN	24.51135	24.74432	24.15236	NaN	NaN	NaN	NaN	NaN	NaN	NaN	NaN	NaN	9	871.42871	124.34	GEVLDPTAA	Q96GQ5	Q96GQ5	C16orf58	RUS1 family protein C16orf58
NaN	NaN	NaN	28.83479	28.64303	28.29334	26.42163	26.11963	26.08706	NaN	NaN	NaN	NaN	NaN	NaN	9	903.46616	113.74	GEVNSTKVA	Q99590-2;Q99590	Q99590-2	SCAF11	Protein SCAF11
NaN	NaN	NaN	25.31821	25.26967	24.97062	NaN	NaN	NaN	NaN	NaN	NaN	25.35753	25.43511	25.121	9	797.39193	105.04	GEVPAPSAA	Q96K62	Q96K62	ZBTB45	Zinc finger and BTB domain-containing protein 45
NaN	NaN	NaN	27.5708	27.91028	27.69969	24.57681	24.27299	24.45858	23.93166	25.29649	25.05701	27.92717	27.95859	27.59797	9	913.40289	138.55	GEVPESPEA	Q9H930-2;Q9H930;Q9H930-3;Q9H930-1	Q9H930-2	SP140L	Nuclear body protein SP140-like protein
NaN	NaN	NaN	26.83219	26.48864	25.92904	23.45061	23.18594	23.38509	NaN	NaN	NaN	NaN	NaN	NaN	9	965.50428	114.89	GEVQHRVAA	Q9BXV9	Q9BXV9	C14orf142	Uncharacterized protein C14orf142
23.40198	23.59821	23.58784	28.36052	28.63329	27.97241	25.00659	24.89106	25.12076	27.13124	27.35372	27.13506	29.28597	29.28474	29.06843	9	890.43453	135.77	GEVTNVTTA	Q9UHY1	Q9UHY1	NRBP1	Nuclear receptor-binding protein
NaN	NaN	NaN	NaN	NaN	NaN	NaN	NaN	24.35313	24.50379	24.79788	24.60908	26.57026	26.48331	26.61541	9	993.47673	110.55	GEYDKAIQA	Q6PGP7	Q6PGP7	TTC37	Tetratricopeptide repeat protein 37
NaN	NaN	NaN	26.19037	25.84838	26.17101	NaN	NaN	NaN	NaN	NaN	NaN	NaN	NaN	NaN	9	907.42871	124.89	GEYDVGVVA	Q96DP5;Q96DP5-2	Q96DP5	MTFMT	Methionyl-tRNA formyltransferase, mitochondrial
NaN	NaN	NaN	25.94215	26.02219	25.48379	NaN	NaN	NaN	NaN	NaN	NaN	NaN	NaN	NaN	11	1362.7256	100.88	GEYEERKLIRA	P53814-5;P53814;P53814-6	P53814-5	SMTN	Smoothelin
NaN	NaN	NaN	NaN	NaN	NaN	NaN	NaN	NaN	26.98956	27.15296	27.04646	NaN	NaN	NaN	9	1143.5349	95.605	GEYEWVHKP	Q9H9Y2	Q9H9Y2	RPF1	Ribosome production factor 1
NaN	NaN	NaN	25.48962	25.84845	25.85003	NaN	NaN	NaN	NaN	NaN	NaN	25.52172	25.80432	25.38271	9	919.39233	111.04	GEYGDSPVP	Q9HCK8-2;Q9HCK8	Q9HCK8-2	CHD8	Chromodomain-helicase-DNA-binding protein 8
NaN	NaN	NaN	26.44626	26.02232	26.3581	NaN	NaN	NaN	NaN	NaN	NaN	NaN	NaN	NaN	9	1029.4556	125.31	GEYGGWYKA	Q07866-8;Q07866-2;Q07866-3;Q07866;Q07866-7;Q07866-5;Q07866-10;Q07866-6;Q07866-4;Q07866-9	Q07866-8	KLC1	Kinesin light chain 1
NaN	NaN	NaN	NaN	NaN	NaN	NaN	NaN	NaN	28.62404	28.64117	28.68729	NaN	NaN	NaN	9	1046.5073	91.069	GEYGKFFVT	Q68EM7-2;Q68EM7-6;Q68EM7-5;Q68EM7;Q68EM7-4	Q68EM7-2	ARHGAP17	Rho GTPase-activating protein 17
23.89486	24.10669	23.5745	27.05476	27.71777	27.54951	25.36783	25.25825	25.0158	25.96565	23.29838	NaN	NaN	NaN	NaN	9	1005.5243	120.49	GEYIIRQGA	Q13976-2;Q13976	Q13976-2	PRKG1	cGMP-dependent protein kinase 1
NaN	NaN	NaN	27.05061	27.16653	26.93966	NaN	NaN	NaN	NaN	NaN	NaN	NaN	NaN	NaN	9	1081.5226	123.69	GEYKKMQQA	Q14CX7-2;Q14CX7	Q14CX7-2	NAA25	N-alpha-acetyltransferase 25, NatB auxiliary subunit
NaN	NaN	NaN	NaN	NaN	NaN	NaN	NaN	NaN	NaN	NaN	NaN	25.13751	24.93229	24.2467	10	1225.6455	131.5	GEYNLFSRKI	Q9UK61-2;Q9UK61-3;Q9UK61-4;Q9UK61	Q9UK61-2	FAM208A	Protein FAM208A
NaN	NaN	NaN	NaN	NaN	NaN	NaN	NaN	NaN	25.13739	25.20594	24.96851	NaN	NaN	NaN	10	1141.4941	99.802	GEYPAHFNHA	P50458	P50458	LHX2	LIM/homeobox protein Lhx2
NaN	NaN	NaN	NaN	NaN	NaN	NaN	NaN	NaN	NaN	NaN	NaN	25.38584	25.24743	24.82469	11	1172.5098	147.4	GEYRGSDFTAA	O96008-2;O96008	O96008-2	TOMM40	Mitochondrial import receptor subunit TOM40 homolog
NaN	NaN	NaN	NaN	NaN	NaN	23.36693	23.51328	23.79382	24.04085	24.17303	24.12707	NaN	NaN	NaN	10	1128.4836	128.61	GEYTDHLHSA	Q9NZI7-4;Q9NZI7	Q9NZI7-4	UBP1	Upstream-binding protein 1
23.75471	24.23052	23.88651	28.12302	27.71941	27.66553	26.11541	26.16745	26.33093	26.95759	26.7128	26.61006	28.9202	28.8405	28.78743	10	1142.4993	157.58	GEYTEHLHSA	Q12800-4;Q12800;Q9NZI6	Q12800-4	TFCP2;TFCP2L1	Alpha-globin transcription factor CP2;Transcription factor CP2-like protein 1
NaN	NaN	NaN	24.13954	24.03574	25.01397	NaN	NaN	NaN	NaN	NaN	NaN	25.29852	25.50854	24.68523	11	1150.587	140.49	GEYVSLGKVEA	O95573;O60488-2;O60488	O60488-2	ACSL3;ACSL4	Long-chain-fatty-acid--CoA ligase 3;Long-chain-fatty-acid--CoA ligase 4
25.55722	25.54206	24.6685	NaN	NaN	NaN	25.76137	25.45328	25.08359	25.50978	25.76976	25.10841	NaN	NaN	NaN	11	1230.7309	126.66	GFGRIGRLVTR	P04406	P04406	GAPDH	Glyceraldehyde-3-phosphate dehydrogenase
NaN	NaN	NaN	25.26896	25.9351	25.69405	25.24862	25.12873	24.66009	24.88064	24.98459	24.76385	NaN	NaN	NaN	15	1680.8584	89.992	GGEPLSYTRFSLARQ	P02786	P02786	TFRC	Transferrin receptor protein 1;Transferrin receptor protein 1, serum form
NaN	NaN	NaN	28.16034	28.57957	28.35754	27.83978	27.69816	27.09436	27.37335	27.80199	27.57087	28.80968	29.00614	28.54878	17	1894.9537	134.04	GGEPLSYTRFSLARQVD	P02786	P02786	TFRC	Transferrin receptor protein 1;Transferrin receptor protein 1, serum form
NaN	23.51905	25.05263	25.87701	26.99075	26.62171	25.42114	25.11382	NaN	25.29018	25.48161	25.02627	26.47184	26.52868	26.43258	18	1951.9752	118.24	GGEPLSYTRFSLARQVDG	P02786	P02786	TFRC	Transferrin receptor protein 1;Transferrin receptor protein 1, serum form
NaN	NaN	NaN	23.15335	24.23059	23.69816	NaN	NaN	NaN	NaN	NaN	NaN	NaN	NaN	NaN	21	1784.8177	194.39	GGGGSGTASTGGSQAASVITY	Q9P1Z0	Q9P1Z0	ZBTB4	Zinc finger and BTB domain-containing protein 4
NaN	NaN	NaN	23.89523	23.54357	23.33415	NaN	NaN	NaN	NaN	NaN	NaN	23.77495	23.74499	22.97369	12	1195.5582	87.806	GGGGSQINSTRY	P47974	P47974	ZFP36L2	Zinc finger protein 36, C3H1 type-like 2
NaN	NaN	NaN	26.44793	26.5317	26.20695	23.89929	23.84785	24.1047	24.48302	24.57016	24.68571	26.43695	26.57389	26.36366	9	932.43519	160.03	GGHTNVVSY	Q8IWZ3;Q8IWZ3-4;Q8IWZ3-6	Q8IWZ3	ANKHD1	Ankyrin repeat and KH domain-containing protein 1
NaN	NaN	NaN	NaN	24.65818	24.74407	NaN	NaN	NaN	NaN	NaN	NaN	24.22942	24.44765	24.06201	9	921.4556	130	GGNTQVIAY	Q9NPF4	Q9NPF4	OSGEP	Probable tRNA N6-adenosine threonylcarbamoyltransferase
NaN	NaN	NaN	25.83889	26.34991	26.33086	NaN	NaN	NaN	NaN	NaN	NaN	NaN	NaN	NaN	9	992.49271	127.12	GGRLEEVSF	Q96S65	Q96S65	CSRNP1	Cysteine/serine-rich nuclear protein 1
NaN	NaN	NaN	NaN	NaN	NaN	NaN	NaN	NaN	NaN	NaN	NaN	25.63059	25.40074	25.47655	14	1343.6721	96.113	GGYVAYSKAATVTG	P02786	P02786	TFRC	Transferrin receptor protein 1;Transferrin receptor protein 1, serum form
22.36271	22.30458	22.32721	25.45293	25.83812	25.46806	NaN	NaN	NaN	NaN	NaN	NaN	24.74283	24.3646	24.5128	15	1471.7671	171.32	GGYVAYSKAATVTGK	P02786	P02786	TFRC	Transferrin receptor protein 1;Transferrin receptor protein 1, serum form
NaN	NaN	NaN	NaN	NaN	NaN	NaN	NaN	NaN	NaN	NaN	NaN	23.79858	23.78915	23.53706	15	1535.7104	85.807	GHSVTEGVSETSFLS	P01909;P01906	P01909	HLA-DQA1;HLA-DQA2	HLA class II histocompatibility antigen, DQ alpha 1 chain;HLA class II histocompatibility antigen, DQ alpha 2 chain
NaN	NaN	NaN	NaN	NaN	NaN	NaN	NaN	NaN	NaN	NaN	NaN	24.46837	24.09668	24.39329	9	1006.6287	87.696	GIAKHIQKL	Q70J99;Q70J99-3	Q70J99	UNC13D	Protein unc-13 homolog D
NaN	NaN	NaN	26.96069	25.94876	25.81414	NaN	NaN	NaN	NaN	NaN	NaN	NaN	NaN	NaN	9	1102.5447	106.14	GIARFFTEY	Q9H6J7;Q9H6J7-2;Q9H6J7-3;Q9H6J7-4	Q9H6J7	C11orf49	UPF0705 protein C11orf49
NaN	NaN	NaN	24.71529	25.24601	25.39937	NaN	NaN	NaN	NaN	NaN	NaN	25.88972	25.97209	25.47401	9	898.45487	123.69	GIFGKGSAY	P54132	P54132	BLM	Bloom syndrome protein
NaN	NaN	NaN	NaN	NaN	NaN	NaN	NaN	NaN	NaN	NaN	NaN	24.5251	23.94467	23.16005	10	1109.6121	119.21	GIFPAKTITY	Q9BY44-4;Q9BY44-3;Q9BY44;Q9BY44-2	Q9BY44-4	EIF2A	Eukaryotic translation initiation factor 2A;Eukaryotic translation initiation factor 2A, N-terminally processed
NaN	NaN	NaN	NaN	NaN	NaN	NaN	NaN	NaN	23.98694	23.68603	NaN	NaN	NaN	NaN	9	986.48214	78.113	GIHSGEKPY	Q9HCG1;Q9H7R5;Q9H7R5-2	Q9HCG1	ZNF160;ZNF665	Zinc finger protein 160;Zinc finger protein 665
NaN	NaN	NaN	24.40523	24.36018	24.03145	NaN	NaN	NaN	NaN	NaN	NaN	24.14717	24.15298	23.87942	9	875.47527	127.95	GIIPVGGTY	Q96H20-2;Q96H20	Q96H20-2	SNF8	Vacuolar-sorting protein SNF8
NaN	NaN	NaN	26.62226	27.12839	27.22766	NaN	NaN	NaN	25.13665	24.68405	24.67325	NaN	NaN	NaN	9	930.5287	125.25	GIIRPGTAF	Q15149-7;Q15149-8;Q15149-9;Q15149-5;Q15149-4;Q15149-6;Q15149-3;Q15149-2;Q15149	Q15149-7	PLEC	Plectin
22.07045	21.0446	24.52385	NaN	NaN	NaN	NaN	24.83759	22.78137	NaN	NaN	NaN	NaN	NaN	NaN	17	1673.7857	90.689	GILNPSQPGQSSSSSQT	Q15517	Q15517	CDSN	Corneodesmosin
24.29768	24.31195	23.77806	NaN	NaN	NaN	25.68614	25.12668	25.7959	26.61625	26.46496	26.47721	28.50775	28.69521	23.95109	9	1080.5088	136.16	GIREEEVSY	Q9NV70-2;Q9NV70	Q9NV70-2	EXOC1	Exocyst complex component 1
23.7683	24.03498	23.92597	NaN	NaN	NaN	NaN	NaN	NaN	NaN	NaN	NaN	27.99189	28.07862	27.94101	9	1002.5346	109.86	GIREETVSL	P20618	P20618	PSMB1	Proteasome subunit beta type-1
NaN	NaN	NaN	NaN	23.82958	23.80193	NaN	NaN	NaN	NaN	NaN	NaN	NaN	NaN	NaN	9	801.45962	121.14	GIVGGLSTV	Q9H3K2	Q9H3K2	GHITM	Growth hormone-inducible transmembrane protein
24.53124	23.99179	24.97456	27.12337	26.40631	25.37968	25.55585	25.77874	26.23244	26.50673	26.14742	25.86868	25.76263	26.49114	25.62781	16	2022.0072	105.14	GKLQYELQYRNRGDPW	Q9HBE5	Q9HBE5	IL21R	Interleukin-21 receptor
24.21756	23.67874	24.67239	27.02886	26.72897	25.83812	25.49476	25.66099	25.67812	26.30808	26.14237	25.89615	NaN	NaN	NaN	17	2093.0443	87.566	GKLQYELQYRNRGDPWA	Q9HBE5	Q9HBE5	IL21R	Interleukin-21 receptor
NaN	NaN	NaN	25.37216	25.20564	25.0385	NaN	NaN	NaN	NaN	NaN	NaN	25.13802	25.50534	24.4008	9	957.51311	177.71	GLADITQQL	Q9NYV4-2;Q9NYV4;Q9NYV4-3	Q9NYV4-2	CDK12	Cyclin-dependent kinase 12
NaN	NaN	NaN	NaN	25.44073	25.5489	NaN	NaN	NaN	NaN	NaN	NaN	25.51803	25.22953	24.79862	9	964.54541	148.07	GLAELGHRL	Q96AQ6-3;Q96AQ6-2;Q96AQ6	Q96AQ6-3	PBXIP1	Pre-B-cell leukemia transcription factor-interacting protein 1
NaN	NaN	NaN	25.87025	26.26896	26.27238	NaN	NaN	NaN	NaN	24.00599	23.90692	25.28514	NaN	25.16454	9	902.47091	151.29	GLATDVQTV	P49720	P49720	PSMB3	Proteasome subunit beta type-3
NaN	NaN	NaN	NaN	NaN	NaN	NaN	NaN	NaN	NaN	NaN	NaN	24.07349	24.11545	23.56162	9	930.50221	99.375	GLDQSLVSL	O43933-2;O43933	O43933-2	PEX1	Peroxisome biogenesis factor 1
NaN	NaN	NaN	23.9208	24.01979	23.91333	NaN	NaN	NaN	NaN	NaN	NaN	NaN	NaN	NaN	9	929.34366	120.52	GLEDGSCSY	P14866-2;P14866	P14866-2	HNRNPL	Heterogeneous nuclear ribonucleoprotein L
NaN	NaN	NaN	26.52898	26.95615	27.27106	23.46688	22.93128	23.17784	24.45067	24.78407	24.16092	27.55083	27.50824	27.2985	13	1350.7044	127.37	GLFGRKTGQAPGY	P99999	P99999	CYCS	Cytochrome c
NaN	NaN	NaN	25.39077	25.99343	25.90873	NaN	NaN	NaN	NaN	NaN	NaN	NaN	NaN	NaN	9	959.54402	99.375	GLFQGKTPL	Q9ULW0;Q9ULW0-2	Q9ULW0	TPX2	Targeting protein for Xklp2
NaN	NaN	NaN	NaN	24.25961	23.75103	NaN	NaN	NaN	NaN	NaN	NaN	NaN	NaN	NaN	9	853.39702	114.94	GLGPGFSGY	Q15011-4;Q15011-2;Q15011	Q15011-4	HERPUD1	Homocysteine-responsive endoplasmic reticulum-resident ubiquitin-like domain member 1 protein
NaN	NaN	NaN	25.34892	25.65938	25.51229	NaN	NaN	NaN	NaN	NaN	NaN	24.66199	25.01056	24.45356	9	841.43677	151.14	GLGPPATVM	Q99583	Q99583	MNT	Max-binding protein MNT
25.86568	25.95881	25.63724	28.92445	29.73363	29.50624	27.21531	27.09738	27.34613	27.8766	27.903	27.79464	29.8235	29.77091	29.60539	9	989.48181	142.11	GLHSVDVTY	P21333-2;P21333	P21333-2	FLNA	Filamin-A
NaN	NaN	NaN	NaN	NaN	NaN	25.49704	NaN	NaN	NaN	NaN	NaN	24.18367	23.77475	NaN	9	999.56006	116.25	GLIDKVNEL	P61011-2;P61011	P61011-2	SRP54	Signal recognition particle 54 kDa protein
NaN	NaN	NaN	26.51156	26.69737	26.44842	NaN	NaN	NaN	NaN	NaN	NaN	NaN	NaN	NaN	9	923.46001	153.88	GLIGVTDSY	Q13049	Q13049	TRIM32	E3 ubiquitin-protein ligase TRIM32
NaN	NaN	NaN	25.45595	25.11656	24.53955	NaN	NaN	NaN	NaN	NaN	NaN	NaN	NaN	NaN	9	1014.5134	121.74	GLKAHEPTY	P21333-2;P21333	P21333-2	FLNA	Filamin-A
24.48425	25.38466	24.89555	29.90167	29.86793	29.17703	26.88297	26.67344	26.66153	27.56311	27.53609	27.31285	29.803	30.00705	29.75748	9	1108.5877	133.13	GLKDKETRY	Q15046;Q15046-2	Q15046	KARS	Lysine--tRNA ligase
NaN	NaN	NaN	25.94608	25.80558	25.35767	NaN	NaN	NaN	23.88911	23.55145	24.39329	25.63945	25.69912	25.54731	12	1213.5463	145.9	GLKGSTEGSESY	Q14566	Q14566	MCM6	DNA replication licensing factor MCM6
NaN	NaN	NaN	NaN	23.16743	22.66622	NaN	NaN	NaN	NaN	NaN	NaN	NaN	NaN	NaN	9	1022.5397	114.19	GLKNTAEKY	O95347-2;O95347	O95347-2	SMC2	Structural maintenance of chromosomes protein 2
23.21285	23.50142	23.2932	26.80317	27.20172	27.44395	24.86665	24.72541	24.75893	NaN	NaN	NaN	NaN	NaN	NaN	9	975.53893	125.5	GLNKVSPVY	Q9Y575-2;Q9Y575;Q9Y575-3	Q9Y575-2	ASB3	Ankyrin repeat and SOCS box protein 3
NaN	NaN	NaN	NaN	NaN	NaN	NaN	NaN	NaN	23.83026	NaN	NaN	NaN	NaN	NaN	9	1098.5934	75.738	GLQAWQLRQ	Q86TS9-2;Q86TS9-3;Q86TS9	Q86TS9-2	MRPL52	39S ribosomal protein L52, mitochondrial
NaN	NaN	NaN	NaN	NaN	NaN	NaN	NaN	NaN	NaN	NaN	NaN	24.49838	24.41622	24.1795	9	932.50797	126.28	GLRAPVSAY	Q96T49-2;Q96T49	Q96T49-2	PPP1R16B	Protein phosphatase 1 regulatory inhibitor subunit 16B
NaN	NaN	NaN	26.91798	27.02707	26.91604	NaN	NaN	NaN	NaN	NaN	NaN	27.03915	26.96972	27.00142	9	936.49165	119.41	GLSKPVSSY	O43683-2;O43683-3;O43683	O43683-2	BUB1	Mitotic checkpoint serine/threonine-protein kinase BUB1
NaN	NaN	NaN	22.41769	21.3483	21.72092	NaN	NaN	NaN	NaN	NaN	NaN	NaN	NaN	NaN	9	827.51165	118.06	GLTVGLVGI	P01903	P01903	HLA-DRA	HLA class II histocompatibility antigen, DR alpha chain
NaN	NaN	NaN	25.87228	25.99923	NaN	NaN	NaN	NaN	NaN	NaN	NaN	NaN	NaN	NaN	9	955.57023	129.56	GLVDKLQAL	Q6FI81-3;Q6FI81	Q6FI81-3	CIAPIN1	Anamorsin
NaN	NaN	NaN	25.00406	25.75478	26.0089	NaN	NaN	NaN	NaN	NaN	NaN	NaN	NaN	NaN	10	1067.478	106.38	GMAAMPQTVY	Q8WU79-3;Q8WU79-2;Q8WU79	Q8WU79-3	SMAP2	Stromal membrane-associated protein 2
NaN	NaN	NaN	24.04593	23.9604	25.04464	25.56203	25.2129	24.98867	25.3909	25.38199	25.57297	NaN	NaN	NaN	9	996.46987	113.26	GMIDAARTY	Q13342-6;Q13342-5;Q13342;Q13342-2	Q13342-6	SP140	Nuclear body protein SP140
NaN	NaN	NaN	NaN	NaN	NaN	25.96675	25.56607	26.29028	NaN	NaN	NaN	NaN	NaN	NaN	10	1123.5696	98.233	GMKDGQKITF	P31689-2;P31689	P31689-2	DNAJA1	DnaJ homolog subfamily A member 1
NaN	NaN	NaN	24.90541	24.96058	24.16538	NaN	NaN	NaN	NaN	NaN	NaN	NaN	NaN	NaN	9	948.47389	120.92	GMKPPLSGY	Q68D10-2;Q68D10	Q68D10-2	SPTY2D1	Protein SPT2 homolog
NaN	NaN	NaN	25.12163	25.28111	24.84986	NaN	NaN	NaN	NaN	NaN	NaN	NaN	NaN	NaN	9	1014.3753	151.56	GMNDPDFGY	P54709;P54709-2	P54709	ATP1B3	Sodium/potassium-transporting ATPase subunit beta-3
NaN	NaN	NaN	25.90532	25.16611	24.65665	NaN	NaN	NaN	NaN	NaN	NaN	25.39686	25.65485	25.23867	9	1007.4746	162.97	GMQIPSTQF	P35222	P35222	CTNNB1	Catenin beta-1
NaN	NaN	NaN	NaN	NaN	NaN	NaN	NaN	NaN	NaN	NaN	NaN	24.41944	24.68309	23.53362	10	1139.5393	105.14	GMQRATNVTY	O43252	O43252	PAPSS1	Bifunctional 3-phosphoadenosine 5-phosphosulfate synthase 1;Sulfate adenylyltransferase;Adenylyl-sulfate kinase
NaN	NaN	NaN	25.92561	24.67944	23.94815	NaN	NaN	NaN	NaN	NaN	NaN	NaN	NaN	NaN	18	1994.1169	71.685	GNPCILVKMNRIIGLKPE	P54709;P54709-2	P54709	ATP1B3	Sodium/potassium-transporting ATPase subunit beta-3
NaN	NaN	NaN	NaN	23.3332	23.03303	NaN	NaN	NaN	NaN	NaN	NaN	NaN	NaN	NaN	15	1774.8785	149.49	GNQLFRINEANQLMQ	Q86SF2	Q86SF2	GALNT7	N-acetylgalactosaminyltransferase 7
23.83441	23.82435	23.05146	NaN	NaN	NaN	24.27959	24.29313	23.79015	24.21364	24.55339	24.31838	NaN	NaN	NaN	15	1651.8642	120.21	GNYRIESVLSSSGKR	P17900	P17900	GM2A	Ganglioside GM2 activator;Ganglioside GM2 activator isoform short
NaN	NaN	NaN	24.21111	24.71419	23.78467	NaN	NaN	NaN	NaN	NaN	NaN	NaN	NaN	NaN	20	1809.8745	100.11	GPDVPSTPAAEAKAAEAAAS	Q969T9	Q969T9	WBP2	WW domain-binding protein 2
23.29628	23.39506	23.47073	25.49323	25.86587	25.55383	24.20434	23.97902	24.31679	24.8912	24.61217	24.14826	NaN	NaN	NaN	12	1435.6732	134.98	GPEYWDGETRKV	P01892	P01892	HLA-A	HLA class I histocompatibility antigen, A-2 alpha chain
25.76177	26.22975	26.08813	28.23242	28.59676	27.87232	26.95405	27.16048	27.03685	27.46568	27.31216	27.01233	28.48216	28.60028	28.0212	13	1563.7682	245.4	GPEYWDGETRKVK	P01892	P01892	HLA-A	HLA class I histocompatibility antigen, A-2 alpha chain
23.32265	23.54628	23.12575	25.17539	25.67976	24.64042	NaN	NaN	NaN	25.13473	25.11223	24.64653	26.37398	27.01977	26.25451	15	1771.8642	102.28	GPEYWDGETRKVKAH	P01892	P01892	HLA-A	HLA class I histocompatibility antigen, A-2 alpha chain
26.0496	26.14188	26.17276	27.80901	28.21554	27.49884	27.13692	27.15199	27.13438	27.80587	27.50066	27.21123	29.12915	29.06379	28.58667	16	1858.8962	191.48	GPEYWDGETRKVKAHS	P01892	P01892	HLA-A	HLA class I histocompatibility antigen, A-2 alpha chain
23.80193	23.51268	23.573	25.48087	26.29476	25.23517	24.66471	24.72005	24.55941	25.49222	25.11374	24.77394	26.30642	26.30215	25.85053	17	1986.9548	124.29	GPEYWDGETRKVKAHSQ	P01892	P01892	HLA-A	HLA class I histocompatibility antigen, A-2 alpha chain
NaN	NaN	NaN	24.42111	24.59736	24.17714	23.22528	22.70366	22.76399	NaN	NaN	NaN	24.29712	24.67949	23.78576	19	2225.0614	129.15	GPEYWDGETRKVKAHSQTH	P01892	P01892	HLA-A	HLA class I histocompatibility antigen, A-2 alpha chain
25.71429	25.88756	25.44221	26.35864	26.60145	26.26821	26.219	26.00118	25.93883	26.36983	26.23889	25.91445	27.40617	27.50021	26.96686	15	1482.6852	101.32	GPGAHRGEPAPEDPP	P21580	P21580	TNFAIP3	Tumor necrosis factor alpha-induced protein 3;A20p50;A20p37
NaN	NaN	NaN	24.16676	NaN	NaN	NaN	NaN	NaN	NaN	NaN	NaN	NaN	NaN	NaN	21	2316.1611	72.421	GPGAPADVQYDLYLNVANRRQ	P26951-2;P26951	P26951-2	IL3RA	Interleukin-3 receptor subunit alpha
24.96996	24.87122	24.60801	26.87736	27.1045	26.05007	25.30741	25.02947	24.71235	25.40253	25.3032	24.97561	26.4518	26.76319	26.39144	13	1137.6003	157.99	GPGAPGTAAGRAR	P43007	P43007	SLC1A4	Neutral amino acid transporter A
22.65953	22.4542	NaN	23.72869	23.80312	23.44935	22.58891	22.97041	22.66633	22.78195	23.14666	23.40484	23.63567	23.51989	23.27824	13	1115.5207	187.42	GPGATAGGAEKSN	P62820-3;P62820-2;P62820	P62820-3	RAB1A	Ras-related protein Rab-1A
NaN	NaN	NaN	NaN	NaN	NaN	23.15707	22.52042	22.35426	NaN	NaN	NaN	NaN	NaN	NaN	15	1342.6841	81.632	GPGATAGGAEKSNVK	P62820-3;P62820-2;P62820	P62820-3	RAB1A	Ras-related protein Rab-1A
NaN	NaN	NaN	NaN	NaN	NaN	NaN	NaN	NaN	NaN	NaN	NaN	23.38416	23.62098	23.45814	19	1489.7161	64.688	GPGGSGAGPGGGLTPSAPP	Q86T03-3;Q86T03;Q86T03-2	Q86T03-3	TMEM55B	Type 1 phosphatidylinositol 4,5-bisphosphate 4-phosphatase
NaN	NaN	NaN	NaN	NaN	NaN	NaN	NaN	NaN	NaN	NaN	NaN	23.90857	23.73397	23.77495	20	1652.7794	74.962	GPGGSGAGPGGGLTPSAPPY	Q86T03-3;Q86T03;Q86T03-2	Q86T03-3	TMEM55B	Type 1 phosphatidylinositol 4,5-bisphosphate 4-phosphatase
NaN	NaN	NaN	NaN	NaN	NaN	NaN	NaN	NaN	NaN	NaN	NaN	NaN	23.09809	22.35472	15	1371.751	86.67	GPGGYVAAIKAAQLG	P09622-3;P09622	P09622-3	DLD	Dihydrolipoyl dehydrogenase, mitochondrial
NaN	NaN	NaN	NaN	NaN	NaN	24.97815	25.93762	25.43033	NaN	NaN	NaN	NaN	NaN	NaN	17	1853.9788	73.809	GPGLEYRVTWKPQGAPV	O00533;O00533-2	O00533	CHL1	Neural cell adhesion molecule L1-like protein;Processed neural cell adhesion molecule L1-like protein
NaN	NaN	NaN	26.26177	25.75807	24.60043	NaN	NaN	NaN	24.81753	NaN	23.49167	24.07782	24.35555	23.22134	18	1983.0214	82.774	GPGLEYRVTWKPQGAPVE	O00533;O00533-2	O00533	CHL1	Neural cell adhesion molecule L1-like protein;Processed neural cell adhesion molecule L1-like protein
NaN	NaN	NaN	NaN	NaN	NaN	NaN	22.87794	22.57948	NaN	NaN	NaN	NaN	NaN	NaN	16	1973.9496	58.079	GPGLFSYIRHWDQNER	P08195-2;P08195-3;P08195;P08195-4	P08195-2	SLC3A2	4F2 cell-surface antigen heavy chain
NaN	NaN	NaN	NaN	25.08582	NaN	NaN	NaN	NaN	NaN	NaN	NaN	NaN	NaN	NaN	14	1499.7746	79.744	GPHFNPLSRKHGGP	P00441	P00441	SOD1	Superoxide dismutase [Cu-Zn]
22.30486	21.55544	22.25612	NaN	NaN	NaN	23.68731	23.7965	23.15383	24.06956	23.93517	23.70472	NaN	NaN	NaN	15	1627.8695	98.592	GPHFNPLSRKHGGPK	P00441	P00441	SOD1	Superoxide dismutase [Cu-Zn]
24.54704	24.54946	24.15977	27.32697	27.61604	27.33134	25.28884	25.29474	25.62008	25.7033	26.18699	25.73169	26.33171	26.71686	26.08886	17	1870.0247	115.58	GPKPLFRRMSSLVGPTQ	P11836	P11836	MS4A1	B-lymphocyte antigen CD20
23.04958	22.76199	22.76304	24.57456	25.01035	24.67298	NaN	NaN	NaN	23.65283	23.62712	23.40393	25.51403	25.78972	25.02602	19	1809.8686	183.13	GPPAYHETLAGGAAAPYPA	Q8N114-3;Q8N114-2;Q8N114-5;Q8N114	Q8N114-3	SHISA5	Protein shisa-5
NaN	NaN	NaN	NaN	24.52313	23.90435	NaN	NaN	NaN	NaN	NaN	NaN	NaN	NaN	NaN	20	1896.9006	150.06	GPPAYHETLAGGAAAPYPAS	Q8N114-3;Q8N114-2;Q8N114-5;Q8N114	Q8N114-3	SHISA5	Protein shisa-5
NaN	NaN	NaN	NaN	26.08726	25.53294	NaN	NaN	NaN	NaN	NaN	NaN	24.62684	25.10442	24.67643	23	2219.0647	101.32	GPPAYHETLAGGAAAPYPASQPP	Q8N114-3;Q8N114-2;Q8N114-5;Q8N114	Q8N114-3	SHISA5	Protein shisa-5
NaN	NaN	NaN	24.94927	24.80312	24.5521	NaN	NaN	NaN	NaN	NaN	NaN	NaN	NaN	NaN	11	1131.5897	94.363	GPRPSTPGRAH	P46092	P46092	CCR10	C-C chemokine receptor type 10
NaN	NaN	NaN	24.84814	25.70854	25.57977	NaN	NaN	NaN	NaN	NaN	NaN	24.06151	24.34868	23.98381	15	1475.8096	98.368	GPRSYTIAVASLGKG	P06280	P06280	GLA	Alpha-galactosidase A
24.31133	22.86586	24.54587	26.99064	27.18234	26.36905	25.33149	25.5177	25.49192	26.25276	26.32184	25.77233	27.33347	27.58599	26.75443	17	1948.918	163.45	GPSDHWIGLSREQGQPW	Q9UHP7-3;Q9UHP7-6;Q9UHP7-2;Q9UHP7	Q9UHP7-3	CLEC2D	C-type lectin domain family 2 member D
24.6212	23.7024	24.12297	26.77014	27.15228	26.42886	25.35599	25.30661	25.28553	25.60818	25.78721	25.27941	27.04323	27.37426	26.66546	18	2077.013	139.46	GPSDHWIGLSREQGQPWK	Q9UHP7-3;Q9UHP7-6;Q9UHP7-2;Q9UHP7	Q9UHP7-3	CLEC2D	C-type lectin domain family 2 member D
NaN	NaN	NaN	NaN	NaN	NaN	NaN	NaN	NaN	24.78736	24.06628	NaN	NaN	NaN	NaN	19	2263.0923	85.563	GPSDHWIGLSREQGQPWKW	Q9UHP7-3;Q9UHP7-6;Q9UHP7-2;Q9UHP7	Q9UHP7-3	CLEC2D	C-type lectin domain family 2 member D
NaN	NaN	NaN	24.29046	24.35219	23.82891	NaN	NaN	NaN	NaN	NaN	NaN	24.43943	24.53439	24.23615	17	1788.8107	193.14	GPSPYPQGGYPQGPYPQ	Q7Z429	Q7Z429	GRINA	Protein lifeguard 1
22.25459	21.87515	21.56955	NaN	24.35998	23.80961	22.37579	22.44574	22.20997	NaN	NaN	NaN	23.96393	24.28785	23.81255	16	1346.6327	96.64	GPTGGGGGGGFNTVGR	Q8NB14	Q8NB14	USP38	Ubiquitin carboxyl-terminal hydrolase 38
NaN	NaN	NaN	25.78302	25.80958	25.61006	NaN	NaN	NaN	NaN	NaN	NaN	25.33647	26.14354	25.05887	18	1982.9884	67.645	GPTQSFFMRESKTLGAVQ	P11836	P11836	MS4A1	B-lymphocyte antigen CD20
NaN	NaN	NaN	22.91348	NaN	NaN	NaN	NaN	NaN	25.20486	NaN	NaN	NaN	NaN	NaN	17	1776.9734	88.73	GPVDEVRELQKAIGAVP	P07339	P07339	CTSD	Cathepsin D;Cathepsin D light chain;Cathepsin D heavy chain
22.72019	22.76051	24.87624	26.61667	23.80577	23.12696	25.37039	25.27227	25.63638	NaN	26.00858	24.79288	NaN	NaN	NaN	16	1749.8839	160.15	GPVGVFEWEAFARGTK	P00558-2;P00558	P00558-2	PGK1	Phosphoglycerate kinase 1
NaN	NaN	NaN	26.19001	23.18785	22.727	NaN	NaN	NaN	NaN	NaN	NaN	NaN	NaN	NaN	17	1820.921	134.14	GPVGVFEWEAFARGTKA	P00558-2;P00558	P00558-2	PGK1	Phosphoglycerate kinase 1
NaN	NaN	NaN	NaN	24.64724	24.07047	NaN	NaN	NaN	NaN	NaN	NaN	23.9955	24.52516	23.83451	15	1604.726	163.38	GPYPQGGYPQGPYPQ	Q7Z429	Q7Z429	GRINA	Protein lifeguard 1
NaN	NaN	NaN	24.02335	23.74294	23.58084	NaN	NaN	NaN	NaN	NaN	NaN	NaN	NaN	NaN	9	858.41954	157.2	GQAAASNQL	Q9Y6Q9-2;Q9Y6Q9-3;Q9Y6Q9-5;Q9Y6Q9;Q9Y6Q9-4	Q9Y6Q9-2	NCOA3	Nuclear receptor coactivator 3
NaN	NaN	NaN	NaN	NaN	24.98085	NaN	NaN	NaN	NaN	NaN	NaN	NaN	NaN	NaN	9	929.5182	116.05	GQADVISKL	Q9Y2E8	Q9Y2E8	SLC9A8	Sodium/hydrogen exchanger 8
NaN	NaN	NaN	NaN	NaN	NaN	NaN	NaN	NaN	NaN	NaN	NaN	24.56192	24.42714	24.55865	9	828.43413	106.14	GQAEAVAAL	Q8N2G8-2;Q8N2G8-3;Q8N2G8	Q8N2G8-2	GHDC	GH3 domain-containing protein
NaN	NaN	NaN	22.4147	22.6546	22.01798	NaN	NaN	NaN	NaN	NaN	NaN	NaN	NaN	NaN	9	974.42061	118.89	GQAFSQNSH	Q8N2I2-2;Q8N2I2;Q8N2I2-3;Q8N2I2-4	Q8N2I2-2	ZNF619	Zinc finger protein 619
NaN	NaN	NaN	25.29611	25.11366	24.95078	NaN	NaN	NaN	NaN	NaN	NaN	24.80095	24.87319	24.83229	13	1411.6884	134.57	GQAGFPEARAVFY	P43250-3;P43250;P43250-2	P43250-3	GRK6	G protein-coupled receptor kinase 6
NaN	NaN	NaN	NaN	NaN	NaN	25.25028	25.22328	26.14967	26.69272	26.7893	26.63616	NaN	NaN	NaN	10	1097.46	149.4	GQAGMHATYY	O96008-2;O96008	O96008-2	TOMM40	Mitochondrial import receptor subunit TOM40 homolog
24.80656	24.91593	24.69816	29.88919	29.70603	29.31655	26.69312	26.32799	26.82723	NaN	NaN	NaN	30.05129	30.1946	29.92818	9	916.40389	129.65	GQAHPSASY	Q15652-3;Q15652;Q15652-2	Q15652-3	JMJD1C	Probable JmjC domain-containing histone demethylation protein 2C
NaN	NaN	NaN	27.05403	27.358	27.3333	25.12939	24.84326	24.86188	25.47865	25.80696	25.19663	NaN	NaN	NaN	9	912.46649	124.83	GQAHSLTSL	Q99558	Q99558	MAP3K14	Mitogen-activated protein kinase kinase kinase 14
24.04051	NaN	NaN	28.1831	28.15475	27.83587	NaN	NaN	NaN	NaN	NaN	NaN	27.86538	27.84218	27.74304	9	961.49813	240.12	GQAKVQQGF	O75153	O75153	CLUH	Clustered mitochondria protein homolog
NaN	NaN	NaN	27.52999	27.35775	27.19479	NaN	NaN	NaN	NaN	NaN	NaN	NaN	NaN	NaN	9	1022.5219	133.47	GQANKVMIY	Q12873-2;Q12873;Q12873-3	Q12873-2	CHD3	Chromodomain-helicase-DNA-binding protein 3
23.86816	23.94628	24.02749	28.8246	29.21923	29.03897	25.52964	25.3432	25.67357	26.30669	26.25845	26.2149	28.90707	29.06589	28.86617	16	1693.8172	213.69	GQAPHLGSGQPQQNLY	Q8WWM7-8;Q8WWM7-5;Q8WWM7-4;Q8WWM7-9;Q8WWM7-2;Q8WWM7;Q8WWM7-3	Q8WWM7-8	ATXN2L	Ataxin-2-like protein
NaN	NaN	NaN	24.13688	24.91634	24.83557	NaN	NaN	NaN	NaN	NaN	NaN	23.90242	23.95943	23.56686	10	1017.488	152.89	GQAPINNTGF	Q9P0K8-2;Q9P0K8	Q9P0K8-2	FOXJ2	Forkhead box protein J2
NaN	NaN	NaN	NaN	22.48225	NaN	NaN	NaN	NaN	NaN	NaN	NaN	NaN	NaN	NaN	9	892.39266	117.16	GQAPSSPSY	Q99081-4;Q99081-2;Q99081;Q99081-3	Q99081-4	TCF12	Transcription factor 12
NaN	NaN	NaN	25.55818	25.97101	25.3232	NaN	NaN	NaN	NaN	NaN	NaN	NaN	NaN	NaN	9	832.39266	114.2	GQAPSSSSL	Q5T4S7;Q5T4S7-2	Q5T4S7	UBR4	E3 ubiquitin-protein ligase UBR4
24.02327	23.88455	23.76911	27.06825	26.84948	26.36878	23.53837	23.33906	23.41995	24.39467	24.25724	23.93616	NaN	NaN	NaN	9	1102.5632	126.2	GQAQQRRPY	P67809	P67809	YBX1	Nuclease-sensitive element-binding protein 1
NaN	NaN	NaN	23.42777	23.12067	NaN	NaN	NaN	NaN	NaN	NaN	NaN	27.88582	27.89446	27.71751	9	938.38824	111.29	GQASGGHYY	Q93008-1;Q93008;O00507-2;O00507	Q93008-1	USP9X;USP9Y	Probable ubiquitin carboxyl-terminal hydrolase FAF-X;Probable ubiquitin carboxyl-terminal hydrolase FAF-Y
NaN	NaN	NaN	NaN	NaN	NaN	NaN	NaN	NaN	23.28065	22.22238	21.3326	NaN	NaN	NaN	9	941.55458	98.523	GQATLLNLL	O43242-2;O43242	O43242-2	PSMD3	26S proteasome non-ATPase regulatory subunit 3
NaN	NaN	NaN	25.77708	26.66519	26.72702	23.81968	23.60014	23.80745	24.3676	24.51719	24.31728	26.60003	26.43458	26.4011	15	1431.7358	120.57	GQAVIGPPGSGKTTY	Q9H9Y4	Q9H9Y4	GPN2	GPN-loop GTPase 2
NaN	NaN	NaN	NaN	23.40406	23.60411	NaN	NaN	NaN	NaN	NaN	NaN	NaN	NaN	NaN	9	1034.457	120.65	GQAWNQQGF	P31483-2;P31483	P31483-2	TIA1	Nucleolysin TIA-1 isoform p40
NaN	NaN	NaN	24.1795	23.80282	23.07267	NaN	NaN	NaN	NaN	NaN	NaN	NaN	NaN	NaN	9	874.34256	101.21	GQCAGHTAM	Q86YT6	Q86YT6	MIB1	E3 ubiquitin-protein ligase MIB1
NaN	NaN	NaN	NaN	NaN	NaN	NaN	NaN	NaN	24.91866	23.45036	24.00024	NaN	NaN	NaN	10	1165.555	120.99	GQCTQVRVEF	P62857	P62857	RPS28	40S ribosomal protein S28
24.55069	24.83793	24.76512	30.14346	30.01425	29.43521	26.65075	26.49746	27.0872	27.50491	27.50514	27.56129	29.772	29.87512	29.70687	9	1073.4778	169.57	GQDKPHETY	Q12789-3;Q12789	Q12789-3	GTF3C1	General transcription factor 3C polypeptide 1
25.25458	25.18128	25.07973	29.07689	28.51533	28.09225	26.75455	26.69803	26.73027	27.19141	27.36453	27.41514	28.83822	28.86488	28.69787	10	1072.4574	146.23	GQDPHSSQAF	Q96HA7-2;Q96HA7	Q96HA7-2	TONSL	Tonsoku-like protein
23.19819	23.50821	22.91612	24.13594	25.15271	24.58887	23.67788	23.3684	NaN	NaN	NaN	NaN	24.83731	24.9444	24.58411	15	1514.794	149.69	GQEEKAGVVSTGLIQ	P79483	P79483	HLA-DRB3	HLA class II histocompatibility antigen, DR beta 3 chain
23.25954	23.33674	22.81849	NaN	NaN	NaN	23.16357	23.35824	22.97708	NaN	NaN	NaN	25.08805	25.30636	24.7366	15	1572.8107	140.24	GQEETAGVVSTNLIR	P04440	P04440	HLA-DPB1	HLA class II histocompatibility antigen, DP beta 1 chain
28.4937	28.67172	28.54716	27.09738	27.06846	28.0193	29.77783	29.80263	29.44117	30.09874	30.26718	30.20373	31.92938	31.73368	31.54305	9	1067.54	164.71	GQEFIRVGY	Q9NVP2;Q9Y294	Q9NVP2	ASF1B;ASF1A	Histone chaperone ASF1B;Histone chaperone ASF1A
22.96703	22.68479	22.89138	26.36369	NaN	NaN	NaN	NaN	NaN	NaN	NaN	NaN	NaN	NaN	NaN	9	1011.6077	109.86	GQELLRIAL	Q9NXW9	Q9NXW9	ALKBH4	Alpha-ketoglutarate-dependent dioxygenase alkB homolog 4
NaN	NaN	NaN	27.90282	28.0276	27.53757	NaN	NaN	NaN	NaN	NaN	NaN	NaN	27.84104	27.50097	10	1122.5306	131.62	GQERPSVTSY	Q9UJX3-2;Q9UJX3	Q9UJX3-2	ANAPC7	Anaphase-promoting complex subunit 7
NaN	NaN	NaN	NaN	NaN	NaN	NaN	NaN	NaN	NaN	NaN	NaN	23.97509	24.13915	24.4424	11	1349.6663	105.14	GQFKGRNIMHY	Q14995	Q14995	NR1D2	Nuclear receptor subfamily 1 group D member 2
NaN	NaN	NaN	27.51315	27.75774	27.65629	NaN	NaN	NaN	25.56973	25.52928	25.50173	27.60929	27.67074	27.59199	9	969.46683	147.52	GQFLAPNSH	Q14188-7;Q14188-6;Q14188-2;Q14188-3;Q14188-4;Q14188-5;Q14188-8;Q14188	Q14188-7	TFDP2	Transcription factor Dp-2
NaN	NaN	NaN	25.83345	26.35303	26.25306	NaN	NaN	NaN	NaN	NaN	NaN	NaN	NaN	NaN	9	1064.5291	103.91	GQFLPQTQF	Q09472	Q09472	EP300	Histone acetyltransferase p300
NaN	NaN	NaN	29.08005	29.43247	29.4447	NaN	NaN	NaN	NaN	NaN	NaN	NaN	NaN	NaN	9	1031.4461	113.14	GQFPGHNEF	Q9UKI2	Q9UKI2	CDC42EP3	Cdc42 effector protein 3
NaN	NaN	NaN	25.73567	25.46973	24.99611	NaN	NaN	NaN	NaN	NaN	NaN	NaN	NaN	NaN	9	1139.5724	138.83	GQFRKTEQF	P23786	P23786	CPT2	Carnitine O-palmitoyltransferase 2, mitochondrial
NaN	NaN	NaN	28.39391	27.9511	27.58025	25.16504	24.95465	24.86863	26.11162	25.66278	25.34976	27.41103	27.71888	27.1043	15	1676.7835	231.54	GQFSGFPFEKGSVQY	P35659-2;P35659	P35659-2	DEK	Protein DEK
24.95855	24.79823	24.16814	24.1961	22.75959	24.07161	25.80664	25.33834	25.26985	26.37806	26.35589	26.16281	NaN	NaN	NaN	9	1043.5076	175.51	GQFSKPFSF	P35658-2;P35658-4;P35658;P35658-3;P35658-5	P35658-2	NUP214	Nuclear pore complex protein Nup214
NaN	NaN	NaN	23.8551	23.6084	23.81987	NaN	NaN	NaN	NaN	NaN	NaN	NaN	NaN	NaN	9	852.39775	110.31	GQFTGSTGV	P18583-2;P18583-4;P18583-7;P18583;P18583-5;P18583-9	P18583-2	SON	Protein SON
NaN	NaN	NaN	28.29417	26.03633	27.44545	NaN	NaN	NaN	NaN	NaN	NaN	28.32148	28.28692	27.64657	13	1647.7583	267.31	GQFWGQKPWSQHY	Q00839-2;Q00839	Q00839-2	HNRNPU	Heterogeneous nuclear ribonucleoprotein U
NaN	NaN	NaN	25.69906	NaN	NaN	NaN	NaN	NaN	NaN	NaN	NaN	NaN	NaN	NaN	14	1846.0842	125.54	GQFYFLIRKRIHLR	O95166;Q9H0R8;Q9H0R8-2	O95166	GABARAP;GABARAPL1	Gamma-aminobutyric acid receptor-associated protein;Gamma-aminobutyric acid receptor-associated protein-like 1
NaN	NaN	NaN	NaN	NaN	NaN	23.33879	23.2627	23.32155	23.70809	23.95314	23.69456	NaN	NaN	NaN	9	894.49232	116.3	GQGLHVTAL	Q14761	Q14761	PTPRCAP	Protein tyrosine phosphatase receptor type C-associated protein
NaN	NaN	NaN	25.57184	25.87718	25.59232	NaN	NaN	NaN	NaN	NaN	NaN	25.33484	25.55678	25.21453	12	1319.6106	96.034	GQGPERSQEVAY	P49840	P49840	GSK3A	Glycogen synthase kinase-3 alpha
NaN	NaN	NaN	NaN	23.70377	23.39532	NaN	NaN	NaN	NaN	NaN	NaN	NaN	NaN	NaN	9	834.45995	114.19	GQGPPGPIL	Q6UWB1	Q6UWB1	IL27RA	Interleukin-27 receptor subunit alpha
NaN	NaN	NaN	26.17775	25.83096	25.69187	NaN	NaN	NaN	NaN	NaN	NaN	NaN	NaN	NaN	9	940.42905	129.68	GQGTFGEVF	P50750;P50750-2	P50750	CDK9	Cyclin-dependent kinase 9
NaN	NaN	21.71158	NaN	NaN	NaN	NaN	NaN	NaN	NaN	NaN	NaN	NaN	NaN	NaN	12	1146.553	65.179	GQGVHHTAGQVG	Q6UWP8	Q6UWP8	SBSN	Suprabasin
NaN	NaN	NaN	25.45598	25.29978	NaN	NaN	NaN	NaN	NaN	NaN	NaN	NaN	NaN	NaN	9	1001.493	118.07	GQHAGLEKY	P31629	P31629	HIVEP2	Transcription factor HIVEP2
25.40766	26.23367	25.79397	30.21581	29.82043	29.49106	27.26535	27.36219	27.52477	27.7162	27.88501	28.07086	29.99213	29.9057	29.70718	9	1045.4577	139.28	GQHNQSVNY	Q12802-4;Q12802;Q12802-2	Q12802-4	AKAP13	A-kinase anchor protein 13
NaN	NaN	NaN	23.7546	24.24205	25.21416	NaN	NaN	NaN	NaN	NaN	NaN	25.21993	24.6468	23.86297	9	991.54508	147.06	GQHPNIITL	Q15418-3;Q15418-4;Q15349;Q15418;P51812;Q15349-3;Q15418-2;Q9UK32-2;Q9UK32;Q15349-2	Q15418-3	RPS6KA1;RPS6KA2;RPS6KA3;RPS6KA6	Ribosomal protein S6 kinase alpha-1;Ribosomal protein S6 kinase alpha-2;Ribosomal protein S6 kinase alpha-3;Ribosomal protein S6 kinase alpha-6
NaN	NaN	NaN	23.40587	23.72453	24.22949	NaN	NaN	NaN	NaN	NaN	NaN	NaN	NaN	NaN	9	973.47298	98.582	GQHPVQATH	Q86VV8-3;Q86VV8	Q86VV8-3	RTTN	Rotatin
NaN	NaN	NaN	NaN	NaN	NaN	26.02458	25.37352	25.57155	25.94858	26.18548	26.26326	27.9506	28.01664	27.47143	11	1287.6935	127.4	GQHRSTIITLY	Q8NBI5;Q8NBI5-2	Q8NBI5	SLC43A3	Solute carrier family 43 member 3
23.12263	23.36906	23.78865	28.45764	28.2566	27.83497	25.42233	25.23283	25.91235	30.38905	30.16279	29.95421	28.59224	28.49857	28.00993	9	1081.5417	154.28	GQHSHVVRY	P30291-2;P30291	P30291-2	WEE1	Wee1-like protein kinase
NaN	NaN	NaN	27.66194	27.85478	NaN	NaN	NaN	NaN	NaN	NaN	NaN	NaN	NaN	NaN	11	1139.5108	140.63	GQHSQGLGGHY	Q8IY67-2	Q8IY67-2	RAVER1	Ribonucleoprotein PTB-binding 1
NaN	NaN	NaN	27.41498	27.3232	26.59135	24.30222	23.98277	24.41125	NaN	NaN	NaN	NaN	NaN	NaN	9	1041.4628	107.9	GQHSSNVQW	P49792	P49792	RANBP2	E3 SUMO-protein ligase RanBP2
23.9178	24.89814	24.86098	25.71866	25.32447	24.85239	27.14258	27.24925	27.64526	NaN	NaN	NaN	30.01452	29.94042	26.41463	9	1023.4886	215.27	GQHVATQHF	O43292-2;O43292	O43292-2	GPAA1	Glycosylphosphatidylinositol anchor attachment 1 protein
24.80351	24.94597	24.91072	29.04315	29.32727	29.17045	26.54882	26.58678	26.72247	25.42803	25.48278	25.27895	27.36361	27.28974	27.26284	11	1277.6616	255.14	GQIDKEAVQKY	Q01813-2;Q01813	Q01813-2	PFKP	ATP-dependent 6-phosphofructokinase, platelet type
22.95195	22.5499	22.84523	NaN	NaN	NaN	24.16385	24.14102	22.4207	NaN	NaN	NaN	NaN	NaN	NaN	9	1055.5975	160.63	GQIDLLERL	P25054-2;P25054	P25054-2	APC	Adenomatous polyposis coli protein
NaN	NaN	NaN	24.00239	25.52794	25.03297	NaN	NaN	NaN	NaN	NaN	NaN	NaN	NaN	NaN	9	1016.5073	126.28	GQIEGVRQM	Q8WWQ0	Q8WWQ0	PHIP	PH-interacting protein
NaN	NaN	NaN	NaN	NaN	NaN	24.28136	24.42547	24.07578	24.75313	25.09599	24.78806	NaN	NaN	NaN	10	1154.6448	114.89	GQIEHKLAFL	Q9H6V9-3;Q9H6V9;Q9H6V9-2	Q9H6V9-3	C2orf43	UPF0554 protein C2orf43
NaN	NaN	NaN	25.00885	24.92357	24.51755	NaN	NaN	NaN	NaN	NaN	NaN	25.24122	25.35437	25.13606	9	1072.505	130.77	GQIENGHRY	Q96AE7-2;Q96AE7	Q96AE7-2	TTC17	Tetratricopeptide repeat protein 17
NaN	NaN	NaN	26.7618	27.07235	26.72585	NaN	NaN	NaN	NaN	NaN	NaN	26.40511	26.60456	26.39899	9	968.51786	111.82	GQIEVVPEV	Q92576-2;Q92576	Q92576-2	PHF3	PHD finger protein 3
NaN	NaN	NaN	NaN	NaN	NaN	NaN	NaN	NaN	25.67587	26.11182	25.82658	NaN	NaN	NaN	9	929.50044	94.407	GQIGMIQAL	P05023-3;P05023-4;P05023;P13637;P50993;P13637-2;P13637-3;Q13733	P05023-3	ATP1A1;ATP1A3;ATP1A2;ATP1A4	Sodium/potassium-transporting ATPase subunit alpha-1;Sodium/potassium-transporting ATPase subunit alpha-3;Sodium/potassium-transporting ATPase subunit alpha-2;Sodium/potassium-transporting ATPase subunit alpha-4
NaN	NaN	NaN	NaN	NaN	NaN	NaN	NaN	NaN	NaN	NaN	NaN	26.51892	26.8071	26.54915	10	1049.46	103.42	GQIHTGMGSY	O14497-2;O14497;O14497-3	O14497-2	ARID1A	AT-rich interactive domain-containing protein 1A
NaN	NaN	NaN	NaN	23.51316	23.54722	NaN	NaN	NaN	NaN	NaN	NaN	NaN	NaN	NaN	9	848.43922	111.65	GQIIGASGF	Q9BPU9	Q9BPU9	B9D2	B9 domain-containing protein 2
NaN	NaN	NaN	25.46625	25.83335	24.98111	NaN	NaN	NaN	NaN	NaN	NaN	NaN	NaN	NaN	9	960.50625	81.642	GQIKKIDGC	Q6SJ93-2;Q6SJ93	Q6SJ93-2	FAM111B	Protein FAM111B
NaN	NaN	NaN	25.5521	26.07668	26.20585	NaN	NaN	NaN	NaN	NaN	NaN	NaN	NaN	NaN	9	1067.6815	118.05	GQIKQIIRI	P21359-2;P21359-6;P21359	P21359-2	NF1	Neurofibromin;Neurofibromin truncated
24.97946	25.26864	25.19246	28.85234	29.15827	29.10117	27.03999	26.44477	26.85389	27.37898	27.46365	27.40925	25.24833	24.77178	24.48087	11	1225.6343	176.33	GQIKTVYPASY	Q9H211	Q9H211	CDT1	DNA replication factor Cdt1
NaN	NaN	NaN	NaN	NaN	23.66969	NaN	NaN	NaN	NaN	NaN	NaN	NaN	NaN	NaN	10	1104.5638	112.37	GQILMPNIGY	P62910	P62910	RPL32	60S ribosomal protein L32
23.85415	23.70071	23.33224	27.03664	25.25897	25.71219	24.47228	24.91036	25.13222	25.28348	25.71217	25.57178	NaN	NaN	NaN	9	1052.6706	188.89	GQILRIIQL	Q5VW36	Q5VW36	FOCAD	Focadhesin
NaN	NaN	NaN	24.15931	24.23615	24.28912	NaN	NaN	NaN	NaN	NaN	NaN	NaN	NaN	NaN	9	1093.5808	107.32	GQIPQILYY	O75592-2;O75592	O75592-2	MYCBP2	E3 ubiquitin-protein ligase MYCBP2
NaN	NaN	NaN	25.10374	25.63633	24.68389	NaN	NaN	NaN	NaN	NaN	NaN	24.96195	24.98598	24.96151	9	1119.6037	113.89	GQIQEKVRY	Q9H3U1-2;Q9H3U1	Q9H3U1-2	UNC45A	Protein unc-45 homolog A
NaN	NaN	NaN	24.36913	24.40438	24.11553	NaN	NaN	NaN	NaN	NaN	NaN	NaN	NaN	NaN	9	986.51451	132.08	GQIRNLESA	Q9Y570-2;Q9Y570;Q9Y570-4	Q9Y570-2	PPME1	Protein phosphatase methylesterase 1
NaN	NaN	NaN	26.2511	26.42225	26.18427	NaN	NaN	NaN	NaN	NaN	NaN	NaN	NaN	NaN	10	1108.5149	106.42	GQISDPSRSY	Q14207	Q14207	NPAT	Protein NPAT
NaN	NaN	NaN	24.30299	23.38535	23.33033	NaN	NaN	NaN	NaN	NaN	NaN	24.17478	23.74098	23.48222	9	1070.5873	120.49	GQIVKHQVY	Q2LD37-4;Q2LD37;Q2LD37-6;Q2LD37-7	Q2LD37-4	KIAA1109	Uncharacterized protein KIAA1109
NaN	NaN	NaN	25.44164	26.19293	26.33045	23.42098	22.99809	23.25997	23.81167	23.77896	23.92352	26.11567	26.14618	26.12963	11	1219.6561	142.92	GQIVQSKINSF	Q8WWK9-6;Q8WWK9-5;Q8WWK9;Q8WWK9-4	Q8WWK9-6	CKAP2	Cytoskeleton-associated protein 2
NaN	NaN	NaN	25.28132	25.48388	25.20959	NaN	NaN	NaN	NaN	NaN	NaN	25.27391	25.52388	25.38462	11	1270.5942	176.38	GQIYDRQGATY	O43463;O43463-2	O43463	SUV39H1	Histone-lysine N-methyltransferase SUV39H1
NaN	NaN	NaN	25.87678	26.23927	26.08243	NaN	NaN	NaN	NaN	NaN	NaN	NaN	NaN	NaN	9	901.4869	138.55	GQKAGELSL	Q9P2B4	Q9P2B4	CTTNBP2NL	CTTNBP2 N-terminal-like protein
NaN	NaN	NaN	25.59087	26.14895	26.37658	NaN	NaN	NaN	NaN	NaN	NaN	25.64612	25.60877	25.37888	9	1048.5917	104.01	GQKEALLKY	Q14865-3;Q14865	Q14865-3	ARID5B	AT-rich interactive domain-containing protein 5B
NaN	NaN	NaN	24.22044	23.93211	23.29656	NaN	NaN	NaN	NaN	NaN	NaN	NaN	NaN	NaN	10	1228.5724	93.098	GQKEEAKNYY	Q8N0X7	Q8N0X7	SPG20	Spartin
NaN	NaN	NaN	24.30772	24.55888	24.49863	NaN	NaN	NaN	NaN	NaN	NaN	24.33217	24.61116	24.58302	10	1177.5615	109.71	GQKEEQLPSY	O94966-4;O94966-3;O94966;O94966-7;O94966-6;O94966-5	O94966-4	USP19	Ubiquitin carboxyl-terminal hydrolase 19
NaN	NaN	NaN	NaN	NaN	NaN	NaN	NaN	NaN	NaN	NaN	NaN	NaN	23.82871	23.46376	11	1315.5867	94.85	GQKENGNYIMY	O14672;O14672-2	O14672	ADAM10	Disintegrin and metalloproteinase domain-containing protein 10
NaN	NaN	NaN	28.67949	29.14822	28.84583	NaN	NaN	NaN	NaN	NaN	NaN	24.55356	25.00624	24.3694	9	1034.5397	119.41	GQKENVVVY	Q2NKX8	Q2NKX8	ERCC6L	DNA excision repair protein ERCC-6-like
NaN	NaN	NaN	NaN	NaN	NaN	23.94271	NaN	23.67336	24.26942	24.5087	24.52205	26.95127	26.93528	26.68966	9	879.44503	142.64	GQKGSSGLF	Q92562	Q92562	FIG4	Polyphosphoinositide phosphatase
NaN	NaN	NaN	NaN	23.54863	NaN	NaN	NaN	NaN	NaN	NaN	NaN	NaN	NaN	NaN	10	1053.4913	122.19	GQKGTCGIQY	P30876	P30876	POLR2B	DNA-directed RNA polymerase II subunit RPB2
NaN	NaN	NaN	28.93792	29.2902	29.20041	NaN	NaN	NaN	NaN	NaN	NaN	24.97202	25.37226	24.80104	9	935.50763	144.35	GQKGTLIGY	Q8TAD4-2;Q8TAD4	Q8TAD4-2	SLC30A5	Zinc transporter 5
NaN	NaN	NaN	NaN	NaN	NaN	25.41596	25.00517	24.79015	NaN	NaN	NaN	NaN	NaN	NaN	9	1130.576	116.54	GQKIFYVNY	Q07960	Q07960	ARHGAP1	Rho GTPase-activating protein 1
NaN	NaN	NaN	23.2331	23.07576	NaN	NaN	NaN	NaN	NaN	NaN	NaN	NaN	NaN	NaN	9	1040.6706	117.18	GQKIIKKNL	Q15022	Q15022	SUZ12	Polycomb protein SUZ12
NaN	NaN	NaN	28.51179	28.73635	28.10465	23.93193	23.92152	24.3179	24.4999	24.68083	24.44436	26.17137	26.12575	26.26132	9	1100.5615	189.78	GQKINIHEY	Q96DZ1-2;Q96DZ1-3;Q96DZ1	Q96DZ1-2	ERLEC1	Endoplasmic reticulum lectin 1
NaN	NaN	NaN	26.21636	26.39679	26.26177	NaN	NaN	NaN	24.25947	24.30744	24.35084	NaN	NaN	NaN	9	901.52328	107.9	GQKISTVAV	Q15723-4;Q15723-2;Q15723-3;Q15723-1;Q15723	Q15723-4	ELF2	ETS-related transcription factor Elf-2
23.47964	24.49467	25.36976	NaN	NaN	NaN	28.12805	26.06034	26.26773	26.04341	26.95992	26.16831	NaN	NaN	NaN	9	1076.5978	117.16	GQKKQVNIY	O14646-2;O14646;O14647-2;O14647	O14646-2	CHD1;CHD2	Chromodomain-helicase-DNA-binding protein 1;Chromodomain-helicase-DNA-binding protein 2
NaN	NaN	NaN	29.91199	30.04817	29.9654	NaN	NaN	NaN	25.82813	25.79457	25.8305	25.71497	25.97338	25.64031	9	1050.5168	168.45	GQKLAEQMF	Q9Y6A9	Q9Y6A9	SPCS1	Signal peptidase complex subunit 1
NaN	23.64911	23.08932	27.27435	27.62979	27.06866	24.92429	24.65212	24.84608	25.23385	25.17817	25.27071	27.443	27.6633	27.37592	9	920.47158	172.91	GQKLGGQSF	Q96MD2	Q96MD2	C12orf66	UPF0536 protein C12orf66
24.3152	23.93166	22.90369	NaN	NaN	NaN	24.96098	24.47507	23.89245	24.83186	25.01691	25.00397	NaN	NaN	NaN	9	985.61718	142.64	GQKLILTTL	Q6MZP7-5;Q6MZP7-2;Q6MZP7	Q6MZP7-5	LIN54	Protein lin-54 homolog
31.23968	30.08157	29.80577	33.35796	33.17108	32.97097	32.54887	25.49491	31.57601	33.003	32.09531	31.96953	32.93143	32.97266	32.89008	9	891.40865	206.8	GQKPGGSDF	P56211-2;P56211;O43768-6;O43768-5;O43768-2;O43768;O43768-8;O43768-9;O43768-7;O43768-3;O43768-4	P56211-2	ARPP19;ENSA	cAMP-regulated phosphoprotein 19;Alpha-endosulfine
NaN	NaN	NaN	NaN	NaN	NaN	24.11783	23.51929	23.97535	NaN	NaN	NaN	NaN	NaN	NaN	10	1004.4927	98.458	GQKPGGSDFL	P56211-2;P56211;O43768-6;O43768-5;O43768-2;O43768;O43768-8;O43768-9;O43768-7;O43768-3;O43768-4	P56211-2	ARPP19;ENSA	cAMP-regulated phosphoprotein 19;Alpha-endosulfine
NaN	NaN	NaN	25.1164	25.13774	24.70065	NaN	NaN	NaN	NaN	NaN	NaN	24.9376	24.94257	24.82706	10	1254.5517	147.36	GQKPNEYQEY	P17017	P17017	ZNF14	Zinc finger protein 14
25.30431	25.55605	25.69503	30.29724	30.36672	29.81603	27.87385	27.55859	27.85406	28.75758	28.79008	28.39901	24.93211	24.86929	24.10326	9	1129.5305	196.95	GQKPWSQHY	Q00839-2;Q00839	Q00839-2	HNRNPU	Heterogeneous nuclear ribonucleoprotein U
[truncated: 6,621 more rows]
