# Supplementary material for: High-throughput and Sensitive Immunopeptidomics Platform Reveals Profound Interferonγ-Mediated Remodeling of the Human Leukocyte Antigen (HLA) Ligandome
Source: Mol Cell Proteomics. 2017 Dec 14;17(3):533–48. doi: 10.1074/mcp.TIR117.000383 (PMC5836376; doi:10.1074/mcp.TIR117.000383)
Supplement: Supplemental Data [file supp_TIR117.000383_132937_2_supp_37780_p0vb9k.txt]

Intensity HLApII_CD165_1e7_1	Intensity HLApII_CD165_1e7_2	Intensity HLApII_CD165_1e7_3	Intensity HLApII_CD165_1e8_1	Intensity HLApII_CD165_1e8_2	Intensity HLApII_CD165_1e8_3	Intensity HLApII_CD165_3e7_1	Intensity HLApII_CD165_3e7_2	Intensity HLApII_CD165_3e7_3	Intensity HLApII_CD165_5e7_1	Intensity HLApII_CD165_5e7_2	Intensity HLApII_CD165_5e7_3	Intensity HLApII_CD165_7e7_1	Intensity HLApII_CD165_7e7_2	Intensity HLApII_CD165_7e7_3	Length	Mass	Score	Sequence	Proteins	Leading razor protein	Gene names	Protein names
NaN	NaN	NaN	NaN	NaN	NaN	NaN	NaN	24.18139	NaN	NaN	NaN	NaN	NaN	NaN	15	1083.5673	75.738	AAAAAAAAAAAAAAA	P55011-3;P55011;Q8WXH2-2;O43435-3;Q9BZM3;Q99453;P35453;Q9H2Z4;Q8TAU0;O00358;P31271;P41225;Q9HAH7;Q9C0J9;P0CG40;Q9HAH7-1;Q8NAP8;Q13950-3;P20264;Q13950-2;Q8NAP8-2;Q13950;O95409;Q96QS3;Q9NW07;Q8NFH8-4;Q8NFH8;Q9HCJ5;O60346;Q9H1B7	P55011-3	SLC12A2;GSX2;PHOX2B;HOXD13;NKX2-4;NKX2-3;FOXE1;HOXA13;SOX3;FBRS;BHLHE41;SP9;ZBTB8B;RUNX2;POU3F3;ZIC2;ARX;ZNF358;REPS2;ZSWIM6;PHLPP1;IRF2BPL	Solute carrier family 12 member 2;GS homeobox 2;Paired mesoderm homeobox protein 2B;Homeobox protein Hox-D13;Homeobox protein Nkx-2.4;Homeobox protein Nkx-2.3;Forkhead box protein E1;Homeobox protein Hox-A13;Transcription factor SOX-3;Probable fibrosin-1;Class E basic helix-loop-helix protein 41;Transcription factor Sp9;Zinc finger and BTB domain-containing protein 8B;Runt-related transcription f…
NaN	NaN	NaN	NaN	NaN	NaN	23.15542	NaN	21.98482	NaN	NaN	NaN	NaN	NaN	NaN	14	1126.5731	83.265	AAAAAAAAAAAAQQ	Q9H1B7	Q9H1B7	IRF2BPL	Interferon regulatory factor 2-binding protein-like
NaN	23.13392	NaN	NaN	NaN	NaN	NaN	NaN	NaN	NaN	NaN	NaN	NaN	NaN	NaN	13	1112.5574	74.127	AAAAAAAAAAQQQ	Q9H1B7	Q9H1B7	IRF2BPL	Interferon regulatory factor 2-binding protein-like
24.02985	24.77826	24.03691	28.21642	27.91439	27.27062	27.03779	26.18975	26.39107	28.07112	27.72051	27.94503	27.27462	27.72025	27.47491	15	1531.8107	194.48	AAAAFAGLSREEALR	Q96RQ9;Q96RQ9-2	Q96RQ9	IL4I1	L-amino-acid oxidase
22.35974	22.64852	21.93056	25.30253	24.98798	24.82357	24.21297	NaN	24.29397	NaN	24.1801	24.44019	NaN	25.37806	25.45773	16	1644.8948	114.64	AAAAFAGLSREEALRL	Q96RQ9;Q96RQ9-2	Q96RQ9	IL4I1	L-amino-acid oxidase
23.42752	NaN	22.89091	25.79588	27.02115	25.53326	25.23637	NaN	24.41409	NaN	NaN	NaN	25.57762	26.64127	26.47973	17	1715.9319	144.29	AAAAFAGLSREEALRLA	Q96RQ9;Q96RQ9-2	Q96RQ9	IL4I1	L-amino-acid oxidase
25.01729	25.91299	25.39989	29.36813	29.24509	28.41131	27.7252	26.96675	26.9968	29.2235	28.87827	29.09388	28.74647	28.69647	28.72725	14	1460.7736	181.4	AAAFAGLSREEALR	Q96RQ9;Q96RQ9-2	Q96RQ9	IL4I1	L-amino-acid oxidase
23.14436	23.22242	23.13345	24.39996	25.66351	25.89567	24.82124	NaN	24.39172	26.97542	26.60668	26.8381	25.63779	26.29128	26.26067	15	1573.8576	124.51	AAAFAGLSREEALRL	Q96RQ9;Q96RQ9-2	Q96RQ9	IL4I1	L-amino-acid oxidase
NaN	NaN	NaN	26.40774	26.8846	25.55092	25.6785	24.99442	24.40568	26.34939	26.44441	26.27083	25.45776	26.19282	26.17263	16	1644.8948	160.22	AAAFAGLSREEALRLA	Q96RQ9;Q96RQ9-2	Q96RQ9	IL4I1	L-amino-acid oxidase
NaN	NaN	NaN	23.9771	24.35743	23.26842	NaN	NaN	NaN	NaN	NaN	NaN	NaN	NaN	NaN	15	1572.8736	90.444	AAALYRGLSRQPALS	P13798	P13798	APEH	Acylamino-acid-releasing enzyme
NaN	NaN	NaN	NaN	NaN	NaN	NaN	NaN	NaN	23.82114	23.63622	24.0005	NaN	NaN	NaN	13	1352.6758	123.79	AAAYTCVSRLGEL	Q13488	Q13488	TCIRG1	V-type proton ATPase 116 kDa subunit a isoform 3
NaN	NaN	NaN	NaN	24.25472	21.83241	NaN	NaN	NaN	25.09937	25.04093	24.7349	NaN	NaN	NaN	14	1409.6973	99.752	AAAYTCVSRLGELG	Q13488	Q13488	TCIRG1	V-type proton ATPase 116 kDa subunit a isoform 3
NaN	NaN	NaN	24.11696	24.30264	22.74121	NaN	NaN	NaN	NaN	NaN	NaN	23.30577	23.34719	23.12261	16	1753.9911	57.288	AADKVVEEIRRRGGKA	P51659-3;P51659;P51659-2	P51659-3	HSD17B4	Peroxisomal multifunctional enzyme type 2;(3R)-hydroxyacyl-CoA dehydrogenase;Enoyl-CoA hydratase 2
NaN	NaN	NaN	26.87432	27.1049	24.84221	NaN	NaN	NaN	25.75951	25.09458	25.33176	23.97036	24.80917	24.66888	23	2612.3419	134.29	AADTAAQITQRKWEAAREAEQLR	P04222;P30488;P30487;P30462;P30490;P30498;P18464;P30493	P30493	HLA-C;HLA-B	HLA class I histocompatibility antigen, Cw-3 alpha chain;HLA class I histocompatibility antigen, B-50 alpha chain;HLA class I histocompatibility antigen, B-49 alpha chain;HLA class I histocompatibility antigen, B-14 alpha chain;HLA class I histocompatibility antigen, B-52 alpha chain;HLA class I histocompatibility antigen, B-78 alpha chain;HLA class I histocompatibility antigen, B-51 alpha chain;…
NaN	NaN	NaN	26.08982	25.73972	24.15653	NaN	NaN	NaN	NaN	NaN	NaN	NaN	NaN	NaN	23	2685.3372	113.26	AADTAAQITQRKWEAAREAEQWR	P30464;P30484;P30508;Q29963	P30464	HLA-B;HLA-C	HLA class I histocompatibility antigen, B-15 alpha chain;HLA class I histocompatibility antigen, B-46 alpha chain;HLA class I histocompatibility antigen, Cw-12 alpha chain;HLA class I histocompatibility antigen, Cw-6 alpha chain
NaN	NaN	NaN	24.28482	24.71434	NaN	NaN	NaN	NaN	NaN	NaN	NaN	NaN	NaN	NaN	24	2756.3743	72.532	AADTAAQITQRKWEAAREAEQWRA	P30464;P30484;P30508;Q29963	P30464	HLA-B;HLA-C	HLA class I histocompatibility antigen, B-15 alpha chain;HLA class I histocompatibility antigen, B-46 alpha chain;HLA class I histocompatibility antigen, Cw-12 alpha chain;HLA class I histocompatibility antigen, Cw-6 alpha chain
NaN	NaN	NaN	24.22891	24.85091	22.42314	NaN	NaN	NaN	NaN	NaN	NaN	NaN	NaN	NaN	25	2919.4376	101.41	AADTAAQITQRKWEAAREAEQWRAY	P30464;P30484;P30508;Q29963	P30464	HLA-B;HLA-C	HLA class I histocompatibility antigen, B-15 alpha chain;HLA class I histocompatibility antigen, B-46 alpha chain;HLA class I histocompatibility antigen, Cw-12 alpha chain;HLA class I histocompatibility antigen, Cw-6 alpha chain
NaN	NaN	NaN	23.6937	23.45839	22.28884	NaN	NaN	NaN	NaN	NaN	NaN	NaN	NaN	NaN	16	1778.8145	64.199	AAELRSEDYELLCPNG	P08582	P08582	MFI2	Melanotransferrin
NaN	NaN	NaN	26.04354	27.2076	24.59486	NaN	NaN	NaN	26.4566	26.66302	26.97498	NaN	NaN	NaN	15	1761.9348	116.35	AAEWKKLFKPCASQR	Q4G148-2;Q4G148	Q4G148-2	GXYLT1	Glucoside xylosyltransferase 1
NaN	NaN	NaN	22.89877	22.49086	21.99241	NaN	NaN	NaN	NaN	NaN	NaN	NaN	NaN	NaN	13	1531.8471	98.943	AAFERLVKENSRL	Q15025-7;Q15025-8;Q15025-5;Q15025-6;Q15025-4;Q15025-2;Q15025	Q15025-7	TNIP1	TNFAIP3-interacting protein 1
NaN	NaN	NaN	23.94297	24.24525	23.88679	NaN	NaN	NaN	NaN	NaN	NaN	23.65207	23.45751	23.35743	14	1659.942	77.22	AAFERLVKENSRLK	Q15025-7;Q15025-8;Q15025-5;Q15025-6;Q15025-4;Q15025-2;Q15025	Q15025-7	TNIP1	TNFAIP3-interacting protein 1
23.76497	24.47141	24.72145	25.67484	25.22269	24.92637	26.83846	25.86705	26.39841	27.73731	27.33765	27.35414	24.38014	24.16974	24.87432	13	1459.7208	141.1	AAFVQTHRPTGEF	P20036	P20036	HLA-DPA1	HLA class II histocompatibility antigen, DP alpha 1 chain
NaN	NaN	NaN	27.28268	27.08568	25.95505	NaN	NaN	NaN	25.51857	25.50009	25.70538	NaN	NaN	NaN	14	1590.7613	88.441	AAFVQTHRPTGEFM	P20036	P20036	HLA-DPA1	HLA class II histocompatibility antigen, DP alpha 1 chain
NaN	NaN	NaN	22.01154	21.94424	21.40437	NaN	NaN	NaN	NaN	NaN	NaN	NaN	NaN	NaN	18	1742.0163	82.244	AAGAGKVTKSAQKAQKAK	Q5VTE0;P68104;P68104-2	Q5VTE0	EEF1A1P5;EEF1A1	Putative elongation factor 1-alpha-like 3;Elongation factor 1-alpha 1
NaN	NaN	NaN	24.3413	24.14258	21.82757	NaN	NaN	NaN	24.72614	24.17942	23.94575	NaN	NaN	NaN	17	1998.9912	127.3	AAGEREFWQLLRDPNTP	P20062-2;P20062	P20062-2	TCN2	Transcobalamin-2
NaN	NaN	NaN	25.23965	24.92121	23.58095	NaN	NaN	NaN	NaN	NaN	NaN	22.89693	23.29404	23.0033	18	1918.9571	114.29	AAKNQVAMNPTNTVFDAK	P11142;P11142-2	P11142	HSPA8	Heat shock cognate 71 kDa protein
NaN	NaN	NaN	NaN	NaN	NaN	NaN	NaN	NaN	NaN	NaN	NaN	24.37551	23.61941	24.14989	19	2216.1662	61.167	AALNNFQAVQRRVSEKEKE	Q86Y82	Q86Y82	STX12	Syntaxin-12
NaN	NaN	NaN	NaN	NaN	NaN	NaN	NaN	NaN	NaN	NaN	NaN	23.07617	24.05292	23.41893	16	1974.1891	51.03	AALPTFRKLYRLIERK	Q9NV96-3;Q9NV96-2;Q9NV96	Q9NV96-3	TMEM30A	Cell cycle control protein 50A
NaN	NaN	NaN	26.79971	26.35274	25.95533	25.03217	24.0411	24.14631	26.30452	25.97266	26.28574	25.07692	25.52334	25.41538	14	1501.8365	117.48	AALYRGLSRQPALS	P13798	P13798	APEH	Acylamino-acid-releasing enzyme
NaN	NaN	NaN	24.52826	24.04552	23.16736	NaN	NaN	NaN	NaN	NaN	NaN	NaN	NaN	NaN	15	1572.8736	98.676	AALYRGLSRQPALSA	P13798	P13798	APEH	Acylamino-acid-releasing enzyme
NaN	NaN	NaN	24.19009	24.78362	23.85823	NaN	NaN	NaN	24.88879	23.62154	24.59412	NaN	24.26291	23.6536	14	1512.8698	111.27	AAMALEKKLNQALL	P02792	P02792	FTL	Ferritin light chain
NaN	NaN	NaN	NaN	NaN	NaN	NaN	NaN	NaN	NaN	NaN	NaN	23.30215	23.52121	22.63509	9	988.47667	95.352	AANPHSFVF	Q9NQ55-2;Q9NQ55;Q9NQ55-3	Q9NQ55-2	PPAN	Suppressor of SWI4 1 homolog
NaN	NaN	NaN	23.39441	23.30522	20.7774	NaN	NaN	NaN	NaN	NaN	NaN	NaN	NaN	NaN	14	1476.6692	130.01	AAQISEQKSNDASE	P13747	P13747	HLA-E	HLA class I histocompatibility antigen, alpha chain E
NaN	NaN	NaN	24.41216	24.76643	22.80039	NaN	NaN	NaN	NaN	NaN	NaN	NaN	NaN	NaN	15	1547.7063	151.55	AAQISEQKSNDASEA	P13747	P13747	HLA-E	HLA class I histocompatibility antigen, alpha chain E
NaN	NaN	NaN	24.80233	24.90118	23.55812	NaN	NaN	NaN	NaN	NaN	NaN	NaN	NaN	NaN	19	2327.1883	126.19	AAQITQRKWEAAREAEQWR	P30464;P30484;P30508;Q29963	P30464	HLA-B;HLA-C	HLA class I histocompatibility antigen, B-15 alpha chain;HLA class I histocompatibility antigen, B-46 alpha chain;HLA class I histocompatibility antigen, Cw-12 alpha chain;HLA class I histocompatibility antigen, Cw-6 alpha chain
NaN	NaN	NaN	NaN	NaN	NaN	NaN	NaN	NaN	24.64581	24.40041	24.07774	NaN	NaN	NaN	10	951.51378	71.501	AARELAGPPA	Q5U5X8	Q5U5X8	FAM222A	Protein FAM222A
NaN	NaN	NaN	NaN	NaN	NaN	NaN	NaN	NaN	NaN	NaN	NaN	23.86231	24.66546	24.16246	17	1814.9673	66.152	AARNILVNSNLVCKVSD	P29317;Q9UF33-2;Q9UF33-3;P54764-2;P54764;P29323-2;P29323-3;Q15375-2;Q15375-4;Q15375;Q9UF33;P29323;P54762;P54762-5;P54753;P54760	P54762	EPHA2;EPHA6;EPHA4;EPHB2;EPHA7;EPHB1;EPHB3;EPHB4	Ephrin type-A receptor 2;Ephrin type-A receptor 6;Ephrin type-A receptor 4;Ephrin type-B receptor 2;Ephrin type-A receptor 7;Ephrin type-B receptor 1;Ephrin type-B receptor 3;Ephrin type-B receptor 4
NaN	NaN	NaN	24.05175	24.33463	23.04649	NaN	NaN	NaN	NaN	NaN	NaN	22.56132	23.55063	22.84326	16	1777.8384	127.71	AARPGFQQTSHLSSYE	Q13443-2;Q13443	Q13443-2	ADAM9	Disintegrin and metalloproteinase domain-containing protein 9
NaN	NaN	NaN	24.28708	23.88548	20.77483	NaN	NaN	NaN	NaN	NaN	NaN	21.51205	NaN	NaN	21	2388.1862	123.19	AARPGFQQTSHLSSYEIITPW	Q13443-2;Q13443	Q13443-2	ADAM9	Disintegrin and metalloproteinase domain-containing protein 9
NaN	NaN	NaN	NaN	24.72515	23.42393	NaN	NaN	NaN	NaN	NaN	NaN	23.5418	24.1397	24.29243	22	2544.2874	136.96	AARPGFQQTSHLSSYEIITPWR	Q13443-2;Q13443	Q13443-2	ADAM9	Disintegrin and metalloproteinase domain-containing protein 9
NaN	NaN	NaN	24.26356	24.45475	20.78493	NaN	NaN	NaN	NaN	NaN	NaN	22.71081	23.16608	NaN	24	2758.4191	107.74	AARPGFQQTSHLSSYEIITPWRLT	Q13443-2;Q13443	Q13443-2	ADAM9	Disintegrin and metalloproteinase domain-containing protein 9
23.35138	23.30076	NaN	NaN	NaN	NaN	24.40302	25.59161	24.90224	25.19456	24.24278	24.83899	26.49508	26.56231	26.09328	9	1061.6233	111.01	AARVIIEKY	P08708	P08708	RPS17	40S ribosomal protein S17
NaN	NaN	NaN	NaN	23.72213	NaN	NaN	NaN	NaN	NaN	NaN	NaN	NaN	NaN	NaN	18	2027.0436	85.288	AASSIYINSRSVFLRTDQ	O15484	O15484	CAPN5	Calpain-5
NaN	NaN	NaN	26.22352	26.06023	25.18404	NaN	NaN	NaN	24.64609	24.52582	24.65332	NaN	NaN	NaN	15	1768.9108	113.35	AASYIQSKFEDLNKR	P04899-6;P04899-3;P04899-5;P04899-2;P04899;P04899-4	P04899-6	GNAI2	Guanine nucleotide-binding protein G(i) subunit alpha-2
NaN	NaN	NaN	24.20127	24.9474	22.75062	23.93094	23.13884	23.33634	NaN	NaN	NaN	23.76375	23.86155	23.87839	16	1897.0058	83.54	AASYIQSKFEDLNKRK	P04899-6;P04899-3;P04899-5;P04899-2;P04899;P04899-4	P04899-6	GNAI2	Guanine nucleotide-binding protein G(i) subunit alpha-2
NaN	NaN	NaN	NaN	NaN	NaN	NaN	NaN	NaN	NaN	NaN	NaN	NaN	NaN	24.66047	14	1634.9283	71.349	AATLFLKFLLELQE	O95786	O95786	DDX58	Probable ATP-dependent RNA helicase DDX58
NaN	NaN	NaN	NaN	NaN	NaN	NaN	NaN	NaN	NaN	NaN	NaN	22.5107	22.06181	21.90522	9	835.35681	80.555	AAVDAGMAM	P26599;P26599-2;P26599-3	P26599	PTBP1	Polypyrimidine tract-binding protein 1
21.3113	22.85595	22.94767	27.74887	27.85775	26.69166	25.3151	24.38555	24.64444	24.98303	24.81167	24.80395	24.0974	23.87286	24.37285	14	1444.7344	174.84	AAVIEAMGKAEAER	Q14254	Q14254	FLOT2	Flotillin-2
NaN	NaN	NaN	27.21456	27.07592	25.46868	NaN	NaN	NaN	25.16959	24.6621	25.39989	23.67336	23.52085	24.0264	15	1575.7749	133.71	AAVIEAMGKAEAERM	Q14254	Q14254	FLOT2	Flotillin-2
NaN	NaN	NaN	27.54731	27.60003	25.93935	23.62411	22.89095	23.21318	25.0044	25.51123	25.93784	NaN	NaN	NaN	16	1703.8699	120.32	AAVIEAMGKAEAERMK	Q14254	Q14254	FLOT2	Flotillin-2
22.8515	22.92946	22.74595	NaN	NaN	NaN	NaN	NaN	NaN	NaN	NaN	NaN	23.90178	23.73862	23.82745	9	930.47706	114.99	AAVRDISEA	P62854	P62854	RPS26	40S ribosomal protein S26
NaN	NaN	NaN	NaN	NaN	NaN	NaN	NaN	NaN	NaN	NaN	NaN	21.90958	22.59869	22.20177	14	1607.9148	85.271	AAVWVLLSRHITDK	Q9Y6W3	Q9Y6W3	CAPN7	Calpain-7
NaN	NaN	NaN	23.14088	23.61133	20.94192	NaN	NaN	NaN	NaN	NaN	NaN	NaN	NaN	NaN	15	1722.9417	88.706	AAVWVLLSRHITDKD	Q9Y6W3	Q9Y6W3	CAPN7	Calpain-7
NaN	NaN	NaN	NaN	NaN	NaN	23.07552	22.50874	23.15199	NaN	NaN	NaN	NaN	NaN	NaN	15	1521.7324	51.009	AAYYSAAGPRPGADR	O43861-2;O43861	O43861-2	ATP9B	Probable phospholipid-transporting ATPase IIB
NaN	NaN	NaN	NaN	NaN	NaN	24.42675	24.02378	23.98581	NaN	NaN	NaN	NaN	NaN	NaN	16	1658.7914	49.223	AAYYSAAGPRPGADRH	O43861-2;O43861	O43861-2	ATP9B	Probable phospholipid-transporting ATPase IIB
NaN	NaN	NaN	NaN	NaN	NaN	NaN	NaN	NaN	23.1981	23.66709	23.43186	NaN	NaN	NaN	11	1324.6459	93.556	ACHAYQIIHRN	Q99538;Q99538-3;Q99538-2	Q99538	LGMN	Legumain
NaN	NaN	NaN	NaN	NaN	NaN	NaN	NaN	NaN	26.02088	25.7073	25.918	NaN	NaN	NaN	15	1706.8311	67.275	ACHAYQIIHRNGIPD	Q99538;Q99538-3;Q99538-2	Q99538	LGMN	Legumain
NaN	NaN	NaN	NaN	21.58238	20.95276	NaN	NaN	NaN	NaN	NaN	NaN	NaN	NaN	NaN	14	1542.7539	55.885	ADAGEYRAAVHLRD	P18627-2;P18627	P18627-2	LAG3	Lymphocyte activation gene 3 protein
23.94584	24.43517	23.95385	29.46787	29.22557	28.27182	27.25584	26.6363	26.65062	28.73664	28.77401	26.93078	27.22002	27.71358	27.78269	15	1698.855	136.33	ADAGEYRAAVHLRDR	P18627-2;P18627	P18627-2	LAG3	Lymphocyte activation gene 3 protein
25.48962	25.74448	25.14593	30.1116	29.95449	28.6586	28.15441	27.80298	27.59242	29.32339	28.92017	28.85326	27.80273	28.42626	28.42045	16	1769.8921	153.23	ADAGEYRAAVHLRDRA	P18627-2;P18627	P18627-2	LAG3	Lymphocyte activation gene 3 protein
NaN	NaN	NaN	27.26705	27.01489	26.02181	NaN	NaN	NaN	NaN	NaN	NaN	25.46205	25.56576	25.57759	17	1882.9762	88.992	ADAGEYRAAVHLRDRAL	P18627-2;P18627	P18627-2	LAG3	Lymphocyte activation gene 3 protein
NaN	NaN	NaN	24.59565	24.53071	23.41364	NaN	NaN	NaN	NaN	NaN	NaN	NaN	NaN	NaN	18	1970.0082	57.525	ADAGEYRAAVHLRDRALS	P18627-2;P18627	P18627-2	LAG3	Lymphocyte activation gene 3 protein
NaN	NaN	NaN	25.46173	25.24372	23.89245	NaN	NaN	NaN	NaN	NaN	NaN	23.04086	23.5316	23.74888	14	1372.7674	110.31	ADALRVLSKLGSSG	Q9H665-2;Q9H665	Q9H665-2	IGFLR1	IGF-like family receptor 1
NaN	NaN	NaN	21.72463	21.68782	NaN	NaN	NaN	NaN	NaN	NaN	NaN	NaN	NaN	NaN	18	2276.9644	94.01	ADDDNTYSRELFEEMRWT	O94766-2;O94766	O94766-2	B3GAT3	Galactosylgalactosylxylosylprotein 3-beta-glucuronosyltransferase 3
21.17188	NaN	NaN	22.61702	23.28292	20.50833	22.37756	22.738	22.64134	NaN	22.87142	NaN	NaN	NaN	NaN	13	1444.7198	143.89	ADDLEGEAFLPLR	Q70J99;Q70J99-3	Q70J99	UNC13D	Protein unc-13 homolog D
NaN	NaN	NaN	24.82415	25.16204	NaN	NaN	NaN	NaN	23.17205	23.0622	NaN	24.50785	25.42746	24.42297	17	1826.905	109.15	ADDLEGEAFLPLREVPG	Q70J99;Q70J99-3	Q70J99	UNC13D	Protein unc-13 homolog D
NaN	NaN	NaN	24.39598	24.15383	NaN	NaN	NaN	NaN	NaN	NaN	NaN	NaN	NaN	NaN	16	1788.7843	117.79	ADDLGFEFFEASAKEN	O95716	O95716	RAB3D	Ras-related protein Rab-3D
NaN	NaN	NaN	23.34679	23.51725	21.70062	NaN	NaN	NaN	NaN	NaN	NaN	NaN	NaN	NaN	16	1991.0661	49.595	ADEKRYRALKRTAERE	Q92900-2;Q92900	Q92900-2	UPF1	Regulator of nonsense transcripts 1
NaN	NaN	NaN	25.35384	25.31292	23.87558	NaN	NaN	NaN	NaN	NaN	NaN	24.16492	23.97535	24.36165	14	1688.8594	141.85	ADENYRPLAKTRQQ	Q15154-2;Q15154	Q15154-2	PCM1	Pericentriolar material 1 protein
22.83451	23.29376	23.2717	27.9249	27.76072	26.45642	26.31674	23.61403	25.29904	25.86521	26.10205	25.55953	26.33195	26.23133	26.60936	15	1802.9024	192.32	ADENYRPLAKTRQQN	Q15154-2;Q15154	Q15154-2	PCM1	Pericentriolar material 1 protein
23.15681	23.3995	24.01146	27.10189	27.0802	25.72687	25.90935	25.38966	25.49872	27.31562	27.03465	27.20322	25.35212	26.2786	26.1883	17	2003.0185	136.35	ADENYRPLAKTRQQNIS	Q15154-2;Q15154	Q15154-2	PCM1	Pericentriolar material 1 protein
NaN	NaN	NaN	24.74878	25.30334	22.22297	NaN	NaN	NaN	26.33053	26.52664	26.76724	NaN	NaN	NaN	14	1687.8174	110.9	ADFFQSCQKMRSIK	Q15399;Q9Y2C9	Q15399	TLR1;TLR6	Toll-like receptor 1;Toll-like receptor 6
NaN	NaN	NaN	26.11496	27.13212	22.61596	NaN	NaN	NaN	27.48293	27.29929	27.17912	NaN	NaN	NaN	16	1815.876	68.413	ADFFQSCQKMRSIKAG	Q15399;Q9Y2C9	Q15399	TLR1;TLR6	Toll-like receptor 1;Toll-like receptor 6
NaN	NaN	NaN	24.88846	NaN	22.5153	NaN	NaN	NaN	NaN	NaN	26.00155	NaN	NaN	NaN	18	1965.987	67.385	ADGSIKFWDASAITLQML	Q9Y2K9	Q9Y2K9	STXBP5L	Syntaxin-binding protein 5-like
NaN	NaN	NaN	NaN	NaN	NaN	NaN	NaN	NaN	NaN	NaN	NaN	21.52526	20.44809	20.54274	14	1191.5004	55.401	ADGVSGGEGKGGSD	P14209-2;P14209-3;P14209	P14209-2	CD99	CD99 antigen
NaN	NaN	NaN	26.86502	26.82905	25.01253	NaN	NaN	NaN	NaN	NaN	NaN	23.92597	25.05986	24.96049	16	1973.8802	79.317	ADHRFYRYMGRGEEST	P78536;P78536-2	P78536	ADAM17	Disintegrin and metalloproteinase domain-containing protein 17
NaN	NaN	NaN	26.97443	26.54509	25.0646	NaN	NaN	NaN	NaN	NaN	NaN	NaN	NaN	NaN	17	2074.9279	55.912	ADHRFYRYMGRGEESTT	P78536;P78536-2	P78536	ADAM17	Disintegrin and metalloproteinase domain-containing protein 17
NaN	NaN	NaN	24.29733	24.96437	NaN	NaN	NaN	NaN	NaN	NaN	NaN	NaN	NaN	NaN	15	1897.8927	76.358	ADHSVFERMRKYQMT	O14672	O14672	ADAM10	Disintegrin and metalloproteinase domain-containing protein 10
NaN	23.10788	23.09965	27.95859	27.80526	25.78781	26.29448	26.07802	26.11946	26.818	26.39241	26.6487	26.39184	26.32934	26.2089	16	1954.9142	118.47	ADHSVFERMRKYQMTG	O14672	O14672	ADAM10	Disintegrin and metalloproteinase domain-containing protein 10
NaN	NaN	NaN	24.29095	24.4206	NaN	NaN	NaN	NaN	NaN	NaN	NaN	NaN	NaN	NaN	18	2183.0252	110.56	ADHSVFERMRKYQMTGVE	O14672	O14672	ADAM10	Disintegrin and metalloproteinase domain-containing protein 10
NaN	NaN	NaN	25.65357	25.49586	23.25014	NaN	NaN	NaN	NaN	NaN	NaN	NaN	NaN	NaN	19	2312.0678	85.046	ADHSVFERMRKYQMTGVEE	O14672	O14672	ADAM10	Disintegrin and metalloproteinase domain-containing protein 10
22.19066	22.67928	22.57163	NaN	NaN	NaN	23.66199	22.70487	23.56407	NaN	NaN	NaN	NaN	NaN	NaN	17	1899.9228	75.376	ADHVSTYAAFVQTHRPT	P20036	P20036	HLA-DPA1	HLA class II histocompatibility antigen, DP alpha 1 chain
NaN	NaN	NaN	NaN	NaN	NaN	NaN	NaN	NaN	NaN	NaN	NaN	24.5438	NaN	NaN	9	936.45526	60.436	ADIASKEFG	Q9UGL1;Q9UGL1-2	Q9UGL1	KDM5B	Lysine-specific demethylase 5B
NaN	22.97376	23.22264	23.2781	23.52492	21.24185	NaN	NaN	NaN	NaN	NaN	NaN	24.38647	24.00076	23.87989	13	1142.5568	124.67	ADKASASAPAPAS	Q9NQX7-2;Q9NQX7-3;Q9NQX7	Q9NQX7-2	ITM2C	Integral membrane protein 2C;CT-BRI3
NaN	NaN	NaN	NaN	NaN	NaN	25.72437	25.55956	25.332	NaN	NaN	NaN	NaN	NaN	NaN	14	1213.5939	156.58	ADKASASAPAPASA	Q9NQX7-2;Q9NQX7-3;Q9NQX7	Q9NQX7-2	ITM2C	Integral membrane protein 2C;CT-BRI3
24.94878	25.10701	25.20512	24.05275	24.32162	22.96457	26.96939	26.68752	26.85198	25.1455	25.46139	25.37862	26.33274	25.92619	25.84546	15	1314.6416	192.6	ADKASASAPAPASAT	Q9NQX7-2;Q9NQX7-3;Q9NQX7	Q9NQX7-2	ITM2C	Integral membrane protein 2C;CT-BRI3
NaN	NaN	23.47531	NaN	NaN	NaN	NaN	NaN	NaN	NaN	NaN	NaN	NaN	NaN	NaN	10	1212.5663	70.256	ADKQLSFEEF	P06702	P06702	S100A9	Protein S100-A9
NaN	NaN	NaN	23.58348	23.60908	22.13261	25.09031	24.03892	24.69333	25.64064	25.30657	25.71835	25.48984	25.53386	25.49899	15	1682.954	109.84	ADKVVEEIRRRGGKA	P51659-3;P51659;P51659-2	P51659-3	HSD17B4	Peroxisomal multifunctional enzyme type 2;(3R)-hydroxyacyl-CoA dehydrogenase;Enoyl-CoA hydratase 2
23.73975	24.07961	23.82085	26.94224	27.18603	25.7682	26.16258	25.35669	25.71117	27.09547	26.49335	26.50889	25.91925	26.36975	26.22087	14	1461.7464	172.6	ADPFASLKKVGQDS	Q96MC6	Q96MC6	HIAT1	Hippocampus abundant transcript 1 protein
NaN	NaN	NaN	22.30566	22.66447	NaN	NaN	NaN	NaN	NaN	NaN	NaN	NaN	NaN	NaN	20	1958.0408	79.88	ADPGKYALMGAAAQLGGIVR	P51798-2;P51798	P51798-2	CLCN7	H(+)/Cl(-) exchange transporter 7
NaN	NaN	NaN	NaN	NaN	NaN	NaN	NaN	NaN	NaN	NaN	NaN	NaN	24.4206	23.31562	17	1926.9799	37.851	ADPNIRFLDKLPQQTGD	Q86WV6	Q86WV6	TMEM173	Stimulator of interferon genes protein
NaN	NaN	NaN	23.66286	NaN	22.49424	NaN	NaN	NaN	NaN	NaN	NaN	NaN	NaN	NaN	14	1720.8268	137.62	ADQFLEEQKQETQK	Q6P4E1-2;Q6P4E1-5;Q6P4E1;Q6P4E1-4	Q6P4E1-2	CASC4	Protein CASC4
NaN	NaN	NaN	24.96724	25.74894	NaN	NaN	NaN	NaN	NaN	NaN	NaN	NaN	NaN	NaN	18	2008.9888	55.688	ADQGTYICEIRLKGESQV	Q86YT9-3;Q86YT9-4;Q86YT9-2;Q86YT9	Q86YT9-3	AMICA1	Junctional adhesion molecule-like
NaN	NaN	NaN	NaN	NaN	NaN	24.48382	23.86854	23.91552	NaN	NaN	NaN	NaN	NaN	NaN	15	1536.7757	45.618	ADRAGVLAGHDNRVS	P62873-2;P62873	P62873-2	GNB1	Guanine nucleotide-binding protein G(I)/G(S)/G(T) subunit beta-1
NaN	NaN	NaN	NaN	NaN	NaN	NaN	NaN	NaN	24.77886	24.79288	24.79471	NaN	NaN	NaN	14	1729.97	65.212	ADREFIEARRRALK	Q9Y5X2	Q9Y5X2	SNX8	Sorting nexin-8
23.70683	24.54026	24.52301	27.72962	27.70925	25.86707	26.92264	27.21873	26.44395	28.05326	28.12564	28.18471	27.6361	27.16605	27.21354	15	1886.0711	144.12	ADREFIEARRRALKR	Q9Y5X2	Q9Y5X2	SNX8	Sorting nexin-8
NaN	NaN	NaN	25.14911	24.89777	22.87757	NaN	NaN	NaN	NaN	NaN	NaN	NaN	23.59309	23.81245	16	2033.1395	70.197	ADREFIEARRRALKRF	Q9Y5X2	Q9Y5X2	SNX8	Sorting nexin-8
NaN	NaN	NaN	24.52874	24.68008	24.0135	NaN	NaN	NaN	NaN	24.75603	24.18026	NaN	24.29572	NaN	17	1981.9494	137.44	ADREVTFLEASRFAQEN	P20338	P20338	RAB4A	Ras-related protein Rab-4A
NaN	NaN	NaN	25.34908	25.30002	24.43752	NaN	NaN	NaN	25.75353	25.18658	NaN	NaN	24.20985	NaN	18	2110.992	122.44	ADREVTFLEASRFAQENE	P20338	P20338	RAB4A	Ras-related protein Rab-4A
NaN	NaN	NaN	26.20821	25.67559	23.96076	NaN	NaN	NaN	NaN	24.54751	23.69062	24.66041	25.40282	24.42739	19	2224.076	160.27	ADREVTFLEASRFAQENEL	P20338	P20338	RAB4A	Ras-related protein Rab-4A
NaN	NaN	NaN	22.64827	25.94403	25.36085	NaN	NaN	NaN	NaN	NaN	NaN	NaN	NaN	NaN	13	1385.7779	112.83	ADRYVAIARALPA	P46092	P46092	CCR10	C-C chemokine receptor type 10
NaN	NaN	NaN	24.5775	24.92266	24.32402	23.19056	23.62623	23.39741	25.21048	24.8169	24.76081	24.11918	24.30536	24.27085	14	1442.7994	85.909	ADRYVAIARALPAG	P46092	P46092	CCR10	C-C chemokine receptor type 10
NaN	NaN	NaN	26.53829	26.47277	25.41732	NaN	NaN	NaN	NaN	NaN	NaN	24.73965	25.0508	24.95185	15	1539.8522	140.78	ADRYVAIARALPAGP	P46092	P46092	CCR10	C-C chemokine receptor type 10
NaN	NaN	NaN	27.02422	26.85531	25.9508	25.70614	24.77731	24.99822	26.59363	26.52427	26.5786	25.82282	26.29686	26.06622	16	1695.9533	193.77	ADRYVAIARALPAGPR	P46092	P46092	CCR10	C-C chemokine receptor type 10
NaN	NaN	NaN	24.35763	24.59047	22.78141	NaN	NaN	NaN	NaN	NaN	NaN	NaN	NaN	NaN	17	1793.006	129.32	ADRYVAIARALPAGPRP	P46092	P46092	CCR10	C-C chemokine receptor type 10
NaN	NaN	NaN	26.10563	25.84189	24.65376	NaN	NaN	NaN	26.11977	25.90026	25.44834	NaN	NaN	NaN	18	1880.0381	162.33	ADRYVAIARALPAGPRPS	P46092	P46092	CCR10	C-C chemokine receptor type 10
NaN	NaN	NaN	24.01137	24.09531	22.27943	NaN	NaN	NaN	NaN	NaN	NaN	NaN	NaN	NaN	21	2135.16	76.027	ADRYVAIARALPAGPRPSTPG	P46092	P46092	CCR10	C-C chemokine receptor type 10
NaN	NaN	NaN	NaN	NaN	NaN	NaN	NaN	NaN	NaN	NaN	NaN	24.11283	24.25868	24.52606	16	1823.9894	58.83	ADSLRYVNKILNSKFG	Q3T906	Q3T906	GNPTAB	N-acetylglucosamine-1-phosphotransferase subunits alpha/beta;N-acetylglucosamine-1-phosphotransferase subunit alpha;N-acetylglucosamine-1-phosphotransferase subunit beta
NaN	NaN	NaN	25.47979	24.84747	23.82357	NaN	NaN	NaN	24.95176	NaN	NaN	NaN	NaN	NaN	22	2541.3048	124.2	ADTAAQITQRKWEAAREAEQLR	P04222;P30488;P30487;P30462;P30490;P30498;P18464;P30493	P30493	HLA-C;HLA-B	HLA class I histocompatibility antigen, Cw-3 alpha chain;HLA class I histocompatibility antigen, B-50 alpha chain;HLA class I histocompatibility antigen, B-49 alpha chain;HLA class I histocompatibility antigen, B-14 alpha chain;HLA class I histocompatibility antigen, B-52 alpha chain;HLA class I histocompatibility antigen, B-78 alpha chain;HLA class I histocompatibility antigen, B-51 alpha chain;…
NaN	NaN	NaN	25.06373	25.19603	NaN	NaN	NaN	NaN	NaN	NaN	NaN	NaN	NaN	NaN	22	2614.3	108.17	ADTAAQITQRKWEAAREAEQWR	P30464;P30484;P30508;Q29963	P30464	HLA-B;HLA-C	HLA class I histocompatibility antigen, B-15 alpha chain;HLA class I histocompatibility antigen, B-46 alpha chain;HLA class I histocompatibility antigen, Cw-12 alpha chain;HLA class I histocompatibility antigen, Cw-6 alpha chain
NaN	NaN	22.58827	NaN	NaN	NaN	NaN	NaN	NaN	NaN	NaN	NaN	NaN	NaN	NaN	13	1508.6379	108.1	ADVDQDGRVNYEE	Q9NZT1	Q9NZT1	CALML5	Calmodulin-like protein 5
NaN	NaN	22.72827	NaN	NaN	NaN	NaN	NaN	NaN	NaN	NaN	NaN	NaN	NaN	NaN	14	1655.7063	65.179	ADVDQDGRVNYEEF	Q9NZT1	Q9NZT1	CALML5	Calmodulin-like protein 5
NaN	NaN	NaN	NaN	NaN	22.38893	NaN	NaN	NaN	NaN	NaN	NaN	NaN	NaN	NaN	15	1688.9097	37.013	ADVLKVEVFRQTVAD	P56537-2;P56537	P56537-2	EIF6	Eukaryotic translation initiation factor 6
NaN	NaN	NaN	23.90701	24.07227	NaN	NaN	NaN	NaN	NaN	NaN	NaN	NaN	NaN	NaN	17	1976.9051	145.91	ADYEKHKVYACEVTHQG	P01834	P01834	IGKC	Ig kappa chain C region
NaN	NaN	NaN	24.19235	25.37305	NaN	NaN	NaN	NaN	NaN	NaN	NaN	NaN	NaN	NaN	19	2177.0212	58.073	ADYEKHKVYACEVTHQGLS	P01834	P01834	IGKC	Ig kappa chain C region
NaN	NaN	NaN	NaN	23.625	21.434	NaN	NaN	NaN	25.19393	25.02834	24.84393	NaN	NaN	NaN	15	1762.825	101.32	ADYHTHFLYCVRAPA	O15118	O15118	NPC1	Niemann-Pick C1 protein
NaN	NaN	NaN	NaN	NaN	NaN	21.58541	22.63143	NaN	NaN	NaN	NaN	NaN	23.75144	23.37465	10	842.44978	69.998	AEAAAAVVAA	O75400-2;O75400-3;O75400	O75400-2	PRPF40A	Pre-mRNA-processing factor 40 homolog A
25.0966	NaN	24.88781	NaN	NaN	NaN	24.526	NaN	NaN	NaN	NaN	NaN	26.35862	26.45372	26.26669	9	799.44397	90.986	AEAAVVAVA	Q8IZQ5	Q8IZQ5	SELH	Selenoprotein H
21.87196	22.08842	21.65211	NaN	NaN	NaN	NaN	NaN	NaN	NaN	NaN	NaN	23.70609	23.4095	23.52444	9	916.42502	95.502	AEAEARAEA	Q9Y5V3;Q9Y5V3-2;Q12816-3;Q12816-4;Q12816	Q9Y5V3	MAGED1;TRO	Melanoma-associated antigen D1;Trophinin
20.2832	21.2948	NaN	NaN	NaN	NaN	NaN	21.25914	21.88148	NaN	NaN	NaN	22.89304	23.03919	23.24264	9	932.41994	128.38	AEAEASREA	P27105	P27105	STOM	Erythrocyte band 7 integral membrane protein
NaN	NaN	21.6926	NaN	NaN	NaN	NaN	NaN	NaN	NaN	NaN	NaN	NaN	NaN	NaN	10	1017.5091	104.2	AEAEASRLTA	O95236-2;O95236;O95236-3	O95236-2	APOL3	Apolipoprotein L3
NaN	NaN	NaN	NaN	NaN	NaN	NaN	NaN	NaN	NaN	NaN	NaN	21.95017	22.47741	22.08437	9	929.5182	61.679	AEAEKIKAA	P52815	P52815	MRPL12	39S ribosomal protein L12, mitochondrial
NaN	NaN	NaN	25.03053	24.87671	23.06768	NaN	NaN	NaN	NaN	NaN	NaN	22.90503	23.23628	23.82386	13	1386.7143	166.14	AEAFEAIPRALAE	P50990-2;P50990;P50990-3	P50990-2	CCT8	T-complex protein 1 subunit theta
23.44607	23.47469	NaN	26.09402	25.83463	24.43784	25.06423	24.88232	NaN	26.63437	26.21173	26.34799	24.47073	25.48533	25.37259	14	1500.7573	216.03	AEAFEAIPRALAEN	P50990-2;P50990;P50990-3	P50990-2	CCT8	T-complex protein 1 subunit theta
NaN	NaN	NaN	NaN	NaN	NaN	NaN	NaN	NaN	23.55906	NaN	23.57762	NaN	NaN	NaN	15	1587.7893	176.42	AEAFEAIPRALAENS	P50990-2;P50990;P50990-3	P50990-2	CCT8	T-complex protein 1 subunit theta
NaN	NaN	NaN	24.94074	24.40041	23.16143	24.05705	23.66796	NaN	24.92859	25.06813	25.11831	23.04908	24.05084	23.33565	16	1644.8107	217.12	AEAFEAIPRALAENSG	P50990-2;P50990;P50990-3	P50990-2	CCT8	T-complex protein 1 subunit theta
24.43676	24.56877	24.68035	NaN	NaN	NaN	23.06318	24.9498	23.4711	24.8209	24.76015	24.24176	NaN	NaN	NaN	9	926.55492	104.44	AEAIRILAA	Q9UJZ1-2;Q9UJZ1	Q9UJZ1-2	STOML2	Stomatin-like protein 2, mitochondrial
23.98815	24.90343	24.79689	NaN	NaN	NaN	NaN	25.60365	NaN	25.68327	25.76266	25.70023	25.55388	25.90325	25.739	9	1028.4815	89.698	AEAKFFTES	Q7KZF4	Q7KZF4	SND1	Staphylococcal nuclease domain-containing protein 1
NaN	NaN	NaN	25.36766	26.94737	25.17737	24.90421	24.61734	25.34042	26.96058	26.95671	26.8087	25.71232	26.50508	26.36976	17	2037.0643	168.32	AEAKFFTESRLLQRDVQ	Q7KZF4	Q7KZF4	SND1	Staphylococcal nuclease domain-containing protein 1
NaN	NaN	NaN	NaN	NaN	NaN	22.57969	23.33415	NaN	NaN	NaN	NaN	NaN	NaN	NaN	9	863.43888	94.262	AEALAAFTA	Q9Y2X3	Q9Y2X3	NOP58	Nucleolar protein 58
NaN	NaN	NaN	NaN	NaN	NaN	23.21982	NaN	23.61796	NaN	NaN	NaN	NaN	NaN	NaN	9	841.45453	60.788	AEALPSLAA	P33076-3;P33076	P33076-3	CIITA	MHC class II transactivator
23.25451	22.49928	22.98545	NaN	NaN	NaN	22.8078	25.05138	24.09644	24.11664	24.32732	24.29852	22.59982	22.14793	22.1475	9	940.53418	93.598	AEAQKLGKP	Q12888;Q12888-3;Q12888-2	Q12888	TP53BP1	Tumor suppressor p53-binding protein 1
21.34109	21.20293	20.94892	NaN	NaN	NaN	20.12818	22.56934	21.16962	NaN	NaN	NaN	22.88712	22.63194	22.58919	9	842.42463	131.06	AEARPGATA	Q96C34-2;Q96C34	Q96C34-2	RUNDC1	RUN domain-containing protein 1
NaN	NaN	NaN	NaN	NaN	NaN	NaN	NaN	NaN	NaN	NaN	NaN	22.72324	22.32224	22.48025	9	899.44609	91.069	AEARQSPAA	O95613	O95613	PCNT	Pericentrin
NaN	NaN	NaN	NaN	NaN	NaN	24.57612	NaN	23.58635	NaN	NaN	NaN	NaN	NaN	NaN	15	1706.8839	60.549	AEDIKSGKLSRELDF	Q02818	Q02818	NUCB1	Nucleobindin-1
24.32141	24.7191	24.59468	NaN	NaN	NaN	NaN	NaN	NaN	25.28514	NaN	24.98185	25.34316	25.57332	25.31776	11	1074.5557	85.355	AEDVLSGKVSA	O00303	O00303	EIF3F	Eukaryotic translation initiation factor 3 subunit F
NaN	NaN	NaN	NaN	NaN	NaN	21.50945	24.38739	23.9736	24.72786	24.57664	24.35151	25.40516	NaN	26.38796	9	1066.6063	119.29	AEFIKFTVI	P78347-2;P78347-4;P78347-3;P78347;Q86UP8-3;Q86UP8;Q6EKJ0	P78347-2	GTF2I;GTF2IRD2;GTF2IRD2B	General transcription factor II-I;General transcription factor II-I repeat domain-containing protein 2A;General transcription factor II-I repeat domain-containing protein 2B
NaN	NaN	NaN	25.83516	25.17284	23.07534	23.44746	23.06676	23.3931	24.29691	24.60919	24.317	23.31976	24.12983	23.51196	14	1646.6923	70.552	AEFYLNPDQSGEFM	P01903	P01903	HLA-DRA	HLA class II histocompatibility antigen, DR alpha chain
NaN	NaN	NaN	NaN	NaN	NaN	NaN	23.26485	NaN	NaN	NaN	NaN	NaN	NaN	NaN	9	1065.5203	95.642	AEHENLRTP	Q8NDX1-2;Q8NDX1	Q8NDX1-2	PSD4	PH and SEC7 domain-containing protein 4
NaN	NaN	NaN	NaN	NaN	NaN	NaN	NaN	NaN	NaN	NaN	NaN	22.86612	22.86695	23.21885	9	1060.5124	71.708	AEHFSMIRA	A1L020;Q6ZN04;Q5U5Q3	A1L020	MEX3A;MEX3B;MEX3C	RNA-binding protein MEX3A;RNA-binding protein MEX3B;RNA-binding E3 ubiquitin-protein ligase MEX3C
NaN	22.1805	21.89245	NaN	NaN	NaN	21.29838	22.58937	21.95897	22.75265	22.68596	22.28243	NaN	NaN	NaN	9	979.51272	83.801	AEHGIFLPP	P57076	P57076	C21orf59	UPF0769 protein C21orf59
26.82723	27.08669	25.57574	21.96758	22.89828	24.44796	26.68913	28.55043	27.50484	28.13717	27.96554	27.96983	25.99451	25.912	25.64521	9	985.49813	158.07	AEHNFVAKA	Q6ZS10	Q6ZS10	CLEC17A	C-type lectin domain family 17, member A
NaN	NaN	NaN	23.48456	23.33756	22.29684	NaN	NaN	NaN	21.69642	21.55618	22.97694	NaN	NaN	NaN	14	1519.7644	70.197	AEHNFVAKAHGSPR	Q6ZS10	Q6ZS10	CLEC17A	C-type lectin domain family 17, member A
NaN	NaN	NaN	NaN	NaN	NaN	NaN	NaN	NaN	21.58403	21.8833	21.52028	NaN	NaN	NaN	9	1018.5196	44.82	AEHPKTHVT	P04222;P30508;P30505;P30504;Q9TNN7;Q29963;Q29865;Q29960-2;Q29960	Q29963	HLA-C	HLA class I histocompatibility antigen, Cw-3 alpha chain;HLA class I histocompatibility antigen, Cw-12 alpha chain;HLA class I histocompatibility antigen, Cw-8 alpha chain;HLA class I histocompatibility antigen, Cw-4 alpha chain;HLA class I histocompatibility antigen, Cw-5 alpha chain;HLA class I histocompatibility antigen, Cw-6 alpha chain;HLA class I histocompatibility antigen, Cw-18 alpha chai…
NaN	NaN	NaN	NaN	NaN	NaN	NaN	NaN	NaN	NaN	NaN	NaN	24.3648	23.84957	24.00684	9	926.44576	62.582	AEIAHNVSS	P62910	P62910	RPL32	60S ribosomal protein L32
25.21993	23.02707	25.13848	NaN	NaN	NaN	24.22229	25.74594	24.75801	25.66071	25.59392	25.68263	26.15896	26.09603	26.16651	9	1029.5567	109.71	AEIDRRISA	Q9NS73-3;Q9NS73-2;Q9NS73-5;Q9NS73	Q9NS73-3	MBIP	MAP3K12-binding inhibitory protein 1
NaN	NaN	NaN	NaN	NaN	NaN	NaN	NaN	NaN	NaN	NaN	NaN	NaN	22.40945	22.30916	9	979.48623	70.912	AEIEDPPIP	Q92922	Q92922	SMARCC1	SWI/SNF complex subunit SMARCC1
22.59555	22.36343	22.15709	NaN	NaN	NaN	NaN	NaN	NaN	NaN	NaN	NaN	NaN	NaN	NaN	9	961.46041	58.981	AEIEELTAS	Q9Y3B1-2;Q9Y3B1	Q9Y3B1-2	SLMO2	Protein slowmo homolog 2
NaN	NaN	NaN	NaN	NaN	NaN	NaN	NaN	NaN	23.74427	23.9872	23.74098	NaN	NaN	NaN	9	1065.5342	55.461	AEIEKFDKS	P62328;O14604	P62328	TMSB4X;TMSB4Y	Thymosin beta-4;Hematopoietic system regulatory peptide;Thymosin beta-4, Y-chromosomal
23.37119	23.21935	22.89732	NaN	NaN	NaN	NaN	NaN	NaN	NaN	NaN	NaN	24.69509	24.61088	24.38232	10	1112.6805	115.7	AEIKVKLIEA	Q9BPX3	Q9BPX3	NCAPG	Condensin complex subunit 3
NaN	NaN	NaN	NaN	NaN	NaN	NaN	NaN	NaN	NaN	NaN	NaN	24.47073	24.0446	23.7264	9	919.40693	56.122	AEINGTMNA	Q14141-2;Q14141-4;Q14141;Q14141-3	Q14141-2	6-Sep	Septin-6
NaN	NaN	NaN	NaN	NaN	NaN	NaN	NaN	NaN	NaN	NaN	NaN	24.47735	NaN	24.06019	9	985.51926	78.264	AEIRAINEA	P08133-2;P08133	P08133-2	ANXA6	Annexin A6
NaN	NaN	NaN	NaN	NaN	NaN	24.50597	25.71508	24.83413	26.30268	25.87169	26.0892	25.82495	25.69424	25.64598	9	1063.5774	69.905	AEIRRFSSV	Q9H977	Q9H977	WDR54	WD repeat-containing protein 54
23.07977	22.59944	22.50843	NaN	NaN	NaN	NaN	24.09257	23.059	23.72025	23.61369	23.41183	23.97928	23.80252	20.93012	9	983.50361	86.205	AEISHTQKA	P01850;A0A5B9	P01850	TRBC1;TRBC2	T-cell receptor beta-1 chain C region;T-cell receptor beta-2 chain C region
NaN	NaN	NaN	NaN	NaN	NaN	20.87658	22.76579	21.72451	NaN	NaN	NaN	NaN	NaN	NaN	9	961.50803	74.301	AEKEKTVSA	Q6PID6	Q6PID6	TTC33	Tetratricopeptide repeat protein 33
NaN	22.72472	NaN	NaN	NaN	NaN	NaN	NaN	NaN	NaN	NaN	NaN	NaN	NaN	23.81753	9	1100.5938	79.148	AEKERLREA	Q9HCM4-2;Q9HCM4-4;Q9HCM4-3;Q9HCM4	Q9HCM4-2	EPB41L5	Band 4.1-like protein 5
NaN	NaN	NaN	NaN	NaN	NaN	21.24075	23.79422	22.38477	23.92361	23.72109	23.84125	23.8468	23.32608	NaN	9	1100.5938	90.657	AEKERNNKL	Q9NS87-4;Q9NS87-2;Q9NS87	Q9NS87-4	KIF15	Kinesin-like protein KIF15
NaN	NaN	NaN	NaN	NaN	NaN	NaN	NaN	NaN	NaN	NaN	NaN	24.239	24.56454	24.86561	9	916.46543	81.191	AEKPAFGTP	Q68EM7-2;Q68EM7-6;Q68EM7-5;Q68EM7	Q68EM7-2	ARHGAP17	Rho GTPase-activating protein 17
NaN	NaN	NaN	NaN	NaN	NaN	20.57828	23.18639	21.65897	NaN	NaN	NaN	NaN	NaN	NaN	9	1023.5349	58.916	AEKSRTYVA	P40222	P40222	TXLNA	Alpha-taxilin
23.53825	23.87427	23.6289	24.64455	24.7888	22.78315	25.38248	24.95069	25.25501	NaN	NaN	NaN	24.69785	24.92511	25.10358	14	1385.7151	163.66	AEKVANAESLNAIG	P02786	P02786	TFRC	Transferrin receptor protein 1;Transferrin receptor protein 1, serum form
21.12269	22.48134	22.54661	NaN	NaN	NaN	22.21303	23.48407	22.68725	NaN	NaN	NaN	NaN	23.95234	23.97036	9	940.53418	76.064	AELATRALP	P14923	P14923	JUP	Junction plakoglobin
NaN	NaN	NaN	NaN	NaN	NaN	22.10185	24.60727	23.60422	24.15592	24.13116	24.05772	NaN	NaN	NaN	9	904.45018	76.825	AELEKSSAA	O75330-4;O75330-2;O75330;O75330-3	O75330-4	HMMR	Hyaluronan mediated motility receptor
23.51147	NaN	NaN	26.40565	26.68592	24.57525	NaN	NaN	NaN	26.03783	25.35043	25.6659	25.99438	26.10685	26.27391	13	1440.8776	151.78	AELISAIKRTLAR	Q96K49-2;Q96K49	Q96K49-2	TMEM87B	Transmembrane protein 87B
NaN	NaN	NaN	25.46432	26.12902	23.25407	NaN	NaN	NaN	NaN	25.48044	25.58755	25.38225	25.59534	25.63215	14	1580.9111	77.894	AELLRALRRDLGAQ	Q9UHL4	Q9UHL4	DPP7	Dipeptidyl peptidase 2
NaN	NaN	NaN	28.23763	28.19709	25.72051	NaN	NaN	NaN	26.31895	28.67371	26.32937	27.76294	27.94291	27.78556	15	1695.938	125.22	AELLRALRRDLGAQD	Q9UHL4	Q9UHL4	DPP7	Dipeptidyl peptidase 2
NaN	NaN	NaN	27.549	27.40795	24.55467	NaN	NaN	NaN	25.26771	25.27234	24.90021	26.408	26.92128	26.55699	18	1935.065	85.493	AELLRALRRDLGAQDAPA	Q9UHL4	Q9UHL4	DPP7	Dipeptidyl peptidase 2
NaN	NaN	NaN	24.5288	24.83128	23.83817	25.4366	24.52049	24.09079	24.49302	25.1595	25.73159	25.65177	25.55503	26.12991	13	1412.8463	122.42	AELLSAVKRSLAR	Q8NBN3-3;Q8NBN3	Q8NBN3-3	TMEM87A	Transmembrane protein 87A
25.1812	25.04343	24.86651	28.82702	28.60102	26.74137	27.61947	27.43078	26.36998	27.89983	27.59584	28.39526	27.91045	28.00673	28.29877	14	1513.894	107.37	AELLSAVKRSLART	Q8NBN3-3;Q8NBN3	Q8NBN3-3	TMEM87A	Transmembrane protein 87A
NaN	NaN	NaN	23.65218	25.18696	21.82128	NaN	NaN	NaN	NaN	NaN	NaN	25.50782	25.90935	25.63448	15	1626.9781	134.24	AELLSAVKRSLARTL	Q8NBN3-3;Q8NBN3	Q8NBN3-3	TMEM87A	Transmembrane protein 87A
NaN	NaN	NaN	NaN	NaN	NaN	NaN	NaN	NaN	NaN	NaN	NaN	24.81592	NaN	NaN	9	969.56073	91.853	AELQRLVAA	Q9Y5J9	Q9Y5J9	TIMM8B	Mitochondrial import inner membrane translocase subunit Tim8 B
22.30955	22.79382	NaN	NaN	NaN	NaN	NaN	NaN	NaN	NaN	NaN	NaN	23.75042	23.64988	22.91331	9	957.52434	64.265	AELQSRLAA	Q8IUR0	Q8IUR0	TRAPPC5	Trafficking protein particle complex subunit 5
NaN	NaN	NaN	NaN	NaN	NaN	NaN	NaN	NaN	NaN	NaN	NaN	22.94	23.45124	23.47618	10	1054.4971	78.324	AELYGPFTSA	O95400	O95400	CD2BP2	CD2 antigen cytoplasmic tail-binding protein 2
NaN	NaN	NaN	NaN	NaN	NaN	NaN	NaN	NaN	NaN	NaN	NaN	21.9455	22.15341	22.24013	9	861.35383	60.358	AEMPDSAAA	O60443-3;O60443	O60443-3	DFNA5	Non-syndromic hearing impairment protein 5
21.30112	NaN	23.0013	NaN	NaN	NaN	NaN	NaN	NaN	NaN	NaN	NaN	NaN	NaN	NaN	12	1224.6463	119.53	AENGKLVINGNP	P04406;P04406-2	P04406	GAPDH	Glyceraldehyde-3-phosphate dehydrogenase
NaN	NaN	NaN	25.15723	25.19768	NaN	NaN	NaN	NaN	22.67172	22.87104	22.8348	25.58311	25.8593	25.20344	17	1826.989	98.105	AENGKLVINGNPITIFQ	P04406;P04406-2	P04406	GAPDH	Glyceraldehyde-3-phosphate dehydrogenase
NaN	NaN	NaN	23.41918	24.16791	NaN	NaN	NaN	NaN	NaN	NaN	NaN	23.80528	24.53475	24.12715	22	2411.2445	130.01	AENGKLVINGNPITIFQERDPS	P04406;P04406-2	P04406	GAPDH	Glyceraldehyde-3-phosphate dehydrogenase
NaN	NaN	NaN	NaN	NaN	NaN	NaN	NaN	NaN	NaN	NaN	NaN	23.60818	NaN	23.729	9	941.5182	62.107	AENPKLISA	Q6P158	Q6P158	DHX57	Putative ATP-dependent RNA helicase DHX57
NaN	NaN	NaN	NaN	NaN	21.23626	NaN	NaN	NaN	NaN	NaN	NaN	NaN	NaN	NaN	17	1893.9908	52.522	AEPSLQTLERQLAGRPE	Q9C0H2-2;Q9C0H2;Q9C0H2-4	Q9C0H2-2	TTYH3	Protein tweety homolog 3
NaN	NaN	NaN	21.98819	NaN	NaN	NaN	NaN	NaN	NaN	NaN	NaN	NaN	NaN	NaN	19	2228.1186	88.264	AEQQRLKSQDLELSWNLNG	P06734	P06734	FCER2	Low affinity immunoglobulin epsilon Fc receptor;Low affinity immunoglobulin epsilon Fc receptor membrane-bound form;Low affinity immunoglobulin epsilon Fc receptor soluble form
NaN	NaN	NaN	NaN	NaN	NaN	NaN	NaN	NaN	NaN	NaN	NaN	24.95082	24.8189	24.42573	9	1058.5145	61.593	AERDFIHTA	Q9NR46;Q9NR46-2	Q9NR46	SH3GLB2	Endophilin-B2
NaN	NaN	NaN	26.85863	26.89678	25.34753	24.59611	24.0147	23.59115	26.27466	26.28141	26.71882	25.03318	25.42474	25.22089	16	1890.0184	147.24	AEREKEFVARVRASSR	O15400-2;O15400	O15400-2	STX7	Syntaxin-7
NaN	NaN	NaN	26.17055	25.86084	24.54987	NaN	NaN	NaN	25.80843	25.28231	25.15777	24.2875	24.73903	24.85909	18	2076.1188	73.928	AEREKEFVARVRASSRVS	O15400-2;O15400	O15400-2	STX7	Syntaxin-7
NaN	NaN	NaN	NaN	NaN	NaN	21.2089	23.15447	22.11984	NaN	NaN	NaN	NaN	NaN	NaN	9	1075.6138	66.962	AERKFKQVA	O75190-2;O75190-3;O75190	O75190-2	DNAJB6	DnaJ homolog subfamily B member 6
NaN	NaN	NaN	NaN	NaN	NaN	NaN	NaN	NaN	NaN	NaN	NaN	21.65141	21.75483	21.83592	9	1099.5734	82.261	AERLEQRQA	O75150-3;O75150-4;O75150	O75150-3	RNF40	E3 ubiquitin-protein ligase BRE1B
NaN	NaN	NaN	NaN	NaN	NaN	NaN	NaN	NaN	NaN	NaN	NaN	24.11601	NaN	23.60445	9	931.47231	54.776	AERSTNIAA	Q7Z4H3-2;Q7Z4H3	Q7Z4H3-2	HDDC2	HD domain-containing protein 2
NaN	NaN	NaN	NaN	NaN	NaN	NaN	NaN	NaN	NaN	NaN	NaN	NaN	NaN	24.17782	13	1483.6501	68.557	AESDVMLKEGYEN	Q9H0P0-3;Q9H0P0-2;Q9H0P0-1;Q9H0P0	Q9H0P0-3	NT5C3A	Cytosolic 5-nucleotidase 3A
NaN	NaN	NaN	25.26216	24.85119	23.3652	NaN	NaN	NaN	NaN	NaN	NaN	22.37729	23.34881	23.15888	13	1613.8314	91.62	AESFVNVKRWLHE	Q15286;Q15286-2	Q15286	RAB35	Ras-related protein Rab-35
NaN	NaN	NaN	24.33729	24.55608	21.86401	NaN	NaN	NaN	NaN	NaN	NaN	NaN	NaN	NaN	15	1840.9584	65.942	AESFVNVKRWLHEIN	Q15286;Q15286-2	Q15286	RAB35	Ras-related protein Rab-35
NaN	NaN	NaN	NaN	NaN	NaN	NaN	NaN	NaN	NaN	NaN	NaN	23.72036	23.348	23.62745	9	915.44101	99.442	AESPASRQA	Q86YP4-2;Q86YP4;Q86YP4-3	Q86YP4-2	GATAD2A	Transcriptional repressor p66-alpha
22.97043	22.65886	22.48412	NaN	NaN	NaN	21.73289	24.05084	23.23067	25.20531	NaN	25.10113	24.95318	24.77987	24.80813	10	986.47812	110.12	AESPASRQAA	Q86YP4-2;Q86YP4;Q86YP4-3	Q86YP4-2	GATAD2A	Transcriptional repressor p66-alpha
NaN	NaN	NaN	NaN	NaN	NaN	NaN	NaN	NaN	NaN	NaN	NaN	21.9393	21.57727	21.61027	9	876.41888	58.426	AESTPSKSA	Q9ULL1	Q9ULL1	PLEKHG1	Pleckstrin homology domain-containing family G member 1
NaN	NaN	NaN	NaN	NaN	NaN	NaN	NaN	NaN	NaN	NaN	NaN	22.86478	22.71844	22.75499	9	987.49852	107.66	AETELQRAA	A1XBS5-2;A1XBS5-4;A1XBS5-3;A1XBS5	A1XBS5-2	FAM92A1	Protein FAM92A1
NaN	NaN	NaN	NaN	NaN	NaN	NaN	NaN	NaN	NaN	NaN	NaN	23.19764	23.09885	23.24483	9	847.37457	66.087	AEVDAAMAA	P22626-2;P22626	P22626-2	HNRNPA2B1	Heterogeneous nuclear ribonucleoproteins A2/B1
24.08245	23.71586	23.07566	NaN	NaN	NaN	23.23551	24.53356	24.0703	NaN	NaN	NaN	25.31517	25.11068	25.11902	9	1025.5506	68.383	AEVDRQVIP	Q96RU3-4;Q96RU3-3;Q96RU3-5;Q96RU3-2;Q96RU3	Q96RU3-4	FNBP1	Formin-binding protein 1
23.40717	23.85966	23.86202	NaN	NaN	NaN	NaN	25.11223	24.13798	24.85358	NaN	24.70403	24.99688	25.00045	25.26692	9	940.49779	94.302	AEVEGRLPA	Q96RU3-4;Q96RU3-3;Q96RU3-5;Q96RU3-2;Q96RU3	Q96RU3-4	FNBP1	Formin-binding protein 1
NaN	NaN	NaN	25.40734	24.74771	24.70904	NaN	NaN	NaN	NaN	NaN	NaN	23.87624	NaN	24.09949	12	1497.8012	103.43	AEVERLRRENQV	Q10589-2;Q10589	Q10589-2	BST2	Bone marrow stromal antigen 2
23.58887	23.87305	23.62812	28.09083	27.8095	26.79489	26.23306	25.36015	25.50646	26.86773	26.76775	26.96058	25.55871	26.59648	26.06562	13	1610.8853	87.667	AEVERLRRENQVL	Q10589-2;Q10589	Q10589-2	BST2	Bone marrow stromal antigen 2
24.57283	24.4829	NaN	28.76617	28.42758	27.13682	26.60978	26.02359	26.0151	NaN	NaN	NaN	NaN	NaN	NaN	14	1697.9173	87.719	AEVERLRRENQVLS	Q10589-2;Q10589	Q10589-2	BST2	Bone marrow stromal antigen 2
NaN	NaN	NaN	24.83292	24.97145	23.48665	NaN	NaN	NaN	NaN	NaN	NaN	NaN	NaN	NaN	15	1796.9857	55.724	AEVERLRRENQVLSV	Q10589-2;Q10589	Q10589-2	BST2	Bone marrow stromal antigen 2
NaN	23.14386	22.94642	26.99852	27.01701	26.21815	25.28747	24.27049	24.91424	NaN	NaN	NaN	25.30337	25.92793	25.94561	16	1953.0868	171.46	AEVERLRRENQVLSVR	Q10589-2;Q10589	Q10589-2	BST2	Bone marrow stromal antigen 2
18.87739	21.50193	NaN	NaN	NaN	NaN	NaN	NaN	NaN	NaN	NaN	NaN	23.90316	23.66351	23.80302	9	846.4447	73.665	AEVKGSVSA	O94762-4;O94762	O94762-4	RECQL5	ATP-dependent DNA helicase Q5
NaN	NaN	NaN	NaN	NaN	NaN	NaN	NaN	NaN	NaN	22.65073	22.41496	NaN	NaN	NaN	9	883.51272	55.531	AEVKKPAAA	P50454	P50454	SERPINH1	Serpin H1
NaN	NaN	NaN	NaN	NaN	NaN	NaN	NaN	NaN	NaN	NaN	NaN	22.78973	NaN	23.04906	9	971.50361	78.377	AEVQAKQQA	O75368	O75368	SH3BGRL	SH3 domain-binding glutamic acid-rich-like protein
25.06599	24.53961	24.43377	NaN	21.60458	20.08563	23.67702	25.70907	24.40165	26.22328	25.88185	26.30635	26.1463	26.46337	25.99682	10	1282.5619	133.55	AEYDNFFQHL	Q7Z460-2;Q7Z460-4;Q7Z460-5;Q7Z460-3;Q7Z460	Q7Z460-2	CLASP1	CLIP-associating protein 1
NaN	NaN	NaN	NaN	NaN	NaN	NaN	NaN	NaN	NaN	NaN	NaN	22.53462	22.27336	22.79046	10	1220.5786	67.563	AEYDQRQLQA	P55199	P55199	ELL	RNA polymerase II elongation factor ELL
NaN	NaN	NaN	NaN	NaN	NaN	NaN	NaN	NaN	22.77838	22.87594	22.59823	NaN	NaN	NaN	9	1047.4734	93.598	AEYHSQSRA	Q8IZT6	Q8IZT6	ASPM	Abnormal spindle-like microcephaly-associated protein
23.18027	23.06319	NaN	NaN	NaN	NaN	NaN	NaN	NaN	NaN	NaN	NaN	NaN	NaN	NaN	9	963.47739	81.548	AEYNGRLAA	Q9NQG5	Q9NQG5	RPRD1B	Regulation of nuclear pre-mRNA domain-containing protein 1B
NaN	NaN	NaN	NaN	NaN	NaN	NaN	NaN	NaN	NaN	NaN	NaN	23.061	23.51376	23.28037	9	1014.5247	76.478	AEYVGHLRA	Q9UBN7-2;Q9UBN7	Q9UBN7-2	HDAC6	Histone deacetylase 6
NaN	NaN	NaN	24.11791	23.76911	22.29749	NaN	NaN	NaN	NaN	NaN	NaN	NaN	NaN	NaN	13	1650.8002	78.486	AEYWNSQKEVLER	P01920	P01920	HLA-DQB1	HLA class II histocompatibility antigen, DQ beta 1 chain
NaN	NaN	NaN	22.39027	22.52865	NaN	NaN	NaN	NaN	NaN	NaN	NaN	NaN	NaN	NaN	16	1862.8761	113.61	AFEYILYNKGIMGEDT	P09668	P09668	CTSH	Pro-cathepsin H;Cathepsin H mini chain;Cathepsin H;Cathepsin H heavy chain;Cathepsin H light chain
NaN	NaN	NaN	25.24663	26.39428	23.22712	24.07619	24.58164	22.58332	26.12534	25.88969	26.19248	25.05532	25.48148	25.42685	15	1899.0479	141.97	AFHELVRVIRKFQEQ	P62070;P62070-4;P62070-2;P62070-3	P62070	RRAS2	Ras-related protein R-Ras2
NaN	NaN	NaN	NaN	24.56576	21.98221	NaN	NaN	NaN	NaN	NaN	NaN	NaN	NaN	NaN	16	2028.0905	108.06	AFHELVRVIRKFQEQE	P62070;P62070-4;P62070-2;P62070-3	P62070	RRAS2	Ras-related protein R-Ras2
NaN	NaN	NaN	NaN	22.64419	20.8423	NaN	NaN	NaN	NaN	NaN	NaN	NaN	NaN	NaN	15	1874.9601	63.29	AFKFMSLERIKTFEE	P17948;P17948-7;P17948-8;P17948-6;P17948-5	P17948	FLT1	Vascular endothelial growth factor receptor 1
NaN	NaN	NaN	NaN	NaN	NaN	24.73029	NaN	23.98963	NaN	NaN	NaN	NaN	NaN	NaN	15	1446.7653	88.768	AFKMASGAANVVGPK	Q92520	Q92520	FAM3C	Protein FAM3C
NaN	NaN	NaN	NaN	NaN	NaN	24.48861	NaN	24.64526	24.50191	24.32444	24.52588	23.97684	23.78267	NaN	14	1685.9325	169.62	AFLLLRNNSIQNRQ	O14662-2;O14662-4;O14662-5;O14662;O14662-3	O14662-2	STX16	Syntaxin-16
22.69198	NaN	22.3486	24.42387	26.31634	23.83094	25.26932	24.55045	24.61521	26.68793	25.98231	26.54317	25.38749	25.50558	26.03313	15	1799.0166	198.33	AFLLLRNNSIQNRQL	O14662-2;O14662-4;O14662-5;O14662;O14662-3	O14662-2	STX16	Syntaxin-16
NaN	NaN	NaN	NaN	NaN	NaN	NaN	NaN	NaN	NaN	NaN	NaN	23.27056	23.72952	23.19206	16	1912.1007	137.46	AFLLLRNNSIQNRQLL	O14662-2;O14662-4;O14662-5;O14662;O14662-3	O14662-2	STX16	Syntaxin-16
NaN	NaN	NaN	NaN	25.91354	22.02894	NaN	NaN	NaN	NaN	NaN	NaN	NaN	NaN	NaN	18	1806.0008	37.583	AFMGTLVRCGKAKGVVIG	P98194-8;P98194-7;P98194-2;P98194-4;P98194;P98194-3;P98194-5;P98194-9;P98194-6	P98194-8	ATP2C1	Calcium-transporting ATPase type 2C member 1
NaN	NaN	NaN	NaN	NaN	NaN	NaN	NaN	NaN	27.24391	26.83292	27.78	NaN	NaN	NaN	13	1588.8694	83.265	AFVNMRKQRLVPM	Q5J8M3-2	Q5J8M3-2
NaN	NaN	NaN	NaN	NaN	NaN	23.20807	NaN	NaN	NaN	NaN	NaN	NaN	NaN	NaN	18	1495.7267	107.99	AGAEGAGAPAAAASAEPK	Q9UMX0-3;Q9UMX0-2;Q9UMX0;Q9UMX0-4	Q9UMX0-3	UBQLN1	Ubiquilin-1
NaN	NaN	NaN	24.25839	23.90362	NaN	NaN	NaN	NaN	NaN	NaN	NaN	NaN	NaN	NaN	17	1772.8727	40.237	AGAVLDLMGDEAQNLTR	Q8TDD1;Q8TDD1-2	Q8TDD1	DDX54	ATP-dependent RNA helicase DDX54
NaN	NaN	24.78771	NaN	NaN	NaN	NaN	NaN	NaN	NaN	NaN	NaN	NaN	NaN	NaN	10	1130.5568	96.311	AGELSRQLEE	P11055	P11055	MYH3	Myosin-3
NaN	NaN	NaN	26.61386	26.42862	24.37882	23.75134	23.67896	NaN	26.53514	26.41195	26.31475	25.07826	25.55183	25.13884	16	1927.9541	111.7	AGEREFWQLLRDPNTP	P20062-2;P20062	P20062-2	TCN2	Transcobalamin-2
NaN	NaN	NaN	27.04854	27.15788	23.95722	NaN	NaN	NaN	24.47445	25.09535	24.86929	26.08233	26.57672	25.37159	17	2041.0381	139.29	AGEREFWQLLRDPNTPL	P20062-2;P20062	P20062-2	TCN2	Transcobalamin-2
24.64466	24.50978	24.84096	28.80701	28.54429	27.32182	27.32079	26.84038	26.89516	25.96759	26.26873	26.32562	26.91445	26.82542	26.82663	13	1512.791	128.95	AGEYRAAVHLRDR	P18627-2;P18627	P18627-2	LAG3	Lymphocyte activation gene 3 protein
NaN	22.99795	NaN	25.99073	25.81702	24.69323	25.07802	23.79551	23.92343	25.83181	24.75425	25.45632	24.9788	24.69211	25.08237	14	1583.8281	96.591	AGEYRAAVHLRDRA	P18627-2;P18627	P18627-2	LAG3	Lymphocyte activation gene 3 protein
NaN	NaN	NaN	22.83345	24.69019	24.20732	NaN	NaN	NaN	25.14686	25.05437	25.28567	23.76547	24.62634	24.4946	15	1533.8403	93.909	AGEYVSLGKVEAALK	O60488-2;O60488;O95573	O60488-2	ACSL4;ACSL3	Long-chain-fatty-acid--CoA ligase 4;Long-chain-fatty-acid--CoA ligase 3
NaN	NaN	NaN	25.56755	25.63417	24.09088	NaN	NaN	NaN	NaN	NaN	NaN	24.34469	24.68485	24.59337	19	2018.1749	75.97	AGGGQKVRLLKKALEKHAD	Q02809;Q02809-2	Q02809	PLOD1	Procollagen-lysine,2-oxoglutarate 5-dioxygenase 1
NaN	NaN	NaN	NaN	NaN	NaN	NaN	NaN	NaN	23.99619	NaN	23.99602	24.97338	25.10117	25.14701	20	2146.2699	91.589	AGGGQKVRLLKKALEKHADK	Q02809;Q02809-2	Q02809	PLOD1	Procollagen-lysine,2-oxoglutarate 5-dioxygenase 1
NaN	NaN	NaN	23.70314	NaN	NaN	NaN	NaN	NaN	NaN	NaN	NaN	NaN	NaN	NaN	23	2503.4235	56.247	AGGGQKVRLLKKALEKHADKEDL	Q02809;Q02809-2	Q02809	PLOD1	Procollagen-lysine,2-oxoglutarate 5-dioxygenase 1
NaN	NaN	NaN	NaN	NaN	NaN	NaN	NaN	NaN	NaN	NaN	NaN	22.9785	23.80941	23.50118	17	1728.9556	50.077	AGGVMTALIKRNSTIPT	P0DMV9;P0DMV8;P0DMV8-2	P0DMV9	HSPA1B;HSPA1A	Heat shock 70 kDa protein 1B;Heat shock 70 kDa protein 1A
NaN	NaN	NaN	NaN	NaN	NaN	NaN	NaN	NaN	24.83836	24.15345	24.36613	23.5566	23.80823	23.79422	14	1459.8181	117.03	AGGVMTVLIKRNTT	P11142;P11142-2	P11142	HSPA8	Heat shock cognate 71 kDa protein
NaN	NaN	NaN	24.66682	27.15306	25.07218	NaN	NaN	NaN	26.63838	26.50299	26.66194	26.01765	26.64595	26.25052	17	1771.0026	152.47	AGGVMTVLIKRNTTIPT	P11142;P11142-2	P11142	HSPA8	Heat shock cognate 71 kDa protein
NaN	NaN	NaN	25.37471	25.03053	22.72786	NaN	NaN	NaN	NaN	NaN	NaN	NaN	NaN	NaN	18	1899.0976	54.103	AGGVMTVLIKRNTTIPTK	P11142;P11142-2	P11142	HSPA8	Heat shock cognate 71 kDa protein
NaN	NaN	NaN	NaN	NaN	NaN	23.82677	23.30716	23.20249	NaN	NaN	NaN	NaN	NaN	NaN	14	1221.6102	49.35	AGGVSGGHINPAVS	O43315	O43315	AQP9	Aquaporin-9
23.14471	23.6782	23.68667	NaN	NaN	NaN	23.65578	24.82274	23.86231	25.26177	24.60082	25.01721	NaN	NaN	NaN	9	946.45084	129.96	AGHLSTAQY	Q04637-6;Q04637-7;Q04637-5;Q04637-4;Q04637-3;Q04637;Q04637-8;Q04637-9	Q04637-6	EIF4G1	Eukaryotic translation initiation factor 4 gamma 1
24.1303	24.94396	24.55497	NaN	NaN	NaN	27.40227	26.702	26.29271	26.79439	26.80673	26.69684	26.74355	26.82687	27.10169	19	2151.1623	77.221	AGKRSYRLSMKVKAFPSPE	P17948;P17948-4;P17948-3;P17948-2	P17948-2	FLT1	Vascular endothelial growth factor receptor 1
NaN	NaN	NaN	26.1921	25.18007	NaN	NaN	NaN	NaN	NaN	NaN	NaN	NaN	NaN	NaN	16	1914.004	63.894	AGKYFLWVVKFNSLNE	P62993;P62993-2	P62993	GRB2	Growth factor receptor-bound protein 2
NaN	NaN	NaN	NaN	24.81201	NaN	NaN	NaN	NaN	NaN	NaN	NaN	NaN	NaN	NaN	19	2135.1171	48.314	AGLAFTCLKRSNFNPGRRQ	P20062-2;P20062	P20062-2	TCN2	Transcobalamin-2
NaN	NaN	NaN	23.64009	23.97378	NaN	NaN	NaN	NaN	NaN	NaN	NaN	NaN	NaN	NaN	18	1806.0363	101.89	AGLNVLRIINEPTAAAIA	P11142;P11142-2;P0DMV9;P0DMV8;P0DMV8-2	P11142	HSPA8;HSPA1B;HSPA1A	Heat shock cognate 71 kDa protein;Heat shock 70 kDa protein 1B;Heat shock 70 kDa protein 1A
NaN	NaN	NaN	24.56011	24.09031	22.82887	NaN	NaN	NaN	NaN	NaN	NaN	23.20237	23.51304	23.25039	14	1457.7838	65.219	AGLVQINKSNGKET	P20645	P20645	M6PR	Cation-dependent mannose-6-phosphate receptor
NaN	NaN	22.70047	NaN	NaN	NaN	NaN	NaN	NaN	NaN	NaN	NaN	NaN	NaN	NaN	19	2158.2196	56.746	AGNAARDNKKTRIIPRHLQ	Q6FI13;P20671;P0C0S8;Q93077;Q7L7L0;P04908;Q96KK5;Q9BTM1-2;P16104;Q99878;Q16777;Q8IUE6;Q9BTM1	Q6FI13	HIST2H2AA3;HIST1H2AD;HIST1H2AG;HIST1H2AC;HIST3H2A;HIST1H2AB;HIST1H2AH;H2AFJ;H2AFX;HIST1H2AJ;HIST2H2AC;HIST2H2AB	Histone H2A type 2-A;Histone H2A type 1-D;Histone H2A type 1;Histone H2A type 1-C;Histone H2A type 3;Histone H2A type 1-B/E;Histone H2A type 1-H;Histone H2A.J;Histone H2AX;Histone H2A type 1-J;Histone H2A type 2-C;Histone H2A type 2-B
NaN	NaN	NaN	NaN	NaN	NaN	NaN	NaN	NaN	21.34001	20.99155	21.76478	NaN	NaN	NaN	16	1717.8895	47.559	AGNKLAMQEFMILPVG	P06733;P06733-2;P13929-3;P09104-2;P13929;P09104	P06733	ENO1;ENO3;ENO2	Alpha-enolase;Beta-enolase;Gamma-enolase
NaN	NaN	NaN	23.00648	23.19208	21.21193	NaN	NaN	NaN	23.70314	22.87042	23.43657	NaN	NaN	NaN	14	1645.8001	75.02	AGPGLFSYIRHWDQ	P08195-2;P08195-3;P08195;P08195-4	P08195-2	SLC3A2	4F2 cell-surface antigen heavy chain
NaN	NaN	NaN	28.18527	28.02654	25.09615	23.48493	23.91598	23.83692	28.33582	28.17207	28.08816	26.37088	23.83961	26.03932	15	1759.8431	198.74	AGPGLFSYIRHWDQN	P08195-2;P08195-3;P08195;P08195-4	P08195-2	SLC3A2	4F2 cell-surface antigen heavy chain
NaN	NaN	NaN	27.04396	27.70523	25.01188	NaN	NaN	NaN	27.83449	27.76995	28.12638	25.75784	26.03699	25.50106	16	1888.8856	261.13	AGPGLFSYIRHWDQNE	P08195-2;P08195-3;P08195;P08195-4	P08195-2	SLC3A2	4F2 cell-surface antigen heavy chain
NaN	NaN	NaN	29.53341	29.58386	27.54422	25.6919	26.67492	25.22431	29.2916	28.96491	28.88629	27.45026	27.21271	27.75805	17	2044.9868	157.8	AGPGLFSYIRHWDQNER	P08195-2;P08195-3;P08195;P08195-4	P08195-2	SLC3A2	4F2 cell-surface antigen heavy chain
NaN	NaN	NaN	24.01597	23.56663	18.90994	NaN	NaN	NaN	NaN	NaN	NaN	NaN	NaN	NaN	18	2192.0552	131.18	AGPGLFSYIRHWDQNERF	P08195-2;P08195-3;P08195;P08195-4	P08195-2	SLC3A2	4F2 cell-surface antigen heavy chain
NaN	NaN	NaN	26.50944	26.555	25.26621	25.97913	25.2509	25.13508	26.79402	26.29241	26.72364	25.69032	25.93003	25.79551	13	1416.7375	110.98	AGPHFNPLSRKHG	P00441	P00441	SOD1	Superoxide dismutase [Cu-Zn]
23.51015	25.28613	25.78718	29.18853	29.16557	27.80888	27.99615	27.17131	26.64856	28.79132	28.88992	28.96791	27.78936	27.80612	27.76674	15	1570.8117	203.29	AGPHFNPLSRKHGGP	P00441	P00441	SOD1	Superoxide dismutase [Cu-Zn]
NaN	28.64495	28.6029	32.33738	32.31065	30.97028	27.6421	30.4874	29.87289	31.63197	31.28339	31.42797	31.44367	31.14734	30.9685	16	1698.9067	225.15	AGPHFNPLSRKHGGPK	P00441	P00441	SOD1	Superoxide dismutase [Cu-Zn]
25.41716	25.81761	25.73812	28.13848	29.08864	28.23041	27.95033	27.83352	27.38722	29.07137	29.09454	29.06741	27.4847	27.62986	27.24091	17	1813.9336	112.67	AGPHFNPLSRKHGGPKD	P00441	P00441	SOD1	Superoxide dismutase [Cu-Zn]
26.43836	26.30177	26.44266	29.49969	29.47326	28.02818	28.68839	28.41454	28.13575	29.81519	29.65458	29.18929	29.2685	28.92584	27.99857	18	1942.9762	154.26	AGPHFNPLSRKHGGPKDE	P00441	P00441	SOD1	Superoxide dismutase [Cu-Zn]
NaN	NaN	NaN	NaN	NaN	NaN	NaN	NaN	NaN	NaN	NaN	NaN	NaN	24.53943	24.38172	19	2072.0188	74.732	AGPHFNPLSRKHGGPKDEE	P00441	P00441	SOD1	Superoxide dismutase [Cu-Zn]
23.2548	23.14552	23.40574	26.02642	26.38202	24.03406	25.14639	26.01689	25.53573	27.37069	27.41337	27.68552	24.4431	24.49143	24.37815	21	2365.1788	102.48	AGPHFNPLSRKHGGPKDEERH	P00441	P00441	SOD1	Superoxide dismutase [Cu-Zn]
NaN	NaN	NaN	24.74858	24.81402	22.21851	NaN	NaN	NaN	NaN	NaN	NaN	22.96058	23.53943	23.43797	23	2521.2687	128.98	AGPHFNPLSRKHGGPKDEERHVG	P00441	P00441	SOD1	Superoxide dismutase [Cu-Zn]
NaN	NaN	NaN	25.53522	25.50218	24.40471	NaN	NaN	NaN	NaN	NaN	NaN	NaN	NaN	NaN	15	1858.9551	71.98	AGQERFRAVTRSYYR	P61106	P61106	RAB14	Ras-related protein Rab-14
22.52662	22.6435	22.65938	26.62296	26.2656	24.53101	25.41587	24.70899	25.39637	27.19723	26.886	27.22821	25.22428	25.8059	26.03681	16	1915.9765	98.694	AGQERFRAVTRSYYRG	P61106	P61106	RAB14	Ras-related protein Rab-14
NaN	NaN	NaN	NaN	NaN	NaN	NaN	NaN	NaN	NaN	NaN	NaN	25.35373	25.30511	24.40204	17	1987.0136	61.641	AGQERFRAVTRSYYRGA	P61106	P61106	RAB14	Ras-related protein Rab-14
22.9865	23.04417	NaN	26.82116	26.88099	25.34993	25.64482	25.34526	NaN	26.50981	26.38525	26.56202	25.44066	26.01833	26.26914	16	1931.9714	76.151	AGQERFRSVTRSYYRG	P20338;P61018;P61018-2	P20338	RAB4A;RAB4B	Ras-related protein Rab-4A;Ras-related protein Rab-4B
NaN	NaN	NaN	24.81885	24.97539	23.55262	NaN	NaN	NaN	NaN	NaN	NaN	NaN	NaN	NaN	19	2131.0671	99.021	AGQERFRSVTRSYYRGAAG	P20338;P61018;P61018-2	P20338	RAB4A;RAB4B	Ras-related protein Rab-4A;Ras-related protein Rab-4B
NaN	NaN	NaN	26.40339	26.43325	24.58772	NaN	NaN	NaN	26.09015	26.05443	26.08026	25.26696	25.15228	25.5423	16	1876.918	87.083	AGQESFRSITRSYYRG	P61019-2;P61019;Q8WUD1	P61019-2	RAB2A;RAB2B	Ras-related protein Rab-2A;Ras-related protein Rab-2B
NaN	NaN	NaN	24.0639	NaN	NaN	NaN	NaN	NaN	NaN	NaN	NaN	NaN	NaN	NaN	16	1722.8247	191.29	AGQMGIQLFETSAKEN	Q15286	Q15286	RAB35	Ras-related protein Rab-35
NaN	NaN	NaN	23.64998	23.09288	21.93912	NaN	NaN	NaN	24.1823	NaN	23.71576	22.67846	21.93106	22.77221	17	2004.0977	87.429	AGRDKYKTLRQIRQGNT	P35241-4;P35241;P35241-5;P35241-3;P35241-2	P35241-4	RDX	Radixin
NaN	NaN	NaN	NaN	NaN	NaN	NaN	NaN	NaN	24.63179	24.19107	24.92769	23.93526	24.23776	24.68672	23	2321.2452	128.55	AGRDLSRLPQLVGVSTPLQGGSN	P15291-2;P15291	P15291-2	B4GALT1	Beta-1,4-galactosyltransferase 1;Lactose synthase A protein;N-acetyllactosamine synthase;Beta-N-acetylglucosaminylglycopeptide beta-1,4-galactosyltransferase;Beta-N-acetylglucosaminyl-glycolipid beta-1,4-galactosyltransferase;Processed beta-1,4-galactosyltransferase 1
NaN	NaN	NaN	27.4017	27.23242	25.51974	NaN	NaN	NaN	24.96877	24.95553	24.91365	NaN	NaN	NaN	19	2240.1603	95.5	AGREEHWVGLKKEPGHPWK	Q07108	Q07108	CD69	Early activation antigen CD69
NaN	NaN	NaN	24.54008	25.08813	NaN	NaN	NaN	NaN	NaN	NaN	NaN	NaN	NaN	NaN	20	2426.2396	48.656	AGREEHWVGLKKEPGHPWKW	Q07108	Q07108	CD69	Early activation antigen CD69
NaN	NaN	NaN	NaN	NaN	NaN	23.86674	24.86453	NaN	24.83441	24.70857	NaN	23.96631	24.58383	24.33429	9	1047.5713	98.997	AGRLLLENY	Q16763	Q16763	UBE2S	Ubiquitin-conjugating enzyme E2 S
NaN	NaN	NaN	NaN	NaN	NaN	NaN	NaN	NaN	NaN	NaN	NaN	NaN	24.20911	NaN	23	2725.5392	48.255	AGRNKEEKTIIKKLFFFRSGKQT	Q969X0	Q969X0	RILPL2	RILP-like protein 2
NaN	NaN	NaN	24.14725	25.89087	24.66693	24.70704	23.92624	23.85081	25.51069	25.48616	25.43291	24.70435	24.89287	24.76461	14	1582.858	89.541	AGRSWVAIPREQLT	Q6UWB1	Q6UWB1	IL27RA	Interleukin-27 receptor subunit alpha
NaN	NaN	NaN	24.46276	24.97605	23.15343	NaN	NaN	NaN	NaN	NaN	NaN	23.66047	23.80794	23.59218	14	1455.747	147.75	AGTAFIQTQQLHAA	P14618-2;P14618	P14618-2	PKM	Pyruvate kinase PKM
NaN	NaN	NaN	NaN	25.27106	22.67429	NaN	NaN	NaN	NaN	NaN	NaN	22.44594	23.00951	23.18016	15	1586.7875	112.75	AGTAFIQTQQLHAAM	P14618-2;P14618	P14618-2	PKM	Pyruvate kinase PKM
23.28136	23.65174	NaN	24.56483	24.68094	24.18918	NaN	NaN	NaN	25.55602	25.3132	25.33368	25.27021	24.44266	24.40957	16	1657.8246	157.78	AGTAFIQTQQLHAAMA	P14618-2;P14618	P14618-2	PKM	Pyruvate kinase PKM
NaN	NaN	NaN	NaN	NaN	NaN	NaN	NaN	NaN	26.31688	26.06786	26.45759	NaN	NaN	NaN	13	1470.7766	171.29	AGTYRCLAKAYVR	Q969P0;Q969P0-3;Q969P0-2	Q969P0	IGSF8	Immunoglobulin superfamily member 8
23.46389	NaN	NaN	NaN	NaN	NaN	NaN	NaN	NaN	NaN	NaN	NaN	NaN	NaN	NaN	17	1768.9683	58.246	AGVDPSTGKVQLTRDII	Q9BT88	Q9BT88	SYT11	Synaptotagmin-11
NaN	NaN	NaN	22.87061	NaN	22.26465	NaN	NaN	NaN	NaN	NaN	NaN	22.64762	22.7531	23.23462	15	1613.8777	65.472	AGVFEQITKTHGTII	Q8NC67-2;Q8NC67-3;Q8NC67	Q8NC67-2	NETO2	Neuropilin and tolloid-like protein 2
NaN	NaN	NaN	NaN	NaN	21.55927	NaN	NaN	NaN	NaN	NaN	NaN	22.38031	24.51593	24.56726	15	1662.9318	69.03	AGYNVKQLFRRVAAA	P20340-4;P20340-2;P20340;Q9H0N0	P20340-4	RAB6A;RAB6C	Ras-related protein Rab-6A;Ras-related protein Rab-6C
NaN	NaN	NaN	22.46613	23.42252	21.12868	NaN	NaN	NaN	23.62031	23.51989	23.92207	NaN	NaN	NaN	11	1168.5659	83.182	AGYTCNVKARS	P28799-3;P28799	P28799-3	GRN	Granulins;Acrogranin;Paragranulin;Granulin-1;Granulin-2;Granulin-3;Granulin-4;Granulin-5;Granulin-6;Granulin-7
NaN	NaN	NaN	23.00395	24.39113	NaN	NaN	NaN	NaN	25.03528	25.1172	24.72952	NaN	NaN	NaN	14	1528.7126	87.498	AGYTCNVKARSCEK	P28799-3;P28799	P28799-3	GRN	Granulins;Acrogranin;Paragranulin;Granulin-1;Granulin-2;Granulin-3;Granulin-4;Granulin-5;Granulin-6;Granulin-7
NaN	NaN	NaN	NaN	NaN	NaN	NaN	NaN	NaN	NaN	NaN	NaN	22.84931	23.28715	23.90408	16	1793.9822	72.175	AHDEIIPMSIRKGKLS	Q14165	Q14165	MLEC	Malectin
NaN	NaN	NaN	NaN	NaN	NaN	NaN	NaN	NaN	NaN	NaN	NaN	23.21117	NaN	23.82726	17	1749.905	87.647	AHLTWEVAGKVPTGGVE	P01880;P01880-2	P01880	IGHD	Ig delta chain C region
NaN	NaN	NaN	21.59692	21.78401	20.25845	NaN	NaN	NaN	22.3629	21.78009	22.50865	22.74759	22.31556	21.88047	13	1330.733	149.23	AHPRRGAPGSAVR	Q8TCG2	Q8TCG2	PI4K2B	Phosphatidylinositol 4-kinase type 2-beta
NaN	NaN	NaN	24.96151	25.16638	23.77334	NaN	NaN	NaN	24.63323	24.30452	24.57259	23.59673	23.26942	23.70504	16	1976.0664	105.14	AHRRIDQLNRELAEQK	Q16891-3;Q16891-2;Q16891-4;Q16891	Q16891-3	IMMT	MICOS complex subunit MIC60
NaN	NaN	NaN	NaN	NaN	NaN	NaN	NaN	NaN	23.92832	23.72422	24.33456	22.77616	NaN	23.60343	13	1402.7205	60.301	AHYSSLVRVLGSD	Q14596-2;Q14596	Q14596-2	NBR1	Next to BRCA1 gene 1 protein
NaN	NaN	NaN	24.84843	24.63478	22.78945	NaN	NaN	NaN	NaN	NaN	NaN	NaN	NaN	NaN	15	1661.8559	51.466	AHYSSLVRVLGSDMK	Q14596-2;Q14596	Q14596-2	NBR1	Next to BRCA1 gene 1 protein
NaN	NaN	NaN	NaN	NaN	NaN	NaN	27.16816	NaN	NaN	NaN	NaN	NaN	NaN	NaN	16	1751.9015	60.255	AIDEIIMTSVLFNSIS	P78509-3;P78509-2;P78509	P78509-3	RELN	Reelin
NaN	NaN	NaN	23.84201	NaN	22.92642	NaN	NaN	NaN	NaN	NaN	NaN	NaN	23.13416	23.41661	16	1971.1166	96.163	AIDRYISIHRPLAYKR	P21554-2;P21554-3;P21554	P21554-2	CNR1	Cannabinoid receptor 1
NaN	NaN	NaN	23.54345	23.08086	NaN	NaN	NaN	NaN	NaN	NaN	NaN	NaN	NaN	NaN	15	1546.8243	118.03	AIETYLLNVSPGGLT	Q9NR34	Q9NR34	MAN1C1	Mannosyl-oligosaccharide 1,2-alpha-mannosidase IC
NaN	NaN	NaN	NaN	NaN	NaN	NaN	NaN	NaN	20.95695	22.5609	21.4836	NaN	NaN	NaN	10	1175.655	74.376	AIFDRVLTEL	P19793-2;P19793;P28702	P19793-2	RXRA;RXRB	Retinoic acid receptor RXR-alpha;Retinoic acid receptor RXR-beta
NaN	NaN	NaN	23.66839	24.64669	NaN	NaN	NaN	NaN	25.3803	24.87267	24.87352	NaN	NaN	NaN	13	1572.7507	95.094	AIFFYCDRGTQRP	P11717	P11717	IGF2R	Cation-independent mannose-6-phosphate receptor
NaN	NaN	NaN	NaN	25.62308	22.86722	NaN	NaN	NaN	26.0758	25.5354	25.86174	NaN	NaN	NaN	14	1671.8191	85.554	AIFFYCDRGTQRPV	P11717	P11717	IGF2R	Cation-independent mannose-6-phosphate receptor
NaN	NaN	NaN	NaN	NaN	NaN	NaN	NaN	NaN	22.6859	22.49038	22.13927	24.72671	NaN	24.87895	9	1057.5808	97.071	AIIDILTHY	P48426-2;P48426	P48426-2	PIP4K2A	Phosphatidylinositol 5-phosphate 4-kinase type-2 alpha
NaN	NaN	NaN	NaN	NaN	NaN	NaN	NaN	NaN	NaN	NaN	NaN	24.13618	23.79243	23.14524	9	1146.6509	64.654	AIIERVQRY	Q99613-2;Q99613;B5ME19	Q99613-2	EIF3C;EIF3CL	Eukaryotic translation initiation factor 3 subunit C;Eukaryotic translation initiation factor 3 subunit C-like protein
24.4309	24.29684	24.03582	20.95638	21.35482	21.77744	23.55344	26.3014	25.04902	NaN	NaN	NaN	NaN	25.4215	NaN	9	1091.6339	85.733	AIKDKQVKY	Q9UBU8-2;Q9UBU8	Q9UBU8-2	MORF4L1	Mortality factor 4-like protein 1
NaN	NaN	NaN	25.05887	24.98811	22.97439	NaN	NaN	NaN	NaN	NaN	NaN	NaN	NaN	NaN	14	1592.8998	87.566	AIKELGDHVTNLRK	P02794	P02794	FTH1	Ferritin heavy chain;Ferritin heavy chain, N-terminally processed
23.20964	22.85802	22.92025	NaN	NaN	NaN	NaN	NaN	NaN	25.04818	NaN	NaN	24.75486	24.239	24.124	9	1018.6036	71.501	AIKGVGRRY	P62269	P62269	RPS18	40S ribosomal protein S18
NaN	NaN	NaN	23.59923	23.6572	22.29039	NaN	NaN	NaN	24.4853	24.07349	24.51737	23.17723	23.01182	23.09761	15	1848.9918	55.815	AINRYSRLSKKREND	Q9UKG1	Q9UKG1	APPL1	DCC-interacting protein 13-alpha
NaN	NaN	NaN	NaN	24.42586	NaN	NaN	NaN	NaN	NaN	NaN	NaN	NaN	NaN	NaN	16	1973.0272	50.305	AIPHWQLLYRARETYG	P17405-3;P17405-2;P17405-4;P17405	P17405-3	SMPD1	Sphingomyelin phosphodiesterase
NaN	NaN	NaN	23.34652	25.24391	23.38232	NaN	NaN	NaN	NaN	NaN	NaN	24.34394	24.81034	24.61397	16	1719.0519	92.575	AIRGQILSKLRLASPP	P01137	P01137	TGFB1	Transforming growth factor beta-1;Latency-associated peptide
24.12218	23.83663	24.20553	27.77894	28.02897	25.43686	26.50593	26.56493	25.47816	27.78731	27.76882	28.01265	26.78207	27.46809	27.35052	17	1806.084	145.69	AIRGQILSKLRLASPPS	P01137	P01137	TGFB1	Transforming growth factor beta-1;Latency-associated peptide
24.62567	24.73412	23.61785	26.8208	28.68187	27.00881	26.43328	26.73389	25.66368	27.8818	27.63686	27.66377	27.01892	27.74516	27.85834	19	1991.164	147.06	AIRGQILSKLRLASPPSQG	P01137	P01137	TGFB1	Transforming growth factor beta-1;Latency-associated peptide
NaN	NaN	NaN	27.0502	26.85674	25.28616	NaN	NaN	NaN	NaN	NaN	NaN	NaN	NaN	NaN	14	1561.898	73.758	AITFKKLVKGHAYS	P07384	P07384	CAPN1	Calpain-1 catalytic subunit
NaN	25.19974	25.02829	24.7415	24.79318	23.36626	27.17255	26.38324	NaN	25.72127	25.6324	25.8149	25.90612	26.14713	26.04183	18	1801.8384	209.39	AKAAEAAASAYYNPGNPH	Q969T9	Q969T9	WBP2	WW domain-binding protein 2
NaN	NaN	NaN	24.64378	24.39513	NaN	NaN	NaN	NaN	NaN	NaN	NaN	NaN	NaN	NaN	20	2221.1127	97.49	AKAKPEASFQVWNKDSSSKN	P15907	P15907	ST6GAL1	Beta-galactoside alpha-2,6-sialyltransferase 1
NaN	NaN	NaN	24.77017	26.11749	25.28316	NaN	NaN	NaN	23.42047	23.54274	23.69168	24.73355	25.20071	25.37421	18	1990.9888	166.62	AKATFDAISKTYSYLTPD	P15880	P15880	RPS2	40S ribosomal protein S2
NaN	NaN	NaN	24.21082	23.74438	23.20444	NaN	NaN	NaN	NaN	NaN	NaN	NaN	NaN	NaN	17	1846.9577	61.962	AKDLFTKAVKHFGEEAG	Q9Y4D1-2;Q9Y4D1	Q9Y4D1-2	DAAM1	Disheveled-associated activator of morphogenesis 1
NaN	NaN	NaN	20.1317	23.18591	22.317	NaN	NaN	NaN	NaN	NaN	NaN	NaN	NaN	NaN	15	1648.9301	66.673	AKDVLFAIKEVGFRG	O43405-2;O43405	O43405-2	COCH	Cochlin
NaN	NaN	NaN	22.63048	25.42143	23.6856	NaN	NaN	NaN	25.71424	25.61577	25.72187	23.74129	23.62132	24.05399	16	1705.9515	97.579	AKDVLFAIKEVGFRGG	O43405-2;O43405	O43405-2	COCH	Cochlin
NaN	NaN	NaN	24.86736	25.78302	24.40905	23.25681	22.93346	NaN	NaN	NaN	NaN	23.96437	24.61969	25.21571	17	1819.9945	189.81	AKDVLFAIKEVGFRGGN	O43405-2;O43405	O43405-2	COCH	Cochlin
NaN	NaN	NaN	23.94503	23.35595	NaN	NaN	NaN	NaN	NaN	NaN	NaN	NaN	NaN	NaN	14	1474.778	46.926	AKEGFEKISKGANP	P10809;P10809-2	P10809	HSPD1	60 kDa heat shock protein, mitochondrial
NaN	NaN	NaN	23.79877	24.00015	22.77612	NaN	NaN	NaN	NaN	NaN	NaN	22.30416	22.89809	NaN	18	2089.1909	91.065	AKEKGTWVQLKRQPAPPR	P46778	P46778	RPL21	60S ribosomal protein L21
NaN	NaN	NaN	NaN	24.44607	NaN	NaN	NaN	NaN	NaN	22.15227	NaN	NaN	NaN	NaN	15	1680.8723	146.36	AKELVDYFLNVATAQ	O00754;O00754-2	O00754	MAN2B1	Lysosomal alpha-mannosidase;Lysosomal alpha-mannosidase A peptide;Lysosomal alpha-mannosidase B peptide;Lysosomal alpha-mannosidase C peptide;Lysosomal alpha-mannosidase D peptide;Lysosomal alpha-mannosidase E peptide
NaN	NaN	NaN	23.52013	23.33443	NaN	NaN	NaN	NaN	NaN	NaN	NaN	NaN	NaN	NaN	17	2178.1916	53.828	AKEQLEIRHRNRMDRVK	Q06481;Q06481-2;Q06481-3;Q06481-6;Q06481-5;Q06481-4	Q06481	APLP2	Amyloid-like protein 2
NaN	NaN	NaN	NaN	NaN	NaN	NaN	NaN	NaN	NaN	NaN	NaN	22.9307	22.31612	22.25211	15	1664.9587	52.599	AKFRSNLPAKAIGHR	P18077	P18077	RPL35A	60S ribosomal protein L35a
NaN	NaN	NaN	NaN	NaN	NaN	NaN	NaN	NaN	NaN	NaN	NaN	23.82755	24.38995	23.99843	15	1633.8689	57.136	AKGRFRVNFVDPAAS	P55011-3;P55011	P55011-3	SLC12A2	Solute carrier family 12 member 2
NaN	NaN	24.28001	NaN	NaN	NaN	NaN	NaN	NaN	NaN	NaN	NaN	NaN	NaN	NaN	13	1372.7059	72.496	AKGRRAEDGSVID	P07355;P07355-2;A6NMY6	P07355	ANXA2;ANXA2P2	Annexin A2;Putative annexin A2-like protein
NaN	NaN	NaN	22.15221	22.14837	20.69642	NaN	NaN	NaN	NaN	NaN	NaN	NaN	NaN	NaN	15	1793.8921	54.598	AKGRTYYVNHNNRTT	Q96PU5-9;Q96PU5-6;Q96PU5-5;Q96PU5-4;Q96PU5-7;Q96PU5	Q96PU5-9	NEDD4L	E3 ubiquitin-protein ligase NEDD4-like
NaN	NaN	NaN	25.13899	25.51415	23.62199	23.91789	24.24685	24.26256	NaN	NaN	NaN	NaN	NaN	NaN	15	1676.8846	79.885	AKIAYKQNKANTAQE	P36383	P36383	GJC1	Gap junction gamma-1 protein
NaN	NaN	NaN	26.5209	26.87326	25.00616	24.62008	24.92484	24.92157	24.76304	24.84776	25.61992	25.20333	25.47649	NaN	16	1804.9432	103.6	AKIAYKQNKANTAQEQ	P36383	P36383	GJC1	Gap junction gamma-1 protein
NaN	NaN	NaN	25.26213	26.76357	25.12258	25.23768	24.71193	25.59027	NaN	NaN	NaN	NaN	NaN	NaN	17	1933.0017	104.41	AKIAYKQNKANTAQEQQ	P36383	P36383	GJC1	Gap junction gamma-1 protein
NaN	NaN	NaN	25.65635	25.95872	24.41015	NaN	NaN	NaN	NaN	NaN	NaN	NaN	24.50743	24.78551	17	1986.1738	83.252	AKIRIFDLGRKKAKVDE	Q96L21;P27635	Q96L21	RPL10L;RPL10	60S ribosomal protein L10-like;60S ribosomal protein L10
NaN	NaN	NaN	23.54628	23.76101	NaN	NaN	NaN	NaN	NaN	NaN	NaN	NaN	NaN	NaN	15	1895.0054	65.811	AKKETVWRLEEFGRF	P01903	P01903	HLA-DRA	HLA class II histocompatibility antigen, DR alpha chain
NaN	NaN	NaN	NaN	NaN	NaN	NaN	NaN	NaN	NaN	NaN	NaN	23.94306	24.38772	22.88459	16	1966.0425	59.728	AKKETVWRLEEFGRFA	P01903	P01903	HLA-DRA	HLA class II histocompatibility antigen, DR alpha chain
NaN	NaN	NaN	22.52757	NaN	21.675	NaN	NaN	NaN	NaN	NaN	NaN	NaN	NaN	NaN	15	1716.8431	65.092	AKNEYGKDEKQISAH	Q16620-7;Q16620-2;Q16620-3;Q16620-5;Q16620-6;Q16620;Q16620-4	Q16620-7	NTRK2	BDNF/NT-3 growth factors receptor
NaN	NaN	NaN	23.67347	23.24252	NaN	NaN	NaN	NaN	NaN	NaN	NaN	NaN	NaN	NaN	16	1719.825	101.39	AKNQVAMNPTNTVFDA	P11142;P11142-2	P11142	HSPA8	Heat shock cognate 71 kDa protein
NaN	NaN	23.34055	26.79191	26.64883	25.89194	26.07094	24.27874	25.79875	26.73854	26.40766	26.65485	NaN	26.27597	26.40622	17	1847.92	165.34	AKNQVAMNPTNTVFDAK	P11142;P11142-2	P11142	HSPA8	Heat shock cognate 71 kDa protein
NaN	NaN	NaN	26.73312	25.68536	25.40012	NaN	NaN	NaN	NaN	NaN	NaN	NaN	NaN	NaN	17	1907.9377	131.57	AKPEASFQVWNKDSSSK	P15907	P15907	ST6GAL1	Beta-galactoside alpha-2,6-sialyltransferase 1
24.19295	23.60196	24.58995	29.44227	29.64392	28.02538	26.94056	26.43962	26.27845	27.78525	27.77969	27.60244	NaN	NaN	NaN	18	2021.9807	163.44	AKPEASFQVWNKDSSSKN	P15907	P15907	ST6GAL1	Beta-galactoside alpha-2,6-sialyltransferase 1
NaN	NaN	NaN	25.12278	24.93306	NaN	NaN	NaN	NaN	NaN	NaN	NaN	NaN	NaN	NaN	19	2135.0647	55.907	AKPEASFQVWNKDSSSKNL	P15907	P15907	ST6GAL1	Beta-galactoside alpha-2,6-sialyltransferase 1
NaN	NaN	NaN	26.08756	25.94936	23.95793	NaN	NaN	NaN	25.59004	25.00633	25.82999	24.09483	24.69317	24.32361	22	2501.3027	132.65	AKPEASFQVWNKDSSSKNLIPR	P15907	P15907	ST6GAL1	Beta-galactoside alpha-2,6-sialyltransferase 1
NaN	NaN	NaN	24.76987	25.18378	22.8111	NaN	NaN	NaN	NaN	NaN	NaN	NaN	22.94876	23.25129	24	2742.4453	78.975	AKPEASFQVWNKDSSSKNLIPRLQ	P15907	P15907	ST6GAL1	Beta-galactoside alpha-2,6-sialyltransferase 1
NaN	NaN	NaN	23.96164	24.53683	22.1306	NaN	NaN	NaN	NaN	NaN	NaN	NaN	NaN	NaN	25	2870.5403	50.426	AKPEASFQVWNKDSSSKNLIPRLQK	P15907	P15907	ST6GAL1	Beta-galactoside alpha-2,6-sialyltransferase 1
NaN	NaN	NaN	NaN	NaN	NaN	NaN	NaN	NaN	NaN	NaN	NaN	19.50508	21.49853	NaN	13	1278.8136	74.237	AKPKAAKPKAAKA	P16401	P16401	HIST1H1B	Histone H1.5
NaN	NaN	NaN	NaN	NaN	NaN	NaN	NaN	NaN	21.25977	22.84173	23.45789	NaN	NaN	NaN	14	1406.9086	60.364	AKPKAAKPKAAKAK	P16401	P16401	HIST1H1B	Histone H1.5
NaN	NaN	NaN	18.74747	20.62712	22.5354	NaN	NaN	NaN	NaN	NaN	NaN	NaN	NaN	NaN	15	1503.9613	85.45	AKPKAAKPKAAKPKA	P16401	P16401	HIST1H1B	Histone H1.5
NaN	NaN	NaN	22.30589	22.72046	20.36592	NaN	NaN	NaN	NaN	NaN	NaN	NaN	NaN	NaN	13	1556.9012	59.57	AKPKVHNRQPRIN	O00308;O00308-4	O00308	WWP2	NEDD4-like E3 ubiquitin-protein ligase WWP2
NaN	NaN	NaN	21.68637	22.8067	20.16349	NaN	NaN	NaN	NaN	NaN	NaN	NaN	NaN	NaN	14	1643.9332	77.527	AKPKVHNRQPRINS	O00308;O00308-4	O00308	WWP2	NEDD4-like E3 ubiquitin-protein ligase WWP2
NaN	NaN	NaN	NaN	NaN	NaN	NaN	NaN	NaN	23.03927	NaN	25.28817	NaN	NaN	NaN	24	2449.1483	75.064	AKPRNQGGYGGSSSSSSYGSGRRF	P09651-3;P09651-2;P09651	P09651-3	HNRNPA1	Heterogeneous nuclear ribonucleoprotein A1;Heterogeneous nuclear ribonucleoprotein A1, N-terminally processed
NaN	NaN	NaN	23.08364	23.25508	21.05815	NaN	NaN	NaN	NaN	NaN	NaN	NaN	NaN	NaN	14	1701.005	69.456	AKQLRNLSKKYQPK	Q96RU3-4;Q96RU3-3;Q96RU3-5;Q96RU3-2;Q96RU3	Q96RU3-4	FNBP1	Formin-binding protein 1
NaN	NaN	NaN	23.28715	22.71798	22.21395	NaN	NaN	NaN	NaN	NaN	NaN	NaN	NaN	NaN	14	1574.8529	86.738	AKRQFVQSAKEVAN	Q9Y490	Q9Y490	TLN1	Talin-1
NaN	NaN	NaN	24.02775	24.06406	22.9539	23.97264	NaN	23.11081	25.05408	25.03834	25.05308	23.5285	24.38903	24.11092	16	1762.9326	93.478	AKRQFVQSAKEVANST	Q9Y490	Q9Y490	TLN1	Talin-1
NaN	NaN	NaN	25.06878	24.93265	23.62154	NaN	NaN	NaN	24.42566	24.24728	24.45444	22.45111	23.42611	23.49326	17	1833.9697	65.943	AKRQFVQSAKEVANSTA	Q9Y490	Q9Y490	TLN1	Talin-1
NaN	NaN	NaN	NaN	NaN	NaN	NaN	NaN	NaN	NaN	NaN	NaN	NaN	21.85946	22.05666	18	1948.0126	62.377	AKRQFVQSAKEVANSTAN	Q9Y490	Q9Y490	TLN1	Talin-1
NaN	NaN	NaN	25.77226	25.74301	24.12487	NaN	NaN	NaN	NaN	NaN	NaN	NaN	NaN	NaN	14	1394.7882	92.856	AKRVIISAPSADAP	P04406;P04406-2	P04406	GAPDH	Glyceraldehyde-3-phosphate dehydrogenase
NaN	NaN	NaN	25.51929	25.27732	23.26513	NaN	NaN	NaN	NaN	NaN	NaN	21.49116	NaN	21.73024	14	1534.8766	115.12	AKYAISMARKIGAR	P13796-2;P13796	P13796-2	LCP1	Plastin-2
NaN	NaN	NaN	26.23349	25.8956	23.08871	24.09023	23.76577	22.96065	24.07447	NaN	24.54522	NaN	NaN	NaN	15	1633.945	76.759	AKYAISMARKIGARV	P13796-2;P13796	P13796-2	LCP1	Plastin-2
23.01791	23.19954	NaN	28.26598	28.13021	25.2139	26.66112	25.58179	25.99198	27.39321	27.4275	27.4603	26.7397	26.76091	26.88681	16	1797.0083	101.62	AKYAISMARKIGARVY	P13796-2;P13796	P13796-2	LCP1	Plastin-2
NaN	NaN	NaN	26.55996	26.67896	22.27696	NaN	NaN	NaN	NaN	NaN	NaN	24.83234	25.57381	25.68306	17	1868.0455	120.92	AKYAISMARKIGARVYA	P13796-2;P13796	P13796-2	LCP1	Plastin-2
NaN	NaN	NaN	NaN	NaN	NaN	NaN	NaN	NaN	NaN	NaN	NaN	24.22832	24.57138	24.88818	13	1656.8988	87.18	AKYFIRDEFLRIS	P63092-3;P63092-2;P63092;P63092-4;Q5JWF2-2;Q5JWF2	P63092-3	GNAS	Guanine nucleotide-binding protein G(s) subunit alpha isoforms short;Guanine nucleotide-binding protein G(s) subunit alpha isoforms XLas
21.66912	NaN	22.88681	24.68774	NaN	24.9478	NaN	NaN	24.5952	NaN	NaN	NaN	25.02943	25.20169	25.51397	15	1828.9836	103.79	AKYFIRDEFLRISTA	P63092-3;P63092-2;P63092;P63092-4;Q5JWF2-2;Q5JWF2	P63092-3	GNAS	Guanine nucleotide-binding protein G(s) subunit alpha isoforms short;Guanine nucleotide-binding protein G(s) subunit alpha isoforms XLas
NaN	NaN	NaN	NaN	NaN	NaN	NaN	NaN	NaN	NaN	NaN	NaN	25.65543	27.58699	NaN	16	1801.892	64.439	AKYVMKTDTDVFINTG	O75752	O75752	B3GALNT1	UDP-GalNAc:beta-1,3-N-acetylgalactosaminyltransferase 1
23.78915	23.6111	26.19972	NaN	NaN	NaN	NaN	24.64554	24.28792	NaN	NaN	NaN	24.61538	24.54604	24.49069	9	899.50763	92.187	ALADGVQKV	O14791-3;O14791;O14791-2	O14791-3	APOL1	Apolipoprotein L1
NaN	NaN	NaN	NaN	NaN	NaN	NaN	NaN	NaN	25.61023	26.33736	25.44231	NaN	NaN	NaN	17	1657.9879	48.177	ALAGLPPLPRGLSGLLN	Q8N5H3-4;Q8N5H3-2;Q8N5H3-1;Q8N5H3	Q8N5H3-4	FAM89B	Protein FAM89B
25.75545	NaN	25.08663	28.38348	28.6238	20.51056	27.65847	26.9718	26.73867	28.77316	28.87479	28.95629	26.9223	27.74355	27.50522	14	1537.7565	190.88	ALDFFGNGPPVNYK	P13284	P13284	IFI30	Gamma-interferon-inducible lysosomal thiol reductase
24.26857	23.55544	23.33797	26.72416	26.81336	NaN	25.88651	25.43262	25.08188	27.52589	26.90426	27.31328	25.6608	26.41004	26.10909	15	1638.8042	183.08	ALDFFGNGPPVNYKT	P13284	P13284	IFI30	Gamma-interferon-inducible lysosomal thiol reductase
26.80919	26.3339	26.13577	28.91516	29.44251	27.47785	29.01217	28.15422	27.78019	29.48012	29.51109	29.55786	28.07994	28.82848	28.51503	16	1695.8257	184.31	ALDFFGNGPPVNYKTG	P13284	P13284	IFI30	Gamma-interferon-inducible lysosomal thiol reductase
24.17554	23.5128	23.05828	26.04785	26.43514	24.6602	25.69256	25.27003	24.95514	26.51321	26.16594	26.54772	25.22457	26.18973	25.88665	17	1809.8686	211.38	ALDFFGNGPPVNYKTGN	P13284	P13284	IFI30	Gamma-interferon-inducible lysosomal thiol reductase
NaN	NaN	NaN	25.38831	25.50076	22.44509	22.3466	23.22692	NaN	24.62873	24.33115	24.4829	NaN	NaN	NaN	18	1922.9527	215.02	ALDFFGNGPPVNYKTGNL	P13284	P13284	IFI30	Gamma-interferon-inducible lysosomal thiol reductase
NaN	NaN	NaN	24.89074	NaN	NaN	NaN	NaN	NaN	NaN	NaN	NaN	NaN	NaN	NaN	19	2086.016	165.51	ALDFFGNGPPVNYKTGNLY	P13284	P13284	IFI30	Gamma-interferon-inducible lysosomal thiol reductase
NaN	NaN	NaN	NaN	NaN	NaN	NaN	NaN	NaN	23.97701	23.58141	23.5518	NaN	NaN	22.83165	13	1533.9144	67.08	ALGLLYFIRRGKQ	Q8N2H4	Q8N2H4	SYS1	Protein SYS1 homolog
NaN	NaN	NaN	24.10238	23.53777	20.83384	NaN	NaN	NaN	NaN	NaN	NaN	NaN	NaN	NaN	14	1570.9527	82.362	ALGVMRMVKKRAIV	P98194-8;P98194-7;P98194-2;P98194-4;P98194;P98194-3;P98194-5;P98194-9;P98194-6	P98194-8	ATP2C1	Calcium-transporting ATPase type 2C member 1
NaN	NaN	NaN	25.90136	26.54199	24.27668	NaN	NaN	NaN	NaN	NaN	NaN	NaN	NaN	NaN	15	1699.0477	86.592	ALGVMRMVKKRAIVK	P98194-8;P98194-7;P98194-2;P98194-4;P98194;P98194-3;P98194-5;P98194-9;P98194-6	P98194-8	ATP2C1	Calcium-transporting ATPase type 2C member 1
NaN	NaN	NaN	25.07149	26.01945	22.60811	NaN	NaN	NaN	26.7348	26.62157	26.44936	NaN	NaN	NaN	15	1707.9818	108.59	ALHIAIEKRSLQCVK	Q9Y5S1	Q9Y5S1	TRPV2	Transient receptor potential cation channel subfamily V member 2
NaN	NaN	NaN	26.72819	27.845	25.53955	26.12725	25.30327	23.92606	28.18456	26.66302	27.99583	26.12971	25.58153	25.86148	17	1936.9578	149.3	ALHSFSEAKKLCSKHDH	O60449;O60449-3;O60449-2	O60449	LY75	Lymphocyte antigen 75
NaN	NaN	NaN	27.59698	28.52447	26.15611	25.69309	25.48916	25.1681	29.14477	28.90853	28.98761	26.8225	25.48855	26.263	18	2023.9898	174.52	ALHSFSEAKKLCSKHDHS	O60449;O60449-3;O60449-2	O60449	LY75	Lymphocyte antigen 75
NaN	NaN	24.52641	NaN	NaN	NaN	NaN	NaN	NaN	NaN	NaN	NaN	NaN	NaN	NaN	9	1033.5808	84.498	ALIYNEALK	P06703	P06703	S100A6	Protein S100-A6
NaN	NaN	NaN	NaN	23.79907	NaN	23.71303	23.21988	22.94424	23.89393	23.20915	23.77173	NaN	22.91823	23.24172	15	1518.8406	120.06	ALKDIVINANPASPP	Q13155	Q13155	AIMP2	Aminoacyl tRNA synthase complex-interacting multifunctional protein 2
NaN	NaN	NaN	21.6172	22.76381	20.95106	21.37002	21.719	21.64315	NaN	NaN	NaN	21.8055	22.7039	22.52308	16	1631.9247	100.72	ALKDIVINANPASPPL	Q13155	Q13155	AIMP2	Aminoacyl tRNA synthase complex-interacting multifunctional protein 2
NaN	NaN	NaN	NaN	NaN	NaN	NaN	NaN	NaN	NaN	NaN	NaN	23.63567	23.67012	24.08302	9	977.55458	68.383	ALKNVTVSF	Q96H22-3;Q96H22-2;Q96H22-5;Q96H22-4;Q96H22	Q96H22-3	CENPN	Centromere protein N
NaN	NaN	22.27841	NaN	NaN	NaN	NaN	NaN	NaN	NaN	NaN	NaN	NaN	NaN	NaN	9	1041.6407	64.04	ALKRQGRTL	P62805	P62805	HIST1H4A	Histone H4
NaN	NaN	NaN	NaN	NaN	NaN	NaN	NaN	NaN	NaN	NaN	NaN	23.30062	23.15219	22.90426	10	1204.704	61.56	ALKRQGRTLY	P62805	P62805	HIST1H4A	Histone H4
NaN	NaN	NaN	25.83381	25.97633	23.04768	NaN	NaN	NaN	NaN	NaN	NaN	NaN	NaN	NaN	16	1681.0073	87.184	ALKSLAPAALVCRIQK	Q96H22-3	Q96H22-3	CENPN	Centromere protein N
NaN	NaN	NaN	25.93531	NaN	22.85614	NaN	NaN	NaN	NaN	NaN	NaN	NaN	NaN	NaN	17	1988.079	61.962	ALKTIEELTRKESEKVD	Q96CV9-3;Q96CV9-2;Q96CV9	Q96CV9-3	OPTN	Optineurin
22.8326	23.74026	23.63865	27.18565	27.41788	25.86415	26.03999	25.37974	25.33596	NaN	NaN	NaN	24.95065	25.94978	26.00956	13	1501.8114	98.105	ALNNFQAVQRRVS	Q86Y82	Q86Y82	STX12	Syntaxin-12
NaN	NaN	NaN	27.99626	28.01834	26.71594	26.58892	25.99846	26.14618	27.14492	27.18035	27.23059	27.504	27.94414	28.02004	15	1758.9489	90.444	ALNNFQAVQRRVSEK	Q86Y82	Q86Y82	STX12	Syntaxin-12
27.1333	27.39059	27.02897	29.63482	29.69656	28.42562	29.4265	29.18551	28.72777	30.00316	29.75678	29.70507	29.16368	29.36494	29.03585	16	1887.9915	121.99	ALNNFQAVQRRVSEKE	Q86Y82	Q86Y82	STX12	Syntaxin-12
28.39198	29.10462	28.41945	30.81077	31.21599	29.48195	31.11036	30.40943	30.5107	31.23341	31.12509	30.88816	30.64787	31.02109	31.05769	17	2016.0865	179.81	ALNNFQAVQRRVSEKEK	Q86Y82	Q86Y82	STX12	Syntaxin-12
27.38212	27.91553	27.68599	30.16291	30.1973	28.74705	29.87634	29.59233	29.59194	30.59513	29.42556	29.6488	29.9262	30.09986	30.05789	18	2145.1291	171.56	ALNNFQAVQRRVSEKEKE	Q86Y82	Q86Y82	STX12	Syntaxin-12
NaN	NaN	NaN	24.94293	25.0083	24.66926	24.826	23.82813	NaN	NaN	NaN	NaN	24.14709	24.1873	24.29418	19	2232.1611	94.882	ALNNFQAVQRRVSEKEKES	Q86Y82	Q86Y82	STX12	Syntaxin-12
NaN	NaN	NaN	25.95323	27.09959	23.40054	NaN	NaN	NaN	27.96494	27.68819	28.00999	23.5821	23.82987	NaN	15	1722.8988	87.498	ALPKFSFCGRRKGEQ	O95711	O95711	LY86	Lymphocyte antigen 86
NaN	NaN	NaN	NaN	NaN	NaN	NaN	NaN	NaN	24.74139	25.11168	25.24999	NaN	NaN	NaN	17	1999.0462	77.222	ALPKFSFCGRRKGEQIY	O95711	O95711	LY86	Lymphocyte antigen 86
21.81831	21.06355	21.07985	NaN	NaN	NaN	NaN	NaN	NaN	NaN	NaN	NaN	22.05242	22.51116	22.4494	9	972.56442	75.854	ALPSKLPTF	Q14258	Q14258	TRIM25	E3 ubiquitin/ISG15 ligase TRIM25
NaN	NaN	NaN	26.58205	26.24136	24.92683	NaN	NaN	NaN	NaN	25.39865	25.51956	24.6386	25.09015	25.18979	14	1556.8423	114.7	ALPSYIRSTVHASR	Q9ULI3	Q9ULI3	HEG1	Protein HEG homolog 1
NaN	23.16927	22.57302	27.01073	26.75913	25.77291	26.18822	25.2071	24.9729	26.56652	26.18865	26.16191	NaN	24.24023	25.45689	15	1685.8849	89.911	ALPSYIRSTVHASRE	Q9ULI3	Q9ULI3	HEG1	Protein HEG homolog 1
NaN	NaN	NaN	26.03752	24.57109	23.56744	24.18828	23.78835	23.57126	NaN	NaN	NaN	24.85391	24.02783	24.15345	16	1772.9169	103.39	ALPSYIRSTVHASRES	Q9ULI3	Q9ULI3	HEG1	Protein HEG homolog 1
23.54097	24.61026	24.33661	26.68672	26.69073	25.61938	26.88739	26.12558	25.60713	27.26087	27.30617	27.49701	25.66812	NaN	NaN	17	1886.9599	95.57	ALPSYIRSTVHASRESN	Q9ULI3	Q9ULI3	HEG1	Protein HEG homolog 1
NaN	NaN	NaN	NaN	NaN	NaN	NaN	NaN	NaN	28.46513	27.38138	27.63886	27.44103	27.65157	27.81726	15	1903.152	121.76	ALPTFRKLYRLIERK	Q9NV96-3;Q9NV96-2;Q9NV96	Q9NV96-3	TMEM30A	Cell cycle control protein 50A
NaN	NaN	NaN	27.35506	27.0804	23.83103	NaN	NaN	NaN	26.63159	26.10111	26.42853	25.9276	25.82233	25.0803	16	1990.184	75.463	ALPTFRKLYRLIERKS	Q9NV96-3;Q9NV96-2;Q9NV96	Q9NV96-3	TMEM30A	Cell cycle control protein 50A
NaN	NaN	23.93058	NaN	NaN	24.0974	24.46158	25.64248	26.71135	27.86467	30.11421	27.43555	27.51668	27.61716	27.85525	17	2105.2109	124.92	ALPTFRKLYRLIERKSD	Q9NV96-3;Q9NV96-2;Q9NV96	Q9NV96-3	TMEM30A	Cell cycle control protein 50A
NaN	NaN	NaN	23.12321	NaN	22.17968	NaN	NaN	NaN	NaN	NaN	NaN	NaN	NaN	NaN	15	1824.9999	66.215	ALPVYVFTRPTYSRR	Q12891	Q12891	HYAL2	Hyaluronidase-2
NaN	NaN	NaN	24.68191	24.06628	22.86561	NaN	NaN	NaN	NaN	NaN	NaN	NaN	NaN	NaN	15	1699.9468	91.812	ALQEVEGLKKRESLT	Q13740-2;Q13740;Q13740-4	Q13740-2	ALCAM	CD166 antigen
NaN	NaN	NaN	28.49564	28.45219	27.22242	26.68646	26.07788	26.04508	24.83745	NaN	25.1585	26.52975	26.53571	26.67492	15	1931.049	131.53	ALQKYLRITRQQNYH	Q8TAA9-2;Q8TAA9	Q8TAA9-2	VANGL1	Vang-like protein 1
NaN	25.78581	25.50497	30.43609	30.27675	29.05546	25.78584	25.14678	25.32162	27.11843	26.78169	26.96554	26.51976	26.82493	26.72286	16	2018.081	132.56	ALQKYLRITRQQNYHS	Q8TAA9-2;Q8TAA9	Q8TAA9-2	VANGL1	Vang-like protein 1
NaN	NaN	NaN	26.70951	24.16951	24.86887	NaN	NaN	NaN	NaN	NaN	NaN	23.7544	23.9049	23.68699	18	2278.1641	81.656	ALQKYLRITRQQNYHSME	Q8TAA9-2;Q8TAA9	Q8TAA9-2	VANGL1	Vang-like protein 1
21.97537	NaN	NaN	NaN	NaN	NaN	23.05127	24.20881	23.53053	NaN	NaN	NaN	22.89338	22.74415	22.87789	9	1147.6098	114.5	ALRDVRQQY	P08670	P08670	VIM	Vimentin
NaN	NaN	NaN	25.52292	25.03871	24.1281	24.17737	22.99962	22.93294	NaN	NaN	NaN	23.75093	23.87671	23.92053	14	1552.8586	102.52	ALRFHAEAKGAQVR	Q96EH8	Q96EH8	NEURL3	E3 ubiquitin-protein ligase NEURL3
NaN	NaN	NaN	24.6445	24.23199	NaN	NaN	NaN	NaN	NaN	NaN	NaN	NaN	NaN	NaN	16	2003.1251	83.106	ALRKFRDLPKMWSISR	P50443	P50443	SLC26A2	Sulfate transporter
22.82697	22.9534	22.62852	NaN	NaN	NaN	21.77519	23.38837	21.94981	24.49491	NaN	24.06751	23.75868	NaN	24.0611	9	923.54402	86.838	ALSSLIHAL	P13010	P13010	XRCC5	X-ray repair cross-complementing protein 5
NaN	NaN	NaN	NaN	NaN	NaN	NaN	NaN	NaN	21.14314	21.89467	21.4498	NaN	NaN	NaN	13	1472.8028	65.719	ALTFLYLPRPPAD	Q9BXP2	Q9BXP2	SLC12A9	Solute carrier family 12 member 9
22.38756	21.06586	NaN	26.6465	26.6729	24.87305	23.67303	24.15437	23.74499	25.80698	26.30631	26.14137	26.03067	NaN	27.38542	15	1640.8926	174.24	ALTFLYLPRPPADPA	Q9BXP2	Q9BXP2	SLC12A9	Solute carrier family 12 member 9
NaN	NaN	NaN	21.69396	NaN	19.93876	NaN	NaN	NaN	NaN	NaN	NaN	NaN	NaN	NaN	16	1796.9937	68.044	ALTFLYLPRPPADPAR	Q9BXP2	Q9BXP2	SLC12A9	Solute carrier family 12 member 9
NaN	NaN	NaN	NaN	NaN	NaN	NaN	NaN	NaN	NaN	NaN	NaN	23.08531	22.91823	23.21166	9	947.5804	51.864	ALVKAGKVY	P39748-2;P39748	P39748-2	FEN1	Flap endonuclease 1
NaN	NaN	NaN	23.79134	23.61762	NaN	NaN	NaN	NaN	NaN	NaN	NaN	22.23996	22.17898	22.44963	13	1538.8821	77.078	ALYEALKKLRTYA	O95236-2;O95236	O95236-2	APOL3	Apolipoprotein L3
NaN	NaN	NaN	25.22251	25.69676	24.3332	24.94962	24.1798	23.73769	24.99512	25.2939	25.03267	NaN	NaN	NaN	15	1833.0513	117.08	ALYKWLLKKEGKDKN	Q13772;Q13772-3;Q13772-4	Q13772	NCOA4	Nuclear receptor coactivator 4
NaN	NaN	NaN	NaN	NaN	NaN	NaN	NaN	NaN	NaN	NaN	NaN	22.46653	23.5836	22.79864	15	1719.9454	73.022	AMDVVYALKRQGRTL	P62805	P62805	HIST1H4A	Histone H4
24.15723	NaN	23.58291	NaN	NaN	NaN	23.16546	24.65622	24.51075	NaN	NaN	NaN	23.40393	24.1526	23.9805	9	993.45897	91.906	AMNPTNTVF	P11142;P11142-2	P11142	HSPA8	Heat shock cognate 71 kDa protein
21.86034	22.89026	23.61065	22.98893	24.15931	21.55436	24.73805	25.37865	25.06201	26.16488	26.12737	25.95494	25.50331	26.03829	25.37352	16	1699.894	88.768	AMSRPGRGEPRFIAVG	P30464;P30484;P30685;P30491;P10319;P18465;P30490;P30498;P18464;P30493;Q29940;P30495	P30464	HLA-B	HLA class I histocompatibility antigen, B-15 alpha chain;HLA class I histocompatibility antigen, B-46 alpha chain;HLA class I histocompatibility antigen, B-35 alpha chain;HLA class I histocompatibility antigen, B-53 alpha chain;HLA class I histocompatibility antigen, B-58 alpha chain;HLA class I histocompatibility antigen, B-57 alpha chain;HLA class I histocompatibility antigen, B-52 alpha chain;…
NaN	NaN	NaN	NaN	NaN	NaN	24.56842	23.37345	23.62321	NaN	NaN	NaN	23.96358	24.48204	24.12416	16	1729.9046	51.695	AMSRPGRGEPRFITVG	P30488;P30487;P30483	P30488	HLA-B	HLA class I histocompatibility antigen, B-50 alpha chain;HLA class I histocompatibility antigen, B-49 alpha chain;HLA class I histocompatibility antigen, B-45 alpha chain
NaN	NaN	22.8052	NaN	NaN	NaN	NaN	NaN	NaN	NaN	NaN	NaN	NaN	NaN	NaN	14	1628.8271	85.536	ANAPEESRKKINSW	P29508;P29508-2;P48594	P29508	SERPINB3;SERPINB4	Serpin B3;Serpin B4
NaN	NaN	NaN	NaN	NaN	NaN	NaN	NaN	NaN	NaN	NaN	NaN	24.34299	NaN	NaN	13	1558.7569	57.598	ANEAAFPFYRLFN	O00622	O00622	CYR61	Protein CYR61
NaN	NaN	NaN	24.90527	24.79951	24.18086	NaN	NaN	NaN	NaN	NaN	NaN	NaN	NaN	NaN	13	1378.7681	61.523	ANGLTLVSRAHQL	P67775;P62714	P67775	PPP2CA;PPP2CB	Serine/threonine-protein phosphatase 2A catalytic subunit alpha isoform;Serine/threonine-protein phosphatase 2A catalytic subunit beta isoform
NaN	NaN	NaN	NaN	NaN	NaN	NaN	NaN	NaN	NaN	NaN	NaN	22.65506	23.60116	23.97316	13	1529.9042	78.486	ANLFRILLEKRSA	Q16706	Q16706	MAN2A1	Alpha-mannosidase 2
NaN	NaN	NaN	24.74489	25.67506	23.05816	NaN	NaN	NaN	NaN	NaN	NaN	23.80312	24.8321	24.58761	15	1743.0155	136.14	ANLFRILLEKRSAVN	Q16706	Q16706	MAN2A1	Alpha-mannosidase 2
NaN	NaN	NaN	23.93121	23.51099	22.44076	NaN	NaN	NaN	NaN	NaN	NaN	23.12395	23.72172	23.6446	16	1874.9989	67.416	ANLVFKEIEKKLEEEG	P22307-6;P22307-2;P22307-4;P22307-7;P22307-8;P22307	P22307-6	SCP2	Non-specific lipid-transfer protein
NaN	NaN	NaN	21.81589	21.96081	NaN	NaN	NaN	NaN	23.04048	22.49385	22.1574	20.67478	NaN	21.36159	14	1646.8992	76.588	ANNILTDELFKRTI	Q9BXR5	Q9BXR5	TLR10	Toll-like receptor 10
NaN	NaN	NaN	22.8309	22.90143	21.27861	NaN	NaN	NaN	NaN	NaN	NaN	NaN	NaN	NaN	15	1774.9577	63.631	ANNILTDELFKRTIQ	Q9BXR5	Q9BXR5	TLR10	Toll-like receptor 10
NaN	NaN	NaN	23.48272	23.99671	19.83698	NaN	NaN	NaN	24.22015	24.0471	23.80607	24.62037	26.04485	24.79892	18	2122.1535	89.311	ANNILTDELFKRTIQLPH	Q9BXR5	Q9BXR5	TLR10	Toll-like receptor 10
NaN	NaN	NaN	24.8924	24.89162	20.36303	NaN	NaN	NaN	21.8271	22.04437	22.25894	NaN	NaN	NaN	14	1547.7555	166.66	ANQAFFLLVNGHSM	Q9GZQ8;A6NCE7	Q9GZQ8	MAP1LC3B;MAP1LC3B2	Microtubule-associated proteins 1A/1B light chain 3B;Microtubule-associated proteins 1A/1B light chain 3 beta 2
NaN	NaN	NaN	25.04473	24.65185	NaN	NaN	NaN	NaN	NaN	NaN	NaN	NaN	NaN	NaN	16	1733.8559	139.32	ANQAFFLLVNGHSMVS	Q9GZQ8;A6NCE7	Q9GZQ8	MAP1LC3B;MAP1LC3B2	Microtubule-associated proteins 1A/1B light chain 3B;Microtubule-associated proteins 1A/1B light chain 3 beta 2
NaN	NaN	NaN	NaN	NaN	NaN	NaN	NaN	NaN	NaN	NaN	NaN	NaN	23.63699	23.45463	17	1850.0486	48.883	ANRTTIVVAHRLSTVVN	Q9NP58-4;Q9NP58	Q9NP58-4	ABCB6	ATP-binding cassette sub-family B member 6, mitochondrial
22.68091	NaN	22.8309	27.19413	27.29413	25.34814	NaN	24.84709	NaN	NaN	NaN	25.30428	25.853	26.12814	24.36673	15	1764.9383	115.91	ANSAFVERVRKRGFE	P08238	P08238	HSP90AB1	Heat shock protein HSP 90-beta
NaN	NaN	NaN	25.70073	24.73216	23.48922	NaN	NaN	NaN	NaN	NaN	NaN	NaN	NaN	NaN	16	1864.0068	66.387	ANSAFVERVRKRGFEV	P08238	P08238	HSP90AB1	Heat shock protein HSP 90-beta
NaN	NaN	NaN	NaN	NaN	NaN	NaN	NaN	NaN	NaN	NaN	NaN	NaN	24.58681	24.01835	17	1963.0752	72.315	ANSAFVERVRKRGFEVV	P08238	P08238	HSP90AB1	Heat shock protein HSP 90-beta
NaN	NaN	NaN	24.54528	24.47023	22.65285	NaN	NaN	NaN	NaN	NaN	NaN	NaN	NaN	NaN	14	1603.8253	66.436	ANSFRVVGRKMQPD	P50552	P50552	VASP	Vasodilator-stimulated phosphoprotein
NaN	NaN	NaN	24.88138	24.92918	23.4462	NaN	NaN	NaN	NaN	NaN	NaN	23.21741	23.0873	23.39846	15	1731.8839	147.35	ANSFRVVGRKMQPDQ	P50552	P50552	VASP	Vasodilator-stimulated phosphoprotein
NaN	NaN	NaN	26.71764	26.66031	24.501	25.53005	25.2869	24.63334	26.12798	26.05229	26.41212	24.61229	25.09648	24.74888	16	1859.9424	127.75	ANSFRVVGRKMQPDQQ	P50552	P50552	VASP	Vasodilator-stimulated phosphoprotein
NaN	NaN	NaN	24.22766	23.92533	22.01808	21.84892	NaN	21.12263	24.92434	25.03103	24.74222	22.08771	23.03226	22.54659	14	1444.7562	142.76	ANTFVAELKGLDPA	P40926	P40926	MDH2	Malate dehydrogenase, mitochondrial
NaN	NaN	NaN	24.95868	25.07639	24.10478	23.34259	23.48198	22.76868	NaN	NaN	NaN	23.85462	23.40912	23.39336	13	1628.8271	109.84	ANTYQETYKRISR	O14965	O14965	AURKA	Aurora kinase A
NaN	NaN	NaN	NaN	NaN	NaN	NaN	NaN	NaN	NaN	NaN	NaN	23.39087	23.49558	23.50954	13	1574.7801	70.412	ANVFENEERLRQA	Q99747-2;Q99747	Q99747-2	NAPG	Gamma-soluble NSF attachment protein
22.96259	22.66051	NaN	26.57164	26.72286	25.73293	24.98137	24.78317	24.00556	27.24608	26.71856	26.87373	24.57283	25.74137	25.56221	15	1802.8911	128.54	ANVFENEERLRQAVE	Q99747-2;Q99747	Q99747-2	NAPG	Gamma-soluble NSF attachment protein
NaN	NaN	NaN	NaN	NaN	NaN	NaN	NaN	NaN	NaN	NaN	NaN	21.69528	22.0444	21.64878	16	1788.9482	46.89	ANVQYAAVRRVLSDLD	Q9H3S7	Q9H3S7	PTPN23	Tyrosine-protein phosphatase non-receptor type 23
NaN	NaN	NaN	23.87418	25.44152	22.16828	NaN	NaN	NaN	NaN	NaN	NaN	24.1653	25.05796	24.13782	17	1977.0068	155.57	APADVQYDLYLNVANRR	P26951-2;P26951	P26951-2	IL3RA	Interleukin-3 receptor subunit alpha
NaN	NaN	NaN	NaN	NaN	NaN	24.30619	24.41067	23.75032	NaN	NaN	NaN	NaN	NaN	NaN	14	1227.5996	99.442	APAGSHAAPAQPGP	P09497-2;P09497	P09497-2	CLTB	Clathrin light chain B
NaN	NaN	NaN	26.06423	26.27562	NaN	NaN	NaN	NaN	24.96464	24.72894	24.79521	24.39558	23.28743	NaN	14	1610.9079	174.73	APAIMALKERIGWR	O15403	O15403	SLC16A6	Monocarboxylate transporter 7
NaN	NaN	NaN	24.07944	24.86759	21.59268	NaN	NaN	NaN	NaN	NaN	NaN	NaN	NaN	NaN	15	1773.9712	111.88	APAIMALKERIGWRY	O15403	O15403	SLC16A6	Monocarboxylate transporter 7
NaN	NaN	NaN	26.86172	27.69066	25.35716	NaN	NaN	NaN	25.83704	25.9906	25.86651	25.44784	26.0477	25.88539	16	1861.0033	162.87	APAIMALKERIGWRYS	O15403	O15403	SLC16A6	Monocarboxylate transporter 7
21.0547	20.72517	NaN	NaN	NaN	NaN	22.05606	21.72767	21.64856	NaN	NaN	NaN	NaN	NaN	NaN	17	1373.7667	76.679	APAPGLGAAAAAPGALV	Q8NES3-3;Q8NES3	Q8NES3-3	LFNG	Beta-1,3-N-acetylglucosaminyltransferase lunatic fringe
NaN	NaN	NaN	23.51304	23.63045	21.1483	NaN	NaN	NaN	NaN	NaN	NaN	NaN	NaN	NaN	18	1901.9847	64.507	APDAKSFVLNLGKDSNNL	P09382	P09382	LGALS1	Galectin-1
NaN	NaN	NaN	NaN	NaN	NaN	NaN	NaN	NaN	NaN	NaN	NaN	21.66462	22.09394	22.37079	13	1315.7248	65.043	APDFSKLARAAAV	O00468-6;O00468-3;O00468-5;O00468-4;O00468-7;O00468;O00468-2	O00468-6	AGRN	Agrin;Agrin N-terminal 110 kDa subunit;Agrin C-terminal 110 kDa subunit;Agrin C-terminal 90 kDa fragment;Agrin C-terminal 22 kDa fragment
NaN	NaN	NaN	27.52186	27.41844	26.85055	26.61821	25.84292	26.26941	26.7082	26.34795	26.20825	26.30182	26.53326	26.61217	14	1402.7569	165.35	APDFSKLARAAAVS	O00468-6;O00468-3;O00468-5;O00468-4;O00468-7;O00468;O00468-2	O00468-6	AGRN	Agrin;Agrin N-terminal 110 kDa subunit;Agrin C-terminal 110 kDa subunit;Agrin C-terminal 90 kDa fragment;Agrin C-terminal 22 kDa fragment
NaN	NaN	NaN	NaN	NaN	23.57693	NaN	NaN	NaN	24.70872	24.46476	24.10877	NaN	NaN	NaN	15	1489.7889	59.864	APDFSKLARAAAVSS	O00468-6;O00468-3;O00468-5;O00468-4;O00468-7;O00468;O00468-2	O00468-6	AGRN	Agrin;Agrin N-terminal 110 kDa subunit;Agrin C-terminal 110 kDa subunit;Agrin C-terminal 90 kDa fragment;Agrin C-terminal 22 kDa fragment
NaN	NaN	NaN	25.6102	25.68132	24.99391	NaN	NaN	NaN	NaN	25.4754	25.2087	24.1928	25.13371	24.80366	16	1546.8104	93.649	APDFSKLARAAAVSSG	O00468-6;O00468-3;O00468-5;O00468-4;O00468-7;O00468;O00468-2	O00468-6	AGRN	Agrin;Agrin N-terminal 110 kDa subunit;Agrin C-terminal 110 kDa subunit;Agrin C-terminal 90 kDa fragment;Agrin C-terminal 22 kDa fragment
NaN	NaN	NaN	24.80573	24.6314	23.26828	NaN	NaN	NaN	24.10165	23.95305	24.3843	NaN	NaN	NaN	18	1808.9057	58.688	APDFSKLARAAAVSSGFD	O00468-6;O00468-3;O00468-5;O00468-4;O00468-7;O00468;O00468-2	O00468-6	AGRN	Agrin;Agrin N-terminal 110 kDa subunit;Agrin C-terminal 110 kDa subunit;Agrin C-terminal 90 kDa fragment;Agrin C-terminal 22 kDa fragment
NaN	NaN	NaN	NaN	NaN	NaN	24.16385	24.20851	23.15298	NaN	NaN	NaN	NaN	NaN	NaN	19	1865.9272	79.332	APDFSKLARAAAVSSGFDG	O00468-6;O00468-3;O00468-5;O00468-4;O00468-7;O00468;O00468-2	O00468-6	AGRN	Agrin;Agrin N-terminal 110 kDa subunit;Agrin C-terminal 110 kDa subunit;Agrin C-terminal 90 kDa fragment;Agrin C-terminal 22 kDa fragment
NaN	NaN	NaN	24.07561	23.46501	20.44445	NaN	NaN	NaN	NaN	NaN	NaN	NaN	NaN	NaN	22	2178.1069	94.837	APDFSKLARAAAVSSGFDGAIQ	O00468-6;O00468-3;O00468-5;O00468-4;O00468-7;O00468;O00468-2	O00468-6	AGRN	Agrin;Agrin N-terminal 110 kDa subunit;Agrin C-terminal 110 kDa subunit;Agrin C-terminal 90 kDa fragment;Agrin C-terminal 22 kDa fragment
NaN	NaN	NaN	23.25551	23.78716	21.3738	NaN	NaN	NaN	NaN	NaN	NaN	NaN	NaN	NaN	16	2065.0972	104.17	APDFYHVFKKMWKLKQ	Q10469	Q10469	MGAT2	Alpha-1,6-mannosyl-glycoprotein 2-beta-N-acetylglucosaminyltransferase
NaN	NaN	NaN	NaN	23.69636	21.18888	NaN	NaN	NaN	NaN	NaN	NaN	NaN	NaN	NaN	17	2193.1557	82.529	APDFYHVFKKMWKLKQQ	Q10469	Q10469	MGAT2	Alpha-1,6-mannosyl-glycoprotein 2-beta-N-acetylglucosaminyltransferase
NaN	NaN	NaN	26.29054	26.19862	23.04363	NaN	NaN	NaN	25.35897	24.77886	24.76921	NaN	NaN	NaN	18	2322.1983	103.87	APDFYHVFKKMWKLKQQE	Q10469	Q10469	MGAT2	Alpha-1,6-mannosyl-glycoprotein 2-beta-N-acetylglucosaminyltransferase
23.73769	24.13673	24.44354	NaN	NaN	NaN	26.25341	25.74212	24.54704	24.30647	24.2727	24.49442	NaN	NaN	NaN	13	1031.452	153.08	APDGAAAAASGSS	Q5FWE3-2;Q5FWE3	Q5FWE3-2	PRRT3	Proline-rich transmembrane protein 3
NaN	NaN	NaN	NaN	NaN	NaN	24.61588	23.68378	24.15677	NaN	NaN	NaN	23.41957	23.45136	23.17643	16	1346.595	151.83	APDGAAAAASGSSLDS	Q5FWE3-2;Q5FWE3	Q5FWE3-2	PRRT3	Proline-rich transmembrane protein 3
NaN	NaN	NaN	NaN	NaN	NaN	23.65272	23.1981	23.31493	NaN	NaN	NaN	NaN	NaN	NaN	17	1493.6634	87.789	APDGAAAAASGSSLDSF	Q5FWE3-2;Q5FWE3	Q5FWE3-2	PRRT3	Proline-rich transmembrane protein 3
NaN	NaN	NaN	NaN	24.26785	NaN	NaN	NaN	NaN	NaN	NaN	NaN	NaN	NaN	NaN	17	2183.0661	107.82	APDHWERYTQLLRGWQQ	Q95460-5;Q95460-4;Q95460-3;Q95460-2;Q95460	Q95460-5	MR1	Major histocompatibility complex class I-related gene protein
NaN	NaN	NaN	22.65833	NaN	NaN	NaN	NaN	NaN	NaN	NaN	NaN	23.39728	25.4632	21.51451	21	2412.3641	93.371	APDLPEDLYHLIKKAVAVRKH	P62277	P62277	RPS13	40S ribosomal protein S13
NaN	NaN	NaN	24.4424	24.14468	22.61151	NaN	NaN	NaN	NaN	NaN	NaN	NaN	NaN	NaN	18	1962.0171	54.764	APDQDEIQRLPGLAKQPS	P10619-2;P10619	P10619-2	CTSA	Lysosomal protective protein;Lysosomal protective protein 32 kDa chain;Lysosomal protective protein 20 kDa chain
NaN	NaN	NaN	NaN	NaN	NaN	NaN	NaN	NaN	24.79734	24.78786	24.8746	NaN	NaN	NaN	15	1870.885	51.939	APEEFRYDRFIEDGK	O75881	O75881	CYP7B1	25-hydroxycholesterol 7-alpha-hydroxylase
NaN	NaN	NaN	25.77917	25.55821	NaN	NaN	NaN	NaN	NaN	NaN	NaN	NaN	NaN	NaN	16	1998.9799	64.52	APEEFRYDRFIEDGKK	O75881	O75881	CYP7B1	25-hydroxycholesterol 7-alpha-hydroxylase
NaN	NaN	NaN	22.64568	22.74735	20.5925	NaN	NaN	NaN	22.95058	23.02232	22.78724	NaN	NaN	NaN	16	1809.8785	73.632	APELFSYIAKNSQEDV	Q8IZH2-2;Q8IZH2	Q8IZH2-2	XRN1	5-3 exoribonuclease 1
NaN	NaN	NaN	22.8637	22.17026	20.03899	NaN	NaN	NaN	NaN	NaN	NaN	21.48719	NaN	21.10143	15	1742.9502	95.981	APELPDFSMLKRLAR	Q9H267	Q9H267	VPS33B	Vacuolar protein sorting-associated protein 33B
NaN	NaN	NaN	NaN	NaN	NaN	NaN	NaN	NaN	23.31769	23.30536	23.45739	NaN	NaN	NaN	17	1986.0357	66.965	APELPDFSMLKRLARDQ	Q9H267	Q9H267	VPS33B	Vacuolar protein sorting-associated protein 33B
NaN	NaN	NaN	23.50724	23.33743	NaN	NaN	NaN	NaN	NaN	NaN	NaN	NaN	NaN	NaN	21	2278.039	82.36	APESGLAEYLFDKHTLGDSDN	P02794	P02794	FTH1	Ferritin heavy chain;Ferritin heavy chain, N-terminally processed
NaN	NaN	NaN	23.7124	25.17265	22.80436	NaN	NaN	NaN	NaN	NaN	NaN	NaN	NaN	NaN	15	1795.0291	68.513	APETRAVIKWMKRIP	Q96SM3	Q96SM3	CPXM1	Probable carboxypeptidase X1
NaN	NaN	NaN	22.15875	23.88064	NaN	NaN	NaN	NaN	NaN	NaN	NaN	NaN	NaN	NaN	16	1942.0975	57.414	APETRAVIKWMKRIPF	Q96SM3	Q96SM3	CPXM1	Probable carboxypeptidase X1
NaN	NaN	NaN	25.58394	23.73892	22.00898	NaN	NaN	NaN	NaN	NaN	NaN	NaN	22.98831	22.89106	13	1462.7668	113.54	APEYEKAAKELSK	P13667	P13667	PDIA4	Protein disulfide-isomerase A4
21.84491	22.81972	21.97705	24.41132	24.25897	22.81738	24.69339	24.05457	24.31976	26.11732	25.87321	26.05198	25.24808	25.15027	25.17832	14	1618.8679	97.417	APEYEKAAKELSKR	P13667	P13667	PDIA4	Protein disulfide-isomerase A4
NaN	NaN	NaN	23.95225	23.69317	22.58742	NaN	NaN	NaN	NaN	NaN	NaN	NaN	NaN	NaN	16	1802.9527	72.433	APEYEKAAKELSKRSP	P13667	P13667	PDIA4	Protein disulfide-isomerase A4
25.67039	25.94347	25.49978	29.14848	29.12305	27.63927	27.88681	27.43484	27.52813	28.93635	28.86647	29.01484	27.81397	28.41961	27.82808	17	1900.0054	155.1	APEYEKAAKELSKRSPP	P13667	P13667	PDIA4	Protein disulfide-isomerase A4
NaN	NaN	NaN	24.80119	24.66736	23.2048	NaN	NaN	NaN	25.03855	24.17524	NaN	22.96751	23.61336	23.82474	18	2013.0895	105.9	APEYEKAAKELSKRSPPI	P13667	P13667	PDIA4	Protein disulfide-isomerase A4
NaN	NaN	NaN	NaN	NaN	NaN	NaN	NaN	NaN	23.82512	23.17434	23.4095	NaN	NaN	NaN	24	2677.4414	102.48	APFMANIPLLLYPQDGPRSKPQPK	P07602;P07602-2;P07602-3	P07602	PSAP	Prosaposin;Saposin-A;Saposin-B-Val;Saposin-B;Saposin-C;Saposin-D
NaN	NaN	NaN	24.31707	25.00928	22.83883	NaN	NaN	NaN	25.11	24.85062	25.20083	NaN	NaN	NaN	11	1311.6645	108.43	APFYTCKKINQ	Q9UBH6-2;Q9UBH6	Q9UBH6-2	XPR1	Xenotropic and polytropic retrovirus receptor 1
NaN	NaN	NaN	NaN	NaN	NaN	NaN	NaN	NaN	25.24445	25.02572	25.21011	NaN	NaN	NaN	12	1424.7486	80.916	APFYTCKKINQL	Q9UBH6-2;Q9UBH6	Q9UBH6-2	XPR1	Xenotropic and polytropic retrovirus receptor 1
NaN	NaN	NaN	NaN	NaN	NaN	NaN	NaN	NaN	23.73355	NaN	24.63134	NaN	NaN	NaN	14	1624.8647	60	APFYTCKKINQLIS	Q9UBH6-2;Q9UBH6	Q9UBH6-2	XPR1	Xenotropic and polytropic retrovirus receptor 1
23.30048	23.06917	22.71913	26.40573	26.45645	25.32475	25.21148	24.64124	24.64471	26.44728	26.07353	25.98346	25.28923	25.7225	25.62377	14	1573.8213	126.34	APGDLETLPRLQQH	Q9UHX3-5;Q9UHX3-4;Q9UHX3-6;Q9UHX3-3;Q9UHX3-2;Q9UHX3	Q9UHX3-5	EMR2	EGF-like module-containing mucin-like hormone receptor-like 2
NaN	NaN	NaN	25.19865	24.94508	23.96146	NaN	NaN	NaN	NaN	NaN	NaN	NaN	NaN	NaN	15	1558.8328	70.889	APGFVSETRRRGGLG	Q9UKP4	Q9UKP4	ADAMTS7	A disintegrin and metalloproteinase with thrombospondin motifs 7
NaN	NaN	NaN	24.20068	24.14934	22.63704	NaN	NaN	NaN	NaN	NaN	NaN	NaN	NaN	NaN	19	2057.9953	63.691	APGHRDFIKNMITGTSQAD	Q5VTE0;P68104;P68104-2;Q05639	Q5VTE0	EEF1A1P5;EEF1A1;EEF1A2	Putative elongation factor 1-alpha-like 3;Elongation factor 1-alpha 1;Elongation factor 1-alpha 2
23.46101	24.73521	24.07806	28.36428	28.44955	26.5697	26.84745	25.98687	25.71038	28.47576	28.07081	28.22536	26.06671	26.23568	26.45488	15	1624.9413	156.96	APGKGLEWVGRIKSK	A0A0B4J1V0	A0A0B4J1V0	IGHV3-15
NaN	NaN	NaN	NaN	NaN	NaN	NaN	NaN	NaN	25.259	25.12171	25.248	NaN	NaN	NaN	17	1841.0159	53.255	APGKGLEWVGRIKSKTD	A0A0B4J1V0	A0A0B4J1V0	IGHV3-15
22.58538	25.6274	25.17672	29.62354	29.62687	28.07035	28.31467	27.48262	27.28454	29.22901	29.07681	29.32605	28.11332	28.25408	28.27626	18	1898.0374	135.79	APGKGLEWVGRIKSKTDG	A0A0B4J1V0	A0A0B4J1V0	IGHV3-15
NaN	NaN	NaN	27.63589	28.64265	25.90816	25.11076	NaN	23.6872	24.58841	25.58236	26.2371	25.12309	26.49791	26.74175	19	1955.0589	122.49	APGKGLEWVGRIKSKTDGG	A0A0B4J1V0	A0A0B4J1V0	IGHV3-15
NaN	NaN	NaN	24.35064	24.47209	22.47887	NaN	NaN	NaN	NaN	NaN	NaN	NaN	NaN	NaN	20	2056.1065	55.337	APGKGLEWVGRIKSKTDGGT	A0A0B4J1V0	A0A0B4J1V0	IGHV3-15
NaN	NaN	NaN	24.43052	24.43161	22.50785	NaN	NaN	NaN	NaN	NaN	NaN	NaN	NaN	NaN	19	2042.083	49.049	APGKTLPEISRISQSMAEK	Q8IVU3-2;Q8IVU3	Q8IVU3-2	HERC6	Probable E3 ubiquitin-protein ligase HERC6
25.7931	24.94302	25.53659	NaN	NaN	NaN	26.80686	25.99391	25.82915	24.53386	24.24474	24.61414	25.01801	25.41513	25.36333	14	1296.7402	198.62	APGLIIATGSVGKN	Q92673	Q92673	SORL1	Sortilin-related receptor
26.38982	25.95894	25.98555	25.2781	25.46594	24.02943	27.77731	27.75576	27.41256	26.43401	26.66682	26.77656	27.35725	27.67459	27.72143	15	1409.8242	279.77	APGLIIATGSVGKNL	Q92673	Q92673	SORL1	Sortilin-related receptor
23.02318	23.34109	23.28065	NaN	NaN	NaN	24.64686	23.87267	23.93948	23.78337	23.79976	23.98971	23.51075	23.90334	24.16469	16	1480.8613	174.57	APGLIIATGSVGKNLA	Q92673	Q92673	SORL1	Sortilin-related receptor
NaN	23.92949	23.98876	22.63447	23.30452	21.14992	26.0827	25.45494	24.92488	24.95403	25.12656	25.08857	24.63328	25.10274	25.13328	17	1567.8934	175.57	APGLIIATGSVGKNLAS	Q92673	Q92673	SORL1	Sortilin-related receptor
25.93274	25.63757	25.88542	NaN	NaN	23.52169	27.4837	27.1831	26.62589	NaN	24.74412	24.2599	25.6895	26.00481	25.42963	18	1695.9883	152.68	APGLIIATGSVGKNLASK	Q92673	Q92673	SORL1	Sortilin-related receptor
NaN	NaN	NaN	25.31005	25.08926	24.70683	NaN	NaN	NaN	24.4204	24.05325	24.41106	24.77087	24.69392	24.67449	13	1402.8773	134.98	APGLVSVIKHKVR	Q9H0X4	Q9H0X4	ITFG3	Protein ITFG3
NaN	NaN	NaN	24.18911	24.29186	23.61223	NaN	NaN	NaN	NaN	NaN	NaN	NaN	NaN	NaN	14	1517.9042	82.102	APGLVSVIKHKVRD	Q9H0X4	Q9H0X4	ITFG3	Protein ITFG3
NaN	NaN	NaN	21.25937	24.18865	21.40676	NaN	NaN	NaN	NaN	NaN	NaN	NaN	23.24912	23.11016	15	1630.9883	75.316	APGLVSVIKHKVRDL	Q9H0X4	Q9H0X4	ITFG3	Protein ITFG3
NaN	NaN	NaN	24.59628	25.4541	24.06521	NaN	NaN	NaN	NaN	NaN	NaN	NaN	NaN	NaN	17	1635.858	87.777	APGPGRLVAQLDTEGVG	Q969P0;Q969P0-3;Q969P0-2	Q969P0	IGSF8	Immunoglobulin superfamily member 8
NaN	NaN	NaN	22.58925	22.82417	NaN	NaN	NaN	NaN	NaN	NaN	NaN	NaN	NaN	NaN	19	1835.9741	122.39	APGPGRLVAQLDTEGVGSL	Q969P0;Q969P0-3;Q969P0-2	Q969P0	IGSF8	Immunoglobulin superfamily member 8
NaN	NaN	NaN	23.62433	23.3434	NaN	NaN	NaN	NaN	NaN	NaN	NaN	NaN	NaN	NaN	22	2047.0698	174.65	APGPGRLVAQLDTEGVGSLGPG	Q969P0;Q969P0-3;Q969P0-2	Q969P0	IGSF8	Immunoglobulin superfamily member 8
NaN	22.67168	22.89447	NaN	NaN	NaN	25.19445	24.8532	24.81333	NaN	NaN	NaN	22.94272	22.8117	24.02124	19	1622.79	192.18	APGSAAPAAGSAPAAAEEK	P05387	P05387	RPLP2	60S acidic ribosomal protein P2
23.27142	23.23586	23.46326	NaN	NaN	NaN	25.05345	24.69875	24.43981	NaN	NaN	NaN	23.82094	NaN	NaN	20	1750.885	151.03	APGSAAPAAGSAPAAAEEKK	P05387	P05387	RPLP2	60S acidic ribosomal protein P2
NaN	NaN	NaN	NaN	NaN	NaN	23.06732	NaN	22.50116	NaN	NaN	NaN	21.63148	NaN	NaN	21	1865.9119	65.022	APGSAAPAAGSAPAAAEEKKD	P05387	P05387	RPLP2	60S acidic ribosomal protein P2
NaN	NaN	NaN	23.98398	24.16951	22.24624	NaN	NaN	NaN	24.78252	24.02022	24.30751	NaN	24.66368	23.56151	17	1902.9119	130.21	APGSQYGTMTRQISRHN	Q8IZP0-2;Q8IZP0-4;Q8IZP0-3;Q8IZP0-5;Q8IZP0-6;Q8IZP0-9;Q8IZP0-12;Q8IZP0	Q8IZP0-2	ABI1	Abl interactor 1
NaN	NaN	NaN	23.34962	24.76269	23.66796	NaN	NaN	NaN	NaN	NaN	NaN	22.26405	23.06548	22.78551	16	1721.8777	80.534	APGSYLISIKYGGPYH	P21333-2;P21333	P21333-2	FLNA	Filamin-A
NaN	NaN	NaN	22.46864	22.34356	20.40333	NaN	NaN	NaN	22.64755	22.48866	22.61124	NaN	NaN	22.66473	10	926.50461	111.61	APGTAAGRAR	P43007	P43007	SLC1A4	Neutral amino acid transporter A
NaN	NaN	NaN	23.66286	22.75167	21.2604	NaN	NaN	NaN	23.62344	23.41674	23.41132	NaN	NaN	NaN	15	1631.8195	142.98	APGTIVEVWKDSAYP	P07686	P07686	HEXB	Beta-hexosaminidase subunit beta;Beta-hexosaminidase subunit beta chain B;Beta-hexosaminidase subunit beta chain A
NaN	NaN	NaN	25.5216	25.93191	24.3839	23.53884	23.65425	22.67577	25.95447	25.8787	26.10189	23.57103	24.64675	24.13116	16	1760.8621	212.09	APGTIVEVWKDSAYPE	P07686	P07686	HEXB	Beta-hexosaminidase subunit beta;Beta-hexosaminidase subunit beta chain B;Beta-hexosaminidase subunit beta chain A
NaN	NaN	NaN	22.90777	23.11132	21.66188	NaN	NaN	NaN	NaN	NaN	NaN	NaN	NaN	NaN	17	1889.9047	144.1	APGTIVEVWKDSAYPEE	P07686	P07686	HEXB	Beta-hexosaminidase subunit beta;Beta-hexosaminidase subunit beta chain B;Beta-hexosaminidase subunit beta chain A
NaN	NaN	NaN	NaN	NaN	NaN	24.23688	23.44417	23.76334	NaN	NaN	NaN	NaN	NaN	NaN	19	1660.7653	184.98	APGVEASGAGEARASTGSS	P20333	P20333	TNFRSF1B	Tumor necrosis factor receptor superfamily member 1B;Tumor necrosis factor receptor superfamily member 1b, membrane form;Tumor necrosis factor-binding protein 2
NaN	NaN	NaN	NaN	23.80971	21.95518	NaN	NaN	NaN	NaN	NaN	NaN	NaN	NaN	NaN	17	1793.906	150.04	APGVHNIIAIADGYQQQ	O75976;O75976-2	O75976	CPD	Carboxypeptidase D
NaN	NaN	NaN	26.55154	26.23529	24.2887	NaN	NaN	NaN	NaN	NaN	NaN	NaN	NaN	NaN	18	2339.1382	61.815	APHYRYYVREMRIHAYSQ	Q15008-3;Q15008-2;Q15008;Q15008-4	Q15008-3	PSMD6	26S proteasome non-ATPase regulatory subunit 6
NaN	NaN	NaN	23.8783	23.87671	22.8163	NaN	NaN	NaN	NaN	NaN	NaN	NaN	NaN	NaN	13	1504.7059	66.486	APHYYEQTRGGQV	P11215;P11215-2;Q13349;P20702	P11215	ITGAM;ITGAD;ITGAX	Integrin alpha-M;Integrin alpha-D;Integrin alpha-X
NaN	NaN	NaN	26.61821	26.36756	24.92493	NaN	NaN	NaN	NaN	NaN	NaN	NaN	NaN	NaN	14	1591.7379	103.26	APHYYEQTRGGQVS	P11215;P11215-2;Q13349;P20702	P11215	ITGAM;ITGAD;ITGAX	Integrin alpha-M;Integrin alpha-D;Integrin alpha-X
NaN	NaN	NaN	22.96307	23.62923	22.23681	NaN	NaN	NaN	NaN	NaN	NaN	22.68942	23.97727	24.04085	19	2266.2474	102.37	APIDKKGNFNYIEFTRILK	P19105;O14950	P19105	MYL12A;MYL12B	Myosin regulatory light chain 12A;Myosin regulatory light chain 12B
NaN	NaN	NaN	25.51929	25.80166	24.38291	25.68027	25.25299	24.95762	26.16709	26.2086	26.86006	NaN	NaN	NaN	21	2460.3278	82.367	APIDKKGNFNYIEFTRILKHG	P19105;O14950	P19105	MYL12A;MYL12B	Myosin regulatory light chain 12A;Myosin regulatory light chain 12B
NaN	NaN	NaN	NaN	NaN	NaN	NaN	NaN	NaN	NaN	NaN	NaN	23.56941	23.85605	23.60795	24	2774.4868	66.871	APIDKKGNFNYIEFTRILKHGAKD	P19105;O14950	P19105	MYL12A;MYL12B	Myosin regulatory light chain 12A;Myosin regulatory light chain 12B
NaN	NaN	NaN	24.19798	24.1961	22.71255	NaN	NaN	NaN	NaN	NaN	NaN	23.77786	24.04984	24.11036	12	1388.8405	82.417	APIGHILPLRRF	Q8IWF2-2;Q8IWF2	Q8IWF2-2	FOXRED2	FAD-dependent oxidoreductase domain-containing protein 2
NaN	NaN	NaN	25.65155	25.31652	24.55128	NaN	NaN	NaN	NaN	NaN	NaN	24.42809	24.53837	24.33211	12	1279.7248	154.05	APIIAVTRNPQT	P14618-2;P14618;P14618-3	P14618-2	PKM	Pyruvate kinase PKM
22.85426	24.08813	24.00761	27.24925	27.18225	26.18626	26.17293	25.21468	25.48296	27.19206	26.90759	27.06528	26.01958	26.39226	26.71738	13	1350.7619	185.08	APIIAVTRNPQTA	P14618-2;P14618;P14618-3	P14618-2	PKM	Pyruvate kinase PKM
NaN	NaN	NaN	27.01967	26.90701	25.96877	NaN	NaN	NaN	25.07214	NaN	NaN	25.64793	25.89493	26.20546	14	1506.8631	136.3	APIIAVTRNPQTAR	P14618-2;P14618;P14618-3	P14618-2	PKM	Pyruvate kinase PKM
NaN	NaN	NaN	26.44451	26.43326	25.64078	25.10278	24.28051	24.22817	NaN	NaN	NaN	24.40009	24.96186	24.88609	15	1634.9216	138.77	APIIAVTRNPQTARQ	P14618-2;P14618;P14618-3	P14618-2	PKM	Pyruvate kinase PKM
NaN	NaN	NaN	22.25523	23.0837	22.38956	NaN	NaN	NaN	NaN	NaN	NaN	NaN	NaN	NaN	17	1843.0177	61.265	APIIAVTRNPQTARQAH	P14618-2;P14618;P14618-3	P14618-2	PKM	Pyruvate kinase PKM
21.11509	NaN	NaN	23.97893	NaN	21.49321	22.64243	22.48822	22.50792	24.52409	24.61678	24.17089	22.92054	23.38021	23.52097	16	1775.9894	158.42	APIIININRAQLTNPE	Q9UIW2	Q9UIW2	PLXNA1	Plexin-A1
22.60686	23.13353	NaN	23.45186	25.06833	22.889	24.92293	NaN	24.83697	24.7399	NaN	25.2245	24.4501	24.97963	25.43199	18	2003.1528	151.44	APIIININRAQLTNPEVK	Q9UIW2	Q9UIW2	PLXNA1	Plexin-A1
NaN	NaN	NaN	22.17627	24.62187	NaN	NaN	NaN	NaN	NaN	NaN	NaN	NaN	NaN	NaN	18	1909.0859	51.495	APKAVWLPAMKAKGLEIS	Q10567-3;Q10567-2;Q10567	Q10567-3	AP1B1	AP-1 complex subunit beta-1
NaN	NaN	NaN	23.21481	26.10183	25.032	24.36693	23.27597	23.09315	26.06907	25.48935	26.04798	23.73748	24.79417	24.63245	16	1676.9978	88.992	APKAVWLPAVKAKGLE	P63010-3;P63010;P63010-2	P63010-3	AP2B1	AP-2 complex subunit beta
NaN	NaN	NaN	24.26921	25.76507	24.42105	NaN	NaN	NaN	25.46051	25.6015	25.35723	NaN	24.7168	24.36119	18	1877.1139	66.12	APKAVWLPAVKAKGLEIS	P63010-3;P63010;P63010-2	P63010-3	AP2B1	AP-2 complex subunit beta
NaN	NaN	NaN	23.84086	24.46837	23.12643	NaN	NaN	NaN	NaN	NaN	NaN	NaN	NaN	NaN	15	1680.8835	36.445	APKEEVPPIERAFAQ	A4FU49;A4FU49-3;A4FU49-6	A4FU49	SH3D21	SH3 domain-containing protein 21
NaN	NaN	NaN	NaN	NaN	NaN	NaN	NaN	NaN	NaN	NaN	NaN	24.23739	24.29929	24.51827	14	1557.8991	55.66	APKIAQIKRNLSYG	Q9Y2H0-3;Q9Y2H0-1;Q9Y2H0	Q9Y2H0-3	DLGAP4	Disks large-associated protein 4
NaN	NaN	NaN	NaN	NaN	23.75593	NaN	NaN	NaN	NaN	NaN	NaN	NaN	NaN	NaN	16	1786.969	47.639	APKIAQIKRNLSYGDN	Q9Y2H0-3;Q9Y2H0-1;Q9Y2H0	Q9Y2H0-3	DLGAP4	Disks large-associated protein 4
NaN	NaN	NaN	25.04543	25.2065	23.4784	NaN	NaN	NaN	NaN	NaN	NaN	NaN	NaN	NaN	19	2014.1476	69.979	APKPTSWAAIARKPAKPQP	Q7Z739	Q7Z739	YTHDF3	YTH domain-containing family protein 3
NaN	NaN	NaN	26.96036	27.11267	24.801	25.10165	23.81304	24.02081	27.19826	26.89735	27.01627	25.6958	26.26397	25.62361	20	2142.2426	97.384	APKPTSWAAIARKPAKPQPK	Q7Z739	Q7Z739	YTHDF3	YTH domain-containing family protein 3
NaN	NaN	NaN	NaN	NaN	NaN	23.63478	23.17533	23.38166	NaN	NaN	NaN	NaN	NaN	NaN	13	1447.7684	47.062	APLDFGAHLRHSK	Q8IYA8-3;Q8IYA8-2;Q8IYA8	Q8IYA8-3	CCDC36	Coiled-coil domain-containing protein 36
NaN	NaN	NaN	NaN	NaN	NaN	NaN	NaN	NaN	NaN	NaN	NaN	23.65676	24.87239	NaN	13	1411.7922	176.78	APLEIVSKLLSEN	Q8IY22-2;Q8IY22;Q8IY22-3	Q8IY22-2	CMIP	C-Maf-inducing protein
NaN	NaN	NaN	24.88213	24.2737	NaN	NaN	NaN	NaN	22.71419	23.0172	23.77605	25.74098	27.10009	26.61751	15	1626.8829	323.45	APLEIVSKLLSENTN	Q8IY22-2;Q8IY22;Q8IY22-3	Q8IY22-2	CMIP	C-Maf-inducing protein
NaN	NaN	NaN	25.11227	25.13911	21.91954	NaN	NaN	NaN	24.60738	25.69235	24.45764	24.55479	24.54769	24.51569	13	1486.8508	177.44	APLGTVYRELQKL	O14965	O14965	AURKA	Aurora kinase A
NaN	NaN	NaN	NaN	NaN	NaN	NaN	NaN	NaN	NaN	NaN	NaN	NaN	22.08719	23.45287	16	1797.9665	49.482	APLIIYHVIDANSPLY	Q14654-2;Q14654	Q14654-2	KCNJ11	ATP-sensitive inward rectifier potassium channel 11
NaN	NaN	NaN	NaN	23.23741	NaN	NaN	NaN	NaN	NaN	NaN	NaN	23.81675	23.67992	22.95395	16	1786.8712	60.434	APMYYRGAQAAIVVYD	P20339;P51148;P51148-2;P20339-2;P61020-2;P61020	P61020-2	RAB5A;RAB5C;RAB5B	Ras-related protein Rab-5A;Ras-related protein Rab-5C;Ras-related protein Rab-5B
23.44012	23.07527	22.81127	26.12171	25.98516	23.91488	23.92361	24.44348	24.43365	26.74253	26.61793	26.57802	26.40342	26.94682	27.1648	14	1549.8729	143.64	APNNFVLLAHIVSR	Q86VZ1	Q86VZ1	P2RY8	P2Y purinoceptor 8
NaN	NaN	NaN	26.05633	25.83157	23.79877	25.27384	24.49076	24.82692	25.39133	25.56072	25.49899	24.37822	24.69291	24.33108	17	1822.9876	85.163	APNVPHYAKNKAVGVMK	P53582	P53582	METAP1	Methionine aminopeptidase 1
NaN	NaN	NaN	23.95722	24.00316	22.95495	NaN	NaN	NaN	NaN	NaN	NaN	NaN	NaN	NaN	18	2001.0908	48.201	APPGRNPFVHELRLSALQ	Q8NF37	Q8NF37	LPCAT1	Lysophosphatidylcholine acyltransferase 1
NaN	NaN	NaN	25.05693	25.10901	24.22538	NaN	NaN	NaN	NaN	NaN	NaN	NaN	NaN	NaN	19	2129.1858	61.648	APPGRNPFVHELRLSALQK	Q8NF37	Q8NF37	LPCAT1	Lysophosphatidylcholine acyltransferase 1
NaN	NaN	NaN	22.51203	NaN	23.0482	NaN	NaN	NaN	NaN	NaN	NaN	NaN	NaN	NaN	15	1609.8464	138.63	APPGYNIAVKPDQIQ	P36383	P36383	GJC1	Gap junction gamma-1 protein
24.26757	24.34652	24.44733	NaN	NaN	NaN	26.16183	25.50319	25.62564	NaN	NaN	NaN	24.89023	25.21148	23.56848	20	1895.9014	145.71	APPHQEGEPGAGVTPASTPP	Q96G27	Q96G27	WBP1	WW domain-binding protein 1
NaN	NaN	NaN	NaN	NaN	NaN	24.71743	24.57756	24.53677	NaN	NaN	NaN	23.51388	23.99602	23.39663	21	1982.9334	78.674	APPHQEGEPGAGVTPASTPPS	Q96G27	Q96G27	WBP1	WW domain-binding protein 1
NaN	NaN	NaN	24.07725	24.67336	22.94006	23.52886	23.57173	23.35528	24.75369	24.84048	24.51893	23.61324	23.72401	24.21201	13	1539.9025	86.756	APPKILVERYLIE	P53990-2;P53990;P53990-4;P53990-5;P53990-3;P53990-6	P53990-2	IST1	IST1 homolog
NaN	NaN	NaN	26.52794	26.69139	24.10045	NaN	NaN	NaN	26.28725	28.15528	25.73146	26.62087	27.90012	27.06589	16	1852.1186	83.37	APPKILVERYLIEIAK	P53990-2;P53990;P53990-4;P53990-5;P53990-3;P53990-6	P53990-2	IST1	IST1 homolog
NaN	NaN	NaN	25.15935	25.89356	22.09893	NaN	NaN	NaN	23.40289	24.93854	NaN	25.58021	26.22429	25.78544	17	1966.1615	91.657	APPKILVERYLIEIAKN	P53990-2;P53990;P53990-4;P53990-5;P53990-3;P53990-6	P53990-2	IST1	IST1 homolog
NaN	NaN	NaN	21.87444	21.37119	24.53688	NaN	NaN	NaN	NaN	22.63427	22.70276	NaN	NaN	NaN	16	1711.0509	60.474	APPKPEPKPKKAPAKK	P05204	P05204	HMGN2	Non-histone chromosomal protein HMG-17
NaN	NaN	NaN	NaN	NaN	NaN	NaN	NaN	NaN	NaN	NaN	NaN	NaN	22.39765	23.33238	16	1529.9154	67.964	APPPVVGAKRLAARAG	Q14596-2;Q14596	Q14596-2	NBR1	Next to BRCA1 gene 1 protein
24.44253	23.02042	NaN	28.00244	27.85786	24.01163	26.21037	26.2617	26.26101	28.18702	27.74246	28.03339	25.86799	26.12133	26.47116	19	2191.1057	117.37	APPQYVLPTYEMAVKMPEK	Q15012	Q15012	LAPTM4A	Lysosomal-associated transmembrane protein 4A
NaN	NaN	NaN	26.18035	26.89018	24.42342	25.33756	25.23158	24.46114	27.00528	26.50913	26.91171	25.06464	25.95742	25.29495	24	2708.3594	88.504	APPQYVLPTYEMAVKMPEKEPPPP	Q15012	Q15012	LAPTM4A	Lysosomal-associated transmembrane protein 4A
NaN	NaN	NaN	24.42085	24.69131	21.63702	NaN	NaN	NaN	NaN	NaN	NaN	23.46961	24.25357	23.634	25	2871.4227	71.052	APPQYVLPTYEMAVKMPEKEPPPPY	Q15012	Q15012	LAPTM4A	Lysosomal-associated transmembrane protein 4A
NaN	NaN	NaN	23.8227	24.06833	22.59883	NaN	NaN	NaN	NaN	NaN	NaN	23.76971	22.83262	NaN	17	1894.0173	53.168	APPRTQFSGLRRDLPPS	O00754;O00754-2	O00754	MAN2B1	Lysosomal alpha-mannosidase;Lysosomal alpha-mannosidase A peptide;Lysosomal alpha-mannosidase B peptide;Lysosomal alpha-mannosidase C peptide;Lysosomal alpha-mannosidase D peptide;Lysosomal alpha-mannosidase E peptide
NaN	NaN	NaN	23.66112	23.48148	22.42263	NaN	NaN	NaN	NaN	NaN	NaN	22.05026	22.88855	23.0148	16	1679.8479	158.25	APPSLEQNQAEKALAN	P16471-2;P16471	P16471-2	PRLR	Prolactin receptor
24.10509	23.59548	23.88288	NaN	NaN	NaN	25.79558	24.9285	24.36386	24.65316	24.52163	24.74919	24.89115	24.65769	24.60558	18	1592.8675	167.09	APPVPPVKPGAGAANPGP	P78325	P78325	ADAM8	Disintegrin and metalloproteinase domain-containing protein 8
22.76154	22.89591	23.13924	NaN	NaN	NaN	24.89027	23.44291	24.28757	NaN	NaN	NaN	NaN	23.94011	NaN	19	1663.9046	134.57	APPVPPVKPGAGAANPGPA	P78325	P78325	ADAM8	Disintegrin and metalloproteinase domain-containing protein 8
26.35404	24.81792	26.50177	24.3997	24.74114	23.0522	28.70127	28.0427	27.83467	NaN	NaN	NaN	25.37657	25.41251	25.02229	20	1792.9472	170.66	APPVPPVKPGAGAANPGPAE	P78325	P78325	ADAM8	Disintegrin and metalloproteinase domain-containing protein 8
NaN	NaN	NaN	22.4712	22.87038	NaN	NaN	NaN	NaN	NaN	NaN	NaN	NaN	NaN	NaN	18	1986.0898	68.944	APPVRHLIATQLLSNLED	P48960-2;P48960-3;P48960	P48960-2	CD97	CD97 antigen;CD97 antigen subunit alpha;CD97 antigen subunit beta
NaN	NaN	NaN	26.36143	26.64444	25.32817	24.77836	23.68346	23.55871	26.29248	25.93751	26.10444	26.21106	25.88518	25.92961	14	1686.8842	123.28	APQLYVLYEKGRNH	Q99519	Q99519	NEU1	Sialidase-1
NaN	NaN	NaN	27.68979	27.42238	25.64845	NaN	NaN	NaN	27.79421	27.51676	27.54473	26.07083	25.42101	27.14705	16	1950.9952	101.53	APQLYVLYEKGRNHYT	Q99519	Q99519	NEU1	Sialidase-1
23.21442	22.83692	22.14457	27.75977	27.58434	26.04425	26.22124	25.44047	25.18355	27.12149	26.78631	26.75009	24.58308	26.55123	24.64014	17	2080.0378	121.82	APQLYVLYEKGRNHYTE	Q99519	Q99519	NEU1	Sialidase-1
NaN	NaN	NaN	26.4081	26.46618	24.93979	NaN	NaN	NaN	NaN	NaN	NaN	NaN	NaN	NaN	18	2167.0698	98.796	APQLYVLYEKGRNHYTES	Q99519	Q99519	NEU1	Sialidase-1
NaN	NaN	NaN	NaN	NaN	NaN	NaN	NaN	NaN	26.37113	26.22198	26.40753	NaN	NaN	NaN	17	1856.9356	62.237	APQPGKYVICVRFGGEH	P21333-2;P21333	P21333-2	FLNA	Filamin-A
NaN	NaN	NaN	21.92111	23.37901	21.0592	NaN	NaN	NaN	NaN	NaN	NaN	NaN	NaN	NaN	14	1642.825	26.648	APQRQCTEVHLKSF	Q9UKV8-2;Q9UKV8	Q9UKV8-2	AGO2	Protein argonaute-2
NaN	NaN	NaN	NaN	NaN	23.97666	NaN	NaN	NaN	NaN	NaN	NaN	NaN	NaN	NaN	12	1340.6837	51.875	APQYHEIGRSIA	Q9Y6M7-6;Q9Y6M7-13;Q9Y6M7-8;Q9Y6M7-7;Q9Y6M7-11;Q9Y6M7-14;Q9Y6M7-10;Q9Y6M7-2;Q9Y6M7-9;Q9Y6M7-12;Q9Y6M7;Q9Y6M7-5;Q9Y6M7-4;Q9Y6M7-3	Q9Y6M7-6	SLC4A7	Sodium bicarbonate cotransporter 3
24.3317	24.47023	24.07529	28.06697	28.00121	26.54593	26.94011	26.46976	26.70715	27.53193	27.1037	27.65874	23.13488	23.53884	23.77987	13	1441.7314	164.9	APQYHEIGRSIAT	Q9Y6M7-6;Q9Y6M7-13;Q9Y6M7-8;Q9Y6M7-7;Q9Y6M7-11;Q9Y6M7-14;Q9Y6M7-10;Q9Y6M7-2;Q9Y6M7-9;Q9Y6M7-12;Q9Y6M7;Q9Y6M7-5;Q9Y6M7-4;Q9Y6M7-3	Q9Y6M7-6	SLC4A7	Sodium bicarbonate cotransporter 3
NaN	NaN	NaN	26.83449	26.84074	24.96733	25.6872	24.63434	24.5998	26.24838	25.82318	26.3966	NaN	NaN	NaN	14	1554.8154	151.26	APQYHEIGRSIATL	Q9Y6M7-6;Q9Y6M7-13;Q9Y6M7-8;Q9Y6M7-7;Q9Y6M7-11;Q9Y6M7-14;Q9Y6M7-10;Q9Y6M7-2;Q9Y6M7-9;Q9Y6M7-12;Q9Y6M7;Q9Y6M7-5;Q9Y6M7-4;Q9Y6M7-3	Q9Y6M7-6	SLC4A7	Sodium bicarbonate cotransporter 3
NaN	NaN	NaN	25.72065	25.66088	24.25947	NaN	23.74324	NaN	24.98351	23.87502	24.71476	24.17486	24.77786	24.48075	18	2006.0922	119.51	APREALRFHAEAKGAQVR	Q96EH8	Q96EH8	NEURL3	E3 ubiquitin-protein ligase NEURL3
NaN	NaN	NaN	25.60266	25.76106	NaN	NaN	NaN	NaN	NaN	NaN	NaN	NaN	NaN	NaN	15	1616.8635	69.729	APRLLIYDASNRATG	A0A0A0MRZ8;P04433	A0A0A0MRZ8	IGKV3D-11	Ig kappa chain V-III region VG
NaN	NaN	NaN	NaN	24.65185	22.75648	NaN	NaN	NaN	24.44651	24.32279	24.61986	24.47822	24.85119	23.70366	14	1714.909	71.176	APRYQHMGRVLLFQ	P20701-3;P20701;P20701-2	P20701-3	ITGAL	Integrin alpha-L
NaN	NaN	NaN	NaN	NaN	NaN	NaN	NaN	NaN	24.44316	24.0676	24.10566	NaN	NaN	NaN	16	1941.0043	67.964	APRYQHMGRVLLFQEP	P20701-3;P20701;P20701-2	P20701-3	ITGAL	Integrin alpha-L
NaN	NaN	NaN	22.27276	25.19652	22.9767	NaN	NaN	NaN	NaN	NaN	NaN	23.41132	NaN	23.81744	17	2069.0629	73.022	APRYQHMGRVLLFQEPQ	P20701-3;P20701;P20701-2	P20701-3	ITGAL	Integrin alpha-L
NaN	NaN	NaN	NaN	NaN	NaN	NaN	NaN	NaN	NaN	NaN	NaN	NaN	24.54245	24.19099	19	2126.9943	61.102	APSEERVYMVGKANSVFED	O75787	O75787	ATP6AP2	Renin receptor
NaN	NaN	NaN	22.9298	23.79094	NaN	NaN	NaN	NaN	NaN	NaN	NaN	NaN	23.50397	22.36792	20	2240.0783	106.44	APSEERVYMVGKANSVFEDL	O75787	O75787	ATP6AP2	Renin receptor
NaN	NaN	NaN	NaN	NaN	NaN	NaN	NaN	NaN	NaN	NaN	NaN	NaN	24.29831	23.35595	21	2327.1104	57.045	APSEERVYMVGKANSVFEDLS	O75787	O75787	ATP6AP2	Renin receptor
NaN	NaN	NaN	NaN	NaN	NaN	NaN	24.05209	23.77676	NaN	NaN	NaN	NaN	NaN	NaN	21	1998.0746	137.05	APSGPSGTLKAGKATKVGKDE	Q16658	Q16658	FSCN1	Fascin
NaN	NaN	NaN	23.84776	24.4424	NaN	22.81415	23.54498	22.99002	24.09168	24.47871	24.45782	NaN	21.97432	21.83403	14	1306.6187	124.12	APSGSSGGICEKSK	O14672;O14672-2	O14672	ADAM10	Disintegrin and metalloproteinase domain-containing protein 10
NaN	NaN	NaN	24.13923	25.63337	NaN	NaN	NaN	NaN	NaN	NaN	NaN	NaN	NaN	NaN	19	2197.1062	103.66	APSIPKENFSCLTRLDHNR	P40925-2;P40925;P40925-3	P40925-2	MDH1	Malate dehydrogenase, cytoplasmic
NaN	NaN	NaN	25.87002	27.45756	24.61796	NaN	NaN	NaN	28.63243	27.7775	28.1398	NaN	NaN	NaN	20	2268.1433	109.72	APSIPKENFSCLTRLDHNRA	P40925-2;P40925;P40925-3	P40925-2	MDH1	Malate dehydrogenase, cytoplasmic
NaN	NaN	NaN	24.77389	26.53478	22.36027	NaN	NaN	NaN	NaN	NaN	NaN	NaN	NaN	NaN	21	2396.2383	88.548	APSIPKENFSCLTRLDHNRAK	P40925-2;P40925;P40925-3	P40925-2	MDH1	Malate dehydrogenase, cytoplasmic
21.92528	22.25266	NaN	22.3517	22.29261	21.29058	23.97649	23.62076	23.90601	NaN	NaN	NaN	23.27299	23.17862	23.06278	14	1344.6634	106.58	APSKEASTEAGRAA	Q9BUJ0	Q9BUJ0	ABHD14A	Alpha/beta hydrolase domain-containing protein 14A
23.23036	22.30349	22.59047	NaN	NaN	NaN	25.43116	24.20157	23.47939	NaN	NaN	NaN	22.70265	23.08657	NaN	24	2391.1899	74.048	APSPPPPYPVTPGYPEPALHPGPG	Q9NRY6	Q9NRY6	PLSCR3	Phospholipid scramblase 3
NaN	NaN	NaN	NaN	NaN	NaN	NaN	NaN	NaN	21.30279	22.08027	21.57344	NaN	NaN	NaN	15	1617.7675	71.555	APSQFVDVDTLPSWG	Q9NXN4-2;Q9NXN4	Q9NXN4-2	GDAP2	Ganglioside-induced differentiation-associated protein 2
NaN	NaN	NaN	24.94503	24.74468	NaN	NaN	NaN	NaN	NaN	NaN	NaN	NaN	23.33688	23.47259	18	1941.0684	144.73	APSQPPATYSLVNKVKNK	Q6UWF3-3;Q6UWF3	Q6UWF3-3	SCIMP	SLP adapter and CSK-interacting membrane protein
NaN	NaN	NaN	26.88332	26.56433	25.85776	25.08152	24.72208	24.94096	26.82687	26.63353	26.99927	25.82471	25.99159	25.88075	19	2069.1633	127.22	APSQPPATYSLVNKVKNKK	Q6UWF3-3;Q6UWF3	Q6UWF3-3	SCIMP	SLP adapter and CSK-interacting membrane protein
26.88367	26.90334	26.2173	30.51381	30.44737	29.26526	25.94985	28.39133	28.58699	29.392	29.82525	29.93705	28.79579	28.82223	28.82314	20	2170.211	102.98	APSQPPATYSLVNKVKNKKT	Q6UWF3-3;Q6UWF3	Q6UWF3-3	SCIMP	SLP adapter and CSK-interacting membrane protein
NaN	NaN	NaN	NaN	NaN	NaN	23.99455	NaN	NaN	NaN	NaN	NaN	22.88496	22.65112	22.4836	15	1290.6416	125.72	APSSKSTSGGTAALG	P01857	P01857	IGHG1	Ig gamma-1 chain C region
NaN	NaN	NaN	26.19492	NaN	24.55339	NaN	NaN	NaN	NaN	NaN	NaN	NaN	NaN	NaN	12	1386.8136	61.435	APTHFLVIPKKH	P49773	P49773	HINT1	Histidine triad nucleotide-binding protein 1
NaN	NaN	NaN	26.67182	26.64279	25.58365	NaN	NaN	NaN	NaN	NaN	NaN	NaN	25.24114	25.50619	13	1499.8977	95.498	APTHFLVIPKKHI	P49773	P49773	HINT1	Histidine triad nucleotide-binding protein 1
NaN	NaN	NaN	NaN	NaN	NaN	NaN	NaN	NaN	NaN	NaN	NaN	23.07455	22.92064	23.56349	14	1586.9297	56.29	APTHFLVIPKKHIS	P49773	P49773	HINT1	Histidine triad nucleotide-binding protein 1
NaN	NaN	NaN	26.78619	26.78768	25.1106	NaN	NaN	NaN	NaN	NaN	NaN	NaN	NaN	NaN	15	1714.9883	85.469	APTHFLVIPKKHISQ	P49773	P49773	HINT1	Histidine triad nucleotide-binding protein 1
23.07581	24.51033	24.42892	29.05181	28.99731	27.6766	27.87684	27.0056	27.31173	26.87408	26.35906	26.7278	26.17819	26.41064	26.90162	14	1538.9184	116.55	APTIVKVFKQPSKP	Q13740-2;Q13740	Q13740-2	ALCAM	CD166 antigen
NaN	NaN	NaN	25.41622	25.75786	21.91287	NaN	NaN	NaN	NaN	NaN	NaN	NaN	NaN	NaN	15	1667.961	77.562	APTIVKVFKQPSKPE	Q13740-2;Q13740	Q13740-2	ALCAM	CD166 antigen
NaN	NaN	NaN	NaN	NaN	NaN	24.32492	23.2265	23.42637	NaN	NaN	NaN	23.39323	23.50676	23.1419	11	1158.6509	66.55	APTPARPVLTH	Q9HAB3	Q9HAB3	SLC52A2	Solute carrier family 52, riboflavin transporter, member 2
NaN	NaN	NaN	NaN	NaN	NaN	NaN	NaN	22.05798	NaN	NaN	NaN	NaN	NaN	NaN	19	1752.8795	66.289	APTPSPAARGAPPGSPEPP	Q9Y4B5	Q9Y4B5	MTCL1	Microtubule cross-linking factor 1
NaN	NaN	NaN	NaN	NaN	NaN	NaN	NaN	NaN	NaN	NaN	NaN	21.35832	20.64465	20.35456	13	1232.5885	55.721	APTSGTSAKTPSE	P51659-3;P51659;P51659-2	P51659-3	HSD17B4	Peroxisomal multifunctional enzyme type 2;(3R)-hydroxyacyl-CoA dehydrogenase;Enoyl-CoA hydratase 2
NaN	NaN	NaN	NaN	NaN	NaN	NaN	NaN	NaN	NaN	NaN	NaN	21.69893	21.43578	21.68483	14	1289.6099	120.06	APTSGTSAKTPSEG	P51659-3;P51659;P51659-2	P51659-3	HSD17B4	Peroxisomal multifunctional enzyme type 2;(3R)-hydroxyacyl-CoA dehydrogenase;Enoyl-CoA hydratase 2
NaN	NaN	NaN	25.46908	25.31945	24.18389	NaN	NaN	NaN	24.82833	24.83706	24.83952	23.96058	24.17173	24.63821	18	1792.9207	85.469	APTTAYKKTTPIEAASSG	P14317	P14317	HCLS1	Hematopoietic lineage cell-specific protein
NaN	NaN	NaN	23.74283	NaN	NaN	NaN	NaN	NaN	NaN	NaN	NaN	NaN	NaN	NaN	16	1563.8773	69.721	APVAGQLHSVAFLALA	Q9HAB3	Q9HAB3	SLC52A2	Solute carrier family 52, riboflavin transporter, member 2
NaN	NaN	NaN	NaN	NaN	NaN	NaN	NaN	NaN	21.61693	22.01944	22.02327	NaN	NaN	NaN	15	1607.8195	136.63	APVEVESFLVHPGDL	P11362-20;P11362-7;P11362-2;P11362-19;P11362;P11362-21;P11362-9;P11362-8;P11362-15	P11362-20	FGFR1	Fibroblast growth factor receptor 1
NaN	NaN	NaN	24.36886	24.61969	23.28856	NaN	NaN	NaN	NaN	24.53706	24.565	NaN	NaN	NaN	15	1610.8893	76.391	APVINHVARYASSVK	Q86YQ8;Q86YQ8-2	Q86YQ8	CPNE8	Copine-8
NaN	NaN	NaN	23.90104	23.79778	22.79891	NaN	NaN	NaN	NaN	NaN	NaN	NaN	NaN	NaN	15	1743.0043	51.771	APVKSFLRVDKEKVQ	Q16842	Q16842	ST3GAL2	CMP-N-acetylneuraminate-beta-galactosamide-alpha-2,3-sialyltransferase 2
NaN	NaN	NaN	22.56953	NaN	20.17158	NaN	NaN	NaN	21.97607	22.00484	22.47996	23.35097	24.77686	23.00098	15	1604.8351	111.86	APVPAFEGRSFLAFP	O00468-6;O00468-3;O00468-5;O00468-4;O00468-7;O00468;O00468-2	O00468-6	AGRN	Agrin;Agrin N-terminal 110 kDa subunit;Agrin C-terminal 110 kDa subunit;Agrin C-terminal 90 kDa fragment;Agrin C-terminal 22 kDa fragment
24.38034	22.8452	23.48124	28.1716	28.12657	24.97836	24.72697	25.04864	NaN	26.8962	27.22297	27.23059	27.71378	NaN	28.90265	16	1705.8828	144.1	APVPAFEGRSFLAFPT	O00468-6;O00468-3;O00468-5;O00468-4;O00468-7;O00468;O00468-2	O00468-6	AGRN	Agrin;Agrin N-terminal 110 kDa subunit;Agrin C-terminal 110 kDa subunit;Agrin C-terminal 90 kDa fragment;Agrin C-terminal 22 kDa fragment
NaN	NaN	NaN	26.95294	27.2116	23.77525	22.36629	24.23878	23.80243	25.2913	24.95912	25.01031	26.92796	27.62094	27.22995	18	1975.068	130.39	APVPAFEGRSFLAFPTLR	O00468-6;O00468-3;O00468-5;O00468-4;O00468-7;O00468;O00468-2	O00468-6	AGRN	Agrin;Agrin N-terminal 110 kDa subunit;Agrin C-terminal 110 kDa subunit;Agrin C-terminal 90 kDa fragment;Agrin C-terminal 22 kDa fragment
NaN	NaN	NaN	27.59974	29.41724	26.84542	NaN	NaN	NaN	29.05561	28.50472	28.84969	28.36915	29.80181	28.84458	21	2346.2273	108.39	APVPAFEGRSFLAFPTLRAYH	O00468-6;O00468-3;O00468-5;O00468-4;O00468-7;O00468;O00468-2	O00468-6	AGRN	Agrin;Agrin N-terminal 110 kDa subunit;Agrin C-terminal 110 kDa subunit;Agrin C-terminal 90 kDa fragment;Agrin C-terminal 22 kDa fragment
NaN	NaN	NaN	29.07821	29.646	26.17491	NaN	NaN	NaN	28.67071	28.54237	28.6422	29.18075	29.42728	29.477	22	2447.275	130.49	APVPAFEGRSFLAFPTLRAYHT	O00468-6;O00468-3;O00468-5;O00468-4;O00468-7;O00468;O00468-2	O00468-6	AGRN	Agrin;Agrin N-terminal 110 kDa subunit;Agrin C-terminal 110 kDa subunit;Agrin C-terminal 90 kDa fragment;Agrin C-terminal 22 kDa fragment
NaN	NaN	NaN	28.9488	29.3834	24.58801	NaN	NaN	NaN	27.61625	27.51781	27.53356	30.06574	29.89618	29.23556	23	2560.3591	105.06	APVPAFEGRSFLAFPTLRAYHTL	O00468-6;O00468-3;O00468-5;O00468-4;O00468-7;O00468;O00468-2	O00468-6	AGRN	Agrin;Agrin N-terminal 110 kDa subunit;Agrin C-terminal 110 kDa subunit;Agrin C-terminal 90 kDa fragment;Agrin C-terminal 22 kDa fragment
NaN	NaN	NaN	27.42374	27.49686	23.07326	NaN	NaN	NaN	26.65198	25.36269	26.87385	26.31332	26.11094	26.08986	24	2716.4602	120.33	APVPAFEGRSFLAFPTLRAYHTLR	O00468-6;O00468-3;O00468-5;O00468-4;O00468-7;O00468;O00468-2	O00468-6	AGRN	Agrin;Agrin N-terminal 110 kDa subunit;Agrin C-terminal 110 kDa subunit;Agrin C-terminal 90 kDa fragment;Agrin C-terminal 22 kDa fragment
NaN	NaN	NaN	22.93959	NaN	21.47788	NaN	NaN	NaN	NaN	NaN	NaN	NaN	NaN	NaN	12	1449.7589	103.44	APWRKADKERHG	Q92608	Q92608	DOCK2	Dedicator of cytokinesis protein 2
NaN	NaN	NaN	23.30536	23.52815	NaN	NaN	NaN	NaN	NaN	NaN	NaN	NaN	NaN	NaN	13	1550.7518	121.9	APWYLNRISYGPD	P06865	P06865	HEXA	Beta-hexosaminidase subunit alpha
NaN	NaN	NaN	24.45268	24.65551	22.27827	NaN	NaN	NaN	NaN	NaN	NaN	NaN	NaN	NaN	15	1864.9261	76.01	APWYLNRISYGPDWK	P06865	P06865	HEXA	Beta-hexosaminidase subunit alpha
NaN	NaN	NaN	NaN	NaN	NaN	NaN	NaN	NaN	NaN	NaN	NaN	22.77712	22.888	NaN	9	957.46683	61.999	AQAASQHVF	Q9NQT4	Q9NQT4	EXOSC5	Exosome complex component RRP46
24.21638	23.88874	23.98268	NaN	NaN	NaN	24.24648	25.11339	24.48388	25.53169	25.13567	25.45387	25.88036	25.99725	25.31952	9	999.51378	120.46	AQAFIHNSL	Q9UMY1	Q9UMY1	NOL7	Nucleolar protein 7
23.6468	22.68284	22.95355	NaN	NaN	NaN	22.96395	23.93003	23.05806	NaN	NaN	NaN	24.38851	24.7902	24.48867	10	1187.536	88.948	AQAGWLQHDY	O95864-3;O95864;O95864-4;O95864-2	O95864-3	FADS2	Fatty acid desaturase 2
NaN	NaN	NaN	NaN	NaN	NaN	NaN	NaN	NaN	NaN	NaN	NaN	21.61446	21.50048	21.81127	13	1266.6204	61.65	AQAQSGTGKTATF	P60842-2;P60842;Q14240;Q14240-2	P60842-2	EIF4A1;EIF4A2	Eukaryotic initiation factor 4A-I;Eukaryotic initiation factor 4A-II;Eukaryotic initiation factor 4A-II, N-terminally processed
23.49399	23.01959	23.49436	NaN	NaN	NaN	NaN	NaN	NaN	NaN	NaN	NaN	25.00967	NaN	NaN	9	1072.5189	76.774	AQDEHLITF	O75643	O75643	SNRNP200	U5 small nuclear ribonucleoprotein 200 kDa helicase
24.68148	23.57392	22.95755	NaN	NaN	NaN	22.77762	23.855	22.74464	26.13493	23.67788	24.65485	23.89403	24.41073	24.82634	9	1070.576	106.36	AQFEHTILL	P50579-3;P50579-2;P50579	P50579-3	METAP2	Methionine aminopeptidase 2
NaN	NaN	NaN	NaN	NaN	NaN	NaN	NaN	NaN	24.94985	25.10498	25.07014	NaN	NaN	NaN	9	1126.6023	48.423	AQFETKKLY	O60613-2;O60613	O60613-2	15-Sep	15 kDa selenoprotein
NaN	NaN	NaN	NaN	NaN	NaN	NaN	NaN	NaN	NaN	NaN	NaN	22.4764	22.73622	22.48478	9	1044.4876	73.26	AQFKTSNSY	Q9P2Q2	Q9P2Q2	FRMD4A	FERM domain-containing protein 4A
NaN	NaN	NaN	28.69528	29.18104	27.6114	26.58118	26.58075	26.78694	28.93317	28.35102	28.59285	27.13663	27.68759	27.76427	12	1588.9024	214.96	AQFMWIIRKRIQ	P60520	P60520	GABARAPL2	Gamma-aminobutyric acid receptor-associated protein-like 2
NaN	NaN	NaN	23.60818	23.52061	NaN	NaN	NaN	NaN	NaN	NaN	NaN	NaN	NaN	NaN	14	1799.0392	86.114	AQFMWIIRKRIQLP	P60520	P60520	GABARAPL2	Gamma-aminobutyric acid receptor-associated protein-like 2
22.96735	22.54191	23.76	29.43831	29.35716	26.15227	23.95908	25.54283	25.3455	28.33249	28.93052	28.5333	26.77266	27.33134	26.81714	15	1886.0713	150.09	AQFMWIIRKRIQLPS	P60520	P60520	GABARAPL2	Gamma-aminobutyric acid receptor-associated protein-like 2
NaN	NaN	NaN	23.92361	23.97395	NaN	NaN	NaN	NaN	NaN	NaN	NaN	NaN	NaN	NaN	16	2015.1139	68.944	AQFMWIIRKRIQLPSE	P60520	P60520	GABARAPL2	Gamma-aminobutyric acid receptor-associated protein-like 2
NaN	NaN	NaN	22.07953	25.37815	22.41545	NaN	NaN	NaN	NaN	NaN	NaN	NaN	NaN	NaN	17	2143.2088	65.477	AQFMWIIRKRIQLPSEK	P60520	P60520	GABARAPL2	Gamma-aminobutyric acid receptor-associated protein-like 2
NaN	22.93988	22.69077	NaN	NaN	NaN	24.43141	23.68292	23.64185	NaN	NaN	NaN	22.98886	23.50809	23.40587	13	1240.6776	98.353	AQGALANIAVDKA	P01903	P01903	HLA-DRA	HLA class II histocompatibility antigen, DR alpha chain
NaN	NaN	NaN	25.4675	25.62998	23.88455	NaN	NaN	NaN	NaN	NaN	NaN	NaN	NaN	NaN	16	1596.8471	146.5	AQGALANIAVDKANLE	P01903	P01903	HLA-DRA	HLA class II histocompatibility antigen, DR alpha chain
NaN	NaN	NaN	23.25168	23.71293	22.61526	NaN	NaN	NaN	NaN	NaN	NaN	23.30452	23.8931	24.26127	13	1484.8576	145.91	AQGVFQILIRNRA	P46531	P46531	NOTCH1	Neurogenic locus notch homolog protein 1;Notch 1 extracellular truncation;Notch 1 intracellular domain
NaN	NaN	NaN	NaN	NaN	NaN	23.13289	22.38369	22.21644	NaN	NaN	NaN	24.2	24.66373	24.71392	14	1585.9053	104.24	AQGVFQILIRNRAT	P46531	P46531	NOTCH1	Neurogenic locus notch homolog protein 1;Notch 1 extracellular truncation;Notch 1 intracellular domain
25.1149	24.13571	24.97518	28.59665	28.53126	26.55552	25.04135	25.88728	25.18086	28.49956	28.78375	28.54064	28.07408	28.60587	28.45756	15	1700.9322	150.09	AQGVFQILIRNRATD	P46531	P46531	NOTCH1	Neurogenic locus notch homolog protein 1;Notch 1 extracellular truncation;Notch 1 intracellular domain
NaN	NaN	NaN	25.67409	25.04272	NaN	NaN	NaN	NaN	24.08375	24.3761	24.51008	24.6058	26.42499	25.2081	16	1814.0163	99.481	AQGVFQILIRNRATDL	P46531	P46531	NOTCH1	Neurogenic locus notch homolog protein 1;Notch 1 extracellular truncation;Notch 1 intracellular domain
22.67883	22.08845	22.84265	27.7166	28.02115	24.90104	NaN	NaN	NaN	25.07496	26.10536	25.70258	26.41159	27.4516	26.03166	17	1929.0432	103.01	AQGVFQILIRNRATDLD	P46531	P46531	NOTCH1	Neurogenic locus notch homolog protein 1;Notch 1 extracellular truncation;Notch 1 intracellular domain
NaN	NaN	NaN	24.31693	24.24285	23.06797	NaN	NaN	NaN	NaN	NaN	NaN	23.94065	24.04377	23.97937	15	1540.8322	87.447	AQHALTSVSRGSSLK	P61073;P61073-2	P61073	CXCR4	C-X-C chemokine receptor type 4
NaN	NaN	NaN	NaN	NaN	NaN	NaN	NaN	NaN	NaN	NaN	NaN	21.72991	21.74952	21.57251	10	1245.5262	77.732	AQHEDQVEQY	P02545-2;P02545-6;P02545-3;P02545;P02545-5;P02545-4	P02545-2	LMNA	Prelamin-A/C;Lamin-A/C
21.80341	22.3652	22.65091	NaN	NaN	NaN	NaN	NaN	NaN	NaN	NaN	NaN	23.93544	24.01188	23.98928	9	1025.5407	63.816	AQHPSALRF	Q6PJG6-2;Q6PJG6	Q6PJG6-2	BRAT1	BRCA1-associated ATM activator 1
NaN	NaN	NaN	NaN	NaN	22.24144	NaN	NaN	NaN	NaN	NaN	NaN	NaN	NaN	NaN	13	1542.9107	60.157	AQIFRVNLRTLRG	P13747	P13747	HLA-E	HLA class I histocompatibility antigen, alpha chain E
NaN	22.24258	22.7302	NaN	NaN	NaN	NaN	NaN	NaN	NaN	NaN	NaN	22.84397	23.69179	23.29221	9	972.50288	89.673	AQIGSYVHV	Q9BTE1-2;Q9BTE1	Q9BTE1-2	DCTN5	Dynactin subunit 5
NaN	NaN	NaN	NaN	NaN	NaN	NaN	NaN	NaN	NaN	NaN	NaN	22.50782	23.14353	NaN	9	1059.5634	83.206	AQIKEMVEL	P55072	P55072	VCP	Transitional endoplasmic reticulum ATPase
21.25425	NaN	NaN	NaN	NaN	NaN	NaN	NaN	NaN	NaN	NaN	NaN	NaN	NaN	NaN	9	1096.5917	79.451	AQIKFLNTY	Q8ND90	Q8ND90	PNMA1	Paraneoplastic antigen Ma1
NaN	NaN	23.48296	27.79104	27.34511	26.30285	25.88131	26.34917	25.92846	26.76383	26.75506	27.1333	26.80415	26.56503	26.2648	18	2149.1505	185.09	AQITKRKWEAAHVAEQQR	P05534	P05534	HLA-A	HLA class I histocompatibility antigen, A-24 alpha chain
NaN	NaN	NaN	27.63838	27.37202	26.30821	26.07347	25.72362	25.59827	27.11625	26.93461	27.12967	25.63937	26.14979	25.77213	20	2383.2509	135.04	AQITKRKWEAAHVAEQQRAY	P05534	P05534	HLA-A	HLA class I histocompatibility antigen, A-24 alpha chain
NaN	NaN	NaN	27.64877	27.41716	25.84817	NaN	NaN	NaN	26.00153	26.07161	26.43051	25.68357	26.29632	25.10382	18	2183.1559	123.4	AQITQRKWEAAREAEQLR	P04222;P30488;P30487;P30462;P30490;P30498;P18464;P30493	P30493	HLA-C;HLA-B	HLA class I histocompatibility antigen, Cw-3 alpha chain;HLA class I histocompatibility antigen, B-50 alpha chain;HLA class I histocompatibility antigen, B-49 alpha chain;HLA class I histocompatibility antigen, B-14 alpha chain;HLA class I histocompatibility antigen, B-52 alpha chain;HLA class I histocompatibility antigen, B-78 alpha chain;HLA class I histocompatibility antigen, B-51 alpha chain;…
NaN	NaN	NaN	24.52474	24.07993	NaN	NaN	NaN	NaN	NaN	NaN	NaN	NaN	NaN	NaN	20	2417.2564	76.704	AQITQRKWEAAREAEQLRAY	P04222;P30488;P30487;P30462;P30490;P30498;P18464;P30493	P30493	HLA-C;HLA-B	HLA class I histocompatibility antigen, Cw-3 alpha chain;HLA class I histocompatibility antigen, B-50 alpha chain;HLA class I histocompatibility antigen, B-49 alpha chain;HLA class I histocompatibility antigen, B-14 alpha chain;HLA class I histocompatibility antigen, B-52 alpha chain;HLA class I histocompatibility antigen, B-78 alpha chain;HLA class I histocompatibility antigen, B-51 alpha chain;…
NaN	NaN	NaN	27.16164	26.70213	23.01978	25.06192	24.20814	24.47939	26.0625	25.75601	25.65237	NaN	24.81436	NaN	18	2256.1512	139.04	AQITQRKWEAAREAEQWR	P30464;P30484;P30508;Q29963	P30464	HLA-B;HLA-C	HLA class I histocompatibility antigen, B-15 alpha chain;HLA class I histocompatibility antigen, B-46 alpha chain;HLA class I histocompatibility antigen, Cw-12 alpha chain;HLA class I histocompatibility antigen, Cw-6 alpha chain
NaN	NaN	NaN	25.16461	24.9232	23.15122	NaN	NaN	NaN	24.8099	23.80223	24.43224	NaN	NaN	NaN	19	2327.1883	108.71	AQITQRKWEAAREAEQWRA	P30464;P30484;P30508;Q29963	P30464	HLA-B;HLA-C	HLA class I histocompatibility antigen, B-15 alpha chain;HLA class I histocompatibility antigen, B-46 alpha chain;HLA class I histocompatibility antigen, Cw-12 alpha chain;HLA class I histocompatibility antigen, Cw-6 alpha chain
NaN	NaN	NaN	25.3685	25.24492	23.37716	NaN	NaN	NaN	24.88985	24.53991	25.53424	NaN	NaN	NaN	20	2490.2516	168.09	AQITQRKWEAAREAEQWRAY	P30464;P30484;P30508;Q29963	P30464	HLA-B;HLA-C	HLA class I histocompatibility antigen, B-15 alpha chain;HLA class I histocompatibility antigen, B-46 alpha chain;HLA class I histocompatibility antigen, Cw-12 alpha chain;HLA class I histocompatibility antigen, Cw-6 alpha chain
NaN	NaN	NaN	NaN	NaN	NaN	NaN	NaN	NaN	NaN	NaN	NaN	NaN	22.8472	23.09015	9	931.5491	73.975	AQKIGIVGF	Q96DG6	Q96DG6	CMBL	Carboxymethylenebutenolidase homolog
NaN	NaN	NaN	NaN	NaN	NaN	NaN	NaN	NaN	NaN	NaN	NaN	21.68979	21.31379	21.45929	9	976.50117	54.157	AQKMQTVTA	O75293	O75293	GADD45B	Growth arrest and DNA damage-inducible protein GADD45 beta
23.46737	22.7455	22.59416	NaN	NaN	NaN	21.7907	23.53101	21.83807	NaN	NaN	NaN	NaN	NaN	NaN	9	1052.5767	88.029	AQKNHIPVF	P49366-2;P49366-3;P49366	P49366-2	DHPS	Deoxyhypusine synthase
NaN	NaN	NaN	NaN	NaN	NaN	NaN	NaN	NaN	NaN	NaN	NaN	23.75797	23.50106	23.21456	9	1060.5302	60.892	AQKSISQHY	Q8N7H5-3;Q8N7H5	Q8N7H5-3	PAF1	RNA polymerase II-associated factor 1 homolog
23.07135	23.13348	21.33129	NaN	NaN	NaN	NaN	NaN	NaN	NaN	NaN	NaN	NaN	NaN	NaN	9	1065.5893	79.116	AQKVIYTLM	Q08116	Q08116	RGS1	Regulator of G-protein signaling 1
NaN	NaN	NaN	NaN	NaN	NaN	NaN	NaN	NaN	NaN	NaN	NaN	23.47122	23.64339	23.64284	9	1076.5615	67.277	AQLRNLEAY	Q9NQ55-2;Q9NQ55;Q9NQ55-3	Q9NQ55-2	PPAN	Suppressor of SWI4 1 homolog
NaN	NaN	NaN	NaN	NaN	NaN	NaN	NaN	NaN	NaN	NaN	NaN	22.84986	23.9188	23.18383	17	1870.969	54.004	AQLSFYRVAGREFAVTG	Q9NXH8	Q9NXH8	TOR4A	Torsin-4A
NaN	25.26803	23.96385	NaN	NaN	NaN	24.12392	26.0514	NaN	26.2797	25.88542	25.84249	26.49605	26.30124	26.10677	9	1070.5621	148.98	AQNAVRLHY	P35222	P35222	CTNNB1	Catenin beta-1
NaN	NaN	NaN	25.28228	NaN	24.2228	NaN	NaN	NaN	NaN	NaN	NaN	NaN	NaN	NaN	17	1792.9584	57.525	AQPATFLARSPHVGVKD	P28799-3;P28799	P28799-3	GRN	Granulins;Acrogranin;Paragranulin;Granulin-1;Granulin-2;Granulin-3;Granulin-4;Granulin-5;Granulin-6;Granulin-7
NaN	NaN	NaN	NaN	NaN	NaN	NaN	NaN	NaN	NaN	NaN	NaN	22.27455	22.69345	22.47845	9	872.43922	56.091	AQPPVGAAY	Q96SN8-4;Q96SN8-2;Q96SN8	Q96SN8-4	CDK5RAP2	CDK5 regulatory subunit-associated protein 2
22.73645	NaN	NaN	NaN	NaN	NaN	22.07985	23.86872	22.83942	NaN	NaN	NaN	23.75949	24.66584	24.41519	9	1043.5798	140.98	AQQIQKVVM	P60842-2;P60842	P60842-2	EIF4A1	Eukaryotic initiation factor 4A-I
NaN	NaN	NaN	NaN	NaN	NaN	NaN	NaN	NaN	NaN	NaN	NaN	22.53893	22.50094	NaN	9	1049.5142	98.299	AQQKNLEGY	Q16181-2;Q16181	Q16181-2	7-Sep	Septin-7
NaN	NaN	NaN	23.94262	NaN	22.41916	NaN	NaN	NaN	NaN	NaN	NaN	NaN	NaN	NaN	15	1679.8314	65.704	AQRFHINLCSGNHIA	O00182-3;O00182-2;O00182-6;O00182	O00182-3	LGALS9	Galectin-9
NaN	NaN	NaN	NaN	NaN	NaN	NaN	NaN	NaN	25.20784	25.25126	25.1102	24.86041	24.54203	24.68769	9	1083.6513	76.478	AQRRLKAEL	Q13907;Q13907-2	Q13907	IDI1	Isopentenyl-diphosphate Delta-isomerase 1
NaN	NaN	NaN	23.73138	NaN	NaN	NaN	NaN	NaN	NaN	NaN	NaN	22.28184	23.10888	NaN	13	1258.5942	62.005	AQTAFSANPANPA	O00560-2;O00560;O00560-3	O00560-2	SDCBP	Syntenin-1
23.38811	23.2524	23.35595	25.55663	25.7177	24.47426	25.52919	25.05895	24.96155	25.9183	25.75098	25.5777	25.38007	25.67481	25.2434	14	1371.6783	177.57	AQTAFSANPANPAI	O00560-2;O00560;O00560-3	O00560-2	SDCBP	Syntenin-1
NaN	24.98672	25.13778	27.10819	27.15904	NaN	26.96763	26.57802	26.66899	27.54569	27.4056	27.30461	26.26096	27.03601	26.62923	15	1484.7623	202.56	AQTAFSANPANPAIL	O00560-2;O00560;O00560-3	O00560-2	SDCBP	Syntenin-1
23.01188	22.94808	23.17865	25.70469	25.58368	24.26528	25.31534	25.12704	24.80336	25.5195	25.27785	25.52498	24.21867	25.11148	24.97688	16	1571.7944	187.85	AQTAFSANPANPAILS	O00560-2;O00560;O00560-3	O00560-2	SDCBP	Syntenin-1
NaN	NaN	NaN	23.8321	23.62288	22.23617	NaN	NaN	NaN	NaN	NaN	NaN	21.8903	23.30536	22.89386	17	1700.837	187.85	AQTAFSANPANPAILSE	O00560-2;O00560;O00560-3	O00560-2	SDCBP	Syntenin-1
NaN	NaN	NaN	NaN	NaN	NaN	NaN	NaN	NaN	24.83567	25.11474	NaN	NaN	NaN	NaN	14	1764.0496	49.423	AQVFVRLRRHRAKQ	Q70J99;Q70J99-3	Q70J99	UNC13D	Protein unc-13 homolog D
NaN	NaN	NaN	NaN	NaN	NaN	NaN	NaN	NaN	NaN	NaN	NaN	23.7238	23.0776	23.26799	15	1835.0867	63.76	AQVFVRLRRHRAKQA	Q70J99	Q70J99	UNC13D	Protein unc-13 homolog D
NaN	NaN	NaN	26.31489	26.26587	NaN	24.62851	25.46656	24.74689	26.40772	26.68659	26.57816	25.5844	25.07561	25.162	16	1922.1187	74.789	AQVFVRLRRHRAKQAS	Q70J99	Q70J99	UNC13D	Protein unc-13 homolog D
NaN	NaN	NaN	NaN	24.92012	NaN	NaN	NaN	NaN	NaN	NaN	NaN	NaN	NaN	NaN	14	1531.832	60.563	AQVIALYPTLVECI	Q7Z3U7-3;Q7Z3U7-6;Q7Z3U7-5;Q7Z3U7	Q7Z3U7-3	MON2	Protein MON2 homolog
NaN	NaN	NaN	26.01154	26.0793	NaN	NaN	NaN	NaN	NaN	NaN	NaN	24.88521	24.7251	24.65682	17	1900.9279	50.305	AQVLNRLDGKPFDDADQ	Q9HCR9-4;Q9HCR9-3;Q9HCR9-2;Q9HCR9	Q9HCR9-4	PDE11A	Dual 3,5-cyclic-AMP and -GMP phosphodiesterase 11A
NaN	NaN	NaN	25.36149	24.6608	24.04268	NaN	NaN	NaN	24.55508	24.1879	24.36119	23.63001	23.00213	22.82137	16	2078.044	120.24	ARDMYAEERKRQQLER	Q86SQ9-3;Q86SQ9-4;Q86SQ9;Q86SQ9-2	Q86SQ9-3	DHDDS	Dehydrodolichyl diphosphate syntase complex subunit DHDDS
NaN	NaN	NaN	23.15606	22.56588	20.63094	NaN	NaN	NaN	NaN	NaN	NaN	NaN	NaN	NaN	17	2193.0709	60.528	ARDMYAEERKRQQLERD	Q86SQ9-3;Q86SQ9-4;Q86SQ9;Q86SQ9-2	Q86SQ9-3	DHDDS	Dehydrodolichyl diphosphate syntase complex subunit DHDDS
NaN	NaN	NaN	NaN	NaN	NaN	NaN	NaN	NaN	NaN	NaN	NaN	24.47649	NaN	NaN	16	1747.9217	77.562	ARDSLALARPKSSDVY	Q92673	Q92673	SORL1	Sortilin-related receptor
NaN	NaN	NaN	25.21342	24.70525	NaN	24.16622	21.38685	NaN	25.16312	25.42518	NaN	24.11981	24.61459	24.81875	15	1821.9737	86.497	AREEFRPTIYSNVIK	Q14344	Q14344	GNA13	Guanine nucleotide-binding protein subunit alpha-13
NaN	NaN	NaN	23.92976	23.93148	22.81392	NaN	NaN	NaN	NaN	NaN	NaN	NaN	NaN	NaN	16	1878.9952	86.497	AREEFRPTIYSNVIKG	Q14344	Q14344	GNA13	Guanine nucleotide-binding protein subunit alpha-13
NaN	NaN	NaN	23.78297	23.93166	22.00027	NaN	NaN	NaN	NaN	NaN	24.308	NaN	NaN	NaN	17	2010.0357	99.055	AREEFRPTIYSNVIKGM	Q14344	Q14344	GNA13	Guanine nucleotide-binding protein subunit alpha-13
NaN	NaN	NaN	26.0641	25.84326	24.28609	NaN	NaN	NaN	NaN	NaN	NaN	23.0723	22.69375	23.04358	14	1664.9508	80.312	ARFLTSMRRLSSIK	O75558	O75558	STX11	Syntaxin-11
NaN	NaN	NaN	28.83608	28.65523	27.71973	26.36413	25.78127	25.60099	28.66448	28.42854	28.60513	27.49129	27.91365	27.85174	15	1821.0519	157.35	ARFLTSMRRLSSIKR	O75558	O75558	STX11	Syntaxin-11
NaN	NaN	NaN	28.58248	28.40832	26.37239	26.78942	25.74016	25.56424	27.67983	27.60802	27.76787	26.25063	26.96499	27.03936	16	1936.0789	91.657	ARFLTSMRRLSSIKRD	O75558	O75558	STX11	Syntaxin-11
NaN	NaN	NaN	22.40665	22.45156	19.19249	NaN	NaN	NaN	NaN	NaN	NaN	NaN	NaN	NaN	13	1425.7801	61.532	ARGASRADEKPLR	Q92673	Q92673	SORL1	Sortilin-related receptor
NaN	NaN	NaN	24.51917	25.04531	23.22142	NaN	NaN	NaN	24.84824	NaN	24.65524	23.19459	24.08562	25.79566	15	1712.8594	67.416	ARGDFFRATSRLTTD	P02786	P02786	TFRC	Transferrin receptor protein 1;Transferrin receptor protein 1, serum form
NaN	NaN	NaN	29.07977	28.97254	26.48771	NaN	NaN	NaN	26.24454	26.87256	26.51564	27.05641	28.00115	27.5642	17	1916.9493	89.982	ARGDFFRATSRLTTDFG	P02786	P02786	TFRC	Transferrin receptor protein 1;Transferrin receptor protein 1, serum form
NaN	NaN	NaN	28.29408	28.12756	25.86356	NaN	NaN	NaN	24.8846	25.59329	24.98715	26.51901	27.12297	26.453	18	2030.9922	105.39	ARGDFFRATSRLTTDFGN	P02786	P02786	TFRC	Transferrin receptor protein 1;Transferrin receptor protein 1, serum form
NaN	NaN	NaN	24.89162	NaN	NaN	NaN	NaN	NaN	NaN	NaN	NaN	NaN	NaN	NaN	20	2231.0719	68.952	ARGDFFRATSRLTTDFGNAE	P02786	P02786	TFRC	Transferrin receptor protein 1;Transferrin receptor protein 1, serum form
NaN	NaN	NaN	24.02614	NaN	23.13604	NaN	NaN	NaN	NaN	NaN	NaN	NaN	NaN	NaN	22	2460.2146	53.454	ARGDFFRATSRLTTDFGNAEKT	P02786	P02786	TFRC	Transferrin receptor protein 1;Transferrin receptor protein 1, serum form
NaN	NaN	NaN	26.27952	27.44947	25.89553	NaN	24.98841	NaN	26.81714	27.1756	27.14453	NaN	24.13946	24.27291	23	2575.2415	146.06	ARGDFFRATSRLTTDFGNAEKTD	P02786	P02786	TFRC	Transferrin receptor protein 1;Transferrin receptor protein 1, serum form
NaN	NaN	NaN	27.29605	27.22564	25.72359	NaN	NaN	NaN	26.72195	26.37479	26.81005	23.7965	24.77082	24.46793	24	2731.3426	169.56	ARGDFFRATSRLTTDFGNAEKTDR	P02786	P02786	TFRC	Transferrin receptor protein 1;Transferrin receptor protein 1, serum form
NaN	NaN	NaN	26.84781	26.4955	25.74183	24.91488	24.10021	24.2126	26.56652	26.19995	26.30716	24.97316	25.47917	25.86957	13	1474.8368	103.76	ARGTYRLVIRDVG	Q16549	Q16549	PCSK7	Proprotein convertase subtilisin/kexin type 7
22.62248	24.77213	24.27234	28.79141	28.47761	27.22573	26.66899	25.99179	26.13012	28.00035	27.50832	28.00657	27.13271	25.78304	26.48187	15	1718.9064	140.27	ARGTYRLVIRDVGDE	Q16549	Q16549	PCSK7	Proprotein convertase subtilisin/kexin type 7
23.22562	24.13297	23.65239	28.75901	28.28498	27.09879	26.6502	25.99218	26.16726	27.55582	27.29062	27.68813	26.61344	26.75073	26.87608	16	1805.9384	110.38	ARGTYRLVIRDVGDES	Q16549	Q16549	PCSK7	Proprotein convertase subtilisin/kexin type 7
NaN	NaN	NaN	25.16073	26.85686	25.42678	NaN	NaN	NaN	24.88665	25.76127	NaN	24.89624	24.71884	25.38591	17	1953.0068	142.91	ARGTYRLVIRDVGDESF	Q16549	Q16549	PCSK7	Proprotein convertase subtilisin/kexin type 7
NaN	NaN	NaN	27.87467	27.47282	26.08643	NaN	NaN	NaN	NaN	NaN	NaN	24.04235	24.97749	24.45663	18	2081.0654	86.455	ARGTYRLVIRDVGDESFQ	Q16549	Q16549	PCSK7	Proprotein convertase subtilisin/kexin type 7
NaN	NaN	NaN	NaN	NaN	NaN	NaN	NaN	NaN	NaN	NaN	NaN	23.17656	22.6967	23.56407	15	1854.0047	47.037	ARLRFFSMKRTVSQQ	Q6BDS2	Q6BDS2	UHRF1BP1	UHRF1-binding protein 1
NaN	NaN	22.73511	NaN	NaN	NaN	NaN	NaN	NaN	NaN	NaN	NaN	NaN	NaN	NaN	10	1197.6255	72.531	ARLTWASHEK	P06702	P06702	S100A9	Protein S100-A9
NaN	NaN	NaN	NaN	NaN	NaN	NaN	NaN	NaN	NaN	NaN	NaN	22.20473	23.54369	23.49692	16	1947.1088	90.498	ARNDFLKEVKIMSRLK	Q08345-2;Q08345-6;Q08345	Q08345-2	DDR1	Epithelial discoidin domain-containing receptor 1
NaN	23.30424	23.36159	25.69943	25.90472	24.02064	24.08732	24.86543	25.58609	26.47407	26.64801	26.47531	26.00783	25.85669	25.78621	12	1444.8263	140.14	ARNFERNKAIKV	P32248	P32248	CCR7	C-C chemokine receptor type 7
NaN	NaN	NaN	26.10552	26.02083	NaN	24.77304	24.79303	24.26685	NaN	NaN	NaN	24.75913	24.88623	NaN	13	1557.9103	98.368	ARNFERNKAIKVI	P32248	P32248	CCR7	C-C chemokine receptor type 7
NaN	NaN	NaN	26.14305	24.05697	24.44114	26.7348	25.84201	25.9064	27.70418	27.1961	27.14822	26.42661	26.64279	27.28666	14	1670.9944	119.88	ARNFERNKAIKVII	P32248	P32248	CCR7	C-C chemokine receptor type 7
27.13702	27.78525	27.50703	29.54843	29.70142	27.84488	30.12915	29.20923	29.30032	30.58172	30.33319	30.43847	29.91199	29.9531	30.15786	15	1742.0315	136.38	ARNFERNKAIKVIIA	P32248	P32248	CCR7	C-C chemokine receptor type 7
23.04595	24.48025	23.73542	25.82995	25.77841	23.53635	26.64334	25.46457	25.81051	27.04854	26.56686	27.28207	25.28782	25.13829	25.6437	16	1841.0999	121.79	ARNFERNKAIKVIIAV	P32248	P32248	CCR7	C-C chemokine receptor type 7
NaN	NaN	NaN	26.57629	26.37227	24.34462	NaN	NaN	NaN	26.65676	25.81309	26.20633	24.61223	25.14725	25.12368	17	2039.1575	133.25	ARNRFAVLDRMHSLLIK	P53621;P53621-2	P53621	COPA	Coatomer subunit alpha;Xenin;Proxenin
24.79862	24.95225	25.67322	25.03044	25.32982	23.46289	27.06938	26.70886	26.50582	25.25807	25.60167	25.4461	25.02893	25.46551	25.32879	16	1587.7277	121.45	ARPDDEEGAAVAPGHP	Q9Y5Y0	Q9Y5Y0	FLVCR1	Feline leukemia virus subgroup C receptor-related protein 1
NaN	NaN	NaN	26.19603	26.47321	23.69434	NaN	NaN	NaN	24.17934	24.5604	24.40106	23.20023	24.01606	23.55929	25	2972.5257	184.47	ARPGFQQTSHLSSYEIITPWRLTRE	Q13443-2;Q13443	Q13443-2	ADAM9	Disintegrin and metalloproteinase domain-containing protein 9
NaN	NaN	NaN	23.16435	23.74909	NaN	NaN	NaN	NaN	NaN	NaN	NaN	NaN	NaN	NaN	16	1975.1057	78.508	ARPVLWHWLLRTGGWK	P15391;P15391-2	P15391	CD19	B-lymphocyte antigen CD19
NaN	NaN	23.62299	NaN	NaN	NaN	NaN	NaN	NaN	NaN	NaN	NaN	NaN	NaN	NaN	10	1138.6822	69.275	ARQKLDPKIA	P60174-1;P60174	P60174-1	TPI1	Triosephosphate isomerase
NaN	NaN	NaN	24.11696	23.91178	23.02736	NaN	NaN	NaN	NaN	NaN	NaN	NaN	NaN	NaN	16	1929.0544	40.983	ARRASWRIISSIEQKE	P62258-2;P62258	P62258-2	YWHAE	14-3-3 protein epsilon
NaN	NaN	NaN	25.8501	25.75399	23.58325	NaN	NaN	NaN	25.03414	24.75358	24.60947	23.70102	24.54392	24.32444	17	2058.097	70.281	ARRASWRIISSIEQKEE	P62258-2;P62258	P62258-2	YWHAE	14-3-3 protein epsilon
NaN	NaN	NaN	26.7265	26.81861	24.87206	24.10478	23.10599	22.74862	24.46501	24.26084	24.72645	23.68774	25.73366	25.80494	18	2172.14	110.38	ARRASWRIISSIEQKEEN	P62258-2;P62258	P62258-2	YWHAE	14-3-3 protein epsilon
NaN	NaN	NaN	25.55333	26.81665	24.18843	NaN	NaN	NaN	28.35666	27.81787	27.9332	23.74561	24.34767	24.26949	15	1652.9436	88.495	ARVYGVIPKIQCLPP	O00584	O00584	RNASET2	Ribonuclease T2
NaN	NaN	NaN	24.75883	26.02901	23.47296	NaN	NaN	NaN	27.12179	27.21466	27.45717	24.38667	NaN	24.44361	16	1739.9756	84.507	ARVYGVIPKIQCLPPS	O00584	O00584	RNASET2	Ribonuclease T2
NaN	NaN	NaN	24.62148	23.84642	NaN	NaN	NaN	NaN	NaN	NaN	NaN	NaN	NaN	NaN	16	2036.0763	86.641	ARVYRSKTKEKEREEQ	Q5T0T0;Q5T0T0-2	Q5T0T0	8-Mar	E3 ubiquitin-protein ligase MARCH8
25.38844	25.61524	25.55973	29.26616	28.81066	28.14686	27.95077	27.29263	27.4153	29.00416	28.78176	29.03905	27.46824	28.15432	27.99556	14	1576.8322	202.13	ASAAFERLVKENSR	Q15025-7;Q15025-8;Q15025-5;Q15025-6;Q15025-4;Q15025-2;Q15025	Q15025-7	TNIP1	TNFAIP3-interacting protein 1
25.93076	25.74832	25.51803	29.89422	29.52576	28.57636	28.05822	27.34299	27.27427	30.18672	29.60913	29.90469	28.04531	27.91411	28.81424	15	1689.9162	172.82	ASAAFERLVKENSRL	Q15025-7;Q15025-8;Q15025-5;Q15025-6;Q15025-4;Q15025-2;Q15025	Q15025-7	TNIP1	TNFAIP3-interacting protein 1
27.87695	28.62034	28.60996	32.24173	31.81925	30.9748	30.75278	30.01664	30.03525	31.76022	31.3046	31.4073	30.5376	30.73077	30.74855	16	1818.0112	224.67	ASAAFERLVKENSRLK	Q15025-7;Q15025-8;Q15025-5;Q15025-6;Q15025-4;Q15025-2;Q15025	Q15025-7	TNIP1	TNFAIP3-interacting protein 1
24.71214	26.17049	25.93519	29.94949	29.90455	29.04742	28.29737	27.72592	27.94988	29.3043	28.91196	29.35012	28.46217	28.80526	28.73982	17	1947.0538	185.33	ASAAFERLVKENSRLKE	Q15025-7;Q15025-8;Q15025-5;Q15025-6;Q15025-4;Q15025-2;Q15025	Q15025-7	TNIP1	TNFAIP3-interacting protein 1
25.07533	24.26241	24.67939	29.37741	28.94743	27.6656	27.55728	25.70261	27.19957	25.27459	24.8307	25.22854	26.52447	27.54893	27.12692	18	2075.1487	178.22	ASAAFERLVKENSRLKEK	Q15025-7;Q15025-8;Q15025-5;Q15025-6;Q15025-4;Q15025-2;Q15025	Q15025-7	TNIP1	TNFAIP3-interacting protein 1
NaN	NaN	NaN	NaN	NaN	NaN	24.06562	NaN	NaN	NaN	NaN	NaN	NaN	NaN	NaN	13	1203.5844	80.755	ASAAGATTPSQRS	P54253	P54253	ATXN1	Ataxin-1
23.14635	25.62556	24.75185	29.52725	29.34562	28.24154	27.82596	23.75256	27.31069	27.21993	26.32737	26.64072	26.57586	26.41991	26.64801	13	1556.8019	106.39	ASAEVERLRRENQ	Q10589-2;Q10589	Q10589-2	BST2	Bone marrow stromal antigen 2
25.9492	26.33615	24.96807	30.58942	30.4682	29.19312	28.77417	28.26432	28.39966	29.80537	29.41438	29.45566	28.6188	28.88408	29.08401	14	1655.8703	124.12	ASAEVERLRRENQV	Q10589-2;Q10589	Q10589-2	BST2	Bone marrow stromal antigen 2
28.75977	28.8529	28.19465	32.48832	32.46728	31.37264	30.80916	30.44608	30.49333	31.13724	30.58603	30.7298	31.25682	31.24082	30.94377	15	1768.9544	134.06	ASAEVERLRRENQVL	Q10589-2;Q10589	Q10589-2	BST2	Bone marrow stromal antigen 2
29.31341	29.49217	29.22269	33.05738	32.898	32.20248	30.88336	30.38494	30.38371	31.30269	31.34715	31.30149	30.90009	30.75557	30.58495	16	1855.9864	170.35	ASAEVERLRRENQVLS	Q10589-2;Q10589	Q10589-2	BST2	Bone marrow stromal antigen 2
24.13344	24.17058	NaN	28.258	28.06013	26.84122	26.27019	25.09615	25.63779	27.3836	26.82639	26.89851	26.37842	26.77706	26.84864	17	1955.0548	160.79	ASAEVERLRRENQVLSV	Q10589-2;Q10589	Q10589-2	BST2	Bone marrow stromal antigen 2
26.85946	27.37493	27.03433	30.77305	30.87533	29.30439	29.3927	28.71155	28.95138	29.57017	29.44251	29.39458	29.30756	29.16961	29.47783	18	2111.1559	212.55	ASAEVERLRRENQVLSVR	Q10589-2;Q10589	Q10589-2	BST2	Bone marrow stromal antigen 2
NaN	NaN	NaN	NaN	NaN	NaN	NaN	NaN	NaN	NaN	NaN	NaN	22.4289	21.7856	21.91134	13	1260.6058	59.426	ASAQAGTGQTDVR	P22105;P22105-3	P22105	TNXB	Tenascin-X
22.80737	24.0694	23.74929	NaN	NaN	NaN	25.52516	24.86934	24.64944	24.13743	23.68549	23.82386	25.02884	24.79333	24.66373	14	1565.6899	102.62	ASAYYNPGNPHNVY	Q969T9	Q969T9	WBP2	WW domain-binding protein 2
24.92502	24.68346	NaN	23.51388	24.27491	22.53196	25.33872	25.37491	24.60575	NaN	NaN	NaN	25.05113	25.46308	24.79377	16	1603.8206	136.24	ASFEAQGALANIAVDK	P01903	P01903	HLA-DRA	HLA class II histocompatibility antigen, DR alpha chain
25.76238	25.86785	25.42095	24.51473	24.75476	NaN	26.24541	26.08503	25.77118	25.60431	25.29761	25.0032	26.22733	26.9327	25.90175	17	1674.8577	176.42	ASFEAQGALANIAVDKA	P01903	P01903	HLA-DRA	HLA class II histocompatibility antigen, DR alpha chain
23.00105	NaN	23.71261	22.93423	23.5254	22.58013	24.22428	24.0112	23.45136	NaN	NaN	NaN	23.68838	24.21616	23.63777	18	1788.9006	197.19	ASFEAQGALANIAVDKAN	P01903	P01903	HLA-DRA	HLA class II histocompatibility antigen, DR alpha chain
NaN	24.15089	NaN	NaN	NaN	NaN	NaN	NaN	NaN	NaN	NaN	NaN	NaN	NaN	NaN	15	1533.8225	52.49	ASFGLVMDPSKKLAA	Q9UGR2-2;Q9UGR2	Q9UGR2-2	ZC3H7B	Zinc finger CCCH domain-containing protein 7B
NaN	NaN	NaN	NaN	NaN	NaN	20.49492	21.00779	20.69634	NaN	NaN	NaN	20.29098	20.63635	20.88487	14	1207.5429	72.652	ASGAGEARASTGSS	P20333	P20333	TNFRSF1B	Tumor necrosis factor receptor superfamily member 1B;Tumor necrosis factor receptor superfamily member 1b, membrane form;Tumor necrosis factor-binding protein 2
NaN	NaN	NaN	NaN	NaN	NaN	NaN	NaN	NaN	23.01971	23.2086	21.75927	NaN	NaN	NaN	12	1328.7452	87.568	ASGLVFILRPEQ	Q9NS93	Q9NS93	TM7SF3	Transmembrane 7 superfamily member 3
20.391	21.08583	19.77175	23.884	23.49595	21.71352	22.28464	21.82749	22.16779	23.97552	23.10633	23.42586	NaN	NaN	NaN	14	1516.8249	147.28	ASGLVFILRPEQST	Q9NS93	Q9NS93	TM7SF3	Transmembrane 7 superfamily member 3
NaN	NaN	NaN	23.20492	23.43924	22.61702	NaN	NaN	NaN	NaN	NaN	NaN	23.14236	23.27569	23.21638	15	1493.7838	85.493	ASGSFKLNKKAASGE	P16402;P10412;P16401;P16403	P10412	HIST1H1D;HIST1H1E;HIST1H1B;HIST1H1C	Histone H1.3;Histone H1.4;Histone H1.5;Histone H1.2
NaN	NaN	NaN	26.2121	25.87727	24.25111	24.83831	23.76162	24.31071	26.08541	25.91024	25.71301	24.91784	24.62684	24.73355	16	1564.8209	167.29	ASGSFKLNKKAASGEA	P10412;P16401;P16403	P10412	HIST1H1E;HIST1H1B;HIST1H1C	Histone H1.4;Histone H1.5;Histone H1.2
NaN	NaN	NaN	25.86245	25.67107	24.05854	NaN	NaN	NaN	NaN	NaN	NaN	24.18367	23.64922	24.02952	18	1789.9686	109.87	ASGSFKLNKKAASGEAKP	P10412;P16401;P16403	P10412	HIST1H1E;HIST1H1B;HIST1H1C	Histone H1.4;Histone H1.5;Histone H1.2
23.49936	24.81049	24.30208	28.46451	28.48516	26.12007	26.68271	26.86609	26.94771	27.44142	27.62805	27.55457	27.07245	27.1849	27.20937	19	1918.0636	181.54	ASGSFKLNKKAASGEAKPK	P10412;P16401;P16403	P10412	HIST1H1E;HIST1H1B;HIST1H1C	Histone H1.4;Histone H1.5;Histone H1.2
NaN	NaN	NaN	24.56692	24.65747	23.1249	NaN	NaN	NaN	NaN	NaN	NaN	NaN	22.63474	NaN	20	1989.1007	100.92	ASGSFKLNKKAASGEAKPKA	P10412;P16401	P10412	HIST1H1E;HIST1H1B	Histone H1.4;Histone H1.5
NaN	NaN	NaN	24.51875	24.28856	21.95819	NaN	NaN	NaN	NaN	NaN	NaN	24.08229	NaN	23.02384	19	1904.048	100.02	ASGSFKLNKKAASGEGKPK	P16402	P16402	HIST1H1D	Histone H1.3
NaN	NaN	NaN	NaN	NaN	NaN	NaN	NaN	NaN	25.35619	24.90578	25.2641	NaN	NaN	NaN	17	2053.064	81.651	ASIHQWRESRKVMGQLQ	Q9GZY6	Q9GZY6	LAT2	Linker for activation of T-cells family member 2
NaN	NaN	NaN	NaN	NaN	NaN	NaN	NaN	NaN	NaN	NaN	NaN	24.00864	24.35696	24.42573	18	2209.1651	107.34	ASIHQWRESRKVMGQLQR	Q9GZY6	Q9GZY6	LAT2	Linker for activation of T-cells family member 2
NaN	NaN	NaN	24.9168	24.99606	22.14743	NaN	NaN	NaN	NaN	NaN	NaN	NaN	NaN	NaN	19	2338.2077	110.74	ASIHQWRESRKVMGQLQRE	Q9GZY6	Q9GZY6	LAT2	Linker for activation of T-cells family member 2
NaN	NaN	NaN	25.63456	25.22	23.65916	NaN	NaN	NaN	NaN	NaN	NaN	24.51977	25.06632	NaN	20	1929.0055	58.073	ASKDTAPSIIVASGNIGSEL	Q8WY21-4;Q8WY21;Q8WY21-3;Q8WY21-2	Q8WY21-4	SORCS1	VPS10 domain-containing receptor SorCS1
NaN	NaN	NaN	25.36449	25.46073	23.42739	NaN	NaN	NaN	25.05167	24.86538	24.7189	NaN	NaN	NaN	14	1514.8504	84.173	ASKFRAAKHMAGLK	Q8TAA9-2;Q8TAA9	Q8TAA9-2	VANGL1	Vang-like protein 1
NaN	NaN	NaN	26.06219	25.75542	24.00299	NaN	NaN	NaN	25.74165	25.5037	NaN	24.59673	25.23962	25.10881	13	1570.8243	138.02	ASLKYENYELTLK	P04114	P04114	APOB	Apolipoprotein B-100;Apolipoprotein B-48
NaN	NaN	NaN	NaN	NaN	NaN	NaN	NaN	NaN	NaN	NaN	NaN	NaN	24.84704	NaN	15	1772.8832	44.853	ASLKYENYELTLKSD	P04114	P04114	APOB	Apolipoprotein B-100;Apolipoprotein B-48
NaN	NaN	NaN	23.05205	23.53564	20.05165	NaN	NaN	NaN	NaN	NaN	NaN	NaN	NaN	NaN	17	1996.1654	60.209	ASLQIRGKKKEQRREIG	P05019	P05019	IGF1	Insulin-like growth factor I
NaN	NaN	NaN	21.93722	25.13203	22.53991	NaN	NaN	NaN	25.84491	24.96155	25.18473	23.07959	23.80272	23.82133	22	2395.2621	101.38	ASLSLGSGFWHATGRHSSRRLL	Q14703	Q14703	MBTPS1	Membrane-bound transcription factor site-1 protease
NaN	NaN	NaN	25.84891	26.06495	23.17533	24.11108	23.94628	23.13323	25.68587	25.33043	25.6871	24.0192	24.62968	24.52779	18	2072.0626	60.307	ASNDPRNFVPNKMWKGLV	Q96F05	Q96F05	C11orf24	Uncharacterized protein C11orf24
NaN	NaN	NaN	25.5195	25.48068	24.05714	NaN	NaN	NaN	NaN	NaN	NaN	24.44443	24.64031	24.48438	16	1648.8897	120.32	ASNGKFVTSKKNGQLA	Q16658	Q16658	FSCN1	Fascin
NaN	NaN	NaN	24.07038	24.39362	22.65099	NaN	NaN	NaN	NaN	NaN	NaN	NaN	NaN	NaN	18	1806.9588	59.372	ASNGKFVTSKKNGQLAAS	Q16658	Q16658	FSCN1	Fascin
NaN	NaN	NaN	NaN	NaN	NaN	24.07749	23.18577	NaN	NaN	NaN	NaN	NaN	NaN	NaN	14	1370.6466	87.913	ASPDFGDIAVSHVG	Q8WVQ1-3;Q8WVQ1	Q8WVQ1-3	CANT1	Soluble calcium-activated nucleotidase 1
NaN	NaN	NaN	26.62909	26.4499	24.70282	NaN	NaN	NaN	NaN	25.52958	25.62729	25.68199	25.75295	25.86318	20	2316.2273	123.19	ASPHRMPLEFKTLNVLHNRG	Q92187	Q92187	ST8SIA4	CMP-N-acetylneuraminate-poly-alpha-2,8-sialyltransferase
NaN	NaN	NaN	25.19952	25.41393	22.79219	NaN	NaN	NaN	NaN	NaN	NaN	23.86476	24.28306	23.79769	22	2500.3485	81.226	ASPHRMPLEFKTLNVLHNRGAL	Q92187	Q92187	ST8SIA4	CMP-N-acetylneuraminate-poly-alpha-2,8-sialyltransferase
NaN	NaN	NaN	26.26862	26.36468	24.70345	NaN	NaN	NaN	NaN	25.85638	27.30339	25.10193	25.58626	25.09422	23	2628.4435	75.112	ASPHRMPLEFKTLNVLHNRGALK	Q92187	Q92187	ST8SIA4	CMP-N-acetylneuraminate-poly-alpha-2,8-sialyltransferase
NaN	NaN	NaN	NaN	22.82912	NaN	NaN	NaN	NaN	22.74378	22.12326	22.52023	NaN	NaN	NaN	12	1347.765	103.26	ASPLLYTLIEKT	P02786	P02786	TFRC	Transferrin receptor protein 1;Transferrin receptor protein 1, serum form
NaN	NaN	NaN	23.59377	23.86514	NaN	NaN	NaN	NaN	22.38474	NaN	22.66508	24.94168	25.18601	24.56657	22	2306.1331	137.39	ASPLQALDFFGNGPPVNYKTGN	P13284	P13284	IFI30	Gamma-interferon-inducible lysosomal thiol reductase
NaN	NaN	NaN	23.22096	23.31866	NaN	NaN	NaN	NaN	NaN	NaN	NaN	NaN	NaN	NaN	20	2220.2889	67.866	ASPRHKMKIIKSLQKNGSVV	P98194-8;P98194-7;P98194-2;P98194-4;P98194;P98194-3;P98194-5;P98194-9;P98194-6	P98194-8	ATP2C1	Calcium-transporting ATPase type 2C member 1
NaN	NaN	NaN	NaN	23.54804	22.12556	NaN	NaN	NaN	NaN	NaN	NaN	NaN	NaN	NaN	21	2291.326	76.027	ASPRHKMKIIKSLQKNGSVVA	P98194-8;P98194-7;P98194-2;P98194-4;P98194;P98194-3;P98194-5;P98194-9;P98194-6	P98194-8	ATP2C1	Calcium-transporting ATPase type 2C member 1
NaN	NaN	NaN	25.31772	25.65597	24.40106	NaN	NaN	NaN	NaN	NaN	NaN	25.09901	25.45723	25.40302	20	2350.2982	95.205	ASRDDDLLLPYPRARARLPR	Q9UK23-3;Q9UK23-2;Q9UK23	Q9UK23-3	NAGPA	N-acetylglucosamine-1-phosphodiester alpha-N-acetylglucosaminidase
NaN	NaN	NaN	24.60513	24.4768	23.34164	NaN	NaN	NaN	NaN	NaN	NaN	22.92439	23.32773	22.9483	15	1827.8686	86.548	ASRRFFEVNRETGEM	Q9UN70-2;Q9UN70	Q9UN70-2	PCDHGC3	Protocadherin gamma-C3
NaN	NaN	NaN	NaN	NaN	NaN	24.6513	24.72853	24.74586	NaN	NaN	NaN	24.23037	23.77816	23.86287	18	1702.9227	61.87	ASRVPAKGGAPAPSRGPQ	P78325;P78325-2	P78325	ADAM8	Disintegrin and metalloproteinase domain-containing protein 8
21.60037	21.71729	NaN	NaN	24.5817	22.55401	22.67394	23.47544	22.98144	25.95358	25.4197	25.6093	25.14752	25.64064	25.37829	15	1535.7944	252.96	ASSLYDILARGASVN	P16278-3;P16278;P16278-2	P16278-3	GLB1	Beta-galactosidase
NaN	NaN	21.97165	NaN	NaN	NaN	NaN	NaN	NaN	NaN	NaN	NaN	NaN	NaN	NaN	9	894.42944	68.016	ASSSSLEKS	P63261;P60709;P68133;P68032;Q6S8J3;A5A3E0;P63267;P62736;P0CG39;P0CG38;P63267-2	P63261	ACTG1;ACTB;ACTA1;ACTC1;POTEE;POTEF;ACTG2;ACTA2;POTEJ;POTEI	Actin, cytoplasmic 2;Actin, cytoplasmic 2, N-terminally processed;Actin, cytoplasmic 1;Actin, cytoplasmic 1, N-terminally processed;Actin, alpha skeletal muscle;Actin, alpha cardiac muscle 1;POTE ankyrin domain family member E;POTE ankyrin domain family member F;Actin, gamma-enteric smooth muscle;Actin, aortic smooth muscle;POTE ankyrin domain family member J;POTE ankyrin domain family member I
NaN	NaN	NaN	25.32347	25.50516	24.77334	NaN	NaN	NaN	25.52525	25.30824	25.28164	NaN	NaN	NaN	13	1371.7874	58.172	ASVFVKLQKPNAA	P50502;Q8IZP2;Q8NFI4	P50502	ST13;ST13P4;ST13P5	Hsc70-interacting protein;Putative protein FAM10A4;Putative protein FAM10A5
25.34719	26.0579	25.12865	29.08099	28.78675	27.93697	27.73867	26.62408	26.90908	28.86068	28.57481	28.83527	28.37733	28.80554	28.67459	15	1640.9726	175.74	ASVFVKLQKPNAAIR	P50502;Q8IZP2	P50502	ST13;ST13P4	Hsc70-interacting protein;Putative protein FAM10A4
NaN	NaN	NaN	26.71004	26.58377	25.5717	25.595	24.573	23.9671	26.08916	25.46448	25.91493	25.56488	26.08529	26.25661	16	1755.9996	134.76	ASVFVKLQKPNAAIRD	P50502;Q8IZP2	P50502	ST13;ST13P4	Hsc70-interacting protein;Putative protein FAM10A4
NaN	NaN	NaN	28.12834	28.82192	NaN	NaN	NaN	NaN	27.94893	27.82566	28.25678	28.3235	29.29894	28.68207	16	1787.9492	50.843	ASWTLEELSKAVKMPV	Q9UJX6-2;Q9UJX6	Q9UJX6-2	ANAPC2	Anaphase-promoting complex subunit 2
NaN	NaN	NaN	23.72203	24.32992	NaN	NaN	NaN	NaN	NaN	NaN	NaN	NaN	NaN	NaN	17	2024.8972	103.5	ASYPYKAMDQKCQYDSK	P25774-2;P25774	P25774-2	CTSS	Cathepsin S
NaN	NaN	NaN	NaN	NaN	NaN	22.60533	NaN	22.68423	NaN	NaN	NaN	NaN	NaN	NaN	15	1352.5878	35.35	ATAAATSNTTCSSPA	Q02086-2;Q02086	Q02086-2	SP2	Transcription factor Sp2
NaN	NaN	23.55918	NaN	NaN	NaN	NaN	NaN	NaN	NaN	NaN	NaN	NaN	NaN	NaN	12	1137.5513	145.25	ATAASSSSLEKS	P63261;P60709;P68133;P68032;Q6S8J3;P63267;P62736;P63267-2	P63261	ACTG1;ACTB;ACTA1;ACTC1;POTEE;ACTG2;ACTA2	Actin, cytoplasmic 2;Actin, cytoplasmic 2, N-terminally processed;Actin, cytoplasmic 1;Actin, cytoplasmic 1, N-terminally processed;Actin, alpha skeletal muscle;Actin, alpha cardiac muscle 1;POTE ankyrin domain family member E;Actin, gamma-enteric smooth muscle;Actin, aortic smooth muscle
NaN	NaN	NaN	22.74232	22.26725	20.35756	NaN	NaN	NaN	NaN	NaN	NaN	NaN	NaN	NaN	15	1660.9737	51.643	ATEVRAVIKNKAHPK	O75886-2;O75886	O75886-2	STAM2	Signal transducing adapter molecule 2
NaN	NaN	NaN	NaN	NaN	NaN	NaN	NaN	NaN	NaN	NaN	NaN	24.70715	24.41828	24.7518	17	2036.2079	80.706	ATIIRQNQALRLRARKE	Q14764	Q14764	MVP	Major vault protein
NaN	NaN	NaN	24.76653	24.92134	23.79313	NaN	NaN	NaN	NaN	NaN	NaN	23.57923	23.97325	23.85415	14	1590.8227	68.809	ATIYERAGRVEGRN	P21281	P21281	ATP6V1B2	V-type proton ATPase subunit B, brain isoform
NaN	NaN	NaN	21.66544	NaN	19.3803	NaN	NaN	NaN	NaN	NaN	NaN	NaN	NaN	NaN	16	1911.0075	40.237	ATKETEGFRRFKRSAQ	Q02809;Q02809-2	Q02809	PLOD1	Procollagen-lysine,2-oxoglutarate 5-dioxygenase 1
NaN	22.34291	23.18716	26.49998	26.27936	24.86358	24.75221	23.81763	24.23623	25.43352	25.02964	25.2558	24.87155	24.77319	24.94454	15	1689.8257	139.66	ATKHYEMLANRTAAN	Q15437	Q15437	SEC23B	Protein transport protein Sec23B
NaN	NaN	NaN	24.30841	24.00787	22.24045	NaN	NaN	NaN	23.78367	23.69732	23.50833	23.00422	22.74868	22.91298	16	1746.8472	108.06	ATKHYEMLANRTAANG	Q15437	Q15437	SEC23B	Protein transport protein Sec23B
NaN	NaN	NaN	25.11251	NaN	23.45061	NaN	NaN	NaN	NaN	NaN	NaN	NaN	NaN	NaN	17	1883.9061	123.14	ATKHYEMLANRTAANGH	Q15437	Q15437	SEC23B	Protein transport protein Sec23B
NaN	NaN	NaN	25.33258	24.89546	23.36078	NaN	NaN	NaN	NaN	NaN	NaN	NaN	NaN	NaN	14	1624.9301	58.071	ATKYALERKTFGKL	P11310;P11310-2	P11310	ACADM	Medium-chain specific acyl-CoA dehydrogenase, mitochondrial
NaN	NaN	NaN	NaN	24.9679	23.413	NaN	NaN	NaN	NaN	NaN	NaN	NaN	NaN	NaN	16	1797.9778	48.423	ATLDFKPLHKPNGFIT	Q9NZ09-2;Q9NZ09;Q9NZ09-3;Q9NZ09-4	Q9NZ09-2	UBAP1	Ubiquitin-associated protein 1
NaN	24.2371	24.40665	NaN	NaN	NaN	NaN	NaN	NaN	NaN	NaN	NaN	NaN	NaN	NaN	10	1135.5873	64.265	ATNPEHLEIL	Q9BZQ6-2;Q9BZQ6	Q9BZQ6-2	EDEM3	ER degradation-enhancing alpha-mannosidase-like protein 3
NaN	NaN	NaN	21.621	22.72247	20.02594	NaN	NaN	NaN	NaN	NaN	NaN	NaN	NaN	NaN	9	956.53649	74.415	ATPLLMQAL	P04233-2;P04233;P04233-3	P04233-2	CD74	HLA class II histocompatibility antigen gamma chain
NaN	NaN	NaN	22.14105	NaN	NaN	NaN	NaN	NaN	NaN	NaN	NaN	NaN	NaN	NaN	10	1053.5893	101.28	ATPLLMQALP	P04233-2;P04233;P04233-3	P04233-2	CD74	HLA class II histocompatibility antigen gamma chain
NaN	NaN	NaN	NaN	22.23023	NaN	NaN	NaN	NaN	NaN	NaN	NaN	NaN	NaN	NaN	12	1241.6512	90.601	ATPLLMQALPMG	P04233-2;P04233;P04233-3	P04233-2	CD74	HLA class II histocompatibility antigen gamma chain
NaN	NaN	NaN	21.71507	23.52313	NaN	NaN	NaN	NaN	NaN	NaN	NaN	NaN	NaN	NaN	13	1312.6883	117.89	ATPLLMQALPMGA	P04233-2;P04233;P04233-3	P04233-2	CD74	HLA class II histocompatibility antigen gamma chain
NaN	NaN	NaN	20.95205	22.13235	NaN	NaN	NaN	NaN	NaN	NaN	NaN	NaN	NaN	NaN	14	1425.7724	56.916	ATPLLMQALPMGAL	P04233-2;P04233;P04233-3	P04233-2	CD74	HLA class II histocompatibility antigen gamma chain
NaN	NaN	NaN	NaN	22.27375	NaN	NaN	NaN	NaN	NaN	NaN	NaN	NaN	NaN	NaN	15	1522.8251	96.665	ATPLLMQALPMGALP	P04233-2;P04233;P04233-3	P04233-2	CD74	HLA class II histocompatibility antigen gamma chain
NaN	NaN	NaN	26.2342	27.47259	22.56048	NaN	NaN	NaN	24.23659	24.8632	23.38798	25.09652	26.74471	25.15263	16	1650.8837	180.2	ATPLLMQALPMGALPQ	P04233-2;P04233;P04233-3	P04233-2	CD74	HLA class II histocompatibility antigen gamma chain
NaN	NaN	NaN	24.6156	25.40539	NaN	NaN	23.01533	23.64746	23.55356	25.19925	24.92551	27.2893	27.80667	25.97719	18	1804.9579	168.02	ATPLLMQALPMGALPQGP	P04233-2;P04233;P04233-3	P04233-2	CD74	HLA class II histocompatibility antigen gamma chain
NaN	NaN	NaN	22.94315	24.12637	NaN	NaN	NaN	NaN	23.64064	24.91821	24.31479	26.50526	28.14058	25.85541	19	1935.9984	142.97	ATPLLMQALPMGALPQGPM	P04233-2;P04233;P04233-3	P04233-2	CD74	HLA class II histocompatibility antigen gamma chain
NaN	NaN	NaN	22.92299	25.03624	NaN	NaN	NaN	NaN	21.05026	22.38321	22.05715	26.52437	27.14977	25.32612	20	2064.057	135.94	ATPLLMQALPMGALPQGPMQ	P04233-2;P04233;P04233-3	P04233-2	CD74	HLA class II histocompatibility antigen gamma chain
NaN	NaN	NaN	NaN	24.02073	NaN	NaN	NaN	NaN	NaN	NaN	NaN	NaN	NaN	NaN	17	1672.8672	52.903	ATPLLYALAAEAEAAAQ	Q2M3G4-2;Q2M3G4	Q2M3G4-2	SHROOM1	Protein Shroom1
NaN	NaN	NaN	NaN	NaN	NaN	NaN	NaN	NaN	NaN	NaN	NaN	23.06466	24.0349	24.46992	14	1730.925	48.467	ATQMFELTRKRLTH	Q9Y4D1-2;Q9Y4D1;Q9Y4D1-3	Q9Y4D1-2	DAAM1	Disheveled-associated activator of morphogenesis 1
NaN	NaN	NaN	24.78731	24.65911	23.67206	NaN	NaN	NaN	NaN	NaN	NaN	23.21885	23.37915	23.41183	17	2018.0367	95.428	ATQMFELTRKRLTHSEA	Q9Y4D1-2;Q9Y4D1;Q9Y4D1-3	Q9Y4D1-2	DAAM1	Disheveled-associated activator of morphogenesis 1
NaN	NaN	NaN	26.14826	26.14166	24.68207	NaN	NaN	NaN	NaN	NaN	NaN	24.34591	24.43879	24.8666	20	2415.2117	52.612	ATQMFELTRKRLTHSEAYPH	Q9Y4D1-2;Q9Y4D1;Q9Y4D1-3	Q9Y4D1-2	DAAM1	Disheveled-associated activator of morphogenesis 1
NaN	NaN	NaN	25.43695	25.48151	24.12305	NaN	NaN	NaN	NaN	NaN	NaN	22.93875	22.98504	23.67702	14	1612.9638	84.718	ATSFILRAVRPRAR	Q14213	Q14213	EBI3	Interleukin-27 subunit beta
NaN	NaN	NaN	NaN	NaN	NaN	NaN	NaN	NaN	26.49911	26.20795	26.49095	25.53499	25.89615	25.9301	16	1939.0904	52.5	ATSFILRAVRPRARYY	Q14213	Q14213	EBI3	Interleukin-27 subunit beta
NaN	NaN	NaN	NaN	NaN	NaN	NaN	23.45136	NaN	NaN	NaN	NaN	NaN	NaN	NaN	9	940.46141	78.324	ATSGLDHQL	O15213	O15213	WDR46	WD repeat-containing protein 46
NaN	NaN	NaN	24.1118	24.34861	22.69912	NaN	NaN	NaN	NaN	NaN	NaN	NaN	NaN	NaN	12	1247.6258	46.129	ATSRQAALGTSW	Q8N2X6	Q8N2X6	EXOC3-AS1	Uncharacterized protein EXOC3-AS1
NaN	NaN	NaN	24.80287	24.90628	NaN	NaN	NaN	NaN	24.82357	NaN	24.3002	23.14235	24.80139	24.96864	16	1618.8753	139.48	ATVFLAMGKSKAALPD	Q13217	Q13217	DNAJC3	DnaJ homolog subfamily C member 3
NaN	NaN	NaN	NaN	22.73965	NaN	NaN	NaN	NaN	NaN	NaN	NaN	NaN	NaN	NaN	13	1395.6493	91.265	ATVVGYSAFLHCE	O00533-2;O00533	O00533-2	CHL1	Neural cell adhesion molecule L1-like protein;Processed neural cell adhesion molecule L1-like protein
22.49236	22.16051	21.83445	25.90619	26.0273	NaN	24.23564	24.49076	23.78816	26.20342	26.06242	26.13981	25.26388	25.5189	25.13312	11	1157.6557	150.27	ATWLALSRIAG	P05023-3;P05023-4;P05023;P05023-2	P05023-3	ATP1A1	Sodium/potassium-transporting ATPase subunit alpha-1
NaN	NaN	NaN	26.56211	25.93459	20.24272	NaN	NaN	NaN	NaN	NaN	NaN	25.9548	NaN	23.75471	16	1573.7736	172.17	ATWTIQGAANALSGDV	P02786	P02786	TFRC	Transferrin receptor protein 1;Transferrin receptor protein 1, serum form
NaN	NaN	NaN	26.99744	26.90035	24.60603	NaN	NaN	NaN	25.23736	25.20836	25.37918	25.94706	25.81582	26.472	16	1693.9376	86.497	ATYVFRLAARSRGGLG	Q13332-6;Q13332-3;Q13332-4;Q13332-2;Q13332	Q13332-6	PTPRS	Receptor-type tyrosine-protein phosphatase S
NaN	NaN	NaN	NaN	NaN	NaN	NaN	NaN	NaN	NaN	NaN	NaN	22.64608	23.56802	23.26728	9	885.49198	90.986	AVANIVNSV	Q9BRQ8-2;Q9BRQ8	Q9BRQ8-2	AIFM2	Apoptosis-inducing factor 2
21.89312	20.88956	21.70847	NaN	NaN	NaN	22.63774	22.28122	22.42324	NaN	NaN	NaN	22.78925	22.35517	22.84219	13	1207.6058	117.2	AVAPAAGQGSHSR	Q86SR1-2;Q86SR1;Q86SR1-3	Q86SR1-2	GALNT10	Polypeptide N-acetylgalactosaminyltransferase 10
NaN	NaN	NaN	NaN	NaN	NaN	NaN	NaN	NaN	21.53616	21.6917	21.20693	NaN	NaN	NaN	9	934.51238	56.122	AVASFVTQL	Q92542-2;Q92542	Q92542-2	NCSTN	Nicastrin
NaN	NaN	NaN	25.63815	25.31316	23.32869	NaN	NaN	NaN	24.32608	24.24227	24.41551	23.61785	24.26012	23.93166	20	2264.1835	90.718	AVDKANLEIMTKRSNYTPIT	P01903	P01903	HLA-DRA	HLA class II histocompatibility antigen, DR alpha chain
NaN	NaN	NaN	22.49148	24.1481	22.84205	NaN	NaN	NaN	NaN	NaN	NaN	23.67174	23.89892	24.4139	17	2020.0054	103.13	AVEYFLHAIKYEAHSDK	Q9UN37	Q9UN37	VPS4A	Vacuolar protein sorting-associated protein 4A
NaN	NaN	NaN	NaN	NaN	NaN	21.94221	22.74236	22.68851	NaN	NaN	NaN	22.54215	NaN	23.32141	10	1105.6019	75.571	AVFDKTLAEL	Q6VMQ6-2;Q6VMQ6-5;Q6VMQ6;Q6VMQ6-4	Q6VMQ6-2	ATF7IP	Activating transcription factor 7-interacting protein 1
NaN	NaN	NaN	21.73231	24.35158	23.34908	NaN	NaN	NaN	NaN	NaN	NaN	NaN	NaN	NaN	14	1460.81	104.7	AVGAFRSDSAVLLR	P13612	P13612	ITGA4	Integrin alpha-4
NaN	NaN	NaN	NaN	NaN	NaN	NaN	NaN	NaN	NaN	NaN	NaN	24.79783	23.21704	25.20034	17	1815.0115	60.209	AVGAFRSDSAVLLRTRP	P13612	P13612	ITGA4	Integrin alpha-4
22.94333	22.59234	22.89089	NaN	NaN	NaN	25.475	25.2094	25.1676	NaN	NaN	NaN	25.39891	26.02009	26.26823	18	1914.0799	88.133	AVGAFRSDSAVLLRTRPV	P13612	P13612	ITGA4	Integrin alpha-4
NaN	NaN	NaN	25.7574	25.78162	23.17396	NaN	NaN	NaN	NaN	NaN	NaN	NaN	NaN	NaN	18	2017.132	53.828	AVGATRIQIALKYDEKNK	Q8IX03;Q8IX03-2	Q8IX03	WWC1	Protein KIBRA
NaN	NaN	NaN	24.08683	23.45676	22.99448	NaN	NaN	NaN	NaN	NaN	NaN	NaN	NaN	NaN	16	1708.022	114.31	AVGDLRRIKNAIGVAR	P20933	P20933	AGA	N(4)-(beta-N-acetylglucosaminyl)-L-asparaginase;Glycosylasparaginase alpha chain;Glycosylasparaginase beta chain
24.16561	24.05308	23.75318	26.58592	26.29793	25.23976	26.69272	26.16674	26.41442	27.51983	27.19892	27.25377	27.19657	26.84805	27.07948	16	1453.8617	166.04	AVGVIKAVDKKAAGAG	Q5VTE0;P68104;P68104-2	Q5VTE0	EEF1A1P5;EEF1A1	Putative elongation factor 1-alpha-like 3;Elongation factor 1-alpha 1
NaN	NaN	NaN	25.57413	25.64897	23.70335	24.36826	23.07769	23.51135	24.15027	23.7291	24.17767	24.81421	24.63267	24.70704	17	1581.9566	184.01	AVGVIKAVDKKAAGAGK	Q5VTE0;P68104;P68104-2	Q5VTE0	EEF1A1P5;EEF1A1	Putative elongation factor 1-alpha-like 3;Elongation factor 1-alpha 1
NaN	NaN	NaN	25.16427	25.29404	NaN	23.74643	22.72002	23.57946	NaN	NaN	NaN	23.94682	24.22905	24.35683	19	1782.0727	70.907	AVGVIKAVDKKAAGAGKVT	Q5VTE0;P68104;P68104-2	Q5VTE0	EEF1A1P5;EEF1A1	Putative elongation factor 1-alpha-like 3;Elongation factor 1-alpha 1
NaN	21.97614	NaN	24.94521	24.95837	23.62154	25.03658	21.9029	NaN	NaN	NaN	NaN	25.15545	24.94141	25.3688	16	1694.8012	73.834	AVHLFSGSQFESSRSG	Q9P0K1-4;Q9P0K1-3;Q9P0K1-5;Q9P0K1-2;Q9P0K1	Q9P0K1-4	ADAM22	Disintegrin and metalloproteinase domain-containing protein 22
NaN	NaN	NaN	25.62118	25.41577	23.57635	NaN	NaN	NaN	NaN	NaN	NaN	25.02745	25.12048	25.62171	17	1765.8384	103.79	AVHLFSGSQFESSRSGA	Q9P0K1-4;Q9P0K1-3;Q9P0K1-5;Q9P0K1-2;Q9P0K1	Q9P0K1-4	ADAM22	Disintegrin and metalloproteinase domain-containing protein 22
NaN	NaN	NaN	23.76324	23.87352	22.10805	NaN	NaN	NaN	NaN	NaN	NaN	NaN	23.41364	24.40445	18	1836.8755	84.874	AVHLFSGSQFESSRSGAA	Q9P0K1-4;Q9P0K1-3;Q9P0K1-5;Q9P0K1-2;Q9P0K1	Q9P0K1-4	ADAM22	Disintegrin and metalloproteinase domain-containing protein 22
23.17934	23.12387	22.75516	NaN	NaN	NaN	NaN	NaN	NaN	NaN	NaN	NaN	24.46949	24.47859	24.45438	9	934.51238	79.116	AVIAPKSSY	Q8IY18	Q8IY18	SMC5	Structural maintenance of chromosomes protein 5
NaN	NaN	NaN	NaN	NaN	NaN	NaN	NaN	NaN	NaN	NaN	NaN	23.30145	24.07423	23.40328	10	1054.6135	107.9	AVIDVGINRV	P13995;P13995-2	P13995	MTHFD2	Bifunctional methylenetetrahydrofolate dehydrogenase/cyclohydrolase, mitochondrial;NAD-dependent methylenetetrahydrofolate dehydrogenase;Methenyltetrahydrofolate cyclohydrolase
NaN	NaN	NaN	NaN	NaN	NaN	20.26682	21.70151	20.57709	NaN	NaN	NaN	NaN	NaN	NaN	9	940.57057	75.854	AVIGDVIRV	Q9NR30-2;Q9NR30	Q9NR30-2	DDX21	Nucleolar RNA helicase 2
22.34879	22.51384	22.68271	NaN	NaN	NaN	25.86306	25.36199	25.32086	25.79536	25.87392	25.57825	25.44436	25.33214	25.37235	16	1524.8988	125.5	AVKGIGSGKVLKSGPQ	Q99538;Q99538-3;Q99538-2	Q99538	LGMN	Legumain
NaN	NaN	NaN	NaN	NaN	NaN	23.90894	23.48468	23.36973	NaN	NaN	NaN	NaN	NaN	NaN	17	1639.9257	125.45	AVKGIGSGKVLKSGPQD	Q99538;Q99538-3;Q99538-2	Q99538	LGMN	Legumain
NaN	NaN	NaN	NaN	NaN	NaN	24.63522	24.10205	24.35333	NaN	NaN	NaN	NaN	NaN	NaN	18	1776.9846	54.974	AVKGIGSGKVLKSGPQDH	Q99538;Q99538-3;Q99538-2	Q99538	LGMN	Legumain
NaN	NaN	NaN	NaN	NaN	NaN	25.10574	24.38291	23.26971	24.6462	24.27675	24.54904	25.09619	25.42592	23.86098	16	1725.0737	77.746	AVKSALRAAIKINSRK	Q96RQ9;Q96RQ9-2	Q96RQ9	IL4I1	L-amino-acid oxidase
NaN	NaN	NaN	NaN	26.43188	24.92402	25.83815	25.16749	24.53445	25.81768	25.55774	25.63677	25.47135	26.53095	26.58778	17	1782.0952	109.35	AVKSALRAAIKINSRKG	Q96RQ9;Q96RQ9-2	Q96RQ9	IL4I1	L-amino-acid oxidase
NaN	NaN	NaN	23.93427	24.2292	22.17414	NaN	NaN	NaN	23.96675	24.46532	24.23776	22.78433	22.96462	23.09795	13	1622.8311	132.56	AVLHMEQRKQQQQ	Q02818	Q02818	NUCB1	Nucleobindin-1
NaN	NaN	NaN	25.22803	25.37142	23.82124	NaN	NaN	NaN	25.92965	25.86337	26.02806	NaN	NaN	24.47778	14	1750.8897	131.06	AVLHMEQRKQQQQQ	Q02818	Q02818	NUCB1	Nucleobindin-1
NaN	NaN	NaN	NaN	25.63807	NaN	24.0805	24.45933	NaN	NaN	NaN	NaN	24.85181	NaN	NaN	15	1878.9483	124.51	AVLHMEQRKQQQQQQ	Q02818	Q02818	NUCB1	Nucleobindin-1
NaN	NaN	NaN	23.38034	23.63578	21.25822	NaN	NaN	NaN	NaN	NaN	NaN	NaN	NaN	NaN	16	2007.0068	94.688	AVLHMEQRKQQQQQQQ	Q02818	Q02818	NUCB1	Nucleobindin-1
NaN	NaN	NaN	22.27185	22.72269	21.06901	NaN	NaN	NaN	NaN	NaN	NaN	NaN	NaN	NaN	18	2201.0872	52.823	AVLHMEQRKQQQQQQQGH	Q02818	Q02818	NUCB1	Nucleobindin-1
NaN	21.08083	27.29378	NaN	NaN	NaN	NaN	NaN	NaN	NaN	NaN	NaN	NaN	NaN	NaN	17	1871.1105	104.45	AVLLPKKTESHHKAKGK	Q6FI13;P20671;P0C0S8;Q93077;Q7L7L0;P04908	Q6FI13	HIST2H2AA3;HIST1H2AD;HIST1H2AG;HIST1H2AC;HIST3H2A;HIST1H2AB	Histone H2A type 2-A;Histone H2A type 1-D;Histone H2A type 1;Histone H2A type 1-C;Histone H2A type 3;Histone H2A type 1-B/E
NaN	NaN	NaN	24.54286	24.15754	22.30078	NaN	NaN	NaN	NaN	NaN	NaN	NaN	23.86627	23.54014	12	1229.6517	102.07	AVLRFNGAPTAN	P15907	P15907	ST6GAL1	Beta-galactoside alpha-2,6-sialyltransferase 1
23.09157	22.9703	22.43176	24.92696	25.19828	NaN	24.9406	24.19865	23.56999	25.61406	24.95496	25.4263	24.31631	25.19359	24.97802	14	1504.7787	195.4	AVLRFNGAPTANFQ	P15907	P15907	ST6GAL1	Beta-galactoside alpha-2,6-sialyltransferase 1
NaN	NaN	NaN	NaN	24.65764	22.87115	23.73438	NaN	NaN	NaN	NaN	NaN	23.55098	24.2786	24.18041	15	1632.8372	150.46	AVLRFNGAPTANFQQ	P15907	P15907	ST6GAL1	Beta-galactoside alpha-2,6-sialyltransferase 1
NaN	NaN	NaN	NaN	25.08501	23.79134	NaN	NaN	NaN	NaN	NaN	NaN	23.90692	23.53255	24.28503	12	1283.7561	98.898	AVLVALKRAQSE	P25786;P25786-2	P25786	PSMA1	Proteasome subunit alpha type-1
NaN	NaN	NaN	NaN	NaN	NaN	NaN	NaN	NaN	NaN	NaN	NaN	23.70377	23.9865	22.54538	14	1467.8773	112.75	AVLVALKRAQSELA	P25786;P25786-2	P25786	PSMA1	Proteasome subunit alpha type-1
NaN	NaN	NaN	25.11247	24.91971	23.01941	23.60592	23.34096	22.3645	NaN	NaN	NaN	23.95198	23.73645	23.81695	15	1710.0053	109	AVLVYTPSRKVHGKR	A2A288-3;A2A288-4;A2A288	A2A288-3	ZC3H12D	Probable ribonuclease ZC3H12D
NaN	NaN	NaN	24.78741	24.24648	23.1868	NaN	NaN	NaN	NaN	NaN	NaN	NaN	NaN	NaN	16	1823.0894	82.925	AVLVYTPSRKVHGKRL	A2A288-3;A2A288-4;A2A288	A2A288-3	ZC3H12D	Probable ribonuclease ZC3H12D
23.18141	NaN	NaN	27.12021	26.89458	25.64642	NaN	NaN	NaN	27.19714	26.65554	26.87994	25.33582	26.09832	26.64045	17	1994.0262	121.27	AVQYFLHVVKYEAQGDK	O75351	O75351	VPS4B	Vacuolar protein sorting-associated protein 4B
NaN	NaN	NaN	25.51361	25.54566	24.30334	NaN	NaN	NaN	25.09873	23.96921	25.10398	23.12811	23.79689	24.03339	18	2065.0633	111.77	AVQYFLHVVKYEAQGDKA	O75351	O75351	VPS4B	Vacuolar protein sorting-associated protein 4B
NaN	NaN	NaN	24.96847	25.14449	23.09342	25.31365	24.77942	24.70414	25.79622	25.6386	25.49491	25.55104	25.61164	25.47593	19	2142.2062	65.924	AVRGYWLTNKVPIKRPSTG	Q92187	Q92187	ST8SIA4	CMP-N-acetylneuraminate-poly-alpha-2,8-sialyltransferase
NaN	NaN	NaN	NaN	NaN	NaN	NaN	NaN	NaN	NaN	NaN	NaN	23.97036	NaN	23.8826	9	973.4869	79.597	AVSAVVHEY	P35610-3;P35610-2;P35610	P35610-3	SOAT1	Sterol O-acyltransferase 1
NaN	NaN	22.85333	NaN	NaN	NaN	NaN	NaN	NaN	NaN	NaN	NaN	NaN	NaN	NaN	16	1655.873	73.252	AVSEGTKAVTKYTSSK	Q99879;Q99880;Q99877;Q93079;Q8N257;Q5QNW6;P58876;P33778;P23527;Q96A08;Q5QNW6-2;Q16778;P62807	Q99879	HIST1H2BM;HIST1H2BL;HIST1H2BN;HIST1H2BH;HIST3H2BB;HIST2H2BF;HIST1H2BD;HIST1H2BB;HIST1H2BO;HIST1H2BA;HIST2H2BE;HIST1H2BC	Histone H2B type 1-M;Histone H2B type 1-L;Histone H2B type 1-N;Histone H2B type 1-H;Histone H2B type 3-B;Histone H2B type 2-F;Histone H2B type 1-D;Histone H2B type 1-B;Histone H2B type 1-O;Histone H2B type 1-A;Histone H2B type 2-E;Histone H2B type 1-C/E/F/G/I
NaN	NaN	NaN	NaN	NaN	NaN	NaN	NaN	NaN	NaN	NaN	NaN	22.05394	21.49755	21.40686	13	1100.5574	58.699	AVSGARASPGSAA	P41273	P41273	TNFSF9	Tumor necrosis factor ligand superfamily member 9
NaN	NaN	NaN	26.18999	24.98997	NaN	NaN	NaN	NaN	NaN	NaN	NaN	NaN	NaN	NaN	24	2932.4416	49.125	AVSHEDQFLRLDFHAHGRHFNLRM	O14672	O14672	ADAM10	Disintegrin and metalloproteinase domain-containing protein 10
NaN	NaN	NaN	NaN	23.697	22.02877	NaN	NaN	NaN	NaN	NaN	NaN	NaN	NaN	NaN	19	1930.9571	64.121	AVSLHYSALSSLARACPEG	Q8N2R8	Q8N2R8	FAM43A	Protein FAM43A
25.06484	25.7898	25.66351	24.62182	24.1848	23.19087	27.85144	27.10099	27.42662	26.40729	26.55019	26.61133	26.24296	26.08329	26.12589	16	1648.8798	66.246	AVSRPGRGEPHFIAVG	P04222	P04222	HLA-C	HLA class I histocompatibility antigen, Cw-3 alpha chain
23.40158	23.77425	23.05889	NaN	NaN	NaN	25.89196	25.09144	25.16192	NaN	NaN	NaN	24.92746	25.14188	24.67611	13	1440.795	76.165	AVSRPGRGEPRFI	P30508;P30505;Q9TNN7;Q29963;Q29865;P10321;Q29960-2;Q29960;P17693	Q29963	HLA-C;HLA-G	HLA class I histocompatibility antigen, Cw-12 alpha chain;HLA class I histocompatibility antigen, Cw-8 alpha chain;HLA class I histocompatibility antigen, Cw-5 alpha chain;HLA class I histocompatibility antigen, Cw-6 alpha chain;HLA class I histocompatibility antigen, Cw-18 alpha chain;HLA class I histocompatibility antigen, Cw-7 alpha chain;HLA class I histocompatibility antigen, Cw-16 alpha cha…
22.22747	23.29712	22.54974	NaN	NaN	NaN	25.56331	25.28838	24.91191	NaN	NaN	NaN	25.10077	24.71293	24.36219	14	1527.827	93.348	AVSRPGRGEPRFIS	Q29963;Q29865;P10321	Q29963	HLA-C	HLA class I histocompatibility antigen, Cw-6 alpha chain;HLA class I histocompatibility antigen, Cw-18 alpha chain;HLA class I histocompatibility antigen, Cw-7 alpha chain
26.47715	27.36252	27.01797	27.16548	27.08659	26.33996	29.79868	28.95071	29.16349	29.05344	28.90409	29.0546	29.00587	29.19528	29.17836	16	1683.9169	96.993	AVSRPGRGEPRFISVG	Q29963;Q29865;P10321	Q29963	HLA-C	HLA class I histocompatibility antigen, Cw-6 alpha chain;HLA class I histocompatibility antigen, Cw-18 alpha chain;HLA class I histocompatibility antigen, Cw-7 alpha chain
22.31008	NaN	22.79996	NaN	NaN	NaN	NaN	NaN	NaN	NaN	NaN	NaN	NaN	NaN	NaN	14	1527.827	56.569	AVSRPGRGEPRYIA	P30511;P30511-3;P30511-2	P30511	HLA-F	HLA class I histocompatibility antigen, alpha chain F
NaN	NaN	NaN	NaN	NaN	NaN	NaN	NaN	NaN	NaN	NaN	NaN	NaN	25.18246	23.80519	9	899.53278	57.102	AVVDSILAI	P40227-2;P40227	P40227-2	CCT6A	T-complex protein 1 subunit zeta
NaN	NaN	NaN	25.11973	24.99222	23.33293	23.84086	23.16243	23.31257	24.63992	24.88744	24.59651	23.36119	24.50403	24.54416	13	1423.8511	138.22	AVVLKIARLQAQD	Q969P0;Q969P0-3	Q969P0	IGSF8	Immunoglobulin superfamily member 8
NaN	NaN	NaN	26.40743	26.37748	25.57265	24.19438	23.53611	23.11108	24.85496	23.97588	NaN	25.54386	25.81751	26.01969	15	1551.9097	196.24	AVVLKIARLQAQDAG	Q969P0;Q969P0-3	Q969P0	IGSF8	Immunoglobulin superfamily member 8
24.0486	24.38133	23.62667	NaN	NaN	NaN	23.99257	25.12735	24.39185	NaN	NaN	NaN	NaN	NaN	NaN	9	956.56548	132.09	AVVTQVNKV	P62487	P62487	POLR2G	DNA-directed RNA polymerase II subunit RPB7
NaN	NaN	NaN	22.06924	22.20012	NaN	NaN	NaN	NaN	NaN	NaN	NaN	22.64276	21.93639	21.8408	15	1587.8495	72.898	AWAHPRRGAPGSAVR	Q8TCG2	Q8TCG2	PI4K2B	Phosphatidylinositol 4-kinase type 2-beta
NaN	NaN	NaN	NaN	NaN	NaN	23.79749	22.77517	22.85419	NaN	NaN	NaN	NaN	NaN	NaN	14	1228.62	66.92	AWGPGAAKSGVGTA	P02786	P02786	TFRC	Transferrin receptor protein 1;Transferrin receptor protein 1, serum form
23.72161	24.44411	23.43771	NaN	NaN	NaN	NaN	NaN	NaN	NaN	NaN	NaN	NaN	NaN	NaN	9	1048.5805	84.097	AYAIIKEEL	Q6PL18	Q6PL18	ATAD2	ATPase family AAA domain-containing protein 2
NaN	NaN	NaN	NaN	22.48525	NaN	NaN	NaN	NaN	NaN	NaN	NaN	NaN	NaN	NaN	20	2271.0808	65.25	AYDGKDYLALNEDLRSWTAA	P17693	P17693	HLA-G	HLA class I histocompatibility antigen, alpha chain G
NaN	NaN	NaN	NaN	NaN	NaN	NaN	NaN	NaN	NaN	NaN	NaN	23.63034	24.56535	24.01954	9	1079.4924	92.191	AYLEAHETF	P57740;P57740-2;P57740-3	P57740	NUP107	Nuclear pore complex protein Nup107
23.24708	22.96402	23.15769	NaN	NaN	NaN	22.83965	23.8893	22.62109	NaN	NaN	NaN	23.57565	24.21845	24.31424	9	1076.5291	110.14	AYLEAIHNF	P53680	P53680	AP2S1	AP-2 complex subunit sigma
23.46488	22.64412	23.20744	NaN	NaN	NaN	NaN	NaN	NaN	NaN	NaN	NaN	23.02114	24.16538	23.6231	9	1166.5648	114.6	AYLESFYKF	P61421	P61421	ATP6V0D1	V-type proton ATPase subunit d 1
NaN	NaN	NaN	NaN	NaN	NaN	NaN	NaN	NaN	22.68286	22.2376	22.25768	NaN	NaN	NaN	9	1125.5317	64.776	AYMPHTFFI	O15294-4;O15294-2;O15294-3;O15294	O15294-4	OGT	UDP-N-acetylglucosamine--peptide N-acetylglucosaminyltransferase 110 kDa subunit
NaN	NaN	NaN	25.39074	26.13326	21.36746	NaN	NaN	NaN	NaN	23.94762	24.58038	24.33088	25.47287	25.29999	16	1816.9472	189.24	AYPRISVNNVLPVFDN	P07339	P07339	CTSD	Cathepsin D;Cathepsin D light chain;Cathepsin D heavy chain
NaN	NaN	NaN	24.4222	24.52079	23.14386	NaN	NaN	NaN	NaN	NaN	NaN	NaN	NaN	NaN	20	2402.2053	89.011	AYQEAFEISKKEMQPTHPIR	P31946-2;P31946;P63104-2;P63104	P31946-2	YWHAB;YWHAZ	14-3-3 protein beta/alpha;14-3-3 protein beta/alpha, N-terminally processed;14-3-3 protein zeta/delta
NaN	NaN	NaN	NaN	NaN	NaN	NaN	NaN	NaN	NaN	NaN	21.24991	NaN	NaN	NaN	9	1166.6124	50.966	AYQHLFYLL	P46940;Q86VI3	P46940	IQGAP1;IQGAP3	Ras GTPase-activating-like protein IQGAP1;Ras GTPase-activating-like protein IQGAP3
23.30076	22.15097	NaN	NaN	NaN	NaN	NaN	22.4657	22.30736	23.74335	23.65807	23.73892	24.52091	25.34364	24.29474	9	1116.5968	155.19	AYTLLLHTW	Q92608	Q92608	DOCK2	Dedicator of cytokinesis protein 2
27.30669	25.938	27.30016	23.77475	24.68945	24.54787	26.35052	28.38944	26.91045	29.01537	28.61786	28.92105	26.21577	26.51923	26.58935	9	1103.5222	128.38	AYVHMVTHF	P55061;P55061-2	P55061	TMBIM6	Bax inhibitor 1
NaN	NaN	NaN	NaN	NaN	NaN	25.0939	24.6402	24.8531	NaN	NaN	NaN	NaN	NaN	NaN	16	1825.892	36.993	AYVLACTDQQYLVPKD	O95602	O95602	POLR1A	DNA-directed RNA polymerase I subunit RPA1
NaN	NaN	NaN	NaN	NaN	NaN	28.28131	29.10559	NaN	NaN	NaN	NaN	NaN	NaN	NaN	23	2595.1925	73.405	CDVGPDGRLLRGHNQFAYDGKDY	Q95365;Q29836;P30475	Q95365	HLA-B	HLA class I histocompatibility antigen, B-38 alpha chain;HLA class I histocompatibility antigen, B-67 alpha chain;HLA class I histocompatibility antigen, B-39 alpha chain
NaN	NaN	NaN	25.94351	25.75073	22.91556	NaN	NaN	NaN	NaN	NaN	NaN	25.65788	26.27872	26.4018	23	2611.1874	74.444	CDVGPDGRLLRGHNQYAYDGKDY	P30490;P30498;P18464	P30490	HLA-B	HLA class I histocompatibility antigen, B-52 alpha chain;HLA class I histocompatibility antigen, B-78 alpha chain;HLA class I histocompatibility antigen, B-51 alpha chain
NaN	NaN	NaN	NaN	NaN	25.50715	NaN	NaN	NaN	NaN	NaN	NaN	NaN	NaN	NaN	16	1612.8932	49.31	CGALLACLLLVLPVSE	P07225	P07225	PROS1	Vitamin K-dependent protein S
NaN	NaN	NaN	25.46208	NaN	NaN	NaN	NaN	NaN	NaN	NaN	NaN	NaN	NaN	26.28703	17	1787.9465	61.435	CHPPALAGTLLRTPEGR	Q8WVB3-2	Q8WVB3-2
NaN	NaN	NaN	25.52946	25.05159	25.66077	NaN	NaN	NaN	NaN	NaN	NaN	NaN	NaN	NaN	13	1362.6384	60.398	CKQCGKVLSHSSS	P16415-2;P16415	P16415-2	ZNF823	Zinc finger protein 823
NaN	NaN	NaN	NaN	NaN	NaN	NaN	NaN	NaN	23.34245	23.56639	24.18018	NaN	NaN	NaN	15	1785.7954	50.088	CPQYNVLFDMLTVDE	Q8IZY2-2;Q8IZY2	Q8IZY2-2	ABCA7	ATP-binding cassette sub-family A member 7
24.15761	NaN	23.68795	27.10189	26.20288	25.62689	26.07883	25.28894	25.00933	NaN	NaN	NaN	25.204	25.86138	25.57387	16	1646.8376	133.47	DAAAAFAGLSREEALR	Q96RQ9;Q96RQ9-2	Q96RQ9	IL4I1	L-amino-acid oxidase
NaN	NaN	NaN	22.75228	22.27316	20.77048	NaN	NaN	NaN	NaN	22.89693	NaN	22.30808	24.38535	22.97804	17	1759.9217	119.56	DAAAAFAGLSREEALRL	Q96RQ9;Q96RQ9-2	Q96RQ9	IL4I1	L-amino-acid oxidase
NaN	NaN	NaN	NaN	NaN	NaN	NaN	NaN	NaN	24.62394	24.96992	24.81088	NaN	24.92406	24.45457	18	1830.9588	137.61	DAAAAFAGLSREEALRLA	Q96RQ9;Q96RQ9-2	Q96RQ9	IL4I1	L-amino-acid oxidase
NaN	NaN	NaN	26.36536	26.53649	25.21627	25.79598	25.21342	25.5471	25.70804	26.01391	25.93906	25.85996	26.19648	26.1389	19	2033.984	139.74	DAAKNQVAMNPTNTVFDAK	P11142;P11142-2	P11142	HSPA8	Heat shock cognate 71 kDa protein
NaN	NaN	NaN	25.9329	26.45083	24.58509	24.76744	24.20948	24.36593	NaN	NaN	NaN	25.90644	26.35526	26.23522	20	2190.0851	141.07	DAAKNQVAMNPTNTVFDAKR	P11142;P11142-2	P11142	HSPA8	Heat shock cognate 71 kDa protein
NaN	NaN	NaN	24.17668	23.78147	NaN	NaN	NaN	NaN	NaN	NaN	NaN	NaN	NaN	NaN	21	2303.1692	70.897	DAAKNQVAMNPTNTVFDAKRL	P11142;P11142-2	P11142	HSPA8	Heat shock cognate 71 kDa protein
NaN	21.7782	21.92973	NaN	NaN	NaN	NaN	NaN	NaN	NaN	NaN	NaN	23.67906	23.80252	23.43797	9	821.39193	88.029	DAAPPSAPP	Q86UR5-2;Q86UR5-8;Q86UR5-7;Q86UR5-6;Q86UR5-5;Q86UR5-3;Q86UR5-4;Q86UR5	Q86UR5-2	RIMS1	Regulating synaptic membrane exocytosis protein 1
NaN	NaN	NaN	23.12951	23.52313	22.54274	NaN	NaN	NaN	NaN	NaN	NaN	NaN	NaN	NaN	19	2226.0189	129.12	DADREVTFLEASRFAQENE	P20338	P20338	RAB4A	Ras-related protein Rab-4A
NaN	NaN	NaN	24.89203	24.73143	NaN	NaN	NaN	NaN	NaN	NaN	NaN	NaN	NaN	NaN	20	2339.103	171.47	DADREVTFLEASRFAQENEL	P20338	P20338	RAB4A	Ras-related protein Rab-4A
NaN	NaN	NaN	NaN	NaN	NaN	23.37146	NaN	NaN	NaN	NaN	NaN	NaN	NaN	NaN	15	1502.71	95.094	DAEDLSGSIASPDVK	Q9BSR8	Q9BSR8	YIPF4	Protein YIPF4
NaN	NaN	NaN	NaN	NaN	NaN	NaN	21.75275	20.80286	NaN	NaN	NaN	21.97872	21.83538	21.90246	9	943.43592	91.041	DAEQRPSAA	P0C1S8	P0C1S8	WEE2	Wee1-like protein kinase 2
NaN	NaN	NaN	24.06093	24.25393	23.34624	NaN	NaN	NaN	NaN	NaN	NaN	NaN	NaN	NaN	25	2806.3019	98.74	DAFHDNLRSLDRNLPSDSQDLGQHG	P10124	P10124	SRGN	Serglycin
24.13148	23.92434	23.55766	24.94735	26.22784	24.7239	26.50147	25.82034	25.21301	26.73402	26.8783	26.85317	25.64257	26.38014	26.12965	15	1800.9595	164.65	DAFLLLRNNSIQNRQ	O14662-2;O14662-4;O14662-5;O14662;O14662-3	O14662-2	STX16	Syntaxin-16
24.94145	NaN	24.18662	28.05832	28.4682	26.1685	22.23075	22.66269	22.88575	24.89786	25.10246	24.96913	27.54694	27.80138	28.05378	16	1914.0435	202.82	DAFLLLRNNSIQNRQL	O14662-2;O14662-4;O14662-5;O14662;O14662-3	O14662-2	STX16	Syntaxin-16
20.46573	NaN	NaN	NaN	27.4103	NaN	NaN	NaN	23.69795	24.90889	24.57317	24.57565	26.3789	27.41683	27.09174	17	2027.1276	198.95	DAFLLLRNNSIQNRQLL	O14662-2;O14662-4;O14662-5;O14662;O14662-3	O14662-2	STX16	Syntaxin-16
NaN	NaN	NaN	NaN	23.31797	NaN	NaN	NaN	NaN	NaN	NaN	NaN	NaN	NaN	NaN	18	2098.1647	92.307	DAFLLLRNNSIQNRQLLA	O14662-2;O14662-4;O14662-5;O14662;O14662-3	O14662-2	STX16	Syntaxin-16
NaN	NaN	NaN	NaN	NaN	NaN	NaN	NaN	NaN	NaN	NaN	NaN	NaN	NaN	23.49436	15	1733.9577	54.898	DAFVVVHRIQQIPNV	Q6UX71-2;Q6UX71	Q6UX71-2	PLXDC2	Plexin domain-containing protein 2
NaN	NaN	NaN	25.36169	24.95158	24.586	NaN	NaN	NaN	NaN	NaN	NaN	23.48161	NaN	NaN	16	1890.0588	123.02	DAFVVVHRIQQIPNVR	Q6UX71-2;Q6UX71	Q6UX71-2	PLXDC2	Plexin domain-containing protein 2
NaN	NaN	24.1873	NaN	NaN	NaN	NaN	NaN	NaN	NaN	NaN	NaN	NaN	NaN	NaN	11	1052.4887	155.84	DAGAGIALNDH	P04406;P04406-2	P04406	GAPDH	Glyceraldehyde-3-phosphate dehydrogenase
24.91912	NaN	24.90316	29.60827	29.30302	28.39202	27.4338	26.86278	26.94581	28.9484	28.56834	28.66669	28.02628	28.0871	28.2028	14	1627.8179	122.78	DAGEYRAAVHLRDR	P18627-2;P18627	P18627-2	LAG3	Lymphocyte activation gene 3 protein
25.48996	25.57184	24.54457	29.20637	29.05388	28.06671	27.58921	27.0403	27.00045	28.89608	28.68899	28.899	27.35901	28.03181	28.16921	15	1698.855	147.35	DAGEYRAAVHLRDRA	P18627-2;P18627	P18627-2	LAG3	Lymphocyte activation gene 3 protein
NaN	NaN	NaN	25.27259	25.35538	24.30515	NaN	NaN	NaN	NaN	NaN	NaN	24.02791	24.05308	24.00436	16	1811.9391	79.652	DAGEYRAAVHLRDRAL	P18627-2;P18627	P18627-2	LAG3	Lymphocyte activation gene 3 protein
NaN	NaN	25.41471	NaN	NaN	NaN	NaN	NaN	NaN	NaN	NaN	NaN	NaN	NaN	NaN	12	1347.6453	69.598	DAGTVQEMLRTQ	Q8WTW3	Q8WTW3	COG1	Conserved oligomeric Golgi complex subunit 1
NaN	NaN	NaN	25.89002	26.78344	22.36765	NaN	NaN	NaN	25.78477	25.4496	25.88136	23.12997	22.79056	23.45588	14	1585.8035	148.48	DAGTYRCLAKAYVR	Q969P0;Q969P0-3;Q969P0-2	Q969P0	IGSF8	Immunoglobulin superfamily member 8
NaN	NaN	NaN	23.9839	24.89703	23.50664	NaN	NaN	NaN	NaN	NaN	NaN	23.65392	24.43543	23.34476	18	1864.9319	115.8	DAHLTWEVAGKVPTGGVE	P01880;P01880-2	P01880	IGHD	Ig delta chain C region
NaN	NaN	NaN	23.15109	22.63748	NaN	NaN	NaN	NaN	NaN	NaN	NaN	NaN	NaN	NaN	17	1906.1	65.477	DAIKKKLTGIKHELQAN	P23528	P23528	CFL1	Cofilin-1
22.30722	21.83418	21.46119	24.67573	24.86528	22.12367	23.50276	23.91077	23.44088	24.56581	24.08861	24.23951	24.53783	23.67949	24.36038	16	1908.9191	78.069	DAKGRTYYVNHNNRTT	Q96PU5-9;Q96PU5-6;Q96PU5-5;Q96PU5-4;Q96PU5-7;Q96PU5	Q96PU5-9	NEDD4L	E3 ubiquitin-protein ligase NEDD4-like
22.98628	23.27654	22.62992	26.55113	26.44286	23.91807	24.56139	25.0398	25.1787	25.84168	25.71487	25.64705	25.5245	25.29929	25.44648	17	2009.9667	128.26	DAKGRTYYVNHNNRTTT	Q96PU5-9;Q96PU5-6;Q96PU5-5;Q96PU5-4;Q96PU5-7;Q96PU5	Q96PU5-9	NEDD4L	E3 ubiquitin-protein ligase NEDD4-like
NaN	NaN	NaN	24.32402	24.66893	23.24602	NaN	NaN	NaN	NaN	NaN	NaN	NaN	NaN	NaN	21	2550.2476	101.29	DAKGRTYYVNHNNRTTTWTRP	Q96PU5-9;Q96PU5-6;Q96PU5-5;Q96PU5-4;Q96PU5-7;Q96PU5	Q96PU5-9	NEDD4L	E3 ubiquitin-protein ligase NEDD4-like
NaN	NaN	NaN	23.60241	24.09877	20.92694	NaN	NaN	NaN	NaN	NaN	NaN	NaN	NaN	NaN	13	1674.8954	69.345	DALWALLRRQYDR	P58335-2;P58335-4;P58335	P58335-2	ANTXR2	Anthrax toxin receptor 2
NaN	NaN	NaN	22.68119	24.15414	21.25914	NaN	NaN	NaN	NaN	NaN	NaN	21.74201	22.94059	22.61592	13	1582.8719	93.348	DALYEALKKLRTY	O95236-2;O95236	O95236-2	APOL3	Apolipoprotein L3
NaN	NaN	NaN	22.69545	22.36135	19.69255	NaN	NaN	NaN	NaN	NaN	NaN	NaN	24.09483	NaN	14	1599.8845	110.31	DAQGVFQILIRNRA	P46531	P46531	NOTCH1	Neurogenic locus notch homolog protein 1;Notch 1 extracellular truncation;Notch 1 intracellular domain
NaN	NaN	NaN	24.29502	23.57854	21.13865	NaN	NaN	NaN	23.18324	23.10505	23.60625	NaN	NaN	NaN	15	1700.9322	119.32	DAQGVFQILIRNRAT	P46531	P46531	NOTCH1	Neurogenic locus notch homolog protein 1;Notch 1 extracellular truncation;Notch 1 intracellular domain
NaN	21.72017	23.50845	26.57687	26.25292	23.25997	21.44526	21.97687	NaN	25.11331	25.93091	25.47683	25.19178	26.41086	25.21508	16	1815.9591	131.24	DAQGVFQILIRNRATD	P46531	P46531	NOTCH1	Neurogenic locus notch homolog protein 1;Notch 1 extracellular truncation;Notch 1 intracellular domain
NaN	NaN	NaN	28.54245	28.07281	22.93384	NaN	NaN	NaN	22.25667	23.31893	22.64955	26.78494	27.6797	26.77957	18	2044.0702	138.55	DAQGVFQILIRNRATDLD	P46531	P46531	NOTCH1	Neurogenic locus notch homolog protein 1;Notch 1 extracellular truncation;Notch 1 intracellular domain
NaN	NaN	NaN	NaN	24.42252	NaN	NaN	NaN	NaN	NaN	NaN	NaN	NaN	NaN	NaN	14	1584.8835	66.285	DAQITLLKKREAEA	O60749-2;O60749	O60749-2	SNX2	Sorting nexin-2
NaN	NaN	NaN	25.93575	26.29107	24.3682	24.95824	23.99231	23.85719	25.56276	25.50739	25.298	NaN	NaN	NaN	15	1712.9785	87.566	DAQITLLKKREAEAK	O60749-2;O60749	O60749-2	SNX2	Sorting nexin-2
22.21877	21.75983	20.39958	25.00595	24.91752	23.71303	23.64438	23.75358	23.60048	NaN	NaN	NaN	23.69339	24.17364	23.53872	15	1848.9734	97.235	DARTFYIIEREPLIN	Q8IUR0	Q8IUR0	TRAPPC5	Trafficking protein particle complex subunit 5
25.36546	26.08152	25.5354	29.8852	29.71432	28.80397	28.0391	27.1757	27.81323	29.34403	28.87833	29.13136	27.47011	28.04041	28.05367	14	1671.8289	122.64	DASAEVERLRRENQ	Q10589-2;Q10589	Q10589-2	BST2	Bone marrow stromal antigen 2
25.74671	26.42411	26.40549	30.317	30.10475	23.93355	28.79882	28.09114	28.10435	29.2138	28.93705	29.27324	28.38653	28.64554	28.56678	15	1770.8973	128.22	DASAEVERLRRENQV	Q10589-2;Q10589	Q10589-2	BST2	Bone marrow stromal antigen 2
28.06876	28.06953	27.75404	32.16159	32.92548	32.25645	30.55179	29.77808	29.442	31.07412	30.81856	31.25288	30.49085	30.85727	30.97076	16	1883.9813	125.36	DASAEVERLRRENQVL	Q10589-2;Q10589	Q10589-2	BST2	Bone marrow stromal antigen 2
28.36344	28.19108	28.41583	32.53452	32.58851	31.30155	30.63781	29.95158	30.172	31.0822	31.01245	30.89591	30.47257	31.00925	30.7233	17	1971.0134	170.35	DASAEVERLRRENQVLS	Q10589-2;Q10589	Q10589-2	BST2	Bone marrow stromal antigen 2
24.00179	NaN	NaN	28.5007	28.74403	27.74496	26.06565	26.27169	25.97384	27.9149	27.71247	27.59278	26.60074	27.61386	27.45003	18	2070.0818	108.14	DASAEVERLRRENQVLSV	Q10589-2;Q10589	Q10589-2	BST2	Bone marrow stromal antigen 2
25.23911	24.78895	27.61119	31.83145	31.91766	30.76793	27.29009	26.55045	28.88472	30.82381	30.67438	30.5632	30.1866	30.94252	30.77368	19	2226.1829	191.64	DASAEVERLRRENQVLSVR	Q10589-2;Q10589	Q10589-2	BST2	Bone marrow stromal antigen 2
NaN	NaN	NaN	NaN	NaN	NaN	NaN	NaN	NaN	NaN	NaN	NaN	24.48665	24.92583	NaN	21	2323.1067	107.09	DASDPTTKEFETLIKDLSAEN	O75976;O75976-2	O75976	CPD	Carboxypeptidase D
NaN	NaN	NaN	24.78492	24.97482	23.96904	NaN	NaN	NaN	NaN	NaN	NaN	22.93513	23.12561	23.98103	18	2040.0851	52.522	DASELVAEINKLLQDVRQ	Q9HCL0-2;Q9HCL0	Q9HCL0-2	PCDH18	Protocadherin-18
NaN	NaN	NaN	24.63434	24.42047	23.61975	NaN	NaN	NaN	NaN	NaN	NaN	NaN	22.95123	23.2953	13	1415.7005	233.54	DATLTALDRGQQQ	P40939	P40939	HADHA	Trifunctional enzyme subunit alpha, mitochondrial;Long-chain enoyl-CoA hydratase;Long chain 3-hydroxyacyl-CoA dehydrogenase
NaN	NaN	NaN	23.36813	23.49753	21.09918	NaN	NaN	NaN	NaN	NaN	NaN	NaN	NaN	NaN	19	2046.0018	81.431	DATTLYLQNNQINNAGIPS	Q9NZU0	Q9NZU0	FLRT3	Leucine-rich repeat transmembrane protein FLRT3
NaN	NaN	NaN	24.19813	NaN	22.8278	NaN	NaN	NaN	24.45318	24.43059	24.30744	23.64757	24.13163	23.83403	12	1230.6357	105.4	DAVLRFNGAPTA	P15907	P15907	ST6GAL1	Beta-galactoside alpha-2,6-sialyltransferase 1
25.06755	25.48643	25.50767	25.05941	27.5241	26.02538	27.02306	26.51704	26.59392	27.23498	27.03716	27.29088	26.97673	27.28533	27.01988	13	1344.6786	171.67	DAVLRFNGAPTAN	P15907	P15907	ST6GAL1	Beta-galactoside alpha-2,6-sialyltransferase 1
24.11656	24.04018	24.46725	NaN	26.65034	24.8277	25.94534	25.64686	24.81113	26.95116	26.34247	26.68886	25.79991	26.11637	26.09092	14	1491.747	144.89	DAVLRFNGAPTANF	P15907	P15907	ST6GAL1	Beta-galactoside alpha-2,6-sialyltransferase 1
NaN	NaN	27.78992	30.92196	30.91114	28.96705	29.8281	29.72481	29.16576	30.67674	30.55965	30.51145	29.66187	30.33213	29.76733	15	1619.8056	197.43	DAVLRFNGAPTANFQ	P15907	P15907	ST6GAL1	Beta-galactoside alpha-2,6-sialyltransferase 1
26.31096	25.72174	26.08304	27.92852	29.07104	27.51051	28.07908	27.3611	27.06065	27.79247	27.80876	27.64079	27.81378	28.24286	27.91142	16	1747.8642	208.28	DAVLRFNGAPTANFQQ	P15907	P15907	ST6GAL1	Beta-galactoside alpha-2,6-sialyltransferase 1
NaN	NaN	NaN	24.62578	25.61037	23.3672	23.85339	23.35568	22.82151	23.79749	23.74499	23.81264	23.56477	24.39146	23.86778	17	1862.8911	199.13	DAVLRFNGAPTANFQQD	P15907	P15907	ST6GAL1	Beta-galactoside alpha-2,6-sialyltransferase 1
NaN	NaN	NaN	23.47914	23.53005	NaN	NaN	NaN	NaN	NaN	NaN	NaN	NaN	NaN	NaN	19	2018.981	99.834	DAVLRFNGAPTANFQQDVG	P15907	P15907	ST6GAL1	Beta-galactoside alpha-2,6-sialyltransferase 1
NaN	NaN	NaN	26.59676	26.53542	25.87612	NaN	NaN	NaN	NaN	NaN	NaN	25.47358	25.87439	25.45588	17	2020.1079	58.09	DAVQFIRQKRRGAFNSK	Q12974-3;Q12974;Q93096	Q12974-3	PTP4A2;PTP4A1	Protein tyrosine phosphatase type IVA 2;Protein tyrosine phosphatase type IVA 1
NaN	NaN	NaN	NaN	24.80587	24.00179	23.87239	23.30243	NaN	25.08918	25.45779	25.25706	NaN	NaN	NaN	14	1538.878	132.86	DAVVLKIARLQAQD	Q969P0;Q969P0-3	Q969P0	IGSF8	Immunoglobulin superfamily member 8
24.02538	24.01154	24.01146	24.8797	28.30787	27.20266	27.565	27.13985	26.58764	28.41026	28.34912	28.22798	26.14061	NaN	26.21922	16	1666.9366	198.23	DAVVLKIARLQAQDAG	Q969P0;Q969P0-3	Q969P0	IGSF8	Immunoglobulin superfamily member 8
NaN	NaN	NaN	23.057	23.40549	20.37846	NaN	NaN	NaN	NaN	NaN	NaN	NaN	NaN	NaN	19	2072.1266	79.511	DAVVLKIARLQAQDAGIYE	Q969P0;Q969P0-3	Q969P0	IGSF8	Immunoglobulin superfamily member 8
NaN	NaN	NaN	NaN	NaN	NaN	24.01682	23.17904	23.20857	NaN	NaN	NaN	NaN	NaN	NaN	13	1171.5622	55.401	DAWGPGAAKSGVG	P02786	P02786	TFRC	Transferrin receptor protein 1;Transferrin receptor protein 1, serum form
24.10173	24.20508	23.81529	NaN	NaN	NaN	26.12461	25.28641	25.33484	24.53475	24.53255	24.49704	24.28249	24.21015	23.99516	14	1272.6099	119.94	DAWGPGAAKSGVGT	P02786	P02786	TFRC	Transferrin receptor protein 1;Transferrin receptor protein 1, serum form
23.78726	24.00187	23.7348	24.38054	24.3476	22.58449	25.75476	24.92134	25.27814	24.55655	NaN	24.49045	24.44884	24.75001	24.14211	15	1343.647	126.88	DAWGPGAAKSGVGTA	P02786	P02786	TFRC	Transferrin receptor protein 1;Transferrin receptor protein 1, serum form
25.57453	24.96952	25.4095	25.35431	25.24205	23.24083	26.99086	26.53765	26.33731	25.32131	25.37418	25.7178	24.96517	25.44699	24.9526	16	1456.731	106.11	DAWGPGAAKSGVGTAL	P02786	P02786	TFRC	Transferrin receptor protein 1;Transferrin receptor protein 1, serum form
NaN	NaN	NaN	NaN	24.40406	21.21502	NaN	NaN	NaN	23.0023	22.86374	22.94612	NaN	NaN	NaN	15	1713.905	128.71	DAWIQAIKSLAEKQN	Q09328	Q09328	MGAT5	Alpha-1,6-mannosylglycoprotein 6-beta-N-acetylglucosaminyltransferase A
NaN	NaN	NaN	26.48814	26.90953	24.78591	NaN	NaN	NaN	27.51307	27.65717	27.99367	NaN	23.17509	23.76901	12	1560.7692	66.262	DAYDRLTRHRCR	P07686	P07686	HEXB	Beta-hexosaminidase subunit beta;Beta-hexosaminidase subunit beta chain B;Beta-hexosaminidase subunit beta chain A
NaN	NaN	NaN	23.26026	23.05131	21.51634	NaN	NaN	NaN	NaN	NaN	NaN	NaN	24.04394	22.06378	15	1676.7893	91.937	DAYLSLQELQGQDPT	P14784	P14784	IL2RB	Interleukin-2 receptor subunit beta
NaN	NaN	NaN	NaN	NaN	NaN	23.10404	22.29196	22.40195	NaN	NaN	NaN	NaN	NaN	NaN	13	1342.6881	51.927	DDAPRAVFPSIVG	P63261;P60709;P68133;P68032;Q6S8J3;A5A3E0;P63267;P62736;P0CG39;P0CG38;P63267-2	P63261	ACTG1;ACTB;ACTA1;ACTC1;POTEE;POTEF;ACTG2;ACTA2;POTEJ;POTEI	Actin, cytoplasmic 2;Actin, cytoplasmic 2, N-terminally processed;Actin, cytoplasmic 1;Actin, cytoplasmic 1, N-terminally processed;Actin, alpha skeletal muscle;Actin, alpha cardiac muscle 1;POTE ankyrin domain family member E;POTE ankyrin domain family member F;Actin, gamma-enteric smooth muscle;Actin, aortic smooth muscle;POTE ankyrin domain family member J;POTE ankyrin domain family member I
NaN	NaN	NaN	24.51965	24.50591	23.65927	22.86202	21.83434	22.03255	25.14701	25.00041	24.48922	23.53291	24.50003	23.61234	16	1964.0003	88.133	DDARTFYIIEREPLIN	Q8IUR0	Q8IUR0	TRAPPC5	Trafficking protein particle complex subunit 5
NaN	NaN	NaN	26.13583	27.11088	24.41577	23.03513	23.28644	22.89604	27.82608	27.4624	27.69889	24.24771	23.62232	23.80686	13	1675.7961	73.466	DDAYDRLTRHRCR	P07686	P07686	HEXB	Beta-hexosaminidase subunit beta;Beta-hexosaminidase subunit beta chain B;Beta-hexosaminidase subunit beta chain A
NaN	NaN	NaN	NaN	NaN	21.42619	NaN	NaN	NaN	NaN	NaN	NaN	22.37061	22.35458	22.27119	16	1880.0268	103.85	DDDLLLPYPRARARLP	Q9UK23-3;Q9UK23-2;Q9UK23	Q9UK23-3	NAGPA	N-acetylglucosamine-1-phosphodiester alpha-N-acetylglucosaminidase
NaN	NaN	NaN	22.82392	24.33047	22.40619	NaN	NaN	NaN	NaN	NaN	NaN	23.3688	NaN	23.51424	17	2036.1279	80.706	DDDLLLPYPRARARLPR	Q9UK23-3;Q9UK23-2;Q9UK23	Q9UK23-3	NAGPA	N-acetylglucosamine-1-phosphodiester alpha-N-acetylglucosaminidase
NaN	NaN	NaN	23.52719	25.11458	22.24624	NaN	NaN	NaN	24.29439	24.11545	24.13821	22.96869	23.19873	23.00364	15	1918.8003	140.27	DDDNTYSRELFEEMR	O94766-2;O94766	O94766-2	B3GAT3	Galactosylgalactosylxylosylprotein 3-beta-glucuronosyltransferase 3
NaN	NaN	NaN	23.3534	24.48075	NaN	NaN	NaN	NaN	NaN	NaN	NaN	NaN	NaN	NaN	18	2362.0284	165.9	DDDNTYSRELFEEMRWTR	O94766-2;O94766	O94766-2	B3GAT3	Galactosylgalactosylxylosylprotein 3-beta-glucuronosyltransferase 3
NaN	NaN	NaN	22.06062	22.40907	NaN	NaN	NaN	NaN	23.24497	23.73335	23.83026	NaN	NaN	NaN	18	2124.9501	146.2	DDDVFQYLAHTYASRNPN	P14384	P14384	CPM	Carboxypeptidase M
NaN	NaN	NaN	NaN	NaN	NaN	23.41067	NaN	NaN	NaN	NaN	NaN	22.08531	22.94799	22.18921	13	1263.5368	122.18	DDEEGAAVAPGHP	Q9Y5Y0	Q9Y5Y0	FLVCR1	Feline leukemia virus subgroup C receptor-related protein 1
NaN	NaN	NaN	24.30452	23.95819	22.87196	NaN	NaN	NaN	NaN	NaN	NaN	NaN	NaN	NaN	20	2211.992	107.33	DDEIYEGEYQGIPRAESGGK	Q7L0J3-2;Q7L0J3	Q7L0J3-2	SV2A	Synaptic vesicle glycoprotein 2A
NaN	NaN	NaN	25.64224	26.05347	22.76316	NaN	NaN	NaN	24.58583	24.43746	24.84761	23.14793	23.36252	23.88138	21	2363.238	117.48	DDEKLNNAKYAISMARKIGAR	P13796-2;P13796	P13796-2	LCP1	Plastin-2
NaN	NaN	NaN	23.48001	25.85417	22.5925	NaN	NaN	NaN	NaN	NaN	NaN	NaN	NaN	NaN	23	2625.3697	120.32	DDEKLNNAKYAISMARKIGARVY	P13796-2;P13796	P13796-2	LCP1	Plastin-2
NaN	NaN	NaN	NaN	NaN	NaN	NaN	NaN	NaN	22.17298	22.07222	22.51629	NaN	NaN	NaN	13	1531.7559	100.48	DDEVFKYLAKAYA	O75976;O75976-2	O75976	CPD	Carboxypeptidase D
NaN	NaN	NaN	25.9131	26.06417	NaN	23.60896	24.54669	NaN	25.50758	27.22995	27.13848	24.91588	26.13271	25.19614	14	1618.7879	117.79	DDEVFKYLAKAYAS	O75976;O75976-2	O75976	CPD	Carboxypeptidase D
NaN	NaN	NaN	30.25361	30.28769	28.06912	NaN	NaN	NaN	29.93058	30.20688	30.20967	28.08233	28.90199	28.39579	15	1732.8308	199.13	DDEVFKYLAKAYASN	O75976;O75976-2	O75976	CPD	Carboxypeptidase D
NaN	NaN	NaN	27.7404	27.3667	26.23898	24.14032	NaN	NaN	27.94893	27.16701	27.83014	25.6106	25.90679	26.41217	16	1869.8897	197.17	DDEVFKYLAKAYASNH	O75976;O75976-2	O75976	CPD	Carboxypeptidase D
27.27311	25.65428	27.14375	31.53918	31.67177	30.32249	28.35241	29.1671	27.12209	31.84277	32.11253	31.69739	29.81498	31.15025	30.48222	17	1966.9425	241.41	DDEVFKYLAKAYASNHP	O75976;O75976-2	O75976	CPD	Carboxypeptidase D
24.32285	22.63409	25.48591	31.40837	31.78838	28.75945	25.67465	26.9776	26.92615	29.98468	30.72436	30.91185	30.99328	32.27612	31.32662	18	2080.0266	335.24	DDEVFKYLAKAYASNHPI	O75976;O75976-2	O75976	CPD	Carboxypeptidase D
NaN	NaN	NaN	26.17183	25.56877	21.77314	NaN	NaN	NaN	23.61818	23.24172	22.60146	21.89045	22.96252	22.04737	19	2211.067	114.4	DDEVFKYLAKAYASNHPIM	O75976;O75976-2	O75976	CPD	Carboxypeptidase D
NaN	NaN	NaN	NaN	22.80006	20.99976	NaN	NaN	NaN	NaN	NaN	NaN	NaN	NaN	NaN	20	2339.162	71.592	DDEVFKYLAKAYASNHPIMK	O75976;O75976-2	O75976	CPD	Carboxypeptidase D
NaN	NaN	NaN	24.55204	24.69503	22.91302	NaN	NaN	NaN	NaN	NaN	NaN	NaN	NaN	NaN	15	1829.8849	107.99	DDFLHYKKGIYHHTG	P53634	P53634	CTSC	Dipeptidyl peptidase 1;Dipeptidyl peptidase 1 exclusion domain chain;Dipeptidyl peptidase 1 heavy chain;Dipeptidyl peptidase 1 light chain
NaN	NaN	NaN	NaN	24.82459	22.24647	NaN	NaN	NaN	NaN	NaN	NaN	NaN	NaN	NaN	16	1853.9173	61.444	DDGWFVGVSRRTQKFG	O60504-2;O60504	O60504-2	SORBS3	Vinexin
NaN	NaN	NaN	23.33879	23.40198	21.39524	NaN	NaN	NaN	NaN	NaN	NaN	NaN	NaN	NaN	20	2256.1076	51.942	DDGWFVGVSRRTQKFGTFPG	O60504-2;O60504	O60504-2	SORBS3	Vinexin
NaN	NaN	NaN	26.08774	26.43574	24.11553	NaN	NaN	NaN	24.79511	NaN	24.88981	25.19704	25.29235	25.05387	16	1711.7914	171.2	DDHDAVLRFNGAPTAN	P15907	P15907	ST6GAL1	Beta-galactoside alpha-2,6-sialyltransferase 1
26.59648	26.11539	26.28106	28.10144	29.80742	28.21484	28.49545	28.35384	27.48285	29.17234	29.31125	29.36511	28.19206	29.08401	28.4231	18	1986.9184	242.4	DDHDAVLRFNGAPTANFQ	P15907	P15907	ST6GAL1	Beta-galactoside alpha-2,6-sialyltransferase 1
26.12674	26.11999	26.32471	29.27755	29.54054	28.10509	28.35892	28.2989	27.72501	28.51908	28.39509	28.44474	27.63499	28.2305	27.92059	19	2114.977	257.22	DDHDAVLRFNGAPTANFQQ	P15907	P15907	ST6GAL1	Beta-galactoside alpha-2,6-sialyltransferase 1
NaN	NaN	NaN	NaN	26.74855	25.32059	25.79947	25.47098	24.45808	NaN	NaN	NaN	25.301	26.04389	25.36866	20	2230.0039	130.01	DDHDAVLRFNGAPTANFQQD	P15907	P15907	ST6GAL1	Beta-galactoside alpha-2,6-sialyltransferase 1
22.23946	NaN	23.1553	25.8607	26.59021	25.02331	23.59923	25.07218	23.55004	25.29754	25.21264	24.79769	25.03351	26.4431	25.45334	22	2386.0938	145.9	DDHDAVLRFNGAPTANFQQDVG	P15907	P15907	ST6GAL1	Beta-galactoside alpha-2,6-sialyltransferase 1
NaN	NaN	NaN	NaN	25.04252	NaN	NaN	NaN	NaN	NaN	NaN	NaN	NaN	NaN	NaN	16	2111.131	91.457	DDIFRIYIKEKKECRR	Q13501;Q13501-2	Q13501	SQSTM1	Sequestosome-1
NaN	NaN	NaN	24.13798	24.92551	NaN	NaN	NaN	NaN	NaN	NaN	NaN	NaN	NaN	NaN	17	2226.1579	71.697	DDIFRIYIKEKKECRRD	Q13501;Q13501-2	Q13501	SQSTM1	Sequestosome-1
NaN	NaN	NaN	NaN	24.40204	NaN	NaN	NaN	NaN	NaN	NaN	NaN	NaN	NaN	NaN	21	2713.4235	123.43	DDIFRIYIKEKKECRRDHRPP	Q13501;Q13501-2	Q13501	SQSTM1	Sequestosome-1
NaN	NaN	NaN	NaN	NaN	NaN	NaN	NaN	NaN	NaN	NaN	NaN	23.61425	24.32141	23.56081	12	1376.7664	75.819	DDIKGIQKLYGK	P09237	P09237	MMP7	Matrilysin
29.14632	29.35876	28.71931	31.52197	31.54761	30.29855	31.29707	30.95338	31.19454	32.47095	32.34581	32.46828	31.38005	31.72542	31.49228	13	1532.8675	214.26	DDIKGIQKLYGKR	P09237	P09237	MMP7	Matrilysin
26.27578	27.90363	27.7326	30.45111	30.21071	29.12605	30.16914	29.74541	29.85954	31.51338	31.14637	31.2366	30.142	30.65386	30.49095	14	1619.8995	208.51	DDIKGIQKLYGKRS	P09237	P09237	MMP7	Matrilysin
28.37758	28.33445	27.92558	30.87679	30.99564	29.37067	30.75302	30.07291	30.31062	31.45317	31.36338	31.52426	30.15738	31.00691	30.97254	15	1733.9424	271.56	DDIKGIQKLYGKRSN	P09237	P09237	MMP7	Matrilysin
24.99326	25.12751	24.99356	27.47947	27.72514	26.39823	27.17541	27.09577	27.02158	27.73583	27.94112	NaN	26.74753	27.40145	27.20927	16	1820.9745	150.76	DDIKGIQKLYGKRSNS	P09237	P09237	MMP7	Matrilysin
NaN	NaN	NaN	24.47772	24.5248	23.46214	23.20835	22.38606	22.70085	24.34489	23.90435	24.44815	23.51316	23.63157	23.14288	13	1635.8805	88.101	DDIRKIERNRQPP	P53041	P53041	PPP5C	Serine/threonine-protein phosphatase 5
NaN	NaN	NaN	24.28856	24.19663	22.57632	NaN	NaN	NaN	NaN	NaN	NaN	NaN	NaN	NaN	16	1907.9014	107.82	DDKNSFYVALERVSHE	P47224	P47224	RABIF	Guanine nucleotide exchange factor MSS4
NaN	NaN	NaN	NaN	NaN	NaN	NaN	NaN	NaN	NaN	NaN	NaN	24.1379	NaN	24.59542	15	1891.0527	51.073	DDKNYKKLERILTKQ	Q9UL15;Q9UL15-2	Q9UL15	BAG5	BAG family molecular chaperone regulator 5
NaN	NaN	NaN	23.50385	23.10796	21.03261	NaN	NaN	NaN	NaN	NaN	NaN	NaN	NaN	NaN	16	1795.0064	110.35	DDKRVVPKGKGEQIAR	P61026	P61026	RAB10	Ras-related protein Rab-10
24.98724	25.14647	24.56895	27.01712	27.08891	25.70076	27.28003	26.40149	27.10189	27.4307	27.35548	27.22931	26.9077	27.04427	26.81653	15	1867.8965	113.4	DDLKYRYFSNASPHR	Q92187	Q92187	ST8SIA4	CMP-N-acetylneuraminate-poly-alpha-2,8-sialyltransferase
24.56987	26.33537	24.53588	29.60233	29.38377	27.77568	28.44427	27.58398	27.88489	26.72182	26.62408	27.09768	27.618	28.0607	27.91159	17	2095.9898	198.51	DDLKYRYFSNASPHRMP	Q92187	Q92187	ST8SIA4	CMP-N-acetylneuraminate-poly-alpha-2,8-sialyltransferase
27.00753	26.26976	26.13132	31.11471	30.90476	29.60553	29.79272	29.06361	28.99531	28.11421	27.41595	27.87038	29.51443	29.33635	29.88581	18	2209.0739	211.16	DDLKYRYFSNASPHRMPL	Q92187	Q92187	ST8SIA4	CMP-N-acetylneuraminate-poly-alpha-2,8-sialyltransferase
NaN	NaN	NaN	27.43913	27.20611	25.61885	24.95943	NaN	24.54333	26.57095	26.17463	26.31233	24.64482	25.53786	25.42012	19	2338.1165	147.49	DDLKYRYFSNASPHRMPLE	Q92187	Q92187	ST8SIA4	CMP-N-acetylneuraminate-poly-alpha-2,8-sialyltransferase
NaN	NaN	NaN	26.70754	26.68819	25.09852	NaN	NaN	NaN	NaN	NaN	NaN	25.34042	23.61201	25.55631	14	1763.953	94.023	DDLSRRFEELKKKT	P53990-2;P53990;P53990-4;P53990-5;P53990-6	P53990-2	IST1	IST1 homolog
NaN	NaN	NaN	25.66498	25.59167	22.16463	NaN	NaN	NaN	NaN	NaN	NaN	23.42867	NaN	23.21119	15	1976.8727	91.207	DDMEKIWHHTFYNEL	P63261;P60709;P68133;P68032;Q6S8J3;A5A3E0;P0CG39;P0CG38;Q9BYX7	P63261	ACTG1;ACTB;ACTA1;ACTC1;POTEE;POTEF;POTEJ;POTEI;POTEKP	Actin, cytoplasmic 2;Actin, cytoplasmic 2, N-terminally processed;Actin, cytoplasmic 1;Actin, cytoplasmic 1, N-terminally processed;Actin, alpha skeletal muscle;Actin, alpha cardiac muscle 1;POTE ankyrin domain family member E;POTE ankyrin domain family member F;POTE ankyrin domain family member J;POTE ankyrin domain family member I;Putative beta-actin-like protein 3;Putative beta-actin-like prot…
23.83084	23.23241	NaN	26.13044	28.43098	25.81301	26.11034	26.63437	25.52633	27.76926	27.80882	27.73796	26.24307	27.32954	26.83304	16	2132.9738	205.27	DDMEKIWHHTFYNELR	P63261;P60709;P68133;P68032;Q6S8J3;A5A3E0;P0CG39;P0CG38;Q9BYX7	P63261	ACTG1;ACTB;ACTA1;ACTC1;POTEE;POTEF;POTEJ;POTEI;POTEKP	Actin, cytoplasmic 2;Actin, cytoplasmic 2, N-terminally processed;Actin, cytoplasmic 1;Actin, cytoplasmic 1, N-terminally processed;Actin, alpha skeletal muscle;Actin, alpha cardiac muscle 1;POTE ankyrin domain family member E;POTE ankyrin domain family member F;POTE ankyrin domain family member J;POTE ankyrin domain family member I;Putative beta-actin-like protein 3;Putative beta-actin-like prot…
NaN	NaN	NaN	23.55894	24.3073	21.3909	NaN	NaN	NaN	NaN	NaN	NaN	NaN	NaN	NaN	23	2892.329	85.013	DDMEKIWHHTFYNELRVAPEEHP	P63261;P60709;P68133;P68032;Q6S8J3;A5A3E0;P0CG39;P0CG38;Q9BYX7	P63261	ACTG1;ACTB;ACTA1;ACTC1;POTEE;POTEF;POTEJ;POTEI;POTEKP	Actin, cytoplasmic 2;Actin, cytoplasmic 2, N-terminally processed;Actin, cytoplasmic 1;Actin, cytoplasmic 1, N-terminally processed;Actin, alpha skeletal muscle;Actin, alpha cardiac muscle 1;POTE ankyrin domain family member E;POTE ankyrin domain family member F;POTE ankyrin domain family member J;POTE ankyrin domain family member I;Putative beta-actin-like protein 3;Putative beta-actin-like prot…
23.02699	24.28581	23.07636	26.13905	27.32569	25.24721	26.83244	26.10195	26.41001	26.96532	27.0011	26.75226	26.31084	26.7278	26.72038	14	1803.7734	214.81	DDNTYSRELFEEMR	O94766-2;O94766	O94766-2	B3GAT3	Galactosylgalactosylxylosylprotein 3-beta-glucuronosyltransferase 3
NaN	NaN	NaN	26.12112	27.07612	22.94007	NaN	NaN	NaN	22.10428	23.4929	22.35759	25.15869	25.66574	NaN	16	2090.9004	172.57	DDNTYSRELFEEMRWT	O94766-2;O94766	O94766-2	B3GAT3	Galactosylgalactosylxylosylprotein 3-beta-glucuronosyltransferase 3
NaN	NaN	NaN	26.18933	26.21747	22.80564	NaN	NaN	NaN	23.51015	24.38739	NaN	23.16909	23.25624	22.46294	17	2247.0015	194.58	DDNTYSRELFEEMRWTR	O94766-2;O94766	O94766-2	B3GAT3	Galactosylgalactosylxylosylprotein 3-beta-glucuronosyltransferase 3
NaN	NaN	NaN	27.68485	28.21489	24.09168	NaN	NaN	NaN	21.7967	22.03949	22.69475	NaN	NaN	NaN	16	1773.9335	61.235	DDPAIDVCKKLLGKYP	Q16739	Q16739	UGCG	Ceramide glucosyltransferase
NaN	NaN	NaN	29.74807	32.26576	27.26249	25.47868	26.9215	26.23156	30.21083	31.32464	29.96306	29.40062	30.46002	30.3616	17	1887.9764	234.47	DDPAIDVCKKLLGKYPN	Q16739	Q16739	UGCG	Ceramide glucosyltransferase
NaN	NaN	NaN	27.8936	28.83596	24.17035	NaN	NaN	21.96811	26.2622	26.53951	26.69458	28.90162	27.24291	27.03023	18	1987.0448	103.04	DDPAIDVCKKLLGKYPNV	Q16739	Q16739	UGCG	Ceramide glucosyltransferase
NaN	NaN	NaN	25.90318	26.66723	22.81143	NaN	NaN	NaN	NaN	NaN	NaN	NaN	NaN	NaN	19	2102.0718	73.207	DDPAIDVCKKLLGKYPNVD	Q16739	Q16739	UGCG	Ceramide glucosyltransferase
26.95936	27.16346	26.63893	29.22334	29.35252	27.55523	29.07074	28.71345	29.01041	29.98251	29.91228	29.93705	28.98482	29.48431	29.332	16	1810.9789	104.24	DDPSTIEKLAKNKQKP	P60953-1;P60953	P60953-1	CDC42	Cell division control protein 42 homolog
NaN	23.021	22.07401	26.1278	26.36835	24.81446	24.77258	24.41745	24.1653	25.26015	NaN	25.38063	24.88642	25.07615	25.07553	17	1924.0629	118.13	DDPSTIEKLAKNKQKPI	P60953-1;P60953	P60953-1	CDC42	Cell division control protein 42 homolog
27.25169	27.65164	27.29097	30.74847	30.68612	29.19265	29.84361	29.10167	29.3063	30.1671	29.93509	29.96003	29.32034	29.9303	29.59477	18	2025.1106	141.6	DDPSTIEKLAKNKQKPIT	P60953-1;P60953	P60953-1	CDC42	Cell division control protein 42 homolog
NaN	NaN	NaN	27.34104	27.43531	26.06987	NaN	NaN	NaN	27.08487	26.54422	26.67815	26.1851	26.18837	26.21961	19	2122.1634	72.772	DDPSTIEKLAKNKQKPITP	P60953-1;P60953	P60953-1	CDC42	Cell division control protein 42 homolog
26.02022	26.879	24.31043	30.04062	30.28714	28.55549	29.09149	28.42722	28.58764	29.37735	29.29748	29.33057	26.55723	27.02348	27.12021	20	2251.206	130.73	DDPSTIEKLAKNKQKPITPE	P60953-1;P60953	P60953-1	CDC42	Cell division control protein 42 homolog
NaN	NaN	NaN	25.47587	25.65903	24.05068	24.48376	NaN	NaN	NaN	24.61829	24.96856	24.02935	24.48947	24.79981	21	2352.2537	117.23	DDPSTIEKLAKNKQKPITPET	P60953-1;P60953	P60953-1	CDC42	Cell division control protein 42 homolog
NaN	NaN	NaN	24.92619	24.58932	NaN	NaN	NaN	NaN	NaN	NaN	NaN	NaN	NaN	NaN	24	2680.4283	65.213	DDPSTIEKLAKNKQKPITPETAEK	P60953-1;P60953	P60953-1	CDC42	Cell division control protein 42 homolog
NaN	NaN	NaN	24.18586	24.5484	23.4073	NaN	NaN	NaN	NaN	NaN	NaN	NaN	NaN	NaN	16	1799.9894	49.188	DDPVIRKLAKTQGNVF	O15371-3;O15371;O15371-2	O15371-3	EIF3D	Eukaryotic translation initiation factor 3 subunit D
NaN	NaN	NaN	23.47482	22.22099	NaN	NaN	NaN	NaN	NaN	NaN	NaN	NaN	NaN	NaN	18	2092.0113	70.334	DDQKIISYLWEKTQGPDG	Q8IZA0-2;Q8IZA0	Q8IZA0-2	KIAA0319L	Dyslexia-associated protein KIAA0319-like protein
NaN	NaN	NaN	NaN	NaN	21.84107	NaN	NaN	NaN	NaN	NaN	NaN	NaN	23.15066	NaN	15	1879.9792	79.81	DDREQFYKIAKQIVQ	P60604-2;P60604	P60604-2	UBE2G2	Ubiquitin-conjugating enzyme E2 G2
NaN	NaN	NaN	24.4095	NaN	NaN	25.07239	24.0966	22.63522	25.4331	NaN	25.09136	23.90683	24.9849	24.69142	16	2008.0742	141.55	DDREQFYKIAKQIVQK	P60604-2;P60604	P60604-2	UBE2G2	Ubiquitin-conjugating enzyme E2 G2
NaN	NaN	NaN	25.60116	25.80442	NaN	NaN	NaN	NaN	20.90683	22.48414	22.33451	NaN	NaN	NaN	15	1791.8639	127.03	DDSVFEGLERLRELD	Q86YC3	Q86YC3	NRROS	Negative regulator of reactive oxygen species
NaN	NaN	NaN	25.88841	24.69959	NaN	NaN	NaN	NaN	NaN	NaN	NaN	NaN	NaN	NaN	17	2033.0065	133.25	DDSVFEGLERLRELDLQ	Q86YC3	Q86YC3	NRROS	Negative regulator of reactive oxygen species
NaN	NaN	NaN	25.77929	25.87293	23.89597	NaN	NaN	NaN	NaN	NaN	NaN	NaN	NaN	NaN	16	1825.8231	120.24	DDTQFVRFDSDAASPR	P04222;P01889;P30462;P30464;P30484;P30685;P30491;P10319;P18465;P30490;P30498;P18464;P30493;Q29940;P30495;P30508;P30504;Q29963;Q29865;P10321;Q95365;Q29836;P30475;Q29960-2;Q29960	P30464	HLA-C;HLA-B	HLA class I histocompatibility antigen, Cw-3 alpha chain;HLA class I histocompatibility antigen, B-7 alpha chain;HLA class I histocompatibility antigen, B-14 alpha chain;HLA class I histocompatibility antigen, B-15 alpha chain;HLA class I histocompatibility antigen, B-46 alpha chain;HLA class I histocompatibility antigen, B-35 alpha chain;HLA class I histocompatibility antigen, B-53 alpha chain;H…
NaN	NaN	NaN	26.56576	26.50774	24.6397	NaN	NaN	NaN	NaN	NaN	NaN	NaN	NaN	NaN	16	1856.8289	168.05	DDTQFVRFDSDAASQR	P01892;P01891;P30457;P30456;P30450;P18462;P30453;P10316;P05534;P30447;P13746;P13746-2	P01892	HLA-A	HLA class I histocompatibility antigen, A-2 alpha chain;HLA class I histocompatibility antigen, A-68 alpha chain;HLA class I histocompatibility antigen, A-66 alpha chain;HLA class I histocompatibility antigen, A-43 alpha chain;HLA class I histocompatibility antigen, A-26 alpha chain;HLA class I histocompatibility antigen, A-25 alpha chain;HLA class I histocompatibility antigen, A-34 alpha chain;H…
NaN	NaN	NaN	24.08707	24.40665	NaN	NaN	NaN	NaN	NaN	NaN	NaN	NaN	NaN	NaN	17	1987.8694	103.1	DDTQFVRFDSDAASQRM	P01892;P01891;P30457;P30456;P30450;P18462;P30453;P10316;P05534;P30447;P13746;P13746-2	P01892	HLA-A	HLA class I histocompatibility antigen, A-2 alpha chain;HLA class I histocompatibility antigen, A-68 alpha chain;HLA class I histocompatibility antigen, A-66 alpha chain;HLA class I histocompatibility antigen, A-43 alpha chain;HLA class I histocompatibility antigen, A-26 alpha chain;HLA class I histocompatibility antigen, A-25 alpha chain;HLA class I histocompatibility antigen, A-34 alpha chain;H…
NaN	NaN	NaN	23.91342	24.71806	NaN	NaN	NaN	NaN	NaN	NaN	NaN	NaN	NaN	NaN	18	2116.912	186.56	DDTQFVRFDSDAASQRME	P01892;P01891;P30457;P30456;P30450;P18462;P30453;P10316;P05534;P30447;P13746;P13746-2	P01892	HLA-A	HLA class I histocompatibility antigen, A-2 alpha chain;HLA class I histocompatibility antigen, A-68 alpha chain;HLA class I histocompatibility antigen, A-66 alpha chain;HLA class I histocompatibility antigen, A-43 alpha chain;HLA class I histocompatibility antigen, A-26 alpha chain;HLA class I histocompatibility antigen, A-25 alpha chain;HLA class I histocompatibility antigen, A-34 alpha chain;H…
NaN	NaN	NaN	24.01903	24.88073	22.64335	NaN	NaN	NaN	NaN	NaN	NaN	NaN	NaN	NaN	19	2213.9648	129.77	DDTQFVRFDSDAASQRMEP	P01892;P01891;P30457;P30456;P30450;P18462;P30453;P10316;P05534;P30447;P13746;P13746-2	P01892	HLA-A	HLA class I histocompatibility antigen, A-2 alpha chain;HLA class I histocompatibility antigen, A-68 alpha chain;HLA class I histocompatibility antigen, A-66 alpha chain;HLA class I histocompatibility antigen, A-43 alpha chain;HLA class I histocompatibility antigen, A-26 alpha chain;HLA class I histocompatibility antigen, A-25 alpha chain;HLA class I histocompatibility antigen, A-34 alpha chain;H…
NaN	NaN	NaN	NaN	NaN	NaN	NaN	NaN	NaN	NaN	NaN	NaN	22.19472	23.28334	21.85821	19	2310.0553	61.096	DDTTVKFEIWDTAGQERYH	P20339;P51148;P51148-2;P61020-2;P61020	P61020-2	RAB5A;RAB5C;RAB5B	Ras-related protein Rab-5A;Ras-related protein Rab-5C;Ras-related protein Rab-5B
NaN	NaN	NaN	25.9149	26.0498	24.22678	24.44752	23.6202	24.06406	24.69365	24.95589	24.73707	24.45432	24.73174	25.03946	15	1688.8482	136.3	DDTVTYSALHKRQVG	P20273-5;P20273;P20273-3;P20273-2	P20273-5	CD22	B-cell receptor CD22
NaN	NaN	NaN	25.2126	NaN	23.50543	NaN	NaN	NaN	NaN	NaN	NaN	23.20119	23.1671	22.86899	18	2095.9811	91.317	DDTVTYSALHKRQVGDYE	P20273-5;P20273;P20273-3;P20273-2	P20273-5	CD22	B-cell receptor CD22
NaN	NaN	NaN	22.38456	NaN	21.33892	NaN	NaN	NaN	23.00034	NaN	22.17112	NaN	NaN	NaN	15	1559.7944	94.692	DDTYVQAPRLAALAG	Q9P2E5-2;Q9P2E5	Q9P2E5-2	CHPF2	Chondroitin sulfate glucuronyltransferase
NaN	NaN	NaN	24.93387	26.14608	NaN	NaN	NaN	NaN	NaN	NaN	NaN	NaN	NaN	NaN	16	1894.9577	137.27	DDVALKNFAKYFLHQS	P02794	P02794	FTH1	Ferritin heavy chain;Ferritin heavy chain, N-terminally processed
NaN	NaN	NaN	25.56886	25.86472	22.76395	NaN	NaN	NaN	NaN	NaN	NaN	NaN	NaN	NaN	17	2032.0167	136.34	DDVALKNFAKYFLHQSH	P02794	P02794	FTH1	Ferritin heavy chain;Ferritin heavy chain, N-terminally processed
NaN	NaN	NaN	21.67685	22.07845	NaN	NaN	NaN	NaN	NaN	NaN	NaN	NaN	NaN	NaN	18	2161.0593	75.97	DDVALKNFAKYFLHQSHE	P02794	P02794	FTH1	Ferritin heavy chain;Ferritin heavy chain, N-terminally processed
NaN	NaN	NaN	21.98353	22.1419	NaN	NaN	NaN	NaN	24.55871	24.51563	24.52987	NaN	NaN	NaN	14	1684.7845	87.498	DDVFQYLAHTYASR	P14384	P14384	CPM	Carboxypeptidase M
NaN	NaN	21.52817	25.1658	25.65414	22.86143	22.61439	23.45463	22.97643	27.13848	27.09033	27.31898	26.38637	27.34435	26.46137	16	1895.8802	177.38	DDVFQYLAHTYASRNP	P14384	P14384	CPM	Carboxypeptidase M
23.43632	NaN	23.03983	26.3255	26.37981	24.39787	23.63909	25.00149	23.94931	28.22614	27.89816	28.44055	26.83545	26.83665	26.49954	17	2009.9232	262.37	DDVFQYLAHTYASRNPN	P14384	P14384	CPM	Carboxypeptidase M
NaN	NaN	NaN	NaN	24.40976	22.58857	NaN	NaN	NaN	NaN	NaN	NaN	NaN	23.11628	23.565	19	2160.179	117.37	DDVKEQIYKLAKKGLTPSQ	P62277	P62277	RPS13	40S ribosomal protein S13
NaN	NaN	NaN	24.3694	25.15232	23.42355	NaN	NaN	NaN	NaN	NaN	NaN	NaN	NaN	NaN	21	2330.2846	51.348	DDVKEQIYKLAKKGLTPSQIG	P62277	P62277	RPS13	40S ribosomal protein S13
NaN	NaN	NaN	23.03461	23.71879	21.6301	NaN	NaN	NaN	NaN	NaN	NaN	NaN	NaN	NaN	16	1988.9778	71.354	DDVRYVNAFKFMSLER	P17948;P17948-7;P17948-8;P17948-6;P17948-5	P17948	FLT1	Vascular endothelial growth factor receptor 1
NaN	NaN	NaN	22.9696	22.51046	21.23444	NaN	NaN	NaN	NaN	NaN	NaN	NaN	NaN	NaN	18	2230.1569	52.045	DDVRYVNAFKFMSLERIK	P17948;P17948-7;P17948-8;P17948-6;P17948-5	P17948	FLT1	Vascular endothelial growth factor receptor 1
NaN	NaN	NaN	NaN	25.66454	21.61567	NaN	NaN	NaN	22.77233	23.44177	22.92808	NaN	NaN	NaN	15	1825.8669	61.097	DDWLSAIKMVQYRDS	P54762;P54762-5	P54762	EPHB1	Ephrin type-B receptor 1
NaN	NaN	NaN	25.00131	24.46289	21.98263	NaN	NaN	NaN	NaN	NaN	NaN	NaN	NaN	NaN	16	1973.9993	100.41	DDWRLDIMLKRKAEEG	O14939-4;O14939	O14939-4	PLD2	Phospholipase D2
NaN	NaN	NaN	NaN	NaN	NaN	23.74858	NaN	NaN	NaN	NaN	NaN	NaN	NaN	NaN	18	2141.0753	56.959	DEAASYIQSKFEDLNKRK	P04899-6;P04899-3;P04899-5;P04899-2;P04899;P04899-4	P04899-6	GNAI2	Guanine nucleotide-binding protein G(i) subunit alpha-2
NaN	NaN	NaN	NaN	NaN	23.58325	NaN	NaN	NaN	NaN	NaN	NaN	NaN	NaN	NaN	19	1853.9305	33.872	DEAGILPPDVGAGKAMASR	Q92823-6	Q92823-6	NRCAM	Neuronal cell adhesion molecule
NaN	NaN	NaN	23.99386	23.80164	22.41761	NaN	NaN	NaN	NaN	NaN	NaN	NaN	NaN	NaN	15	1799.0087	77.078	DEAIKQLRKLQAQMK	P35579;P35579-2	P35579	MYH9	Myosin-9
NaN	NaN	NaN	NaN	NaN	23.31659	NaN	NaN	NaN	NaN	NaN	NaN	NaN	NaN	23.08494	17	1982.0837	69.331	DEATKYALERKTFGKLL	P11310;P11310-2	P11310	ACADM	Medium-chain specific acyl-CoA dehydrogenase, mitochondrial
NaN	NaN	NaN	21.6539	21.63454	20.78109	NaN	NaN	NaN	NaN	NaN	NaN	NaN	NaN	NaN	17	2009.8185	60.918	DEDDDVDTKKQKTDEDD	P06454-2;P06454	P06454-2	PTMA	Prothymosin alpha;Prothymosin alpha, N-terminally processed;Thymosin alpha-1
NaN	NaN	NaN	24.2844	24.02369	22.78041	NaN	NaN	NaN	NaN	NaN	NaN	NaN	NaN	NaN	22	2456.0616	164.98	DEDDEIYEGEYQGIPRAESGGK	Q7L0J3-2;Q7L0J3	Q7L0J3-2	SV2A	Synaptic vesicle glycoprotein 2A
NaN	NaN	NaN	28.22706	27.85168	24.75552	NaN	NaN	NaN	NaN	NaN	NaN	25.57701	26.84386	25.2743	18	2298.0151	143.02	DEDEMFYVDLDKKETVWH	P20036	P20036	HLA-DPA1	HLA class II histocompatibility antigen, DP alpha 1 chain
22.07084	21.41638	21.26848	NaN	NaN	NaN	23.68571	23.14311	22.96203	NaN	NaN	NaN	NaN	NaN	NaN	14	1488.7209	148.28	DEDGVVRGASIPFQ	Q13137-2;Q13137;Q13137-3;Q13137-4;Q13137-5	Q13137-2	CALCOCO2	Calcium-binding and coiled-coil domain-containing protein 2
NaN	NaN	NaN	NaN	NaN	NaN	22.05477	21.60449	20.45282	20.99141	21.63298	21.49336	NaN	NaN	NaN	15	1635.7893	66.056	DEDGVVRGASIPFQF	Q13137-2;Q13137;Q13137-3;Q13137-4;Q13137-5	Q13137-2	CALCOCO2	Calcium-binding and coiled-coil domain-containing protein 2
22.0407	20.84399	21.63675	NaN	NaN	NaN	23.55473	23.29754	22.80654	NaN	NaN	NaN	22.42363	NaN	23.49534	16	1791.8904	135.47	DEDGVVRGASIPFQFR	Q13137-2;Q13137;Q13137-3;Q13137-4;Q13137-5	Q13137-2	CALCOCO2	Calcium-binding and coiled-coil domain-containing protein 2
NaN	NaN	NaN	NaN	NaN	NaN	NaN	NaN	NaN	NaN	NaN	NaN	22.98157	23.61358	22.67329	17	1888.9432	72.634	DEDGVVRGASIPFQFRP	Q13137-2;Q13137;Q13137-3;Q13137-4;Q13137-5	Q13137-2	CALCOCO2	Calcium-binding and coiled-coil domain-containing protein 2
NaN	NaN	NaN	NaN	NaN	NaN	23.74663	23.83084	23.08364	NaN	22.27418	22.45109	23.27824	23.50652	23.3476	18	2017.9858	105.77	DEDGVVRGASIPFQFRPE	Q13137-2;Q13137;Q13137-3;Q13137-4;Q13137-5	Q13137-2	CALCOCO2	Calcium-binding and coiled-coil domain-containing protein 2
NaN	NaN	NaN	25.89581	25.65034	23.08819	NaN	NaN	NaN	25.00706	24.74124	24.87821	24.4711	23.78656	24.32547	17	2135.0859	163.71	DEEDKAFKQKQKEEQKK	Q9Y2S6	Q9Y2S6	TMA7	Translation machinery-associated protein 7
NaN	NaN	NaN	25.6743	25.62673	24.70551	NaN	NaN	NaN	NaN	NaN	NaN	NaN	NaN	NaN	20	2506.2551	121.21	DEEDKAFKQKQKEEQKKLEE	Q9Y2S6	Q9Y2S6	TMA7	Translation machinery-associated protein 7
NaN	NaN	NaN	24.46189	24.47568	23.31285	NaN	NaN	NaN	NaN	NaN	NaN	21.77788	23.23162	22.93211	14	1802.9864	61.11	DEEIKRAYRRQALR	P25685	P25685	DNAJB1	DnaJ homolog subfamily B member 1
NaN	NaN	NaN	23.19366	22.80861	NaN	NaN	NaN	NaN	NaN	NaN	NaN	NaN	NaN	NaN	13	1540.7919	71.176	DEEVKLIKKMGDH	P02792	P02792	FTL	Ferritin light chain
NaN	NaN	NaN	26.0524	25.64683	24.79149	24.37663	23.46364	23.38667	25.56631	25.29506	25.00058	NaN	NaN	NaN	11	1274.7095	157.95	DEGAKFIALRR	Q99519	Q99519	NEU1	Sialidase-1
22.9463	24.11807	23.719	27.61231	27.47931	26.30866	26.43095	25.64171	25.79491	26.60569	26.61063	26.3617	26.41687	26.33024	26.21388	12	1361.7415	117.79	DEGAKFIALRRS	Q99519	Q99519	NEU1	Sialidase-1
NaN	NaN	NaN	25.87324	26.2469	NaN	NaN	NaN	NaN	NaN	NaN	NaN	24.62745	24.76451	24.57744	14	1607.809	110.98	DEGAKFIALRRSMD	Q99519	Q99519	NEU1	Sialidase-1
NaN	NaN	NaN	25.54846	25.31046	24.36005	NaN	NaN	NaN	25.06489	25.29018	24.82109	23.83142	24.60964	24.06604	15	1735.8676	112.15	DEGAKFIALRRSMDQ	Q99519	Q99519	NEU1	Sialidase-1
23.95589	24.15954	24.15661	28.64399	28.56282	27.21391	25.60944	25.54498	25.62103	28.22697	27.9419	28.22228	26.9486	27.36903	27.46334	16	1792.889	114.31	DEGAKFIALRRSMDQG	Q99519	Q99519	NEU1	Sialidase-1
NaN	NaN	NaN	24.38377	NaN	NaN	NaN	NaN	NaN	NaN	NaN	NaN	NaN	NaN	NaN	17	1879.921	71.08	DEGAKFIALRRSMDQGS	Q99519	Q99519	NEU1	Sialidase-1
NaN	NaN	NaN	26.29163	25.88208	24.32162	NaN	NaN	NaN	NaN	NaN	NaN	23.60795	24.40425	23.94163	18	1980.9687	125.98	DEGAKFIALRRSMDQGST	Q99519	Q99519	NEU1	Sialidase-1
NaN	NaN	NaN	25.29155	25.51548	22.23643	NaN	NaN	NaN	NaN	NaN	NaN	NaN	NaN	NaN	22	2452.1805	80.382	DEGAKFIALRRSMDQGSTWSPT	Q99519	Q99519	NEU1	Sialidase-1
NaN	NaN	NaN	21.73756	24.06027	23.07298	NaN	NaN	NaN	NaN	NaN	NaN	NaN	NaN	NaN	17	2027.9813	119.56	DEGHVLTFLKQHYGRDN	Q6ZRP7	Q6ZRP7	QSOX2	Sulfhydryl oxidase 2
NaN	NaN	NaN	NaN	NaN	NaN	NaN	NaN	NaN	NaN	NaN	NaN	22.10047	22.0672	21.88483	16	1560.6904	65.842	DEGTAQEGKAAATPES	P49006	P49006	MARCKSL1	MARCKS-related protein
NaN	NaN	NaN	23.34665	23.46762	21.19189	NaN	NaN	NaN	NaN	NaN	NaN	NaN	NaN	NaN	15	1917.9028	58.885	DEIREEERERATEEK	Q13489	Q13489	BIRC3	Baculoviral IAP repeat-containing protein 3
NaN	NaN	NaN	NaN	24.52121	22.88312	NaN	NaN	NaN	NaN	NaN	NaN	NaN	NaN	NaN	20	2153.9865	76.155	DEIYEGEYQGIPRAESGGKG	Q7L0J3-2;Q7L0J3	Q7L0J3-2	SV2A	Synaptic vesicle glycoprotein 2A
NaN	NaN	NaN	NaN	22.69954	NaN	NaN	NaN	NaN	NaN	NaN	NaN	NaN	NaN	NaN	18	2138.1259	102.37	DEKARLIYEDYVSILSPK	P49795	P49795	RGS19	Regulator of G-protein signaling 19
NaN	NaN	NaN	27.2724	27.25205	26.0704	25.46323	25.08156	24.90095	26.41206	26.30643	26.44957	25.61846	25.54159	25.84386	18	2080.0073	177.12	DEKEGIYITNEERKGKDG	P40200-2;P40200	P40200-2	CD96	T-cell surface protein tactile
NaN	NaN	NaN	NaN	NaN	NaN	NaN	NaN	NaN	25.72627	25.19517	25.04877	24.74597	24.63384	24.56052	15	1810.9611	128.95	DEKELNILHEMKGKK	P13612	P13612	ITGA4	Integrin alpha-4
NaN	NaN	NaN	26.34594	26.22779	24.94083	25.48121	25.08744	24.8167	26.31161	26.64361	26.69538	25.18219	25.37908	25.14818	15	1912.0537	123.64	DEKIRMNRVVRNNLR	P55072	P55072	VCP	Transitional endoplasmic reticulum ATPase
NaN	NaN	NaN	NaN	24.1164	NaN	NaN	NaN	NaN	NaN	NaN	NaN	NaN	NaN	NaN	17	2262.1182	119.47	DEKKSWYYEKKSRSSWR	P12259	P12259	F5	Coagulation factor V;Coagulation factor V heavy chain;Coagulation factor V light chain
NaN	NaN	NaN	24.26564	24.2832	22.54574	NaN	NaN	NaN	24.94105	24.95885	24.625	21.92564	22.32784	21.8871	14	1790.9864	81.311	DEKRYRALKRTAER	Q92900-2;Q92900	Q92900-2	UPF1	Regulator of nonsense transcripts 1
NaN	NaN	NaN	23.23631	23.44367	21.17194	NaN	NaN	NaN	NaN	NaN	NaN	22.586	21.89404	22.10566	13	1641.9162	80.469	DELKAEKRKLQRE	Q9Y608-3;Q9Y608-2;Q9Y608-4;Q9Y608-5;Q9Y608;Q32MZ4-4	Q9Y608-3	LRRFIP2	Leucine-rich repeat flightless-interacting protein 2
NaN	NaN	24.47414	30.10986	29.75489	27.52358	24.61824	26.58921	23.22557	27.92326	28.31017	27.9788	27.34883	28.49217	27.57953	16	2053.9455	203.39	DEMFYVDLDKKETVWH	P20036	P20036	HLA-DPA1	HLA class II histocompatibility antigen, DP alpha 1 chain
NaN	NaN	NaN	NaN	NaN	23.1341	24.69954	22.47702	23.05953	NaN	NaN	NaN	23.05801	23.81617	23.62701	17	1939.0487	120.92	DENQLLVADVKRLGKQN	O75558	O75558	STX11	Syntaxin-11
NaN	NaN	NaN	23.28348	24.02673	22.34177	NaN	NaN	NaN	23.853	NaN	23.04018	NaN	NaN	NaN	13	1617.8223	110.44	DENYRPLAKTRQQ	Q15154-2;Q15154	Q15154-2	PCM1	Pericentriolar material 1 protein
NaN	NaN	NaN	24.81005	24.66123	23.44796	NaN	NaN	NaN	25.40827	24.94601	24.90118	22.97379	23.22357	23.77776	14	1731.8652	202.13	DENYRPLAKTRQQN	Q15154-2;Q15154	Q15154-2	PCM1	Pericentriolar material 1 protein
NaN	NaN	NaN	23.79788	24.22612	23.10588	NaN	NaN	NaN	NaN	NaN	NaN	NaN	NaN	NaN	16	1931.9813	66.673	DENYRPLAKTRQQNIS	Q15154-2;Q15154	Q15154-2	PCM1	Pericentriolar material 1 protein
NaN	NaN	NaN	24.30313	24.88581	23.02513	NaN	NaN	NaN	NaN	NaN	NaN	NaN	NaN	NaN	17	1885.0017	94.461	DEPLSILVRNNKGRSST	P05161	P05161	ISG15	Ubiquitin-like protein ISG15
NaN	NaN	NaN	23.35326	26.03938	24.20053	23.61054	23.60569	22.79978	26.00093	25.86967	25.71542	24.14864	24.97434	24.51857	13	1598.7577	78.486	DEQFYVDLGRKET	P01909	P01909	HLA-DQA1	HLA class II histocompatibility antigen, DQ alpha 1 chain
25.96034	25.62776	25.98804	28.60587	28.69508	27.32612	26.54562	26.6975	26.79934	27.89441	27.96587	27.77787	27.53319	28.57066	27.64299	14	1697.8261	191.26	DEQFYVDLGRKETV	P01909	P01909	HLA-DQA1	HLA class II histocompatibility antigen, DQ alpha 1 chain
23.84986	NaN	25.72858	28.09748	27.37617	23.23555	NaN	24.24154	19.23582	27.281	27.90598	27.48116	27.64003	29.24738	27.20247	15	1883.9054	231.74	DEQFYVDLGRKETVW	P01909	P01909	HLA-DQA1	HLA class II histocompatibility antigen, DQ alpha 1 chain
NaN	NaN	NaN	NaN	22.69283	NaN	NaN	NaN	NaN	NaN	NaN	NaN	NaN	NaN	NaN	16	1986.9146	53.169	DEQFYVDLGRKETVWC	P01909	P01909	HLA-DQA1	HLA class II histocompatibility antigen, DQ alpha 1 chain
NaN	NaN	NaN	NaN	NaN	NaN	NaN	NaN	NaN	NaN	NaN	NaN	23.98807	24.0486	24.16262	15	1859.9827	48.823	DERRFQDAVRLRGRS	Q01813-2;Q01813	Q01813-2	PFKP	ATP-dependent 6-phosphofructokinase, platelet type
NaN	NaN	NaN	24.79798	25.08517	23.47184	NaN	NaN	NaN	NaN	NaN	NaN	NaN	NaN	NaN	18	2135.1097	58.159	DERRFQDAVRLRGRSFAG	Q01813-2;Q01813	Q01813-2	PFKP	ATP-dependent 6-phosphofructokinase, platelet type
NaN	NaN	NaN	NaN	NaN	NaN	23.6513	23.19978	22.57284	24.64158	24.38271	24.65261	NaN	NaN	NaN	18	2086.9848	103.01	DESNEKKYFAATQFEPLA	Q9UIQ6;Q9UIQ6-3;Q9UIQ6-2	Q9UIQ6	LNPEP	Leucyl-cystinyl aminopeptidase;Leucyl-cystinyl aminopeptidase, pregnancy serum form
NaN	NaN	NaN	23.39846	23.45048	21.70138	NaN	NaN	NaN	NaN	NaN	NaN	22.69209	23.09334	23.1414	19	2158.0219	63.691	DESNEKKYFAATQFEPLAA	Q9UIQ6;Q9UIQ6-3;Q9UIQ6-2	Q9UIQ6	LNPEP	Leucyl-cystinyl aminopeptidase;Leucyl-cystinyl aminopeptidase, pregnancy serum form
22.41905	22.39265	NaN	NaN	NaN	NaN	23.95571	23.70398	23.42637	NaN	NaN	NaN	NaN	23.63168	23.22594	17	1720.7752	174.05	DESTLIEDGGARSDGSL	Q9NRX5	Q9NRX5	SERINC1	Serine incorporator 1
NaN	NaN	NaN	23.32594	22.47075	20.54397	NaN	NaN	NaN	NaN	NaN	NaN	NaN	NaN	NaN	14	1561.8239	130.98	DESYTLLVKEPVAV	P07686	P07686	HEXB	Beta-hexosaminidase subunit beta;Beta-hexosaminidase subunit beta chain B;Beta-hexosaminidase subunit beta chain A
NaN	NaN	NaN	24.94503	24.60207	NaN	NaN	NaN	NaN	NaN	NaN	NaN	NaN	NaN	NaN	21	2374.1917	153.82	DETSALKFEIRATGFPEPNPR	P13612	P13612	ITGA4	Integrin alpha-4
NaN	NaN	NaN	25.56706	25.077	21.27281	NaN	NaN	NaN	23.27498	22.58708	22.96289	NaN	NaN	NaN	14	1624.8971	83.204	DETTLRPLARLPML	Q9NR96-2;Q9NR96-5;Q9NR96;Q9NR96-3;Q9NR96-4	Q9NR96-2	TLR9	Toll-like receptor 9
NaN	NaN	NaN	24.32059	24.78641	22.2854	NaN	NaN	NaN	25.62995	25.13077	25.35333	25.08545	25.70311	24.89291	15	1752.9556	132.24	DETTLRPLARLPMLQ	Q9NR96-2;Q9NR96-5;Q9NR96;Q9NR96-3;Q9NR96-4	Q9NR96-2	TLR9	Toll-like receptor 9
NaN	NaN	NaN	25.49908	25.60535	NaN	NaN	NaN	NaN	25.45023	25.18389	25.82202	25.34357	25.85162	26.00232	16	1854.0033	125.73	DETTLRPLARLPMLQT	Q9NR96-2;Q9NR96-5;Q9NR96;Q9NR96-3;Q9NR96-4	Q9NR96-2	TLR9	Toll-like receptor 9
NaN	NaN	NaN	24.05945	23.98015	NaN	NaN	NaN	NaN	NaN	NaN	NaN	NaN	NaN	NaN	17	1967.0874	85.734	DETTLRPLARLPMLQTL	Q9NR96-2;Q9NR96-5;Q9NR96;Q9NR96-3;Q9NR96-4	Q9NR96-2	TLR9	Toll-like receptor 9
NaN	NaN	NaN	24.75679	24.68191	23.53991	22.09629	21.82485	21.16128	25.06546	25.13837	25.4139	23.16789	23.95491	24.084	12	1416.7289	131.82	DEVFKYLAKAYA	O75976;O75976-2	O75976	CPD	Carboxypeptidase D
NaN	22.746	22.75967	26.87197	26.92897	26.35414	26.15817	25.66996	25.35793	26.75213	26.74137	26.5932	26.04693	26.93382	26.85686	13	1503.7609	122.39	DEVFKYLAKAYAS	O75976;O75976-2	O75976	CPD	Carboxypeptidase D
24.57502	23.91871	23.16999	28.60063	28.7753	27.04051	26.8423	26.26803	26.22749	28.45678	28.86293	28.81443	NaN	NaN	NaN	14	1617.8039	153.39	DEVFKYLAKAYASN	O75976;O75976-2	O75976	CPD	Carboxypeptidase D
NaN	NaN	NaN	24.0451	27.28357	26.07767	25.78044	24.96027	24.66568	27.28056	26.49578	27.18499	25.45679	26.23876	25.90985	15	1754.8628	185.19	DEVFKYLAKAYASNH	O75976;O75976-2	O75976	CPD	Carboxypeptidase D
24.47005	24.56529	24.70736	27.21225	28.48424	27.24645	27.03139	26.77668	26.10719	29.15463	29.06278	29.24093	27.27044	27.67714	27.69066	16	1851.9155	156.24	DEVFKYLAKAYASNHP	O75976;O75976-2	O75976	CPD	Carboxypeptidase D
NaN	NaN	NaN	26.91809	26.87479	25.26542	24.06858	24.16023	23.82386	26.86041	26.45754	26.564	25.47237	26.3385	25.99207	17	1964.9996	116.82	DEVFKYLAKAYASNHPI	O75976;O75976-2	O75976	CPD	Carboxypeptidase D
NaN	NaN	NaN	23.54416	23.99309	NaN	NaN	NaN	NaN	NaN	NaN	NaN	NaN	NaN	NaN	15	1734.7771	135.99	DEWDNLIKMASTDTP	P21580	P21580	TNFAIP3	Tumor necrosis factor alpha-induced protein 3;A20p50;A20p37
NaN	NaN	NaN	25.82398	24.04018	23.79858	NaN	NaN	NaN	NaN	NaN	NaN	NaN	NaN	NaN	15	1842.8312	74.789	DEYKAFYKSFSKESD	P14625	P14625	HSP90B1	Endoplasmin
NaN	NaN	NaN	23.92895	23.44796	21.86037	NaN	NaN	NaN	NaN	NaN	NaN	22.08219	22.52573	22.88673	19	2426.1695	106.75	DEYKQYYYAARPFALERPF	Q96FL9-2;Q96FL9-4;Q96FL9;Q96FL9-3	Q96FL9-2	GALNT14	Polypeptide N-acetylgalactosaminyltransferase 14
NaN	NaN	NaN	24.79481	23.99568	23.78865	NaN	NaN	NaN	24.7156	23.80961	24.43294	NaN	NaN	22.98048	20	2483.191	121.26	DEYKQYYYAARPFALERPFG	Q96FL9-2;Q96FL9-4;Q96FL9;Q96FL9-3	Q96FL9-2	GALNT14	Polypeptide N-acetylgalactosaminyltransferase 14
NaN	NaN	NaN	23.56964	24.18124	22.3884	NaN	NaN	NaN	NaN	NaN	NaN	NaN	NaN	NaN	16	1794.9741	35.1	DFATEVRAVIKNKAHP	O75886-2;O75886	O75886-2	STAM2	Signal transducing adapter molecule 2
NaN	NaN	NaN	23.20187	23.48935	21.77394	NaN	NaN	NaN	NaN	NaN	NaN	NaN	NaN	NaN	13	1731.8073	70.622	DFAYMKKREEEMR	P49755	P49755	TMED10	Transmembrane emp24 domain-containing protein 10
23.38007	23.28404	23.42381	NaN	NaN	NaN	25.54537	24.92293	24.44247	26.12662	25.60942	25.93364	25.22225	25.77477	25.57303	12	1353.6354	162.49	DFFGNGPPVNYK	P13284	P13284	IFI30	Gamma-interferon-inducible lysosomal thiol reductase
21.49556	22.15351	21.58049	NaN	24.51382	23.19753	23.89338	23.35998	23.24371	24.41196	24.09055	24.16223	23.5559	23.82978	23.83961	13	1454.683	114.86	DFFGNGPPVNYKT	P13284	P13284	IFI30	Gamma-interferon-inducible lysosomal thiol reductase
24.21245	24.70899	24.8633	25.89386	27.3013	25.25979	26.59505	26.18794	25.90166	26.96257	26.76319	27.00078	25.93071	26.64856	26.15983	14	1511.7045	159.12	DFFGNGPPVNYKTG	P13284	P13284	IFI30	Gamma-interferon-inducible lysosomal thiol reductase
NaN	NaN	NaN	26.38339	26.49936	25.34966	25.93407	25.74781	25.37693	26.50969	26.30281	26.56021	24.96948	25.96838	26.19404	15	1625.7474	210.91	DFFGNGPPVNYKTGN	P13284	P13284	IFI30	Gamma-interferon-inducible lysosomal thiol reductase
NaN	NaN	NaN	24.02943	24.69392	22.71877	23.4837	23.42598	23.0442	28.31203	27.99426	25.1033	23.18323	24.02851	23.67109	16	1738.8315	181.66	DFFGNGPPVNYKTGNL	P13284	P13284	IFI30	Gamma-interferon-inducible lysosomal thiol reductase
NaN	NaN	NaN	24.45161	24.9049	22.22952	22.26448	22.92209	NaN	24.85871	24.57242	24.90182	22.3497	23.20142	22.85297	17	1901.8948	171.26	DFFGNGPPVNYKTGNLY	P13284	P13284	IFI30	Gamma-interferon-inducible lysosomal thiol reductase
NaN	NaN	NaN	21.64434	24.43727	23.32141	NaN	NaN	NaN	NaN	NaN	NaN	22.8936	NaN	23.37677	12	1428.6997	89.43	DFFRATSRLTTD	P02786	P02786	TFRC	Transferrin receptor protein 1;Transferrin receptor protein 1, serum form
NaN	NaN	NaN	24.74632	24.15074	21.17463	NaN	NaN	NaN	NaN	NaN	NaN	NaN	NaN	NaN	14	1632.7896	104.82	DFFRATSRLTTDFG	P02786	P02786	TFRC	Transferrin receptor protein 1;Transferrin receptor protein 1, serum form
NaN	NaN	NaN	23.32113	NaN	NaN	NaN	NaN	NaN	21.89888	23.00112	22.41222	NaN	NaN	NaN	15	1680.8294	157.38	DFITMNPSVVQRAFG	Q92187	Q92187	ST8SIA4	CMP-N-acetylneuraminate-poly-alpha-2,8-sialyltransferase
23.43199	NaN	23.804	NaN	NaN	NaN	25.2245	24.74914	24.75771	NaN	NaN	NaN	23.88976	23.96076	24.25904	13	1462.7052	200.67	DFQGARIITGQEE	P49961;P49961-2;P49961-6;P49961-4;P49961-5;P49961-3	P49961	ENTPD1	Ectonucleoside triphosphate diphosphohydrolase 1
NaN	22.8765	22.61831	NaN	NaN	NaN	24.86306	24.17668	24.28419	NaN	NaN	NaN	NaN	NaN	NaN	14	1519.7267	134.18	DFQGARIITGQEEG	P49961;P49961-2;P49961-6;P49961-4;P49961-5;P49961-3	P49961	ENTPD1	Ectonucleoside triphosphate diphosphohydrolase 1
NaN	NaN	NaN	26.11615	25.75682	24.72072	23.7682	23.44645	23.06201	25.23202	24.83123	24.12959	NaN	NaN	NaN	13	1686.8413	89.403	DFQHHNYKAMRKL	Q96SM3	Q96SM3	CPXM1	Probable carboxypeptidase X1
NaN	NaN	NaN	NaN	24.17577	NaN	NaN	NaN	NaN	NaN	NaN	NaN	NaN	NaN	NaN	15	1913.8804	74.772	DFRFSYKFKMACKED	Q92896;Q92896-3;Q92896-2	Q92896	GLG1	Golgi apparatus protein 1
NaN	NaN	NaN	23.75776	23.65316	21.20162	NaN	NaN	NaN	NaN	NaN	NaN	NaN	23.19551	22.02695	19	2166.0957	181.41	DFTGTIKLLNENSYVPREA	P02786	P02786	TFRC	Transferrin receptor protein 1;Transferrin receptor protein 1, serum form
NaN	NaN	NaN	20.69753	22.6606	21.65491	NaN	NaN	NaN	23.74673	NaN	23.46438	22.49368	23.15016	23.22929	13	1451.7773	85.536	DFYKILGVPRSAS	Q9UBS4	Q9UBS4	DNAJB11	DnaJ homolog subfamily B member 11
22.35585	22.75222	22.18053	23.90049	26.31404	24.8707	25.62976	23.51893	24.60755	26.28242	25.06649	26.27522	25.13238	25.76613	25.84041	15	1692.9563	119.65	DFYKILGVPRSASIK	Q9UBS4	Q9UBS4	DNAJB11	DnaJ homolog subfamily B member 11
NaN	NaN	NaN	NaN	NaN	NaN	NaN	NaN	NaN	NaN	NaN	NaN	22.11124	23.14334	22.69387	16	1807.9832	78.326	DFYKILGVPRSASIKD	Q9UBS4	Q9UBS4	DNAJB11	DnaJ homolog subfamily B member 11
NaN	NaN	NaN	NaN	NaN	NaN	24.41093	24.67751	23.73355	NaN	NaN	NaN	NaN	NaN	NaN	18	2049.1623	76.713	DFYKILGVPRSASIKDIK	Q9UBS4	Q9UBS4	DNAJB11	DnaJ homolog subfamily B member 11
NaN	NaN	NaN	23.70809	24.83335	NaN	NaN	NaN	NaN	NaN	NaN	NaN	NaN	23.97237	23.23122	19	2177.2572	68.129	DFYKILGVPRSASIKDIKK	Q9UBS4	Q9UBS4	DNAJB11	DnaJ homolog subfamily B member 11
NaN	NaN	NaN	23.87699	23.5285	21.76814	NaN	NaN	NaN	NaN	NaN	NaN	23.16651	23.24561	23.12424	21	2411.3577	48.656	DFYKILGVPRSASIKDIKKAY	Q9UBS4	Q9UBS4	DNAJB11	DnaJ homolog subfamily B member 11
NaN	NaN	NaN	25.8292	27.03978	25.03679	25.94572	25.4707	25.50291	27.01659	26.84446	26.76484	25.78302	25.89871	25.68408	12	1504.731	147.74	DFYTSITRARFE	P11142;P11142-2;P0DMV9;P0DMV8;P0DMV8-2;P54652	P11142	HSPA8;HSPA1B;HSPA1A;HSPA2	Heat shock cognate 71 kDa protein;Heat shock 70 kDa protein 1B;Heat shock 70 kDa protein 1A;Heat shock-related 70 kDa protein 2
NaN	NaN	NaN	25.90497	26.97618	25.37083	23.76749	23.57946	22.50094	26.27174	26.14128	26.37317	25.40649	25.2318	25.86684	13	1633.7736	144.7	DFYTSITRARFEE	P11142;P11142-2;P0DMV9;P0DMV8;P0DMV8-2;P54652	P11142	HSPA8;HSPA1B;HSPA1A;HSPA2	Heat shock cognate 71 kDa protein;Heat shock 70 kDa protein 1B;Heat shock 70 kDa protein 1A;Heat shock-related 70 kDa protein 2
NaN	NaN	NaN	25.58001	25.50588	22.51	NaN	NaN	NaN	NaN	NaN	NaN	NaN	NaN	NaN	14	1746.8577	68.277	DFYTSITRARFEEL	P11142;P11142-2;P0DMV9;P0DMV8;P0DMV8-2;P54652	P11142	HSPA8;HSPA1B;HSPA1A;HSPA2	Heat shock cognate 71 kDa protein;Heat shock 70 kDa protein 1B;Heat shock 70 kDa protein 1A;Heat shock-related 70 kDa protein 2
NaN	NaN	NaN	24.50373	23.54191	21.84046	NaN	NaN	NaN	NaN	NaN	NaN	21.84575	22.95537	22.25618	15	1860.9006	61.212	DFYTSITRARFEELN	P11142;P11142-2;P54652	P11142	HSPA8;HSPA2	Heat shock cognate 71 kDa protein;Heat shock-related 70 kDa protein 2
NaN	NaN	NaN	26.39642	26.55773	25.0167	NaN	NaN	NaN	25.96404	25.66576	25.77588	NaN	NaN	NaN	14	1596.7871	91.858	DGAFWGLSKMHVLH	Q96JA1-2;Q96JA1	Q96JA1-2	LRIG1	Leucine-rich repeats and immunoglobulin-like domains protein 1
NaN	NaN	NaN	27.7668	27.78119	26.23577	NaN	24.36766	NaN	NaN	26.3432	25.59412	NaN	NaN	NaN	16	1869.8745	184.76	DGDEQFYVDLGRKETV	P01909	P01909	HLA-DQA1	HLA class II histocompatibility antigen, DQ alpha 1 chain
NaN	NaN	NaN	28.54104	28.4451	24.10189	NaN	NaN	NaN	NaN	25.01355	24.53896	25.13246	26.91456	24.47023	17	2055.9538	258.23	DGDEQFYVDLGRKETVW	P01909	P01909	HLA-DQA1	HLA class II histocompatibility antigen, DQ alpha 1 chain
NaN	NaN	NaN	25.18064	26.11619	23.56116	NaN	NaN	NaN	NaN	NaN	NaN	NaN	NaN	NaN	15	1723.8464	76.588	DGDKLRILPCSHAYH	O43567-2;O43567	O43567-2	RNF13	E3 ubiquitin-protein ligase RNF13
NaN	NaN	NaN	25.64639	26.66126	24.56964	NaN	NaN	NaN	26.6811	26.39485	26.48648	NaN	NaN	NaN	15	1693.8359	90.412	DGDKLRVLPCAHAYH	Q9H6Y7	Q9H6Y7	RNF167	E3 ubiquitin-protein ligase RNF167
NaN	NaN	NaN	24.56605	25.35515	23.18545	NaN	NaN	NaN	NaN	NaN	NaN	NaN	NaN	NaN	16	1780.8679	98.281	DGDKLRVLPCAHAYHS	Q9H6Y7	Q9H6Y7	RNF167	E3 ubiquitin-protein ligase RNF167
NaN	NaN	NaN	NaN	26.42598	NaN	NaN	NaN	NaN	NaN	NaN	NaN	NaN	NaN	NaN	17	1936.969	79.511	DGDKLRVLPCAHAYHSR	Q9H6Y7	Q9H6Y7	RNF167	E3 ubiquitin-protein ligase RNF167
NaN	NaN	NaN	NaN	NaN	NaN	NaN	NaN	NaN	NaN	24.33197	NaN	NaN	NaN	NaN	14	1639.8278	44.318	DGDPLRERQVAEKQ	O15085;O15085-2	O15085	ARHGEF11	Rho guanine nucleotide exchange factor 11
NaN	NaN	NaN	24.85576	NaN	22.81806	22.40912	22.48476	NaN	24.00153	24.13344	24.30987	NaN	NaN	NaN	16	1821.8322	142.47	DGDRLWYENPGVFSPA	Q92626	Q92626	PXDN	Peroxidasin homolog
22.17527	NaN	22.93086	25.89516	26.12684	23.15598	24.37139	24.53517	23.0422	NaN	26.33238	26.2079	25.53896	26.45103	25.19517	17	1949.8908	198.55	DGDRLWYENPGVFSPAQ	Q92626	Q92626	PXDN	Peroxidasin homolog
NaN	NaN	NaN	NaN	25.1114	NaN	NaN	NaN	NaN	21.11305	22.39973	NaN	NaN	NaN	NaN	18	2062.9749	188.09	DGDRLWYENPGVFSPAQL	Q92626	Q92626	PXDN	Peroxidasin homolog
NaN	NaN	NaN	24.13265	24.70546	NaN	NaN	NaN	NaN	NaN	NaN	NaN	NaN	NaN	NaN	19	2164.0225	202.92	DGDRLWYENPGVFSPAQLT	Q92626	Q92626	PXDN	Peroxidasin homolog
24.90821	NaN	24.1251	27.83213	27.38443	26.27916	24.05796	23.94378	23.69264	27.04708	27.12129	26.81617	25.44925	26.41041	26.25566	14	1628.8046	161.99	DGDTIYYETRKIVG	Q92626	Q92626	PXDN	Peroxidasin homolog
NaN	NaN	NaN	25.19667	26.40755	24.8974	25.12428	24.90049	24.35481	26.99496	27.09929	26.98512	24.97259	25.75244	25.92198	16	1828.8843	168.61	DGDTIYYETRKIVGAE	Q92626	Q92626	PXDN	Peroxidasin homolog
NaN	NaN	NaN	26.23763	26.10382	NaN	NaN	NaN	NaN	24.08188	24.50385	24.21823	25.59744	26.05321	24.84033	17	1941.9684	159.08	DGDTIYYETRKIVGAEI	Q92626	Q92626	PXDN	Peroxidasin homolog
NaN	NaN	NaN	29.67342	29.66457	26.60809	NaN	NaN	NaN	27.22242	28.92745	27.73299	27.70306	28.84622	23.85015	18	2070.0269	192.54	DGDTIYYETRKIVGAEIQ	Q92626	Q92626	PXDN	Peroxidasin homolog
NaN	NaN	23.23768	NaN	NaN	NaN	NaN	NaN	NaN	25.16342	25.01346	24.24887	25.97356	26.82274	26.42632	19	2207.0859	126.84	DGDTIYYETRKIVGAEIQH	Q92626	Q92626	PXDN	Peroxidasin homolog
24.00915	NaN	23.21619	23.57519	23.94708	21.95546	24.96649	24.97412	23.92741	24.86098	25.09836	24.8532	22.562	23.85281	22.75943	17	1712.7543	184.31	DGEDWAGGLPWGGRSPG	Q9HBE5	Q9HBE5	IL21R	Interleukin-21 receptor
NaN	NaN	NaN	NaN	NaN	NaN	22.50707	22.61149	NaN	NaN	NaN	NaN	NaN	NaN	NaN	18	1769.7758	73.466	DGEDWAGGLPWGGRSPGG	Q9HBE5	Q9HBE5	IL21R	Interleukin-21 receptor
NaN	NaN	NaN	27.44466	28.28991	26.39198	NaN	NaN	NaN	NaN	NaN	NaN	NaN	NaN	NaN	15	1748.903	185.27	DGETRKVKAHSQTHR	P01892	P01892	HLA-A	HLA class I histocompatibility antigen, A-2 alpha chain
NaN	NaN	NaN	27.4847	27.37493	24.53023	NaN	NaN	NaN	NaN	NaN	NaN	NaN	NaN	NaN	16	1847.9714	139.71	DGETRKVKAHSQTHRV	P01892	P01892	HLA-A	HLA class I histocompatibility antigen, A-2 alpha chain
NaN	NaN	NaN	31.44968	31.25558	29.24602	NaN	NaN	NaN	NaN	NaN	NaN	NaN	NaN	NaN	17	1962.9984	195.38	DGETRKVKAHSQTHRVD	P01892	P01892	HLA-A	HLA class I histocompatibility antigen, A-2 alpha chain
NaN	NaN	NaN	24.94248	25.35306	22.95403	NaN	NaN	NaN	NaN	NaN	NaN	NaN	NaN	NaN	18	2076.0824	121.26	DGETRKVKAHSQTHRVDL	P01892	P01892	HLA-A	HLA class I histocompatibility antigen, A-2 alpha chain
NaN	NaN	NaN	30.60567	30.73255	28.38414	NaN	NaN	NaN	NaN	NaN	NaN	NaN	NaN	NaN	19	2133.1039	192.22	DGETRKVKAHSQTHRVDLG	P01892	P01892	HLA-A	HLA class I histocompatibility antigen, A-2 alpha chain
NaN	NaN	NaN	23.93157	23.84518	21.39095	NaN	NaN	NaN	NaN	NaN	NaN	NaN	NaN	NaN	20	2234.1516	104.38	DGETRKVKAHSQTHRVDLGT	P01892	P01892	HLA-A	HLA class I histocompatibility antigen, A-2 alpha chain
NaN	NaN	NaN	NaN	23.4148	NaN	NaN	NaN	NaN	NaN	NaN	NaN	NaN	NaN	NaN	16	1764.8624	127.42	DGGFWLVHSVPNFPPP	O00115	O00115	DNASE2	Deoxyribonuclease-2-alpha
NaN	NaN	NaN	22.47187	23.06638	NaN	NaN	NaN	NaN	NaN	NaN	NaN	NaN	NaN	NaN	17	1835.8995	80.763	DGGFWLVHSVPNFPPPA	O00115	O00115	DNASE2	Deoxyribonuclease-2-alpha
NaN	NaN	NaN	NaN	NaN	NaN	23.66709	23.31091	22.24748	NaN	NaN	NaN	22.65264	22.21285	21.57219	12	1088.4483	112.13	DGGPSGASGRDN	O75976	O75976	CPD	Carboxypeptidase D
NaN	NaN	NaN	22.83611	22.39307	20.63041	NaN	NaN	NaN	NaN	NaN	NaN	24.06538	23.61212	23.95996	15	1388.6029	117.2	DGGPSGASGRDNSRG	O75976	O75976	CPD	Carboxypeptidase D
NaN	NaN	NaN	25.40285	25.34499	24.8148	NaN	NaN	NaN	NaN	NaN	NaN	23.68507	24.02166	24.86202	15	1619.8631	126.77	DGGVLREVVKHPSVE	P19623	P19623	SRM	Spermidine synthase
NaN	NaN	NaN	24.41525	24.23929	23.19089	NaN	NaN	NaN	NaN	NaN	NaN	NaN	NaN	NaN	16	1706.8951	75.463	DGGVLREVVKHPSVES	P19623	P19623	SRM	Spermidine synthase
NaN	NaN	NaN	NaN	NaN	NaN	NaN	NaN	NaN	NaN	NaN	NaN	NaN	23.04956	22.42044	18	1844.9381	56.215	DGIDDFVSGVPRAARTLG	P06756-3;P06756-2;P06756	P06756-3	ITGAV	Integrin alpha-V;Integrin alpha-V heavy chain;Integrin alpha-V light chain
NaN	NaN	NaN	25.88811	26.69259	24.71487	25.58606	25.5948	NaN	NaN	NaN	NaN	NaN	NaN	NaN	17	1766.9176	112.57	DGIGFAIARRLAQDGAH	Q9BTZ2-3;Q9BTZ2-7;Q9BTZ2-2;Q9BTZ2-5;Q9BTZ2-8;Q9BTZ2-4;Q9BTZ2	Q9BTZ2-3	DHRS4	Dehydrogenase/reductase SDR family member 4
NaN	NaN	NaN	NaN	NaN	NaN	NaN	NaN	NaN	24.57531	24.39839	24.37026	NaN	NaN	NaN	14	1698.8981	57.804	DGIYSVIQKKVTWY	O60449;O60449-3;O60449-2	O60449	LY75	Lymphocyte antigen 75
NaN	NaN	NaN	25.54008	25.58798	22.91537	NaN	NaN	NaN	22.86348	23.42611	23.04081	23.15167	24.88804	23.58176	15	1827.9407	126.34	DGIYSVIQKKVTWYE	O60449;O60449-3;O60449-2	O60449	LY75	Lymphocyte antigen 75
NaN	NaN	NaN	24.0456	24.19895	20.72459	NaN	NaN	NaN	NaN	NaN	NaN	NaN	NaN	NaN	16	1898.9778	50.874	DGIYSVIQKKVTWYEA	O60449;O60449-3;O60449-2	O60449	LY75	Lymphocyte antigen 75
NaN	NaN	NaN	23.07423	23.65775	NaN	NaN	NaN	NaN	NaN	NaN	NaN	NaN	NaN	NaN	17	1979.9953	120.9	DGKDYIALKEDLRSWTA	P01892;P01891;P10316;P05534;P30447	P01892	HLA-A	HLA class I histocompatibility antigen, A-2 alpha chain;HLA class I histocompatibility antigen, A-68 alpha chain;HLA class I histocompatibility antigen, A-69 alpha chain;HLA class I histocompatibility antigen, A-24 alpha chain;HLA class I histocompatibility antigen, A-23 alpha chain
NaN	NaN	NaN	24.61442	24.03557	NaN	NaN	NaN	NaN	NaN	NaN	NaN	NaN	NaN	NaN	16	1894.9061	101.39	DGKDYLALNEDLRSWT	P17693	P17693	HLA-G	HLA class I histocompatibility antigen, alpha chain G
NaN	NaN	NaN	28.0437	28.19394	NaN	NaN	NaN	NaN	NaN	NaN	NaN	NaN	23.348	21.34256	17	1965.9432	235.38	DGKDYLALNEDLRSWTA	P17693	P17693	HLA-G	HLA class I histocompatibility antigen, alpha chain G
NaN	NaN	NaN	25.31965	25.15275	21.45754	NaN	NaN	NaN	NaN	NaN	NaN	NaN	NaN	NaN	18	2036.9803	78.661	DGKDYLALNEDLRSWTAA	P17693	P17693	HLA-G	HLA class I histocompatibility antigen, alpha chain G
NaN	NaN	NaN	24.73567	23.77364	19.96986	NaN	NaN	NaN	NaN	NaN	NaN	NaN	NaN	NaN	19	2152.0073	71.073	DGKDYLALNEDLRSWTAAD	P17693	P17693	HLA-G	HLA class I histocompatibility antigen, alpha chain G
NaN	NaN	NaN	23.99101	23.44443	21.13615	NaN	NaN	NaN	NaN	NaN	NaN	NaN	NaN	NaN	23	2523.1878	77.045	DGKDYLALNEDLRSWTAADTAAQ	P17693	P17693	HLA-G	HLA class I histocompatibility antigen, alpha chain G
NaN	NaN	NaN	NaN	NaN	NaN	NaN	NaN	NaN	NaN	NaN	NaN	22.79009	22.95521	22.54378	17	1874.9374	50.787	DGKERVTGEEWLVTTVG	Q14764	Q14764	MVP	Major vault protein
22.60325	24.96182	24.49418	NaN	NaN	NaN	27.25953	25.70878	26.67236	27.80532	28.05072	27.88134	25.86856	25.19547	25.67171	18	1978.1912	84.653	DGKGVVVVIKRRSGQRKP	P46779;P46779-2;P46779-3	P46779	RPL28	60S ribosomal protein L28
NaN	NaN	NaN	NaN	NaN	NaN	27.30678	NaN	26.4577	NaN	NaN	NaN	27.10769	26.93495	27.34189	19	2049.2283	92.307	DGKGVVVVIKRRSGQRKPA	P46779;P46779-2;P46779-3	P46779	RPL28	60S ribosomal protein L28
NaN	NaN	NaN	23.56837	23.45463	20.80215	NaN	NaN	NaN	NaN	NaN	NaN	NaN	NaN	NaN	16	1876.8917	58.885	DGKIEFISTMEGYKYP	Q92820	Q92820	GGH	Gamma-glutamyl hydrolase
NaN	NaN	NaN	22.9004	NaN	NaN	NaN	NaN	NaN	NaN	NaN	NaN	NaN	NaN	NaN	17	1975.9601	47.64	DGKIEFISTMEGYKYPV	Q92820	Q92820	GGH	Gamma-glutamyl hydrolase
NaN	NaN	NaN	23.22372	23.28404	22.21508	24.165	24.2146	NaN	NaN	NaN	NaN	NaN	NaN	NaN	17	2034.9395	140.81	DGKSHWVFESRKESSQE	Q96ET8-2;Q96ET8-3;Q9NYZ1;Q96ET8	Q96ET8-2	TVP23C;TVP23B	Golgi apparatus membrane protein TVP23 homolog C;Golgi apparatus membrane protein TVP23 homolog B
NaN	NaN	NaN	26.23394	26.15996	24.61217	NaN	NaN	NaN	NaN	NaN	NaN	22.36335	NaN	23.11227	18	2148.9825	170.11	DGKSHWVFESRKESSQEN	Q96ET8-2;Q96ET8-3;Q9NYZ1;Q96ET8	Q96ET8-2	TVP23C;TVP23B	Golgi apparatus membrane protein TVP23 homolog C;Golgi apparatus membrane protein TVP23 homolog B
NaN	NaN	NaN	NaN	NaN	NaN	NaN	NaN	NaN	NaN	NaN	NaN	NaN	23.15952	NaN	17	1911.9578	51.265	DGLGKVYYREDLSPSIT	P14543-2;P14543	P14543-2	NID1	Nidogen-1
NaN	NaN	NaN	NaN	NaN	NaN	NaN	NaN	NaN	NaN	NaN	NaN	NaN	22.14292	22.31714	13	1594.9995	99.011	DGLRELKRLKVLR	Q8IWT6	Q8IWT6	LRRC8A	Volume-regulated anion channel subunit LRRC8A
NaN	NaN	NaN	23.89975	NaN	22.43479	NaN	NaN	NaN	NaN	NaN	NaN	NaN	NaN	NaN	15	1790.9275	67.115	DGLRRYLENGKETLQ	P05534;P30447	P05534	HLA-A	HLA class I histocompatibility antigen, A-24 alpha chain;HLA class I histocompatibility antigen, A-23 alpha chain
NaN	NaN	NaN	25.74006	25.16135	24.6462	NaN	NaN	NaN	NaN	NaN	NaN	NaN	NaN	NaN	16	1947.0286	80.534	DGLRRYLENGKETLQR	P05534;P30447	P05534	HLA-A	HLA class I histocompatibility antigen, A-24 alpha chain;HLA class I histocompatibility antigen, A-23 alpha chain
NaN	NaN	NaN	25.49115	NaN	23.73417	NaN	NaN	NaN	NaN	NaN	NaN	23.68003	24.35904	24.59372	20	2357.2088	89.846	DGLRRYLENGKETLQRTDPP	P05534;P30447	P05534	HLA-A	HLA class I histocompatibility antigen, A-24 alpha chain;HLA class I histocompatibility antigen, A-23 alpha chain
NaN	NaN	NaN	21.75772	NaN	22.15264	NaN	NaN	NaN	NaN	NaN	NaN	NaN	NaN	NaN	16	1890.8748	117.31	DGNSFYKIISNEEGYR	P27487	P27487	DPP4	Dipeptidyl peptidase 4;Dipeptidyl peptidase 4 membrane form;Dipeptidyl peptidase 4 soluble form
NaN	NaN	NaN	24.92809	24.96195	23.95607	NaN	NaN	NaN	NaN	NaN	NaN	NaN	NaN	NaN	17	2027.9337	147.7	DGNSFYKIISNEEGYRH	P27487	P27487	DPP4	Dipeptidyl peptidase 4;Dipeptidyl peptidase 4 membrane form;Dipeptidyl peptidase 4 soluble form
NaN	NaN	NaN	NaN	23.13828	22.15687	NaN	NaN	NaN	NaN	NaN	NaN	NaN	NaN	NaN	15	1626.8689	58.885	DGPITITIVNRDGTR	P16070-15;P16070-18;P16070-12;P16070-14;P16070-13;P16070-11;P16070-10;P16070-16;P16070-8;P16070-9;P16070-17;P16070-6;P16070-4;P16070-3;P16070-7;P16070-5;P16070	P16070-15	CD44	CD44 antigen
NaN	NaN	NaN	NaN	NaN	NaN	NaN	NaN	NaN	NaN	NaN	NaN	24.38251	23.86872	24.1039	19	2144.2066	77.899	DGPKDAVKALKKRISKNYN	O75674-2;O75674	O75674-2	TOM1L1	TOM1-like protein 1
NaN	NaN	NaN	24.8791	24.8008	23.52157	25.23743	24.59764	24.40626	25.13355	25.6292	25.06743	23.01386	23.25695	23.46775	15	1625.8023	111.83	DGQAFHGENRIGGIR	P22455-2;P22455	P22455-2	FGFR4	Fibroblast growth factor receptor 4
NaN	NaN	NaN	NaN	22.45603	NaN	NaN	NaN	NaN	22.20693	22.42422	23.4946	NaN	NaN	NaN	14	1564.7555	135.16	DGQEYAQVIKMLGN	P47813;O14602	P47813	EIF1AX;EIF1AY	Eukaryotic translation initiation factor 1A, X-chromosomal;Eukaryotic translation initiation factor 1A, Y-chromosomal
NaN	NaN	NaN	NaN	NaN	NaN	NaN	NaN	NaN	23.36626	NaN	24.66188	NaN	NaN	NaN	16	1777.8781	53.777	DGQEYAQVIKMLGNGR	P47813;O14602	P47813	EIF1AX;EIF1AY	Eukaryotic translation initiation factor 1A, X-chromosomal;Eukaryotic translation initiation factor 1A, Y-chromosomal
NaN	NaN	NaN	26.50381	26.74778	22.45924	NaN	NaN	NaN	25.57343	24.9589	25.08841	21.84184	22.9291	22.76927	17	1890.9622	134.25	DGQEYAQVIKMLGNGRL	P47813;O14602	P47813	EIF1AX;EIF1AY	Eukaryotic translation initiation factor 1A, X-chromosomal;Eukaryotic translation initiation factor 1A, Y-chromosomal
NaN	NaN	NaN	28.02369	27.9314	25.90887	25.03284	24.81509	24.58578	27.06836	26.50626	26.98978	25.98042	26.32076	26.25205	17	2158.0708	124.68	DGQHLFEYYHRLRNLPT	O00182-3;O00182-2;O00182-6;O00182	O00182-3	LGALS9	Galectin-9
24.95611	25.42842	25.4023	27.97328	27.65772	26.93596	27.38878	26.81909	26.75187	27.85466	27.19037	27.59953	26.59719	27.06445	27.19206	15	1658.9356	137.21	DGRFLLPETKIGSVK	Q8WVQ1-3;Q8WVQ1	Q8WVQ1-3	CANT1	Soluble calcium-activated nucleotidase 1
NaN	NaN	NaN	NaN	24.14305	23.02342	NaN	NaN	NaN	NaN	NaN	NaN	22.28788	22.94006	22.90045	16	1821.9989	60.209	DGRFLLPETKIGSVKY	Q8WVQ1-3;Q8WVQ1	Q8WVQ1-3	CANT1	Soluble calcium-activated nucleotidase 1
24.28891	24.194	24.88883	27.94112	27.92025	26.87982	27.04427	26.55443	25.96581	27.16949	27.35708	27.57427	26.05741	26.77014	26.85198	17	1951.0415	113.86	DGRFLLPETKIGSVKYE	Q8WVQ1-3;Q8WVQ1	Q8WVQ1-3	CANT1	Soluble calcium-activated nucleotidase 1
NaN	NaN	NaN	26.39442	26.0491	25.44925	24.54345	NaN	NaN	24.43714	NaN	NaN	NaN	NaN	NaN	18	2008.0629	64.723	DGRFLLPETKIGSVKYEG	Q8WVQ1-3;Q8WVQ1	Q8WVQ1-3	CANT1	Soluble calcium-activated nucleotidase 1
NaN	NaN	NaN	26.1724	26.09654	24.58755	NaN	NaN	NaN	NaN	NaN	NaN	24.09055	24.54486	NaN	14	1759.8067	65.295	DGRFLRGYHQYAYD	P05534;P30447	P05534	HLA-A	HLA class I histocompatibility antigen, A-24 alpha chain;HLA class I histocompatibility antigen, A-23 alpha chain
NaN	NaN	NaN	28.48189	28.03727	27.05331	26.614	26.22894	25.78686	28.09557	27.53882	27.61393	26.4499	26.70372	27.02422	15	1816.8281	141.73	DGRFLRGYHQYAYDG	P05534;P30447	P05534	HLA-A	HLA class I histocompatibility antigen, A-24 alpha chain;HLA class I histocompatibility antigen, A-23 alpha chain
26.82602	26.61189	26.31943	30.62506	30.50057	29.32309	28.96361	28.70715	28.66773	30.12768	30.06612	30.0956	29.23263	29.1984	29.37851	16	1944.9231	176.49	DGRFLRGYHQYAYDGK	P05534;P30447	P05534	HLA-A	HLA class I histocompatibility antigen, A-24 alpha chain;HLA class I histocompatibility antigen, A-23 alpha chain
NaN	26.02335	25.72289	30.21362	30.10562	28.91547	28.29426	27.69697	27.94414	29.42518	29.18702	26.76066	28.31739	28.44632	28.33935	17	2059.95	133.52	DGRFLRGYHQYAYDGKD	P05534;P30447	P05534	HLA-A	HLA class I histocompatibility antigen, A-24 alpha chain;HLA class I histocompatibility antigen, A-23 alpha chain
25.76063	25.84271	25.58138	30.40466	30.48472	28.71319	28.45333	27.8197	27.87994	29.56193	29.46127	29.58124	28.54621	28.32727	28.73544	18	2223.0134	168.64	DGRFLRGYHQYAYDGKDY	P05534;P30447	P05534	HLA-A	HLA class I histocompatibility antigen, A-24 alpha chain;HLA class I histocompatibility antigen, A-23 alpha chain
NaN	NaN	NaN	24.93364	25.34624	22.61002	NaN	NaN	NaN	NaN	NaN	NaN	NaN	NaN	NaN	19	2336.0974	50.87	DGRFLRGYHQYAYDGKDYI	P05534;P30447	P05534	HLA-A	HLA class I histocompatibility antigen, A-24 alpha chain;HLA class I histocompatibility antigen, A-23 alpha chain
NaN	NaN	NaN	26.00215	26.34245	24.94262	NaN	NaN	NaN	25.73872	25.48081	25.92359	24.11283	24.69349	24.54227	20	2407.1345	87.554	DGRFLRGYHQYAYDGKDYIA	P05534;P30447	P05534	HLA-A	HLA class I histocompatibility antigen, A-24 alpha chain;HLA class I histocompatibility antigen, A-23 alpha chain
NaN	NaN	NaN	25.24351	NaN	23.52073	NaN	NaN	NaN	NaN	NaN	NaN	23.34895	24.2467	23.98355	21	2520.2186	67.251	DGRFLRGYHQYAYDGKDYIAL	P05534;P30447	P05534	HLA-A	HLA class I histocompatibility antigen, A-24 alpha chain;HLA class I histocompatibility antigen, A-23 alpha chain
NaN	NaN	NaN	24.23666	24.33279	22.36538	NaN	NaN	NaN	NaN	NaN	NaN	NaN	NaN	NaN	22	2648.3136	66.889	DGRFLRGYHQYAYDGKDYIALK	P05534;P30447	P05534	HLA-A	HLA class I histocompatibility antigen, A-24 alpha chain;HLA class I histocompatibility antigen, A-23 alpha chain
NaN	NaN	NaN	23.39008	23.52767	22.02367	NaN	NaN	NaN	NaN	NaN	NaN	NaN	NaN	NaN	16	1862.9024	51.265	DGRLLRGHDQYAYDGK	P01889	P01889	HLA-B	HLA class I histocompatibility antigen, B-7 alpha chain
NaN	NaN	NaN	22.69666	23.23095	21.77262	NaN	NaN	NaN	NaN	NaN	NaN	22.80258	22.83804	23.60184	14	1605.9791	105.19	DGRLVINRVPRALK	Q53HC9	Q53HC9	TSSC1	Protein TSSC1
NaN	NaN	NaN	NaN	NaN	NaN	NaN	NaN	NaN	NaN	NaN	NaN	23.98893	23.96111	24.08683	19	2309.2644	51.819	DGRYIYYLITKKRASHKPT	Q9Y530	Q9Y530	OARD1	O-acetyl-ADP-ribose deacetylase 1
NaN	NaN	NaN	22.9153	24.86363	20.89925	NaN	NaN	NaN	NaN	NaN	NaN	NaN	NaN	NaN	16	1861.9574	107.07	DGSFFLYSKLTVDKSR	P01857;P01860;P01859	P01857	IGHG1;IGHG3;IGHG2	Ig gamma-1 chain C region;Ig gamma-3 chain C region;Ig gamma-2 chain C region
23.06457	23.8811	23.20535	27.99804	27.50264	26.551	26.41885	25.60215	25.83988	27.42598	27.23013	27.49579	26.13606	26.40232	26.29139	13	1415.6681	145.28	DGSYRIFSKGASE	P20020-6;P20020-3;P20020-4;P20020;P20020-5;P20020-2	P20020-6	ATP2B1	Plasma membrane calcium-transporting ATPase 1
NaN	NaN	NaN	23.33088	24.76577	23.58566	NaN	NaN	NaN	24.5836	NaN	23.68078	22.48687	23.67379	23.91306	15	1641.8362	98.582	DGSYRIFSKGASEII	P20020-6;P20020-3;P20020-4;P20020;P20020-5;P20020-2	P20020-6	ATP2B1	Plasma membrane calcium-transporting ATPase 1
NaN	NaN	NaN	23.22361	22.39247	20.57506	NaN	NaN	NaN	NaN	NaN	NaN	NaN	NaN	NaN	16	1754.9203	71.545	DGSYRIFSKGASEIIL	P20020-6;P20020-3;P20020-4;P20020;P20020-5;P20020-2	P20020-6	ATP2B1	Plasma membrane calcium-transporting ATPase 1
NaN	NaN	NaN	NaN	NaN	NaN	22.48606	22.25451	NaN	NaN	NaN	NaN	NaN	NaN	NaN	18	1946.9374	109.44	DGTFQKWAAVVVPSGEEQ	P05534;P30447;P04222;P13747;P30508;P30505;P30504;Q9TNN7;Q29963;Q29865;P01893;P13746;P13746-2;Q29960-2;Q29960;P17693	P05534	HLA-A;HLA-C;HLA-E;HLA-H;HLA-G	HLA class I histocompatibility antigen, A-24 alpha chain;HLA class I histocompatibility antigen, A-23 alpha chain;HLA class I histocompatibility antigen, Cw-3 alpha chain;HLA class I histocompatibility antigen, alpha chain E;HLA class I histocompatibility antigen, Cw-12 alpha chain;HLA class I histocompatibility antigen, Cw-8 alpha chain;HLA class I histocompatibility antigen, Cw-4 alpha chain;HL…
NaN	NaN	NaN	NaN	NaN	NaN	23.48517	23.06083	22.38089	NaN	NaN	NaN	NaN	NaN	NaN	19	2103.0385	90.581	DGTFQKWAAVVVPSGEEQR	P05534;P30447;P04222;P13747;P30508;P30505;P30504;Q9TNN7;Q29963;Q29865;P01893;P13746;P13746-2;Q29960-2;Q29960;P17693	P05534	HLA-A;HLA-C;HLA-E;HLA-H;HLA-G	HLA class I histocompatibility antigen, A-24 alpha chain;HLA class I histocompatibility antigen, A-23 alpha chain;HLA class I histocompatibility antigen, Cw-3 alpha chain;HLA class I histocompatibility antigen, alpha chain E;HLA class I histocompatibility antigen, Cw-12 alpha chain;HLA class I histocompatibility antigen, Cw-8 alpha chain;HLA class I histocompatibility antigen, Cw-4 alpha chain;HL…
NaN	NaN	NaN	NaN	NaN	NaN	22.21727	22.16245	22.24112	NaN	22.65292	23.32526	NaN	NaN	NaN	18	1945.9534	100.19	DGTFQKWAAVVVPSGQEQ	P01892;P10316;P10321	P01892	HLA-A;HLA-C	HLA class I histocompatibility antigen, A-2 alpha chain;HLA class I histocompatibility antigen, A-69 alpha chain;HLA class I histocompatibility antigen, Cw-7 alpha chain
NaN	NaN	NaN	NaN	NaN	NaN	22.28887	22.37669	22.69874	NaN	NaN	NaN	NaN	NaN	NaN	19	2102.0545	85.087	DGTFQKWAAVVVPSGQEQR	P01892;P10316;P10321	P01892	HLA-A;HLA-C	HLA class I histocompatibility antigen, A-2 alpha chain;HLA class I histocompatibility antigen, A-69 alpha chain;HLA class I histocompatibility antigen, Cw-7 alpha chain
NaN	NaN	NaN	24.90582	NaN	22.96021	NaN	NaN	NaN	NaN	NaN	NaN	23.45061	24.30973	24.58118	24	2679.3828	71.091	DGTSLKKQNTFTLNLREVTKDQSG	P20273-5;P20273;P20273-3;P20273-4	P20273-5	CD22	B-cell receptor CD22
NaN	NaN	NaN	23.27966	23.44695	NaN	NaN	NaN	NaN	NaN	NaN	NaN	NaN	NaN	NaN	16	1835.9126	80.387	DGVEVHNAKTKPREEQ	P01857;P01861;P01860;P01859	P01857	IGHG1;IGHG4;IGHG3;IGHG2	Ig gamma-1 chain C region;Ig gamma-4 chain C region;Ig gamma-3 chain C region;Ig gamma-2 chain C region
NaN	NaN	NaN	24.56384	24.58256	NaN	NaN	NaN	NaN	NaN	NaN	NaN	NaN	NaN	NaN	17	1998.9759	58.83	DGVEVHNAKTKPREEQY	P01857;P01860	P01857	IGHG1;IGHG3	Ig gamma-1 chain C region;Ig gamma-3 chain C region
24.02335	24.94784	24.18352	28.37762	28.3116	27.00421	23.98146	23.37968	23.67853	25.84213	25.94336	25.83995	23.56454	24.08391	23.53326	16	1811.8915	166.62	DGVNYASITRNQHIPQ	Q9UBR2	Q9UBR2	CTSZ	Cathepsin Z
NaN	NaN	NaN	NaN	NaN	NaN	NaN	NaN	NaN	NaN	NaN	NaN	23.94824	24.70319	24.38317	17	1974.9548	52.372	DGVNYASITRNQHIPQY	Q9UBR2	Q9UBR2	CTSZ	Cathepsin Z
NaN	NaN	NaN	NaN	26.78444	23.28687	NaN	NaN	NaN	26.07936	26.25119	26.28968	NaN	NaN	NaN	14	1625.846	113.77	DGYILCLNRIPHGR	P38571	P38571	LIPA	Lysosomal acid lipase/cholesteryl ester hydrolase
NaN	NaN	NaN	25.89578	26.97858	23.7961	NaN	NaN	NaN	26.8662	26.52661	26.91411	23.57103	22.84048	23.73387	15	1753.941	102.9	DGYILCLNRIPHGRK	P38571	P38571	LIPA	Lysosomal acid lipase/cholesteryl ester hydrolase
NaN	NaN	NaN	NaN	NaN	NaN	NaN	NaN	NaN	NaN	NaN	NaN	22.72338	23.6672	23.42969	18	1968.9687	161.86	DHASIQMNVAEVDKVTGR	P63220	P63220	RPS21	40S ribosomal protein S21
NaN	NaN	NaN	24.70028	25.18044	23.10695	NaN	NaN	NaN	NaN	NaN	NaN	24.35924	24.40152	24.40866	15	1596.7645	81.789	DHDAVLRFNGAPTAN	P15907	P15907	ST6GAL1	Beta-galactoside alpha-2,6-sialyltransferase 1
25.14285	25.38377	25.06114	27.59249	28.03486	26.50165	NaN	NaN	NaN	27.29123	26.89885	27.08548	26.44022	27.39885	24.34279	17	1871.8915	236.12	DHDAVLRFNGAPTANFQ	P15907	P15907	ST6GAL1	Beta-galactoside alpha-2,6-sialyltransferase 1
25.36152	NaN	24.68292	27.57816	27.90936	25.97668	26.58892	26.3152	25.87746	26.67801	26.54184	26.52162	26.02134	26.49749	25.94306	18	1999.95	157.37	DHDAVLRFNGAPTANFQQ	P15907	P15907	ST6GAL1	Beta-galactoside alpha-2,6-sialyltransferase 1
NaN	NaN	NaN	24.18828	24.53362	22.42639	NaN	NaN	NaN	NaN	NaN	NaN	24.26878	24.66904	23.73417	19	2114.977	102.58	DHDAVLRFNGAPTANFQQD	P15907	P15907	ST6GAL1	Beta-galactoside alpha-2,6-sialyltransferase 1
NaN	NaN	NaN	23.61684	25.19208	23.33156	NaN	NaN	NaN	NaN	NaN	NaN	23.56104	24.33217	24.03549	21	2271.0669	117.55	DHDAVLRFNGAPTANFQQDVG	P15907	P15907	ST6GAL1	Beta-galactoside alpha-2,6-sialyltransferase 1
NaN	NaN	NaN	24.8666	26.28531	22.91924	NaN	NaN	NaN	25.57048	26.2202	25.59403	23.79531	23.27398	24.16177	19	2140.0623	121.82	DHDDPAIDVCKKLLGKYPN	Q16739	Q16739	UGCG	Ceramide glucosyltransferase
NaN	NaN	NaN	24.12786	25.23852	21.68761	NaN	NaN	NaN	25.22406	24.68699	25.20004	NaN	25.53765	24.65829	20	2239.1307	155.03	DHDDPAIDVCKKLLGKYPNV	Q16739	Q16739	UGCG	Ceramide glucosyltransferase
NaN	NaN	NaN	24.05449	24.52648	20.97393	NaN	NaN	NaN	NaN	NaN	NaN	23.76729	24.17058	24.24445	21	2354.1576	76.301	DHDDPAIDVCKKLLGKYPNVD	Q16739	Q16739	UGCG	Ceramide glucosyltransferase
NaN	NaN	NaN	23.64504	24.29032	20.64271	NaN	NaN	NaN	21.79725	22.78175	21.9222	NaN	NaN	NaN	18	2016.9482	88.768	DHDGGFWLVHSVPNFPPP	O00115	O00115	DNASE2	Deoxyribonuclease-2-alpha
NaN	NaN	NaN	23.3141	24.3306	20.78117	NaN	NaN	NaN	21.69375	21.77732	21.70965	NaN	NaN	NaN	19	2087.9854	119.45	DHDGGFWLVHSVPNFPPPA	O00115	O00115	DNASE2	Deoxyribonuclease-2-alpha
NaN	NaN	NaN	NaN	24.66833	22.88009	NaN	NaN	NaN	NaN	NaN	NaN	NaN	NaN	NaN	14	1628.8536	70.438	DHFRFNRAALINVG	Q9UBV7	Q9UBV7	B4GALT7	Beta-1,4-galactosyltransferase 7;Xylosylprotein 4-beta-galactosyltransferase
NaN	NaN	NaN	24.67621	24.72385	21.35122	NaN	NaN	NaN	NaN	NaN	NaN	NaN	NaN	NaN	13	1734.8743	71.888	DHHWHLWKKTYGK	P25774-2;P25774	P25774-2	CTSS	Cathepsin S
23.5679	NaN	24.29558	28.90159	29.15243	26.84398	25.85816	26.12044	25.49637	27.86591	27.8396	28.1637	27.24998	27.37252	27.00485	14	1862.9329	134.43	DHHWHLWKKTYGKQ	P25774-2;P25774	P25774-2	CTSS	Cathepsin S
24.5686	24.06225	24.59725	29.3625	29.45566	27.38129	26.67061	26.90621	25.88581	28.56111	27.9975	28.8143	26.38832	26.84038	26.87385	15	2025.9962	154.13	DHHWHLWKKTYGKQY	P25774-2;P25774	P25774-2	CTSS	Cathepsin S
NaN	NaN	NaN	28.35938	28.37989	25.67115	26.05833	25.9604	25.87746	27.62513	27.24672	27.48715	25.58898	26.15219	25.87659	16	2154.0912	192.4	DHHWHLWKKTYGKQYK	P25774-2;P25774	P25774-2	CTSS	Cathepsin S
NaN	NaN	NaN	25.30051	26.89389	NaN	NaN	NaN	NaN	24.34584	NaN	24.55356	NaN	NaN	NaN	17	2283.1338	110.37	DHHWHLWKKTYGKQYKE	P25774-2;P25774	P25774-2	CTSS	Cathepsin S
NaN	NaN	NaN	24.2722	24.11759	NaN	NaN	NaN	NaN	NaN	24.72286	NaN	23.30313	23.23817	23.04609	16	2017.0574	55.546	DHLFRKFHYLPFLPST	P01903	P01903	HLA-DRA	HLA class II histocompatibility antigen, DR alpha chain
NaN	NaN	NaN	26.52479	26.70332	24.03892	NaN	NaN	NaN	26.99755	27.08699	27.00742	25.72643	26.35452	26.48973	17	2146.1	110.56	DHLFRKFHYLPFLPSTE	P01903	P01903	HLA-DRA	HLA class II histocompatibility antigen, DR alpha chain
NaN	NaN	NaN	27.01818	27.30234	23.71408	NaN	NaN	NaN	27.76857	28.08335	27.52835	24.85543	25.39989	24.66936	18	2261.1269	107.98	DHLFRKFHYLPFLPSTED	P01903	P01903	HLA-DRA	HLA class II histocompatibility antigen, DR alpha chain
NaN	NaN	NaN	22.42124	23.13364	NaN	NaN	NaN	NaN	NaN	NaN	NaN	27.2964	27.34036	26.81409	19	2360.1954	85.808	DHLFRKFHYLPFLPSTEDV	P01903	P01903	HLA-DRA	HLA class II histocompatibility antigen, DR alpha chain
NaN	NaN	NaN	23.4821	26.17864	20.63547	NaN	NaN	NaN	NaN	NaN	NaN	26.40093	24.89818	24.98707	20	2523.2587	99.891	DHLFRKFHYLPFLPSTEDVY	P01903	P01903	HLA-DRA	HLA class II histocompatibility antigen, DR alpha chain
NaN	NaN	NaN	23.71209	23.55871	21.94432	NaN	NaN	NaN	NaN	NaN	NaN	22.56044	22.27478	22.0913	13	1551.8382	147.39	DHLTHVTRLPAHR	Q6ZS81-4;Q6ZS81	Q6ZS81-4	WDFY4	WD repeat- and FYVE domain-containing protein 4
NaN	NaN	NaN	22.49385	NaN	NaN	NaN	NaN	NaN	NaN	NaN	NaN	NaN	NaN	NaN	14	1680.8808	91.812	DHLTHVTRLPAHRE	Q6ZS81-4;Q6ZS81	Q6ZS81-4	WDFY4	WD repeat- and FYVE domain-containing protein 4
NaN	NaN	NaN	26.752	26.64774	25.29088	24.8531	NaN	24.11593	25.99389	25.37739	25.45284	25.41038	25.51851	25.73381	15	1737.9023	170.56	DHLTHVTRLPAHREG	Q6ZS81-4;Q6ZS81	Q6ZS81-4	WDFY4	WD repeat- and FYVE domain-containing protein 4
NaN	NaN	NaN	24.62383	24.61773	23.4979	NaN	NaN	NaN	NaN	NaN	NaN	23.9126	23.56883	23.98433	13	1457.7375	141.54	DHLTNLHRLGGPE	P02792	P02792	FTL	Ferritin light chain
NaN	NaN	NaN	21.07097	24.06948	23.22976	NaN	NaN	NaN	25.72289	25.66055	26.19214	NaN	NaN	NaN	15	1831.8424	108.63	DHNYYAVCQNLLSRH	Q8NDZ4-2;Q8NDZ4	Q8NDZ4-2	C3orf58	Deleted in autism protein 1
NaN	NaN	NaN	NaN	NaN	NaN	NaN	NaN	NaN	NaN	NaN	24.40769	NaN	NaN	NaN	16	1902.8795	86.378	DHNYYAVCQNLLSRHA	Q8NDZ4-2;Q8NDZ4	Q8NDZ4-2	C3orf58	Deleted in autism protein 1
NaN	NaN	NaN	23.42675	25.50776	NaN	NaN	NaN	NaN	NaN	NaN	NaN	NaN	NaN	NaN	17	2003.9272	185.71	DHNYYAVCQNLLSRHAT	Q8NDZ4-2;Q8NDZ4	Q8NDZ4-2	C3orf58	Deleted in autism protein 1
NaN	NaN	NaN	24.41171	23.95029	NaN	NaN	NaN	NaN	NaN	NaN	NaN	24.20613	24.46001	23.87586	24	2841.5209	87.772	DHPDHSSRELSKILAKLERLKQQN	Q9BYC5;Q9BYC5-2	Q9BYC5	FUT8	Alpha-(1,6)-fucosyltransferase
NaN	NaN	NaN	24.43924	25.23571	22.28968	NaN	NaN	NaN	NaN	NaN	NaN	NaN	NaN	NaN	14	1725.8223	117.07	DHRFESVSHLISYH	P29353-5;P29353-3;P29353-2;P29353-7;P29353;P29353-6	P29353-5	SHC1	SHC-transforming protein 1
NaN	NaN	NaN	25.26417	24.60524	23.20571	NaN	NaN	NaN	NaN	NaN	NaN	NaN	NaN	NaN	13	1714.7634	92.151	DHRFYRYMGRGEE	P78536;P78536-2	P78536	ADAM17	Disintegrin and metalloproteinase domain-containing protein 17
NaN	NaN	NaN	26.03036	25.96913	24.58371	NaN	NaN	NaN	NaN	NaN	NaN	NaN	NaN	NaN	14	1801.7955	64.394	DHRFYRYMGRGEES	P78536;P78536-2	P78536	ADAM17	Disintegrin and metalloproteinase domain-containing protein 17
NaN	NaN	NaN	26.924	26.58061	26.82542	NaN	NaN	NaN	NaN	NaN	NaN	NaN	NaN	NaN	15	1902.8431	58.817	DHRFYRYMGRGEEST	P78536;P78536-2	P78536	ADAM17	Disintegrin and metalloproteinase domain-containing protein 17
NaN	NaN	NaN	NaN	NaN	NaN	NaN	NaN	NaN	NaN	NaN	NaN	NaN	22.91814	NaN	14	1621.89	66.393	DHSSALQNIKRLLQ	Q9NRW7-2;Q9NRW7	Q9NRW7-2	VPS45	Vacuolar protein sorting-associated protein 45
NaN	NaN	NaN	26.96983	27.07664	25.17623	26.11335	25.46248	25.55511	26.66817	26.54909	26.8832	24.21148	25.23816	25.4214	14	1826.8556	87.447	DHSVFERMRKYQMT	O14672	O14672	ADAM10	Disintegrin and metalloproteinase domain-containing protein 10
23.7237	24.17394	23.78057	29.66743	29.5302	27.50211	27.72475	27.03559	26.86762	28.54289	28.11654	28.62648	27.35489	28.07424	28.02073	15	1883.8771	120.29	DHSVFERMRKYQMTG	O14672	O14672	ADAM10	Disintegrin and metalloproteinase domain-containing protein 10
NaN	NaN	NaN	24.41712	23.59172	NaN	NaN	NaN	NaN	NaN	NaN	NaN	NaN	NaN	NaN	18	2241.0307	65.949	DHSVFERMRKYQMTGVEE	O14672	O14672	ADAM10	Disintegrin and metalloproteinase domain-containing protein 10
NaN	NaN	NaN	23.21257	23.73169	NaN	NaN	NaN	NaN	NaN	NaN	NaN	NaN	NaN	NaN	24	2845.342	92.95	DHSWTEQSVDYRHKFSLPSVDGQK	P31785	P31785	IL2RG	Cytokine receptor common subunit gamma
NaN	NaN	NaN	NaN	21.32861	NaN	NaN	NaN	NaN	NaN	NaN	NaN	NaN	NaN	NaN	13	1501.7347	63.727	DHVMHLLQNADPL	P04233-2;P04233	P04233-2	CD74	HLA class II histocompatibility antigen gamma chain
23.86259	24.1961	23.91159	NaN	NaN	NaN	25.74062	25.18628	25.46273	NaN	NaN	NaN	NaN	NaN	NaN	16	1828.8856	165.49	DHVSTYAAFVQTHRPT	P20036	P20036	HLA-DPA1	HLA class II histocompatibility antigen, DP alpha 1 chain
NaN	NaN	NaN	25.4598	25.17257	24.16092	24.10741	NaN	23.64614	25.25591	24.8099	25.05763	23.35891	24.12605	NaN	19	2162.0181	202.35	DHVSTYAAFVQTHRPTGEF	P20036	P20036	HLA-DPA1	HLA class II histocompatibility antigen, DP alpha 1 chain
NaN	NaN	NaN	NaN	NaN	23.57231	NaN	NaN	NaN	NaN	NaN	NaN	NaN	24.08554	23.69264	20	2293.0586	143.46	DHVSTYAAFVQTHRPTGEFM	P20036	P20036	HLA-DPA1	HLA class II histocompatibility antigen, DP alpha 1 chain
NaN	NaN	NaN	NaN	NaN	22.87755	NaN	NaN	NaN	NaN	NaN	NaN	NaN	NaN	NaN	14	1707.8118	52.576	DHWIGLSREQGQPW	Q9UHP7-6;Q9UHP7-2;Q9UHP7;Q9UHP7-3	Q9UHP7-6	CLEC2D	C-type lectin domain family 2 member D
NaN	NaN	NaN	24.35837	24.15823	22.54024	NaN	NaN	NaN	NaN	NaN	NaN	NaN	NaN	NaN	18	2334.1903	80.488	DHYKEKFKECQRLQKQIN	Q86VP1-2;Q86VP1;Q86VP1-3;Q86VP1-4	Q86VP1-2	TAX1BP1	Tax1-binding protein 1
NaN	NaN	NaN	23.5471	23.62277	NaN	NaN	NaN	NaN	NaN	NaN	NaN	NaN	NaN	NaN	15	1757.9312	133.47	DHYTLIVKALEKNTN	Q14517	Q14517	FAT1	Protocadherin Fat 1;Protocadherin Fat 1, nuclear form
NaN	NaN	NaN	24.67654	24.8715	22.86773	NaN	NaN	NaN	NaN	NaN	NaN	NaN	NaN	NaN	16	1851.9479	88.706	DIDKVFRTSSLKGYHS	O75326-2;O75326	O75326-2	SEMA7A	Semaphorin-7A
NaN	NaN	NaN	26.56323	26.43835	24.89421	NaN	NaN	NaN	NaN	NaN	NaN	NaN	NaN	NaN	17	1938.9799	126.63	DIDKVFRTSSLKGYHSS	O75326-2;O75326	O75326-2	SEMA7A	Semaphorin-7A
NaN	NaN	NaN	NaN	NaN	NaN	21.95301	NaN	20.73032	NaN	NaN	NaN	NaN	NaN	NaN	13	1404.6885	115.57	DIEEAGIVAREFG	O43405-2;O43405	O43405-2	COCH	Cochlin
NaN	NaN	NaN	23.37729	25.34699	23.43746	23.92352	23.28912	22.92227	25.8208	25.2471	25.44291	23.66904	24.59149	24.55701	16	1932.0065	158.45	DIERPTYTNLNRLISQ	Q9BQE3;P68363;Q9NY65-2;P68366-2;P68366;Q9NY65;Q9H853	Q9BQE3	TUBA1C;TUBA1B;TUBA8;TUBA4A;TUBA4B	Tubulin alpha-1C chain;Tubulin alpha-1B chain;Tubulin alpha-8 chain;Tubulin alpha-4A chain;Putative tubulin-like protein alpha-4B
NaN	NaN	NaN	24.81538	NaN	NaN	NaN	NaN	NaN	NaN	NaN	NaN	NaN	NaN	NaN	21	2626.3867	124.4	DIERVFKGKYKELNKETSRWT	Q9H3S1-2;Q9H3S1	Q9H3S1-2	SEMA4A	Semaphorin-4A
NaN	NaN	NaN	25.10125	NaN	NaN	NaN	NaN	NaN	NaN	NaN	NaN	NaN	NaN	NaN	22	2727.4344	100.76	DIERVFKGKYKELNKETSRWTT	Q9H3S1-2;Q9H3S1	Q9H3S1-2	SEMA4A	Semaphorin-4A
NaN	NaN	NaN	NaN	NaN	NaN	NaN	NaN	NaN	NaN	NaN	NaN	22.01801	NaN	21.96183	15	1680.818	47.774	DIESYKSGSGVNNRR	O95249-2;O95249	O95249-2	GOSR1	Golgi SNAP receptor complex member 1
NaN	NaN	NaN	22.66082	23.62221	20.90117	NaN	NaN	NaN	23.45726	23.2535	23.02252	NaN	NaN	NaN	16	1924.9782	108.34	DIFEFLDLKKNTGKEE	P23921	P23921	RRM1	Ribonucleoside-diphosphate reductase large subunit
NaN	NaN	NaN	NaN	23.82493	21.798	NaN	NaN	NaN	25.44082	24.92791	NaN	NaN	NaN	NaN	17	2053.0368	125.52	DIFEFLDLKKNTGKEEQ	P23921	P23921	RRM1	Ribonucleoside-diphosphate reductase large subunit
NaN	NaN	NaN	23.43784	NaN	22.24962	NaN	NaN	NaN	NaN	NaN	NaN	NaN	NaN	NaN	18	2209.1379	126.19	DIFEFLDLKKNTGKEEQR	P23921	P23921	RRM1	Ribonucleoside-diphosphate reductase large subunit
NaN	NaN	NaN	NaN	23.77555	19.91711	NaN	NaN	NaN	23.79521	24.61678	24.76415	NaN	NaN	NaN	15	1786.86	84.753	DIFKANKEVPCYVFD	P11717	P11717	IGF2R	Cation-independent mannose-6-phosphate receptor
NaN	NaN	NaN	25.63702	25.43046	24.35212	NaN	NaN	NaN	NaN	NaN	NaN	NaN	NaN	NaN	12	1564.8838	94.692	DIFYKAIQKRRQ	Q16850-2;Q16850	Q16850-2	CYP51A1	Lanosterol 14-alpha demethylase
NaN	NaN	NaN	25.03972	24.93477	23.62444	NaN	NaN	NaN	NaN	NaN	NaN	24.30424	24.34652	24.74602	13	1651.9158	97.551	DIFYKAIQKRRQS	Q16850-2;Q16850	Q16850-2	CYP51A1	Lanosterol 14-alpha demethylase
NaN	NaN	NaN	24.90793	24.40639	24.37318	NaN	NaN	NaN	NaN	NaN	NaN	NaN	22.90316	NaN	14	1779.9744	84.566	DIFYKAIQKRRQSQ	Q16850-2;Q16850	Q16850-2	CYP51A1	Lanosterol 14-alpha demethylase
23.1049	24.66036	24.28989	28.17688	27.99916	26.50756	25.78581	25.95258	25.94132	NaN	NaN	NaN	26.38949	27.09285	26.97662	15	1909.017	107.14	DIFYKAIQKRRQSQE	Q16850-2;Q16850	Q16850-2	CYP51A1	Lanosterol 14-alpha demethylase
NaN	NaN	NaN	25.38982	25.29726	23.93517	NaN	NaN	NaN	NaN	NaN	NaN	24.35192	24.78142	24.89527	16	2037.112	70.281	DIFYKAIQKRRQSQEK	Q16850-2;Q16850	Q16850-2	CYP51A1	Lanosterol 14-alpha demethylase
NaN	NaN	NaN	NaN	NaN	NaN	23.07398	22.51019	22.56936	NaN	NaN	NaN	22.19997	21.97848	21.87594	16	1315.6004	156.14	DIGGDAGGGTAGKSGP	Q86YJ5-2;Q86YJ5	Q86YJ5-2	9-Mar	E3 ubiquitin-protein ligase MARCH9
NaN	NaN	NaN	NaN	NaN	NaN	NaN	NaN	NaN	24.65513	24.54528	24.62506	NaN	NaN	NaN	13	1453.8617	133.07	DIIKILNKKGQQG	P15498-2;P15498	P15498-2	VAV1	Proto-oncogene vav
NaN	NaN	NaN	22.5917	23.54981	20.97897	NaN	NaN	NaN	NaN	NaN	NaN	22.03587	22.80274	22.39689	13	1535.9399	96.103	DIILTLPKNRQIL	P26196	P26196	DDX6	Probable ATP-dependent RNA helicase DDX6
NaN	NaN	NaN	24.11251	24.46675	22.61468	NaN	NaN	NaN	NaN	NaN	NaN	NaN	NaN	NaN	12	1418.8106	95.417	DIIRNIARHLAQ	P55957;P55957-2	P55957	BID	BH3-interacting domain death agonist;BH3-interacting domain death agonist p15;BH3-interacting domain death agonist p13;BH3-interacting domain death agonist p11
NaN	NaN	NaN	NaN	NaN	NaN	NaN	NaN	NaN	22.81607	22.96779	22.69492	NaN	NaN	NaN	15	1737.8726	87.184	DIIWVNTPEHVVPYG	P05305	P05305	EDN1	Endothelin-1;Endothelin-1;Big endothelin-1
NaN	NaN	NaN	26.21998	25.92744	23.79481	26.0397	25.14748	25.1931	26.092	26.21323	25.60854	26.01482	26.44444	26.46869	12	1417.8405	124.39	DIKGIQKLYGKR	P09237	P09237	MMP7	Matrilysin
NaN	NaN	NaN	NaN	NaN	23.4008	24.29859	24.10861	23.84441	NaN	NaN	NaN	24.44063	24.58949	24.38975	13	1504.8726	113.54	DIKGIQKLYGKRS	P09237	P09237	MMP7	Matrilysin
NaN	NaN	NaN	25.62923	25.68726	24.45507	24.95078	NaN	24.42297	25.97141	25.22081	25.37551	24.60122	25.25854	25.39074	14	1618.9155	121.76	DIKGIQKLYGKRSN	P09237	P09237	MMP7	Matrilysin
NaN	NaN	NaN	NaN	NaN	24.49631	24.24489	NaN	NaN	NaN	NaN	NaN	NaN	NaN	NaN	14	1572.8988	73.927	DIKKYARVEKIPGG	P49368-2;P49368	P49368-2	CCT3	T-complex protein 1 subunit gamma
NaN	NaN	NaN	26.1703	26.13061	24.87127	NaN	NaN	NaN	NaN	NaN	NaN	23.48653	23.15814	23.45889	16	1799.0669	67.234	DIKKYARVEKIPGGII	P49368-2;P49368	P49368-2	CCT3	T-complex protein 1 subunit gamma
NaN	NaN	NaN	25.96462	25.61352	24.71837	NaN	NaN	NaN	NaN	NaN	NaN	NaN	NaN	NaN	17	1928.1095	42.382	DIKKYARVEKIPGGIIE	P49368-2;P49368	P49368-2	CCT3	T-complex protein 1 subunit gamma
NaN	NaN	NaN	NaN	NaN	NaN	NaN	NaN	NaN	NaN	NaN	NaN	23.99792	24.24605	24.33906	13	1506.8042	94.673	DIKSGKLSRELDF	Q02818	Q02818	NUCB1	Nucleobindin-1
NaN	NaN	28.65561	NaN	NaN	NaN	NaN	NaN	NaN	NaN	NaN	NaN	NaN	NaN	NaN	10	1064.4775	78.77	DINTDGAVNF	P05109	P05109	S100A8	Protein S100-A8;Protein S100-A8, N-terminally processed
NaN	NaN	24.98689	NaN	NaN	NaN	NaN	NaN	NaN	NaN	NaN	NaN	NaN	NaN	NaN	11	1192.536	113.71	DINTDGAVNFQ	P05109	P05109	S100A8	Protein S100-A8;Protein S100-A8, N-terminally processed
NaN	NaN	27.29325	NaN	NaN	NaN	NaN	NaN	NaN	NaN	NaN	NaN	NaN	NaN	NaN	13	1468.647	155.06	DINTDGAVNFQEF	P05109	P05109	S100A8	Protein S100-A8;Protein S100-A8, N-terminally processed
22.37706	21.95837	22.00563	NaN	NaN	NaN	24.24125	24.21682	23.24683	23.95536	23.73314	23.18954	23.96446	24.21134	23.98807	13	1457.7151	130.94	DIQHAGVQYILDS	O00754;O00754-2	O00754	MAN2B1	Lysosomal alpha-mannosidase;Lysosomal alpha-mannosidase A peptide;Lysosomal alpha-mannosidase B peptide;Lysosomal alpha-mannosidase C peptide;Lysosomal alpha-mannosidase D peptide;Lysosomal alpha-mannosidase E peptide
NaN	NaN	NaN	NaN	NaN	NaN	NaN	NaN	NaN	25.77153	24.93085	25.62218	NaN	NaN	NaN	13	1552.891	62.891	DIQLARRIRGERA	Q71DI3;P68431;Q6NXT2;P84243;Q16695	Q71DI3	HIST2H3A;HIST1H3A;H3F3C;H3F3A;HIST3H3	Histone H3.2;Histone H3.1;Histone H3.3C;Histone H3.3;Histone H3.1t
NaN	NaN	NaN	NaN	NaN	NaN	NaN	NaN	NaN	NaN	NaN	NaN	21.37465	NaN	22.46911	14	1762.0254	47.037	DIREFKGLRFIQLK	Q9Y6W3	Q9Y6W3	CAPN7	Calpain-7
NaN	NaN	NaN	23.22389	26.08324	22.0234	NaN	NaN	NaN	26.2359	25.93249	26.39521	24.10221	24.28376	23.6402	17	2006.9983	104.03	DIRLEPDLYEACKSDIK	Q92896;Q92896-3;Q92896-2	Q92896	GLG1	Golgi apparatus protein 1
NaN	NaN	NaN	23.32444	25.97305	24.22832	25.13406	24.45394	24.39545	24.90999	24.77158	24.68646	24.37935	25.27984	25.194	17	1797.9585	106.6	DISKSLIRNPAESGQLA	Q5FWE3-2;Q5FWE3	Q5FWE3-2	PRRT3	Proline-rich transmembrane protein 3
NaN	NaN	NaN	NaN	NaN	NaN	NaN	NaN	NaN	NaN	NaN	NaN	NaN	24.92994	24.07096	20	2083.0909	50.957	DISKSLIRNPAESGQLATPS	Q5FWE3-2;Q5FWE3	Q5FWE3-2	PRRT3	Proline-rich transmembrane protein 3
24.2894	24.47877	23.92949	NaN	NaN	NaN	25.95196	25.63893	25.27128	NaN	NaN	NaN	24.35683	24.65987	24.28546	18	1835.9014	48.423	DITEPSIGRASLHGGEPT	P14543-2;P14543	P14543-2	NID1	Nidogen-1
NaN	NaN	NaN	23.06961	23.36986	NaN	NaN	NaN	NaN	NaN	NaN	NaN	23.10503	23.04058	22.91229	15	1647.9897	77.527	DITLKVAGRIHAKRA	Q15046;Q15046-2	Q15046	KARS	Lysine--tRNA ligase
NaN	NaN	NaN	24.17638	24.88563	NaN	NaN	NaN	NaN	25.22755	25.16415	24.87018	NaN	NaN	NaN	13	1592.8569	84.718	DIYNCVKALRSRR	Q15262;Q15262-2;Q15262-3;Q15262-4	Q15262	PTPRK	Receptor-type tyrosine-protein phosphatase kappa
NaN	NaN	NaN	24.11116	NaN	23.19453	NaN	NaN	NaN	NaN	NaN	NaN	23.73583	24.16814	23.72889	13	1463.7732	102.66	DIYQQVLRKGSAS	Q9NR82-5;Q9NR82-2;Q9NR82;Q9NR82-7;Q9NR82-3;Q9NR82-6	Q9NR82-5	KCNQ5	Potassium voltage-gated channel subfamily KQT member 5
NaN	NaN	NaN	NaN	NaN	NaN	NaN	NaN	NaN	NaN	NaN	NaN	22.8043	22.45327	22.16705	14	1298.6466	53.001	DKADKASASAPAPA	Q9NQX7-2;Q9NQX7-3;Q9NQX7	Q9NQX7-2	ITM2C	Integral membrane protein 2C;CT-BRI3
22.92805	22.969	23.2038	24.8753	25.06102	23.1762	24.84532	24.65731	24.75903	25.03112	25.04339	24.89814	26.12082	25.86429	25.72907	15	1385.6787	161.93	DKADKASASAPAPAS	Q9NQX7-2;Q9NQX7-3;Q9NQX7	Q9NQX7-2	ITM2C	Integral membrane protein 2C;CT-BRI3
24.52349	23.9612	25.40041	23.36786	23.76172	NaN	27.20834	26.5606	25.84551	NaN	NaN	NaN	26.64595	26.4665	26.36175	16	1456.7158	173.19	DKADKASASAPAPASA	Q9NQX7-2;Q9NQX7-3;Q9NQX7	Q9NQX7-2	ITM2C	Integral membrane protein 2C;CT-BRI3
NaN	NaN	26.63492	26.77769	26.96851	25.13293	28.83491	28.42089	28.45384	27.01084	27.3424	27.06199	27.9521	27.72267	27.71862	17	1557.7635	209.7	DKADKASASAPAPASAT	Q9NQX7-2;Q9NQX7-3;Q9NQX7	Q9NQX7-2	ITM2C	Integral membrane protein 2C;CT-BRI3
NaN	NaN	NaN	NaN	NaN	NaN	24.89129	24.99226	25.07729	NaN	NaN	NaN	NaN	NaN	NaN	15	1595.7097	54.09	DKADTDTSCRSTPSL	Q6DN90-2;Q6DN90	Q6DN90-2	IQSEC1	IQ motif and SEC7 domain-containing protein 1
NaN	NaN	NaN	23.99929	23.77435	22.58383	NaN	NaN	NaN	23.42803	23.44481	23.71942	22.71873	NaN	22.84579	12	1469.8467	121.02	DKAFITVKHRKQ	P17948;P17948-4;P17948-3;P17948-2	P17948-2	FLT1	Vascular endothelial growth factor receptor 1
23.89217	23.7962	23.86041	27.59683	27.58764	26.04567	26.46448	26.53609	26.37315	26.82748	26.59149	26.99108	26.85935	26.11255	26.62171	13	1597.9053	169.09	DKAFITVKHRKQQ	P17948;P17948-4;P17948-3;P17948-2	P17948-2	FLT1	Vascular endothelial growth factor receptor 1
NaN	NaN	NaN	26.3902	26.42037	24.92325	24.57865	24.79273	24.19985	25.83656	25.83016	25.7533	25.49887	25.21693	25.1227	14	1696.9737	131.06	DKAFITVKHRKQQV	P17948;P17948-4;P17948-3;P17948-2	P17948-2	FLT1	Vascular endothelial growth factor receptor 1
NaN	NaN	NaN	27.35313	27.1047	23.65753	25.68651	NaN	25.16484	26.36373	26.23821	26.37933	NaN	NaN	NaN	15	1810.0577	68.972	DKAFITVKHRKQQVL	P17948;P17948-4;P17948-3;P17948-2	P17948-2	FLT1	Vascular endothelial growth factor receptor 1
NaN	NaN	NaN	27.10039	27.14482	25.9012	NaN	NaN	NaN	NaN	NaN	NaN	23.59263	23.50082	23.69243	16	1939.1003	97.235	DKAFITVKHRKQQVLE	P17948;P17948-4;P17948-3;P17948-2	P17948-2	FLT1	Vascular endothelial growth factor receptor 1
22.39728	24.33661	23.60671	27.68385	27.50983	26.10225	26.64031	26.16588	26.23272	27.87297	27.33833	27.6554	26.85686	26.91045	27.29123	15	1782.8934	171.76	DKANLEIMTKRSNYT	P01903	P01903	HLA-DRA	HLA class II histocompatibility antigen, DR alpha chain
25.70036	26.3808	25.76984	29.85917	29.43811	28.41679	28.40515	27.71973	27.76357	29.56812	29.18627	29.5185	28.5247	28.65157	28.47588	16	1879.9462	239.19	DKANLEIMTKRSNYTP	P01903	P01903	HLA-DRA	HLA class II histocompatibility antigen, DR alpha chain
24.65638	24.99438	24.66758	28.57766	28.50919	27.22757	26.96928	26.48768	26.12514	27.98587	27.7458	27.67229	27.12928	27.59185	27.38952	17	1993.0303	96.773	DKANLEIMTKRSNYTPI	P01903	P01903	HLA-DRA	HLA class II histocompatibility antigen, DR alpha chain
24.09949	24.47723	24.38601	29.24052	28.94604	26.53542	27.04583	26.23701	26.23942	27.83189	27.62735	27.81409	26.47418	24.32402	24.69986	18	2094.0779	126.26	DKANLEIMTKRSNYTPIT	P01903	P01903	HLA-DRA	HLA class II histocompatibility antigen, DR alpha chain
NaN	NaN	NaN	NaN	NaN	NaN	NaN	NaN	NaN	NaN	NaN	NaN	23.24648	24.43422	NaN	17	1965.1735	70.783	DKAVLQNLKRILAKVQE	Q9H3S7	Q9H3S7	PTPN23	Tyrosine-protein phosphatase non-receptor type 23
24.71225	24.74479	24.8846	26.75187	26.81201	25.6448	26.80649	26.13581	26.13739	27.17331	27.01829	27.25809	26.89655	24.55409	26.71253	16	1709.8948	215.09	DKDVIAINQDPLGKQG	P06280	P06280	GLA	Alpha-galactosidase A
NaN	NaN	NaN	25.29112	25.38103	NaN	NaN	NaN	NaN	25.34438	25.47516	NaN	NaN	NaN	NaN	18	2001.0167	84.829	DKDVIAINQDPLGKQGYQ	P06280	P06280	GLA	Alpha-galactosidase A
NaN	NaN	NaN	24.7398	24.74602	NaN	NaN	NaN	NaN	NaN	NaN	NaN	NaN	NaN	NaN	14	1717.9588	43.316	DKDVYRRLSRQLVA	Q12891	Q12891	HYAL2	Hyaluronidase-2
NaN	NaN	NaN	25.4821	25.67131	23.98572	NaN	NaN	NaN	NaN	NaN	NaN	24.56413	24.735	22.38464	13	1496.8311	96.464	DKELIATVRRPAE	Q14254	Q14254	FLOT2	Flotillin-2
NaN	NaN	NaN	NaN	NaN	NaN	25.07255	NaN	24.78945	NaN	25.54442	25.64477	NaN	NaN	NaN	14	1567.8682	102.87	DKELIATVRRPAEA	Q14254	Q14254	FLOT2	Flotillin-2
NaN	NaN	NaN	26.75583	26.58477	24.70541	NaN	NaN	NaN	NaN	NaN	NaN	NaN	NaN	NaN	15	1696.9108	117.2	DKELIATVRRPAEAE	Q14254	Q14254	FLOT2	Flotillin-2
NaN	NaN	NaN	23.98798	24.14795	23.01616	NaN	NaN	NaN	NaN	NaN	NaN	NaN	NaN	NaN	14	1780.9108	92.528	DKEQWKEVHKQVVE	P00338;P00338-3;P00338-5;P00338-4	P00338	LDHA	L-lactate dehydrogenase A chain
NaN	NaN	NaN	22.19967	22.17761	20.87305	NaN	NaN	NaN	NaN	NaN	NaN	NaN	NaN	NaN	10	1335.7259	112.71	DKETYKLQRR	Q9Y287-2;Q9Y287	Q9Y287-2	ITM2B	Integral membrane protein 2B;BRI2, membrane form;BRI2 intracellular domain;BRI2C, soluble form;Bri23 peptide
NaN	NaN	NaN	27.3268	27.30939	25.53014	25.20907	25.77681	25.38027	26.62909	27.17969	27.10139	26.52272	26.00994	26.11991	14	1806.9952	97.203	DKETYKLQRRETIK	Q9Y287-2;Q9Y287	Q9Y287-2	ITM2B	Integral membrane protein 2B;BRI2, membrane form;BRI2 intracellular domain;BRI2C, soluble form;Bri23 peptide
24.46918	NaN	NaN	29.46576	29.42464	27.69491	27.96538	27.26732	27.13428	28.16183	28.0683	28.13487	26.68459	26.9283	26.71934	15	1864.0167	107.61	DKETYKLQRRETIKG	Q9Y287-2;Q9Y287	Q9Y287-2	ITM2B	Integral membrane protein 2B;BRI2, membrane form;BRI2 intracellular domain;BRI2C, soluble form;Bri23 peptide
NaN	NaN	NaN	23.51027	NaN	22.64595	NaN	NaN	NaN	NaN	NaN	NaN	NaN	NaN	NaN	12	1331.7085	101.71	DKFTELQKAVGP	P30153	P30153	PPP2R1A	Serine/threonine-protein phosphatase 2A 65 kDa regulatory subunit A alpha isoform
NaN	NaN	NaN	24.3256	23.96146	22.50477	NaN	NaN	NaN	NaN	NaN	NaN	NaN	NaN	NaN	14	1561.8511	64.313	DKGLVLMSRAKHHA	P27824-3;P27824;P27824-2	P27824-3	CANX	Calnexin
NaN	NaN	NaN	26.1525	26.35409	24.97932	NaN	NaN	NaN	26.15534	26.46173	26.33743	NaN	NaN	NaN	14	1605.8052	83.37	DKGRFYAFGRVFSG	P13639	P13639	EEF2	Elongation factor 2
NaN	NaN	NaN	NaN	NaN	NaN	NaN	NaN	NaN	NaN	NaN	NaN	NaN	22.65969	23.0814	15	1888.0571	76.341	DKIFLINKLHSIYER	Q7Z403-3;Q7Z403;Q7Z403-2	Q7Z403-3	TMC6	Transmembrane channel-like protein 6
NaN	NaN	NaN	24.28771	24.25731	23.25465	23.63334	22.91984	22.81783	24.51755	24.40002	24.72967	24.28065	23.92388	24.1368	17	1919.0813	117.4	DKKGDTPLHIAIRGRSR	Q9ULH0-2;Q9ULH0-4;Q9ULH0;Q9ULH0-3	Q9ULH0-2	KIDINS220	Kinase D-interacting substrate of 220 kDa
NaN	NaN	NaN	25.87722	NaN	24.60145	24.13938	23.75959	23.8798	26.00273	25.88902	26.00219	25.25979	24.89259	24.73397	18	2047.1763	110.12	DKKGDTPLHIAIRGRSRK	Q9ULH0-2;Q9ULH0-4;Q9ULH0;Q9ULH0-3	Q9ULH0-2	KIDINS220	Kinase D-interacting substrate of 220 kDa
NaN	NaN	NaN	26.07159	26.06936	25.06657	24.00522	23.56244	23.70166	26.37751	26.09031	26.14855	24.81568	25.30309	25.09491	19	2160.2604	122.31	DKKGDTPLHIAIRGRSRKL	Q9ULH0-2;Q9ULH0-4;Q9ULH0;Q9ULH0-3	Q9ULH0-2	KIDINS220	Kinase D-interacting substrate of 220 kDa
NaN	NaN	NaN	24.63306	24.57144	22.45177	NaN	NaN	NaN	NaN	NaN	NaN	NaN	NaN	NaN	20	2231.2975	91.475	DKKGDTPLHIAIRGRSRKLA	Q9ULH0-2;Q9ULH0-4;Q9ULH0;Q9ULH0-3	Q9ULH0-2	KIDINS220	Kinase D-interacting substrate of 220 kDa
NaN	NaN	NaN	22.67465	22.3152	21.45076	NaN	NaN	NaN	NaN	NaN	NaN	NaN	NaN	NaN	16	1927.1215	60.489	DKKLRNLEKKKGKLDD	Q14444-2;Q14444	Q14444-2	CAPRIN1	Caprin-1
NaN	NaN	NaN	24.40217	24.00101	NaN	NaN	NaN	NaN	NaN	NaN	NaN	NaN	NaN	NaN	16	1871.0112	115.56	DKLTVTSQNLQLENLR	P04233-2;P04233;P04233-3	P04233-2	CD74	HLA class II histocompatibility antigen gamma chain
NaN	NaN	NaN	NaN	NaN	NaN	NaN	NaN	NaN	NaN	NaN	NaN	NaN	25.92023	NaN	16	1894.9427	57.836	DKMKCTVNNQQSKKIM	Q9UPX6	Q9UPX6	KIAA1024	UPF0258 protein KIAA1024
NaN	NaN	NaN	NaN	NaN	23.07508	NaN	NaN	NaN	NaN	NaN	NaN	NaN	NaN	NaN	18	1963.0163	57.525	DKNGRLVYLVENPGGYVA	P02786	P02786	TFRC	Transferrin receptor protein 1;Transferrin receptor protein 1, serum form
NaN	NaN	NaN	23.01023	23.52205	NaN	NaN	NaN	NaN	NaN	NaN	NaN	NaN	NaN	NaN	19	2126.0797	88.551	DKNGRLVYLVENPGGYVAY	P02786	P02786	TFRC	Transferrin receptor protein 1;Transferrin receptor protein 1, serum form
NaN	NaN	NaN	NaN	23.05318	22.85759	NaN	NaN	NaN	24.59104	NaN	23.79263	NaN	22.33096	23.06911	15	1789.9363	88.706	DKPIFVPLSNYRDVQ	O96009	O96009	NAPSA	Napsin-A
NaN	NaN	NaN	23.82668	NaN	21.66049	NaN	NaN	NaN	NaN	NaN	NaN	NaN	NaN	NaN	17	2125.1605	85.469	DKQKLEFLKKSMLLNYQ	Q99805	Q99805	TM9SF2	Transmembrane 9 superfamily member 2
NaN	NaN	NaN	22.92751	22.54444	NaN	NaN	NaN	NaN	NaN	NaN	NaN	NaN	NaN	NaN	18	2251.0871	49.224	DKQMVQYIYKYTSYPDPI	P50591	P50591	TNFSF10	Tumor necrosis factor ligand superfamily member 10
NaN	NaN	NaN	22.97787	23.14168	22.3774	NaN	NaN	NaN	22.38908	21.8887	22.49356	22.08864	21.61293	22.01475	10	1272.6687	100.88	DKQVYRATHR	P63092-3;P63092-2;P63092;P63092-4	P63092-3	GNAS	Guanine nucleotide-binding protein G(s) subunit alpha isoforms short
24.37046	24.03691	24.12865	28.86245	28.63641	27.14219	26.9438	27.06866	27.15682	28.63533	28.49236	28.54222	27.72397	27.52358	27.80888	11	1385.7528	100.69	DKQVYRATHRL	P63092-3;P63092-2;P63092;P63092-4	P63092-3	GNAS	Guanine nucleotide-binding protein G(s) subunit alpha isoforms short
25.5418	24.13336	24.13853	29.3694	29.26964	28.16019	27.7474	27.23489	27.11654	28.69767	28.41264	28.68906	27.97208	27.97651	28.13394	12	1498.8368	116.84	DKQVYRATHRLL	P63092-3;P63092-2;P63092;P63092-4	P63092-3	GNAS	Guanine nucleotide-binding protein G(s) subunit alpha isoforms short
NaN	NaN	NaN	25.69213	25.85098	23.98442	24.9675	NaN	23.85377	25.29859	25.18014	25.06303	24.55045	24.51467	24.81147	13	1611.9209	69.864	DKQVYRATHRLLL	P63092-3;P63092-2;P63092;P63092-4	P63092-3	GNAS	Guanine nucleotide-binding protein G(s) subunit alpha isoforms short
NaN	NaN	NaN	26.90461	26.72012	25.4993	NaN	NaN	NaN	NaN	25.02559	25.58949	24.0554	24.51274	24.60349	14	1725.005	99.941	DKQVYRATHRLLLL	P63092-3;P63092-2;P63092;P63092-4	P63092-3	GNAS	Guanine nucleotide-binding protein G(s) subunit alpha isoforms short
NaN	NaN	NaN	28.84766	28.68509	27.10889	NaN	NaN	NaN	NaN	NaN	NaN	25.52683	25.71898	26.24936	15	1782.0264	105.46	DKQVYRATHRLLLLG	P63092-3;P63092-2;P63092;P63092-4	P63092-3	GNAS	Guanine nucleotide-binding protein G(s) subunit alpha isoforms short
NaN	NaN	NaN	26.04706	25.87664	24.73923	NaN	NaN	NaN	24.72728	24.41854	24.45839	23.0418	23.89984	24.70197	17	1910.085	78.501	DKQVYRATHRLLLLGAG	P63092-3;P63092-2;P63092;P63092-4	P63092-3	GNAS	Guanine nucleotide-binding protein G(s) subunit alpha isoforms short
NaN	NaN	NaN	27.10829	27.1331	25.73255	NaN	NaN	NaN	NaN	NaN	NaN	25.01912	25.11549	25.35602	13	1557.9831	134.98	DKRALKFIKKRVG	Q9Y3U8	Q9Y3U8	RPL36	60S ribosomal protein L36
23.32745	22.99125	23.53386	27.52947	27.57268	26.3656	25.03263	25.37182	24.80124	27.89047	27.80329	28.01574	26.0455	25.52274	25.71259	15	1796.0897	110.97	DKRALKFIKKRVGTH	Q9Y3U8	Q9Y3U8	RPL36	60S ribosomal protein L36
NaN	NaN	NaN	25.83009	25.4813	21.75169	NaN	NaN	NaN	25.17192	25.22755	25.35414	NaN	NaN	NaN	14	1623.8845	80.905	DKSGWSLLHKGIQR	Q9P2R3;Q9P2R3-2;Q9P2R3-4	Q9P2R3	ANKFY1	Rabankyrin-5
NaN	NaN	NaN	25.94951	25.95607	24.88981	NaN	NaN	NaN	NaN	NaN	NaN	23.90509	24.45457	24.34821	15	1680.906	103.83	DKSGWSLLHKGIQRG	Q9P2R3;Q9P2R3-2;Q9P2R3-4	Q9P2R3	ANKFY1	Rabankyrin-5
NaN	NaN	NaN	27.21891	27.14297	25.45164	NaN	NaN	NaN	NaN	NaN	NaN	NaN	NaN	NaN	17	1909.017	99.021	DKSGWSLLHKGIQRGDL	Q9P2R3;Q9P2R3-2;Q9P2R3-4	Q9P2R3	ANKFY1	Rabankyrin-5
NaN	NaN	NaN	23.4716	22.92345	NaN	NaN	NaN	NaN	NaN	NaN	NaN	NaN	NaN	NaN	18	2070.1321	55.437	DKSKLKKTETQEKNPLPS	P62328	P62328	TMSB4X	Thymosin beta-4;Hematopoietic system regulatory peptide
NaN	NaN	NaN	23.58405	23.54191	21.65587	NaN	NaN	NaN	21.84053	24.01725	23.95251	NaN	NaN	NaN	14	1531.8358	115.68	DKTSATWLALSRIA	P05023-3;P05023-4;P05023;P05023-2	P05023-3	ATP1A1	Sodium/potassium-transporting ATPase subunit alpha-1
24.7278	23.16745	23.67217	28.3995	26.21078	26.3687	26.38573	26.04011	23.45739	28.22706	28.22959	28.65653	26.93708	27.66092	27.22545	15	1588.8573	243.88	DKTSATWLALSRIAG	P05023-3;P05023-4;P05023;P05023-2	P05023-3	ATP1A1	Sodium/potassium-transporting ATPase subunit alpha-1
NaN	NaN	NaN	21.16232	24.16507	22.51677	NaN	NaN	NaN	NaN	NaN	NaN	NaN	NaN	NaN	12	1439.766	72.731	DKTYSYLNKLPV	P61916;P61916-2	P61916	NPC2	Epididymal secretory protein E1
25.56462	26.46518	25.86413	29.59893	29.77656	28.27271	28.69604	27.88768	28.07847	29.43446	29.09328	29.34183	28.65366	28.87115	28.71401	13	1567.861	197.3	DKTYSYLNKLPVK	P61916;P61916-2	P61916	NPC2	Epididymal secretory protein E1
26.38624	27.27675	27.00485	29.97842	30.24672	28.78322	28.94988	28.4225	28.67054	30.01119	29.54311	29.8771	29.18369	29.5687	29.52219	14	1654.893	225.86	DKTYSYLNKLPVKS	P61916;P61916-2	P61916	NPC2	Epididymal secretory protein E1
NaN	24.46451	24.13022	27.66486	27.47088	26.22988	26.41434	25.69285	25.78344	26.93326	26.51334	26.70028	25.70121	26.1151	25.9878	15	1783.9356	125.98	DKTYSYLNKLPVKSE	P61916;P61916-2	P61916	NPC2	Epididymal secretory protein E1
NaN	NaN	NaN	24.37365	25.95136	24.04743	25.42105	25.06254	24.88665	NaN	NaN	NaN	NaN	NaN	NaN	18	2131.0837	92.671	DKTYSYLNKLPVKSEYPS	P61916;P61916-2	P61916	NPC2	Epididymal secretory protein E1
NaN	NaN	NaN	NaN	22.14635	19.3686	NaN	NaN	NaN	NaN	NaN	NaN	NaN	NaN	NaN	14	1794.9563	87.498	DKVFFDLMREIRAR	P11233	P11233	RALA	Ras-related protein Ral-A
NaN	NaN	NaN	NaN	25.5762	22.89245	NaN	NaN	NaN	25.4593	25.32344	25.41451	24.69657	24.99399	25.08404	15	1923.0513	98.592	DKVFFDLMREIRARK	P11233	P11233	RALA	Ras-related protein Ral-A
NaN	NaN	NaN	24.4567	NaN	NaN	NaN	NaN	NaN	NaN	NaN	NaN	NaN	23.01473	22.77149	13	1665.9427	108.72	DKVTYTLLRKHRH	Q9Y6R1-3;Q9Y6R1-4;Q9Y6R1-2;Q9Y6R1;Q9Y6R1-5	Q9Y6R1-3	SLC4A4	Electrogenic sodium bicarbonate cotransporter 1
NaN	NaN	NaN	26.25124	26.09513	22.18728	NaN	NaN	NaN	24.97018	24.87746	NaN	22.91579	22.6291	22.87558	14	1794.0013	154.47	DKVTYTLLRKHRHQ	Q9Y6R1-3;Q9Y6R1-4;Q9Y6R1-2;Q9Y6R1;Q9Y6R1-5	Q9Y6R1-3	SLC4A4	Electrogenic sodium bicarbonate cotransporter 1
NaN	NaN	NaN	26.64334	26.56219	25.14903	NaN	NaN	NaN	24.20352	22.77706	23.65152	24.66682	25.15881	25.31379	15	1895.049	122.93	DKVTYTLLRKHRHQT	Q9Y6R1-3;Q9Y6R1-4;Q9Y6R1-2;Q9Y6R1;Q9Y6R1-5	Q9Y6R1-3	SLC4A4	Electrogenic sodium bicarbonate cotransporter 1
NaN	NaN	NaN	25.87746	25.89372	24.06201	NaN	NaN	NaN	NaN	NaN	NaN	23.71649	23.47544	23.57022	16	2023.1439	65.943	DKVTYTLLRKHRHQTK	Q9Y6R1-3;Q9Y6R1-4;Q9Y6R1-2;Q9Y6R1;Q9Y6R1-5	Q9Y6R1-3	SLC4A4	Electrogenic sodium bicarbonate cotransporter 1
NaN	NaN	NaN	24.46208	24.42214	22.8763	NaN	NaN	NaN	NaN	NaN	NaN	24.26098	23.48013	22.01842	17	2151.2389	67.646	DKVTYTLLRKHRHQTKK	Q9Y6R1-3;Q9Y6R1-4;Q9Y6R1-2;Q9Y6R1;Q9Y6R1-5	Q9Y6R1-3	SLC4A4	Electrogenic sodium bicarbonate cotransporter 1
NaN	NaN	NaN	25.292	25.32426	23.87858	NaN	NaN	NaN	NaN	NaN	NaN	24.41809	24.27149	24.29284	14	1611.9169	106.32	DKVVEEIRRRGGKA	P51659-3;P51659;P51659-2	P51659-3	HSD17B4	Peroxisomal multifunctional enzyme type 2;(3R)-hydroxyacyl-CoA dehydrogenase;Enoyl-CoA hydratase 2
NaN	NaN	NaN	25.27491	25.90366	23.60705	NaN	NaN	NaN	NaN	NaN	NaN	NaN	NaN	NaN	12	1591.7851	65.295	DKWVRMQKLEME	O00754;O00754-2	O00754	MAN2B1	Lysosomal alpha-mannosidase;Lysosomal alpha-mannosidase A peptide;Lysosomal alpha-mannosidase B peptide;Lysosomal alpha-mannosidase C peptide;Lysosomal alpha-mannosidase D peptide;Lysosomal alpha-mannosidase E peptide
NaN	NaN	NaN	26.72585	26.72312	24.7251	25.55069	25.22505	24.97522	27.84978	27.74638	27.95277	25.77379	26.39428	26.09063	13	1719.8436	194.39	DKWVRMQKLEMEQ	O00754;O00754-2	O00754	MAN2B1	Lysosomal alpha-mannosidase;Lysosomal alpha-mannosidase A peptide;Lysosomal alpha-mannosidase B peptide;Lysosomal alpha-mannosidase C peptide;Lysosomal alpha-mannosidase D peptide;Lysosomal alpha-mannosidase E peptide
NaN	NaN	NaN	NaN	23.92343	20.82896	NaN	NaN	NaN	NaN	NaN	NaN	NaN	NaN	NaN	15	2004.9914	62.377	DKWVRMQKLEMEQVW	O00754;O00754-2	O00754	MAN2B1	Lysosomal alpha-mannosidase;Lysosomal alpha-mannosidase A peptide;Lysosomal alpha-mannosidase B peptide;Lysosomal alpha-mannosidase C peptide;Lysosomal alpha-mannosidase D peptide;Lysosomal alpha-mannosidase E peptide
NaN	NaN	NaN	24.67401	24.9285	NaN	NaN	NaN	NaN	NaN	NaN	NaN	NaN	NaN	NaN	16	2161.0925	61.692	DKWVRMQKLEMEQVWR	O00754;O00754-2	O00754	MAN2B1	Lysosomal alpha-mannosidase;Lysosomal alpha-mannosidase A peptide;Lysosomal alpha-mannosidase B peptide;Lysosomal alpha-mannosidase C peptide;Lysosomal alpha-mannosidase D peptide;Lysosomal alpha-mannosidase E peptide
NaN	26.31791	25.39588	30.65326	30.37472	29.60311	28.7921	28.31372	26.6454	30.04218	29.93213	30.29253	29.00619	29.08243	29.10634	12	1547.8168	178.1	DKYGRLDRELQR	O43752;O43752-2	O43752	STX6	Syntaxin-6
22.96353	23.08229	22.87251	27.35136	27.23891	26.01812	25.22037	24.83128	24.42355	27.10159	26.72507	26.82104	25.21045	25.67638	25.6699	13	1618.854	89.629	DKYGRLDRELQRA	O43752;O43752-2	O43752	STX6	Syntaxin-6
24.34516	24.56081	23.88008	29.10119	28.97503	27.8626	27.4464	26.75685	27.04041	28.42914	28.15301	28.1746	27.03821	27.51066	27.51171	15	1819.9289	123.76	DKYGRLDRELQRANS	O43752;O43752-2	O43752	STX6	Syntaxin-6
NaN	NaN	NaN	27.16442	27.00892	25.96371	NaN	NaN	NaN	NaN	NaN	NaN	24.5341	24.91219	25.34167	16	1956.9878	93.768	DKYGRLDRELQRANSH	O43752;O43752-2	O43752	STX6	Syntaxin-6
NaN	NaN	NaN	25.45168	25.55391	24.06571	NaN	22.73624	NaN	25.32495	25.15174	24.55976	NaN	23.94244	24.0471	11	1447.8259	130.01	DKYKTLRQIRQ	P15311;P26038;P35241-4;P35241;P35241-5;P35241-3;P35241-2	P26038	EZR;MSN;RDX	Ezrin;Moesin;Radixin
NaN	NaN	NaN	25.36573	25.2344	23.56244	NaN	NaN	NaN	26.06077	25.64881	26.02003	22.85516	24.84561	24.94271	12	1504.8474	132.03	DKYKTLRQIRQG	P15311;P26038;P35241-4;P35241;P35241-5;P35241-3;P35241-2	P26038	EZR;MSN;RDX	Ezrin;Moesin;Radixin
22.2874	22.78345	22.62743	26.51862	26.38472	24.37212	24.94985	25.22288	24.96173	26.7291	26.59932	26.80378	25.31223	25.72541	25.91777	13	1618.8903	134.99	DKYKTLRQIRQGN	P15311;P26038;P35241-4;P35241;P35241-5;P35241-3;P35241-2	P26038	EZR;MSN;RDX	Ezrin;Moesin;Radixin
NaN	NaN	NaN	25.27916	25.14965	23.37146	NaN	24.17364	NaN	25.70638	NaN	NaN	23.6699	24.28926	24.13485	14	1719.938	123.95	DKYKTLRQIRQGNT	P15311;P26038;P35241-4;P35241;P35241-5;P35241-3;P35241-2	P26038	EZR;MSN;RDX	Ezrin;Moesin;Radixin
NaN	NaN	NaN	25.73443	25.58598	23.38837	NaN	NaN	NaN	NaN	NaN	NaN	NaN	NaN	NaN	15	1848.033	73.156	DKYKTLRQIRQGNTK	P15311;P26038;P35241-4;P35241;P35241-5;P35241-3;P35241-2	P26038	EZR;MSN;RDX	Ezrin;Moesin;Radixin
NaN	NaN	NaN	23.05097	22.6543	21.28766	NaN	NaN	NaN	NaN	NaN	NaN	NaN	NaN	NaN	13	1563.8483	65.043	DKYMFATKVVHLL	Q92673	Q92673	SORL1	Sortilin-related receptor
NaN	NaN	NaN	23.61796	24.37723	21.34873	NaN	NaN	NaN	NaN	NaN	NaN	NaN	NaN	NaN	14	1620.8698	61.409	DKYMFATKVVHLLG	Q92673	Q92673	SORL1	Sortilin-related receptor
NaN	NaN	23.91424	NaN	NaN	NaN	NaN	NaN	NaN	NaN	NaN	NaN	NaN	NaN	NaN	10	1137.5302	113.62	DLAGRDLTDY	P63261;P60709;P68133;P68032;P63267;P62736;P63267-2;Q562R1	P63261	ACTG1;ACTB;ACTA1;ACTC1;ACTG2;ACTA2;ACTBL2	Actin, cytoplasmic 2;Actin, cytoplasmic 2, N-terminally processed;Actin, cytoplasmic 1;Actin, cytoplasmic 1, N-terminally processed;Actin, alpha skeletal muscle;Actin, alpha cardiac muscle 1;Actin, gamma-enteric smooth muscle;Actin, aortic smooth muscle;Beta-actin-like protein 2
NaN	NaN	NaN	25.0375	24.48179	22.09471	NaN	NaN	NaN	24.4929	24.81827	25.17009	NaN	NaN	NaN	20	2080.9962	48.659	DLCIPNSGSGWLGSIVYLGM	Q496J9	Q496J9	SV2C	Synaptic vesicle glycoprotein 2C
NaN	NaN	NaN	23.00695	22.37769	NaN	NaN	NaN	NaN	NaN	NaN	NaN	NaN	NaN	NaN	20	2325.0873	89.011	DLDADREVTFLEASRFAQEN	P20338	P20338	RAB4A	Ras-related protein Rab-4A
NaN	NaN	NaN	26.9438	26.99367	23.57888	26.1755	25.48907	25.33467	26.19575	25.69519	26.10197	25.66552	26.46159	25.97299	15	1779.9492	127.71	DLDHLTHVTRLPAHR	Q6ZS81-4;Q6ZS81	Q6ZS81-4	WDFY4	WD repeat- and FYVE domain-containing protein 4
NaN	NaN	NaN	24.53819	23.14604	22.86688	NaN	NaN	NaN	NaN	NaN	NaN	NaN	NaN	NaN	16	1908.9918	60.489	DLDHLTHVTRLPAHRE	Q6ZS81-4;Q6ZS81	Q6ZS81-4	WDFY4	WD repeat- and FYVE domain-containing protein 4
26.30304	26.3653	26.04947	29.68771	29.49385	28.65625	28.6476	27.81299	28.13853	27.33714	27.18026	27.40738	28.72208	27.55091	28.83512	17	1966.0133	214.82	DLDHLTHVTRLPAHREG	Q6ZS81-4;Q6ZS81	Q6ZS81-4	WDFY4	WD repeat- and FYVE domain-containing protein 4
NaN	NaN	22.85696	NaN	NaN	NaN	NaN	NaN	NaN	NaN	NaN	NaN	NaN	NaN	NaN	9	1018.4567	95.605	DLDTNADKQ	P06702	P06702	S100A9	Protein S100-A9
NaN	NaN	24.61094	NaN	NaN	NaN	NaN	NaN	NaN	NaN	NaN	NaN	NaN	NaN	NaN	10	1131.5408	199.46	DLDTNADKQL	P06702	P06702	S100A9	Protein S100-A9
NaN	NaN	22.69799	NaN	NaN	NaN	NaN	NaN	NaN	NaN	NaN	NaN	NaN	NaN	NaN	11	1218.5728	106.37	DLDTNADKQLS	P06702	P06702	S100A9	Protein S100-A9
NaN	NaN	NaN	NaN	NaN	NaN	NaN	NaN	NaN	27.49975	27.46061	27.36127	NaN	NaN	NaN	16	1732.78	53.995	DLEACVMQEVWVGGTP	P05013	P05013	IFNA6	Interferon alpha-6
NaN	NaN	NaN	24.01827	26.74753	24.49601	NaN	NaN	NaN	25.62561	25.41377	25.94224	24.37438	25.33183	24.9526	15	1856.9527	144.29	DLEALQREIRMAQER	P36383	P36383	GJC1	Gap junction gamma-1 protein
NaN	NaN	NaN	23.54062	23.21873	NaN	NaN	NaN	NaN	NaN	NaN	NaN	NaN	NaN	NaN	17	2085.0637	91.457	DLEALQREIRMAQERLD	P36383	P36383	GJC1	Gap junction gamma-1 protein
21.69867	22.16582	NaN	23.39362	26.1301	25.12802	24.73216	23.5981	24.00642	25.97246	NaN	25.32003	24.10877	22.73969	24.30716	15	1667.873	231.7	DLEELEVLERKPAAG	Q9NQC3-2;Q9NQC3-5;Q9NQC3	Q9NQC3-2	RTN4	Reticulon-4
NaN	NaN	NaN	23.76365	25.03767	22.07493	NaN	NaN	NaN	NaN	NaN	NaN	NaN	NaN	NaN	17	1896.9	51.695	DLEGTYLCRARSTQGEV	P05362	P05362	ICAM1	Intercellular adhesion molecule 1
NaN	NaN	NaN	24.45782	25.55453	22.86871	NaN	NaN	NaN	NaN	NaN	NaN	NaN	NaN	NaN	18	1997.9477	65.231	DLEGTYLCRARSTQGEVT	P05362	P05362	ICAM1	Intercellular adhesion molecule 1
NaN	NaN	NaN	NaN	NaN	NaN	NaN	NaN	NaN	24.95837	NaN	NaN	NaN	NaN	NaN	14	1638.8399	53.683	DLEHRLQGSVMELL	Q9C035-6;Q9C035-5;Q9C035-4;Q9C035-3;Q9C035-2;Q9C035	Q9C035-6	TRIM5	Tripartite motif-containing protein 5
NaN	NaN	NaN	24.71984	25.25292	23.51015	NaN	NaN	NaN	NaN	NaN	NaN	24.92696	24.80671	24.62333	11	1377.8205	80.037	DLERLKKIRAH	P62269	P62269	RPS18	40S ribosomal protein S18
NaN	NaN	NaN	NaN	NaN	NaN	NaN	NaN	NaN	23.10418	22.26233	22.87663	NaN	NaN	NaN	12	1355.8541	61.435	DLFLAIAKKLPK	P61020-2;P61020	P61020-2	RAB5B	Ras-related protein Rab-5B
NaN	NaN	NaN	23.85167	23.90738	20.9289	NaN	NaN	NaN	NaN	NaN	NaN	23.11477	23.09328	23.12959	13	1442.8861	88.075	DLFLAIAKKLPKS	P61020-2;P61020	P61020-2	RAB5B	Ras-related protein Rab-5B
NaN	NaN	NaN	21.9411	23.76405	22.51169	23.46911	23.5836	22.46394	25.84211	24.90219	24.90757	23.54757	23.8347	23.81675	12	1458.7831	156.58	DLFRDIQSLPQK	Q9H223	Q9H223	EHD4	EH domain-containing protein 4
NaN	NaN	NaN	NaN	NaN	NaN	NaN	NaN	NaN	NaN	NaN	NaN	23.38772	24.00118	24.06019	16	1856.0268	100.18	DLFRDIQSLPQKAAVR	Q9H223	Q9H223	EHD4	EH domain-containing protein 4
NaN	NaN	NaN	25.45642	25.08217	23.53647	NaN	NaN	NaN	NaN	NaN	NaN	22.64713	22.65879	23.20942	13	1586.843	118.76	DLGKYKSIPHHHR	Q9UBX8-2;Q9UBX8	Q9UBX8-2	B4GALT6	Beta-1,4-galactosyltransferase 6;Glucosylceramide beta-1,4-galactosyltransferase
22.87014	NaN	23.87483	27.87672	27.71588	25.94	25.87593	26.37212	26.11096	27.63734	27.51931	27.77153	26.19261	26.08558	25.75748	14	1643.8645	121.45	DLGKYKSIPHHHRG	Q9UBX8-2;Q9UBX8	Q9UBX8-2	B4GALT6	Beta-1,4-galactosyltransferase 6;Glucosylceramide beta-1,4-galactosyltransferase
NaN	NaN	NaN	26.7291	26.62199	24.78547	NaN	NaN	NaN	25.8943	25.71934	25.67826	24.81406	24.62282	24.36753	15	1772.907	134.14	DLGKYKSIPHHHRGE	Q9UBX8-2;Q9UBX8	Q9UBX8-2	B4GALT6	Beta-1,4-galactosyltransferase 6;Glucosylceramide beta-1,4-galactosyltransferase
NaN	NaN	NaN	22.4947	21.46598	21.0478	NaN	NaN	NaN	NaN	NaN	NaN	NaN	NaN	NaN	15	1919.0377	62.378	DLHKKYSYIRKTRPD	Q96FW1	Q96FW1	OTUB1	Ubiquitin thioesterase OTUB1
NaN	NaN	NaN	25.72713	25.39823	23.64438	NaN	NaN	NaN	NaN	25.26857	25.59608	24.16821	23.98512	23.97762	16	1976.0592	105.39	DLHKKYSYIRKTRPDG	Q96FW1	Q96FW1	OTUB1	Ubiquitin thioesterase OTUB1
NaN	NaN	NaN	24.13579	24.29915	22.90211	NaN	NaN	NaN	NaN	NaN	NaN	22.69555	22.76122	22.17518	17	2090.1021	110.37	DLHKKYSYIRKTRPDGN	Q96FW1	Q96FW1	OTUB1	Ubiquitin thioesterase OTUB1
NaN	NaN	NaN	24.60207	24.49479	23.70081	NaN	NaN	NaN	NaN	NaN	NaN	22.51446	NaN	22.85527	16	1826.0275	82.837	DLHRYVIGQKGSGIRK	Q00341-2;Q00341	Q00341-2	HDLBP	Vigilin
26.57759	26.99626	26.85234	30.46266	30.2407	27.78731	28.57001	28.0018	28.04406	30.20373	29.59733	29.9474	29.46198	29.31598	29.32588	13	1513.7096	290.48	DLHSYVVMNHGRS	P14543-2;P14543	P14543-2	NID1	Nidogen-1
29.30493	30.62183	30.04622	33.63655	33.47919	32.61735	32.5389	31.95979	31.95726	33.33378	33.0868	33.28609	32.32748	32.68941	32.63591	14	1676.7729	276.95	DLHSYVVMNHGRSY	P14543-2;P14543	P14543-2	NID1	Nidogen-1
30.78628	31.42522	30.89027	34.14756	34.02383	33.07838	32.57957	32.72866	32.79842	33.96284	33.71937	33.88258	33.05441	33.23292	33.20116	15	1777.8206	282.21	DLHSYVVMNHGRSYT	P14543-2;P14543	P14543-2	NID1	Nidogen-1
28.55954	29.96237	29.47781	33.53901	33.40553	32.29384	32.00145	31.47136	31.45567	32.69478	32.34961	32.43946	31.82384	32.17525	32.07087	16	1848.8577	315.59	DLHSYVVMNHGRSYTA	P14543-2;P14543	P14543-2	NID1	Nidogen-1
NaN	NaN	NaN	25.80872	27.62066	26.28732	24.78432	24.09933	NaN	26.00279	25.32718	25.72481	25.53982	26.06952	25.84881	17	1961.9418	159.22	DLHSYVVMNHGRSYTAI	P14543-2;P14543	P14543-2	NID1	Nidogen-1
NaN	23.83538	23.48517	29.04794	28.56435	27.01744	25.70316	25.1025	25.48527	26.56774	26.34772	26.49407	25.57825	26.59092	26.29588	18	2048.9738	278.16	DLHSYVVMNHGRSYTAIS	P14543-2;P14543	P14543-2	NID1	Nidogen-1
NaN	NaN	NaN	24.22177	24.3291	22.9696	NaN	NaN	NaN	NaN	NaN	NaN	NaN	NaN	NaN	14	1614.8114	64.244	DLISRLSREHGAFD	P11586	P11586	MTHFD1	C-1-tetrahydrofolate synthase, cytoplasmic;Methylenetetrahydrofolate dehydrogenase;Methenyltetrahydrofolate cyclohydrolase;Formyltetrahydrofolate synthetase;C-1-tetrahydrofolate synthase, cytoplasmic, N-terminally processed
NaN	NaN	NaN	NaN	NaN	NaN	NaN	NaN	NaN	NaN	NaN	NaN	22.78033	23.0636	23.48861	14	1752.8696	61.212	DLKYRYFSNASPHR	Q92187	Q92187	ST8SIA4	CMP-N-acetylneuraminate-poly-alpha-2,8-sialyltransferase
NaN	NaN	NaN	25.94969	25.69362	23.91223	23.28644	23.75695	23.96296	NaN	NaN	NaN	NaN	NaN	NaN	16	1980.9628	63.947	DLKYRYFSNASPHRMP	Q92187	Q92187	ST8SIA4	CMP-N-acetylneuraminate-poly-alpha-2,8-sialyltransferase
NaN	NaN	NaN	27.24036	26.50959	25.40093	24.98642	23.80213	23.85928	24.27363	NaN	NaN	24.80223	25.30755	25.25893	17	2094.0469	84.94	DLKYRYFSNASPHRMPL	Q92187	Q92187	ST8SIA4	CMP-N-acetylneuraminate-poly-alpha-2,8-sialyltransferase
NaN	NaN	NaN	23.22591	23.19886	20.66432	NaN	NaN	NaN	NaN	NaN	NaN	NaN	23.26928	23.34449	13	1638.8981	101.72	DLLKFEKKFQSEK	Q9Y3D6	Q9Y3D6	FIS1	Mitochondrial fission 1 protein
NaN	NaN	NaN	23.54957	23.59195	NaN	NaN	NaN	NaN	NaN	NaN	NaN	NaN	NaN	NaN	19	2263.0811	102.47	DLNGKEYWLVKNSWGHNFG	P25774-2;P25774	P25774-2	CTSS	Cathepsin S
NaN	NaN	NaN	24.77314	NaN	NaN	NaN	NaN	NaN	NaN	NaN	NaN	NaN	NaN	NaN	13	1551.7351	154.36	DLNQYRADIKEMG	P02786	P02786	TFRC	Transferrin receptor protein 1;Transferrin receptor protein 1, serum form
NaN	NaN	NaN	24.05018	24.63821	21.45061	NaN	NaN	NaN	24.71801	24.4224	24.33135	NaN	NaN	NaN	14	1664.8192	84.468	DLNQYRADIKEMGL	P02786	P02786	TFRC	Transferrin receptor protein 1;Transferrin receptor protein 1, serum form
23.99326	24.91748	25.22512	28.78787	29.88622	28.21785	27.5465	27.48331	26.01376	30.15376	30.18139	30.494	25.88542	29.13055	28.43305	15	1751.8512	189.99	DLNQYRADIKEMGLS	P02786	P02786	TFRC	Transferrin receptor protein 1;Transferrin receptor protein 1, serum form
NaN	NaN	NaN	27.15103	27.4635	26.3838	24.01342	24.424	24.10853	26.84685	27.13868	27.16949	26.45861	27.13026	25.97408	16	1864.9353	171.36	DLNQYRADIKEMGLSL	P02786	P02786	TFRC	Transferrin receptor protein 1;Transferrin receptor protein 1, serum form
NaN	NaN	NaN	29.55219	29.3417	27.1049	26.00103	26.491	25.45964	28.24445	28.4352	27.62359	27.59456	28.44573	27.61161	17	1992.9939	193.77	DLNQYRADIKEMGLSLQ	P02786	P02786	TFRC	Transferrin receptor protein 1;Transferrin receptor protein 1, serum form
NaN	NaN	NaN	NaN	NaN	NaN	24.39898	NaN	23.69657	NaN	NaN	NaN	NaN	NaN	NaN	13	1254.6456	74.962	DLPASASLPAKAD	P08195-2;P08195-3;P08195;P08195-4	P08195-2	SLC3A2	4F2 cell-surface antigen heavy chain
22.74567	24.00804	NaN	NaN	NaN	NaN	25.17524	NaN	NaN	NaN	NaN	NaN	24.10093	24.41132	24.42246	14	1367.7296	130.16	DLPASASLPAKADL	P08195-2;P08195-3;P08195;P08195-4	P08195-2	SLC3A2	4F2 cell-surface antigen heavy chain
NaN	NaN	NaN	NaN	NaN	NaN	22.346	22.65139	22.77876	NaN	NaN	NaN	23.15718	22.53	22.58621	15	1480.8137	84.169	DLPASASLPAKADLL	P08195-2;P08195-3;P08195;P08195-4	P08195-2	SLC3A2	4F2 cell-surface antigen heavy chain
NaN	NaN	NaN	NaN	NaN	NaN	NaN	NaN	NaN	NaN	NaN	NaN	22.50766	22.60779	23.61515	14	1779.0196	51.463	DLPLWKFLQKKNHL	Q460N5-4;Q460N5-1;Q460N5;Q460N5-3	Q460N5-4	PARP14	Poly [ADP-ribose] polymerase 14
NaN	NaN	NaN	23.42803	24.10542	22.63239	NaN	NaN	NaN	NaN	NaN	NaN	24.91616	25.03221	25.09285	15	1668.0298	68.944	DLRDIKIVKKLGGTI	P50991-2;P50991	P50991-2	CCT4	T-complex protein 1 subunit delta
NaN	NaN	NaN	26.19762	26.10592	23.19571	NaN	NaN	NaN	24.27263	23.51593	24.7201	23.75001	24.36232	24.44006	16	1783.0567	66.022	DLRDIKIVKKLGGTID	P50991-2;P50991	P50991-2	CCT4	T-complex protein 1 subunit delta
NaN	NaN	NaN	25.61796	25.17661	NaN	NaN	NaN	NaN	24.77254	23.87886	23.26299	24.23418	23.99981	24.95469	17	1898.0837	115.31	DLRDIKIVKKLGGTIDD	P50991-2;P50991	P50991-2	CCT4	T-complex protein 1 subunit delta
NaN	NaN	NaN	23.68913	23.85899	21.80829	NaN	NaN	NaN	23.56232	23.37597	23.454	NaN	NaN	NaN	14	1682.8668	127.36	DLRFLSTFKPPAYE	Q96G27	Q96G27	WBP1	WW domain-binding protein 1
NaN	NaN	NaN	NaN	NaN	NaN	NaN	NaN	NaN	22.25194	22.03231	22.2385	NaN	NaN	NaN	15	1797.8938	57.788	DLRFLSTFKPPAYED	Q96G27	Q96G27	WBP1	WW domain-binding protein 1
NaN	NaN	NaN	24.83441	24.89943	23.74417	NaN	NaN	NaN	NaN	NaN	NaN	23.69008	23.57589	23.65414	15	1769.006	112.02	DLRRFLTQPQVVARA	O43760;O43760-2	O43760	SYNGR2	Synaptogyrin-2
NaN	NaN	NaN	24.93661	24.4302	21.46916	NaN	NaN	NaN	NaN	NaN	NaN	NaN	NaN	NaN	15	1876.0101	77.42	DLRRRLYIIMRGEEG	O00308;O00308-2;O00308-3	O00308	WWP2	NEDD4-like E3 ubiquitin-protein ligase WWP2
NaN	NaN	NaN	NaN	25.33248	22.35246	NaN	NaN	NaN	NaN	NaN	NaN	24.56808	25.51866	24.68362	15	1618.7951	103.88	DLRSWTAADTAAQIT	P04222;P01889;P30508;P30505;P30504;Q29963;Q29865;P10321	Q29963	HLA-C;HLA-B	HLA class I histocompatibility antigen, Cw-3 alpha chain;HLA class I histocompatibility antigen, B-7 alpha chain;HLA class I histocompatibility antigen, Cw-12 alpha chain;HLA class I histocompatibility antigen, Cw-8 alpha chain;HLA class I histocompatibility antigen, Cw-4 alpha chain;HLA class I histocompatibility antigen, Cw-6 alpha chain;HLA class I histocompatibility antigen, Cw-18 alpha chain…
NaN	NaN	NaN	22.53837	NaN	NaN	NaN	NaN	NaN	NaN	NaN	NaN	NaN	23.27952	NaN	16	1746.8537	158.58	DLRSWTAADTAAQITQ	P04222;P01889;P30508;P30505;P30504;Q29963;Q29865;P10321	Q29963	HLA-C;HLA-B	HLA class I histocompatibility antigen, Cw-3 alpha chain;HLA class I histocompatibility antigen, B-7 alpha chain;HLA class I histocompatibility antigen, Cw-12 alpha chain;HLA class I histocompatibility antigen, Cw-8 alpha chain;HLA class I histocompatibility antigen, Cw-4 alpha chain;HLA class I histocompatibility antigen, Cw-6 alpha chain;HLA class I histocompatibility antigen, Cw-18 alpha chain…
NaN	NaN	NaN	25.94103	25.70767	22.50133	NaN	NaN	NaN	NaN	NaN	NaN	NaN	NaN	NaN	17	1902.9548	106.31	DLRSWTAADTAAQITQR	P04222;P01889;P30508;P30505;P30504;Q29963;Q29865;P10321	Q29963	HLA-C;HLA-B	HLA class I histocompatibility antigen, Cw-3 alpha chain;HLA class I histocompatibility antigen, B-7 alpha chain;HLA class I histocompatibility antigen, Cw-12 alpha chain;HLA class I histocompatibility antigen, Cw-8 alpha chain;HLA class I histocompatibility antigen, Cw-4 alpha chain;HLA class I histocompatibility antigen, Cw-6 alpha chain;HLA class I histocompatibility antigen, Cw-18 alpha chain…
NaN	NaN	NaN	23.31507	23.22359	NaN	NaN	NaN	NaN	NaN	NaN	NaN	NaN	NaN	NaN	15	1632.8107	104.59	DLRSWTAVDTAAQIS	P13747	P13747	HLA-E	HLA class I histocompatibility antigen, alpha chain E
NaN	NaN	NaN	24.21889	NaN	NaN	NaN	NaN	NaN	NaN	NaN	NaN	NaN	NaN	NaN	16	1761.8533	110.29	DLRSWTAVDTAAQISE	P13747	P13747	HLA-E	HLA class I histocompatibility antigen, alpha chain E
NaN	NaN	NaN	25.59537	24.71419	21.2422	NaN	NaN	NaN	NaN	NaN	NaN	22.76452	24.22354	21.01917	17	1889.9119	226.59	DLRSWTAVDTAAQISEQ	P13747	P13747	HLA-E	HLA class I histocompatibility antigen, alpha chain E
NaN	NaN	NaN	24.98246	25.95686	23.8905	NaN	NaN	NaN	NaN	NaN	NaN	24.11886	25.00209	23.93724	18	2018.0069	198.67	DLRSWTAVDTAAQISEQK	P13747	P13747	HLA-E	HLA class I histocompatibility antigen, alpha chain E
NaN	NaN	NaN	NaN	NaN	NaN	NaN	NaN	NaN	NaN	NaN	NaN	23.13774	24.52438	22.38675	15	1549.726	60.398	DLSSWTAADTAAQIT	P30488;P30487;P30483;P30462;P30464;P30484;P30685;P30491;P10319;P18465;P30490;P30498;P18464;P30493;Q29940;P30495;Q95365;Q29836;P30475	P30464	HLA-B	HLA class I histocompatibility antigen, B-50 alpha chain;HLA class I histocompatibility antigen, B-49 alpha chain;HLA class I histocompatibility antigen, B-45 alpha chain;HLA class I histocompatibility antigen, B-14 alpha chain;HLA class I histocompatibility antigen, B-15 alpha chain;HLA class I histocompatibility antigen, B-46 alpha chain;HLA class I histocompatibility antigen, B-35 alpha chain;…
NaN	NaN	NaN	NaN	NaN	NaN	NaN	NaN	NaN	NaN	NaN	NaN	23.14569	23.94056	22.81284	14	1706.9064	55.841	DLSYRKVSTLQNQR	P11215;P11215-2	P11215	ITGAM	Integrin alpha-M
NaN	NaN	NaN	24.91159	25.39211	23.77012	23.91616	23.44228	24.12935	23.78127	24.83581	24.65671	24.47618	24.76152	24.36486	16	1921.997	186.75	DLSYRKVSTLQNQRSQ	P11215;P11215-2	P11215	ITGAM	Integrin alpha-M
NaN	NaN	NaN	25.08809	25.22037	21.89907	NaN	NaN	22.81447	25.20553	25.38657	25.71188	23.9679	24.22126	25.02542	15	1851.0254	147.39	DLTEKYFALRNIIQK	P16278-3;P16278;P16278-2	P16278-3	GLB1	Beta-galactosidase
NaN	NaN	NaN	20.91101	21.60842	NaN	NaN	NaN	NaN	NaN	NaN	NaN	NaN	NaN	NaN	16	2005.1262	108.59	DLTVGQFYFLIRKRIH	O95166;Q9H0R8;Q9H0R8-2	O95166	GABARAP;GABARAPL1	Gamma-aminobutyric acid receptor-associated protein;Gamma-aminobutyric acid receptor-associated protein-like 1
NaN	NaN	NaN	22.78321	23.65513	21.98826	NaN	NaN	NaN	NaN	NaN	NaN	NaN	NaN	NaN	14	1741.8675	76.548	DLYELFKKDPGFDR	Q9BTU6	Q9BTU6	PI4K2A	Phosphatidylinositol 4-kinase type 2-alpha
NaN	NaN	NaN	23.14169	23.247	22.54201	NaN	NaN	NaN	NaN	NaN	NaN	NaN	NaN	NaN	15	1798.889	96.673	DLYELFKKDPGFDRG	Q9BTU6	Q9BTU6	PI4K2A	Phosphatidylinositol 4-kinase type 2-alpha
NaN	NaN	NaN	24.05209	26.27503	23.76426	22.84881	22.8951	22.53941	26.34663	24.72557	26.27176	24.96512	25.80425	25.94107	13	1524.914	117.93	DLYHLIKKAVAVR	P62277	P62277	RPS13	40S ribosomal protein S13
NaN	NaN	NaN	25.67608	25.76433	24.3997	24.0264	NaN	NaN	NaN	NaN	NaN	24.86707	25.40237	25.51668	14	1653.009	100.19	DLYHLIKKAVAVRK	P62277	P62277	RPS13	40S ribosomal protein S13
NaN	NaN	NaN	26.75824	26.72637	25.46292	23.85119	22.68797	21.70906	NaN	NaN	NaN	25.95149	25.82639	26.31422	15	1790.0679	119.25	DLYHLIKKAVAVRKH	P62277	P62277	RPS13	40S ribosomal protein S13
NaN	NaN	NaN	NaN	NaN	NaN	NaN	NaN	NaN	NaN	NaN	NaN	23.17251	23.04482	23.46214	14	1589.8889	50.897	DLYNGATRKLALQK	P31689-2;P31689	P31689-2	DNAJA1	DnaJ homolog subfamily A member 1
NaN	NaN	NaN	22.36456	23.82522	NaN	NaN	NaN	NaN	NaN	NaN	NaN	NaN	NaN	NaN	15	1921.8635	61.212	DMDDAYDRLTRHRCR	P07686	P07686	HEXB	Beta-hexosaminidase subunit beta;Beta-hexosaminidase subunit beta chain B;Beta-hexosaminidase subunit beta chain A
NaN	NaN	NaN	23.7166	24.39225	21.81269	NaN	NaN	NaN	23.76678	23.73583	24.65573	NaN	NaN	NaN	15	2017.9469	150.12	DMEKIWHHTFYNELR	P63261;P60709;P68133;P68032;Q6S8J3;A5A3E0;P0CG39;P0CG38;Q9BYX7	P63261	ACTG1;ACTB;ACTA1;ACTC1;POTEE;POTEF;POTEJ;POTEI;POTEKP	Actin, cytoplasmic 2;Actin, cytoplasmic 2, N-terminally processed;Actin, cytoplasmic 1;Actin, cytoplasmic 1, N-terminally processed;Actin, alpha skeletal muscle;Actin, alpha cardiac muscle 1;POTE ankyrin domain family member E;POTE ankyrin domain family member F;POTE ankyrin domain family member J;POTE ankyrin domain family member I;Putative beta-actin-like protein 3;Putative beta-actin-like prot…
NaN	NaN	NaN	25.27955	25.72148	24.51707	NaN	NaN	NaN	NaN	NaN	NaN	23.2932	24.05184	24.32581	14	1582.8038	88.507	DMGRFTIAAKHHIS	P54920	P54920	NAPA	Alpha-soluble NSF attachment protein
NaN	NaN	NaN	24.75445	26.31412	23.71764	24.4295	23.87755	23.04683	NaN	NaN	NaN	NaN	23.63909	23.66199	18	2012.1201	86.005	DMSALISLRKRAQGEKPL	O43865-2;O43865	O43865-2	AHCYL1	Putative adenosylhomocysteinase 2
NaN	NaN	NaN	NaN	NaN	NaN	NaN	NaN	NaN	23.04213	23.33074	23.08651	NaN	NaN	NaN	13	1451.6901	122.51	DMTFICVARNPVS	Q9NQ25-5;Q9NQ25-3;Q9NQ25;Q9NQ25-7;Q9NQ25-2	Q9NQ25-5	SLAMF7	SLAM family member 7
NaN	NaN	NaN	NaN	NaN	NaN	NaN	NaN	NaN	23.85129	23.72244	24.16031	NaN	NaN	NaN	14	1607.7912	62.162	DMTFICVARNPVSR	Q9NQ25-5;Q9NQ25-3;Q9NQ25;Q9NQ25-7;Q9NQ25-2	Q9NQ25-5	SLAMF7	SLAM family member 7
NaN	NaN	NaN	24.53148	25.07908	22.81868	22.40099	22.52898	22.15078	NaN	NaN	NaN	NaN	NaN	23.33238	14	1850.9057	105.14	DMYAEERKRQQLER	Q86SQ9-3;Q86SQ9-4;Q86SQ9;Q86SQ9-2	Q86SQ9-3	DHDDS	Dehydrodolichyl diphosphate syntase complex subunit DHDDS
22.50715	22.9898	NaN	NaN	NaN	NaN	24.09096	24.05026	24.1931	NaN	NaN	NaN	NaN	NaN	NaN	15	1607.838	89.541	DNEIKVAKAEAAGHR	O14763-2;O14763	O14763-2	TNFRSF10B	Tumor necrosis factor receptor superfamily member 10B
NaN	NaN	NaN	NaN	NaN	NaN	22.73564	22.44854	22.25488	NaN	NaN	NaN	NaN	NaN	NaN	15	1510.7416	115.7	DNETFAGGVHPAIAL	P10155-3;P10155-5;P10155-4;P10155	P10155-3	TROVE2	60 kDa SS-A/Ro ribonucleoprotein
NaN	NaN	NaN	NaN	NaN	NaN	NaN	NaN	NaN	NaN	NaN	NaN	24.15352	24.37994	23.31797	21	2488.3451	99.86	DNFRTQKLSFIIRTVGRHFPG	Q9UIQ6;Q9UIQ6-3;Q9UIQ6-2	Q9UIQ6	LNPEP	Leucyl-cystinyl aminopeptidase;Leucyl-cystinyl aminopeptidase, pregnancy serum form
NaN	NaN	NaN	NaN	NaN	NaN	NaN	NaN	NaN	NaN	NaN	NaN	NaN	23.86938	NaN	18	2026.0457	59.281	DNGLRDWRVALTGRQAAQ	O15554	O15554	KCNN4	Intermediate conductance calcium-activated potassium channel protein 4
NaN	NaN	NaN	NaN	NaN	NaN	NaN	NaN	NaN	23.86985	NaN	23.98416	23.29404	23.13377	23.65676	16	1936.914	111.78	DNGRVYYVNHNTRTTQ	O00308;O00308-2	O00308	WWP2	NEDD4-like E3 ubiquitin-protein ligase WWP2
NaN	NaN	NaN	26.55377	26.77128	24.05333	NaN	NaN	NaN	NaN	NaN	NaN	22.94803	23.57068	23.38456	18	2252.0359	109.66	DNGRVYYVNHNTRTTQWE	O00308;O00308-2	O00308	WWP2	NEDD4-like E3 ubiquitin-protein ligase WWP2
NaN	NaN	NaN	25.73738	25.85588	23.24035	NaN	NaN	NaN	NaN	NaN	NaN	NaN	NaN	NaN	20	2464.1156	106.75	DNGRVYYVNHNTRTTQWEDP	O00308;O00308-2	O00308	WWP2	NEDD4-like E3 ubiquitin-protein ligase WWP2
NaN	NaN	NaN	26.99959	26.93809	25.47525	24.91643	24.32492	24.59719	25.6287	25.10658	26.12398	24.83769	25.39653	23.83403	21	2620.2167	100.67	DNGRVYYVNHNTRTTQWEDPR	O00308;O00308-2	O00308	WWP2	NEDD4-like E3 ubiquitin-protein ligase WWP2
21.91947	21.94967	21.53839	25.21871	25.47914	23.9444	24.91689	NaN	23.58921	24.33865	22.77292	24.14227	24.38667	25.25039	25.15931	13	1512.8624	120.29	DNILQRIGKLESK	Q09328	Q09328	MGAT5	Alpha-1,6-mannosylglycoprotein 6-beta-N-acetylglucosaminyltransferase A
NaN	NaN	NaN	25.0897	25.78962	21.79257	NaN	NaN	NaN	NaN	NaN	NaN	23.33879	23.83258	23.6608	15	1726.9577	80.719	DNILQRIGKLESKVD	Q09328	Q09328	MGAT5	Alpha-1,6-mannosylglycoprotein 6-beta-N-acetylglucosaminyltransferase A
NaN	NaN	NaN	27.5323	27.49228	23.19305	NaN	NaN	NaN	25.90067	NaN	25.68301	26.78032	27.5015	27.52932	16	1841.0007	171.26	DNILQRIGKLESKVDN	Q09328	Q09328	MGAT5	Alpha-1,6-mannosylglycoprotein 6-beta-N-acetylglucosaminyltransferase A
NaN	NaN	NaN	24.06505	24.42214	22.73568	NaN	NaN	NaN	NaN	NaN	NaN	NaN	NaN	NaN	19	2166.0892	81.144	DNKTALYWAVEKGNATMVR	Q9ULH0-2;Q9ULH0-4;Q9ULH0;Q9ULH0-3	Q9ULH0-2	KIDINS220	Kinase D-interacting substrate of 220 kDa
NaN	NaN	NaN	24.164	24.24067	NaN	NaN	NaN	NaN	NaN	NaN	NaN	NaN	NaN	NaN	21	2641.2647	115.88	DNLGRTYYVNHNNRTTQWHRP	Q96PU5-9;Q96PU5-6;Q96PU5-5;Q96PU5-4;Q96PU5-7;Q96PU5;Q96PU5-3;Q96PU5-2	Q96PU5-9	NEDD4L	E3 ubiquitin-protein ligase NEDD4-like
NaN	NaN	NaN	25.49173	25.45161	23.84785	NaN	NaN	NaN	NaN	NaN	NaN	NaN	NaN	NaN	13	1513.7485	107.93	DNLRSLDRNLPSD	P10124	P10124	SRGN	Serglycin
NaN	23.2002	22.85226	24.87103	24.89551	25.21015	24.97119	23.67691	24.23111	25.31472	24.69832	24.8783	24.78217	25.2159	25.20251	14	1600.7805	136.38	DNLRSLDRNLPSDS	P10124	P10124	SRGN	Serglycin
NaN	NaN	NaN	NaN	NaN	NaN	NaN	NaN	NaN	NaN	NaN	NaN	23.43949	23.11216	23.4095	15	1728.8391	81.619	DNLRSLDRNLPSDSQ	P10124	P10124	SRGN	Serglycin
NaN	NaN	NaN	25.24274	25.10957	23.65042	NaN	NaN	NaN	NaN	NaN	NaN	23.84871	24.21549	23.69264	16	1843.866	91.657	DNLRSLDRNLPSDSQD	P10124	P10124	SRGN	Serglycin
22.86316	24.36072	NaN	26.63838	26.54242	24.83726	24.45312	24.41815	24.25724	25.46133	25.36309	24.57086	NaN	NaN	NaN	18	2013.9716	97.235	DNLRSLDRNLPSDSQDLG	P10124	P10124	SRGN	Serglycin
NaN	NaN	NaN	27.25863	27.08203	25.65086	24.83615	24.42175	24.08375	26.93044	26.33436	26.49758	26.43878	26.78992	26.58133	21	2336.1105	174.71	DNLRSLDRNLPSDSQDLGQHG	P10124	P10124	SRGN	Serglycin
NaN	NaN	NaN	25.42188	25.4971	24.41384	NaN	NaN	NaN	NaN	NaN	NaN	23.31507	24.13273	23.8375	23	2578.2372	100.76	DNLRSLDRNLPSDSQDLGQHGLE	P10124	P10124	SRGN	Serglycin
NaN	NaN	NaN	25.27455	25.358	23.63023	NaN	NaN	NaN	NaN	NaN	NaN	NaN	24.78267	NaN	24	2707.2798	147.93	DNLRSLDRNLPSDSQDLGQHGLEE	P10124	P10124	SRGN	Serglycin
NaN	NaN	NaN	25.74073	25.61594	24.48265	NaN	NaN	NaN	NaN	NaN	NaN	23.45312	24.08148	23.81558	25	2822.3067	152.07	DNLRSLDRNLPSDSQDLGQHGLEED	P10124	P10124	SRGN	Serglycin
NaN	NaN	NaN	24.02284	25.00166	23.52277	23.88465	23.57808	22.56314	25.26345	25.10941	25.15638	24.20486	24.82459	23.59355	16	1858.7534	128.46	DNPEYSPDPSIYAYDN	P27797	P27797	CALR	Calreticulin
23.77926	24.38936	24.09909	25.75771	26.02661	23.8992	26.38993	24.81675	25.55652	27.25935	27.64698	27.45191	26.71004	26.52604	26.96411	19	2412.2597	105.67	DNRMVNHFIAEFKRKHKKD	P11142;P11142-2	P11142	HSPA8	Heat shock cognate 71 kDa protein
NaN	NaN	NaN	26.98163	27.13242	24.34449	24.68346	24.64702	24.28996	NaN	NaN	NaN	NaN	NaN	NaN	21	2612.3758	126.02	DNRMVNHFIAEFKRKHKKDIS	P11142;P11142-2	P11142	HSPA8	Heat shock cognate 71 kDa protein
NaN	NaN	NaN	24.70572	25.09104	NaN	NaN	NaN	NaN	NaN	NaN	NaN	NaN	NaN	NaN	22	2741.4184	68.42	DNRMVNHFIAEFKRKHKKDISE	P11142;P11142-2	P11142	HSPA8	Heat shock cognate 71 kDa protein
NaN	NaN	NaN	24.71146	24.58955	23.48579	NaN	NaN	NaN	NaN	NaN	NaN	23.39323	23.16664	23.33892	16	1774.7983	99.915	DNSGRYQGLEHRGSEA	O14836-2;O14836-3;O14836	O14836-2	TNFRSF13B	Tumor necrosis factor receptor superfamily member 13B
NaN	NaN	NaN	22.92718	NaN	21.49502	NaN	NaN	NaN	NaN	NaN	NaN	NaN	NaN	NaN	9	1151.5935	56.359	DNYKELKRS	Q86VP1-2;Q86VP1;Q86VP1-3;Q86VP1-4	Q86VP1-2	TAX1BP1	Tax1-binding protein 1
NaN	NaN	NaN	26.48147	26.20728	24.79991	25.22814	24.61279	25.17859	25.74425	25.61459	25.99606	24.9736	24.9474	24.87347	12	1507.7631	143.24	DNYKELKRSLEN	Q86VP1-2;Q86VP1;Q86VP1-3;Q86VP1-4	Q86VP1-2	TAX1BP1	Tax1-binding protein 1
NaN	NaN	NaN	26.93674	26.60385	23.56104	28.43909	25.19817	28.0193	28.81421	28.54698	28.84772	24.42419	24.70556	24.15638	13	1604.8158	228.74	DNYKELKRSLENP	Q86VP1-2;Q86VP1;Q86VP1-3;Q86VP1-4	Q86VP1-2	TAX1BP1	Tax1-binding protein 1
27.84601	28.49007	28.01468	31.12294	31.4117	26.3657	26.6102	29.75207	30.09547	31.4004	29.04804	31.21315	30.53705	30.59361	30.5539	14	1675.8529	262.35	DNYKELKRSLENPA	Q86VP1-2;Q86VP1;Q86VP1-3;Q86VP1-4	Q86VP1-2	TAX1BP1	Tax1-binding protein 1
26.09547	26.63575	26.23553	29.87103	29.69106	28.39055	28.66054	28.1649	28.25269	29.1127	28.93941	29.24216	28.85985	29.01529	28.7266	15	1804.8955	258.23	DNYKELKRSLENPAE	Q86VP1-2;Q86VP1;Q86VP1-3;Q86VP1-4	Q86VP1-2	TAX1BP1	Tax1-binding protein 1
26.76116	24.95793	26.34252	30.48414	30.56211	28.81482	29.09404	28.5974	28.71106	29.37743	29.24909	29.26083	29.17217	29.60955	29.46719	16	1960.9967	169.61	DNYKELKRSLENPAER	Q86VP1-2;Q86VP1;Q86VP1-3;Q86VP1-4	Q86VP1-2	TAX1BP1	Tax1-binding protein 1
23.82755	24.01274	23.64372	28.73873	28.54749	27.17093	26.24601	25.75471	26.13737	27.78188	27.46638	27.3731	27.31622	27.74625	27.51608	17	2089.0916	133.52	DNYKELKRSLENPAERK	Q86VP1-2;Q86VP1;Q86VP1-3;Q86VP1-4	Q86VP1-2	TAX1BP1	Tax1-binding protein 1
NaN	NaN	NaN	25.68212	NaN	23.6953	NaN	NaN	NaN	NaN	NaN	NaN	NaN	NaN	NaN	18	2220.1321	76.378	DNYKELKRSLENPAERKM	Q86VP1-2;Q86VP1;Q86VP1-3;Q86VP1-4	Q86VP1-2	TAX1BP1	Tax1-binding protein 1
NaN	NaN	NaN	24.73578	24.93517	NaN	NaN	NaN	NaN	NaN	NaN	NaN	NaN	NaN	NaN	19	2349.1747	59.512	DNYKELKRSLENPAERKME	Q86VP1-2;Q86VP1;Q86VP1-3;Q86VP1-4	Q86VP1-2	TAX1BP1	Tax1-binding protein 1
NaN	NaN	NaN	24.54504	24.58078	NaN	NaN	NaN	NaN	NaN	NaN	NaN	NaN	NaN	NaN	21	2521.2231	66.644	DNYKELKRSLENPAERKMEDG	Q86VP1-2;Q86VP1-3;Q86VP1-4	Q86VP1-2	TAX1BP1	Tax1-binding protein 1
NaN	NaN	NaN	NaN	NaN	NaN	NaN	NaN	NaN	24.55999	25.03712	25.02884	NaN	NaN	NaN	22	2495.2016	45.784	DPADPHKVYALSRELCWREGPG	Q92985-2;Q92985;Q92985-4;Q92985-3	Q92985-2	IRF7	Interferon regulatory factor 7
NaN	NaN	NaN	22.81691	24.63766	22.0451	23.0519	21.95269	22.10217	24.29551	23.89504	24.20008	NaN	NaN	NaN	12	1409.7377	98.898	DPAFYMLKGKLQ	Q9HBE5	Q9HBE5	IL21R	Interleukin-21 receptor
NaN	NaN	NaN	23.42393	23.21996	20.72234	NaN	NaN	NaN	NaN	NaN	NaN	NaN	NaN	NaN	13	1572.801	113.42	DPAFYMLKGKLQY	Q9HBE5	Q9HBE5	IL21R	Interleukin-21 receptor
24.91287	25.06102	21.62297	28.2776	28.22053	26.79922	25.96831	26.0536	25.41503	27.78163	28.16639	27.94391	27.06517	28.09527	27.74791	14	1701.8436	199.27	DPAFYMLKGKLQYE	Q9HBE5	Q9HBE5	IL21R	Interleukin-21 receptor
NaN	NaN	NaN	24.55596	23.94244	NaN	NaN	NaN	NaN	NaN	NaN	NaN	NaN	NaN	NaN	16	1942.9863	62.104	DPAFYMLKGKLQYELQ	Q9HBE5	Q9HBE5	IL21R	Interleukin-21 receptor
NaN	NaN	NaN	25.17771	26.14828	22.97115	NaN	NaN	NaN	NaN	NaN	NaN	NaN	NaN	NaN	15	1658.9066	73.386	DPAIDVCKKLLGKYP	Q16739	Q16739	UGCG	Ceramide glucosyltransferase
NaN	NaN	NaN	26.42477	27.58506	23.86259	23.45814	24.03019	NaN	27.94609	27.92813	28.02554	24.97312	25.6653	25.59542	16	1772.9495	116.58	DPAIDVCKKLLGKYPN	Q16739	Q16739	UGCG	Ceramide glucosyltransferase
NaN	NaN	NaN	21.69596	22.46543	NaN	NaN	NaN	NaN	25.12491	22.87198	22.95264	NaN	NaN	NaN	17	1872.0179	85.734	DPAIDVCKKLLGKYPNV	Q16739	Q16739	UGCG	Ceramide glucosyltransferase
NaN	NaN	NaN	25.02174	25.09329	22.62118	NaN	NaN	NaN	NaN	NaN	NaN	NaN	NaN	NaN	14	1500.8413	125.53	DPAKFKSIKTGRGP	Q00169	Q00169	PITPNA	Phosphatidylinositol transfer protein alpha isoform
NaN	NaN	NaN	NaN	NaN	NaN	22.71028	22.67222	22.58346	NaN	NaN	NaN	NaN	NaN	NaN	16	1681.8424	38.021	DPANSLRGGEPNFLPV	O43736-2;O43736	O43736-2	ITM2A	Integral membrane protein 2A
NaN	NaN	NaN	25.49537	25.16166	23.76162	NaN	NaN	NaN	NaN	NaN	NaN	NaN	NaN	NaN	17	1892.8878	109.07	DPASSRYQNFSKGSRHG	Q9GZY6;Q9GZY6-2	Q9GZY6	LAT2	Linker for activation of T-cells family member 2
NaN	NaN	NaN	23.62355	22.71498	NaN	NaN	NaN	NaN	NaN	NaN	NaN	NaN	NaN	NaN	15	1670.8641	63.709	DPATFHGLGRLHTLH	Q9BZR6	Q9BZR6	RTN4R	Reticulon-4 receptor
NaN	NaN	NaN	23.32663	24.64367	22.67012	NaN	NaN	NaN	23.40315	23.59707	23.91743	NaN	NaN	NaN	16	1981.9091	150.76	DPDETWMFITKKQTDQ	Q93033	Q93033	CD101	Immunoglobulin superfamily member 2
NaN	NaN	NaN	NaN	24.06291	21.99738	NaN	NaN	NaN	NaN	NaN	NaN	NaN	NaN	NaN	17	2082.9568	41.871	DPDETWMFITKKQTDQT	Q93033	Q93033	CD101	Immunoglobulin superfamily member 2
NaN	NaN	NaN	24.3841	24.10845	21.92723	NaN	NaN	NaN	NaN	NaN	NaN	NaN	NaN	NaN	17	2042.9983	102.36	DPDGKVLYKEMKKQYDS	Q86XR7-2;Q9Y3B3-2;Q9Y3B3	Q86XR7-2	TMED7	Transmembrane emp24 domain-containing protein 7
NaN	NaN	NaN	22.16408	23.65818	NaN	NaN	NaN	NaN	NaN	NaN	NaN	NaN	NaN	NaN	19	2291.1144	94.384	DPDGKVLYKEMKKQYDSFT	Q86XR7-2;Q9Y3B3-2;Q9Y3B3	Q86XR7-2	TMED7	Transmembrane emp24 domain-containing protein 7
NaN	NaN	NaN	25.24717	25.24478	22.33424	NaN	NaN	NaN	NaN	NaN	NaN	NaN	NaN	NaN	16	1854.8319	123.29	DPDGSWYAMTRKRSEG	O75054;O75054-2	O75054	IGSF3	Immunoglobulin superfamily member 3
NaN	NaN	NaN	23.98772	24.47686	21.21857	NaN	NaN	NaN	22.22867	22.85867	22.16257	23.86202	24.57975	24.26327	17	1793.9564	147.24	DPDKGLFISLPQLPPSA	P04066	P04066	FUCA1	Tissue alpha-L-fucosidase
NaN	NaN	NaN	22.97065	23.39244	NaN	NaN	NaN	NaN	NaN	NaN	NaN	21.96173	23.53124	NaN	20	2061.1146	89.231	DPDKGLFISLPQLPPSAVPA	P04066	P04066	FUCA1	Tissue alpha-L-fucosidase
NaN	NaN	NaN	26.76471	26.80058	24.69195	25.5165	24.87764	24.79536	25.56724	25.5616	25.66698	25.32134	25.78741	25.51923	16	1902.9112	85.362	DPDQEYEVTVHHLPKP	Q96F46-2;Q96F46	Q96F46-2	IL17RA	Interleukin-17 receptor A
NaN	NaN	NaN	24.23506	24.51671	NaN	NaN	NaN	NaN	24.30124	24.20359	24.34969	NaN	NaN	NaN	17	2015.9953	78.326	DPDQEYEVTVHHLPKPI	Q96F46-2;Q96F46	Q96F46-2	IL17RA	Interleukin-17 receptor A
NaN	NaN	NaN	27.68036	27.84176	26.39748	27.49717	26.67047	26.67384	25.60696	26.31505	26.0696	25.31389	25.90019	25.65215	18	2113.048	95.954	DPDQEYEVTVHHLPKPIP	Q96F46-2;Q96F46	Q96F46-2	IL17RA	Interleukin-17 receptor A
NaN	NaN	NaN	27.00806	27.03034	25.58592	25.88879	25.59141	NaN	27.09678	26.59605	26.9556	25.3692	26.3191	25.37792	19	2228.075	108.71	DPDQEYEVTVHHLPKPIPD	Q96F46-2;Q96F46	Q96F46-2	IL17RA	Interleukin-17 receptor A
NaN	NaN	NaN	26.44575	26.65622	25.00423	NaN	NaN	NaN	NaN	NaN	NaN	23.82648	25.43438	25.11474	20	2285.0964	101.64	DPDQEYEVTVHHLPKPIPDG	Q96F46-2;Q96F46	Q96F46-2	IL17RA	Interleukin-17 receptor A
NaN	NaN	NaN	23.09492	NaN	NaN	NaN	NaN	NaN	23.63622	23.81431	23.90637	NaN	NaN	NaN	19	2096.9069	198.07	DPDTDTWSEVTRMTSGRSG	Q14145	Q14145	KEAP1	Kelch-like ECH-associated protein 1
NaN	NaN	NaN	23.28687	23.06656	21.37523	NaN	NaN	NaN	22.53657	22.31783	22.28337	NaN	NaN	NaN	13	1501.7413	160.18	DPEFEAVVRQAEL	Q9BTU6	Q9BTU6	PI4K2A	Phosphatidylinositol 4-kinase type 2-alpha
NaN	NaN	NaN	22.94415	22.6187	20.74657	NaN	NaN	NaN	NaN	NaN	NaN	NaN	NaN	NaN	14	1572.7784	143.97	DPEFEAVVRQAELA	Q9BTU6	Q9BTU6	PI4K2A	Phosphatidylinositol 4-kinase type 2-alpha
NaN	NaN	NaN	25.254	26.5122	20.96902	NaN	NaN	NaN	24.59554	25.2438	25.00093	26.10235	26.35313	26.20383	16	1825.9033	107.18	DPEHYLINVCKSLAPQ	P11717	P11717	IGF2R	Cation-independent mannose-6-phosphate receptor
NaN	NaN	NaN	23.75685	24.23943	NaN	NaN	NaN	NaN	NaN	NaN	NaN	NaN	NaN	NaN	20	2260.1158	52.814	DPELPDKNMFTINRNTGVIS	P12830-2;P12830	P12830-2	CDH1	Cadherin-1;E-Cad/CTF1;E-Cad/CTF2;E-Cad/CTF3
NaN	NaN	NaN	NaN	23.63489	NaN	NaN	NaN	NaN	NaN	NaN	NaN	NaN	NaN	NaN	23	2559.3003	69.779	DPELPDKNMFTINRNTGVISVVT	P12830-2;P12830	P12830-2	CDH1	Cadherin-1;E-Cad/CTF1;E-Cad/CTF2;E-Cad/CTF3
NaN	NaN	NaN	23.49497	23.2044	21.60223	NaN	NaN	NaN	NaN	NaN	NaN	NaN	NaN	NaN	17	2022.9647	72.207	DPEREVTFLEASRFAQE	P61018;P61018-2	P61018	RAB4B	Ras-related protein Rab-4B
NaN	NaN	23.2052	25.81387	26.14769	24.75624	22.66164	24.28079	NaN	26.09497	25.53445	25.76731	24.367	25.33463	24.67853	18	2137.0076	154.39	DPEREVTFLEASRFAQEN	P61018;P61018-2	P61018	RAB4B	Ras-related protein Rab-4B
NaN	NaN	22.69838	26.32399	26.04818	24.25198	22.24829	23.95216	NaN	25.16054	25.51391	25.59243	24.92836	25.45782	24.92556	19	2266.0502	125.23	DPEREVTFLEASRFAQENE	P61018;P61018-2	P61018	RAB4B	Ras-related protein Rab-4B
NaN	NaN	NaN	27.01585	26.60809	23.08081	NaN	NaN	NaN	23.79372	25.12262	24.49966	25.84874	25.66248	24.70794	20	2379.1343	116.39	DPEREVTFLEASRFAQENEL	P61018;P61018-2	P61018	RAB4B	Ras-related protein Rab-4B
22.96621	22.92069	22.48446	26.7442	26.50012	25.11339	25.92216	25.26724	25.27348	26.82784	26.19189	26.4318	25.54419	26.0916	26.02642	13	1390.7092	224.66	DPFASLKKVGQDS	Q96MC6	Q96MC6	HIAT1	Hippocampus abundant transcript 1 protein
NaN	NaN	NaN	NaN	24.72682	23.00693	24.07611	23.31327	23.40613	24.78681	24.56639	24.74011	NaN	NaN	NaN	13	1580.8787	63.473	DPFEPQRRLPAKK	Q5T7V8-2;Q5T7V8	Q5T7V8-2	GORAB	RAB6-interacting golgin
24.5316	23.08169	24.45958	23.08245	25.63018	22.74762	25.25624	25.03246	24.89634	24.41093	24.38667	24.09692	25.9411	26.79489	26.47404	15	1675.8934	165.58	DPFFVVKGEVQKAVN	O43752	O43752	STX6	Syntaxin-6
NaN	NaN	NaN	NaN	NaN	NaN	NaN	NaN	NaN	NaN	NaN	NaN	24.19888	25.4271	24.24844	17	1847.9781	86.772	DPFFVVKGEVQKAVNTA	O43752	O43752	STX6	Syntaxin-6
NaN	NaN	NaN	NaN	NaN	NaN	NaN	23.47011	NaN	NaN	NaN	NaN	NaN	NaN	NaN	15	1703.8995	79.82	DPFFVVRGEVQKAVN	O60499-2;O60499	O60499-2	STX10	Syntaxin-10
NaN	NaN	NaN	25.25674	25.42021	24.11052	24.32396	NaN	NaN	24.69525	24.63976	24.64328	NaN	23.9917	23.96807	13	1453.6838	166.86	DPFNGISREPEPP	Q6ZSS7	Q6ZSS7	MFSD6	Major facilitator superfamily domain-containing protein 6
NaN	NaN	23.25436	NaN	NaN	NaN	NaN	NaN	NaN	NaN	NaN	NaN	NaN	NaN	NaN	11	1329.599	147.2	DPFNPFELTNH	P53634	P53634	CTSC	Dipeptidyl peptidase 1;Dipeptidyl peptidase 1 exclusion domain chain;Dipeptidyl peptidase 1 heavy chain;Dipeptidyl peptidase 1 light chain
NaN	NaN	NaN	NaN	NaN	NaN	NaN	NaN	NaN	NaN	NaN	NaN	NaN	22.23286	NaN	16	1724.7893	51.841	DPFPNSSTAAKSFEDL	P78536	P78536	ADAM17	Disintegrin and metalloproteinase domain-containing protein 17
22.0808	22.44012	22.5072	NaN	NaN	NaN	23.60411	23.80872	23.52755	NaN	NaN	NaN	23.05755	23.95518	23.51917	17	1632.738	143.94	DPGGSVPSGEASAAFER	Q15025-7;Q15025-8;Q15025-5;Q15025-6;Q15025-4;Q15025-2;Q15025	Q15025-7	TNIP1	TNFAIP3-interacting protein 1
NaN	NaN	NaN	25.45582	26.2392	25.24529	24.74263	25.04051	24.41609	27.07398	26.77216	27.27088	24.90063	25.47871	25.45466	24	2459.2041	191.65	DPGGSVPSGEASAAFERLVKENSR	Q15025-7;Q15025-8;Q15025-5;Q15025-6;Q15025-4;Q15025-2;Q15025	Q15025-7	TNIP1	TNFAIP3-interacting protein 1
NaN	NaN	NaN	26.42443	26.55817	24.24416	NaN	NaN	NaN	26.54775	27.07521	26.82347	24.42822	23.66188	25.06755	25	2572.2881	156.23	DPGGSVPSGEASAAFERLVKENSRL	Q15025-7;Q15025-8;Q15025-5;Q15025-6;Q15025-4;Q15025-2;Q15025	Q15025-7	TNIP1	TNFAIP3-interacting protein 1
NaN	NaN	NaN	24.25854	25.73758	NaN	NaN	NaN	NaN	24.41706	24.8511	24.49528	26.54097	NaN	NaN	16	1859.0013	143.93	DPGSLLSLFRRLSDQR	P08195-2;P08195-3;P08195;P08195-4	P08195-2	SLC3A2	4F2 cell-surface antigen heavy chain
NaN	NaN	NaN	25.82801	26.37048	NaN	NaN	NaN	NaN	23.7494	24.51665	24.49662	28.09396	28.65311	29.33692	17	1946.0334	170.09	DPGSLLSLFRRLSDQRS	P08195-2;P08195-3;P08195;P08195-4	P08195-2	SLC3A2	4F2 cell-surface antigen heavy chain
NaN	NaN	NaN	NaN	NaN	NaN	NaN	NaN	NaN	23.81987	23.61167	24.37604	28.22297	26.26037	27.11028	18	2074.1283	87.088	DPGSLLSLFRRLSDQRSK	P08195-2;P08195-3;P08195;P08195-4	P08195-2	SLC3A2	4F2 cell-surface antigen heavy chain
NaN	NaN	NaN	24.90816	26.48758	22.68673	23.26899	23.21691	21.78161	26.97956	27.03852	27.10729	24.37498	25.31741	24.05234	18	1868.8978	159.44	DPGTSIKYSCNPGYVLVG	P20023;P20023-3;P20023-4;P20023-2	P20023	CR2	Complement receptor type 2
NaN	NaN	NaN	NaN	24.75557	NaN	NaN	NaN	NaN	NaN	NaN	NaN	NaN	NaN	NaN	20	2126.983	211.83	DPGTSIKYSCNPGYVLVGEE	P20023;P20023-3;P20023-4;P20023-2	P20023	CR2	Complement receptor type 2
NaN	NaN	NaN	24.84843	24.85899	23.23302	NaN	NaN	NaN	NaN	NaN	NaN	NaN	NaN	NaN	18	1983.0286	62.709	DPHSPSRFRVIGSLSNSK	P42892-3;P42892-2;P42892-4;P42892	P42892-3	ECE1	Endothelin-converting enzyme 1
NaN	NaN	NaN	26.2457	26.23548	24.65349	NaN	NaN	NaN	NaN	NaN	NaN	23.15582	23.10566	23.45901	19	2112.0712	49.425	DPHSPSRFRVIGSLSNSKE	P42892-3;P42892-2;P42892-4;P42892	P42892-3	ECE1	Endothelin-converting enzyme 1
NaN	NaN	NaN	NaN	NaN	NaN	NaN	NaN	NaN	NaN	NaN	NaN	24.6216	25.46286	24.53659	18	1963.0203	47.548	DPIGAGALYDYGRWLVVV	P03923	P03923	MT-ND6	NADH-ubiquinone oxidoreductase chain 6
NaN	NaN	NaN	29.83507	30.53362	28.79968	27.7442	27.04312	26.83219	28.38891	28.16048	28.29877	28.58974	28.78226	28.5947	13	1506.7501	184.55	DPKFESVAREVCK	Q92896;Q92896-3;Q92896-2	Q92896	GLG1	Golgi apparatus protein 1
NaN	NaN	NaN	28.29614	29.12241	27.40284	27.29167	26.31154	26.2888	29.11076	29.02939	29.02979	27.27258	27.44963	27.43643	14	1593.7821	222.73	DPKFESVAREVCKS	Q92896;Q92896-3;Q92896-2	Q92896	GLG1	Golgi apparatus protein 1
NaN	NaN	NaN	29.3964	30.42602	27.83732	27.4746	26.60145	26.47863	28.54278	29.90942	30.08284	27.82608	28.22775	28.16591	15	1694.8298	158.31	DPKFESVAREVCKST	Q92896;Q92896-3;Q92896-2	Q92896	GLG1	Golgi apparatus protein 1
NaN	NaN	NaN	23.75888	24.54563	22.07816	NaN	NaN	NaN	NaN	NaN	NaN	NaN	NaN	NaN	17	1908.9615	52.522	DPKFESVAREVCKSTIT	Q92896;Q92896-3;Q92896-2	Q92896	GLG1	Golgi apparatus protein 1
NaN	NaN	NaN	25.02547	25.0972	23.98997	NaN	NaN	NaN	NaN	NaN	NaN	NaN	NaN	NaN	14	1688.9475	58.071	DPKKPFRKLSRFGN	Q9H223	Q9H223	EHD4	EH domain-containing protein 4
NaN	NaN	NaN	NaN	NaN	NaN	NaN	NaN	NaN	NaN	NaN	NaN	23.10708	23.39924	23.2333	15	1759.9846	54.598	DPKKPFRKLSRFGNA	Q9H223	Q9H223	EHD4	EH domain-containing protein 4
NaN	NaN	NaN	NaN	NaN	NaN	NaN	NaN	NaN	NaN	NaN	NaN	23.14892	23.43695	23.41777	16	1907.053	60.549	DPKKPFRKLSRFGNAF	Q9H223	Q9H223	EHD4	EH domain-containing protein 4
NaN	NaN	NaN	NaN	NaN	NaN	NaN	NaN	NaN	23.93787	NaN	24.14701	NaN	NaN	NaN	15	1533.7133	98.754	DPKMNGALPSDAVGY	Q8WUX1	Q8WUX1	SLC38A5	Sodium-coupled neutral amino acid transporter 5
NaN	NaN	NaN	28.24241	27.84858	26.6637	24.26119	23.66373	23.23484	25.93348	25.66934	25.95813	24.586	24.81705	24.70192	15	1741.025	96.78	DPKRKIIGVFKPKSE	Q8TCG2	Q8TCG2	PI4K2B	Phosphatidylinositol 4-kinase type 2-beta
NaN	NaN	NaN	24.53937	24.17005	22.80577	NaN	NaN	NaN	NaN	NaN	NaN	NaN	NaN	NaN	16	1870.0676	73.953	DPKRKIIGVFKPKSEE	Q8TCG2	Q8TCG2	PI4K2B	Phosphatidylinositol 4-kinase type 2-beta
24.96098	25.08606	24.55894	28.36043	28.11986	27.08324	26.82651	26.67533	26.36633	28.01733	27.6799	27.72865	26.94078	27.13242	27.25647	17	1967.1204	78.225	DPKRKIIGVFKPKSEEP	Q8TCG2	Q8TCG2	PI4K2B	Phosphatidylinositol 4-kinase type 2-beta
24.12392	23.7688	23.503	27.65976	27.68465	26.0109	26.07635	25.61032	25.3453	27.12297	26.89527	26.93382	25.98809	26.14573	25.95775	18	2130.1837	77.505	DPKRKIIGVFKPKSEEPY	Q8TCG2	Q8TCG2	PI4K2B	Phosphatidylinositol 4-kinase type 2-beta
24.12455	24.07545	23.74386	27.95071	28.06846	26.6729	26.37547	25.85605	25.59152	27.58477	27.08335	27.51616	25.99164	26.58978	26.59577	19	2187.2052	69.747	DPKRKIIGVFKPKSEEPYG	Q8TCG2	Q8TCG2	PI4K2B	Phosphatidylinositol 4-kinase type 2-beta
NaN	NaN	NaN	24.54634	24.09208	22.90522	23.37053	22.67838	22.4802	NaN	NaN	NaN	23.38706	23.87023	NaN	15	1698.8829	72.315	DPKSLETSAFVKSYK	Q9HB40	Q9HB40	SCPEP1	Retinoid-inducible serine carboxypeptidase
NaN	NaN	NaN	NaN	NaN	NaN	24.95859	24.38923	24.34962	NaN	NaN	NaN	24.51863	24.7452	24.61779	16	1812.9258	64.454	DPKSLETSAFVKSYKN	Q9HB40	Q9HB40	SCPEP1	Retinoid-inducible serine carboxypeptidase
NaN	NaN	NaN	NaN	24.77233	22.78574	NaN	NaN	NaN	25.82745	25.85046	25.35451	24.63417	25.21111	24.98055	17	1926.0098	101.53	DPKSLETSAFVKSYKNL	Q9HB40	Q9HB40	SCPEP1	Retinoid-inducible serine carboxypeptidase
NaN	NaN	NaN	26.99949	26.89527	25.74514	NaN	NaN	NaN	24.86401	25.77733	25.83591	NaN	24.55309	24.45143	16	2012.005	123.38	DPLDFQHHNYKAMRKL	Q96SM3	Q96SM3	CPXM1	Probable carboxypeptidase X1
NaN	NaN	NaN	25.4345	25.1563	NaN	NaN	NaN	NaN	NaN	NaN	NaN	NaN	NaN	NaN	18	2271.1405	97.836	DPLDFQHHNYKAMRKLMK	Q96SM3	Q96SM3	CPXM1	Probable carboxypeptidase X1
22.04517	20.98545	20.97708	NaN	NaN	NaN	23.27469	NaN	NaN	NaN	NaN	NaN	NaN	NaN	NaN	17	1655.8308	139.43	DPLPAHSGALPFPSPGP	Q9H3S7	Q9H3S7	PTPN23	Tyrosine-protein phosphatase non-receptor type 23
22.39973	21.45327	21.54378	NaN	NaN	NaN	23.70841	22.52695	NaN	NaN	NaN	NaN	NaN	NaN	NaN	18	1752.8835	119.27	DPLPAHSGALPFPSPGPP	Q9H3S7	Q9H3S7	PTPN23	Tyrosine-protein phosphatase non-receptor type 23
NaN	NaN	NaN	NaN	NaN	NaN	23.30522	NaN	NaN	NaN	NaN	NaN	NaN	NaN	NaN	24	2406.2121	54.857	DPLPAHSGALPFPSPGPPQPPHPP	Q9H3S7	Q9H3S7	PTPN23	Tyrosine-protein phosphatase non-receptor type 23
NaN	NaN	NaN	23.79907	24.14849	NaN	NaN	NaN	NaN	NaN	NaN	NaN	NaN	NaN	NaN	17	2060.985	49.595	DPMFRGIYRGVQKHQDD	Q6P1N9	Q6P1N9	TATDN1	Putative deoxyribonuclease TATDN1
NaN	NaN	NaN	24.51159	24.6435	22.30223	NaN	NaN	NaN	NaN	NaN	NaN	NaN	NaN	NaN	15	1766.7604	238.2	DPMNEYNALNEAKQM	Q9BRK5-2;Q9BRK5;Q9BRK5-5	Q9BRK5-2	SDF4	45 kDa calcium-binding protein
NaN	NaN	NaN	25.51632	25.7884	20.76255	NaN	NaN	NaN	24.26621	NaN	23.91543	21.99697	21.91013	22.08197	17	1950.8815	271.04	DPMNEYNALNEAKQMIA	Q9BRK5-2;Q9BRK5;Q9BRK5-5	Q9BRK5-2	SDF4	45 kDa calcium-binding protein
NaN	NaN	NaN	26.36648	26.9536	24.51262	NaN	NaN	NaN	27.24898	26.7709	27.04677	NaN	NaN	NaN	16	1819.8999	177.3	DPNNIKTNAKLYCNRG	Q99615-2;Q99615	Q99615-2	DNAJC7	DnaJ homolog subfamily C member 7
NaN	NaN	NaN	NaN	NaN	NaN	23.10244	22.45305	NaN	NaN	NaN	NaN	NaN	NaN	NaN	22	2566.3027	64.295	DPNPDDPLVPEIARIYKTDRDK	P61077;P61077-3;P61077-2	P61077	UBE2D3	Ubiquitin-conjugating enzyme E2 D3
NaN	NaN	NaN	27.75901	28.08096	25.64141	NaN	NaN	NaN	26.00796	25.46017	25.82823	23.03534	23.84326	23.56302	17	2117.0953	93.909	DPNQRPFFRAIMRDINK	P23458	P23458	JAK1	Tyrosine-protein kinase JAK1
NaN	NaN	NaN	24.71046	24.53428	22.10859	NaN	NaN	NaN	NaN	NaN	NaN	NaN	NaN	NaN	17	2087.0589	80.859	DPNRFNPKTFFILHDIN	Q02818	Q02818	NUCB1	Nucleobindin-1
NaN	NaN	NaN	22.76448	22.98165	NaN	NaN	NaN	NaN	NaN	NaN	NaN	NaN	NaN	NaN	15	1467.6478	76.282	DPPELHAAASSESTG	Q9ULH0-2;Q9ULH0-4;Q9ULH0;Q9ULH0-5	Q9ULH0-2	KIDINS220	Kinase D-interacting substrate of 220 kDa
NaN	NaN	NaN	23.768	24.32402	NaN	NaN	NaN	NaN	NaN	NaN	NaN	NaN	NaN	NaN	17	1671.7376	84.198	DPPELHAAASSESTGFG	Q9ULH0-2;Q9ULH0-4;Q9ULH0;Q9ULH0-5	Q9ULH0-2	KIDINS220	Kinase D-interacting substrate of 220 kDa
22.75452	23.83045	22.92347	27.60576	27.54429	26.05951	26.37405	25.79298	25.64949	26.7415	26.28986	26.73467	24.88497	24.65092	26.66492	20	2355.1356	201.12	DPPHQSDTRTIYVANRFPQN	Q9Y2G3	Q9Y2G3	ATP11B	Probable phospholipid-transporting ATPase IF
NaN	NaN	NaN	NaN	NaN	NaN	NaN	NaN	NaN	NaN	NaN	NaN	24.21971	24.48904	24.30543	21	2412.1571	65.924	DPPHQSDTRTIYVANRFPQNG	Q9Y2G3	Q9Y2G3	ATP11B	Probable phospholipid-transporting ATPase IF
NaN	NaN	NaN	NaN	NaN	NaN	NaN	NaN	NaN	NaN	NaN	NaN	22.08541	23.41648	22.62567	15	1679.8995	84.759	DPQFALTNIAVLKHN	P01909	P01909	HLA-DQA1	HLA class II histocompatibility antigen, DQ alpha 1 chain
NaN	NaN	NaN	24.4279	23.82085	21.75467	NaN	NaN	NaN	NaN	NaN	NaN	NaN	NaN	NaN	17	2041.9705	89.358	DPQGNTIYRETKKQYDS	Q9Y3Q3;Q9Y3Q3-2	Q9Y3Q3	TMED3	Transmembrane emp24 domain-containing protein 3
NaN	NaN	NaN	24.66601	NaN	NaN	NaN	NaN	NaN	NaN	NaN	NaN	NaN	NaN	NaN	19	2290.0866	66.606	DPQGNTIYRETKKQYDSFT	Q9Y3Q3;Q9Y3Q3-2	Q9Y3Q3	TMED3	Transmembrane emp24 domain-containing protein 3
NaN	NaN	NaN	NaN	26.67842	25.31122	NaN	NaN	NaN	26.28129	25.47896	26.3972	23.9542	24.43186	24.11418	14	1709.9074	63.894	DPRELRLWARGDAR	Q92673	Q92673	SORL1	Sortilin-related receptor
NaN	NaN	NaN	28.3679	28.5413	26.78793	25.92857	25.00646	25.19325	27.35153	27.14696	27.61161	26.36651	26.48101	26.5522	15	1766.9288	88.73	DPRELRLWARGDARG	Q92673	Q92673	SORL1	Sortilin-related receptor
NaN	NaN	NaN	25.54819	25.40367	23.88036	NaN	NaN	NaN	NaN	NaN	NaN	NaN	NaN	NaN	16	1837.966	70.98	DPRELRLWARGDARGA	Q92673	Q92673	SORL1	Sortilin-related receptor
NaN	NaN	NaN	28.67122	28.40677	26.68739	25.57635	24.76891	24.61796	NaN	NaN	26.62031	NaN	NaN	NaN	17	1924.998	60.489	DPRELRLWARGDARGAS	Q92673	Q92673	SORL1	Sortilin-related receptor
NaN	NaN	NaN	27.21956	26.91068	25.21204	NaN	NaN	NaN	NaN	NaN	NaN	24.79124	25.19295	24.63212	23	2621.3535	62.19	DPRELRLWARGDARGASRADEKP	Q92673	Q92673	SORL1	Sortilin-related receptor
NaN	NaN	NaN	NaN	NaN	NaN	NaN	NaN	NaN	25.9085	25.30306	25.98947	NaN	NaN	NaN	24	2734.4375	57.826	DPRELRLWARGDARGASRADEKPL	Q92673	Q92673	SORL1	Sortilin-related receptor
NaN	NaN	NaN	24.89758	24.82828	23.83634	NaN	NaN	NaN	NaN	NaN	NaN	23.61167	23.42188	23.82551	12	1466.847	68.44	DPRKFISLHRKA	Q6ZS81-4;Q6ZS81;Q6ZS81-5	Q6ZS81-4	WDFY4	WD repeat- and FYVE domain-containing protein 4
NaN	NaN	NaN	23.33211	24.61397	21.56137	25.52758	24.68864	24.71968	25.27306	25.27629	25.33436	NaN	NaN	NaN	16	1818.9166	55.912	DPRLYWQGGPALGRSF	P32970;P32970-2	P32970	CD70	CD70 antigen
NaN	NaN	NaN	NaN	NaN	NaN	NaN	NaN	NaN	24.07161	23.50045	24.26671	NaN	NaN	NaN	15	1799.9505	54.09	DPRNFVPNKMWKGLV	Q96F05	Q96F05	C11orf24	Uncharacterized protein C11orf24
NaN	NaN	NaN	25.04356	23.44025	20.92702	NaN	NaN	NaN	NaN	NaN	NaN	NaN	NaN	NaN	17	2008.9854	159.31	DPSEEIEILLRYGQHPN	Q15418-3;Q15418-4;Q15349;Q15418;Q15349-3;Q15418-2;Q15349-2	Q15418-3	RPS6KA1;RPS6KA2	Ribosomal protein S6 kinase alpha-1;Ribosomal protein S6 kinase alpha-2
NaN	22.3983	22.3141	NaN	24.24053	21.95978	24.20053	23.7382	23.96781	NaN	NaN	NaN	23.81343	23.79561	24.02225	14	1408.6947	233.54	DPSGAGVPRTLENP	Q9Y5S1	Q9Y5S1	TRPV2	Transient receptor potential cation channel subfamily V member 2
NaN	NaN	NaN	22.72447	25.16753	23.41326	NaN	NaN	NaN	NaN	NaN	NaN	NaN	NaN	NaN	21	2360.2336	68.189	DPSKLDSGKELHINLIPNKQD	P07900;P07900-2;Q14568	P07900	HSP90AA1;HSP90AA2P	Heat shock protein HSP 90-alpha;Heat shock protein HSP 90-alpha A2
NaN	NaN	NaN	26.70319	26.90162	25.41954	25.89569	26.00312	25.12833	26.06447	NaN	25.74276	24.61852	25.41419	25.38083	22	2516.3347	143.14	DPSKLDSGKELHINLIPNKQDR	P07900;P07900-2	P07900	HSP90AA1	Heat shock protein HSP 90-alpha
NaN	NaN	NaN	26.91022	27.04978	25.55929	NaN	NaN	NaN	25.61857	24.88409	25.3507	26.431	27.14773	26.75659	23	2617.3824	131.33	DPSKLDSGKELHINLIPNKQDRT	P07900;P07900-2	P07900	HSP90AA1	Heat shock protein HSP 90-alpha
NaN	NaN	NaN	NaN	NaN	NaN	NaN	NaN	NaN	NaN	NaN	NaN	NaN	27.39673	27.32997	9	1069.5808	76.847	DPSLLHLLY	Q96S52-2;Q96S52	Q96S52-2	PIGS	GPI transamidase component PIG-S
NaN	NaN	NaN	25.02026	25.72093	23.13648	NaN	NaN	NaN	NaN	NaN	NaN	24.26571	24.63339	24.39369	19	2155.1498	73.168	DPSNSLWVRVKARVGQKES	P15260;P15260-2	P15260	IFNGR1	Interferon gamma receptor 1
NaN	NaN	NaN	24.93742	25.26134	22.86422	NaN	NaN	NaN	NaN	NaN	NaN	NaN	NaN	NaN	20	2226.1869	67.449	DPSNSLWVRVKARVGQKESA	P15260;P15260-2	P15260	IFNGR1	Interferon gamma receptor 1
NaN	NaN	NaN	NaN	NaN	NaN	NaN	NaN	NaN	NaN	NaN	NaN	22.82165	21.9739	22.62994	14	1598.8992	90.412	DPSTIEKLAKNKQK	P60953-1;P60953	P60953-1	CDC42	Cell division control protein 42 homolog
28.19737	28.35123	27.97858	31.71682	31.66623	29.84779	30.71727	30.23295	30.33575	31.48621	31.21344	31.43549	30.58172	30.83545	30.73312	15	1695.9519	216.83	DPSTIEKLAKNKQKP	P60953-1;P60953	P60953-1	CDC42	Cell division control protein 42 homolog
25.09848	25.18461	25.03351	28.27177	28.26074	27.12879	27.35456	26.86349	26.86856	27.87625	27.91758	26.48113	NaN	27.18376	27.27275	16	1809.036	134.24	DPSTIEKLAKNKQKPI	P60953-1;P60953	P60953-1	CDC42	Cell division control protein 42 homolog
27.64959	28.00051	25.51626	30.71301	30.54904	29.62601	30.04804	29.56899	29.75953	28.8816	28.79783	28.93143	29.89135	30.28516	29.98414	17	1910.0837	125.45	DPSTIEKLAKNKQKPIT	P60953-1;P60953	P60953-1	CDC42	Cell division control protein 42 homolog
23.76557	24.02166	24.16385	26.76319	27.00603	25.63187	26.19897	25.4186	25.46964	26.91022	26.55031	26.89122	26.16789	26.29418	26.21612	18	2007.1364	148.44	DPSTIEKLAKNKQKPITP	P60953-1;P60953	P60953-1	CDC42	Cell division control protein 42 homolog
22.31343	23.04014	23.00134	25.87645	26.07169	24.15089	25.07729	24.49363	24.4971	25.26488	25.30636	25.04606	25.12861	24.80247	24.98203	19	2136.179	141.07	DPSTIEKLAKNKQKPITPE	P60953-1;P60953	P60953-1	CDC42	Cell division control protein 42 homolog
NaN	NaN	NaN	22.62127	22.79515	20.98412	NaN	NaN	NaN	NaN	NaN	NaN	NaN	NaN	NaN	15	1574.794	108.56	DPSVNFLKNVGESVA	Q13501;Q13501-2	Q13501	SQSTM1	Sequestosome-1
NaN	NaN	NaN	23.63456	23.64394	21.59145	NaN	NaN	NaN	24.16936	24.38831	24.40041	22.49094	23.51111	22.8893	16	1645.8312	174.57	DPSVNFLKNVGESVAA	Q13501;Q13501-2	Q13501	SQSTM1	Sequestosome-1
NaN	NaN	NaN	24.14631	25.52776	NaN	NaN	NaN	NaN	23.43644	22.83817	23.7683	NaN	NaN	NaN	17	1716.8683	107.18	DPSVNFLKNVGESVAAA	Q13501;Q13501-2	Q13501	SQSTM1	Sequestosome-1
NaN	NaN	NaN	24.66487	24.61009	24.09217	NaN	NaN	NaN	NaN	NaN	NaN	NaN	NaN	NaN	11	1315.7361	166.34	DPTGKFNLIRR	Q68CQ7	Q68CQ7	GLT8D1	Glycosyltransferase 8 domain-containing protein 1
NaN	NaN	NaN	25.66625	25.99298	24.3692	23.72796	23.19363	23.24189	25.0676	25.01363	24.65234	NaN	NaN	NaN	13	1579.8471	102.28	DPTGKFNLIRRYT	Q68CQ7	Q68CQ7	GLT8D1	Glycosyltransferase 8 domain-containing protein 1
23.8692	23.10011	24.35454	26.39609	28.4698	26.56307	26.17448	26.20185	25.99481	28.49922	28.35161	28.76307	26.08554	26.86903	26.65322	15	1821.9737	105.41	DPTGKFNLIRRYTEI	Q68CQ7	Q68CQ7	GLT8D1	Glycosyltransferase 8 domain-containing protein 1
NaN	NaN	NaN	26.71306	26.12534	24.95292	NaN	NaN	NaN	26.7291	25.96552	26.02411	NaN	25.07619	25.46607	16	1909.0058	72.175	DPTGKFNLIRRYTEIS	Q68CQ7	Q68CQ7	GLT8D1	Glycosyltransferase 8 domain-containing protein 1
NaN	NaN	NaN	24.71534	24.87825	23.55426	NaN	NaN	NaN	NaN	NaN	NaN	22.51213	NaN	23.30354	17	2023.0487	107.5	DPTGKFNLIRRYTEISN	Q68CQ7	Q68CQ7	GLT8D1	Glycosyltransferase 8 domain-containing protein 1
NaN	NaN	NaN	24.83466	24.36726	23.9003	NaN	NaN	NaN	NaN	NaN	NaN	23.25508	24.97496	25.61686	23	2612.2978	55.763	DPTLALQHQMTIIECLDHPDPII	Q9UPM8-2;Q9UPM8	Q9UPM8-2	AP4E1	AP-4 complex subunit epsilon-1
NaN	NaN	NaN	26.47118	26.61765	24.19625	25.65119	25.10246	24.44272	NaN	NaN	NaN	25.19982	25.13989	24.90949	17	2161.0857	164.53	DPTLDHHWHLWKKTYGK	P25774-2;P25774	P25774-2	CTSS	Cathepsin S
27.516	27.70767	27.40357	31.40456	31.66412	29.34581	29.84488	29.54609	29.28282	30.08208	29.87087	30.06291	30.04765	29.82876	30.2415	18	2289.1443	203.89	DPTLDHHWHLWKKTYGKQ	P25774-2;P25774	P25774-2	CTSS	Cathepsin S
28.5226	27.69551	28.67054	33.16342	32.87811	31.11061	31.34144	30.94866	30.9334	31.52131	31.47208	31.70495	31.02545	31.02842	31.67354	19	2452.2076	266.15	DPTLDHHWHLWKKTYGKQY	P25774-2;P25774	P25774-2	CTSS	Cathepsin S
29.45652	29.11329	28.4948	32.48939	32.19084	30.81299	31.44154	31.34197	30.89338	32.32619	31.98722	32.25583	31.44253	31.43619	31.31446	20	2580.3026	234.28	DPTLDHHWHLWKKTYGKQYK	P25774-2;P25774	P25774-2	CTSS	Cathepsin S
29.14041	28.84332	26.79514	32.62743	32.80473	30.34742	31.1175	31.11706	30.80355	30.34805	30.13235	30.36181	30.95484	31.38669	30.98624	21	2709.3452	166.27	DPTLDHHWHLWKKTYGKQYKE	P25774-2;P25774	P25774-2	CTSS	Cathepsin S
26.30783	26.279	25.93055	30.25732	30.37565	27.5687	28.31747	28.33901	28.24966	29.70046	29.37327	29.74373	28.22619	28.7197	28.32911	22	2837.4402	217.42	DPTLDHHWHLWKKTYGKQYKEK	P25774-2;P25774	P25774-2	CTSS	Cathepsin S
25.83519	25.62868	23.24474	29.57004	29.72465	27.01638	27.87197	27.88792	27.79934	28.71745	28.60134	28.69806	27.82511	28.67357	27.82602	23	2951.4831	166.69	DPTLDHHWHLWKKTYGKQYKEKN	P25774-2;P25774	P25774-2	CTSS	Cathepsin S
24.43243	24.36419	23.7415	28.49095	28.64255	26.30675	26.64113	26.97967	26.46513	27.99043	27.92025	27.98587	26.9577	27.19282	26.88087	24	3080.5257	204.96	DPTLDHHWHLWKKTYGKQYKEKNE	P25774-2;P25774	P25774-2	CTSS	Cathepsin S
NaN	NaN	NaN	26.59406	26.70253	23.66481	25.32145	25.11779	25.05623	26.38385	26.49137	26.41756	25.42963	25.87844	NaN	25	3209.5683	168.56	DPTLDHHWHLWKKTYGKQYKEKNEE	P25774-2;P25774	P25774-2	CTSS	Cathepsin S
24.39689	23.91406	24.09861	23.07472	23.79064	NaN	26.78332	26.06192	25.6563	24.99144	25.57952	25.21978	24.85353	26.09239	24.34902	20	2050.8756	117.08	DPTPDPNTAYASYPGASVDN	O43760	O43760	SYNGR2	Synaptogyrin-2
NaN	NaN	NaN	NaN	NaN	NaN	25.161	25.14954	NaN	23.67896	24.13977	24.26556	23.29684	24.87042	22.83532	21	2213.9389	89.26	DPTPDPNTAYASYPGASVDNY	O43760	O43760	SYNGR2	Synaptogyrin-2
NaN	NaN	NaN	NaN	NaN	NaN	24.91502	NaN	NaN	NaN	NaN	NaN	NaN	NaN	NaN	22	2341.9975	73.722	DPTPDPNTAYASYPGASVDNYQ	O43760	O43760	SYNGR2	Synaptogyrin-2
NaN	NaN	NaN	24.391	26.40537	NaN	NaN	NaN	NaN	21.52588	22.21327	21.62458	NaN	NaN	NaN	17	1849.8694	201.48	DPTSGQLYGLARELSDE	Q8TEM1	Q8TEM1	NUP210	Nuclear pore membrane glycoprotein 210
NaN	NaN	NaN	NaN	22.67739	NaN	NaN	NaN	NaN	NaN	NaN	NaN	23.75868	26.80845	23.17534	17	1935.9677	99.451	DPTTKEFETLIKDLSAE	O75976;O75976-2	O75976	CPD	Carboxypeptidase D
NaN	NaN	NaN	27.28877	27.24817	NaN	NaN	NaN	NaN	23.27341	25.66389	23.60377	28.09688	29.9167	27.73486	18	2050.0106	328.73	DPTTKEFETLIKDLSAEN	O75976;O75976-2	O75976	CPD	Carboxypeptidase D
NaN	NaN	NaN	24.58251	24.77656	NaN	NaN	NaN	NaN	19.81631	22.19584	20.8584	25.70678	26.59974	25.30699	19	2107.0321	149.09	DPTTKEFETLIKDLSAENG	O75976;O75976-2	O75976	CPD	Carboxypeptidase D
NaN	NaN	NaN	NaN	NaN	NaN	NaN	NaN	NaN	20.92151	21.67827	21.40909	NaN	NaN	NaN	16	1859.8115	104.87	DPVDSEWFGFYRSGQA	P50897;P50897-2	P50897	PPT1	Palmitoyl-protein thioesterase 1
22.22335	21.48272	NaN	26.46187	26.85115	24.79932	24.25516	24.26148	23.47951	25.98967	25.53157	25.92032	23.94539	24.83899	24.62784	17	1987.9064	140.22	DPVDSEWFGFYRSGQAK	P50897;P50897-2	P50897	PPT1	Palmitoyl-protein thioesterase 1
NaN	NaN	NaN	24.9003	24.61476	23.05815	NaN	NaN	NaN	23.90802	24.04677	24.26821	NaN	NaN	NaN	18	2116.949	122.22	DPVDSEWFGFYRSGQAKE	P50897;P50897-2	P50897	PPT1	Palmitoyl-protein thioesterase 1
NaN	NaN	NaN	24.94851	25.10274	23.76931	22.46051	22.90942	21.31041	24.96023	24.74883	24.31659	22.82507	NaN	23.04328	19	2217.9967	150.91	DPVDSEWFGFYRSGQAKET	P50897;P50897-2	P50897	PPT1	Palmitoyl-protein thioesterase 1
NaN	NaN	NaN	26.93663	27.14511	25.78437	NaN	NaN	NaN	NaN	NaN	NaN	NaN	NaN	NaN	19	2177.144	145.71	DPVEKALRDAKLDKSQIHD	P11142;P11142-2	P11142	HSPA8	Heat shock cognate 71 kDa protein
NaN	NaN	NaN	27.52148	27.4149	25.45557	NaN	NaN	NaN	NaN	NaN	NaN	NaN	NaN	NaN	18	2105.1018	186.94	DPVHGDVIKHYKIRSLDN	P07948-2;P07948	P07948-2	LYN	Tyrosine-protein kinase Lyn
NaN	NaN	NaN	25.71869	25.86465	24.30187	NaN	NaN	NaN	NaN	NaN	NaN	NaN	NaN	NaN	19	2194.1191	87.668	DPVPKPVIKIEKIEDMDDN	P09326	P09326	CD48	CD48 antigen
NaN	NaN	NaN	23.14878	23.89975	NaN	NaN	NaN	NaN	NaN	NaN	NaN	NaN	NaN	NaN	14	1770.8802	103.14	DPVSRYLSEWRHVQ	O60243-2;O60243;Q96MM7-2;Q96MM7-3;Q96MM7;Q96MM7-4	O60243-2	HS6ST1;HS6ST2	Heparan-sulfate 6-O-sulfotransferase 1;Heparan-sulfate 6-O-sulfotransferase 2
NaN	NaN	NaN	25.83714	25.3982	23.41313	NaN	NaN	NaN	25.16454	24.34706	24.54751	NaN	NaN	NaN	15	1926.9813	110.98	DPVSRYLSEWRHVQR	O60243-2;O60243;Q96MM7-2;Q96MM7-3;Q96MM7;Q96MM7-4	O60243-2	HS6ST1;HS6ST2	Heparan-sulfate 6-O-sulfotransferase 1;Heparan-sulfate 6-O-sulfotransferase 2
NaN	NaN	NaN	26.43493	26.20372	24.84201	25.09015	24.85951	NaN	26.57216	26.55129	26.64828	NaN	NaN	NaN	16	1984.0027	131.24	DPVSRYLSEWRHVQRG	O60243-2;O60243;Q96MM7-2;Q96MM7-3;Q96MM7;Q96MM7-4	O60243-2	HS6ST1;HS6ST2	Heparan-sulfate 6-O-sulfotransferase 1;Heparan-sulfate 6-O-sulfotransferase 2
NaN	NaN	NaN	27.85513	28.11292	26.06102	25.45714	NaN	25.27888	27.74246	27.61547	27.79427	25.48502	26.45845	25.8606	18	2156.0875	88.551	DPVSRYLSEWRHVQRGAT	O60243-2;O60243;Q96MM7-2;Q96MM7-3;Q96MM7;Q96MM7-4	O60243-2	HS6ST1;HS6ST2	Heparan-sulfate 6-O-sulfotransferase 1;Heparan-sulfate 6-O-sulfotransferase 2
NaN	NaN	NaN	23.85386	23.3765	NaN	NaN	NaN	NaN	NaN	NaN	NaN	NaN	NaN	NaN	19	2342.1668	112.74	DPVSRYLSEWRHVQRGATW	O60243-2;O60243;Q96MM7-2;Q96MM7-3;Q96MM7;Q96MM7-4	O60243-2	HS6ST1;HS6ST2	Heparan-sulfate 6-O-sulfotransferase 1;Heparan-sulfate 6-O-sulfotransferase 2
NaN	NaN	NaN	24.03926	23.22657	NaN	NaN	NaN	NaN	NaN	NaN	NaN	NaN	NaN	NaN	15	1804.8883	81.448	DPVSYYVIEYKSKSQ	Q13332-6;Q13332-3;Q13332-4;Q13332-2;Q13332;Q13332-7;Q13332-5	Q13332-6	PTPRS	Receptor-type tyrosine-protein phosphatase S
NaN	NaN	NaN	NaN	26.13854	24.46101	25.20702	24.69179	24.35703	26.387	26.52712	26.51007	23.75175	24.53469	24.23125	16	1919.9153	180.18	DPVSYYVIEYKSKSQD	Q13332-6;Q13332-3;Q13332-4;Q13332-2;Q13332;Q13332-7;Q13332-5	Q13332-6	PTPRS	Receptor-type tyrosine-protein phosphatase S
NaN	NaN	NaN	NaN	NaN	22.11172	NaN	NaN	NaN	24.90408	24.31962	24.62366	NaN	23.12578	23.0885	19	2237.0528	189.45	DPVSYYVIEYKSKSQDGPY	Q13332-6;Q13332-3;Q13332-4;Q13332-2;Q13332;Q13332-7;Q13332-5	Q13332-6	PTPRS	Receptor-type tyrosine-protein phosphatase S
NaN	NaN	NaN	NaN	NaN	NaN	NaN	NaN	NaN	NaN	NaN	NaN	NaN	24.96702	22.71032	17	1995.0677	82.259	DPVTVEYITRYIASLKQ	O14818-2;O14818;O14818-4	O14818-2	PSMA7	Proteasome subunit alpha type-7
NaN	NaN	NaN	NaN	NaN	NaN	NaN	NaN	NaN	NaN	NaN	NaN	26.45304	26.55967	26.27001	18	2151.1688	211.78	DPVTVEYITRYIASLKQR	O14818-2;O14818	O14818-2	PSMA7	Proteasome subunit alpha type-7
NaN	NaN	NaN	25.7068	25.81176	24.36078	NaN	NaN	NaN	NaN	NaN	NaN	NaN	NaN	NaN	17	1981.0857	87.429	DPWAVSPRRKLISVDSR	Q9HBE5	Q9HBE5	IL21R	Interleukin-21 receptor
NaN	NaN	NaN	NaN	NaN	NaN	NaN	23.20859	NaN	22.96762	23.6856	23.29712	NaN	NaN	NaN	19	2209.048	77.871	DPWEPFYVAGGKVPTFDER	O43505	O43505	B4GAT1	Beta-1,4-glucuronyltransferase 1
NaN	NaN	NaN	NaN	NaN	NaN	24.20419	NaN	23.52001	NaN	NaN	NaN	22.59505	22.92381	23.48542	14	1446.6627	129.84	DPWSGGGVTKDITD	P42785;P42785-2	P42785	PRCP	Lysosomal Pro-X carboxypeptidase
NaN	NaN	NaN	NaN	NaN	NaN	24.4412	NaN	NaN	NaN	NaN	NaN	NaN	NaN	22.91876	15	1547.7104	111.96	DPWSGGGVTKDITDT	P42785;P42785-2	P42785	PRCP	Lysosomal Pro-X carboxypeptidase
NaN	NaN	NaN	24.11894	24.20008	22.35901	NaN	NaN	NaN	NaN	NaN	NaN	22.36078	23.01657	22.29238	13	1622.7987	92.781	DPYFRMTRDVAPR	P23381-2;P23381	P23381-2	WARS	Tryptophan--tRNA ligase, cytoplasmic;T1-TrpRS;T2-TrpRS
NaN	NaN	NaN	NaN	NaN	NaN	NaN	NaN	NaN	23.77806	24.4279	NaN	NaN	NaN	NaN	15	1443.6816	183.67	DPYGVAVGGTVGHCL	Q9HC07-2;Q9HC07	Q9HC07-2	TMEM165	Transmembrane protein 165
NaN	NaN	NaN	25.28309	26.02206	23.1391	NaN	NaN	NaN	25.49164	NaN	24.81724	NaN	NaN	NaN	20	2267.0753	98.165	DQALHSFSEAKKLCSKHDHS	O60449;O60449-3;O60449-2	O60449	LY75	Lymphocyte antigen 75
NaN	NaN	NaN	25.33235	NaN	NaN	NaN	NaN	NaN	NaN	NaN	NaN	NaN	NaN	NaN	15	1725.9414	56.872	DQALWQKLAKDIQVA	P49961;P49961-2;P49961-6;P49961-4;P49961-5	P49961	ENTPD1	Ectonucleoside triphosphate diphosphohydrolase 1
NaN	NaN	NaN	25.57764	25.97218	23.0549	NaN	NaN	NaN	NaN	NaN	NaN	NaN	NaN	NaN	20	2235.012	35.133	DQANGLYSTEYIHSSFSGFL	P25067	P25067	COL8A2	Collagen alpha-2(VIII) chain
NaN	NaN	NaN	NaN	24.76886	22.24249	NaN	NaN	NaN	24.17051	24.61358	24.40905	23.48971	23.81783	NaN	18	2215.1386	75.143	DQEHTYRVVRFEVIPQSI	Q92544	Q92544	TM9SF4	Transmembrane 9 superfamily member 4
NaN	NaN	NaN	25.43231	25.61745	23.64339	25.3132	NaN	24.45895	25.59184	NaN	25.85267	24.29025	25.07333	25.25699	19	2371.2397	131.11	DQEHTYRVVRFEVIPQSIR	Q92544	Q92544	TM9SF4	Transmembrane 9 superfamily member 4
NaN	NaN	NaN	NaN	NaN	NaN	NaN	24.26377	23.05205	25.34618	25.05982	24.72104	22.98722	24.07374	23.67303	16	1889.9735	103.04	DQENLVLNEVYLGKEK	P42081-4;P42081-3;P42081	P42081-4	CD86	T-lymphocyte activation antigen CD86
NaN	NaN	NaN	NaN	NaN	NaN	NaN	NaN	NaN	23.2511	23.41751	22.6373	NaN	NaN	NaN	18	2152.0688	72.793	DQENLVLNEVYLGKEKFD	P42081-4;P42081-3;P42081	P42081-4	CD86	T-lymphocyte activation antigen CD86
NaN	NaN	NaN	24.66579	24.51857	22.7966	NaN	NaN	NaN	NaN	NaN	NaN	23.3656	23.66319	23.56488	16	1713.905	78.564	DQFAKLVREVAAPDVG	Q14254	Q14254	FLOT2	Flotillin-2
NaN	NaN	NaN	26.10578	26.08158	24.93351	NaN	NaN	NaN	24.2868	24.80838	24.75139	NaN	NaN	NaN	13	1616.7219	175.49	DQFDNLEKHTQWG	Q96RU3-4;Q96RU3-3;Q96RU3-5;Q96RU3-2;Q96RU3	Q96RU3-4	FNBP1	Formin-binding protein 1
NaN	NaN	NaN	NaN	24.33402	NaN	NaN	NaN	NaN	NaN	NaN	NaN	NaN	NaN	NaN	14	1496.6752	114.89	DQGIYQCMAKNVAG	Q92626;Q92626-2	Q92626	PXDN	Peroxidasin homolog
NaN	NaN	NaN	NaN	23.80469	NaN	NaN	NaN	NaN	NaN	NaN	NaN	NaN	NaN	NaN	16	1724.7862	60.628	DQGIYQCMAKNVAGEV	Q92626;Q92626-2	Q92626	PXDN	Peroxidasin homolog
NaN	NaN	NaN	NaN	25.89957	24.16546	NaN	NaN	NaN	25.69283	24.53101	24.89837	NaN	NaN	NaN	24	3015.6043	141.08	DQKIVEWDSRKSKYFESKFKGRVR	P09326;P09326-2	P09326	CD48	CD48 antigen
NaN	NaN	NaN	NaN	NaN	NaN	24.90747	NaN	NaN	NaN	NaN	NaN	25.07627	25.08335	NaN	14	1651.9621	59.607	DQKLELNIVPRTKV	Q9BTU6	Q9BTU6	PI4K2A	Phosphatidylinositol 4-kinase type 2-alpha
NaN	NaN	NaN	NaN	NaN	NaN	23.85994	23.08179	23.11588	NaN	NaN	NaN	NaN	NaN	NaN	15	1751.0305	47.301	DQKLELNIVPRTKVV	Q9BTU6	Q9BTU6	PI4K2A	Phosphatidylinositol 4-kinase type 2-alpha
NaN	NaN	NaN	25.88117	25.29485	24.16239	NaN	NaN	NaN	NaN	NaN	NaN	23.3889	24.05796	23.78536	12	1490.7954	119.45	DQLKTLQRNYGR	Q8NBJ4-2;Q8NBJ4	Q8NBJ4-2	GOLM1	Golgi membrane protein 1
NaN	NaN	NaN	24.57537	NaN	23.36065	NaN	NaN	NaN	24.97513	25.08006	NaN	NaN	NaN	NaN	13	1603.8794	87.001	DQLKTLQRNYGRL	Q8NBJ4-2;Q8NBJ4	Q8NBJ4-2	GOLM1	Golgi membrane protein 1
26.11953	26.97345	26.7571	30.51644	30.40801	29.29143	29.08071	28.37927	28.55618	29.21299	29.05463	29.12856	28.97326	29.12842	29.12743	14	1731.938	194.96	DQLKTLQRNYGRLQ	Q8NBJ4-2;Q8NBJ4	Q8NBJ4-2	GOLM1	Golgi membrane protein 1
NaN	NaN	NaN	25.83449	25.34739	24.91925	NaN	NaN	NaN	NaN	NaN	NaN	23.91114	23.54699	NaN	15	1859.9966	95.264	DQLKTLQRNYGRLQQ	Q8NBJ4-2;Q8NBJ4	Q8NBJ4-2	GOLM1	Golgi membrane protein 1
NaN	NaN	NaN	24.97259	24.81973	23.72463	NaN	NaN	NaN	NaN	NaN	NaN	23.23491	24.0671	23.38298	16	1975.0235	110.38	DQLKTLQRNYGRLQQD	Q8NBJ4-2;Q8NBJ4	Q8NBJ4-2	GOLM1	Golgi membrane protein 1
NaN	NaN	NaN	NaN	NaN	NaN	NaN	NaN	NaN	24.21919	23.72213	23.92624	NaN	NaN	NaN	16	1970.9408	47.548	DQPCYETINRIKLYSE	P50395-2;P50395	P50395-2	GDI2	Rab GDP dissociation inhibitor beta
NaN	NaN	NaN	24.91552	24.73645	23.75389	NaN	NaN	NaN	NaN	NaN	NaN	NaN	NaN	NaN	16	1805.0299	88.565	DQPKLLGIETPLPKKE	P05362	P05362	ICAM1	Intercellular adhesion molecule 1
NaN	NaN	NaN	24.82206	25.08278	23.84479	NaN	NaN	NaN	NaN	NaN	NaN	NaN	NaN	NaN	15	1698.7784	86.378	DQQAFHSLGKMSHVD	Q99467	Q99467	CD180	CD180 antigen
NaN	NaN	NaN	25.30859	25.52725	23.96226	NaN	NaN	NaN	24.29123	NaN	24.3682	24.69413	25.43192	NaN	20	2277.1026	112.55	DQQPIPTETFQVADRHPEVA	O75326-2;O75326	O75326-2	SEMA7A	Semaphorin-7A
NaN	NaN	NaN	NaN	NaN	NaN	NaN	24.28701	24.51021	25.43425	25.48481	25.57473	NaN	NaN	NaN	16	2048.0902	131.96	DQTEYLEERRIKEIVK	P07900;P07900-2	P07900	HSP90AA1	Heat shock protein HSP 90-alpha
NaN	NaN	NaN	25.65728	25.44063	23.67196	NaN	NaN	NaN	NaN	NaN	NaN	NaN	NaN	NaN	17	2116.08	52.887	DQVPYVVEKEEQLRKEQ	Q86Y13	Q86Y13	DZIP3	E3 ubiquitin-protein ligase DZIP3
NaN	NaN	23.65053	NaN	NaN	NaN	NaN	NaN	NaN	NaN	NaN	NaN	NaN	NaN	NaN	10	1163.5306	141.02	DQVTENTTEK	P48594	P48594	SERPINB4	Serpin B4
NaN	NaN	NaN	NaN	NaN	NaN	NaN	NaN	NaN	24.60642	NaN	24.68785	NaN	NaN	NaN	14	1579.8107	60.55	DQVWVIANKVQGSH	Q7Z6L1;Q7Z6L1-2;Q7Z6L1-4	Q7Z6L1	TECPR1	Tectonin beta-propeller repeat-containing protein 1
NaN	NaN	NaN	24.82644	24.91812	NaN	NaN	NaN	NaN	NaN	NaN	NaN	NaN	NaN	NaN	16	1891.8112	195.94	DQYAYDGKDYIALNED	P04222;P01889	P01889	HLA-C;HLA-B	HLA class I histocompatibility antigen, Cw-3 alpha chain;HLA class I histocompatibility antigen, B-7 alpha chain
NaN	NaN	NaN	23.11965	23.05311	NaN	24.31126	23.47939	23.89984	NaN	NaN	NaN	23.24831	24.61487	24.65747	14	1465.7386	94.017	DRAGVLAGHDNRVS	P62873-2;P62873;P62879-2;Q9HAV0;P62879	P62873-2	GNB1;GNB2;GNB4	Guanine nucleotide-binding protein G(I)/G(S)/G(T) subunit beta-1;Guanine nucleotide-binding protein G(I)/G(S)/G(T) subunit beta-2;Guanine nucleotide-binding protein subunit beta-4
NaN	NaN	NaN	24.64317	24.30835	23.27767	NaN	NaN	NaN	NaN	NaN	NaN	NaN	NaN	NaN	16	1782.8611	34.82	DRAYVMVDGVFQGVVE	Q6UWU2-2;Q6UWU2	Q6UWU2-2	GLB1L	Beta-galactosidase-1-like protein
NaN	NaN	NaN	27.2674	26.81495	24.83769	NaN	NaN	NaN	NaN	NaN	NaN	NaN	NaN	NaN	14	1865.9133	138.21	DRDKYNRISREWTQ	P61077;P61077-3	P61077	UBE2D3	Ubiquitin-conjugating enzyme E2 D3
NaN	NaN	23.36653	NaN	NaN	NaN	NaN	NaN	NaN	NaN	NaN	NaN	NaN	NaN	NaN	14	1589.7659	90.707	DRDNNRVGFAEAAR	P07339	P07339	CTSD	Cathepsin D;Cathepsin D light chain;Cathepsin D heavy chain
NaN	NaN	NaN	NaN	25.2973	24.09418	23.64889	NaN	NaN	NaN	NaN	NaN	NaN	NaN	NaN	15	1713.9162	108.63	DRDQFAKLVREVAAP	Q14254	Q14254	FLOT2	Flotillin-2
NaN	NaN	NaN	26.65007	27.68197	26.40788	24.05994	25.259	23.4535	26.96785	26.95194	26.81604	25.85196	26.52801	26.39141	16	1828.9432	103.01	DRDQFAKLVREVAAPD	Q14254	Q14254	FLOT2	Flotillin-2
23.57819	NaN	23.44632	28.87766	28.40088	27.21762	25.36349	25.87823	25.11597	28.09063	28.22306	28.09089	27.40868	27.67593	27.64045	18	1985.033	96.544	DRDQFAKLVREVAAPDVG	Q14254	Q14254	FLOT2	Flotillin-2
NaN	NaN	NaN	NaN	NaN	NaN	NaN	NaN	NaN	NaN	NaN	NaN	23.91552	23.84575	NaN	18	2006.9844	50.787	DRDQFSDQLASVGMLGRI	Q9C0E2	Q9C0E2	XPO4	Exportin-4
NaN	NaN	NaN	NaN	NaN	NaN	NaN	NaN	NaN	NaN	NaN	NaN	23.34787	22.9092	23.34286	14	1815.034	87.498	DREFIEARRRALKR	Q9Y5X2	Q9Y5X2	SNX8	Sorting nexin-8
NaN	NaN	NaN	25.71167	25.57306	23.65261	NaN	NaN	NaN	NaN	NaN	NaN	NaN	NaN	NaN	14	1863.934	55.841	DREKYNRLAREWTQ	Q9Y2X8	Q9Y2X8	UBE2D4	Ubiquitin-conjugating enzyme E2 D4
NaN	NaN	NaN	24.41047	23.66471	23.1687	NaN	NaN	NaN	NaN	NaN	NaN	NaN	NaN	NaN	15	1992.029	47.545	DREKYNRLAREWTQK	Q9Y2X8	Q9Y2X8	UBE2D4	Ubiquitin-conjugating enzyme E2 D4
NaN	NaN	NaN	25.36239	24.44139	23.5643	NaN	NaN	NaN	24.04402	23.86439	24.62522	NaN	NaN	NaN	16	1934.0446	101.05	DREREAILAIHKEAQR	O43707-3;O43707-2;O43707	O43707-3	ACTN4	Alpha-actinin-4
NaN	NaN	NaN	NaN	24.78262	NaN	NaN	NaN	NaN	NaN	NaN	NaN	NaN	NaN	NaN	19	2162.9691	56.081	DRESSGKYTFAAHMDGTYK	Q15363	Q15363	TMED2	Transmembrane emp24 domain-containing protein 2
NaN	NaN	NaN	NaN	24.72015	23.45663	NaN	NaN	NaN	NaN	NaN	NaN	23.14292	23.93571	23.94691	16	1910.9123	179.14	DREVTFLEASRFAQEN	P20338	P20338	RAB4A	Ras-related protein Rab-4A
NaN	NaN	NaN	23.66936	25.09176	23.31576	NaN	NaN	NaN	24.18306	24.5998	24.22015	23.61941	23.98303	23.31437	17	2039.9548	164.82	DREVTFLEASRFAQENE	P20338	P20338	RAB4A	Ras-related protein Rab-4A
NaN	NaN	NaN	25.10725	25.50403	22.78831	NaN	NaN	NaN	NaN	NaN	NaN	23.67347	24.64455	23.55871	18	2153.0389	128.1	DREVTFLEASRFAQENEL	P20338	P20338	RAB4A	Ras-related protein Rab-4A
NaN	NaN	NaN	23.9757	NaN	22.56312	NaN	NaN	NaN	23.73552	23.58095	23.83865	NaN	NaN	NaN	19	2184.06	96.143	DRGVNTFSPEGRLFQVEYA	P28066	P28066	PSMA5	Proteasome subunit alpha type-5
NaN	NaN	NaN	27.25431	26.76976	25.25627	25.12888	23.9276	24.10318	26.76686	26.77417	26.71004	22.77772	23.03716	23.31728	15	1849.9509	96.993	DRHNFTIMTKYISKP	Q9Y376	Q9Y376	CAB39	Calcium-binding protein 39
NaN	NaN	NaN	27.45537	27.03706	25.76641	25.44547	24.75016	24.91155	27.71934	27.31398	27.66675	26.37784	26.60823	26.38212	16	1978.9935	120.9	DRHNFTIMTKYISKPE	Q9Y376	Q9Y376	CAB39	Calcium-binding protein 39
NaN	NaN	NaN	27.73609	27.33509	25.88504	NaN	NaN	NaN	NaN	NaN	NaN	25.52707	26.33315	26.17668	17	2093.0364	137.69	DRHNFTIMTKYISKPEN	Q9Y376	Q9Y376	CAB39	Calcium-binding protein 39
NaN	NaN	NaN	25.1352	25.4602	23.17429	NaN	NaN	NaN	NaN	NaN	NaN	22.85903	23.4491	23.43339	18	2206.1205	69.256	DRHNFTIMTKYISKPENL	Q9Y376	Q9Y376	CAB39	Calcium-binding protein 39
NaN	NaN	NaN	26.64828	26.57359	24.96133	NaN	NaN	NaN	26.5322	25.20131	26.15567	25.7357	25.43609	25.53428	17	2022.097	131.18	DRLKQKYQKEARKTGSS	Q8NBI5;Q8NBI5-2	Q8NBI5	SLC43A3	Solute carrier family 43 member 3
26.52786	26.25269	26.50493	31.00343	31.03249	28.24753	28.06743	29.717	29.61351	30.50465	30.40141	30.1966	28.43157	28.49114	29.00341	18	2123.1447	193.8	DRLKQKYQKEARKTGSST	Q8NBI5;Q8NBI5-2	Q8NBI5	SLC43A3	Solute carrier family 43 member 3
23.84805	24.27363	23.30952	28.09058	27.79421	25.74676	25.62531	26.05219	26.21273	26.05895	26.24462	26.03626	26.80575	27.06116	26.40764	19	2236.2288	154.19	DRLKQKYQKEARKTGSSTL	Q8NBI5;Q8NBI5-2	Q8NBI5	SLC43A3	Solute carrier family 43 member 3
NaN	NaN	NaN	24.49314	24.07798	21.73624	NaN	NaN	NaN	NaN	NaN	NaN	23.3648	22.34989	NaN	20	2307.2659	66.874	DRLKQKYQKEARKTGSSTLA	Q8NBI5;Q8NBI5-2	Q8NBI5	SLC43A3	Solute carrier family 43 member 3
NaN	NaN	NaN	23.38943	24.07455	21.60254	NaN	NaN	NaN	24.22457	24.26377	23.88995	NaN	NaN	NaN	14	1649.7838	141.71	DRLWYENPGVFSPA	Q92626	Q92626	PXDN	Peroxidasin homolog
20.89822	NaN	NaN	25.03829	25.01835	22.39872	NaN	NaN	NaN	24.7682	24.93975	25.34225	22.17319	23.25638	22.60064	15	1777.8424	187.78	DRLWYENPGVFSPAQ	Q92626	Q92626	PXDN	Peroxidasin homolog
NaN	NaN	NaN	NaN	24.95114	22.83188	NaN	NaN	NaN	NaN	NaN	NaN	NaN	NaN	NaN	21	2348.1774	131.11	DRNGFRILLHFSQTGAPGHPE	Q9UJY4	Q9UJY4	GGA2	ADP-ribosylation factor-binding protein GGA2
NaN	NaN	NaN	NaN	NaN	NaN	23.42304	23.4353	23.81831	NaN	NaN	NaN	23.65097	23.2995	23.23881	16	1578.687	70.197	DRNHVTGASSSSSSST	O75197	O75197	LRP5	Low-density lipoprotein receptor-related protein 5
NaN	NaN	NaN	NaN	21.80132	19.8596	NaN	NaN	NaN	NaN	NaN	NaN	22.42714	21.8762	21.58715	17	1706.782	73.057	DRNHVTGASSSSSSSTK	O75197	O75197	LRP5	Low-density lipoprotein receptor-related protein 5
NaN	NaN	NaN	NaN	NaN	NaN	23.39336	23.18349	22.5499	23.90701	23.18388	23.85377	NaN	NaN	NaN	16	1738.8162	88.021	DRNPYYGGESASITPL	P50395-2;P50395	P50395-2	GDI2	Rab GDP dissociation inhibitor beta
NaN	NaN	NaN	25.60448	25.66928	22.67062	NaN	NaN	NaN	26.65949	26.25548	26.60597	24.29376	24.98063	24.56808	16	1820.9032	120.63	DRPFFAGLVKYMHSGP	P22392-2;P15531;P15531-2	P15531	NME2;NME1	Nucleoside diphosphate kinase B;Nucleoside diphosphate kinase A
NaN	NaN	NaN	NaN	NaN	NaN	NaN	NaN	NaN	24.73086	24.48155	25.1164	NaN	NaN	NaN	15	1880.9679	81.448	DRQLIRLCQKFGQYN	Q15437	Q15437	SEC23B	Protein transport protein Sec23B
NaN	NaN	NaN	26.84733	26.63575	23.56395	24.97741	22.51593	24.31119	26.55855	25.1787	26.4135	26.05672	25.33695	25.37607	16	1910.0446	136.39	DRQRELKELQRKGGPT	Q8IY22-2;Q8IY22;Q8IY22-3	Q8IY22-2	CMIP	C-Maf-inducing protein
NaN	NaN	NaN	26.21048	26.15623	24.75735	22.99645	23.70651	23.48861	25.68014	25.18911	25.33657	23.74858	24.0035	23.66677	17	2066.1457	117.18	DRQRELKELQRKGGPTR	Q8IY22-2;Q8IY22;Q8IY22-3	Q8IY22-2	CMIP	C-Maf-inducing protein
NaN	NaN	NaN	NaN	NaN	NaN	NaN	NaN	NaN	NaN	NaN	NaN	22.44448	NaN	23.26657	22	2605.3296	62.362	DRRRMALENYLAALQSDPPRPH	Q06481;Q06481-2;Q06481-3;Q06481-6;Q06481-5;Q06481-4	Q06481	APLP2	Amyloid-like protein 2
NaN	NaN	NaN	NaN	NaN	NaN	23.74448	23.44594	22.78109	NaN	NaN	NaN	NaN	NaN	NaN	18	2046.0171	54.964	DRTFQKWAAVVVPSGEEQ	P30488;P30487;P30483;P01889;P30462;P30464;P30484;P30685;P30491;P10319;P18465;P30490;P30498;P18464;P30493;Q29940;P30495;Q95365;Q29836;P30475	P30464	HLA-B	HLA class I histocompatibility antigen, B-50 alpha chain;HLA class I histocompatibility antigen, B-49 alpha chain;HLA class I histocompatibility antigen, B-45 alpha chain;HLA class I histocompatibility antigen, B-7 alpha chain;HLA class I histocompatibility antigen, B-14 alpha chain;HLA class I histocompatibility antigen, B-15 alpha chain;HLA class I histocompatibility antigen, B-46 alpha chain;H…
NaN	NaN	NaN	22.18507	23.90821	22.15317	NaN	NaN	NaN	NaN	NaN	NaN	NaN	NaN	NaN	15	1650.9053	62.378	DRTRIVIVPSLNPDG	O75976;O75976-2	O75976	CPD	Carboxypeptidase D
NaN	NaN	NaN	23.89125	24.13422	22.43802	NaN	NaN	NaN	NaN	NaN	NaN	NaN	NaN	NaN	16	1980.1817	42.947	DRVRLIRTNKREGLVR	Q8N4A0	Q8N4A0	GALNT4	Polypeptide N-acetylgalactosaminyltransferase 4
NaN	NaN	NaN	25.16258	24.92958	NaN	NaN	NaN	NaN	NaN	NaN	NaN	NaN	NaN	NaN	13	1456.811	90.707	DRVVVAATRLDSR	Q92542-2;Q92542	Q92542-2	NCSTN	Nicastrin
NaN	NaN	NaN	NaN	NaN	NaN	NaN	NaN	NaN	NaN	NaN	NaN	23.27696	23.22413	23.12212	14	1543.8431	102.29	DRVVVAATRLDSRS	Q92542-2;Q92542	Q92542-2	NCSTN	Nicastrin
NaN	NaN	NaN	25.21716	24.53315	23.95207	NaN	NaN	NaN	NaN	NaN	NaN	NaN	NaN	NaN	15	1690.9115	90.706	DRVVVAATRLDSRSF	Q92542-2;Q92542	Q92542-2	NCSTN	Nicastrin
25.77791	26.72078	26.20408	29.48349	29.58832	27.81989	28.4492	27.78799	28.36248	29.70433	29.56276	29.76508	28.73647	29.10345	29.16005	12	1680.7532	298.84	DRYFYNQEEYVR	P20039;Q30134	P20039	HLA-DRB1	HLA class II histocompatibility antigen, DRB1-11 beta chain;HLA class II histocompatibility antigen, DRB1-8 beta chain
NaN	NaN	NaN	22.31002	24.26849	22.2615	NaN	NaN	NaN	NaN	NaN	NaN	23.084	22.94958	22.18013	13	1827.8216	114.7	DRYFYNQEEYVRF	P20039;Q30134	P20039	HLA-DRB1	HLA class II histocompatibility antigen, DRB1-11 beta chain;HLA class II histocompatibility antigen, DRB1-8 beta chain
NaN	NaN	25.912	28.19948	29.17726	26.57989	23.53303	24.69748	23.19621	26.3784	26.92547	26.73544	27.50325	28.08972	26.58549	14	1942.8486	276.71	DRYFYNQEEYVRFD	P20039;Q30134	P20039	HLA-DRB1	HLA class II histocompatibility antigen, DRB1-11 beta chain;HLA class II histocompatibility antigen, DRB1-8 beta chain
22.59601	NaN	25.58669	29.21215	28.98994	25.97362	NaN	NaN	NaN	NaN	NaN	NaN	27.24663	27.77725	26.4858	15	2029.8806	232.37	DRYFYNQEEYVRFDS	P20039;Q30134	P20039	HLA-DRB1	HLA class II histocompatibility antigen, DRB1-11 beta chain;HLA class II histocompatibility antigen, DRB1-8 beta chain
NaN	NaN	NaN	27.89012	27.06353	23.41119	NaN	NaN	NaN	NaN	NaN	NaN	24.82508	25.09812	24.0912	16	2144.9076	288	DRYFYNQEEYVRFDSD	P20039;Q30134	P20039	HLA-DRB1	HLA class II histocompatibility antigen, DRB1-11 beta chain;HLA class II histocompatibility antigen, DRB1-8 beta chain
NaN	NaN	NaN	24.59246	24.24125	23.40899	NaN	NaN	NaN	NaN	NaN	NaN	NaN	NaN	NaN	14	1786.9955	131.53	DRYISIHRPLAYKR	P21554-2;P21554-3;P21554	P21554-2	CNR1	Cannabinoid receptor 1
NaN	NaN	NaN	25.2434	NaN	24.19955	NaN	NaN	NaN	25.67793	25.56128	24.92057	24.19551	24.7335	25.11227	12	1603.8794	143.98	DRYQELRKLVER	A5D8V6	A5D8V6	VPS37C	Vacuolar protein sorting-associated protein 37C
NaN	NaN	NaN	23.31769	23.64647	22.47875	NaN	NaN	NaN	NaN	NaN	NaN	NaN	NaN	NaN	11	1243.7037	95.401	DRYVAIARALP	P46092	P46092	CCR10	C-C chemokine receptor type 10
22.32276	NaN	22.2032	21.27253	25.31828	25.46485	25.44818	24.1928	24.51683	26.44271	25.31136	25.97069	24.82104	25.3672	25.32241	12	1314.7408	169.93	DRYVAIARALPA	P46092	P46092	CCR10	C-C chemokine receptor type 10
NaN	NaN	NaN	22.22932	25.854	25.09253	24.25198	23.57115	23.62489	24.67777	25.06093	25.38407	24.5535	24.72156	24.52874	13	1371.7623	162.26	DRYVAIARALPAG	P46092	P46092	CCR10	C-C chemokine receptor type 10
NaN	NaN	NaN	26.6432	26.3667	25.60696	25.8727	25.09644	24.85614	26.9447	26.5231	26.93775	25.06357	25.56857	25.60761	14	1468.815	174.98	DRYVAIARALPAGP	P46092	P46092	CCR10	C-C chemokine receptor type 10
22.79309	23.44872	23.38416	26.01916	25.75768	25.08079	25.95764	24.90857	24.85795	27.19235	26.73104	27.28842	26.19295	26.55318	26.576	15	1624.9162	183	DRYVAIARALPAGPR	P46092	P46092	CCR10	C-C chemokine receptor type 10
NaN	NaN	NaN	25.6915	25.55529	23.6782	24.12218	23.65753	23.51424	NaN	NaN	NaN	23.3152	24.20613	24.17699	16	1721.9689	157.58	DRYVAIARALPAGPRP	P46092	P46092	CCR10	C-C chemokine receptor type 10
21.85163	NaN	NaN	26.76167	26.64609	25.51223	25.60037	23.76182	24.04818	26.64774	26.35829	26.67533	25.08221	25.70409	25.64458	17	1809.001	170.89	DRYVAIARALPAGPRPS	P46092	P46092	CCR10	C-C chemokine receptor type 10
NaN	NaN	NaN	25.01644	24.72114	23.43733	NaN	NaN	NaN	NaN	NaN	NaN	NaN	23.64196	23.28531	20	2064.1229	121.63	DRYVAIARALPAGPRPSTPG	P46092	P46092	CCR10	C-C chemokine receptor type 10
NaN	NaN	NaN	24.67357	24.51292	23.56523	NaN	NaN	NaN	NaN	NaN	NaN	NaN	NaN	NaN	22	2515.2337	54.834	DSDEKPLKGSLRSLNRDMQPTE	O00533-2;O00533	O00533-2	CHL1	Neural cell adhesion molecule L1-like protein;Processed neural cell adhesion molecule L1-like protein
23.42124	23.08234	23.13458	23.60998	23.79749	22.27668	25.0029	24.74119	24.37026	NaN	24.69811	24.21734	24.06464	24.1823	23.59206	16	1713.8574	148.18	DSDVEVYRAVTPLGPP	P01920	P01920	HLA-DQB1	HLA class II histocompatibility antigen, DQ beta 1 chain
NaN	24.82677	25.13199	26.94358	26.84529	24.75954	26.89354	26.7366	26.33804	27.04656	27.19178	27.15006	NaN	NaN	NaN	17	1828.8843	155.66	DSDVEVYRAVTPLGPPD	P01920	P01920	HLA-DQB1	HLA class II histocompatibility antigen, DQ beta 1 chain
22.22093	21.82738	21.91148	23.951	24.11196	22.76529	24.58136	24.26184	23.53493	24.25904	24.19528	24.02361	24.40724	24.02191	23.61762	18	1899.9214	175.74	DSDVEVYRAVTPLGPPDA	P01920	P01920	HLA-DQB1	HLA class II histocompatibility antigen, DQ beta 1 chain
NaN	NaN	NaN	NaN	NaN	NaN	22.54078	22.29645	21.72422	NaN	NaN	NaN	NaN	NaN	22.3496	19	2028.964	82.543	DSDVEVYRAVTPLGPPDAE	P01920	P01920	HLA-DQB1	HLA class II histocompatibility antigen, DQ beta 1 chain
NaN	NaN	NaN	NaN	NaN	21.99193	NaN	NaN	NaN	NaN	NaN	NaN	NaN	NaN	NaN	17	1817.8908	75.143	DSDVGEFRAVTELGRPA	P04440	P04440	HLA-DPB1	HLA class II histocompatibility antigen, DP beta 1 chain
NaN	NaN	NaN	NaN	25.28334	24.81812	24.61622	23.91342	22.68701	24.93517	24.48702	24.42534	NaN	24.51015	25.16465	17	1861.8806	130.39	DSDVGEFRAVTELGRPD	P01912;P20039;P01911;Q5Y7A7	P20039	HLA-DRB1	HLA class II histocompatibility antigen, DRB1-3 chain;HLA class II histocompatibility antigen, DRB1-11 beta chain;HLA class II histocompatibility antigen, DRB1-15 beta chain;HLA class II histocompatibility antigen, DRB1-13 beta chain
NaN	NaN	NaN	23.5297	24.76871	23.99817	NaN	NaN	NaN	NaN	NaN	NaN	23.86693	24.51941	23.8446	18	1990.9232	137.45	DSDVGEFRAVTELGRPDE	P20039	P20039	HLA-DRB1	HLA class II histocompatibility antigen, DRB1-11 beta chain
NaN	NaN	NaN	25.61428	25.75784	21.76935	NaN	NaN	NaN	23.19191	23.05867	23.10724	NaN	NaN	NaN	15	1766.8913	62.298	DSDYYNMLLKKLAPP	P63010-3;P63010;P63010-2	P63010-3	AP2B1	AP-2 complex subunit beta
NaN	NaN	NaN	23.65622	24.47834	NaN	NaN	NaN	NaN	NaN	NaN	NaN	NaN	NaN	NaN	16	1957.9316	85.362	DSEKDMNFLKRYAGRE	Q07108	Q07108	CD69	Early activation antigen CD69
NaN	22.98755	22.4802	28.22844	27.71214	26.31495	24.96838	24.62589	24.78382	26.86997	26.63423	26.78069	25.71138	25.8334	26.31337	17	2086.9742	190.82	DSEKDMNFLKRYAGREE	Q07108	Q07108	CD69	Early activation antigen CD69
NaN	NaN	NaN	28.55175	28.43849	25.85362	NaN	NaN	NaN	NaN	NaN	NaN	26.44457	26.80181	27.28806	18	2224.0331	116.29	DSEKDMNFLKRYAGREEH	Q07108	Q07108	CD69	Early activation antigen CD69
NaN	NaN	NaN	27.01776	26.96576	24.64433	NaN	NaN	NaN	25.44025	25.5576	25.12483	23.44493	23.03362	23.30633	19	2410.1124	104.89	DSEKDMNFLKRYAGREEHW	Q07108	Q07108	CD69	Early activation antigen CD69
NaN	NaN	NaN	23.94994	24.85053	22.95223	23.06664	23.26471	22.64959	25.68233	24.61296	25.63248	22.94131	23.76678	22.80839	17	1889.8643	235.21	DSESQWLENGAEEGIVK	Q5W0Z9-3;Q5W0Z9	Q5W0Z9-3	ZDHHC20	Probable palmitoyltransferase ZDHHC20
NaN	NaN	NaN	24.92189	25.56924	22.04203	NaN	NaN	NaN	25.31413	24.99843	25.38634	NaN	NaN	NaN	14	1498.749	86.114	DSFKAFAKALGVMD	P26572	P26572	MGAT1	Alpha-1,3-mannosyl-glycoprotein 2-beta-N-acetylglucosaminyltransferase
NaN	NaN	NaN	26.61063	27.20937	25.39169	22.66986	23.71356	22.95688	26.79439	26.25627	26.57456	24.86863	25.73851	25.28001	15	1613.7759	101.32	DSFKAFAKALGVMDD	P26572	P26572	MGAT1	Alpha-1,3-mannosyl-glycoprotein 2-beta-N-acetylglucosaminyltransferase
NaN	NaN	NaN	23.42483	23.42995	22.18235	NaN	NaN	NaN	NaN	NaN	NaN	NaN	NaN	NaN	13	1581.8403	56.951	DSFKLQTKEFQVL	P15907	P15907	ST6GAL1	Beta-galactoside alpha-2,6-sialyltransferase 1
NaN	NaN	NaN	26.43406	26.8375	26.25128	25.29383	NaN	25.7077	26.21505	26.10324	26.5665	25.25663	25.67438	25.70838	14	1709.9352	178.23	DSFKLQTKEFQVLK	P15907	P15907	ST6GAL1	Beta-galactoside alpha-2,6-sialyltransferase 1
NaN	NaN	NaN	26.5533	27.16768	24.88441	NaN	NaN	NaN	NaN	NaN	NaN	NaN	NaN	NaN	17	1967.0728	152.89	DSFKLQTKEFQVLKSLG	P15907	P15907	ST6GAL1	Beta-galactoside alpha-2,6-sialyltransferase 1
NaN	NaN	NaN	NaN	NaN	22.97278	NaN	NaN	NaN	NaN	NaN	NaN	NaN	NaN	NaN	14	1559.8096	47.915	DSFTPFRKAQIGPP	P17181-2;P17181-4;P17181-3;P17181	P17181-2	IFNAR1	Interferon alpha/beta receptor 1
NaN	NaN	NaN	26.06326	26.44405	24.49057	NaN	NaN	NaN	25.18048	NaN	25.17752	24.53089	24.84465	24.62416	23	2609.3786	140.97	DSGASRDDDLLLPYPRARARLPR	Q9UK23-3;Q9UK23-2;Q9UK23	Q9UK23-3	NAGPA	N-acetylglucosamine-1-phosphodiester alpha-N-acetylglucosaminidase
NaN	NaN	24.03565	NaN	NaN	NaN	NaN	NaN	NaN	NaN	NaN	NaN	NaN	NaN	NaN	15	1545.6947	121.8	DSGDGVTHTVPIYEG	P63261;P60709;Q6S8J3;A5A3E0	P63261	ACTG1;ACTB;POTEE;POTEF	Actin, cytoplasmic 2;Actin, cytoplasmic 2, N-terminally processed;Actin, cytoplasmic 1;Actin, cytoplasmic 1, N-terminally processed;POTE ankyrin domain family member E;POTE ankyrin domain family member F
NaN	NaN	NaN	NaN	NaN	21.45543	NaN	NaN	NaN	NaN	NaN	NaN	22.85259	23.4353	NaN	13	1398.8082	93.667	DSGELVAIKKVLQ	P49841;P49841-2	P49841	GSK3B	Glycogen synthase kinase-3 beta
21.68355	22.09533	NaN	25.9225	26.19421	22.76674	24.01308	23.5491	24.43993	26.65171	26.43032	26.3249	25.45757	26.38354	26.51546	17	1945.0997	143.67	DSGELVAIKKVLQDKRF	P49841;P49841-2	P49841	GSK3B	Glycogen synthase kinase-3 beta
NaN	NaN	NaN	24.75807	24.83957	NaN	NaN	NaN	NaN	NaN	NaN	NaN	23.34935	23.64647	23.48444	18	2073.1946	99.569	DSGELVAIKKVLQDKRFK	P49841;P49841-2	P49841	GSK3B	Glycogen synthase kinase-3 beta
NaN	NaN	NaN	NaN	NaN	NaN	NaN	NaN	NaN	NaN	NaN	NaN	NaN	26.92196	28.03328	18	2005.9745	38.261	DSGFTPQPTLLTQFAQQQ	Q8NEM7-3	Q8NEM7-3
NaN	NaN	NaN	23.98242	24.59719	23.59446	NaN	NaN	NaN	25.2446	25.328	25.11985	22.67452	23.735	23.48161	21	2390.0914	100.28	DSGNPDPVSYYVIEYKSKSQD	Q13332-6;Q13332-3;Q13332-4;Q13332-2;Q13332;Q13332-7;Q13332-5	Q13332-6	PTPRS	Receptor-type tyrosine-protein phosphatase S
NaN	NaN	NaN	NaN	NaN	NaN	NaN	NaN	NaN	NaN	21.57427	21.61984	NaN	NaN	NaN	18	2089.0997	67.605	DSGQPVDWFVVYKLPALR	O00115;O00115-2	O00115	DNASE2	Deoxyribonuclease-2-alpha
NaN	NaN	NaN	25.63284	25.13085	23.42111	23.70893	24.23564	23.45149	25.19423	25.1102	25.38199	23.51208	24.58932	24.27668	15	1711.7326	82.171	DSGYRPNLSPEEAYD	P28062-2;P28062	P28062-2	PSMB8	Proteasome subunit beta type-8
NaN	NaN	22.63602	NaN	NaN	NaN	NaN	NaN	NaN	NaN	NaN	NaN	NaN	NaN	NaN	11	1334.6592	123.75	DSHAKRHHGYK	P15516	P15516	HTN3	Histatin-3;Histatin-3;His3-(20-44)-peptide;His3-(20-43)-peptide;His3-(20-32)-peptide;His3-(20-31)-peptide;His3-(20-30)-peptide;His3-(24-32)-peptide;His3-(24-31)-peptide;His3-(24-30)-peptide;His3-(25-32)-peptide;His3-(25-30)-peptide;His3-(26-32)-peptide;His3-(26-31)-peptide;His3-(26-30)-peptide;His3-(31-51)-peptide;His3-(31-44)-peptide;His3-(31-43)-peptide;His3-(32-44)-peptide;His3-(32-43)-peptide…
NaN	NaN	NaN	NaN	NaN	23.94976	24.09128	NaN	23.70377	NaN	NaN	25.19539	NaN	24.6413	24.16928	16	1747.8893	87.566	DSHHFVPLVTLKDSGP	P21580	P21580	TNFAIP3	Tumor necrosis factor alpha-induced protein 3;A20p50;A20p37
27.70451	26.94235	26.86915	29.8121	29.77082	28.48401	29.52975	28.41151	28.52683	29.64813	29.6197	29.5135	28.69029	29.17684	28.41082	17	1876.9319	232.13	DSHHFVPLVTLKDSGPE	P21580	P21580	TNFAIP3	Tumor necrosis factor alpha-induced protein 3;A20p50;A20p37
NaN	NaN	NaN	NaN	NaN	NaN	22.9134	NaN	22.47454	NaN	NaN	NaN	22.90846	24.71518	25.04256	18	1990.016	83.37	DSHHFVPLVTLKDSGPEI	P21580	P21580	TNFAIP3	Tumor necrosis factor alpha-induced protein 3;A20p50;A20p37
NaN	NaN	NaN	25.85664	26.65731	24.85105	25.8797	NaN	24.56244	25.45598	25.35306	25.99453	NaN	22.96358	24.31015	19	2146.1171	145.91	DSHHFVPLVTLKDSGPEIR	P21580	P21580	TNFAIP3	Tumor necrosis factor alpha-induced protein 3;A20p50;A20p37
NaN	NaN	NaN	NaN	NaN	NaN	NaN	NaN	NaN	23.46576	24.30445	23.63023	22.64726	24.56622	NaN	16	1811.8989	81.632	DSHNFVIRCNLAPVVE	Q92187	Q92187	ST8SIA4	CMP-N-acetylneuraminate-poly-alpha-2,8-sialyltransferase
NaN	NaN	NaN	NaN	NaN	NaN	23.19936	23.11203	NaN	NaN	NaN	NaN	NaN	NaN	NaN	19	2191.0447	48.372	DSIQWFHNGNLIPTHTQPS	P31995-4;P31995-3;P31995-2;P31994-5;P31994-2;P31994-3;P31994-4;P31994;P12318-2;P12318;P31995	P31995-4	FCGR2C;FCGR2B;FCGR2A	Low affinity immunoglobulin gamma Fc region receptor II-c;Low affinity immunoglobulin gamma Fc region receptor II-b;Low affinity immunoglobulin gamma Fc region receptor II-a
NaN	NaN	NaN	22.68423	24.29705	22.78865	NaN	NaN	NaN	NaN	NaN	NaN	NaN	NaN	NaN	15	1752.9523	81.656	DSLRYVNKILNSKFG	Q3T906	Q3T906	GNPTAB	N-acetylglucosamine-1-phosphotransferase subunits alpha/beta;N-acetylglucosamine-1-phosphotransferase subunit alpha;N-acetylglucosamine-1-phosphotransferase subunit beta
NaN	NaN	NaN	23.89523	24.1114	22.6227	NaN	NaN	NaN	NaN	NaN	NaN	23.97631	23.37703	23.33511	15	1536.6904	91.657	DSPSKSGSEAQTTKD	O43493-2;O43493-5;O43493-3;O43493;O43493-6;O43493-4	O43493-2	TGOLN2	Trans-Golgi network integral membrane protein 2
NaN	NaN	NaN	25.36429	25.48751	NaN	NaN	NaN	NaN	NaN	NaN	NaN	NaN	NaN	NaN	18	1846.8545	83.891	DSPSKSGSEAQTTKDVPN	O43493-2;O43493-5;O43493-3;O43493;O43493-6;O43493-4	O43493-2	TGOLN2	Trans-Golgi network integral membrane protein 2
NaN	NaN	23.59787	NaN	NaN	NaN	NaN	NaN	NaN	NaN	NaN	NaN	NaN	NaN	NaN	11	1187.5418	70.056	DSRGNPTVEVD	P06733;P13929-3;P09104-2;P13929;P09104;P13929-2	P06733	ENO1;ENO3;ENO2	Alpha-enolase;Beta-enolase;Gamma-enolase
26.81812	26.6803	26.20258	30.26081	30.72688	29.33023	29.36893	29.07758	28.81589	29.82334	29.83156	30.15134	28.63183	28.54907	28.68999	17	2117.1494	186.94	DSRKSKYFESKFKGRVR	P09326;P09326-2	P09326	CD48	CD48 antigen
NaN	NaN	NaN	25.83053	25.75185	23.36626	NaN	NaN	NaN	NaN	NaN	NaN	23.12741	23.59923	23.17662	19	2345.2604	111.62	DSRKSKYFESKFKGRVRLD	P09326;P09326-2	P09326	CD48	CD48 antigen
23.08461	NaN	NaN	27.97219	27.68291	26.16921	25.70158	25.43033	25.12546	26.80144	26.32009	26.85258	26.83629	26.58061	26.5311	21	2570.3718	132.14	DSRKSKYFESKFKGRVRLDPQ	P09326;P09326-2	P09326	CD48	CD48 antigen
NaN	NaN	NaN	25.66804	25.71209	23.92588	NaN	NaN	NaN	NaN	NaN	NaN	NaN	NaN	NaN	22	2657.4038	72.771	DSRKSKYFESKFKGRVRLDPQS	P09326;P09326-2	P09326	CD48	CD48 antigen
NaN	NaN	NaN	26.43403	26.32463	24.50525	NaN	NaN	NaN	NaN	NaN	NaN	24.80917	25.09905	24.85662	23	2714.4252	123.43	DSRKSKYFESKFKGRVRLDPQSG	P09326;P09326-2	P09326	CD48	CD48 antigen
NaN	NaN	NaN	NaN	23.78407	22.95844	NaN	NaN	NaN	NaN	NaN	NaN	23.16685	23.75715	23.11807	24	2785.4624	54.728	DSRKSKYFESKFKGRVRLDPQSGA	P09326;P09326-2	P09326	CD48	CD48 antigen
NaN	NaN	NaN	25.57407	25.50385	23.93247	NaN	NaN	NaN	NaN	NaN	NaN	24.21319	24.94878	23.9566	25	2898.5464	54.235	DSRKSKYFESKFKGRVRLDPQSGAL	P09326;P09326-2	P09326	CD48	CD48 antigen
24.00847	23.29039	23.71701	27.58656	27.92031	25.20423	25.50151	NaN	24.84149	26.90598	27.29237	26.80858	26.66112	27.08375	NaN	14	1581.7212	143.22	DSRSFFWNVAPGAE	Q92542-2;Q92542	Q92542-2	NCSTN	Nicastrin
25.97375	24.69912	NaN	27.82845	28.40491	25.4195	25.11692	27.76199	26.92558	28.87029	28.59801	28.77046	28.28696	29.25687	28.97495	15	1668.7532	122.86	DSRSFFWNVAPGAES	Q92542-2;Q92542	Q92542-2	NCSTN	Nicastrin
24.00496	22.42098	23.65053	27.23818	27.67277	24.47933	25.60854	25.4895	24.89486	26.62826	26.66126	26.91034	26.73312	27.47545	26.81152	16	1739.7903	138	DSRSFFWNVAPGAESA	Q92542-2;Q92542	Q92542-2	NCSTN	Nicastrin
NaN	NaN	NaN	25.88157	26.09678	NaN	21.23497	22.39218	NaN	23.67702	23.88334	24.10526	24.76436	25.62945	NaN	17	1838.8588	100.07	DSRSFFWNVAPGAESAV	Q92542-2;Q92542	Q92542-2	NCSTN	Nicastrin
NaN	NaN	NaN	NaN	NaN	NaN	21.93049	NaN	NaN	NaN	NaN	NaN	NaN	NaN	NaN	10	1016.4927	70.268	DSSFLGGVVH	O43557-2;O43557	O43557-2	TNFSF14	Tumor necrosis factor ligand superfamily member 14;Tumor necrosis factor ligand superfamily member 14, membrane form;Tumor necrosis factor ligand superfamily member 14, soluble form
NaN	NaN	NaN	NaN	NaN	NaN	NaN	NaN	NaN	NaN	NaN	NaN	NaN	24.10957	22.97987	15	1602.8002	69.716	DSSTFTLNVALNHKG	O60568	O60568	PLOD3	Procollagen-lysine,2-oxoglutarate 5-dioxygenase 3
NaN	NaN	NaN	24.56028	24.56244	24.18722	NaN	NaN	NaN	NaN	NaN	NaN	NaN	NaN	NaN	20	2147.1739	96.131	DSTGHVGFIFKNGKITSIVK	O00560-2;O00560;O00560-3	O00560-2	SDCBP	Syntenin-1
NaN	NaN	NaN	NaN	NaN	NaN	NaN	NaN	NaN	22.81486	22.98841	23.01468	NaN	NaN	NaN	14	1676.837	87.001	DSVFEGLERLRELD	Q86YC3	Q86YC3	NRROS	Negative regulator of reactive oxygen species
NaN	NaN	NaN	24.40028	24.22891	19.56253	NaN	NaN	NaN	NaN	NaN	NaN	NaN	NaN	NaN	16	1917.9796	89.911	DSVFEGLERLRELDLQ	Q86YC3	Q86YC3	NRROS	Negative regulator of reactive oxygen species
NaN	NaN	NaN	21.94066	23.59582	19.42202	NaN	NaN	NaN	25.47095	26.0328	25.87263	NaN	NaN	NaN	13	1504.8072	81.017	DSVFRCLPKSIQI	Q9BXR5	Q9BXR5	TLR10	Toll-like receptor 10
NaN	NaN	NaN	NaN	23.83161	NaN	NaN	NaN	NaN	21.58513	22.86225	22.71087	NaN	NaN	NaN	14	1617.8912	55.196	DSVFRCLPKSIQIL	Q9BXR5	Q9BXR5	TLR10	Toll-like receptor 10
NaN	NaN	NaN	NaN	NaN	NaN	NaN	NaN	NaN	21.76648	22.36432	22.54823	NaN	NaN	NaN	15	1732.9182	47.301	DSVFRCLPKSIQILD	Q9BXR5	Q9BXR5	TLR10	Toll-like receptor 10
NaN	NaN	NaN	25.18109	25.23973	23.55309	NaN	NaN	NaN	NaN	NaN	NaN	NaN	NaN	NaN	17	2082.0469	61.641	DSVSFFRTSKKMYPHRP	Q8IWU5-2;Q8IWU5	Q8IWU5-2	SULF2	Extracellular sulfatase Sulf-2
NaN	NaN	NaN	NaN	NaN	24.70224	NaN	NaN	NaN	NaN	NaN	NaN	23.41957	24.55409	23.24907	18	1995.9439	83.106	DSWEHIHFIGKIQGSDAG	P49961;P49961-2;P49961-6;P49961-4;P49961-5	P49961	ENTPD1	Ectonucleoside triphosphate diphosphohydrolase 1
NaN	NaN	NaN	20.97799	24.44373	NaN	NaN	NaN	NaN	NaN	NaN	NaN	NaN	NaN	NaN	11	1330.6704	75.387	DSWEPLMRKLG	O14763-2;O14763	O14763-2	TNFRSF10B	Tumor necrosis factor receptor superfamily member 10B
NaN	NaN	NaN	26.31731	26.32064	25.01886	NaN	24.53172	24.74453	25.62335	25.47011	25.50303	23.19559	23.34001	23.64284	12	1485.71	216.12	DSYDTIKKFQQN	Q8IZK6;Q8IZK6-2	Q8IZK6	MCOLN2	Mucolipin-2
NaN	NaN	NaN	26.14392	25.86632	24.81176	24.80474	24.52259	24.06981	24.67681	24.38133	24.69891	23.27056	25.41364	25.02263	13	1542.7314	295	DSYDTIKKFQQNG	Q8IZK6;Q8IZK6-2	Q8IZK6	MCOLN2	Mucolipin-2
NaN	NaN	NaN	23.97194	24.31596	21.40182	NaN	NaN	NaN	NaN	NaN	NaN	NaN	NaN	NaN	16	2028.9541	56.339	DSYGQQWTYEQRKIVE	P05023-3;P05023-4;P05023	P05023-3	ATP1A1	Sodium/potassium-transporting ATPase subunit alpha-1
NaN	NaN	NaN	22.91446	23.59298	20.93431	NaN	NaN	NaN	NaN	NaN	NaN	NaN	NaN	NaN	15	1711.8669	80.632	DSYLDEGFLLDKKIG	P78371-2;P78371	P78371-2	CCT2	T-complex protein 1 subunit beta
NaN	23.96948	23.66492	NaN	NaN	NaN	NaN	NaN	NaN	NaN	NaN	NaN	NaN	NaN	NaN	9	935.39847	76.035	DTAAGPYQN	Q9H2E6;Q9H2E6-2	Q9H2E6	SEMA6A	Semaphorin-6A
NaN	NaN	NaN	26.70041	26.12941	24.86074	NaN	NaN	NaN	25.46778	24.89754	25.58838	NaN	24.73609	24.63101	21	2470.2677	169.39	DTAAQITQRKWEAAREAEQLR	P04222;P30488;P30487;P30462;P30490;P30498;P18464;P30493	P30493	HLA-C;HLA-B	HLA class I histocompatibility antigen, Cw-3 alpha chain;HLA class I histocompatibility antigen, B-50 alpha chain;HLA class I histocompatibility antigen, B-49 alpha chain;HLA class I histocompatibility antigen, B-14 alpha chain;HLA class I histocompatibility antigen, B-52 alpha chain;HLA class I histocompatibility antigen, B-78 alpha chain;HLA class I histocompatibility antigen, B-51 alpha chain;…
NaN	NaN	NaN	26.7326	26.02608	NaN	NaN	NaN	NaN	24.97491	25.4582	25.836	NaN	NaN	NaN	21	2543.2629	127.49	DTAAQITQRKWEAAREAEQWR	P30464;P30484;P30508;Q29963	P30464	HLA-B;HLA-C	HLA class I histocompatibility antigen, B-15 alpha chain;HLA class I histocompatibility antigen, B-46 alpha chain;HLA class I histocompatibility antigen, Cw-12 alpha chain;HLA class I histocompatibility antigen, Cw-6 alpha chain
NaN	NaN	NaN	24.79991	24.94557	22.85464	NaN	NaN	NaN	NaN	NaN	NaN	NaN	NaN	NaN	22	2614.3	86.539	DTAAQITQRKWEAAREAEQWRA	P30464;P30484;P30508;Q29963	P30464	HLA-B;HLA-C	HLA class I histocompatibility antigen, B-15 alpha chain;HLA class I histocompatibility antigen, B-46 alpha chain;HLA class I histocompatibility antigen, Cw-12 alpha chain;HLA class I histocompatibility antigen, Cw-6 alpha chain
NaN	NaN	NaN	24.34449	25.34577	23.58555	NaN	NaN	NaN	NaN	NaN	NaN	NaN	NaN	NaN	23	2777.3634	129.02	DTAAQITQRKWEAAREAEQWRAY	P30464;P30484;P30508;Q29963	P30464	HLA-B;HLA-C	HLA class I histocompatibility antigen, B-15 alpha chain;HLA class I histocompatibility antigen, B-46 alpha chain;HLA class I histocompatibility antigen, Cw-12 alpha chain;HLA class I histocompatibility antigen, Cw-6 alpha chain
NaN	NaN	NaN	26.30248	26.1931	NaN	25.39306	25.18173	24.98055	NaN	NaN	NaN	24.55145	25.42358	25.01116	18	2132.0511	89.866	DTAGQERFRAVTRSYYRG	P61106	P61106	RAB14	Ras-related protein Rab-14
NaN	NaN	NaN	24.22773	24.42406	22.86041	NaN	NaN	NaN	NaN	NaN	NaN	NaN	NaN	NaN	21	2331.1468	60.034	DTAGQERFRAVTRSYYRGAAG	P61106	P61106	RAB14	Ras-related protein Rab-14
NaN	NaN	NaN	25.75786	25.06887	23.71303	NaN	NaN	NaN	NaN	NaN	NaN	NaN	NaN	NaN	18	2148.0461	64.565	DTAGQERFRSVTRSYYRG	P20338;P61018;P61018-2	P20338	RAB4A;RAB4B	Ras-related protein Rab-4A;Ras-related protein Rab-4B
NaN	NaN	NaN	24.61835	25.0161	NaN	NaN	NaN	NaN	NaN	NaN	NaN	NaN	NaN	NaN	21	2347.1418	53.059	DTAGQERFRSVTRSYYRGAAG	P20338;P61018;P61018-2	P20338	RAB4A;RAB4B	Ras-related protein Rab-4A;Ras-related protein Rab-4B
NaN	NaN	NaN	NaN	NaN	NaN	NaN	NaN	NaN	25.41645	25.03234	26.27177	NaN	NaN	NaN	9	935.39445	60.799	DTAGQRSSD	Q86VZ4	Q86VZ4	LRP11	Low-density lipoprotein receptor-related protein 11
NaN	NaN	NaN	NaN	NaN	NaN	NaN	NaN	NaN	NaN	NaN	NaN	23.91379	23.91415	23.76517	9	935.36546	57.96	DTAQAMENG	Q6MZZ7-2;Q6MZZ7	Q6MZZ7-2	CAPN13	Calpain-13
NaN	23.20095	NaN	NaN	NaN	NaN	25.77814	25.17862	25.12459	NaN	NaN	NaN	24.6212	24.98889	24.56657	18	1899.9915	82.707	DTAVSRPGRGEPRFISVG	Q29963;Q29865;P10321	Q29963	HLA-C	HLA class I histocompatibility antigen, Cw-6 alpha chain;HLA class I histocompatibility antigen, Cw-18 alpha chain;HLA class I histocompatibility antigen, Cw-7 alpha chain
22.14389	21.36062	21.94899	NaN	NaN	NaN	23.23181	22.74022	22.31213	NaN	NaN	NaN	NaN	NaN	NaN	15	1532.6995	108.15	DTDLFVGGVPEDQAA	O00468-6;O00468-3;O00468-5;O00468-4;O00468-7;O00468;O00468-2	O00468-6	AGRN	Agrin;Agrin N-terminal 110 kDa subunit;Agrin C-terminal 110 kDa subunit;Agrin C-terminal 90 kDa fragment;Agrin C-terminal 22 kDa fragment
NaN	NaN	NaN	NaN	NaN	NaN	NaN	NaN	NaN	NaN	NaN	NaN	22.71923	24.22971	22.78201	15	1713.9414	97.904	DTFSHLSRLEGLVLK	Q9NR96-2;Q9NR96-5;Q9NR96;Q9NR96-3;Q9NR96-4	Q9NR96-2	TLR9	Toll-like receptor 9
NaN	NaN	NaN	24.6429	25.34367	23.49436	23.98746	23.9038	21.59823	23.97307	23.89541	24.12818	NaN	NaN	NaN	13	1574.8066	112.51	DTGKYKSIPHHHR	O43286	O43286	B4GALT5	Beta-1,4-galactosyltransferase 5
NaN	NaN	NaN	26.80292	27.01414	26.00299	NaN	NaN	NaN	26.61583	26.58348	26.48079	25.45271	25.14126	25.28549	14	1631.8281	139.89	DTGKYKSIPHHHRG	O43286	O43286	B4GALT5	Beta-1,4-galactosyltransferase 5
NaN	NaN	NaN	26.17055	26.03168	24.08788	22.89791	23.62667	NaN	24.23074	24.53564	24.95908	23.68752	23.31091	23.49436	15	1760.8707	96.247	DTGKYKSIPHHHRGE	O43286	O43286	B4GALT5	Beta-1,4-galactosyltransferase 5
NaN	NaN	NaN	25.90493	25.74396	24.44853	25.4914	24.48904	NaN	NaN	NaN	NaN	23.26642	23.62299	24.24677	18	1953.1524	98.227	DTGKYVGLVRVLAKHGKL	P42704	P42704	LRPPRC	Leucine-rich PPR motif-containing protein, mitochondrial
23.04141	22.63562	24.03179	NaN	NaN	NaN	NaN	NaN	NaN	NaN	NaN	NaN	24.45983	25.68284	24.42297	18	1827.8024	176.29	DTHSSTFDAGAGIALNDH	P04406;P04406-2	P04406	GAPDH	Glyceraldehyde-3-phosphate dehydrogenase
NaN	NaN	NaN	24.43759	24.40328	22.77533	NaN	NaN	NaN	NaN	NaN	NaN	NaN	NaN	NaN	13	1584.8624	67.879	DTIEYLKRHNALL	Q8IY95-2;Q8IY95	Q8IY95-2	TMEM192	Transmembrane protein 192
NaN	NaN	NaN	25.64017	25.36276	23.90995	NaN	NaN	NaN	26.58864	26.20753	26.02035	NaN	23.17046	23.5316	15	1819.0455	130.66	DTIYQILLKKKSEIQ	Q14258	Q14258	TRIM25	E3 ubiquitin/ISG15 ligase TRIM25
NaN	NaN	NaN	NaN	NaN	NaN	NaN	NaN	NaN	23.88995	24.8321	23.884	NaN	NaN	NaN	16	1920.0932	61.127	DTIYQILLKKKSEIQT	Q14258	Q14258	TRIM25	E3 ubiquitin/ISG15 ligase TRIM25
NaN	NaN	NaN	25.44259	25.20176	24.63594	NaN	NaN	NaN	NaN	NaN	NaN	NaN	NaN	NaN	12	1456.7562	97.456	DTIYYETRKIVG	Q92626	Q92626	PXDN	Peroxidasin homolog
24.60789	24.43173	NaN	27.97339	27.78774	26.72065	26.27053	25.53214	26.03593	27.834	27.73247	27.90833	26.0147	26.61583	26.41506	14	1656.8359	186.46	DTIYYETRKIVGAE	Q92626	Q92626	PXDN	Peroxidasin homolog
NaN	NaN	NaN	27.27177	27.01127	22.09735	NaN	NaN	NaN	NaN	NaN	NaN	23.67422	25.93391	23.37438	15	1769.92	158.25	DTIYYETRKIVGAEI	Q92626	Q92626	PXDN	Peroxidasin homolog
NaN	NaN	NaN	25.66947	25.86797	23.96243	NaN	NaN	NaN	25.08217	25.77984	24.62048	24.27113	25.16672	25.03967	16	1897.9785	142.85	DTIYYETRKIVGAEIQ	Q92626	Q92626	PXDN	Peroxidasin homolog
NaN	26.03234	24.92402	25.20378	24.95203	23.14877	27.88466	26.59078	26.76762	29.00536	28.53066	28.64911	27.34807	27.79613	27.67196	15	1778.8951	196.33	DTKEFVREIKHSSFG	P19021-2;P19021-4;P19021-3;P19021-6;P19021;P19021-5	P19021-2	PAM	Peptidyl-glycine alpha-amidating monooxygenase;Peptidylglycine alpha-hydroxylating monooxygenase;Peptidyl-alpha-hydroxyglycine alpha-amidating lyase
23.64174	23.79709	23.74037	26.39441	26.28988	25.43129	27.0559	26.18459	26.10919	27.9481	27.87473	27.75449	23.99817	26.11617	24.77138	16	1934.9963	176.49	DTKEFVREIKHSSFGR	P19021-2;P19021-4;P19021-3;P19021-6;P19021;P19021-5	P19021-2	PAM	Peptidyl-glycine alpha-amidating monooxygenase;Peptidylglycine alpha-hydroxylating monooxygenase;Peptidyl-alpha-hydroxyglycine alpha-amidating lyase
24.6184	25.24967	24.42156	29.38138	29.46679	28.32014	27.79334	27.60286	27.62129	28.50945	28.12775	28.33048	27.93422	28.09678	27.85958	17	2049.0392	193.64	DTKEFVREIKHSSFGRN	P19021-2;P19021-4;P19021-3;P19021-6;P19021;P19021-5	P19021-2	PAM	Peptidyl-glycine alpha-amidating monooxygenase;Peptidylglycine alpha-hydroxylating monooxygenase;Peptidyl-alpha-hydroxyglycine alpha-amidating lyase
NaN	NaN	NaN	26.04847	26.03057	24.62545	24.61779	NaN	24.22258	25.97719	25.35195	25.81477	NaN	NaN	NaN	18	2148.1076	88.992	DTKEFVREIKHSSFGRNV	P19021-2;P19021-4;P19021-3;P19021-6;P19021;P19021-5	P19021-2	PAM	Peptidyl-glycine alpha-amidating monooxygenase;Peptidylglycine alpha-hydroxylating monooxygenase;Peptidyl-alpha-hydroxyglycine alpha-amidating lyase
NaN	NaN	NaN	24.86854	24.24053	23.53647	NaN	NaN	NaN	NaN	NaN	NaN	23.51171	23.6435	23.6548	15	1747.8893	102.63	DTKNYFKDLPKAHTA	P48449-3;P48449	P48449-3	LSS	Lanosterol synthase
NaN	NaN	NaN	25.39924	25.37547	24.21282	24.06612	23.29936	23.68656	NaN	NaN	NaN	23.91998	24.99455	NaN	16	1894.9577	67.648	DTKNYFKDLPKAHTAF	P48449-3;P48449	P48449-3	LSS	Lanosterol synthase
23.10494	NaN	NaN	27.89706	27.18262	26.30083	26.05115	24.84072	25.12266	NaN	26.77367	NaN	24.05142	24.52856	24.77846	17	2024.0003	110.6	DTKNYFKDLPKAHTAFE	P48449-3;P48449	P48449-3	LSS	Lanosterol synthase
NaN	NaN	NaN	NaN	25.23451	22.66288	NaN	NaN	NaN	NaN	NaN	NaN	NaN	NaN	NaN	18	2081.0218	47.754	DTKNYFKDLPKAHTAFEG	P48449-3;P48449	P48449-3	LSS	Lanosterol synthase
26.09384	26.20367	26.06515	NaN	NaN	NaN	NaN	NaN	NaN	NaN	NaN	NaN	NaN	NaN	NaN	14	1567.7076	65.157	DTLGTCVIFEENVE	Q969F1	Q969F1	GTF3C6	General transcription factor 3C polypeptide 6
NaN	NaN	NaN	25.73283	25.83125	24.27227	24.53878	23.25407	23.89273	NaN	NaN	NaN	24.89379	25.57914	25.70461	13	1388.8239	97.69	DTLLATLKKTGKT	O00244	O00244	ATOX1	Copper transport protein ATOX1
NaN	NaN	NaN	21.75038	25.21037	24.11744	NaN	NaN	NaN	24.02648	24.0978	24.88479	23.14015	23.35178	24.2501	14	1487.8923	101.62	DTLLATLKKTGKTV	O00244	O00244	ATOX1	Copper transport protein ATOX1
NaN	NaN	NaN	25.23272	25.79154	23.58233	23.25275	23.84422	23.6221	26.20702	25.90594	26.09949	NaN	25.45563	24.18631	15	1920.0118	110.97	DTLQRWFFLPRRASQ	Q8WVQ1-3;Q8WVQ1	Q8WVQ1-3	CANT1	Soluble calcium-activated nucleotidase 1
NaN	NaN	NaN	26.56417	26.90942	24.73288	NaN	NaN	24.34496	27.44577	26.13383	26.11575	25.10013	25.18018	25.3666	16	2049.0544	87.148	DTLQRWFFLPRRASQE	Q8WVQ1-3;Q8WVQ1	Q8WVQ1-3	CANT1	Soluble calcium-activated nucleotidase 1
NaN	NaN	NaN	25.1922	27.00528	25.13493	NaN	NaN	NaN	26.60371	NaN	26.22104	22.6335	23.74929	24.11259	17	2205.1556	159.19	DTLQRWFFLPRRASQER	Q8WVQ1-3;Q8WVQ1	Q8WVQ1-3	CANT1	Soluble calcium-activated nucleotidase 1
NaN	NaN	NaN	24.04852	24.50803	22.81683	NaN	NaN	NaN	NaN	NaN	NaN	NaN	NaN	NaN	18	2368.2189	74.147	DTLQRWFFLPRRASQERY	Q8WVQ1-3;Q8WVQ1	Q8WVQ1-3	CANT1	Soluble calcium-activated nucleotidase 1
NaN	NaN	NaN	24.98346	26.09949	24.41777	NaN	NaN	NaN	26.23043	25.9447	25.89361	24.62416	24.94391	24.8348	19	2455.2509	115.26	DTLQRWFFLPRRASQERYS	Q8WVQ1-3;Q8WVQ1	Q8WVQ1-3	CANT1	Soluble calcium-activated nucleotidase 1
NaN	NaN	NaN	22.43321	22.6277	NaN	NaN	NaN	NaN	NaN	NaN	NaN	NaN	NaN	NaN	19	2325.1178	58.672	DTLVRYFANEPFADFHRVE	Q92673	Q92673	SORL1	Sortilin-related receptor
NaN	NaN	30.19543	NaN	NaN	NaN	NaN	NaN	NaN	NaN	NaN	NaN	NaN	NaN	NaN	8	903.42977	201.3	DTNADKQL	P06702	P06702	S100A9	Protein S100-A9
NaN	NaN	29.14424	NaN	NaN	NaN	NaN	NaN	NaN	NaN	NaN	NaN	NaN	NaN	22.154	9	990.4618	228.37	DTNADKQLS	P06702	P06702	S100A9	Protein S100-A9
NaN	NaN	25.43828	NaN	NaN	NaN	NaN	NaN	NaN	NaN	NaN	NaN	NaN	NaN	NaN	11	1266.5728	187.55	DTNADKQLSFE	P06702	P06702	S100A9	Protein S100-A9
NaN	NaN	27.6121	NaN	NaN	NaN	NaN	NaN	NaN	NaN	NaN	NaN	NaN	NaN	NaN	12	1395.6154	203.02	DTNADKQLSFEE	P06702	P06702	S100A9	Protein S100-A9
NaN	NaN	29.8431	NaN	NaN	NaN	NaN	NaN	NaN	NaN	NaN	NaN	NaN	NaN	NaN	13	1542.6838	175.33	DTNADKQLSFEEF	P06702	P06702	S100A9	Protein S100-A9
NaN	NaN	24.47933	NaN	NaN	NaN	NaN	NaN	NaN	NaN	NaN	NaN	NaN	NaN	NaN	11	1159.4993	82.75	DTNSSKSTSSF	Q08380	Q08380	LGALS3BP	Galectin-3-binding protein
25.6095	25.57167	25.38096	29.07058	29.09612	28.07918	28.07076	27.20779	27.08467	28.48608	28.29189	28.48347	28.183	28.0924	28.23393	13	1490.843	90.412	DTPLHIAIRGRSR	Q9ULH0-2;Q9ULH0-4;Q9ULH0;Q9ULH0-3	Q9ULH0-2	KIDINS220	Kinase D-interacting substrate of 220 kDa
26.55326	26.24051	NaN	30.4073	30.23911	28.78591	28.99986	28.46898	27.79569	29.95172	29.79846	29.80024	29.17474	29.23432	29.10522	14	1618.938	84.468	DTPLHIAIRGRSRK	Q9ULH0-2;Q9ULH0-4;Q9ULH0;Q9ULH0-3	Q9ULH0-2	KIDINS220	Kinase D-interacting substrate of 220 kDa
22.93761	23.41506	23.03256	26.72573	26.43355	25.73536	25.55497	24.50978	24.5131	26.301	25.7745	26.37433	25.6198	25.97943	27.77272	15	1732.022	67.115	DTPLHIAIRGRSRKL	Q9ULH0-2;Q9ULH0-4;Q9ULH0;Q9ULH0-3	Q9ULH0-2	KIDINS220	Kinase D-interacting substrate of 220 kDa
NaN	NaN	NaN	NaN	NaN	26.70583	NaN	NaN	NaN	NaN	NaN	NaN	NaN	NaN	NaN	15	1710.7962	149	DTQFVRFDSDAASPR	P04222;P01889;P30462;P30464;P30484;P30685;P30491;P10319;P18465;P30490;P30498;P18464;P30493;Q29940;P30495;P30508;P30504;Q29963;Q29865;P10321;Q95365;Q29836;P30475;Q29960-2;Q29960	P30464	HLA-C;HLA-B	HLA class I histocompatibility antigen, Cw-3 alpha chain;HLA class I histocompatibility antigen, B-7 alpha chain;HLA class I histocompatibility antigen, B-14 alpha chain;HLA class I histocompatibility antigen, B-15 alpha chain;HLA class I histocompatibility antigen, B-46 alpha chain;HLA class I histocompatibility antigen, B-35 alpha chain;HLA class I histocompatibility antigen, B-53 alpha chain;H…
NaN	NaN	NaN	23.84153	24.54416	22.61914	NaN	NaN	NaN	NaN	NaN	NaN	NaN	NaN	NaN	17	1968.8813	144.68	DTQFVRFDSDAASPREE	P01889;P30462;P30493;Q29940;P30495;Q95365;Q29836;P30475	P30493	HLA-B	HLA class I histocompatibility antigen, B-7 alpha chain;HLA class I histocompatibility antigen, B-14 alpha chain;HLA class I histocompatibility antigen, B-55 alpha chain;HLA class I histocompatibility antigen, B-59 alpha chain;HLA class I histocompatibility antigen, B-56 alpha chain;HLA class I histocompatibility antigen, B-38 alpha chain;HLA class I histocompatibility antigen, B-67 alpha chain;H…
NaN	NaN	NaN	23.44443	25.78337	23.54144	NaN	NaN	NaN	NaN	NaN	NaN	NaN	NaN	NaN	18	2065.9341	157.85	DTQFVRFDSDAASPREEP	P01889;P30462;P30493;Q29940;P30495;Q95365;Q29836;P30475	P30493	HLA-B	HLA class I histocompatibility antigen, B-7 alpha chain;HLA class I histocompatibility antigen, B-14 alpha chain;HLA class I histocompatibility antigen, B-55 alpha chain;HLA class I histocompatibility antigen, B-59 alpha chain;HLA class I histocompatibility antigen, B-56 alpha chain;HLA class I histocompatibility antigen, B-38 alpha chain;HLA class I histocompatibility antigen, B-67 alpha chain;H…
NaN	NaN	NaN	26.69432	26.62492	24.07969	NaN	NaN	NaN	NaN	NaN	NaN	NaN	NaN	NaN	19	2222.0352	137.89	DTQFVRFDSDAASPREEPR	P01889;P30462;P30493;Q29940;P30495;Q95365;Q29836;P30475	P30493	HLA-B	HLA class I histocompatibility antigen, B-7 alpha chain;HLA class I histocompatibility antigen, B-14 alpha chain;HLA class I histocompatibility antigen, B-55 alpha chain;HLA class I histocompatibility antigen, B-59 alpha chain;HLA class I histocompatibility antigen, B-56 alpha chain;HLA class I histocompatibility antigen, B-38 alpha chain;HLA class I histocompatibility antigen, B-67 alpha chain;H…
NaN	NaN	NaN	28.66614	28.75414	26.92059	NaN	NaN	NaN	NaN	NaN	NaN	NaN	NaN	NaN	15	1741.802	265.77	DTQFVRFDSDAASQR	P01892;P01891;P30457;P30456;P30450;P18462;P30453;P10316;P05534;P30447;P13746;P13746-2	P01892	HLA-A	HLA class I histocompatibility antigen, A-2 alpha chain;HLA class I histocompatibility antigen, A-68 alpha chain;HLA class I histocompatibility antigen, A-66 alpha chain;HLA class I histocompatibility antigen, A-43 alpha chain;HLA class I histocompatibility antigen, A-26 alpha chain;HLA class I histocompatibility antigen, A-25 alpha chain;HLA class I histocompatibility antigen, A-34 alpha chain;H…
NaN	NaN	NaN	25.67533	26.8695	25.27316	NaN	NaN	NaN	NaN	NaN	NaN	NaN	NaN	NaN	16	1872.8425	133.32	DTQFVRFDSDAASQRM	P01892;P01891;P30457;P30456;P30450;P18462;P30453;P10316;P05534;P30447;P13746;P13746-2	P01892	HLA-A	HLA class I histocompatibility antigen, A-2 alpha chain;HLA class I histocompatibility antigen, A-68 alpha chain;HLA class I histocompatibility antigen, A-66 alpha chain;HLA class I histocompatibility antigen, A-43 alpha chain;HLA class I histocompatibility antigen, A-26 alpha chain;HLA class I histocompatibility antigen, A-25 alpha chain;HLA class I histocompatibility antigen, A-34 alpha chain;H…
[truncated: 9,989 more rows]
