# Supplementary material for: High-throughput and Sensitive Immunopeptidomics Platform Reveals Profound Interferonγ-Mediated Remodeling of the Human Leukocyte Antigen (HLA) Ligandome
Source: Mol Cell Proteomics. 2017 Dec 14;17(3):533–48. doi: 10.1074/mcp.TIR117.000383 (PMC5836376; doi:10.1074/mcp.TIR117.000383)
Supplement: Supplemental Data [file supp_TIR117.000383_132937_2_supp_37777_p0vb9k.txt]

Intensity HLAIIp_JY_090517_3_R1	Intensity HLAIIp_JY_160517_1_R1	Intensity HLAIIp_JY_210417_2_R1	Intensity HLAIp_JY_090517_3_R1	Intensity HLAIp_JY_160517_1_R1	Intensity HLAIp_JY_210417_2_R1	Length	Mass	Score	Sequence	Proteins	Leading razor protein	Gene names	Protein names
21.44273	NaN	22.22367	NaN	NaN	NaN	20	2115.0444	79.511	AAAAEIDEEPVSKAKQSRSE	Q13765;E9PAV3-2;E9PAV3	Q13765	NACA	Nascent polypeptide-associated complex subunit alpha;Nascent polypeptide-associated complex subunit alpha, muscle-specific form
23.55567	23.41158	22.35523	NaN	NaN	NaN	14	1531.7777	153.75	AAAIQTMSLDAERR	O75326-2;O75326	O75326-2	SEMA7A	Semaphorin-7A
NaN	22.93939	22.70261	NaN	NaN	NaN	23	2538.9967	80.303	AAAKDTHEDHDTSTENTDESNHD	P43487-2;P43487	P43487-2	RANBP1	Ran-specific GTPase-activating protein
24.25616	24.54799	24.15923	NaN	NaN	NaN	16	1672.9737	65.374	AAALHALPGLRRLDLS	Q86YC3	Q86YC3	NRROS	Negative regulator of reactive oxygen species
NaN	NaN	NaN	23.07015	24.11132	23.34503	9	727.38645	120.9	AAAPASGAL	P06576	P06576	ATP5B	ATP synthase subunit beta, mitochondrial
22.49855	22.98179	23.00582	NaN	NaN	NaN	13	1559.7845	109.84	AADFEIGHFLRER	P55209-2;P55209;P55209-3	P55209-2	NAP1L1	Nucleosome assembly protein 1-like 1
25.48554	25.08091	23.43466	NaN	NaN	NaN	16	1544.8158	69.01	AADGSPGLKSVLSTSR	Q92540-2;Q92540;Q92540-5;Q92540-4	Q92540-2	SMG7	Protein SMG7
26.32473	26.08968	26.49088	NaN	NaN	NaN	15	1653.8839	76.759	AADKFKEINNAHAIL	Q9H3Z4-2;Q9H3Z4	Q9H3Z4-2	DNAJC5	DnaJ homolog subfamily C member 5
24.52265	26.33147	25.81468	NaN	NaN	NaN	14	1586.7511	79.81	AADMAAQTTKHKWE	P01892	P01892	HLA-A	HLA class I histocompatibility antigen, A-2 alpha chain
27.52073	27.62003	27.60315	NaN	NaN	NaN	15	1657.7882	127.17	AADMAAQTTKHKWEA	P01892	P01892	HLA-A	HLA class I histocompatibility antigen, A-2 alpha chain
24.886	25.37262	25.06964	NaN	NaN	NaN	16	1728.8254	50.305	AADMAAQTTKHKWEAA	P01892	P01892	HLA-A	HLA class I histocompatibility antigen, A-2 alpha chain
24.28164	24.15946	23.6156	NaN	NaN	NaN	16	1778.8145	65.395	AAELRSEDYELLCPNG	P08582	P08582	MFI2	Melanotransferrin
23.56221	22.33189	24.09192	NaN	NaN	NaN	13	1399.8511	101.89	AAIATIKTKRSIQ	P68363-2;P68363	P68363-2	TUBA1B	Tubulin alpha-1B chain
22.56218	22.6377	23.30925	NaN	NaN	NaN	14	1331.6569	136.5	AAIISAEGDSKAAE	P35232	P35232	PHB	Prohibitin
24.88558	24.23768	24.29964	NaN	NaN	NaN	15	1444.7409	95.401	AAIISAEGDSKAAEL	P35232	P35232	PHB	Prohibitin
24.96816	24.96869	24.70893	NaN	NaN	NaN	14	1462.7456	102.95	AAIVGYKDSPSVWA	P07737;CON__P02584	P07737	PFN1	Profilin-1
23.28235	22.42714	22.21789	NaN	NaN	NaN	14	1391.7773	85.744	AALNILALSPPAQN	P04062-4;P04062-2;P04062	P04062-4	GBA	Glucosylceramidase
22.23801	22.76642	NaN	NaN	NaN	NaN	16	1919.049	78.69	AALQLRRGTKYQRFPD	Q658P3-3;Q658P3;Q658P3-2;Q658P3-4	Q658P3-3	STEAP3	Metalloreductase STEAP3
NaN	NaN	NaN	24.52313	24.58049	24.00667	10	1115.6087	121.09	AANPNRFITL	Q9Y4A5-2;Q9Y4A5	Q9Y4A5-2	TRRAP	Transformation/transcription domain-associated protein
NaN	NaN	NaN	27.62958	27.31691	27.34824	11	1176.5735	150.81	AANSERSQTTL	Q8N4T4-3;Q8N4T4-2;Q8N4T4-4;Q8N4T4	Q8N4T4-3	ARHGEF39	Rho guanine nucleotide exchange factor 39
22.09584	21.71318	22.07166	NaN	NaN	NaN	15	1636.8281	74.769	AAPDITGHKRSENKN	Q9Y639-3;Q9Y639-1;Q9Y639-5;Q9Y639;Q9Y639-4	Q9Y639-3	NPTN	Neuroplastin
22.76955	23.61448	NaN	NaN	NaN	NaN	17	1822.8922	55.755	AAPDITGHKRSENKNEG	Q9Y639-3;Q9Y639-1;Q9Y639-5;Q9Y639;Q9Y639-4	Q9Y639-3	NPTN	Neuroplastin
NaN	NaN	NaN	24.09611	23.74222	23.23863	9	723.39154	133.45	AAPGAPAAV	Q8N726	Q8N726	CDKN2A	Tumor suppressor ARF
21.84426	20.28546	20.61009	NaN	NaN	NaN	12	1305.8496	78.488	AAPKQKIVKPVK	P83731	P83731	RPL24	60S ribosomal protein L24
24.21601	24.06948	24.66563	NaN	NaN	NaN	15	1560.8485	73.386	AAPQLRSIRGQPGPN	P15391;P15391-2	P15391	CD19	B-lymphocyte antigen CD19
26.27762	26.55117	25.89807	NaN	NaN	NaN	17	2006.985	90.731	AAQFVTRHPINEYYIAD	Q92673	Q92673	SORL1	Sortilin-related receptor
22.38031	23.04896	NaN	NaN	NaN	NaN	13	1347.6266	94.409	AAQISEQKSNDAS	P13747	P13747	HLA-E	HLA class I histocompatibility antigen, alpha chain E
26.1611	26.43092	26.52909	21.97348	22.44397	21.81296	14	1476.6692	177.57	AAQISEQKSNDASE	P13747	P13747	HLA-E	HLA class I histocompatibility antigen, alpha chain E
27.20992	27.65567	27.76059	22.60363	23.16742	22.65038	15	1547.7063	155.99	AAQISEQKSNDASEA	P13747	P13747	HLA-E	HLA class I histocompatibility antigen, alpha chain E
23.32855	23.15465	23.18444	NaN	NaN	NaN	16	1676.7489	100.93	AAQISEQKSNDASEAE	P13747	P13747	HLA-E	HLA class I histocompatibility antigen, alpha chain E
NaN	24.61975	24.50882	NaN	NaN	NaN	15	1727.9067	99.481	AAQITQRKWEAAREA	P30508;P30501;P30510;P30504;Q9TNN7;P01889;P30462;P30488;P30487	P01889	HLA-C;HLA-B	HLA class I histocompatibility antigen, Cw-12 alpha chain;HLA class I histocompatibility antigen, Cw-2 alpha chain;HLA class I histocompatibility antigen, Cw-14 alpha chain;HLA class I histocompatibility antigen, Cw-4 alpha chain;HLA class I histocompatibility antigen, Cw-5 alpha chain;HLA class I histocompatibility antigen, B-7 alpha chain;HLA class I histocompatibility antigen, B-14 alpha chain…
23.43059	23.8943	23.65862	NaN	NaN	NaN	16	1856.9493	92.977	AAQITQRKWEAAREAE	P30508;P30501;P30510;P30504;Q9TNN7;P01889;P30462;P30488;P30487	P01889	HLA-C;HLA-B	HLA class I histocompatibility antigen, Cw-12 alpha chain;HLA class I histocompatibility antigen, Cw-2 alpha chain;HLA class I histocompatibility antigen, Cw-14 alpha chain;HLA class I histocompatibility antigen, Cw-4 alpha chain;HLA class I histocompatibility antigen, Cw-5 alpha chain;HLA class I histocompatibility antigen, B-7 alpha chain;HLA class I histocompatibility antigen, B-14 alpha chain…
NaN	NaN	NaN	NaN	27.21586	NaN	9	770.43989	122.54	AARAAGAAI	Q9HBE1-4;Q9HBE1-2;Q9HBE1-3;Q9HBE1	Q9HBE1-4	PATZ1	POZ-, AT hook-, and zinc finger-containing protein 1
NaN	23.4706	NaN	NaN	NaN	NaN	15	1495.7995	70.977	AARAIVAIENPADVS	P08865	P08865	RPSA	40S ribosomal protein SA
NaN	NaN	NaN	23.61515	23.42458	23.6536	9	902.48214	136.11	AARAVTDSI	Q9Y490	Q9Y490	TLN1	Talin-1
NaN	NaN	NaN	24.84852	25.23345	23.93526	9	856.51305	116.88	AARAVTGVL	Q9UG63;Q9UG63-2	Q9UG63	ABCF2	ATP-binding cassette sub-family F member 2
23.20222	23.53136	22.8502	NaN	NaN	NaN	13	1371.6994	75.739	AARLDILDTAGQE	P62070-3;P62070;P62070-4	P62070-3	RRAS2	Ras-related protein R-Ras2
26.89908	27.15837	27.15509	NaN	NaN	NaN	14	1500.742	103.46	AARLDILDTAGQEE	P62070-3;P62070;P62070-4	P62070-3	RRAS2	Ras-related protein R-Ras2
25.77676	NaN	24.97264	NaN	NaN	NaN	16	1704.8319	71.176	AARLDILDTAGQEEFG	P62070-3;P62070;P62070-4	P62070-3	RRAS2	Ras-related protein R-Ras2
NaN	NaN	NaN	32.72377	32.52734	32.4852	9	886.48723	136.11	AARPATSTL	Q04637-3;Q04637;Q04637-8;Q04637-9;Q04637-6;Q04637-7;Q04637-5;Q04637-4	Q04637-3	EIF4G1	Eukaryotic translation initiation factor 4 gamma 1
26.18149	24.40503	24.17942	NaN	NaN	NaN	15	1675.8318	74.789	AASFLQDLIHRYGEG	Q15043-2;Q15043;Q15043-3	Q15043-2	SLC39A14	Zinc transporter ZIP14
29.42976	29.84639	29.56391	NaN	NaN	NaN	17	1563.7823	62.303	AASGLLLLGGGLLCCTC	P56747	P56747	CLDN6	Claudin-6
22.41664	NaN	24.37663	31.92266	31.65745	31.85229	11	1103.5935	154.04	AASKERSGVSL	P16403;P10412;P16402	P16403	HIST1H1C;HIST1H1E;HIST1H1D	Histone H1.2;Histone H1.4;Histone H1.3
25.17116	25.1731	24.88171	NaN	NaN	NaN	14	1359.7034	166.09	AASLLFVDNPVGTG	Q9HB40;Q9HB40-2	Q9HB40	SCPEP1	Retinoid-inducible serine carboxypeptidase
21.33647	21.26385	21.85308	NaN	NaN	NaN	9	1011.5098	110.87	AASPREEPR	P01889;Q29836;P30462;Q95365;P30475;Q29718;P30480;Q31610;P30486;P30460;Q31612	P01889	HLA-B	HLA class I histocompatibility antigen, B-7 alpha chain;HLA class I histocompatibility antigen, B-67 alpha chain;HLA class I histocompatibility antigen, B-14 alpha chain;HLA class I histocompatibility antigen, B-38 alpha chain;HLA class I histocompatibility antigen, B-39 alpha chain;HLA class I histocompatibility antigen, B-82 alpha chain;HLA class I histocompatibility antigen, B-42 alpha chain;H…
23.60467	NaN	22.14392	NaN	NaN	NaN	12	1370.6718	78.113	AASYIQSKFEDL	P04899-3;P04899-5;P04899-2;P04899;P04899-4;P04899-6	P04899-3	GNAI2	Guanine nucleotide-binding protein G(i) subunit alpha-2
27.73059	28.16883	28.10864	NaN	NaN	NaN	15	1768.9108	135.91	AASYIQSKFEDLNKR	P04899-3;P04899-5;P04899-2;P04899;P04899-4;P04899-6	P04899-3	GNAI2	Guanine nucleotide-binding protein G(i) subunit alpha-2
22.99752	23.4853	23.82687	NaN	NaN	NaN	17	1736.9897	72.819	AAVKTLNPKAEVARAQA	P40227-2;P40227	P40227-2	CCT6A	T-complex protein 1 subunit zeta
NaN	NaN	NaN	26.15526	26.42592	26.5786	9	884.54435	133.9	AAVRIGSVL	Q9Y5B0-4;Q9Y5B0	Q9Y5B0-4	CTDP1	RNA polymerase II subunit A C-terminal domain phosphatase
24.27021	24.32224	24.61588	NaN	NaN	NaN	14	1519.7301	136.5	AAVVRTMQNTSDLD	P14923	P14923	JUP	Junction plakoglobin
22.43326	22.85865	22.2511	NaN	NaN	NaN	15	1620.7777	103.91	AAVVRTMQNTSDLDT	P14923	P14923	JUP	Junction plakoglobin
23.97482	24.01725	24.01929	NaN	NaN	NaN	14	1504.7522	90.685	AAVVVPSGEEQRYT	P30508;P30501;P30510;Q29960-2;Q29960;P30504;P30505;Q9TNN7;P01889;Q29836;P30462;Q95365;P30475;Q29718;P30485;P30461;P30488;P30487;P30483;P30480;P30460;P30479;P13747;P30481;P17693	P01889	HLA-C;HLA-B;HLA-E;HLA-G	HLA class I histocompatibility antigen, Cw-12 alpha chain;HLA class I histocompatibility antigen, Cw-2 alpha chain;HLA class I histocompatibility antigen, Cw-14 alpha chain;HLA class I histocompatibility antigen, Cw-16 alpha chain;HLA class I histocompatibility antigen, Cw-4 alpha chain;HLA class I histocompatibility antigen, Cw-8 alpha chain;HLA class I histocompatibility antigen, Cw-5 alpha cha…
26.22727	26.29123	26.29423	NaN	NaN	NaN	14	1503.7682	90.685	AAVVVPSGQEQRYT	P01892;P10321;Q95604;Q31612	P01892	HLA-A;HLA-C;HLA-B	HLA class I histocompatibility antigen, A-2 alpha chain;HLA class I histocompatibility antigen, Cw-7 alpha chain;HLA class I histocompatibility antigen, Cw-17 alpha chain;HLA class I histocompatibility antigen, B-73 alpha chain
NaN	26.20058	NaN	NaN	NaN	NaN	16	1697.9101	75.479	AAWLTDARTLASPNIV	P61018;P61018-2	P61018	RAB4B	Ras-related protein Rab-4B
25.89911	26.26689	24.93917	NaN	NaN	NaN	16	1804.9068	84.507	AAYDIEVNTRRAQADL	O75955;O75955-2	O75955	FLOT1	Flotillin-1
NaN	NaN	NaN	23.54745	23.43771	22.59165	9	976.57057	145.34	AAYLRALSL	O15294-2;O15294-3;O15294	O15294-2	OGT	UDP-N-acetylglucosamine--peptide N-acetylglucosaminyltransferase 110 kDa subunit
22.81094	23.2594	23.44063	NaN	NaN	NaN	15	1812.9442	88.075	ADADLEERLKNLRRD	O43633	O43633	CHMP2A	Charged multivesicular body protein 2a
24.01274	24.57808	24.4084	NaN	NaN	NaN	16	1822.8018	80.738	ADAPMFVMGVNHEKYD	P04406;P04406-2	P04406	GAPDH	Glyceraldehyde-3-phosphate dehydrogenase
NaN	NaN	NaN	26.60738	26.77002	26.49465	9	943.57023	134.48	ADASLLKKV	Q9UBB4;Q9UBB4-2	Q9UBB4	ATXN10	Ataxin-10
26.13901	26.32036	24.89287	NaN	NaN	NaN	15	1570.7839	123.79	ADATLSQITNNIDPV	P62873-2;P62873	P62873-2	GNB1	Guanine nucleotide-binding protein G(I)/G(S)/G(T) subunit beta-1
26.5796	26.18873	25.85172	NaN	NaN	NaN	16	1786.9465	115.12	ADDGKIVIFQSKPEIQ	Q9BXS4	Q9BXS4	TMEM59	Transmembrane protein 59
26.4786	26.85496	26.68552	NaN	NaN	NaN	20	2255.1586	88.755	ADDGKIVIFQSKPEIQYAPH	Q9BXS4	Q9BXS4	TMEM59	Transmembrane protein 59
29.53642	28.55731	27.31484	NaN	NaN	NaN	15	1634.7709	64.297	ADDITAMDTLVTELQ	Q6P3X3	Q6P3X3	TTC27	Tetratricopeptide repeat protein 27
23.19834	22.85472	23.37478	NaN	NaN	NaN	14	1419.7834	70.438	ADGIVSHLKKQAGP	P30101	P30101	PDIA3	Protein disulfide-isomerase A3
25.45413	25.80383	26.7743	NaN	NaN	NaN	15	1490.8205	169.23	ADGIVSHLKKQAGPA	P30101	P30101	PDIA3	Protein disulfide-isomerase A3
NaN	NaN	23.89254	NaN	NaN	NaN	16	1833.9836	54.281	ADILLETYKRKIADEG	P08575-2;P08575	P08575-2	PTPRC	Receptor-type tyrosine-protein phosphatase C
23.7964	22.38303	23.83007	NaN	NaN	NaN	13	1514.8127	94.673	ADKIQLINNMLDK	P00558;P00558-2	P00558	PGK1	Phosphoglycerate kinase 1
24.08042	23.99309	24.87713	NaN	NaN	NaN	19	2091.1034	71.742	ADKPDMGEIASFDKAKLKK	P63313	P63313	TMSB10	Thymosin beta-10
27.20032	27.72735	26.66601	NaN	NaN	NaN	21	2321.1937	75.868	ADKPDMGEIASFDKAKLKKTE	P63313	P63313	TMSB10	Thymosin beta-10
26.25352	26.67519	26.99442	NaN	NaN	NaN	22	2422.2414	98.3	ADKPDMGEIASFDKAKLKKTET	P63313	P63313	TMSB10	Thymosin beta-10
25.85698	25.16281	25.73928	NaN	NaN	NaN	23	2550.3	115.88	ADKPDMGEIASFDKAKLKKTETQ	P63313	P63313	TMSB10	Thymosin beta-10
23.58658	23.09241	24.33436	NaN	NaN	NaN	24	2679.3425	92.426	ADKPDMGEIASFDKAKLKKTETQE	P63313	P63313	TMSB10	Thymosin beta-10
22.13392	23.19759	22.60449	NaN	NaN	NaN	14	1622.79	100.11	ADLSSFKSQELNER	P06734	P06734	FCER2	Low affinity immunoglobulin epsilon Fc receptor;Low affinity immunoglobulin epsilon Fc receptor membrane-bound form;Low affinity immunoglobulin epsilon Fc receptor soluble form
23.2475	23.28814	23.2617	NaN	NaN	NaN	14	1586.7511	113.72	ADMAAQTTKHKWEA	P01892	P01892	HLA-A	HLA class I histocompatibility antigen, A-2 alpha chain
22.94272	21.2227	NaN	NaN	NaN	NaN	16	1787.8703	57.267	ADPPKTHVTHHPISDH	P01889;Q29836;P30462;Q95365;P30475;Q29718;P30485;P30461;P30488;P30487;P30483;P30480;Q31610;P30486;P30460;P30479;Q31612;P30481	P01889	HLA-B	HLA class I histocompatibility antigen, B-7 alpha chain;HLA class I histocompatibility antigen, B-67 alpha chain;HLA class I histocompatibility antigen, B-14 alpha chain;HLA class I histocompatibility antigen, B-38 alpha chain;HLA class I histocompatibility antigen, B-39 alpha chain;HLA class I histocompatibility antigen, B-82 alpha chain;HLA class I histocompatibility antigen, B-47 alpha chain;H…
25.48127	24.68228	26.78357	NaN	NaN	NaN	17	1916.9129	105.58	ADPPKTHVTHHPISDHE	P01889;Q29836;P30462;Q95365;P30475;Q29718;P30485;P30461;P30488;P30487;P30483;P30480;Q31610;P30486;P30460;P30479;Q31612;P30481	P01889	HLA-B	HLA class I histocompatibility antigen, B-7 alpha chain;HLA class I histocompatibility antigen, B-67 alpha chain;HLA class I histocompatibility antigen, B-14 alpha chain;HLA class I histocompatibility antigen, B-38 alpha chain;HLA class I histocompatibility antigen, B-39 alpha chain;HLA class I histocompatibility antigen, B-82 alpha chain;HLA class I histocompatibility antigen, B-47 alpha chain;H…
21.52569	20.97659	21.07156	NaN	NaN	NaN	15	1886.0711	74.769	ADREFIEARRRALKR	Q9Y5X2	Q9Y5X2	SNX8	Sorting nexin-8
NaN	22.58222	22.98435	NaN	NaN	NaN	16	1695.9533	62.813	ADRYVAIARALPAGPR	P46092	P46092	CCR10	C-C chemokine receptor type 10
21.91298	22.4267	22.23804	NaN	NaN	NaN	15	1631.7937	67.234	ADTKIQRMPSESAAQ	O43660-2;O43660	O43660-2	PLRG1	Pleiotropic regulator 1
NaN	22.74187	NaN	NaN	NaN	NaN	16	1919.8836	82.59	ADYEKHKVYACEVTHQ	P01834	P01834	IGKC	Ig kappa chain C region
NaN	28.49068	24.25451	NaN	NaN	NaN	17	1976.9051	89.261	ADYEKHKVYACEVTHQG	P01834	P01834	IGKC	Ig kappa chain C region
NaN	27.30704	22.88377	NaN	NaN	NaN	19	2177.0212	116.65	ADYEKHKVYACEVTHQGLS	P01834	P01834	IGKC	Ig kappa chain C region
NaN	25.54884	NaN	NaN	NaN	NaN	22	2460.1744	89.028	ADYEKHKVYACEVTHQGLSSPV	P01834	P01834	IGKC	Ig kappa chain C region
NaN	24.25587	NaN	NaN	NaN	NaN	23	2561.222	106.86	ADYEKHKVYACEVTHQGLSSPVT	P01834	P01834	IGKC	Ig kappa chain C region
21.43252	21.0047	21.69541	NaN	NaN	NaN	13	1412.7987	69.602	AEELDKVARLAAK	Q9UI42-2;Q9UI42	Q9UI42-2	CPA4	Carboxypeptidase A4
22.68744	22.20708	23.0255	NaN	NaN	NaN	14	1483.8358	63.76	AEELDKVARLAAKA	Q9UI42-2;Q9UI42	Q9UI42-2	CPA4	Carboxypeptidase A4
24.71874	24.09619	24.30041	NaN	NaN	NaN	15	1713.7668	157.22	AEEVFSHGKYMQSTT	Q92854-2;Q92854	Q92854-2	SEMA4D	Semaphorin-4D
23.62611	23.63345	23.33906	NaN	NaN	NaN	15	1849.9257	102.52	AEGMAYIERKNYIHR	P07948;P07948-2	P07948	LYN	Tyrosine-protein kinase Lyn
23.67185	23.42496	22.74552	NaN	NaN	NaN	14	1481.7779	93.258	AEGVIVGHWAPPIH	Q92673	Q92673	SORL1	Sortilin-related receptor
NaN	24.82958	25.3025	NaN	NaN	NaN	15	1582.8256	97.86	AEGVIVGHWAPPIHT	Q92673	Q92673	SORL1	Sortilin-related receptor
24.32958	24.47314	24.45507	NaN	NaN	NaN	16	1719.8845	107.93	AEGVIVGHWAPPIHTH	Q92673	Q92673	SORL1	Sortilin-related receptor
29.53692	29.5415	28.88399	NaN	NaN	NaN	17	1776.906	237.53	AEGVIVGHWAPPIHTHG	Q92673	Q92673	SORL1	Sortilin-related receptor
NaN	22.1174	21.57455	NaN	NaN	NaN	18	1889.9901	78.932	AEGVIVGHWAPPIHTHGL	Q92673	Q92673	SORL1	Sortilin-related receptor
22.42019	22.35885	22.1465	NaN	NaN	NaN	13	1562.9032	70.563	AEIEKFDKSKLKK	P62328;O14604	P62328	TMSB4X;TMSB4Y	Thymosin beta-4;Hematopoietic system regulatory peptide;Thymosin beta-4, Y-chromosomal
23.91762	22.1811	21.62051	NaN	NaN	NaN	14	1627.894	95.651	AEKLMKLQNQRGGR	P02794	P02794	FTH1	Ferritin heavy chain;Ferritin heavy chain, N-terminally processed
23.07277	22.92377	22.72017	NaN	NaN	NaN	15	1740.9781	107.65	AEKLMKLQNQRGGRI	P02794	P02794	FTH1	Ferritin heavy chain;Ferritin heavy chain, N-terminally processed
NaN	22.66086	23.10447	NaN	NaN	NaN	16	1603.8305	100.55	AEKSITILSTPEGTSA	O00425	O00425	IGF2BP3	Insulin-like growth factor 2 mRNA-binding protein 3
NaN	26.17347	25.41187	NaN	NaN	NaN	17	1909.9819	196.38	AEKTVLELMNPEAQLPQ	P46940	P46940	IQGAP1	Ras GTPase-activating-like protein IQGAP1
27.37791	26.92773	27.00035	NaN	NaN	NaN	14	1385.7151	141.88	AEKVANAESLNAIG	P02786	P02786	TFRC	Transferrin receptor protein 1;Transferrin receptor protein 1, serum form
25.19656	24.88367	25.1145	NaN	NaN	NaN	15	1484.7835	143.28	AEKVANAESLNAIGV	P02786	P02786	TFRC	Transferrin receptor protein 1;Transferrin receptor protein 1, serum form
26.47766	25.96724	24.72952	NaN	NaN	NaN	16	1597.8675	73.466	AEKVANAESLNAIGVL	P02786	P02786	TFRC	Transferrin receptor protein 1;Transferrin receptor protein 1, serum form
NaN	22.54868	NaN	NaN	NaN	NaN	13	1597.9152	134.08	AELLKKQEELNRK	O14828;O14828-2	O14828	SCAMP3	Secretory carrier-associated membrane protein 3
22.01913	21.93406	21.79023	NaN	NaN	NaN	14	1668.9523	86.467	AELLKKQEELNRKA	O14828;O14828-2	O14828	SCAMP3	Secretory carrier-associated membrane protein 3
26.44229	25.11878	26.54354	NaN	NaN	NaN	16	1927.0375	204.82	AELLKKQEELNRKAEE	O14828;O14828-2	O14828	SCAMP3	Secretory carrier-associated membrane protein 3
22.35421	22.63894	22.37933	NaN	NaN	NaN	13	1412.8463	66.004	AELLSAVKRSLAR	Q8NBN3-3;Q8NBN3	Q8NBN3-3	TMEM87A	Transmembrane protein 87A
23.36653	NaN	21.96198	22.60978	22.32009	21.38153	12	1353.7616	142.19	AEPAVQRTLLEK	P14209-3;P14209	P14209-3	CD99	CD99 antigen
22.90885	22.94817	23.69434	NaN	NaN	NaN	13	1568.8747	71.548	AEQLKNQIRDARK	P62873-2;P62873	P62873-2	GNB1	Guanine nucleotide-binding protein G(I)/G(S)/G(T) subunit beta-1
25.34103	24.9336	25.81044	NaN	NaN	NaN	14	1639.9118	115.8	AEQLKNQIRDARKA	P62873-2;P62873	P62873-2	GNB1	Guanine nucleotide-binding protein G(I)/G(S)/G(T) subunit beta-1
NaN	NaN	22.50145	NaN	NaN	NaN	12	1443.7318	73.632	AEQQRLKSQDLE	P06734	P06734	FCER2	Low affinity immunoglobulin epsilon Fc receptor;Low affinity immunoglobulin epsilon Fc receptor membrane-bound form;Low affinity immunoglobulin epsilon Fc receptor soluble form
27.27231	27.84158	26.48693	NaN	NaN	NaN	16	1943.9701	174.73	AEQQRLKSQDLELSWN	P06734	P06734	FCER2	Low affinity immunoglobulin epsilon Fc receptor;Low affinity immunoglobulin epsilon Fc receptor membrane-bound form;Low affinity immunoglobulin epsilon Fc receptor soluble form
25.62101	25.42329	NaN	NaN	NaN	NaN	18	2171.0971	107.57	AEQQRLKSQDLELSWNLN	P06734	P06734	FCER2	Low affinity immunoglobulin epsilon Fc receptor;Low affinity immunoglobulin epsilon Fc receptor membrane-bound form;Low affinity immunoglobulin epsilon Fc receptor soluble form
25.42159	25.09636	NaN	NaN	NaN	NaN	19	2228.1186	85.146	AEQQRLKSQDLELSWNLNG	P06734	P06734	FCER2	Low affinity immunoglobulin epsilon Fc receptor;Low affinity immunoglobulin epsilon Fc receptor membrane-bound form;Low affinity immunoglobulin epsilon Fc receptor soluble form
21.39947	NaN	NaN	NaN	NaN	NaN	14	1863.9776	66.533	AERKLEEQQRRHRE	Q02818	Q02818	NUCB1	Nucleobindin-1
27.18414	24.40769	26.11759	NaN	NaN	NaN	17	2226.1842	60.768	AERKLEEQQRRHREHPK	Q02818	Q02818	NUCB1	Nucleobindin-1
23.10939	22.61455	22.95904	NaN	NaN	NaN	15	1691.8744	77.068	AERQLLSFGNPRGTF	P06241-3;P06241-2;P06241	P06241-3	FYN	Tyrosine-protein kinase Fyn
24.06464	21.98767	NaN	NaN	NaN	NaN	16	1563.7781	158.05	AESAVASFVTQLAAAE	Q92542-2;Q92542	Q92542-2	NCSTN	Nicastrin
24.41216	23.24741	23.635	NaN	NaN	NaN	13	1646.958	66.004	AEVEQKKKRTFRK	P62841	P62841	RPS15	40S ribosomal protein S15
22.24499	NaN	22.67889	NaN	NaN	NaN	15	1895.0741	64.394	AEVEQKKKRTFRKFT	P62841	P62841	RPS15	40S ribosomal protein S15
23.71072	23.90931	24.2059	NaN	NaN	NaN	13	1368.7613	74.853	AEVLKVLGNPKSD	P60660-2;P60660;P14649	P60660-2	MYL6;MYL6B	Myosin light polypeptide 6;Myosin light chain 6B
25.50418	25.12222	26.01907	NaN	NaN	NaN	14	1497.8039	192.15	AEVLKVLGNPKSDE	P60660-2;P60660;P14649	P60660-2	MYL6;MYL6B	Myosin light polypeptide 6;Myosin light chain 6B
27.87549	27.68003	27.96235	NaN	NaN	NaN	15	1628.8444	215.53	AEVLKVLGNPKSDEM	P60660-2;P60660	P60660-2	MYL6	Myosin light polypeptide 6
24.56895	24.40613	25.45547	NaN	NaN	NaN	16	1742.8873	90.793	AEVLKVLGNPKSDEMN	P60660-2;P60660	P60660-2	MYL6	Myosin light polypeptide 6
23.68303	23.83961	24.0831	NaN	NaN	NaN	14	1526.8318	154.28	AEVLYSLAAAHARR	P49641-2;P49641-1;P49641	P49641-2	MAN2A2	Alpha-mannosidase 2x
23.92778	22.80998	23.06883	NaN	NaN	NaN	16	1670.8853	112.24	AEVLYSLAAAHARRSG	P49641-2;P49641-1;P49641	P49641-2	MAN2A2	Alpha-mannosidase 2x
NaN	23.79233	NaN	NaN	NaN	NaN	19	1976.9956	35.176	AEYVLIVHDPNALAGQNGP	Q8N3J6-4;Q8N3J6-2	Q8N3J6-4
23.29698	23.26055	22.25014	NaN	NaN	NaN	18	1874.0084	115.31	AFAKALGVMDDLKSGVPR	P26572	P26572	MGAT1	Alpha-1,3-mannosyl-glycoprotein 2-beta-N-acetylglucosaminyltransferase
23.45186	22.43906	NaN	NaN	NaN	NaN	15	1683.8832	106.11	AFLIRESETLKGSFS	P07948;P07948-2	P07948	LYN	Tyrosine-protein kinase Lyn
22.75499	22.94113	22.75075	NaN	NaN	NaN	13	1707.0645	74.76	AFRQVRLKHRKLR	O15554	O15554	KCNN4	Intermediate conductance calcium-activated potassium channel protein 4
23.78177	23.51629	23.32814	NaN	NaN	NaN	14	1587.7682	74.769	AFRVFDKDGNGYIS	P62158	P62158	CALM1	Calmodulin
26.1735	25.61712	23.40341	NaN	NaN	NaN	14	1428.6773	85.862	AGAEYVVESTGVFT	P04406;P04406-2	P04406	GAPDH	Glyceraldehyde-3-phosphate dehydrogenase
26.06462	24.11529	NaN	NaN	NaN	NaN	15	1529.725	96.143	AGAEYVVESTGVFTT	P04406;P04406-2	P04406	GAPDH	Glyceraldehyde-3-phosphate dehydrogenase
25.51075	26.74458	26.56039	NaN	NaN	NaN	15	1587.8733	140.78	AGDTIFNRAKLLNVG	P15291-2;P15291	P15291-2	B4GALT1	Beta-1,4-galactosyltransferase 1;Lactose synthase A protein;N-acetyllactosamine synthase;Beta-N-acetylglucosaminylglycopeptide beta-1,4-galactosyltransferase;Beta-N-acetylglucosaminyl-glycolipid beta-1,4-galactosyltransferase;Processed beta-1,4-galactosyltransferase 1
28.60067	28.88312	27.7179	NaN	NaN	NaN	17	1863.0003	160.56	AGDTIFNRAKLLNVGFQ	P15291-2;P15291	P15291-2	B4GALT1	Beta-1,4-galactosyltransferase 1;Lactose synthase A protein;N-acetyllactosamine synthase;Beta-N-acetylglucosaminylglycopeptide beta-1,4-galactosyltransferase;Beta-N-acetylglucosaminyl-glycolipid beta-1,4-galactosyltransferase;Processed beta-1,4-galactosyltransferase 1
25.73771	NaN	24.89795	NaN	NaN	NaN	18	1745.8737	81.565	AGFAGDDAPRAVFPSIVG	P60709;P63261;P68133;P68032;P63267;P62736;Q6S8J3;A5A3E0;P0CG39;P0CG38;P63267-2	P60709	ACTB;ACTG1;ACTA1;ACTC1;ACTG2;ACTA2;POTEE;POTEF;POTEJ;POTEI	Actin, cytoplasmic 1;Actin, cytoplasmic 1, N-terminally processed;Actin, cytoplasmic 2;Actin, cytoplasmic 2, N-terminally processed;Actin, alpha skeletal muscle;Actin, alpha cardiac muscle 1;Actin, gamma-enteric smooth muscle;Actin, aortic smooth muscle;POTE ankyrin domain family member E;POTE ankyrin domain family member F;POTE ankyrin domain family member J;POTE ankyrin domain family member I
26.00065	25.00988	NaN	NaN	NaN	NaN	15	1566.8042	114.4	AGFLINLIDSPGHVD	P13639	P13639	EEF2	Elongation factor 2
NaN	NaN	NaN	23.45438	24.04143	23.20516	9	756.37662	118.01	AGGAPSQGL	B2RXF0	B2RXF0	TMEM229A	Transmembrane protein 229A
NaN	22.51547	24.27753	NaN	NaN	NaN	15	1715.9069	101.3	AGGFLMKKELNYFAK	P00558;P00558-2	P00558	PGK1	Phosphoglycerate kinase 1
25.27611	25.09587	25.91061	NaN	NaN	NaN	16	1786.944	57.328	AGGFLMKKELNYFAKA	P00558;P00558-2	P00558	PGK1	Phosphoglycerate kinase 1
24.16561	22.20159	NaN	NaN	NaN	NaN	15	1542.8446	85.958	AGGIKSIFDPPVFPV	Q9UP95-3;Q9UP95-5;Q9UP95-2;Q9UP95-6;Q9UP95;Q9UP95-7;Q9UP95-4	Q9UP95-3	SLC12A4	Solute carrier family 12 member 4
22.75607	23.46014	23.62399	NaN	NaN	NaN	15	1481.795	85.457	AGGLRSHLKITDSAG	P49755	P49755	TMED10	Transmembrane emp24 domain-containing protein 10
NaN	NaN	22.12739	NaN	NaN	NaN	17	1771.0026	74.46	AGGVMTVLIKRNTTIPT	P11142;P11142-2	P11142	HSPA8	Heat shock cognate 71 kDa protein
26.85555	26.74368	26.61989	NaN	NaN	NaN	17	1822.9676	151.78	AGKELEVIDTPNILSPQ	Q6P9H5	Q6P9H5	GIMAP6	GTPase IMAP family member 6
26.25097	26.40397	26.10733	NaN	NaN	NaN	17	1886.0374	102.64	AGKILKDQDTLIQHGIH	Q9UHD9	Q9UHD9	UBQLN2	Ubiquilin-2
23.13168	23.49595	23.17077	NaN	NaN	NaN	15	1609.8424	106.52	AGKILKDQDTLSQHG	Q9UMX0-2;Q9UMX0;Q9UMX0-4	Q9UMX0-2	UBQLN1	Ubiquilin-1
27.44853	27.06856	27.57557	NaN	NaN	NaN	17	1859.9854	108.34	AGKILKDQDTLSQHGIH	Q9UMX0-2;Q9UMX0;Q9UMX0-4	Q9UMX0-2	UBQLN1	Ubiquilin-1
25.26266	25.51415	25.21456	NaN	NaN	NaN	14	1469.7726	162.26	AGKILVDVSNPTEQ	Q658P3-3;Q658P3;Q658P3-2;Q658P3-4	Q658P3-3	STEAP3	Metalloreductase STEAP3
25.08355	24.91205	24.3656	NaN	NaN	NaN	15	1598.8152	153.34	AGKILVDVSNPTEQE	Q658P3-3;Q658P3;Q658P3-2;Q658P3-4	Q658P3-3	STEAP3	Metalloreductase STEAP3
22.45563	23.05785	22.97829	NaN	NaN	NaN	16	1994.0639	137.68	AGKINYVFRHYIFNPR	Q9NYU2-2;Q9NYU2	Q9NYU2-2	UGGT1	UDP-glucose:glycoprotein glucosyltransferase 1
23.5297	23.63733	23.28926	NaN	NaN	NaN	15	1564.9301	82.069	AGLKILRVINEPTAA	P48723	P48723	HSPA13	Heat shock 70 kDa protein 13
27.01638	26.89839	24.23965	NaN	NaN	NaN	16	1635.9672	116.03	AGLKILRVINEPTAAA	P48723	P48723	HSPA13	Heat shock 70 kDa protein 13
NaN	NaN	22.50402	NaN	NaN	NaN	17	1767.0077	110.86	AGLKILRVINEPTAAAM	P48723	P48723	HSPA13	Heat shock 70 kDa protein 13
27.53993	26.98512	26.22896	NaN	NaN	NaN	12	1189.674	118.71	AGLLALSSMKSL	Q8IY22-3;Q8IY22-2;Q8IY22	Q8IY22-3	CMIP	C-Maf-inducing protein
26.7618	26.76812	26.33494	NaN	NaN	NaN	16	1621.9152	180.81	AGLNVLRIINEPTAAA	P11142;P11142-2;P34931;P0DMV9;P0DMV8;P0DMV8-2;P17066	P11142	HSPA8;HSPA1L;HSPA1B;HSPA1A;HSPA6	Heat shock cognate 71 kDa protein;Heat shock 70 kDa protein 1-like;Heat shock 70 kDa protein 1B;Heat shock 70 kDa protein 1A;Heat shock 70 kDa protein 6
NaN	26.23019	NaN	NaN	NaN	NaN	18	1806.0363	117.98	AGLNVLRIINEPTAAAIA	P11142;P11142-2;P34931;P0DMV9;P0DMV8;P0DMV8-2;P17066	P11142	HSPA8;HSPA1L;HSPA1B;HSPA1A;HSPA6	Heat shock cognate 71 kDa protein;Heat shock 70 kDa protein 1-like;Heat shock 70 kDa protein 1B;Heat shock 70 kDa protein 1A;Heat shock 70 kDa protein 6
25.28104	NaN	NaN	NaN	NaN	NaN	16	1717.8895	146.11	AGNKLAMQEFMILPVG	P06733;P06733-2;P13929-3;P13929;P09104-2;P09104	P06733	ENO1;ENO3;ENO2	Alpha-enolase;Beta-enolase;Gamma-enolase
25.17016	24.23184	25.81607	NaN	NaN	NaN	13	1386.7521	93.839	AGPIRAFVVPHSH	Q9Y2E5;Q9Y2E5-2	Q9Y2E5	MAN2B2	Epididymis-specific alpha-mannosidase
24.70229	24.02791	24.68089	NaN	NaN	NaN	15	1632.8195	46.746	AGPIRAFVVPHSHMD	Q9Y2E5;Q9Y2E5-2	Q9Y2E5	MAN2B2	Epididymis-specific alpha-mannosidase
NaN	NaN	NaN	NaN	NaN	27.7241	14	1155.5632	70.552	AGPSSRPSGGAAAA	A5PLN7-4;A5PLN7-3;A5PLN7	A5PLN7-4	FAM149A	Protein FAM149A
24.67589	25.20423	NaN	NaN	NaN	NaN	14	1469.7514	193.1	AGQLVFLATEGDHL	P50897;P50897-2	P50897	PPT1	Palmitoyl-protein thioesterase 1
24.04802	24.53748	23.77716	NaN	NaN	NaN	16	1866.0296	69.331	AGQRLRRLQDQLAARD	Q8NFZ5	Q8NFZ5	TNIP2	TNFAIP3-interacting protein 2
23.07922	23.09552	23.39676	NaN	NaN	NaN	17	1937.0667	117.4	AGQRLRRLQDQLAARDA	Q8NFZ5	Q8NFZ5	TNIP2	TNFAIP3-interacting protein 2
25.75172	24.96812	25.2947	NaN	NaN	NaN	23	2321.2452	130.83	AGRDLSRLPQLVGVSTPLQGGSN	P15291-2;P15291	P15291-2	B4GALT1	Beta-1,4-galactosyltransferase 1;Lactose synthase A protein;N-acetyllactosamine synthase;Beta-N-acetylglucosaminylglycopeptide beta-1,4-galactosyltransferase;Beta-N-acetylglucosaminyl-glycolipid beta-1,4-galactosyltransferase;Processed beta-1,4-galactosyltransferase 1
NaN	NaN	23.66958	NaN	NaN	NaN	23	2725.5392	64.589	AGRNKEEKTIIKKLFFFRSGKQT	Q969X0	Q969X0	RILPL2	RILP-like protein 2
24.25443	24.77097	24.75659	NaN	NaN	NaN	15	1540.8573	96.229	AGSLDISKSLIRNPA	Q5FWE3;Q5FWE3-2	Q5FWE3	PRRT3	Proline-rich transmembrane protein 3
23.64911	22.79501	24.18556	NaN	NaN	NaN	13	1491.8535	98.105	AGSVFRAHVKHRK	P62917	P62917	RPL8	60S ribosomal protein L8
25.19779	23.01258	25.31965	NaN	NaN	NaN	14	1548.875	105.65	AGSVFRAHVKHRKG	P62917	P62917	RPL8	60S ribosomal protein L8
22.35324	23.40886	22.28746	NaN	NaN	NaN	16	1690.9492	73.887	AGSVFRAHVKHRKGAA	P62917	P62917	RPL8	60S ribosomal protein L8
24.55988	24.49063	24.71806	NaN	NaN	NaN	15	1623.9169	102.28	AGTVRRQAVDVSPLR	P46782	P46782	RPS5	40S ribosomal protein S5;40S ribosomal protein S5, N-terminally processed
NaN	25.45372	22.70128	NaN	NaN	NaN	15	1690.8137	89.466	AGTYYCVKFRKGSPD	O00241-2;Q5TFQ8;O00241;P78324-4;P78324;P78324-2	O00241-2	SIRPB1;SIRPA	Signal-regulatory protein beta-1;Signal-regulatory protein beta-1 isoform 3;Tyrosine-protein phosphatase non-receptor type substrate 1
24.24227	23.14714	24.30807	NaN	NaN	NaN	17	1765.921	86.411	AGVSLKTLHPDLGTDKD	P00338-5;P00338-2;P00338;P00338-3;P00338-4	P00338-5	LDHA	L-lactate dehydrogenase A chain
27.44679	28.35052	22.40777	NaN	NaN	NaN	15	1784.9713	89.992	AGYIEDLKKFLKPYT	P54709;P54709-2	P54709	ATP1B3	Sodium/potassium-transporting ATPase subunit beta-3
24.93441	24.01937	24.34584	NaN	NaN	NaN	15	1706.9502	79.639	AHDEIIPMSIRKGKL	Q14165	Q14165	MLEC	Malectin
25.54224	24.48689	25.21267	NaN	NaN	NaN	16	1793.9822	64.52	AHDEIIPMSIRKGKLS	Q14165	Q14165	MLEC	Malectin
23.44481	23.23831	23.42496	NaN	NaN	NaN	16	1746.8537	162.94	AHGVSSYDTVISRDIQ	P01130-2;P01130-3;P01130-6;P01130-4;P01130-5;P01130	P01130-2	LDLR	Low-density lipoprotein receptor
NaN	22.8069	NaN	NaN	NaN	NaN	19	2327.3127	94.845	AHRFITEKAVFSRWAKKRP	Q9H4F1	Q9H4F1	ST6GALNAC4	Alpha-N-acetyl-neuraminyl-2,3-beta-galactosyl-1,3-N-acetyl-galactosaminide alpha-2,6-sialyltransferase
24.72573	23.86391	23.85719	NaN	NaN	NaN	15	1678.8679	71.506	AHSGKIKIYFDSDAK	Q8IZK6-2;Q8IZK6	Q8IZK6-2	MCOLN2	Mucolipin-2
25.26485	24.66471	NaN	NaN	NaN	NaN	17	1920.9945	72.583	AHSGKIKIYFDSDAKIE	Q8IZK6-2;Q8IZK6	Q8IZK6-2	MCOLN2	Mucolipin-2
24.2798	24.49668	22.45345	NaN	NaN	NaN	12	1376.7704	133.13	AIFLFVDKTVPQ	P60520	P60520	GABARAPL2	Gamma-aminobutyric acid receptor-associated protein-like 2
26.40002	26.64444	25.47503	NaN	NaN	NaN	14	1550.8344	139.86	AIFLFVDKTVPQSS	P60520	P60520	GABARAPL2	Gamma-aminobutyric acid receptor-associated protein-like 2
25.54898	25.66275	20.94749	NaN	NaN	NaN	15	1663.9185	153.11	AIFLFVDKTVPQSSL	P60520	P60520	GABARAPL2	Gamma-aminobutyric acid receptor-associated protein-like 2
29.27766	28.96832	28.76009	NaN	NaN	NaN	14	1592.8998	158.42	AIKELGDHVTNLRK	P02794	P02794	FTH1	Ferritin heavy chain;Ferritin heavy chain, N-terminally processed
27.13428	26.80218	26.4843	NaN	NaN	NaN	15	1723.9403	98.676	AIKELGDHVTNLRKM	P02794	P02794	FTH1	Ferritin heavy chain;Ferritin heavy chain, N-terminally processed
27.63706	27.25458	26.86538	NaN	NaN	NaN	16	1780.9618	131.24	AIKELGDHVTNLRKMG	P02794	P02794	FTH1	Ferritin heavy chain;Ferritin heavy chain, N-terminally processed
27.73092	27.8652	27.53408	NaN	NaN	NaN	18	1949.0517	105.9	AIKELGDHVTNLRKMGAP	P02794	P02794	FTH1	Ferritin heavy chain;Ferritin heavy chain, N-terminally processed
28.0725	27.46716	26.85043	NaN	NaN	NaN	19	2078.0943	150.29	AIKELGDHVTNLRKMGAPE	P02794	P02794	FTH1	Ferritin heavy chain;Ferritin heavy chain, N-terminally processed
24.1952	23.64262	24.06661	NaN	NaN	NaN	14	1641.9275	78.763	AILDIITSRSNRQR	P08133-2;P08133	P08133-2	ANXA6	Annexin A6
25.00252	25.0068	24.53623	NaN	NaN	NaN	16	1795.043	41.967	AILKAVKIIQGCFYTK	Q8IZT6-2;Q8IZT6	Q8IZT6-2	ASPM	Abnormal spindle-like microcephaly-associated protein
NaN	NaN	NaN	25.38106	25.51647	24.80233	9	1056.5928	116.73	AIQEQITRV	A5YKK6-2;A5YKK6	A5YKK6-2	CNOT1	CCR4-NOT transcription complex subunit 1
NaN	NaN	NaN	29.05274	27.88547	27.72175	9	931.49094	155.51	AIRNAMGSL	P55036	P55036	PSMD4	26S proteasome non-ATPase regulatory subunit 4
24.21919	23.99731	23.8102	NaN	NaN	NaN	14	1354.7932	109.44	AKALADVATVLGRA	Q92542-2;Q92542	Q92542-2	NCSTN	Nicastrin
26.20438	26.40458	21.89319	NaN	NaN	NaN	15	1467.8773	109.07	AKALADVATVLGRAL	Q92542-2;Q92542	Q92542-2	NCSTN	Nicastrin
24.62388	24.69307	24.38423	NaN	NaN	NaN	15	1499.8018	92.856	AKALGVMDDLKSGVP	P26572	P26572	MGAT1	Alpha-1,3-mannosyl-glycoprotein 2-beta-N-acetylglucosaminyltransferase
21.49751	22.81839	NaN	NaN	NaN	NaN	17	1976.0439	66.022	AKEQIENYKKQTRNGLG	Q9BYC5-2;Q9BYC5	Q9BYC5-2	FUT8	Alpha-(1,6)-fucosyltransferase
24.3505	24.29235	23.93966	NaN	NaN	NaN	13	1679.9002	81.92	AKEQLEIRHRNRM	Q06481-5;Q06481-4;Q06481-2;Q06481-3;Q06481-6;Q06481	Q06481-5	APLP2	Amyloid-like protein 2
25.84266	25.31848	25.12991	NaN	NaN	NaN	14	1794.9271	82.069	AKEQLEIRHRNRMD	Q06481-5;Q06481-4;Q06481-2;Q06481-3;Q06481-6;Q06481	Q06481-5	APLP2	Amyloid-like protein 2
25.20086	25.8394	25.21085	NaN	NaN	NaN	15	1951.0282	44.44	AKEQLEIRHRNRMDR	Q06481-5;Q06481-4;Q06481-2;Q06481-3;Q06481-6;Q06481	Q06481-5	APLP2	Amyloid-like protein 2
23.91479	23.86599	NaN	NaN	NaN	NaN	16	2050.0967	62.377	AKEQLEIRHRNRMDRV	Q06481-5;Q06481-4;Q06481-2;Q06481-3;Q06481-6;Q06481	Q06481-5	APLP2	Amyloid-like protein 2
NaN	NaN	26.25519	NaN	NaN	NaN	17	2178.1916	62.378	AKEQLEIRHRNRMDRVK	Q06481-5;Q06481-4;Q06481-2;Q06481-3;Q06481-6;Q06481	Q06481-5	APLP2	Amyloid-like protein 2
25.28528	24.80838	22.95173	NaN	NaN	NaN	13	1434.6892	124.6	AKGTFIADSHQNF	P04844-2;P04844	P04844-2	RPN2	Dolichyl-diphosphooligosaccharide--protein glycosyltransferase subunit 2
NaN	22.43687	23.45174	NaN	NaN	NaN	14	1505.7263	115.92	AKGTFIADSHQNFA	P04844-2;P04844	P04844-2	RPN2	Dolichyl-diphosphooligosaccharide--protein glycosyltransferase subunit 2
24.63832	NaN	NaN	NaN	NaN	NaN	14	1607.8229	99.283	AKKAIYMDDDVIVQ	Q68CQ7;Q68CQ7-2	Q68CQ7	GLT8D1	Glycosyltransferase 8 domain-containing protein 1
24.92157	25.26152	24.72124	NaN	NaN	NaN	16	1966.0425	122.63	AKKETVWRLEEFGRFA	P01903	P01903	HLA-DRA	HLA class II histocompatibility antigen, DR alpha chain
26.71201	26.52576	25.10685	NaN	NaN	NaN	17	2053.0745	115.5	AKKETVWRLEEFGRFAS	P01903	P01903	HLA-DRA	HLA class II histocompatibility antigen, DR alpha chain
NaN	NaN	23.75685	NaN	NaN	NaN	14	1657.8271	71.349	AKKRDQEQVELEGE	Q9BW61	Q9BW61	DDA1	DET1- and DDB1-associated protein 1
27.36102	27.39485	26.76142	NaN	NaN	NaN	15	1698.8901	68.536	AKLQTENGELARQLE	P13533	P13533	MYH6	Myosin-6
24.86368	24.60043	24.23506	NaN	NaN	NaN	15	1495.7817	137.84	AKLVANMLSVAGADH	P60891-2;P60891;P11908;P11908-2	P60891-2	PRPS1;PRPS2	Ribose-phosphate pyrophosphokinase 1;Ribose-phosphate pyrophosphokinase 2
26.01421	25.23922	25.36339	NaN	NaN	NaN	15	1648.7879	89.548	AKNQVAMNPTNTVFD	P11142;P11142-2	P11142	HSPA8	Heat shock cognate 71 kDa protein
23.70651	24.40574	23.86844	NaN	NaN	NaN	17	1847.92	81.651	AKNQVAMNPTNTVFDAK	P11142;P11142-2	P11142	HSPA8	Heat shock cognate 71 kDa protein
24.68298	25.29351	24.44493	NaN	NaN	NaN	15	1767.938	123.1	AKNWVKELQRQASPN	P51148;P51148-2;P20339;P20339-2	P51148	RAB5C;RAB5A	Ras-related protein Rab-5C;Ras-related protein Rab-5A
25.8859	26.35669	25.36416	NaN	NaN	NaN	17	1980.0905	120.32	AKNWVKELQRQASPNIV	P51148;P51148-2;P20339;P20339-2	P51148	RAB5C;RAB5A	Ras-related protein Rab-5C;Ras-related protein Rab-5A
24.84991	24.67277	24.64014	NaN	NaN	NaN	13	1556.9012	99.522	AKPKVHNRQPRIN	O00308;O00308-4	O00308	WWP2	NEDD4-like E3 ubiquitin-protein ligase WWP2
24.82109	25.26992	25.06472	NaN	NaN	NaN	14	1643.9332	62.287	AKPKVHNRQPRINS	O00308;O00308-4	O00308	WWP2	NEDD4-like E3 ubiquitin-protein ligase WWP2
24.8469	24.95806	24.67551	NaN	NaN	NaN	15	1806.9965	65.472	AKPKVHNRQPRINSY	O00308;O00308-4	O00308	WWP2	NEDD4-like E3 ubiquitin-protein ligase WWP2
22.84952	20.85658	23.55004	NaN	NaN	NaN	24	2449.1483	45.011	AKPRNQGGYGGSSSSSSYGSGRRF	P09651-3;P09651-2;P09651	P09651-3	HNRNPA1	Heterogeneous nuclear ribonucleoprotein A1;Heterogeneous nuclear ribonucleoprotein A1, N-terminally processed
23.17405	23.58887	22.71104	NaN	NaN	NaN	16	1817.8843	103.21	AKQMIAVADENQNHHL	Q9BRK5-2;Q9BRK5;Q9BRK5-5	Q9BRK5-2	SDF4	45 kDa calcium-binding protein
25.59841	25.55045	24.9354	NaN	NaN	NaN	15	1750.9618	131.26	AKRFIGKIFTAEELE	P48723	P48723	HSPA13	Heat shock 70 kDa protein 13
24.47562	23.95163	25.1469	NaN	NaN	NaN	10	1040.6342	71.379	AKRVIISAPS	P04406;P04406-2	P04406	GAPDH	Glyceraldehyde-3-phosphate dehydrogenase
29.53453	29.59877	29.88605	22.85637	22.95844	22.0922	14	1394.7882	121.9	AKRVIISAPSADAP	P04406;P04406-2	P04406	GAPDH	Glyceraldehyde-3-phosphate dehydrogenase
30.35195	30.72012	31.10512	24.33142	24.22066	23.83673	15	1525.8286	172.56	AKRVIISAPSADAPM	P04406;P04406-2	P04406	GAPDH	Glyceraldehyde-3-phosphate dehydrogenase
27.64086	27.67351	27.58971	NaN	NaN	NaN	16	1672.8971	141.71	AKRVIISAPSADAPMF	P04406;P04406-2	P04406	GAPDH	Glyceraldehyde-3-phosphate dehydrogenase
22.76247	23.09971	23.17883	NaN	NaN	NaN	16	1721.8472	96.306	AKSDIIYVQTDATNPS	P06213-2;P06213	P06213-2	INSR	Insulin receptor;Insulin receptor subunit alpha;Insulin receptor subunit beta
27.49557	26.79154	26.52595	NaN	NaN	NaN	9	1086.5822	168.25	AKVQWKVDN	P01834	P01834	IGKC	Ig kappa chain C region
23.47147	23.63412	22.93503	NaN	NaN	NaN	13	1485.794	94.191	AKVQWKVDNALQS	P01834	P01834	IGKC	Ig kappa chain C region
25.34401	24.97014	24.57612	NaN	NaN	NaN	14	1542.8154	127.83	AKVQWKVDNALQSG	P01834	P01834	IGKC	Ig kappa chain C region
25.79986	25.75517	25.01291	NaN	NaN	NaN	15	1656.8584	151.55	AKVQWKVDNALQSGN	P01834	P01834	IGKC	Ig kappa chain C region
23.32608	22.97153	23.74745	NaN	NaN	NaN	14	1534.8766	107.37	AKYAISMARKIGAR	P13796;P13796-2	P13796	LCP1	Plastin-2
22.60923	22.84676	23.58084	NaN	NaN	NaN	15	1633.945	58.071	AKYAISMARKIGARV	P13796;P13796-2	P13796	LCP1	Plastin-2
26.01014	26.52725	26.15927	NaN	NaN	NaN	16	1797.0083	92.939	AKYAISMARKIGARVY	P13796;P13796-2	P13796	LCP1	Plastin-2
25.11474	25.19937	24.73635	NaN	NaN	NaN	13	1656.8988	80.96	AKYFIRDEFLRIS	P63092-3;P63092-2;P63092;P63092-4;Q5JWF2-2;Q5JWF2	P63092-3	GNAS	Guanine nucleotide-binding protein G(s) subunit alpha isoforms short;Guanine nucleotide-binding protein G(s) subunit alpha isoforms XLas
26.96664	26.48019	25.4038	NaN	NaN	NaN	15	1828.9836	118.37	AKYFIRDEFLRISTA	P63092-3;P63092-2;P63092;P63092-4;Q5JWF2-2;Q5JWF2	P63092-3	GNAS	Guanine nucleotide-binding protein G(s) subunit alpha isoforms short;Guanine nucleotide-binding protein G(s) subunit alpha isoforms XLas
NaN	NaN	NaN	28.11768	28.08471	27.84188	9	849.50724	118.18	ALAAALAHI	Q9NR30-2;Q9NR30;Q9BQ39	Q9NR30-2	DDX21;DDX50	Nucleolar RNA helicase 2;ATP-dependent RNA helicase DDX50
NaN	NaN	NaN	23.39257	23.09705	22.59578	9	984.47639	116.9	ALAEDPQEL	Q8IX12-2;Q8IX12	Q8IX12-2	CCAR1	Cell division cycle and apoptosis regulator protein 1
NaN	NaN	NaN	24.41519	23.87493	23.47828	9	986.49204	126.2	ALAEEVEQV	Q9BQE5	Q9BQE5	APOL2	Apolipoprotein L2
NaN	NaN	NaN	28.42073	28.76319	28.18674	10	1027.5914	123.98	ALAEIAKAEL	P23246-2;P23246	P23246-2	SFPQ	Splicing factor, proline- and glutamine-rich
NaN	NaN	NaN	NaN	23.04352	23.2137	9	957.5495	113.94	ALAEKVKEA	P57678	P57678	GEMIN4	Gem-associated protein 4
NaN	NaN	NaN	22.78885	22.65589	22.39055	9	956.5291	113.89	ALAEQVQKA	Q9BV19	Q9BV19	C1orf50	Uncharacterized protein C1orf50
NaN	NaN	NaN	24.17737	24.88497	24.42073	9	831.45242	123.99	ALAGGITMV	P27708	P27708	CAD	CAD protein;Glutamine-dependent carbamoyl-phosphate synthase;Aspartate carbamoyltransferase;Dihydroorotase
NaN	NaN	NaN	23.71356	23.99654	22.68755	11	1105.5768	100.45	ALAGPEVEAHL	O15527-8;O15527-2;O15527;O15527-7;O15527-5;O15527-3;O15527-4	O15527-8	OGG1	N-glycosylase/DNA lyase;8-oxoguanine DNA glycosylase;DNA-(apurinic or apyrimidinic site) lyase
NaN	NaN	NaN	28.07511	27.67135	28.09698	9	977.6022	148.33	ALANHLIKV	Q9H4M9;Q9NZN3	Q9H4M9	EHD1;EHD3	EH domain-containing protein 1;EH domain-containing protein 3
NaN	NaN	NaN	24.32663	24.09233	24.0456	9	837.45962	132.96	ALAPAPAEV	Q9Y2I1-2;Q9Y2I1	Q9Y2I1-2	NISCH	Nischarin
NaN	NaN	NaN	25.48895	25.41167	25.22137	9	862.49125	132.96	ALAPAPPQV	Q04206-2;Q04206-3;Q04206-4;Q04206	Q04206-2	RELA	Transcription factor p65
NaN	NaN	NaN	24.26999	24.18427	24.68512	9	952.49779	138.37	ALASLENHV	Q9UPN9-2;Q9UPN9	Q9UPN9-2	TRIM33	E3 ubiquitin-protein ligase TRIM33
NaN	NaN	NaN	23.07524	23.73521	22.41209	9	964.57057	159.2	ALATLIHQV	Q9UBW8	Q9UBW8	COPS7A	COP9 signalosome complex subunit 7a
NaN	NaN	NaN	24.44929	24.79328	23.38574	9	955.54508	130.77	ALDANIARL	Q49A88-2;Q49A88-3;Q49A88-5;Q49A88-6;Q49A88	Q49A88-2	CCDC14	Coiled-coil domain-containing protein 14
NaN	NaN	NaN	23.10244	23.31617	23.02658	9	972.47639	115.46	ALDEPTTNL	Q92878-3;Q92878;Q92878-2	Q92878-3	RAD50	DNA repair protein RAD50
NaN	NaN	NaN	29.51347	29.7558	29.46852	9	942.57498	136.16	ALDKATVLL	Q53EL6-2;Q53EL6	Q53EL6-2	PDCD4	Programmed cell death protein 4
NaN	NaN	NaN	23.58003	22.39273	21.74024	11	1403.614	107.21	ALFDEQHREEM	P21675-10;P21675-11;P21675-8;P21675-6;P21675-7;P21675-3;P21675-5;P21675-9;P21675;P21675-2;P21675-12;P21675-4	P21675-10	TAF1	Transcription initiation factor TFIID subunit 1
NaN	NaN	NaN	26.24076	25.50712	24.45751	9	1053.6335	124.89	ALFQRPPLI	O60832-2;O60832	O60832-2	DKC1	H/ACA ribonucleoprotein complex subunit 4
NaN	NaN	NaN	26.35802	26.31238	25.96124	11	1087.551	122.52	ALGTDAEGQKV	O00186	O00186	STXBP3	Syntaxin-binding protein 3
NaN	NaN	NaN	26.82202	26.73376	26.19746	9	1052.5138	116.54	ALIEDEHNL	Q49A88-2;Q49A88-3;Q49A88-5;Q49A88-6;Q49A88	Q49A88-2	CCDC14	Coiled-coil domain-containing protein 14
NaN	NaN	NaN	22.68143	22.95964	23.00261	10	1127.6186	117.04	ALIEQKLNEA	Q03001-8;Q03001	Q03001-8	DST	Dystonin
26.38574	25.71576	27.16509	22.45819	22.31725	NaN	12	1324.6987	124.74	ALITQQDLAPQQ	O14763-2;O14763;O14763-3	O14763-2	TNFRSF10B	Tumor necrosis factor receptor superfamily member 10B
25.35743	25.1033	25.82517	NaN	NaN	NaN	13	1480.7998	261.16	ALITQQDLAPQQR	O14763-2;O14763;O14763-3	O14763-2	TNFRSF10B	Tumor necrosis factor receptor superfamily member 10B
NaN	NaN	22.62082	NaN	NaN	NaN	14	1551.8369	127.76	ALITQQDLAPQQRA	O14763-2;O14763;O14763-3	O14763-2	TNFRSF10B	Tumor necrosis factor receptor superfamily member 10B
25.52226	24.22737	25.0846	NaN	NaN	NaN	16	1719.9268	223.08	ALITQQDLAPQQRAAP	O14763-2;O14763;O14763-3	O14763-2	TNFRSF10B	Tumor necrosis factor receptor superfamily member 10B
NaN	NaN	22.81583	NaN	NaN	NaN	17	1847.9854	142.83	ALITQQDLAPQQRAAPQ	O14763-2;O14763;O14763-3	O14763-2	TNFRSF10B	Tumor necrosis factor receptor superfamily member 10B
23.50434	22.25551	23.48738	NaN	NaN	NaN	18	1976.0439	87.138	ALITQQDLAPQQRAAPQQ	O14763-2;O14763;O14763-3	O14763-2	TNFRSF10B	Tumor necrosis factor receptor superfamily member 10B
22.76557	21.68991	23.41918	NaN	NaN	NaN	19	2104.1389	116.43	ALITQQDLAPQQRAAPQQK	O14763-2;O14763;O14763-3	O14763-2	TNFRSF10B	Tumor necrosis factor receptor superfamily member 10B
23.35917	23.09168	23.12179	NaN	NaN	NaN	15	1518.8406	115.18	ALKDIVINANPASPP	Q13155	Q13155	AIMP2	Aminoacyl tRNA synthase complex-interacting multifunctional protein 2
NaN	NaN	NaN	23.91369	23.79323	23.86722	9	986.55089	128.38	ALKDSVQRA	Q9UGL1;Q9UGL1-2	Q9UGL1	KDM5B	Lysine-specific demethylase 5B
NaN	24.59486	NaN	NaN	NaN	NaN	13	1351.6918	105.36	ALKQISSNKCFGG	P10768	P10768	ESD	S-formylglutathione hydrolase
25.16335	25.1851	NaN	NaN	NaN	NaN	17	1985.117	107.98	ALKRIHKELNDLARDPP	P62837	P62837	UBE2D2	Ubiquitin-conjugating enzyme E2 D2
NaN	NaN	NaN	27.44443	27.57535	26.96884	9	1020.5604	112.41	ALLERGYSL	P34897-3;P34897-2;P34897	P34897-3	SHMT2	Serine hydroxymethyltransferase, mitochondrial
NaN	NaN	NaN	26.20715	26.8797	25.86941	9	1027.6026	120.65	ALLETVNRL	Q8IWJ2	Q8IWJ2	GCC2	GRIP and coiled-coil domain-containing protein 2
NaN	NaN	NaN	26.86573	26.82141	25.7569	9	897.51713	136.89	ALLPSSPTL	Q92994-9;Q92994-3;Q92994-7;Q92994-8;Q92994-5;Q92994	Q92994-9	BRF1	Transcription factor IIIB 90 kDa subunit
NaN	NaN	NaN	27.14141	26.8896	26.85875	9	965.52943	134.66	ALLQQVHSA	Q86XN7-2;Q86XN7	Q86XN7-2	PROSER1	Proline and serine-rich protein 1
23.95358	23.6739	22.64375	NaN	NaN	NaN	14	1619.9471	73.722	ALLVRLQEVTHSVR	P26010-2;P26010	P26010-2	ITGB7	Integrin beta-7
NaN	NaN	NaN	25.15842	24.98672	24.93692	11	1239.6282	150.36	ALMEQVAHQTI	Q16543	Q16543	CDC37	Hsp90 co-chaperone Cdc37;Hsp90 co-chaperone Cdc37, N-terminally processed
NaN	NaN	NaN	25.49948	25.13226	24.08845	9	983.54739	177.84	ALMPVLNQV	Q5RKV6	Q5RKV6	EXOSC6	Exosome complex component MTR3
NaN	NaN	NaN	25.89324	25.76177	24.83302	11	1197.6717	135.71	ALNEEAGRLLL	Q16763	Q16763	UBE2S	Ubiquitin-conjugating enzyme E2 S
NaN	NaN	NaN	23.46226	23.63611	22.53429	9	1012.5917	143.61	ALNEKLVNL	O00303	O00303	EIF3F	Eukaryotic translation initiation factor 3 subunit F
NaN	NaN	NaN	24.2488	24.16821	NaN	9	1013.5142	131.27	ALNENINQV	Q9BZ23-2;Q9BZ23-3;Q9BZ23-4;Q9BZ23	Q9BZ23-2	PANK2	Pantothenate kinase 2, mitochondrial
23.63279	23.70208	NaN	NaN	NaN	NaN	16	1864.9142	70.281	ALNQFSDMSFAEIKHK	P09668	P09668	CTSH	Pro-cathepsin H;Cathepsin H mini chain;Cathepsin H;Cathepsin H heavy chain;Cathepsin H light chain
25.72372	25.29653	23.14855	NaN	NaN	NaN	16	1754.9567	79.23	ALPGQLKPFETLLSQN	P09211	P09211	GSTP1	Glutathione S-transferase P
25.59676	25.65559	22.73024	NaN	NaN	NaN	18	1940.0367	88.552	ALPGQLKPFETLLSQNQG	P09211	P09211	GSTP1	Glutathione S-transferase P
26.92615	25.06505	26.33216	21.74123	22.19835	21.5751	14	1353.7616	141.08	ALQNIIPASTGAAK	P04406;P04406-2	P04406	GAPDH	Glyceraldehyde-3-phosphate dehydrogenase
26.92411	26.31102	27.30826	22.5167	22.73833	22.80538	15	1424.7987	105.13	ALQNIIPASTGAAKA	P04406;P04406-2	P04406	GAPDH	Glyceraldehyde-3-phosphate dehydrogenase
23.33019	22.62482	23.22021	NaN	NaN	NaN	16	1523.8671	85.813	ALQNIIPASTGAAKAV	P04406;P04406-2	P04406	GAPDH	Glyceraldehyde-3-phosphate dehydrogenase
29.56449	29.07758	29.46441	NaN	NaN	NaN	17	1580.8886	109.72	ALQNIIPASTGAAKAVG	P04406;P04406-2	P04406	GAPDH	Glyceraldehyde-3-phosphate dehydrogenase
NaN	NaN	NaN	29.64528	29.67909	29.52288	9	1030.5295	121.62	ALRDVSEEL	P40222	P40222	TXLNA	Alpha-taxilin
NaN	NaN	NaN	30.78659	30.69826	29.65891	9	1067.54	118.69	ALSDHHIYL	P04075;P04075-2	P04075	ALDOA	Fructose-bisphosphate aldolase A
NaN	NaN	NaN	28.75325	28.14389	28.18106	9	941.48181	240.12	ALSDSIHTV	Q9UKN5	Q9UKN5	PRDM4	PR domain zinc finger protein 4
NaN	NaN	NaN	26.77379	26.3651	NaN	9	925.4869	128.38	ALSGHLETV	P07355;P07355-2;A6NMY6	P07355	ANXA2;ANXA2P2	Annexin A2;Putative annexin A2-like protein
NaN	NaN	NaN	24.63107	25.1931	24.23571	9	898.56	140.98	ALSGLAVRL	P0DMW5;P0DMW4;P0DMW3;Q96HG1	P0DMW5	SMIM10	Small integral membrane protein 10
NaN	NaN	NaN	26.62617	26.33616	25.98235	9	803.43888	124.12	ALSGTLSGV	P33992	P33992	MCM5	DNA replication licensing factor MCM5
NaN	NaN	NaN	23.20259	23.5354	22.05003	10	999.59645	113.18	ALSKEGIVAL	P40227-2;P40227	P40227-2	CCT6A	T-complex protein 1 subunit zeta
NaN	NaN	NaN	22.08154	23.41712	21.19809	9	985.5808	128.38	ALSNLEVKL	Q86UX7-2;Q86UX7	Q86UX7-2	FERMT3	Fermitin family homolog 3
NaN	NaN	NaN	26.63879	26.06917	25.83359	9	986.57605	122.18	ALSQINTKL	O95825-2;O95825	O95825-2	CRYZL1	Quinone oxidoreductase-like protein 1
NaN	NaN	NaN	25.37617	26.38908	NaN	9	911.56917	128.48	ALTPVVVTL	P11802-2;P11802	P11802-2	CDK4	Cyclin-dependent kinase 4
NaN	NaN	NaN	24.00547	23.55344	22.49458	13	1515.7569	90.108	ALYDPINPDRETL	Q96AN5	Q96AN5	TMEM143	Transmembrane protein 143
NaN	NaN	NaN	23.91022	23.65981	23.44177	9	962.47091	128.57	ALYTGDPNL	Q8TE82	Q8TE82	SH3TC1	SH3 domain and tetratricopeptide repeat-containing protein 1
NaN	NaN	NaN	23.06286	23.64394	24.03523	9	952.49127	118.05	AMAARPHSI	P22626-2;P22626	P22626-2	HNRNPA2B1	Heterogeneous nuclear ribonucleoproteins A2/B1
NaN	NaN	NaN	23.7168	24.33538	23.3581	13	1453.7123	83.862	AMIDTEFAKQTSL	Q15750-2;Q15750	Q15750-2	TAB1	TGF-beta-activated kinase 1 and MAP3K7-binding protein 1
23.06845	23.10233	NaN	NaN	NaN	NaN	14	1554.8188	95.477	AMLRVQPEAQAKVD	Q06323;Q06323-3;Q06323-2	Q06323	PSME1	Proteasome activator complex subunit 1
22.91187	NaN	21.58536	NaN	NaN	NaN	13	1386.7065	78.334	AMLVNLEEPLAST	P46940	P46940	IQGAP1	Ras GTPase-activating-like protein IQGAP1
NaN	NaN	NaN	24.02022	21.07398	21.83519	9	1022.5444	125.81	AMNARPHKV	P09651-3;P09651-2;P09651	P09651-3	HNRNPA1	Heterogeneous nuclear ribonucleoprotein A1;Heterogeneous nuclear ribonucleoprotein A1, N-terminally processed
NaN	NaN	NaN	21.60522	22.41841	22.55433	9	933.45897	116.54	AMNSNVTVV	Q8NEZ4;Q8NEZ4-3;Q8NEZ4-2	Q8NEZ4	KMT2C	Histone-lysine N-methyltransferase 2C
NaN	NaN	NaN	25.07255	25.62937	25.38785	10	989.50044	121.29	AMPPPPPQGV	O60216	O60216	RAD21	Double-strand-break repair protein rad21 homolog
25.28623	26.40066	24.69365	20.29154	21.86571	20.22694	15	1444.7522	90.614	ANGILNVSAVDKSTG	P11142	P11142	HSPA8	Heat shock cognate 71 kDa protein
24.93809	26.63159	25.6736	NaN	NaN	NaN	16	1572.8471	166.04	ANGILNVSAVDKSTGK	P11142	P11142	HSPA8	Heat shock cognate 71 kDa protein
27.92031	28.64842	28.16245	NaN	NaN	NaN	17	1701.8897	189.09	ANGILNVSAVDKSTGKE	P11142	P11142	HSPA8	Heat shock cognate 71 kDa protein
23.52719	23.64647	23.78856	NaN	NaN	NaN	18	1815.9327	101.15	ANGILNVSAVDKSTGKEN	P11142	P11142	HSPA8	Heat shock cognate 71 kDa protein
24.18276	24.20038	25.04685	NaN	NaN	NaN	14	1571.8896	138.24	ANHLLLQNNLPAVR	P48643-2;P48643	P48643-2	CCT5	T-complex protein 1 subunit epsilon
24.43771	24.86443	22.28283	NaN	NaN	NaN	13	1396.7674	122.44	ANIAILNNNLNTL	P20036	P20036	HLA-DPA1	HLA class II histocompatibility antigen, DP alpha 1 chain
23.82871	23.21593	23.53528	NaN	NaN	NaN	15	1682.8224	69.261	ANLIELEDDSHSGKR	Q9ULH0-2;Q9ULH0-4;Q9ULH0;Q9ULH0-5	Q9ULH0-2	KIDINS220	Kinase D-interacting substrate of 220 kDa
22.3085	22.78163	22.0472	NaN	NaN	NaN	14	1537.9165	68.171	ANNVGLLRTLVRRG	A6NCL7	A6NCL7	ANKRD33B	Ankyrin repeat domain-containing protein 33B
23.02405	23.48591	23.65622	NaN	NaN	NaN	17	1972.0854	66.809	ANPRKFNLDATELSIRK	O43752	O43752	STX6	Syntaxin-6
NaN	23.00003	NaN	NaN	NaN	NaN	17	1895.8948	65.107	ANYILNMADEAGQPHRP	Q8WVD5	Q8WVD5	RNF141	RING finger protein 141
NaN	NaN	NaN	27.16269	27.15316	27.15267	10	868.46543	141.83	APAAPSATAL	Q8N5H7-3;Q8N5H7-6;Q8N5H7-5;Q8N5H7-2;Q8N5H7-4;Q8N5H7	Q8N5H7-3	SH2D3C	SH2 domain-containing protein 3C
NaN	NaN	NaN	21.85563	21.5418	21.59828	9	765.4021	117.7	APAAPTPAA	P04637-5;P04637-6;P04637-2;P04637-3;P04637-4;P04637	REV__P04637-5	TP53	Cellular tumor antigen p53
NaN	NaN	NaN	25.62162	25.41938	25.35242	9	729.36572	163.84	APAATGTAA	P16989-2;P16989-3;P16989	P16989-2	YBX3	Y-box-binding protein 3
NaN	NaN	NaN	22.70818	22.3983	NaN	9	827.4025	129.96	APAETATPA	P16401	P16401	HIST1H1B	Histone H1.5
NaN	NaN	NaN	24.67519	24.87253	24.05961	10	823.43005	119.57	APAGARGGPA	P78316-2;P78316	P78316-2	NOP14	Nucleolar protein 14
NaN	NaN	NaN	25.99734	25.81841	25.61327	9	683.36024	116.12	APAGGAGAL	Q5T953-2;Q5T953	Q5T953-2	IER5L	Immediate early response gene 5-like protein
NaN	NaN	NaN	25.92218	25.93859	25.51301	11	1058.572	106.6	APAGTTSSRVL	Q96JP5-2;Q96JP5	Q96JP5-2	ZFP91	E3 ubiquitin-protein ligase ZFP91
NaN	NaN	NaN	NaN	23.31672	NaN	9	883.46644	171.49	APAHHPAAI	Q5JTH9-2;Q5JTH9-3;Q5JTH9	Q5JTH9-2	RRP12	RRP12-like protein
23.53706	22.99537	20.9011	NaN	NaN	NaN	14	1610.9079	159.5	APAIMALKERIGWR	O15403	O15403	SLC16A6	Monocarboxylate transporter 7
NaN	NaN	NaN	22.74063	23.71921	21.96585	11	1139.6663	133.13	APALARTLQSL	Q96HA7-2;Q96HA7	Q96HA7-2	TONSL	Tonsoku-like protein
NaN	NaN	NaN	23.21944	23.82823	23.57288	8	834.49634	137.5	APALLHTL	Q9ULI0-2;Q9ULI0	Q9ULI0-2	ATAD2B	ATPase family AAA domain-containing protein 2B
NaN	NaN	NaN	23.34028	23.46201	23.39061	9	812.43922	116.3	APALSGANL	Q9UQ35	Q9UQ35	SRRM2	Serine/arginine repetitive matrix protein 2
NaN	NaN	NaN	28.93317	28.55666	28.65195	9	803.42899	133.45	APAPAAHVA	P16989-2;P16989-3;P16989	P16989-2	YBX3	Y-box-binding protein 3
NaN	NaN	NaN	24.08732	24.04427	23.25407	11	1125.5931	174.69	APAPARPYQGV	Q16633	Q16633	POU2AF1	POU domain class 2-associating factor 1
NaN	NaN	NaN	25.25166	25.0783	25.42512	9	825.45962	122.98	APAPASISL	Q9H8Y5	Q9H8Y5	ANKZF1	Ankyrin repeat and zinc finger domain-containing protein 1
NaN	NaN	NaN	30.81153	30.64702	30.70997	9	993.50321	174.64	APAPIHNQF	Q15011-4;Q15011-2;Q15011	Q15011-4	HERPUD1	Homocysteine-responsive endoplasmic reticulum-resident ubiquitin-like domain member 1 protein
NaN	NaN	NaN	26.97695	25.19693	26.61344	9	795.41267	122.98	APAPPSSGL	P53992	P53992	SEC24C	Protein transport protein Sec24C
NaN	NaN	NaN	23.65687	23.39859	24.28263	9	931.53518	100.19	APAPRRAPP	Q504Q3-2;Q504Q3-3;Q504Q3	Q504Q3-2	PAN2	PAB-dependent poly(A)-specific ribonuclease subunit PAN2
NaN	NaN	NaN	23.32017	23.76162	22.78111	11	1067.5724	104.2	APAPSRGSVQV	Q4G0T1-3;Q4G0T1	Q4G0T1-3		Scavenger receptor cysteine-rich domain-containing protein SCART1
NaN	NaN	NaN	30.73206	30.83545	30.5326	9	837.496	120.9	APAPTAVVL	Q16633	Q16633	POU2AF1	POU domain class 2-associating factor 1
NaN	NaN	NaN	23.03743	22.81437	21.53341	9	887.44225	114.19	APAPTMTSL	Q8WXA9-2	Q8WXA9-2
NaN	NaN	NaN	23.10127	23.01064	22.76741	8	778.45889	142.63	APAPTPIL	Q9Y520-2;Q9Y520-6;Q9Y520-4;Q9Y520-5;Q9Y520;Q9Y520-7;Q9Y520-3	Q9Y520-2	PRRC2C	Protein PRRC2C
NaN	NaN	NaN	22.40704	22.50363	23.02516	9	839.43888	113.08	APAPVSEAV	P20810-3;P20810-4;P20810-8;P20810-2;P20810;P20810-9;P20810-5;P20810-10;P20810-7;P20810-6	P20810-3	CAST	Calpastatin
NaN	NaN	NaN	23.45764	23.15063	22.59494	9	948.50288	114.02	APAQPQPQL	Q9UIF9-2;Q9UIF9-3;Q9UIF9	Q9UIF9-2	BAZ2A	Bromodomain adjacent to zinc finger domain protein 2A
24.02791	23.47048	NaN	NaN	NaN	NaN	17	1756.9108	127.17	APAQQLQPQPVAVQGPE	Q9HC07	Q9HC07	TMEM165	Transmembrane protein 165
NaN	NaN	NaN	29.8816	30.00209	29.98441	9	940.50903	118.05	APAQRAQSL	Q63ZY3-3;Q63ZY3;Q63ZY3-2	Q63ZY3-3	KANK2	KN motif and ankyrin repeat domain-containing protein 2
NaN	NaN	NaN	22.1155	23.22541	23.25681	9	972.50625	115.49	APAQTNMKL	O75312	O75312	ZPR1	Zinc finger protein ZPR1
NaN	NaN	NaN	25.76443	25.74209	25.49908	10	935.50763	134.81	APAQTPAPAL	O00303	O00303	EIF3F	Eukaryotic translation initiation factor 3 subunit F
NaN	NaN	NaN	25.52841	25.29852	24.826	9	879.50388	128.38	APARAPRAA	Q6SPF0	Q6SPF0	SAMD1	Atherin
NaN	NaN	NaN	NaN	25.63045	25.66109	10	950.541	110.41	APARAPRAAA	Q6SPF0	Q6SPF0	SAMD1	Atherin
NaN	NaN	22.99371	NaN	NaN	NaN	18	1913.0887	57.499	APARFKAKFVGDPALVLN	Q14118	Q14118	DAG1	Dystroglycan;Alpha-dystroglycan;Beta-dystroglycan
NaN	NaN	NaN	26.78157	26.74727	26.67384	9	806.43989	121.29	APARPGPAA	Q04637-3;Q04637;Q04637-8;Q04637-9	Q04637-3	EIF4G1	Eukaryotic translation initiation factor 4 gamma 1
NaN	NaN	NaN	25.13653	25.28824	25.09977	10	1038.5822	113.71	APARPLSTNL	Q6UB99	Q6UB99	ANKRD11	Ankyrin repeat domain-containing protein 11
NaN	NaN	NaN	26.20051	26.25121	26.02891	9	957.50321	92.677	APARPYQGV	Q16633	Q16633	POU2AF1	POU domain class 2-associating factor 1
NaN	NaN	NaN	23.7166	23.7964	22.31393	11	1127.6087	128.36	APASAAWRSVL	Q15526-2;Q15526	Q15526-2	SURF1	Surfeit locus protein 1
NaN	NaN	NaN	23.17743	23.12304	22.71226	9	771.41267	122.15	APASAVSGL	Q99707-2;Q99707	Q99707-2	MTR	Methionine synthase
NaN	NaN	NaN	25.35006	24.88488	25.25987	9	841.50215	137.88	APASGKAKL	P53007	P53007	SLC25A1	Tricarboxylate transport protein, mitochondrial
NaN	NaN	NaN	30.19671	30.14394	29.6436	9	985.53451	134.06	APASPFRQL	Q07021	Q07021	C1QBP	Complement component 1 Q subcomponent-binding protein, mitochondrial
NaN	NaN	NaN	23.41002	23.19783	23.45325	9	920.54435	130.77	APASPLRPL	P85037-2;P85037	P85037-2	FOXK1	Forkhead box protein K1
NaN	NaN	NaN	22.80031	21.16276	19.90748	9	1098.4705	83.614	APASWWNHM	O60427-2;O60427	O60427-2	FADS1	Fatty acid desaturase 1
NaN	NaN	NaN	24.68774	24.69024	24.34028	9	729.36572	148.33	APATGGGSL	Q9BWW8	Q9BWW8	APOL6	Apolipoprotein L6
NaN	NaN	NaN	25.02373	25.13301	24.40976	9	845.4647	122.15	APATVGLAF	Q15370;Q15370-2	Q15370	TCEB2	Transcription elongation factor B polypeptide 2
NaN	NaN	NaN	27.07938	26.82311	26.63948	10	1172.6091	189.62	APAYQRFHAL	Q9H211	Q9H211	CDT1	DNA replication factor Cdt1
NaN	NaN	NaN	25.76911	25.57626	26.14317	9	1014.5094	123.69	APDEKRSNV	O95232-2;O95232	O95232-2	LUC7L3	Luc7-like protein 3
25.01716	25.43336	25.21059	NaN	NaN	NaN	16	1962.0952	101.43	APDFVFYAPRLRINKR	P15311;P26038;P35241;P35241-5;P35241-4	P15311	EZR;MSN;RDX	Ezrin;Moesin;Radixin
NaN	NaN	NaN	29.93354	29.66374	29.43797	10	1012.5302	110.41	APDGSQRAVL	Q9GZS1-2	Q9GZS1-2
NaN	NaN	NaN	28.04864	NaN	27.70484	11	1240.6928	93.267	APDKHHITPLL	P58546	P58546	MTPN	Myotrophin
25.57228	25.5602	25.78047	NaN	NaN	NaN	15	1562.8556	110.08	APDKTLILDVPPGVE	P08575-2;P08575	P08575-2	PTPRC	Receptor-type tyrosine-protein phosphatase C
27.49777	27.64602	27.39264	NaN	NaN	NaN	18	1962.0171	67.995	APDQDEIQRLPGLAKQPS	P10619-2;P10619	P10619-2	CTSA	Lysosomal protective protein;Lysosomal protective protein 32 kDa chain;Lysosomal protective protein 20 kDa chain
NaN	23.29936	24.32471	NaN	NaN	NaN	19	2109.0855	50.883	APDQDEIQRLPGLAKQPSF	P10619-2;P10619	P10619-2	CTSA	Lysosomal protective protein;Lysosomal protective protein 32 kDa chain;Lysosomal protective protein 20 kDa chain
NaN	NaN	NaN	28.77304	28.1589	28.25845	9	1026.5822	133.68	APDSQRLKL	Q9UQE7	Q9UQE7	SMC3	Structural maintenance of chromosomes protein 3
NaN	NaN	NaN	27.80907	27.91051	27.18225	10	1139.6663	155.95	APDSQRLKLL	Q9UQE7	Q9UQE7	SMC3	Structural maintenance of chromosomes protein 3
23.78187	24.05109	23.41893	NaN	NaN	NaN	17	1928.0592	77.222	APEFVKVKGNLRRTGQE	Q9H098;Q9H098-2	Q9H098	FAM107B	Protein FAM107B
NaN	NaN	NaN	25.23998	24.99049	25.14992	9	1091.5724	141.52	APELQRHEL	Q8N8A6	Q8N8A6	DDX51	ATP-dependent RNA helicase DDX51
21.53317	NaN	23.62979	NaN	NaN	NaN	17	1646.8516	62.338	APEPIQPISVIPGSGGE	Q8N5C8-2;Q8N5C8	Q8N5C8-2	TAB3	TGF-beta-activated kinase 1 and MAP3K7-binding protein 3
24.23965	NaN	24.90445	NaN	NaN	NaN	11	1190.6295	109.71	APEPSTVQILH	P20273-5;P20273;P20273-4	P20273-5	CD22	B-cell receptor CD22
26.77379	26.75939	26.81433	NaN	NaN	NaN	13	1374.7143	214.67	APEPSTVQILHSP	P20273-5;P20273;P20273-4	P20273-5	CD22	B-cell receptor CD22
28.45674	28.2889	28.1305	23.00273	23.16892	22.92897	14	1445.7514	209.85	APEPSTVQILHSPA	P20273-5;P20273;P20273-4	P20273-5	CD22	B-cell receptor CD22
25.0147	24.79218	24.851	NaN	NaN	NaN	16	1673.8625	199.4	APEPSTVQILHSPAVE	P20273-5;P20273;P20273-4	P20273-5	CD22	B-cell receptor CD22
24.45042	23.94074	24.616	NaN	NaN	NaN	17	1730.8839	170	APEPSTVQILHSPAVEG	P20273-5;P20273;P20273-4	P20273-5	CD22	B-cell receptor CD22
NaN	NaN	23.60671	NaN	NaN	NaN	19	1945.9745	204.52	APEPSTVQILHSPAVEGSQ	P20273-5;P20273;P20273-4	P20273-5	CD22	B-cell receptor CD22
NaN	NaN	NaN	23.98659	24.20284	23.536	9	1050.5822	117.4	APEQRPLQL	Q0VD83-2;Q0VD83-3;Q0VD83;Q0VD83-4	Q0VD83-2	APOBR	Apolipoprotein B receptor
NaN	NaN	NaN	25.4075	24.6584	23.44531	10	1082.572	109.02	APESKHKSSL	Q8TCJ2	Q8TCJ2	STT3B	Dolichyl-diphosphooligosaccharide--protein glycosyltransferase subunit STT3B
NaN	NaN	NaN	26.10254	25.98074	26.26033	9	1042.5295	111.82	APEVTREEL	Q9H0H0	Q9H0H0	INTS2	Integrator complex subunit 2
NaN	NaN	NaN	23.54274	23.60795	22.73824	12	1303.6157	128.03	APEWRNGSTSSL	Q460N5-4;Q460N5-1;Q460N5;Q460N5-5;Q460N5-3	Q460N5-4	PARP14	Poly [ADP-ribose] polymerase 14
NaN	NaN	NaN	22.92281	22.5807	21.70683	12	1365.6929	105.98	APFKPEGELHEL	Q6ZNJ1-2;Q6ZNJ1-3;Q6ZNJ1	Q6ZNJ1-2	NBEAL2	Neurobeachin-like protein 2
NaN	NaN	NaN	23.74899	23.79511	23.79184	10	1010.4821	104.45	APFPHGDSAL	Q96S59	Q96S59	RANBP9	Ran-binding protein 9
NaN	NaN	NaN	24.78077	24.80479	24.67933	10	1117.5516	128.36	APFQGDQRSL	Q00978	Q00978	IRF9	Interferon regulatory factor 9
23.79124	24.19242	21.71536	NaN	NaN	NaN	17	2025.0684	63.918	APFSLEYRVFLKNEKGQ	Q15181	Q15181	PPA1	Inorganic pyrophosphatase
26.62422	27.03517	26.06077	NaN	NaN	NaN	12	1287.6347	149.65	APFSPDENSLVL	O75326-2;O75326	O75326-2	SEMA7A	Semaphorin-7A
25.46694	23.69816	NaN	NaN	NaN	NaN	13	1434.7031	127.68	APFSPDENSLVLF	O75326-2;O75326	O75326-2	SEMA7A	Semaphorin-7A
NaN	NaN	NaN	25.84695	25.87235	25.58915	9	863.43888	155.73	APFTAGTSL	O95236-3;O95236-2;O95236	O95236-3	APOL3	Apolipoprotein L3
NaN	NaN	NaN	23.46051	23.321	23.19858	9	742.36097	147.16	APGAGNGSL	Q9H841;Q9H841-2	Q9H841	NIPAL2	NIPA-like protein 2
NaN	NaN	NaN	NaN	24.35528	NaN	11	996.53524	108.46	APGAPGRSTLA	Q9HCJ3-2;Q9HCJ3	Q9HCJ3-2	RAVER2	Ribonucleoprotein PTB-binding 2
NaN	NaN	NaN	24.44335	24.3664	23.51569	9	831.37628	125.08	APGEPGSAF	Q9H903-5;Q9H903	Q9H903-5	MTHFD2L	Probable bifunctional methylenetetrahydrofolate dehydrogenase/cyclohydrolase 2;NAD-dependent methylenetetrahydrofolate dehydrogenase;Methenyltetrahydrofolate cyclohydrolase
NaN	NaN	NaN	23.92134	23.78487	23.76678	9	725.3708	161.47	APGGGPGTL	Q13263-2;Q13263	Q13263-2	TRIM28	Transcription intermediary factor 1-beta
NaN	NaN	NaN	24.3808	23.84144	24.98094	12	1171.6309	107.55	APGGGSKKRDSL	Q8TDH9-2;Q8TDH9	Q8TDH9-2	BLOC1S5	Biogenesis of lysosome-related organelles complex 1 subunit 5
27.41393	26.9941	27.20013	NaN	NaN	NaN	17	1871.9312	189.23	APGHRDFIKNMITGTSQ	P68104-2;Q5VTE0;P68104;Q05639	P68104-2	EEF1A1;EEF1A1P5;EEF1A2	Elongation factor 1-alpha 1;Putative elongation factor 1-alpha-like 3;Elongation factor 1-alpha 2
28.04942	28.23238	28.19075	NaN	NaN	NaN	18	1942.9683	218.58	APGHRDFIKNMITGTSQA	P68104-2;Q5VTE0;P68104;Q05639	P68104-2	EEF1A1;EEF1A1P5;EEF1A2	Elongation factor 1-alpha 1;Putative elongation factor 1-alpha-like 3;Elongation factor 1-alpha 2
26.78967	27.16125	27.31233	NaN	NaN	NaN	19	2057.9953	159.18	APGHRDFIKNMITGTSQAD	P68104-2;Q5VTE0;P68104;Q05639	P68104-2	EEF1A1;EEF1A1P5;EEF1A2	Elongation factor 1-alpha 1;Putative elongation factor 1-alpha-like 3;Elongation factor 1-alpha 2
NaN	NaN	NaN	22.81546	23.45048	23.29614	11	1070.5543	103.19	APGIGRAVAEM	Q96CU9-2;Q96CU9-3;Q96CU9	Q96CU9-2	FOXRED1	FAD-dependent oxidoreductase domain-containing protein 1
NaN	NaN	NaN	26.92943	26.71463	26.23043	10	1093.5516	178.27	APGIRDHESL	P51858-2;P51858;P51858-3	P51858-2	HDGF	Hepatoma-derived growth factor
24.5985	24.64834	24.78192	NaN	NaN	NaN	17	1556.8046	109.24	APGKGILAADESTGSIA	P04075;P04075-2	P04075	ALDOA	Fructose-bisphosphate aldolase A
NaN	NaN	23.13943	NaN	NaN	NaN	17	1572.7818	70.488	APGKGILAADESVGSMA	P09972	P09972	ALDOC	Fructose-bisphosphate aldolase C
NaN	NaN	NaN	24.83306	24.87933	25.03116	9	806.46504	124.12	APGKGPPAL	Q8NCW0-5;Q8NCW0	Q8NCW0-5	KREMEN2	Kremen protein 2
23.07822	NaN	23.09671	NaN	NaN	NaN	17	1747.9846	74.786	APGKVILHGEHAVVHGK	Q03426	Q03426	MVK	Mevalonate kinase
NaN	26.62715	26.1186	NaN	NaN	NaN	15	1409.8242	139.43	APGLIIATGSVGKNL	Q92673	Q92673	SORL1	Sortilin-related receptor
27.3262	26.7424	25.93915	NaN	NaN	NaN	13	1402.8773	161.99	APGLVSVIKHKVR	Q9H0X4	Q9H0X4	ITFG3	Protein ITFG3
24.33797	24.84919	23.59582	NaN	NaN	NaN	15	1630.9883	101.36	APGLVSVIKHKVRDL	Q9H0X4	Q9H0X4	ITFG3	Protein ITFG3
NaN	NaN	NaN	22.58726	23.0233	22.06625	11	1097.5142	172.15	APGPEFSGHSL	Q8NAG6	Q8NAG6	ANKLE1	Ankyrin repeat and LEM domain-containing protein 1
NaN	NaN	NaN	23.32444	23.11902	22.43268	13	1191.636	121.73	APGPGPASARAQL	Q9H611-2;Q9H611-4;Q9H611;Q9H611-3	Q9H611-2	PIF1	ATP-dependent DNA helicase PIF1
29.90985	29.57344	28.64406	NaN	NaN	NaN	17	1635.858	88.24	APGPGRLVAQLDTEGVG	Q969P0-3;Q969P0;Q969P0-2	Q969P0-3	IGSF8	Immunoglobulin superfamily member 8
27.0703	27.08152	26.0793	NaN	NaN	NaN	18	1722.8901	132.56	APGPGRLVAQLDTEGVGS	Q969P0-3;Q969P0;Q969P0-2	Q969P0-3	IGSF8	Immunoglobulin superfamily member 8
28.49732	28.33667	25.02056	NaN	NaN	NaN	19	1835.9741	185.57	APGPGRLVAQLDTEGVGSL	Q969P0-3;Q969P0;Q969P0-2	Q969P0-3	IGSF8	Immunoglobulin superfamily member 8
29.5174	28.82572	25.35202	NaN	NaN	NaN	22	2047.0698	254.4	APGPGRLVAQLDTEGVGSLGPG	Q969P0-3;Q969P0;Q969P0-2	Q969P0-3	IGSF8	Immunoglobulin superfamily member 8
NaN	NaN	NaN	28.05212	27.22325	28.14014	9	798.38718	130.64	APGPSGQSV	Q13432-2;Q13432	Q13432-2	UNC119	Protein unc-119 homolog A
NaN	NaN	NaN	22.53559	22.7494	22.4234	9	755.38137	117.7	APGSASGPL	Q96BV0	Q96BV0	ZNF775	Zinc finger protein 775
25.52295	25.12987	25.34269	NaN	NaN	NaN	16	1630.8903	74.789	APGTLRRVPVPTSHSG	Q9BUN5;Q9BUN5-3	Q9BUN5	CCDC28B	Coiled-coil domain-containing protein 28B
25.38821	25.95786	24.26578	NaN	NaN	NaN	16	1665.8475	88.596	APGVHNIIAIADGYQQ	O75976;O75976-2	O75976	CPD	Carboxypeptidase D
NaN	24.25926	22.99471	NaN	NaN	NaN	18	1930.965	289.38	APGVHNIIAIADGYQQQH	O75976;O75976-2	O75976	CPD	Carboxypeptidase D
25.69115	25.21449	24.75542	NaN	NaN	NaN	19	2017.997	120.99	APGVHNIIAIADGYQQQHS	O75976;O75976-2	O75976	CPD	Carboxypeptidase D
24.43103	24.79714	23.96473	NaN	NaN	NaN	20	2146.0556	153.36	APGVHNIIAIADGYQQQHSQ	O75976;O75976-2	O75976	CPD	Carboxypeptidase D
NaN	NaN	NaN	23.91013	23.84019	23.34719	9	910.52362	116.88	APGVRAVEL	Q9Y508;Q9Y508-2	Q9Y508	RNF114	E3 ubiquitin-protein ligase RNF114
NaN	NaN	NaN	24.24743	24.09354	23.91397	9	990.54983	117.1	APHEPVKTL	O60291-4;O60291;O60291-3;O60291-2	O60291-4	MGRN1	E3 ubiquitin-protein ligase MGRN1
NaN	NaN	NaN	28.53085	28.41123	28.55208	9	1025.5407	107.9	APHLTHHTL	Q9H974;Q9H974-4	Q9H974	QTRTD1	Queuine tRNA-ribosyltransferase subunit QTRTD1
23.74786	22.75017	22.84936	NaN	NaN	NaN	17	1849.0421	104.21	APIEKTISKAKGQPREP	P01857	P01857	IGHG1	Ig gamma-1 chain C region
25.5459	NaN	25.40701	NaN	NaN	NaN	18	1977.1007	137.81	APIEKTISKAKGQPREPQ	P01857	P01857	IGHG1	Ig gamma-1 chain C region
NaN	NaN	NaN	25.23264	25.44746	25.77658	10	1049.5328	135	APIGPHLQSM	Q14152-2;Q14152	Q14152-2	EIF3A	Eukaryotic translation initiation factor 3 subunit A
NaN	NaN	NaN	26.62003	27.34951	26.03783	10	965.6022	107.32	APIIRVGGAL	O60566-2;O60566;O60566-3	O60566-2	BUB1B	Mitotic checkpoint serine/threonine-protein kinase BUB1 beta
NaN	22.37	22.10466	NaN	NaN	NaN	13	1282.7245	80.763	APILIATDVASRG	P17844-2;P17844;Q92841-1;Q92841-3;Q92841-2;Q92841	P17844-2	DDX5;DDX17	Probable ATP-dependent RNA helicase DDX5;Probable ATP-dependent RNA helicase DDX17
25.45563	24.53303	24.78641	NaN	NaN	NaN	18	2103.1701	104.21	APIRPDIVNFVHTNLRKN	P36578	P36578	RPL4	60S ribosomal protein L4
23.59069	23.7965	23.79054	NaN	NaN	NaN	19	2217.2131	100.39	APIRPDIVNFVHTNLRKNN	P36578	P36578	RPL4	60S ribosomal protein L4
23.2334	23.92714	23.85091	NaN	NaN	NaN	20	2373.3142	56.719	APIRPDIVNFVHTNLRKNNR	P36578	P36578	RPL4	60S ribosomal protein L4
27.04489	27.1626	NaN	NaN	NaN	NaN	19	1863.9877	171.71	APISAKLVANMLSVAGADH	P60891-2;P60891;P11908;P11908-2	P60891-2	PRPS1;PRPS2	Ribose-phosphate pyrophosphokinase 1;Ribose-phosphate pyrophosphokinase 2
24.54091	23.57392	NaN	NaN	NaN	NaN	18	2157.1906	46.159	APISEQIKEVITFREKNR	Q01518-2;Q01518	Q01518-2	CAP1	Adenylyl cyclase-associated protein 1
NaN	NaN	NaN	22.55621	22.9134	20.70143	9	981.51311	122.74	APITDPQQL	P31350;P31350-2	P31350	RRM2	Ribonucleoside-diphosphate reductase subunit M2
NaN	NaN	NaN	25.25014	25.40067	25.11335	10	925.52328	104.44	APKAPAATSI	Q969V6	Q969V6	MKL1	MKL/myocardin-like protein 1
25.79709	24.28574	24.78297	NaN	NaN	NaN	18	1998.1626	103.87	APKARIGDLDKKKYLVPS	O95166	O95166	GABARAP	Gamma-aminobutyric acid receptor-associated protein
NaN	NaN	NaN	24.56471	23.77243	24.39513	9	1000.5189	133.05	APKKDENSL	Q8N5U6;Q8N5U6-2	Q8N5U6	RNF10	RING finger protein 10
NaN	NaN	NaN	24.23242	24.03238	22.82071	10	1126.7074	126.82	APKKKIQTTL	Q7L590-2;Q7L590	Q7L590-2	MCM10	Protein MCM10 homolog
NaN	NaN	NaN	NaN	NaN	26.06743	9	1067.6128	107.01	APKPKWTQL	Q3KRA9-3;Q3KRA9;Q3KRA9-2	Q3KRA9-3	ALKBH6	Alpha-ketoglutarate-dependent dioxygenase alkB homolog 6
NaN	NaN	NaN	27.2166	26.9969	27.03988	9	911.4865	135.87	APKPQGPAF	Q99704;Q99704-3	Q99704	DOK1	Docking protein 1
NaN	NaN	NaN	23.42573	23.33933	23.17694	9	938.55492	125.98	APKPQGTKI	O95602	O95602	POLR1A	DNA-directed RNA polymerase I subunit RPA1
NaN	NaN	NaN	25.22663	24.32896	24.31941	9	857.46068	113.26	APKSVNGSV	Q02040	Q02040	AKAP17A	A-kinase anchor protein 17A
24.66177	24.54693	24.70081	NaN	NaN	NaN	16	1767.8111	58.885	APKTHMTHHAVSDHEA	P01892;P30512	P01892	HLA-A	HLA class I histocompatibility antigen, A-2 alpha chain;HLA class I histocompatibility antigen, A-29 alpha chain
25.75674	24.81176	25.66362	NaN	NaN	NaN	19	2138.044	127.37	APKTHMTHHAVSDHEATLR	P01892;P30512	P01892	HLA-A	HLA class I histocompatibility antigen, A-2 alpha chain;HLA class I histocompatibility antigen, A-29 alpha chain
NaN	NaN	NaN	23.53837	23.97937	23.565	9	891.5178	113.85	APLAAHISL	Q96RT7-2;Q96RT7-3;Q96RT7	Q96RT7-2	TUBGCP6	Gamma-tubulin complex component 6
NaN	NaN	NaN	26.34701	26.48253	25.94154	9	951.50255	143.02	APLDSIHSL	P49327	P49327	FASN	Fatty acid synthase;[Acyl-carrier-protein] S-acetyltransferase;[Acyl-carrier-protein] S-malonyltransferase;3-oxoacyl-[acyl-carrier-protein] synthase;3-oxoacyl-[acyl-carrier-protein] reductase;3-hydroxyacyl-[acyl-carrier-protein] dehydratase;Enoyl-[acyl-carrier-protein] reductase;Oleoyl-[acyl-carrier-protein] hydrolase
NaN	NaN	NaN	23.69891	23.35286	22.63923	15	1401.8205	84.213	APLGRARAGLGGPPL	Q8NCH0	Q8NCH0	CHST14	Carbohydrate sulfotransferase 14
NaN	NaN	NaN	23.5418	23.25132	22.29027	9	795.48544	133.45	APLGVGLGL	Q9H3K2	Q9H3K2	GHITM	Growth hormone-inducible transmembrane protein
24.21	24.08302	23.32334	NaN	NaN	NaN	15	1606.8467	87.18	APLHIQLVDAHEAPP	P09131	P09131	SLC10A3	P3 protein
26.3507	26.61119	NaN	NaN	NaN	NaN	14	1481.8354	129.37	APLIGALSDVWGRK	Q96MC6;Q5VZR4;Q5SR56-2;Q5SR56	Q96MC6	HIAT1;HIATL2;HIATL1	Hippocampus abundant transcript 1 protein;Hippocampus abundant transcript-like protein 2;Hippocampus abundant transcript-like protein 1
27.35271	28.30535	24.6789	NaN	NaN	NaN	15	1578.8882	83.474	APLIGALSDVWGRKP	Q5VZR4;Q5SR56-2;Q5SR56	Q5VZR4	HIATL2;HIATL1	Hippocampus abundant transcript-like protein 2;Hippocampus abundant transcript-like protein 1
24.20127	24.36031	22.0942	NaN	NaN	NaN	15	1568.8675	65.219	APLIGALSDVWGRKS	Q96MC6	Q96MC6	HIAT1	Hippocampus abundant transcript 1 protein
22.54472	21.72313	NaN	NaN	NaN	NaN	13	1379.8361	78.324	APLKPAKSARSVR	P05019;P05019-3;P05019-2;P05019-4	P05019	IGF1	Insulin-like growth factor I
22.16435	21.43593	NaN	NaN	NaN	NaN	15	1578.9318	73.022	APLKPAKSARSVRAQ	P05019;P05019-3;P05019-2;P05019-4	P05019	IGF1	Insulin-like growth factor I
NaN	NaN	NaN	25.18098	24.69896	24.67793	9	1010.6488	159.2	APLLKKQTL	P28715;P28715-3	P28715	ERCC5	DNA repair protein complementing XP-G cells
NaN	NaN	NaN	24.28306	24.90591	23.9094	9	994.61752	154.92	APLLKNVQL	Q9BRS2	Q9BRS2	RIOK1	Serine/threonine-protein kinase RIO1
NaN	NaN	NaN	23.1372	23.53611	22.6574	9	1009.6648	111.82	APLLKRLSL	P54886-2;P54886	P54886-2	ALDH18A1	Delta-1-pyrroline-5-carboxylate synthase;Glutamate 5-kinase;Gamma-glutamyl phosphate reductase
NaN	NaN	NaN	26.38265	25.55944	25.96517	9	1069.6145	163.34	APLQHRHVL	Q504T8	Q504T8	MIDN	Midnolin
22.84403	22.9733	22.40839	NaN	NaN	NaN	16	1818.9992	56.514	APLQKVSLAPNSRYYL	O75326-2;O75326	O75326-2	SEMA7A	Semaphorin-7A
NaN	NaN	NaN	25.26388	25.68442	24.4587	13	1287.7299	90.919	APLRPAAPGQTPL	Q12796	Q12796	PNRC1	Proline-rich nuclear receptor coactivator 1
NaN	NaN	NaN	25.44894	25.39761	25.63345	11	1199.6146	143.7	APLSEDQRTAL	O15397-2;O15397	O15397-2	IPO8	Importin-8
24.06776	22.78359	NaN	NaN	NaN	NaN	14	1456.829	94.692	APLVKPLPVNPTDP	Q9H3S7	Q9H3S7	PTPN23	Tyrosine-protein phosphatase non-receptor type 23
25.78826	25.04773	25.46815	NaN	NaN	NaN	15	1527.8661	121.36	APLVKPLPVNPTDPA	Q9H3S7	Q9H3S7	PTPN23	Tyrosine-protein phosphatase non-receptor type 23
21.82516	21.62859	21.66956	NaN	NaN	NaN	15	1673.9802	69.716	APLVLSHSRRQGVVR	Q8WUX9-2;Q8WUX9	Q8WUX9-2	CHMP7	Charged multivesicular body protein 7
23.41106	23.25187	23.6796	NaN	NaN	NaN	12	1358.6475	66.326	APMFVMGVNHEK	P04406;P04406-2	P04406	GAPDH	Glyceraldehyde-3-phosphate dehydrogenase
23.88185	23.22422	23.57888	NaN	NaN	NaN	13	1521.7108	77.279	APMFVMGVNHEKY	P04406;P04406-2	P04406	GAPDH	Glyceraldehyde-3-phosphate dehydrogenase
24.24525	24.60812	24.96724	NaN	NaN	NaN	14	1636.7378	129.88	APMFVMGVNHEKYD	P04406;P04406-2	P04406	GAPDH	Glyceraldehyde-3-phosphate dehydrogenase
26.23122	25.85517	26.33446	NaN	NaN	NaN	15	1750.7807	156.51	APMFVMGVNHEKYDN	P04406;P04406-2	P04406	GAPDH	Glyceraldehyde-3-phosphate dehydrogenase
NaN	NaN	NaN	22.19208	21.42506	20.42859	15	1425.7398	73.781	APMNTPRGGVGSVAL	Q9P2G9-2;Q9P2G9	Q9P2G9-2	KLHL8	Kelch-like protein 8
NaN	NaN	NaN	22.27429	24.11561	23.70303	13	1322.5595	82.417	APMPGTDSSSRSM	Q96S82	Q96S82	UBL7	Ubiquitin-like protein 7
NaN	NaN	NaN	22.31255	23.36813	23.13541	11	1086.5379	101.33	APMPTASTAQI	P23921	P23921	RRM1	Ribonucleoside-diphosphate reductase large subunit
NaN	NaN	NaN	24.51617	24.7292	24.58136	13	1299.6783	159.34	APNAGKSTLSNQL	O75616-2;O75616	O75616-2	ERAL1	GTPase Era, mitochondrial
NaN	NaN	NaN	27.44916	27.18546	27.33901	12	1231.5979	160.53	APNAGSRMTQTV	P51659-3;P51659;P51659-2	P51659-3	HSD17B4	Peroxisomal multifunctional enzyme type 2;(3R)-hydroxyacyl-CoA dehydrogenase;Enoyl-CoA hydratase 2
NaN	NaN	NaN	26.31529	25.19764	24.96005	10	1156.6274	116.12	APNEKMKQVL	P57076	P57076	C21orf59	UPF0769 protein C21orf59
NaN	NaN	NaN	25.14418	25.03855	24.63301	9	810.45995	118.69	APNGAGLVL	Q9NVX0-3;Q9NVX0	Q9NVX0-3	HAUS2	HAUS augmin-like complex subunit 2
NaN	NaN	NaN	26.00947	26.03456	25.86455	10	1041.5203	108.81	APNNGQNKSL	Q9UKL0	Q9UKL0	RCOR1	REST corepressor 1
NaN	NaN	NaN	24.75333	24.97719	24.59599	13	1283.6908	142.98	APNPAKATVTAMI	O95793-2;O95793-3;O95793	O95793-2	STAU1	Double-stranded RNA-binding protein Staufen homolog 1
NaN	NaN	NaN	25.17588	25.15688	24.62037	10	1159.5808	114.78	APNPYRQAIM	Q7RTS9-2;Q7RTS9	Q7RTS9-2	DYM	Dymeclin
NaN	NaN	NaN	27.79396	27.66302	NaN	9	937.53451	126.52	APNSRPALL	P55011-3;P55011	P55011-3	SLC12A2	Solute carrier family 12 member 2
NaN	NaN	NaN	NaN	NaN	27.18886	9	1060.6029	105.14	APNYRLKSL	Q9HBM6;Q16594	Q9HBM6	TAF9B;TAF9	Transcription initiation factor TFIID subunit 9B;Transcription initiation factor TFIID subunit 9
24.09023	23.59537	23.21514	NaN	NaN	NaN	17	1630.7839	125.97	APPASSLYSSPVNSSAP	O14964;O14964-2	O14964	HGS	Hepatocyte growth factor-regulated tyrosine kinase substrate
25.45632	24.7093	25.10414	NaN	NaN	NaN	14	1407.7068	116.52	APPEVVMDPALAAQ	P62826	P62826	RAN	GTP-binding nuclear protein Ran
27.22803	26.78831	25.79112	NaN	NaN	NaN	16	1699.8127	119.27	APPEVVMDPALAAQYE	P62826	P62826	RAN	GTP-binding nuclear protein Ran
NaN	NaN	26.12904	NaN	NaN	NaN	17	1836.8716	136.99	APPEVVMDPALAAQYEH	P62826	P62826	RAN	GTP-binding nuclear protein Ran
NaN	NaN	NaN	28.25088	27.7335	27.81121	10	1166.6196	109.36	APPEYHRKAV	Q9UBU8-3;Q9UBU8-2;Q9UBU8	Q9UBU8-3	MORF4L1	Mortality factor 4-like protein 1
25.06657	25.94648	24.99921	NaN	NaN	NaN	24	2355.2044	57.293	APPGGGDPQGRSVTLRSSLYRAGG	Q06643	Q06643	LTB	Lymphotoxin-beta
24.6376	25.25829	24.65207	NaN	NaN	NaN	25	2426.2415	43.523	APPGGGDPQGRSVTLRSSLYRAGGA	Q06643	Q06643	LTB	Lymphotoxin-beta
24.30591	23.90288	23.07354	NaN	NaN	NaN	19	2250.1909	52.814	APPIHTHGLIREYIVEYSR	Q92673	Q92673	SORL1	Sortilin-related receptor
26.93168	26.75009	24.1397	NaN	NaN	NaN	21	2394.2444	119.38	APPIHTHGLIREYIVEYSRSG	Q92673	Q92673	SORL1	Sortilin-related receptor
24.30473	23.95686	NaN	NaN	NaN	NaN	22	2481.2765	64.87	APPIHTHGLIREYIVEYSRSGS	Q92673	Q92673	SORL1	Sortilin-related receptor
23.08279	24.68201	24.9593	NaN	NaN	NaN	15	1597.9093	78.763	APPPPIHAINRGIFV	Q9UGH3-2;Q9UGH3	Q9UGH3-2	SLC23A2	Solute carrier family 23 member 2
25.89312	NaN	26.18984	NaN	NaN	NaN	16	1726.9519	62.408	APPPPIHAINRGIFVE	Q9UGH3-2;Q9UGH3	Q9UGH3-2	SLC23A2	Solute carrier family 23 member 2
26.95837	27.02485	26.92909	NaN	NaN	NaN	17	1783.9733	74.76	APPPPIHAINRGIFVEG	Q9UGH3-2;Q9UGH3	Q9UGH3-2	SLC23A2	Solute carrier family 23 member 2
26.8903	27.43801	25.70385	NaN	NaN	NaN	18	1897.0574	74.147	APPPPIHAINRGIFVEGL	Q9UGH3-2;Q9UGH3	Q9UGH3-2	SLC23A2	Solute carrier family 23 member 2
23.92162	24.45858	24.69917	NaN	NaN	NaN	16	1529.9154	96.734	APPPVVGAKRLAARAG	Q14596;Q14596-2	Q14596	NBR1	Next to BRCA1 gene 1 protein
25.08578	23.98146	24.91652	NaN	NaN	NaN	17	1658.0104	131.66	APPPVVGAKRLAARAGK	Q14596;Q14596-2	Q14596	NBR1	Next to BRCA1 gene 1 protein
NaN	NaN	NaN	22.80589	22.84506	21.7446	12	1391.7521	98.033	APPQIPDTRREL	Q9HAF1-2;Q9HAF1;Q9HAF1-4;Q9HAF1-3	Q9HAF1-2	MEAF6	Chromatin modification-related protein MEAF6
22.01304	21.93675	22.59275	NaN	NaN	NaN	17	1982.0783	60.918	APPRRSSIRNAHSIHQR	P14598;A8MVU1	P14598	NCF1;NCF1C	Neutrophil cytosol factor 1;Putative neutrophil cytosol factor 1C
NaN	NaN	NaN	23.14132	23.40028	22.81542	10	884.46035	130.77	APPSTSAAAL	Q86TM6	Q86TM6	SYVN1	E3 ubiquitin-protein ligase synoviolin
23.75318	23.47197	23.32924	NaN	NaN	NaN	13	1427.8613	79.82	APPVRHLIATQLL	P48960-2;P48960-3;P48960	P48960-2	CD97	CD97 antigen;CD97 antigen subunit alpha;CD97 antigen subunit beta
24.0209	23.46799	23.40847	NaN	NaN	NaN	15	1628.9362	74.769	APPVRHLIATQLLSN	P48960-2;P48960-3;P48960	P48960-2	CD97	CD97 antigen;CD97 antigen subunit alpha;CD97 antigen subunit beta
26.1601	26.77656	NaN	NaN	NaN	NaN	17	1871.0629	113.72	APPVRHLIATQLLSNLE	P48960-2;P48960-3;P48960	P48960-2	CD97	CD97 antigen;CD97 antigen subunit alpha;CD97 antigen subunit beta
NaN	NaN	NaN	24.9574	25.1116	24.61813	9	967.50869	89.296	APQETRGIP	P60510	P60510	PPP4C	Serine/threonine-protein phosphatase 4 catalytic subunit
23.54851	23.15102	22.8338	NaN	NaN	NaN	16	1700.8158	122.51	APQIAWQKDGGTDFPA	Q6UXM1-2;Q6UXM1	Q6UXM1-2	LRIG3	Leucine-rich repeats and immunoglobulin-like domains protein 3
22.55356	22.68532	21.60395	NaN	NaN	NaN	16	1648.9049	70.281	APQILLSGTAHFARPA	Q9BQT9;Q9BQT9-2	Q9BQT9	CLSTN3	Calsyntenin-3
23.27213	22.73999	23.97771	NaN	NaN	NaN	14	1489.8114	83.087	APQLRSIRGQPGPN	P15391;P15391-2	P15391	CD19	B-lymphocyte antigen CD19
NaN	NaN	NaN	25.81475	26.23189	25.1268	9	955.54508	145.65	APQLTASRL	Q9H211	Q9H211	CDT1	DNA replication factor Cdt1
NaN	NaN	NaN	23.43135	23.368	23.01771	10	1056.5352	106.68	APQPAREAAF	Q9NR82-5;Q9NR82-2;Q9NR82;Q9NR82-7;Q9NR82-3;Q9NR82-6	Q9NR82-5	KCNQ5	Potassium voltage-gated channel subfamily KQT member 5
23.91105	23.87286	25.30083	NaN	NaN	NaN	20	1974.0759	88.282	APQRPISTQRTAAAPKAGPG	Q15691	Q15691	MAPRE1	Microtubule-associated protein RP/EB family member 1
NaN	NaN	NaN	24.07871	24.99843	NaN	10	1094.5179	109.44	APQTQHVSPM	P29692-3;P29692-4;P29692;P29692-2	P29692-3	EEF1D	Elongation factor 1-delta
NaN	NaN	NaN	26.65062	26.48669	26.46114	10	1001.5142	147.04	APRAASTESL	O43292-2;O43292	O43292-2	GPAA1	Glycosylphosphatidylinositol anchor attachment 1 protein
NaN	NaN	NaN	26.59463	NaN	26.99421	11	1115.503	126.62	APRAGEQGEAM	Q5JSZ5;Q5JSZ5-5	Q5JSZ5	PRRC2B	Protein PRRC2B
NaN	NaN	NaN	NaN	NaN	29.0762	9	822.47119	111.73	APRAPAAGL	Q86YV0-2;Q86YV0	Q86YV0-2	RASAL3	RAS protein activator like-3
NaN	NaN	NaN	29.35513	29.08725	29.10447	11	1063.6251	137.18	APRAPRALAAA	P53007	P53007	SLC25A1	Tricarboxylate transport protein, mitochondrial
NaN	NaN	NaN	24.27192	22.77617	22.96212	10	1147.6574	114.64	APRARHLQSL	O43542	O43542	XRCC3	DNA repair protein XRCC3
25.58592	25.7208	26.04325	NaN	NaN	NaN	15	1763.053	85.457	APRDVRVRKIKPLSE	P20273-5;P20273;P20273-3;P20273-4;P20273-2	P20273-5	CD22	B-cell receptor CD22
25.46473	25.44881	25.51971	NaN	NaN	NaN	17	2013.196	75.961	APRDVRVRKIKPLSEIH	P20273-5;P20273;P20273-3;P20273-4;P20273-2	P20273-5	CD22	B-cell receptor CD22
NaN	NaN	22.95214	NaN	NaN	NaN	18	2100.228	67.605	APRDVRVRKIKPLSEIHS	P20273-5;P20273;P20273-3;P20273-4;P20273-2	P20273-5	CD22	B-cell receptor CD22
23.30494	NaN	23.19783	NaN	NaN	NaN	19	2157.2495	90.453	APRDVRVRKIKPLSEIHSG	P20273-5;P20273;P20273-3;P20273-4;P20273-2	P20273-5	CD22	B-cell receptor CD22
NaN	NaN	NaN	25.16795	23.3098	NaN	10	958.44682	105.94	APREGQGSSA	Q16566	Q16566	CAMK4	Calcium/calmodulin-dependent protein kinase type IV
NaN	NaN	NaN	22.21913	21.17262	21.46807	10	1126.6459	104.06	APREKSQKAI	Q13257	Q13257	MAD2L1	Mitotic spindle assembly checkpoint protein MAD2A
NaN	NaN	NaN	25.93546	25.72944	25.49774	15	1523.8056	79.885	APREVVDPSGGRATL	C4AMC7;Q6VEQ5	C4AMC7	WASH3P;WASH2P	Putative WAS protein family homolog 3;WAS protein family homolog 2
NaN	NaN	NaN	27.80919	27.62645	27.41353	12	1184.6414	98.337	APRFGGSRAGPL	P17844-2;P17844	P17844-2	DDX5	Probable ATP-dependent RNA helicase DDX5
NaN	NaN	NaN	31.23015	31.27703	31.04804	9	1013.5142	127.56	APRGDKEEL	P24001-6;P24001-2;P24001-4;P24001-3;P24001-5;P24001;P24001-7	P24001-6	IL32	Interleukin-32
22.28735	21.66657	22.56405	NaN	NaN	NaN	16	1497.7059	84.169	APRGDVTAEEAAGASP	P49006	P49006	MARCKSL1	MARCKS-related protein
24.06883	23.59126	24.61015	NaN	NaN	NaN	17	1568.7431	112.51	APRGDVTAEEAAGASPA	P49006	P49006	MARCKSL1	MARCKS-related protein
NaN	NaN	NaN	23.89689	23.66438	23.11474	11	1178.6408	101.64	APRGHLESSLL	O94766;O94766-2	O94766	B3GAT3	Galactosylgalactosylxylosylprotein 3-beta-glucuronosyltransferase 3
NaN	22.38935	23.6231	NaN	NaN	NaN	18	1955.0589	70.335	APRGHLESSLLSHLVDPK	O94766;O94766-2	O94766	B3GAT3	Galactosylgalactosylxylosylprotein 3-beta-glucuronosyltransferase 3
NaN	NaN	NaN	NaN	24.15915	23.83239	13	1313.7052	113.25	APRGLSSEARASL	Q6ZS11-2;Q6ZS11	Q6ZS11-2	RINL	Ras and Rab interactor-like protein
NaN	NaN	NaN	23.6309	24.13876	NaN	11	1113.6142	114.89	APRGNVTSLSL	Q9NR96-2;Q9NR96-5;Q9NR96;Q9NR96-3;Q9NR96-4	Q9NR96-2	TLR9	Toll-like receptor 9
NaN	NaN	NaN	29.84161	29.1755	28.70078	11	1180.6313	118.21	APRGQRPESAL	P28062	P28062	PSMB8	Proteasome subunit beta type-8
NaN	NaN	NaN	26.02726	25.24761	NaN	10	927.51378	111.74	APRGTGIVSA	P15880	P15880	RPS2	40S ribosomal protein S2
NaN	NaN	NaN	26.0899	26.55369	26.47755	12	1421.7164	112.15	APRHFHTQTQSL	O75319	O75319	DUSP11	RNA/RNP complex-1-interacting phosphatase
NaN	NaN	NaN	29.09222	28.99361	28.65202	10	1078.552	127.46	APRHPSTNSL	Q9P032	Q9P032	NDUFAF4	NADH dehydrogenase [ubiquinone] 1 alpha subcomplex assembly factor 4
NaN	NaN	NaN	26.17221	25.90635	25.5975	11	1191.636	100.25	APRHPSTNSLL	Q9P032	Q9P032	NDUFAF4	NADH dehydrogenase [ubiquinone] 1 alpha subcomplex assembly factor 4
NaN	NaN	NaN	NaN	24.08383	24.08683	9	1017.5277	114.99	APRIESKSM	O60749	O60749	SNX2	Sorting nexin-2
NaN	NaN	NaN	27.68271	27.75901	27.26284	12	1203.7339	124.74	APRIITGPAPVL	Q96PU8-5;Q96PU8-9;Q96PU8-8;Q96PU8-6;Q96PU8-3;Q96PU8	Q96PU8-5	QKI	Protein quaking
NaN	NaN	NaN	28.50328	20.06802	27.97454	9	1075.6614	121.58	APRKKLNHL	Q86XI2;Q86XI2-2	Q86XI2	NCAPG2	Condensin-2 complex subunit G2
NaN	NaN	NaN	24.46051	24.63705	24.1848	11	1153.6931	120.63	APRKQLATKAA	Q6NXT2;Q71DI3;P84243;P68431	Q6NXT2	H3F3C;HIST2H3A;H3F3A;HIST1H3A	Histone H3.3C;Histone H3.2;Histone H3.3;Histone H3.1
NaN	NaN	NaN	22.38081	21.65285	21.0418	13	1283.6582	82.749	APRKQPGGQSSTA	Q9H3Y8	Q9H3Y8	PPDPF	Pancreatic progenitor cell differentiation and proliferation factor
NaN	NaN	NaN	28.17579	27.87771	27.21354	12	1172.6513	100.48	APRKVLGSSTSA	Q15004-2;Q15004	Q15004-2	KIAA0101	PCNA-associated factor
NaN	NaN	NaN	24.31195	24.21667	23.30103	13	1273.699	143.89	APRKVLGSSTSAT	Q15004-2;Q15004	Q15004-2	KIAA0101	PCNA-associated factor
NaN	NaN	NaN	25.80764	25.7145	25.91768	11	1170.6469	208.6	APRLGSRSQSL	Q9Y2H2-4;Q9Y2H2	Q9Y2H2-4	INPP5F	Phosphatidylinositide phosphatase SAC2
26.38281	27.28295	26.76066	NaN	NaN	NaN	13	1458.7943	180.2	APRLLIYDASNRA	A0A0A0MRZ8;P04433	A0A0A0MRZ8	IGKV3D-11	Ig kappa chain V-III region VG
28.57878	28.79702	28.85863	NaN	NaN	NaN	14	1559.842	151.16	APRLLIYDASNRAT	A0A0A0MRZ8;P04433	A0A0A0MRZ8	IGKV3D-11	Ig kappa chain V-III region VG
29.5058	30.13382	29.71947	NaN	NaN	NaN	15	1616.8635	200.98	APRLLIYDASNRATG	A0A0A0MRZ8;P04433	A0A0A0MRZ8	IGKV3D-11	Ig kappa chain V-III region VG
20.84176	21.25903	23.8739	32.34157	31.74655	31.32882	11	1226.619	201.84	APRLNSADRPM	Q9NPJ4-2	Q9NPJ4-2
NaN	NaN	NaN	24.61852	23.15538	NaN	11	1246.6605	105.81	APRNMVHPNVI	Q13501-2;Q13501	Q13501-2	SQSTM1	Sequestosome-1
NaN	NaN	NaN	NaN	27.6454	NaN	9	1012.5778	77.662	APRNSSLRL	A2RUS2-2;A2RUS2	A2RUS2-2	DENND3	DENN domain-containing protein 3
NaN	NaN	NaN	23.12439	22.68048	23.26112	12	1111.5622	117.89	APRPAAASDGSL	Q3B726	Q3B726	TWISTNB	DNA-directed RNA polymerase I subunit RPA43
NaN	NaN	NaN	22.0346	21.25425	21.66666	16	1565.8314	88.681	APRPAAPANNPPPPSL	Q15637-4;Q15637-6;Q15637-7;Q15637-3;Q15637-2;Q15637;Q15637-5	Q15637-4	SF1	Splicing factor 1
NaN	NaN	NaN	26.25359	26.36776	25.85543	10	1020.5829	117.99	APRPASGPIR	P26373;P26373-2	P26373	RPL13	60S ribosomal protein L13
21.17139	20.57874	22.69279	31.81509	31.59948	31.34852	11	1117.6356	134.13	APRPASGPIRP	P26373;P26373-2	P26373	RPL13	60S ribosomal protein L13
NaN	NaN	NaN	27.92897	27.68525	27.23644	13	1329.7881	108.31	APRPASGPIRPIV	P26373;P26373-2	P26373	RPL13	60S ribosomal protein L13
NaN	NaN	NaN	28.52634	NaN	NaN	11	1305.763	96.311	APRPDRLVNRL	O75534-2;O75534;O75534-3;O75534-4	O75534-2	CSDE1	Cold shock domain-containing protein E1
NaN	NaN	NaN	29.98454	29.0489	29.36942	11	1271.6483	138.98	APRPDSRHHSL	Q9BSV6	Q9BSV6	TSEN34	tRNA-splicing endonuclease subunit Sen34
NaN	NaN	NaN	26.51992	26.22718	25.20646	10	1111.6026	132.08	APRPFPEVSL	Q96KV7-3;Q96KV7-5;Q96KV7	Q96KV7-3	WDR90	WD repeat-containing protein 90
NaN	NaN	NaN	24.24909	24.30862	23.24674	13	1252.7139	94.692	APRPGALLTGTTV	Q96L91-4;Q96L91-3;Q96L91-5;Q96L91-2;Q96L91	Q96L91-4	EP400	E1A-binding protein p400
NaN	NaN	NaN	27.54731	26.80132	27.2203	9	973.58213	100.02	APRPPPARL	Q9UBB4;Q9UBB4-2	Q9UBB4	ATXN10	Ataxin-10
NaN	NaN	NaN	25.05619	24.48087	24.93089	9	974.541	122.18	APRPPRQGP	Q9BZV1	Q9BZV1	UBXN6	UBX domain-containing protein 6
NaN	NaN	NaN	24.26528	23.6634	24.2604	9	918.46716	121.67	APRPSTGPH	P62701;Q8TD47;P22090	P62701	RPS4X;RPS4Y2;RPS4Y1	40S ribosomal protein S4, X isoform;40S ribosomal protein S4, Y isoform 2;40S ribosomal protein S4, Y isoform 1
NaN	NaN	NaN	27.95271	27.63457	27.4883	11	1159.6462	92.792	APRPSTGPHKL	P62701;Q8TD47;P22090	P62701	RPS4X;RPS4Y2;RPS4Y1	40S ribosomal protein S4, X isoform;40S ribosomal protein S4, Y isoform 2;40S ribosomal protein S4, Y isoform 1
NaN	NaN	NaN	28.76338	28.39979	28.45693	11	1128.5523	128.93	APRQDASGQSL	Q14324	Q14324	MYBPC2	Myosin-binding protein C, fast-type
NaN	NaN	NaN	29.78319	29.44243	29.4861	11	1198.5951	167.9	APRQPGLMAQM	Q9Y6H1;Q5T1J5	Q9Y6H1	CHCHD2;CHCHD2P9	Coiled-coil-helix-coiled-coil-helix domain-containing protein 2;Putative coiled-coil-helix-coiled-coil-helix domain-containing protein CHCHD2P9, mitochondrial
NaN	NaN	NaN	23.09761	23.17871	23.26385	11	1325.6688	124.98	APRQQQQQTEL	P27540-2;P27540-3;P27540-4;P27540	P27540-2	ARNT	Aryl hydrocarbon receptor nuclear translocator
NaN	NaN	NaN	24.0181	22.87123	23.05973	9	970.50836	114.5	APRSEVEAL	Q9Y3P9-4;Q9Y3P9-3;Q9Y3P9;Q9Y3P9-2	Q9Y3P9-4	RABGAP1	Rab GTPase-activating protein 1
NaN	NaN	NaN	26.84482	26.18317	26.38199	13	1334.7419	119.53	APRSPGQVTPRGL	Q8N319	Q8N319	C6orf223	Uncharacterized protein C6orf223
NaN	NaN	NaN	29.03218	28.92553	28.88478	10	985.55564	110.41	APRSVAVSSI	Q6UWB1	Q6UWB1	IL27RA	Interleukin-27 receptor subunit alpha
NaN	NaN	NaN	27.99534	27.85668	27.75735	9	991.50869	113.5	APRTFSNSL	Q99551	Q99551	MTERF1	Transcription termination factor 1, mitochondrial
NaN	NaN	NaN	23.71743	23.64163	22.65259	10	1199.7139	124.92	APRTIFQRVL	Q9UBB4	Q9UBB4	ATXN10	Ataxin-10
NaN	NaN	NaN	27.47808	27.07735	27.09628	9	1047.5938	104.48	APRTPTHRL	Q12815	Q12815	TROAP	Tastin
NaN	NaN	NaN	29.53059	28.76269	28.82232	9	898.52362	122.19	APRTVALTA	P04440	P04440	HLA-DPB1	HLA class II histocompatibility antigen, DP beta 1 chain
NaN	NaN	NaN	26.12957	26.22858	25.49378	12	1150.6459	131.09	APRVAGKEGPGL	Q9UID3-2;Q9UID3	Q9UID3-2	VPS51	Vacuolar protein sorting-associated protein 51 homolog
NaN	NaN	NaN	27.51209	27.42446	27.48385	10	1013.5506	126.31	APSAARELSL	Q9H668	Q9H668	OBFC1	CST complex subunit STN1
24.24053	23.9619	23.73407	NaN	NaN	NaN	19	2077.9237	102.79	APSADAPMFVMGVNHEKYD	P04406;P04406-2	P04406	GAPDH	Glyceraldehyde-3-phosphate dehydrogenase
24.43212	24.5566	24.61583	NaN	NaN	NaN	20	2191.9667	111.65	APSADAPMFVMGVNHEKYDN	P04406;P04406-2	P04406	GAPDH	Glyceraldehyde-3-phosphate dehydrogenase
NaN	NaN	NaN	24.67395	24.7888	25.11144	9	825.45962	118.01	APSAPAILS	Q86VF2-3;Q86VF2-2;Q86VF2;Q86VF2-5	Q86VF2-3	IGFN1	Immunoglobulin-like and fibronectin type III domain-containing protein 1
NaN	NaN	NaN	23.36132	23.31631	23.03182	9	795.41267	149.4	APSAPSPAV	Q99583	Q99583	MNT	Max-binding protein MNT
NaN	NaN	NaN	25.10193	25.16208	24.76304	9	846.40831	159.2	APSASSSQL	Q86YV5	Q86YV5	SGK223	Tyrosine-protein kinase SgK223
NaN	NaN	NaN	21.81917	22.39932	21.10744	9	897.39022	135.87	APSATMSSF	Q969K3;Q969K3-2	Q969K3	RNF34	E3 ubiquitin-protein ligase RNF34
NaN	NaN	NaN	26.60752	26.98044	26.01795	11	1247.651	112.71	APSDLRTIQTF	Q9BUL5-2;Q9BUL5-4;Q9BUL5	Q9BUL5-2	PHF23	PHD finger protein 23
25.91116	25.4872	25.74753	NaN	NaN	NaN	18	1673.8108	198.29	APSDPATTTAKADAASSL	Q9H8Y8;Q9H8Y8-3;Q9H8Y8-2	Q9H8Y8	GORASP2	Golgi reassembly-stacking protein 2
NaN	NaN	NaN	24.18253	24.12234	23.70736	9	858.40831	125.25	APSEAANSL	P27708	P27708	CAD	CAD protein;Glutamine-dependent carbamoyl-phosphate synthase;Aspartate carbamoyltransferase;Dihydroorotase
NaN	NaN	NaN	25.24325	25.12459	25.06669	9	787.3712	146.94	APSEGSGAL	Q8WTT2	Q8WTT2	NOC3L	Nucleolar complex protein 3 homolog
25.10861	NaN	22.9234	NaN	NaN	NaN	12	1318.638	128.61	APSFMHSVFSPI	Q8N370-4;Q8N370;Q8N370-3;Q8N370-2	Q8N370-4	SLC43A2	Large neutral amino acids transporter small subunit 4
NaN	NaN	NaN	NaN	23.31672	NaN	13	1286.6367	99.442	APSGLQGPPQAHQ	P78312-6;P78312-2;P78312-5;P78312;P78312-3	P78312-6	FAM193A	Protein FAM193A
NaN	NaN	NaN	23.46588	22.74265	23.34394	9	785.39193	178.84	APSGPSGTL	Q16658	Q16658	FSCN1	Fascin
NaN	NaN	NaN	26.56769	26.24969	NaN	11	1122.5418	105.94	APSGQHSQAQL	O00411	O00411	POLRMT	DNA-directed RNA polymerase, mitochondrial
NaN	NaN	NaN	21.89541	22.56804	21.95568	10	994.44298	159.2	APSIFGGTDM	P33992	P33992	MCM5	DNA replication licensing factor MCM5
NaN	NaN	NaN	26.08432	NaN	25.77871	9	912.49165	120.65	APSIQTPSL	Q2TAL8	Q2TAL8	QRICH1	Glutamine-rich protein 1
NaN	NaN	NaN	27.46186	27.55303	27.58104	9	840.47052	130.31	APSKPAASI	O60264	O60264	SMARCA5	SWI/SNF-related matrix-associated actin-dependent regulator of chromatin subfamily A member 5
NaN	NaN	NaN	25.10633	25.31108	NaN	9	828.43413	123.16	APSKPAGTT	Q14978;Q14978-3;Q14978-2	Q14978	NOLC1	Nucleolar and coiled-body phosphoprotein 1
NaN	NaN	NaN	25.51611	25.6202	25.1686	11	1088.5714	109.01	APSLINSSSTL	P41252	P41252	IARS	Isoleucine--tRNA ligase, cytoplasmic
NaN	NaN	NaN	23.10867	28.41687	21.59076	9	917.49707	137.18	APSLKNAAF	P24539	P24539	ATP5F1	ATP synthase F(0) complex subunit B1, mitochondrial
NaN	NaN	NaN	27.28251	27.50643	27.06425	9	837.496	132.72	APSLVAPAL	Q15691	Q15691	MAPRE1	Microtubule-associated protein RP/EB family member 1
NaN	NaN	NaN	23.82551	NaN	22.81488	12	1286.6354	117.89	APSNTEEVNITI	Q7Z570	Q7Z570	ZNF804A	Zinc finger protein 804A
NaN	NaN	NaN	24.19122	24.08424	23.15559	10	1028.5291	145.16	APSPAPKQSF	A8CG34-2;A8CG34;A6NF01;Q96HA1-2;Q96HA1-3;Q96HA1	A8CG34-2	POM121C;POM121B;POM121	Nuclear envelope pore membrane protein POM 121C;Putative nuclear envelope pore membrane protein POM 121B;Nuclear envelope pore membrane protein POM 121
NaN	NaN	NaN	24.84455	20.32992	24.3064	9	892.50182	113.89	APSPLQPAL	Q9BW85	Q9BW85	CCDC94	Coiled-coil domain-containing protein 94
NaN	NaN	NaN	24.03892	24.00136	20.25523	9	857.44945	152.63	APSPLSSSL	Q96B97-3;Q96B97-2;Q96B97	Q96B97-3	SH3KBP1	SH3 domain-containing kinase-binding protein 1
NaN	NaN	NaN	26.5932	26.54997	26.13444	9	837.45962	135.6	APSPPLSGL	Q96GQ5	Q96GQ5	C16orf58	RUS1 family protein C16orf58
NaN	NaN	NaN	30.09773	30.11359	29.53115	9	936.53927	112.41	APSPRPLSL	Q6NUT3-2;Q6NUT3-4;Q6NUT3;Q6NUT3-3	Q6NUT3-2	MFSD12	Major facilitator superfamily domain-containing protein 12
NaN	NaN	NaN	26.12173	26.47223	25.94909	11	1108.5149	113.71	APSPSSSRSSF	Q6PCB5	Q6PCB5	RSBN1L	Round spermatid basic protein 1-like protein
NaN	NaN	NaN	23.77917	23.80813	23.78097	9	817.38176	114.19	APSPSSSSV	Q99700-2;Q99700-4;Q99700	Q99700-2	ATXN2	Ataxin-2
NaN	NaN	NaN	19.99686	19.2803	24.06981	9	857.44945	152.63	APSPTVSSL	Q5SYB0	Q5SYB0	FRMPD1	FERM and PDZ domain-containing protein 1
NaN	NaN	NaN	26.92592	26.97858	26.81592	10	1095.64	118.5	APSQQRLVVV	Q9H6Q4-3;Q9H6Q4	Q9H6Q4-3	NARFL	Cytosolic Fe-S cluster assembly factor NARFL
NaN	NaN	NaN	29.08838	28.96813	29.00335	9	1054.552	157.8	APSQQRQQI	Q6P2Q9	Q6P2Q9	PRPF8	Pre-mRNA-processing-splicing factor 8
NaN	NaN	NaN	26.18546	26.22085	26.48639	10	1125.5891	160.26	APSQQRQQIA	Q6P2Q9	Q6P2Q9	PRPF8	Pre-mRNA-processing-splicing factor 8
24.97198	24.69721	25.18677	NaN	NaN	NaN	14	1486.8005	89.359	APSRIVNVSSLAHH	Q8TC12-2;Q8TC12	Q8TC12-2	RDH11	Retinol dehydrogenase 11
24.95385	25.24706	24.86377	NaN	NaN	NaN	16	1656.906	108.38	APSRIVNVSSLAHHLG	Q8TC12-2;Q8TC12	Q8TC12-2	RDH11	Retinol dehydrogenase 11
NaN	NaN	NaN	26.34428	24.7518	23.9518	9	943.49094	114.5	APSRNGMVL	P26373;P26373-2	P26373	RPL13	60S ribosomal protein L13
NaN	NaN	NaN	23.40704	23.39859	23.30536	10	948.44001	161.68	APSSETGTSL	Q6DN90	Q6DN90	IQSEC1	IQ motif and SEC7 domain-containing protein 1
NaN	NaN	NaN	23.80095	NaN	NaN	12	1135.5986	119.62	APSSPGSPRPAL	Q9H211	Q9H211	CDT1	DNA replication factor Cdt1
NaN	NaN	NaN	23.37703	23.33647	23.60851	9	821.37668	121.29	APSSSSSSL	P20333	P20333	TNFRSF1B	Tumor necrosis factor receptor superfamily member 1B;Tumor necrosis factor receptor superfamily member 1b, membrane form;Tumor necrosis factor-binding protein 2
NaN	NaN	NaN	23.2604	23.85738	24.43797	10	986.44913	137.18	APSSVAHTSM	Q9Y5U2-2;Q9Y5U2	Q9Y5U2-2	TSSC4	Protein TSSC4
24.37544	24.32031	25.66291	NaN	NaN	NaN	15	1650.9491	106.82	APSTMKIKIIAPPER	P60709;P63261;P68133;P68032;P63267;P62736;P63267-2;Q562R1	P60709	ACTB;ACTG1;ACTA1;ACTC1;ACTG2;ACTA2;ACTBL2	Actin, cytoplasmic 1;Actin, cytoplasmic 1, N-terminally processed;Actin, cytoplasmic 2;Actin, cytoplasmic 2, N-terminally processed;Actin, alpha skeletal muscle;Actin, alpha cardiac muscle 1;Actin, gamma-enteric smooth muscle;Actin, aortic smooth muscle;Beta-actin-like protein 2
27.21984	26.19205	27.52283	NaN	NaN	NaN	16	1779.0441	70.451	APSTMKIKIIAPPERK	P60709;P63261;P68133;P68032;P63267;P62736;P63267-2;Q562R1	P60709	ACTB;ACTG1;ACTA1;ACTC1;ACTG2;ACTA2;ACTBL2	Actin, cytoplasmic 1;Actin, cytoplasmic 1, N-terminally processed;Actin, cytoplasmic 2;Actin, cytoplasmic 2, N-terminally processed;Actin, alpha skeletal muscle;Actin, alpha cardiac muscle 1;Actin, gamma-enteric smooth muscle;Actin, aortic smooth muscle;Beta-actin-like protein 2
24.3304	26.52048	27.71378	NaN	NaN	NaN	17	1942.1074	100.04	APSTMKIKIIAPPERKY	P60709;P63261;P68133;P68032;P63267;P62736;P63267-2;Q562R1	P60709	ACTB;ACTG1;ACTA1;ACTC1;ACTG2;ACTA2;ACTBL2	Actin, cytoplasmic 1;Actin, cytoplasmic 1, N-terminally processed;Actin, cytoplasmic 2;Actin, cytoplasmic 2, N-terminally processed;Actin, alpha skeletal muscle;Actin, alpha cardiac muscle 1;Actin, gamma-enteric smooth muscle;Actin, aortic smooth muscle;Beta-actin-like protein 2
27.87508	27.44624	28.22761	NaN	NaN	NaN	18	2029.1394	121.26	APSTMKIKIIAPPERKYS	P60709;P63261;P68133;P68032;P63267;P62736;P63267-2;Q562R1	P60709	ACTB;ACTG1;ACTA1;ACTC1;ACTG2;ACTA2;ACTBL2	Actin, cytoplasmic 1;Actin, cytoplasmic 1, N-terminally processed;Actin, cytoplasmic 2;Actin, cytoplasmic 2, N-terminally processed;Actin, alpha skeletal muscle;Actin, alpha cardiac muscle 1;Actin, gamma-enteric smooth muscle;Actin, aortic smooth muscle;Beta-actin-like protein 2
NaN	NaN	NaN	24.16806	24.29775	24.19821	9	815.43888	118.01	APSVTSAAL	O43488	O43488	AKR7A2	Aflatoxin B1 aldehyde reductase member 2
NaN	NaN	NaN	22.57281	23.63223	23.09118	9	935.44225	118.69	APSYPMASL	P11940-2;P11940	P11940-2	PABPC1	Polyadenylate-binding protein 1
23.87155	NaN	23.80134	NaN	NaN	NaN	14	1476.7209	237.49	APTANFQQDVGTKT	P15907	P15907	ST6GAL1	Beta-galactoside alpha-2,6-sialyltransferase 1
26.10426	25.46787	25.87797	21.88692	22.14261	21.30313	15	1577.7686	331.3	APTANFQQDVGTKTT	P15907	P15907	ST6GAL1	Beta-galactoside alpha-2,6-sialyltransferase 1
24.21215	24.0966	23.34218	NaN	NaN	NaN	16	1690.8526	210.41	APTANFQQDVGTKTTI	P15907	P15907	ST6GAL1	Beta-galactoside alpha-2,6-sialyltransferase 1
25.09603	24.92438	24.8754	NaN	NaN	NaN	17	1846.9537	206.8	APTANFQQDVGTKTTIR	P15907	P15907	ST6GAL1	Beta-galactoside alpha-2,6-sialyltransferase 1
22.2436	22.70345	23.10093	NaN	NaN	NaN	19	1995.0021	143.67	APTASKIVTDSNSRVSEPH	Q68EM7-7;Q68EM7-3;Q68EM7-2;Q68EM7	Q68EM7-7	ARHGAP17	Rho GTPase-activating protein 17
NaN	NaN	NaN	24.01954	20.61612	24.27256	9	964.54541	114.65	APTGHTLRL	O43681	O43681	ASNA1	ATPase ASNA1
23.14591	22.55046	23.84134	NaN	NaN	NaN	16	1764.0482	58.831	APTISERAKKVRRVPG	O95747	O95747	OXSR1	Serine/threonine-protein kinase OSR1
24.85923	24.70102	24.43943	NaN	NaN	NaN	14	1538.9184	67.326	APTIVKVFKQPSKP	Q13740-2;Q13740	Q13740-2	ALCAM	CD166 antigen
24.73029	24.50434	24.80262	NaN	NaN	NaN	15	1667.961	61.097	APTIVKVFKQPSKPE	Q13740-2;Q13740	Q13740-2	ALCAM	CD166 antigen
25.75931	NaN	NaN	NaN	NaN	NaN	16	1634.8563	55.353	APTNHLVAGRAMTLSP	Q9Y6A5	Q9Y6A5	TACC3	Transforming acidic coiled-coil-containing protein 3
NaN	NaN	NaN	23.03634	23.14669	22.41119	9	825.45962	155.51	APTPAGLSL	Q5D0E6-3;Q5D0E6-2;Q5D0E6	Q5D0E6-3	DALRD3	DALR anticodon-binding domain-containing protein 3
NaN	NaN	NaN	25.38189	NaN	NaN	9	853.45453	124.37	APTPAPSTI	P46695	P46695	IER3	Radiation-inducible immediate-early gene IEX-1
NaN	NaN	NaN	22.52631	21.77302	20.73537	10	1023.5964	110.55	APTPIQALTL	Q9GZR7	Q9GZR7	DDX24	ATP-dependent RNA helicase DDX24
22.7732	22.74981	NaN	22.43214	22.09992	22.06697	16	1567.7366	108.7	APTQESAVTPGTPDPT	O14836-2;O14836	O14836-2	TNFRSF13B	Tumor necrosis factor receptor superfamily member 13B
26.58291	25.80971	26.09955	NaN	NaN	NaN	13	1430.7194	66.393	APTSFGYDKPHVL	P15260	P15260	IFNGR1	Interferon gamma receptor 1
24.39807	23.12741	24.17524	NaN	NaN	NaN	15	1644.8148	111.79	APTSFGYDKPHVLVD	P15260	P15260	IFNGR1	Interferon gamma receptor 1
NaN	NaN	NaN	24.63666	24.38153	24.44342	8	712.37555	188.45	APTSGPAL	Q92733	Q92733	PRCC	Proline-rich protein PRCC
25.6789	25.96232	25.95025	NaN	NaN	NaN	13	1399.7347	149.49	APVDFSKIDPSKP	Q14696	Q14696	MESDC2	LDLR chaperone MESD
NaN	NaN	NaN	24.57744	24.82226	24.01257	9	753.4021	143.97	APVGGSPGL	Q6ZRS2-3;Q6ZRS2-2;Q6ZRS2	Q6ZRS2-3	SRCAP	Helicase SRCAP
NaN	NaN	NaN	30.19929	29.89522	29.52451	9	757.39702	154.46	APVGSGSAL	Q99607	Q99607	ELF4	ETS-related transcription factor Elf-4
24.509	24.60139	24.89638	NaN	NaN	NaN	16	1457.7362	131.09	APVGSVVSVPSQSSAS	P52594-2;P52594-3;P52594;P52594-4	P52594-2	AGFG1	Arf-GAP domain and FG repeat-containing protein 1
24.2946	24.06201	24.13485	NaN	NaN	NaN	17	1544.7682	129.88	APVGSVVSVPSQSSASS	P52594-2;P52594-3;P52594;P52594-4	P52594-2	AGFG1	Arf-GAP domain and FG repeat-containing protein 1
NaN	22.42491	22.93618	NaN	NaN	NaN	19	1787.8901	160.18	APVGSVVSVPSQSSASSDK	P52594-2;P52594-3;P52594;P52594-4	P52594-2	AGFG1	Arf-GAP domain and FG repeat-containing protein 1
NaN	NaN	NaN	25.89497	25.24075	25.60207	9	875.4865	129.67	APVGVHPSL	A6NFQ2-2;A6NFQ2	A6NFQ2-2	TCAF2	TRPM8 channel-associated factor 2
22.23777	21.18441	NaN	NaN	NaN	NaN	15	1610.8893	80.706	APVINHVARYASSVK	Q86YQ8-2;Q86YQ8	Q86YQ8-2	CPNE8	Copine-8
NaN	NaN	NaN	27.11396	27.11018	27.04906	9	877.49092	137.83	APVPPPTSL	Q9NTJ4-3;Q9NTJ4-2;Q9NTJ4	Q9NTJ4-3	MAN2C1	Alpha-mannosidase 2C1
NaN	NaN	NaN	21.35019	21.10693	20.91181	9	787.40758	148.21	APVSASASV	Q9Y520-2;Q9Y520-6;Q9Y520-4;Q9Y520-5;Q9Y520;Q9Y520-7;Q9Y520-3	Q9Y520-2	PRRC2C	Protein PRRC2C
NaN	NaN	NaN	24.70872	24.37948	24.31569	9	912.46649	151.56	APVSGNQQL	Q49A26-5;Q49A26-4;Q49A26-2;Q49A26-3;Q49A26	Q49A26-5	GLYR1	Putative oxidoreductase GLYR1
NaN	NaN	NaN	23.86098	23.78905	23.66904	9	847.42871	114.72	APVSSTSSL	Q99836-4;Q99836-3;Q99836-2;Q99836;Q99836-6	Q99836-4	MYD88	Myeloid differentiation primary response protein MyD88
25.61787	25.39614	24.67627	NaN	NaN	NaN	15	1702.8903	83.499	APWNSLSLAQRRGFT	P01033	P01033	TIMP1	Metalloproteinase inhibitor 1
25.61206	25.57343	24.59742	NaN	NaN	NaN	16	1830.9853	58.814	APWNSLSLAQRRGFTK	P01033	P01033	TIMP1	Metalloproteinase inhibitor 1
25.98798	25.64592	25.40604	NaN	NaN	NaN	17	1932.033	62.055	APWNSLSLAQRRGFTKT	P01033	P01033	TIMP1	Metalloproteinase inhibitor 1
26.52138	26.09148	26.36926	NaN	NaN	NaN	18	2095.0963	83.106	APWNSLSLAQRRGFTKTY	P01033	P01033	TIMP1	Metalloproteinase inhibitor 1
NaN	NaN	NaN	28.00201	26.32617	26.39287	10	1234.6128	125.16	APYERRAMEL	Q9Y3U8	Q9Y3U8	RPL36	60S ribosomal protein L36
NaN	NaN	NaN	25.01099	25.13571	24.38824	11	1187.6299	119.17	APYGKNQVQAL	P56282-2;P56282-3;P56282	P56282-2	POLE2	DNA polymerase epsilon subunit 2
NaN	NaN	NaN	22.87704	20.99652	19.02667	11	1313.593	105.2	APYMRSMMQSL	Q9UMX0-2;Q9UMX0;Q9UMX0-3;Q9UHD9	Q9UMX0-2	UBQLN1;UBQLN2	Ubiquilin-1;Ubiquilin-2
NaN	NaN	NaN	24.82153	24.89611	24.55315	10	1101.5819	124.92	APYRDLPASL	P54259	P54259	ATN1	Atrophin-1
NaN	NaN	NaN	NaN	24.10582	24.39722	11	1179.5884	147.4	APYRTQSSASL	Q96PK6	Q96PK6	RBM14	RNA-binding protein 14
NaN	NaN	NaN	28.15808	28.42354	28.42998	9	1058.5873	139.97	APYSRPKQL	Q86V81	Q86V81	ALYREF	THO complex subunit 4
23.73624	23.69965	23.00602	NaN	NaN	NaN	12	1326.6092	91.867	AQAYADDNSLLF	P51148;P51148-2;P61020-2;P61020	P51148	RAB5C;RAB5B	Ras-related protein Rab-5C;Ras-related protein Rab-5B
24.07088	23.0597	20.00813	NaN	NaN	NaN	13	1457.6497	107.15	AQAYADDNSLLFM	P51148;P51148-2;P61020-2;P61020	P51148	RAB5C;RAB5B	Ras-related protein Rab-5C;Ras-related protein Rab-5B
24.37551	22.88586	23.21296	NaN	NaN	NaN	14	1548.7606	59.067	AQEMNIPEKGFKAS	Q9P215	Q9P215	POGK	Pogo transposable element with KRAB domain
22.23768	22.32471	21.48542	NaN	NaN	NaN	12	1588.9024	96.015	AQFMWIIRKRIQ	P60520	P60520	GABARAPL2	Gamma-aminobutyric acid receptor-associated protein-like 2
25.33875	26.05784	25.37275	NaN	NaN	NaN	15	1820.921	92.866	AQFVTRHPINEYYIA	Q92673	Q92673	SORL1	Sortilin-related receptor
28.03538	28.54999	28.09768	NaN	NaN	NaN	16	1935.9479	114.7	AQFVTRHPINEYYIAD	Q92673	Q92673	SORL1	Sortilin-related receptor
26.21414	25.94051	26.14959	NaN	NaN	NaN	14	1354.7205	190.66	AQGALANIAVDKAN	P01903	P01903	HLA-DRA	HLA class II histocompatibility antigen, DR alpha chain
26.21147	26.33482	25.79887	NaN	NaN	NaN	15	1467.8045	202.65	AQGALANIAVDKANL	P01903	P01903	HLA-DRA	HLA class II histocompatibility antigen, DR alpha chain
29.24279	29.46947	29.4305	22.51912	23.34935	21.71331	16	1596.8471	155.61	AQGALANIAVDKANLE	P01903	P01903	HLA-DRA	HLA class II histocompatibility antigen, DR alpha chain
28.90265	28.88151	NaN	NaN	NaN	NaN	17	1709.9312	205.31	AQGALANIAVDKANLEI	P01903	P01903	HLA-DRA	HLA class II histocompatibility antigen, DR alpha chain
26.19901	26.2797	26.0254	NaN	NaN	NaN	13	1448.6572	174.02	AQGELFLDDGHTF	Q14697;Q14697-2	Q14697	GANAB	Neutral alpha-glucosidase AB
22.09078	24.84675	24.47735	NaN	NaN	NaN	14	1562.7001	193.21	AQGELFLDDGHTFN	Q14697;Q14697-2	Q14697	GANAB	Neutral alpha-glucosidase AB
26.85686	26.84482	25.38653	NaN	NaN	NaN	16	1853.822	198.74	AQGELFLDDGHTFNYQ	Q14697;Q14697-2	Q14697	GANAB	Neutral alpha-glucosidase AB
23.09869	23.31133	22.76004	NaN	NaN	NaN	14	1524.8736	105.14	AQGILIRDNVRTIG	O43286	O43286	B4GALT5	Beta-1,4-galactosyltransferase 5
22.23409	22.48131	22.44632	NaN	NaN	NaN	15	1749.9275	57.414	AQGIRFIYTREGRPS	P31943	P31943	HNRNPH1	Heterogeneous nuclear ribonucleoprotein H;Heterogeneous nuclear ribonucleoprotein H, N-terminally processed
22.94528	23.46886	23.06365	NaN	NaN	NaN	17	1898.1075	98.439	AQGKVNVFGRKLRVNGR	Q9P273	Q9P273	TENM3	Teneurin-3
23.74355	24.25926	23.60252	NaN	NaN	NaN	12	1485.8892	119.39	AQIFRVNLRTLR	P13747	P13747	HLA-E	HLA class I histocompatibility antigen, alpha chain E
24.04635	24.51821	23.91004	NaN	NaN	NaN	13	1542.9107	129.34	AQIFRVNLRTLRG	P13747	P13747	HLA-E	HLA class I histocompatibility antigen, alpha chain E
23.94789	23.96349	23.27782	NaN	NaN	NaN	15	1652.976	119.32	AQIVRMVKNLKGSPI	Q8NB49-2;Q8NB49-3;Q8NB49-4;Q8NB49	Q8NB49-2	ATP11C	Phospholipid-transporting ATPase IG
NaN	NaN	23.35501	NaN	NaN	NaN	16	2097.1668	65.805	AQKIAEHRRKYERKRE	P50502	P50502	ST13	Hsc70-interacting protein
25.21638	24.84072	26.05209	24.60648	24.97876	24.80745	14	1575.774	218.55	AQKSQSTQISQELE	P06734	P06734	FCER2	Low affinity immunoglobulin epsilon Fc receptor;Low affinity immunoglobulin epsilon Fc receptor membrane-bound form;Low affinity immunoglobulin epsilon Fc receptor soluble form
25.74093	24.87225	25.86528	24.11831	24.51671	24.16883	15	1704.8166	211.43	AQKSQSTQISQELEE	P06734	P06734	FCER2	Low affinity immunoglobulin epsilon Fc receptor;Low affinity immunoglobulin epsilon Fc receptor membrane-bound form;Low affinity immunoglobulin epsilon Fc receptor soluble form
NaN	25.88148	21.36137	NaN	NaN	NaN	15	1646.841	83.862	AQNRIKGCTDNLTLT	O00151	O00151	PDLIM1	PDZ and LIM domain protein 1
25.18325	26.05497	25.5771	NaN	NaN	NaN	14	1525.8576	156.58	AQNSVIIVDKNGRL	P02786	P02786	TFRC	Transferrin receptor protein 1;Transferrin receptor protein 1, serum form
25.58514	26.20279	25.36656	NaN	NaN	NaN	15	1624.9261	140.78	AQNSVIIVDKNGRLV	P02786	P02786	TFRC	Transferrin receptor protein 1;Transferrin receptor protein 1, serum form
NaN	NaN	22.39697	NaN	NaN	NaN	13	1468.7634	113.63	AQQVAVQEQEIAR	O75955;O75955-2	O75955	FLOT1	Flotillin-1
23.28008	23.27498	24.27398	NaN	NaN	NaN	14	1624.8645	148.96	AQQVAVQEQEIARR	O75955;O75955-2	O75955	FLOT1	Flotillin-1
22.72415	22.27904	23.07428	NaN	NaN	NaN	15	1753.9071	109.84	AQQVAVQEQEIARRE	O75955;O75955-2	O75955	FLOT1	Flotillin-1
22.91532	23.00065	22.31435	NaN	NaN	NaN	16	1912.8803	49.559	AQRDVTYEEAKQFAEE	P61106	P61106	RAB14	Ras-related protein Rab-14
25.14211	25.76071	26.31283	NaN	NaN	NaN	17	1901.0119	92.633	AQSELAAHQKKILHVDN	P25786;P25786-2	P25786	PSMA1	Proteasome subunit alpha type-1
25.85289	NaN	NaN	NaN	NaN	NaN	14	1531.832	85.731	AQVIALYPTLVECI	Q7Z3U7-3;Q7Z3U7-6;Q7Z3U7-5;Q7Z3U7	Q7Z3U7-3	MON2	Protein MON2 homolog
26.22896	25.93364	26.52153	NaN	NaN	NaN	13	1477.7282	116.3	AQVMVHMANPRQP	Q96L08-3;Q96L08-2;Q96L08	Q96L08-3	SUSD3	Sushi domain-containing protein 3
25.74922	25.04602	25.49323	NaN	NaN	NaN	15	1687.8651	68.83	AQVMVHMANPRQPLP	Q96L08-3;Q96L08-2;Q96L08	Q96L08-3	SUSD3	Sushi domain-containing protein 3
28.38624	26.99755	27.40592	NaN	NaN	NaN	16	1758.9022	171.62	AQVMVHMANPRQPLPA	Q96L08-3;Q96L08-2;Q96L08	Q96L08-3	SUSD3	Sushi domain-containing protein 3
NaN	NaN	NaN	25.02935	24.8886	24.74376	9	1161.6255	122.52	AQYDRQIRL	Q9UBE0-2;Q9UBE0-3;Q9UBE0	Q9UBE0-2	SAE1	SUMO-activating enzyme subunit 1;SUMO-activating enzyme subunit 1, N-terminally processed
NaN	NaN	NaN	23.70535	22.85557	NaN	9	1102.4931	113.71	AQYEHDLEV	P62826	P62826	RAN	GTP-binding nuclear protein Ran
26.0312	26.11331	25.82571	NaN	NaN	NaN	16	1929.1021	101.39	ARDTAQIFRVNLRTLR	P13747	P13747	HLA-E	HLA class I histocompatibility antigen, alpha chain E
26.24875	26.30819	26.36525	NaN	NaN	NaN	17	1986.1235	103.61	ARDTAQIFRVNLRTLRG	P13747	P13747	HLA-E	HLA class I histocompatibility antigen, alpha chain E
NaN	24.15236	18.03204	NaN	NaN	NaN	16	1797.0445	54.281	AREALRQQKRKAKASG	Q15025-2;Q15025;Q15025-3	Q15025-2	TNIP1	TNFAIP3-interacting protein 1
23.53493	NaN	21.0023	NaN	NaN	NaN	17	1926.0871	57.148	AREALRQQKRKAKASGE	Q15025-2;Q15025;Q15025-3	Q15025-2	TNIP1	TNFAIP3-interacting protein 1
23.70799	23.40393	23.17023	NaN	NaN	NaN	16	1878.9952	68.173	AREEFRPTIYSNVIKG	Q14344	Q14344	GNA13	Guanine nucleotide-binding protein subunit alpha-13
23.33006	23.04961	22.31249	NaN	NaN	NaN	17	2010.0357	71.354	AREEFRPTIYSNVIKGM	Q14344	Q14344	GNA13	Guanine nucleotide-binding protein subunit alpha-13
NaN	24.61925	23.16016	NaN	NaN	NaN	15	1675.0257	67.102	ARGLLIVSRERLVPP	Q8TCT7-2;Q8TCT7-4;Q8TCT7	Q8TCT7-2	SPPL2B	Signal peptide peptidase-like 2B
22.59707	21.85384	22.57448	NaN	NaN	NaN	14	1634.9944	67.964	ARHLIEKSVRKIVS	Q99538	Q99538	LGMN	Legumain
23.03721	23.20702	23.69445	NaN	NaN	NaN	15	1737.0261	99.686	ARKNLLLEPSLEAKR	Q8NEZ2-2;Q8NEZ2	Q8NEZ2-2	VPS37A	Vacuolar protein sorting-associated protein 37A
24.73387	24.18268	24.79333	NaN	NaN	NaN	16	1865.0847	122.56	ARKNLLLEPSLEAKRQ	Q8NEZ2-2;Q8NEZ2	Q8NEZ2-2	VPS37A	Vacuolar protein sorting-associated protein 37A
26.21869	25.44597	25.85422	NaN	NaN	NaN	17	1966.1324	115.31	ARKNLLLEPSLEAKRQT	Q8NEZ2-2;Q8NEZ2	Q8NEZ2-2	VPS37A	Vacuolar protein sorting-associated protein 37A
25.32831	25.52343	25.27046	NaN	NaN	NaN	15	1751.9471	88.768	ARPTFFARKFEAVVN	Q86Y38	Q86Y38	XYLT1	Xylosyltransferase 1
25.18431	25.69718	25.31181	NaN	NaN	NaN	16	1880.0057	96.673	ARPTFFARKFEAVVNQ	Q86Y38	Q86Y38	XYLT1	Xylosyltransferase 1
24.8597	25.35656	24.98906	NaN	NaN	NaN	17	2009.0483	100.23	ARPTFFARKFEAVVNQE	Q86Y38	Q86Y38	XYLT1	Xylosyltransferase 1
26.50365	26.68766	26.96323	NaN	NaN	NaN	15	1694.87	175.33	ARRGVQIIDDEPQAQ	Q9UL25	Q9UL25	RAB21	Ras-related protein Rab-21
27.58305	27.24481	27.67674	NaN	NaN	NaN	16	1795.9177	181.87	ARRGVQIIDDEPQAQT	Q9UL25	Q9UL25	RAB21	Ras-related protein Rab-21
22.13602	21.53036	21.61814	NaN	NaN	NaN	14	1812.0271	64.65	ARRKLIYEKAKHYH	P18124	P18124	RPL7	60S ribosomal protein L7
25.15314	24.86929	25.65119	NaN	NaN	NaN	16	1832.987	142.85	ARRTRVIYVHNSPGAH	P35590;P35590-3;P35590-2	P35590	TIE1	Tyrosine-protein kinase receptor Tie-1
22.45531	22.37563	22.79313	NaN	NaN	NaN	16	1616.837	86.911	ARSSLGSLQTPEAVTT	Q7Z2W4-3;Q7Z2W4-2;Q7Z2W4	Q7Z2W4-3	ZC3HAV1	Zinc finger CCCH-type antiviral protein 1
26.54673	26.78057	27.00432	NaN	NaN	NaN	13	1416.711	125.57	ARVITNQYNNPAG	O00151	O00151	PDLIM1	PDZ and LIM domain protein 1
27.19648	27.28021	27.35725	NaN	NaN	NaN	14	1529.795	144.55	ARVITNQYNNPAGL	O00151	O00151	PDLIM1	PDZ and LIM domain protein 1
25.05457	25.31375	25.42691	NaN	NaN	NaN	15	1692.8584	120.77	ARVITNQYNNPAGLY	O00151	O00151	PDLIM1	PDZ and LIM domain protein 1
24.98355	24.424	NaN	NaN	NaN	NaN	15	1856.9574	70.281	ARYFVKFLDAYAEHK	P04062-4;P04062-2;P04062;P04062-3;P04062-5	P04062-4	GBA	Glucosylceramidase
22.59138	22.03436	NaN	NaN	NaN	NaN	16	1970.0414	74.141	ARYFVKFLDAYAEHKL	P04062-4;P04062-2;P04062;P04062-3;P04062-5	P04062-4	GBA	Glucosylceramidase
NaN	NaN	NaN	23.32347	22.80205	23.14303	10	1194.4942	118.06	ARYSGSYNDY	Q96PK6	Q96PK6	RBM14	RNA-binding protein 14
25.454	25.66882	25.27828	NaN	NaN	NaN	14	1655.8703	75.088	ASAEVERLRRENQV	Q10589-2;Q10589	Q10589-2	BST2	Bone marrow stromal antigen 2
26.12564	26.28657	25.80341	NaN	NaN	NaN	15	1768.9544	60.55	ASAEVERLRRENQVL	Q10589-2;Q10589	Q10589-2	BST2	Bone marrow stromal antigen 2
26.30476	26.36653	26.26266	NaN	NaN	NaN	16	1855.9864	130.95	ASAEVERLRRENQVLS	Q10589-2;Q10589	Q10589-2	BST2	Bone marrow stromal antigen 2
25.0943	24.77274	24.67681	NaN	NaN	NaN	17	1955.0548	108.63	ASAEVERLRRENQVLSV	Q10589-2;Q10589	Q10589-2	BST2	Bone marrow stromal antigen 2
23.28023	23.46101	23.5518	NaN	NaN	NaN	18	2111.1559	91.518	ASAEVERLRRENQVLSVR	Q10589-2;Q10589	Q10589-2	BST2	Bone marrow stromal antigen 2
22.76668	23.29306	NaN	NaN	NaN	NaN	14	1584.8525	81.789	ASALFIWAAHTNRK	Q9NY35-3;Q9NY35	Q9NY35-3	CLDND1	Claudin domain-containing protein 1
25.9113	NaN	25.8522	NaN	NaN	NaN	14	1657.8999	114.31	ASDLLERLREEVTK	P06734	P06734	FCER2	Low affinity immunoglobulin epsilon Fc receptor;Low affinity immunoglobulin epsilon Fc receptor membrane-bound form;Low affinity immunoglobulin epsilon Fc receptor soluble form
29.30193	29.24452	NaN	NaN	NaN	NaN	18	1759.8741	92.866	ASGSPKQQFILTSPDGAG	P49116;P49116-2	P49116	NR2C2	Nuclear receptor subfamily 2 group C member 2
22.36094	21.93099	22.49015	NaN	NaN	NaN	12	1247.6622	55.258	ASHLALATSIHQ	Q13077-2;Q13077	Q13077-2	TRAF1	TNF receptor-associated factor 1
23.11724	23.86297	23.19933	NaN	NaN	NaN	13	1471.8147	94.122	ASIISIHPKIQEH	Q13530-2;Q13530	Q13530-2	SERINC3	Serine incorporator 3
28.59185	28.66316	28.46906	NaN	NaN	NaN	16	1853.0272	126.77	ASIISIHPKIQEHQPR	Q13530-2;Q13530	Q13530-2	SERINC3	Serine incorporator 3
23.91296	24.10765	24.64191	NaN	NaN	NaN	14	1414.7416	96.604	ASKLTRAPDSPSSV	P28908-3;P28908	P28908-3	TNFRSF8	Tumor necrosis factor receptor superfamily member 8
27.06733	26.30841	26.84733	NaN	NaN	NaN	15	1471.7631	157.56	ASKLTRAPDSPSSVG	P28908-3;P28908	P28908-3	TNFRSF8	Tumor necrosis factor receptor superfamily member 8
22.2445	NaN	21.92994	NaN	NaN	NaN	13	1540.9162	67.275	ASLQIRGKKKEQR	P05019	P05019	IGF1	Insulin-like growth factor I
25.13923	24.69195	24.52689	NaN	NaN	NaN	14	1697.0173	89.46	ASLQIRGKKKEQRR	P05019	P05019	IGF1	Insulin-like growth factor I
26.04922	25.33998	25.38344	NaN	NaN	NaN	15	1826.0599	79.81	ASLQIRGKKKEQRRE	P05019	P05019	IGF1	Insulin-like growth factor I
26.79315	26.08525	NaN	NaN	NaN	NaN	17	1996.1654	101.39	ASLQIRGKKKEQRREIG	P05019	P05019	IGF1	Insulin-like growth factor I
26.25281	25.75476	22.5023	NaN	NaN	NaN	12	1347.765	98.04	ASPLLYTLIEKT	P02786	P02786	TFRC	Transferrin receptor protein 1;Transferrin receptor protein 1, serum form
22.27501	22.75973	23.04668	NaN	NaN	NaN	15	1480.6794	129.82	ASPTIEAQGTSPAHD	Q12912-2;Q12912	Q12912-2	LRMP	Lymphoid-restricted membrane protein;Processed lymphoid-restricted membrane protein
25.13747	25.25598	25.69745	NaN	NaN	NaN	16	1594.7223	236.11	ASPTIEAQGTSPAHDN	Q12912-2;Q12912	Q12912-2	LRMP	Lymphoid-restricted membrane protein;Processed lymphoid-restricted membrane protein
23.4675	23.63832	23.80922	NaN	NaN	NaN	17	1707.8064	210.79	ASPTIEAQGTSPAHDNI	Q12912-2;Q12912	Q12912-2	LRMP	Lymphoid-restricted membrane protein;Processed lymphoid-restricted membrane protein
22.89273	23.14454	23.57842	NaN	NaN	NaN	18	1778.8435	98.368	ASPTIEAQGTSPAHDNIA	Q12912-2;Q12912	Q12912-2	LRMP	Lymphoid-restricted membrane protein;Processed lymphoid-restricted membrane protein
NaN	NaN	24.77122	NaN	NaN	NaN	15	1535.7944	130.79	ASQLSSFAKQALSQA	P82094;P82094-2	P82094	TMF1	TATA element modulatory factor
24.84632	25.35198	NaN	NaN	NaN	NaN	16	1716.9006	80.609	ASSDIQVKELEKRASG	P16949;P16949-2	P16949	STMN1	Stathmin
22.73995	22.68078	23.13077	NaN	NaN	NaN	18	1915.9963	75.97	ASSDIQVKELEKRASGQA	P16949;P16949-2	P16949	STMN1	Stathmin
23.21994	23.44947	23.27838	NaN	NaN	NaN	16	1795.0428	55.097	ASTIRLLTSLRAKHTQ	P49368-2;P49368	P49368-2	CCT3	T-complex protein 1 subunit gamma
25.57851	24.98715	25.47568	23.26699	23.87493	22.74435	14	1448.6743	179.42	ASVSVTAEDEGTQR	P05362	P05362	ICAM1	Intercellular adhesion molecule 1
27.42846	26.92943	26.30379	NaN	NaN	NaN	17	1834.02	138.55	ATAEVLNIGKKLYEGKT	P22234;P22234-2	P22234	PAICS	Multifunctional protein ADE2;Phosphoribosylaminoimidazole-succinocarboxamide synthase;Phosphoribosylaminoimidazole carboxylase
26.81372	26.50868	26.59149	NaN	NaN	NaN	17	1845.9618	294	ATAQIKNLMSQLGTKQD	Q86Y82	Q86Y82	STX12	Syntaxin-12
NaN	25.07022	NaN	NaN	NaN	NaN	18	1738.856	68.069	ATAYLCGVKANEGTVGVS	P05186-2;P05186-3;P05186	P05186-2	ALPL	Alkaline phosphatase, tissue-nonspecific isozyme
22.76786	22.03245	22.08021	NaN	NaN	NaN	16	1622.8298	127.71	ATGAIMTTETTKTARA	Q14126	Q14126	DSG2	Desmoglein-2
NaN	22.33792	NaN	NaN	NaN	NaN	16	1560.6838	83.045	ATHQIGCQSSISGDTG	Q92542-2;Q92542	Q92542-2	NCSTN	Nicastrin
23.72515	23.0002	23.5552	NaN	NaN	NaN	16	1705.9475	91.355	ATIEVKAAPDITGHKR	Q9Y639-3;Q9Y639-1;Q9Y639-5;Q9Y639;Q9Y639-4	Q9Y639-3	NPTN	Neuroplastin
25.23015	25.38476	25.6073	NaN	NaN	NaN	16	1911.0075	102.73	ATKETEGFRRFKRSAQ	Q02809;Q02809-2	Q02809	PLOD1	Procollagen-lysine,2-oxoglutarate 5-dioxygenase 1
25.27288	25.66874	25.1676	NaN	NaN	NaN	17	2058.0759	97.797	ATKETEGFRRFKRSAQF	Q02809;Q02809-2	Q02809	PLOD1	Procollagen-lysine,2-oxoglutarate 5-dioxygenase 1
23.61088	22.59295	23.53267	NaN	NaN	NaN	15	1582.8315	69.729	ATKVVHLLGSEQQSS	Q92673	Q92673	SORL1	Sortilin-related receptor
24.9971	24.71413	25.49972	NaN	NaN	NaN	16	1681.8999	113.59	ATKVVHLLGSEQQSSV	Q92673	Q92673	SORL1	Sortilin-related receptor
23.81538	23.75195	24.12526	NaN	NaN	NaN	17	1809.9585	63.145	ATKVVHLLGSEQQSSVQ	Q92673	Q92673	SORL1	Sortilin-related receptor
25.14028	24.64757	23.56244	NaN	NaN	NaN	15	1431.7205	101.97	ATLAVANITNADSAT	P27105	P27105	STOM	Erythrocyte band 7 integral membrane protein
24.93962	25.03993	24.52821	NaN	NaN	NaN	16	1587.8216	266.74	ATLAVANITNADSATR	P27105	P27105	STOM	Erythrocyte band 7 integral membrane protein
25.09531	24.52277	25.13265	NaN	NaN	NaN	13	1384.7198	107.79	ATLSQITNNIDPV	P62873-2;P62873	P62873-2	GNB1	Guanine nucleotide-binding protein G(I)/G(S)/G(T) subunit beta-1
28.93941	28.33586	26.93236	NaN	NaN	NaN	9	956.53649	127.31	ATPLLMQAL	P04233-2;P04233;P04233-3	P04233-2	CD74	HLA class II histocompatibility antigen gamma chain
28.81632	28.56129	27.00239	NaN	NaN	NaN	10	1053.5893	116.88	ATPLLMQALP	P04233-2;P04233;P04233-3	P04233-2	CD74	HLA class II histocompatibility antigen gamma chain
25.83096	26.69909	NaN	NaN	NaN	NaN	12	1241.6512	112.41	ATPLLMQALPMG	P04233-2;P04233;P04233-3	P04233-2	CD74	HLA class II histocompatibility antigen gamma chain
30.47383	30.04882	28.10934	NaN	NaN	NaN	13	1312.6883	137.14	ATPLLMQALPMGA	P04233-2;P04233;P04233-3	P04233-2	CD74	HLA class II histocompatibility antigen gamma chain
32.28229	27.20228	23.78905	NaN	NaN	NaN	14	1425.7724	124.74	ATPLLMQALPMGAL	P04233-2;P04233;P04233-3	P04233-2	CD74	HLA class II histocompatibility antigen gamma chain
32.02148	27.4635	23.10762	NaN	NaN	NaN	15	1522.8251	167.09	ATPLLMQALPMGALP	P04233-2;P04233;P04233-3	P04233-2	CD74	HLA class II histocompatibility antigen gamma chain
33.77657	32.73737	28.73341	NaN	NaN	NaN	16	1650.8837	153.25	ATPLLMQALPMGALPQ	P04233-2;P04233;P04233-3	P04233-2	CD74	HLA class II histocompatibility antigen gamma chain
26.26519	25.59932	21.21833	NaN	NaN	NaN	17	1707.9052	140.24	ATPLLMQALPMGALPQG	P04233-2;P04233;P04233-3	P04233-2	CD74	HLA class II histocompatibility antigen gamma chain
29.40115	28.004	23.70936	NaN	NaN	NaN	18	1804.9579	169.89	ATPLLMQALPMGALPQGP	P04233-2;P04233;P04233-3	P04233-2	CD74	HLA class II histocompatibility antigen gamma chain
29.56758	26.48547	NaN	NaN	NaN	NaN	19	1935.9984	128.67	ATPLLMQALPMGALPQGPM	P04233-2;P04233;P04233-3	P04233-2	CD74	HLA class II histocompatibility antigen gamma chain
26.79662	25.42486	NaN	NaN	NaN	NaN	20	2064.057	110.15	ATPLLMQALPMGALPQGPMQ	P04233-2;P04233;P04233-3	P04233-2	CD74	HLA class II histocompatibility antigen gamma chain
NaN	22.82268	NaN	NaN	NaN	NaN	16	1544.8086	57.785	ATPLLYALAAEAEAAA	Q2M3G4-2;Q2M3G4	Q2M3G4-2	SHROOM1	Protein Shroom1
23.30299	22.46949	23.99619	NaN	NaN	NaN	15	1729.9219	78.69	ATQMLESMIKKPRPT	P14618-3;P14618;P14618-2	P14618-3	PKM	Pyruvate kinase PKM
NaN	22.86576	NaN	NaN	NaN	NaN	15	1699.9767	75.535	ATRKLALQKNVICDK	P31689-2;P31689	P31689-2	DNAJA1	DnaJ homolog subfamily A member 1
25.29302	24.24916	22.97977	NaN	NaN	NaN	15	1625.9577	59.513	ATRLLAQTTLRNVLG	P27105	P27105	STOM	Erythrocyte band 7 integral membrane protein
22.99137	23.7264	22.89763	NaN	NaN	NaN	16	1631.9471	92.633	ATRLVGSGFKVVVGSR	Q658P3-3;Q658P3;Q658P3-2;Q658P3-4	Q658P3-3	STEAP3	Metalloreductase STEAP3
22.41725	NaN	22.22238	NaN	NaN	NaN	15	1472.7947	117.09	ATSALVKAASAAQRE	Q9Y490	Q9Y490	TLN1	Talin-1
22.82365	23.06645	23.40821	NaN	NaN	NaN	16	1585.8788	91.616	ATSALVKAASAAQREL	Q9Y490	Q9Y490	TLN1	Talin-1
23.13988	22.67623	22.88002	NaN	NaN	NaN	17	1684.9472	82.59	ATSALVKAASAAQRELV	Q9Y490	Q9Y490	TLN1	Talin-1
26.16513	26.63284	25.8469	NaN	NaN	NaN	17	1942.0385	70.41	ATVQQLEGRWRLVDSKG	Q01469	Q01469	FABP5	Fatty acid-binding protein, epidermal
25.35924	25.33838	NaN	NaN	NaN	NaN	14	1359.6783	101.3	ATWTIQGAANALSG	P02786	P02786	TFRC	Transferrin receptor protein 1;Transferrin receptor protein 1, serum form
29.10322	26.58104	NaN	NaN	NaN	NaN	16	1573.7736	141.71	ATWTIQGAANALSGDV	P02786	P02786	TFRC	Transferrin receptor protein 1;Transferrin receptor protein 1, serum form
NaN	22.67601	NaN	NaN	NaN	NaN	23	2484.1477	77.681	AVDTAAQISEQKSNDASEAEHQR	P13747	P13747	HLA-E	HLA class I histocompatibility antigen, alpha chain E
27.14054	27.52984	26.25624	NaN	NaN	NaN	14	1587.8257	187.76	AVDWIVDRTTTVVN	P43007-2;P43007	P43007-2	SLC1A4	Neutral amino acid transporter A
NaN	NaN	NaN	21.79693	24.19955	22.77625	12	1387.7307	116.77	AVESRVTQEEIK	O00422	O00422	SAP18	Histone deacetylase complex subunit SAP18
23.47754	23.46189	NaN	NaN	NaN	NaN	14	1460.81	101.62	AVGAFRSDSAVLLR	P13612	P13612	ITGA4	Integrin alpha-4
27.55091	27.78338	27.92099	NaN	NaN	NaN	16	1708.022	125.73	AVGDLRRIKNAIGVAR	P20933	P20933	AGA	N(4)-(beta-N-acetylglucosaminyl)-L-asparaginase;Glycosylasparaginase alpha chain;Glycosylasparaginase beta chain
23.149	23.41222	23.99265	NaN	NaN	NaN	15	1494.877	86.803	AVGKVIPELNGKLTG	P04406;P04406-2	P04406	GAPDH	Glyceraldehyde-3-phosphate dehydrogenase
23.65042	23.26342	23.54816	NaN	NaN	NaN	16	1453.8617	62.357	AVGVIKAVDKKAAGAG	P68104-2;Q5VTE0;P68104	P68104-2	EEF1A1;EEF1A1P5	Elongation factor 1-alpha 1;Putative elongation factor 1-alpha-like 3
24.50458	23.82571	24.66014	NaN	NaN	NaN	12	1368.6674	125.56	AVGYVDDTQFVR	P01892;P30512;P16190;P16189;P30508;P30501;P30510;Q29960-2;Q29960;P30504;Q95604	P01892	HLA-A;HLA-C	HLA class I histocompatibility antigen, A-2 alpha chain;HLA class I histocompatibility antigen, A-29 alpha chain;HLA class I histocompatibility antigen, A-33 alpha chain;HLA class I histocompatibility antigen, A-31 alpha chain;HLA class I histocompatibility antigen, Cw-12 alpha chain;HLA class I histocompatibility antigen, Cw-2 alpha chain;HLA class I histocompatibility antigen, Cw-14 alpha chain…
25.56276	25.25616	23.52648	NaN	NaN	NaN	13	1515.7358	79.974	AVGYVDDTQFVRF	P01892;P30512;P16190;P16189;P30508;P30501;P30510;Q29960-2;Q29960;P30504;Q95604	P01892	HLA-A;HLA-C	HLA class I histocompatibility antigen, A-2 alpha chain;HLA class I histocompatibility antigen, A-29 alpha chain;HLA class I histocompatibility antigen, A-33 alpha chain;HLA class I histocompatibility antigen, A-31 alpha chain;HLA class I histocompatibility antigen, Cw-12 alpha chain;HLA class I histocompatibility antigen, Cw-2 alpha chain;HLA class I histocompatibility antigen, Cw-14 alpha chain…
24.51935	23.1729	24.25768	NaN	NaN	NaN	16	1954.9095	101.15	AVIHYRDDETMYVESK	O15144	O15144	ARPC2	Actin-related protein 2/3 complex subunit 2
23.20153	22.11804	22.98628	NaN	NaN	NaN	16	1779.0115	57.288	AVIKGRPSKLRQSNPE	Q9NWD8	Q9NWD8	TMEM248	Transmembrane protein 248
NaN	NaN	NaN	24.70872	24.2642	24.21386	9	931.53385	114.99	AVKEKGSTL	O00767	O00767	SCD	Acyl-CoA desaturase
NaN	NaN	NaN	24.38416	NaN	23.9968	9	1017.5317	137.44	AVMLHSFTL	Q9UMS4	Q9UMS4	PRPF19	Pre-mRNA-processing factor 19
22.83136	22.91698	22.86248	NaN	NaN	NaN	13	1527.827	56.951	AVPLVNRDRGRFE	P21580	P21580	TNFAIP3	Tumor necrosis factor alpha-induced protein 3;A20p50;A20p37
22.66609	23.12539	23.06628	NaN	NaN	NaN	14	1460.726	134.38	AVQVSFAPNNTGKE	P54709	P54709	ATP1B3	Sodium/potassium-transporting ATPase subunit beta-3
NaN	NaN	NaN	28.63827	28.38121	28.73541	9	958.58113	163.67	AVRLITSSL	O76031	O76031	CLPX	ATP-dependent Clp protease ATP-binding subunit clpX-like, mitochondrial
24.39388	24.80238	NaN	NaN	NaN	NaN	24	2932.4416	53.444	AVSHEDQFLRLDFHAHGRHFNLRM	O14672	O14672	ADAM10	Disintegrin and metalloproteinase domain-containing protein 10
22.80095	22.23926	20.79186	NaN	NaN	NaN	14	1582.9267	90.861	AVSPRRKLISVDSR	Q9HBE5	Q9HBE5	IL21R	Interleukin-21 receptor
23.58187	23.39911	22.76606	NaN	NaN	NaN	13	1468.9242	121.68	AVVPGTLLLFRKR	P11912-2;P11912	P11912-2	CD79A	B-cell antigen receptor complex-associated protein alpha chain
24.03976	23.10487	23.48579	NaN	NaN	NaN	13	1448.6929	91.549	AVVRTMQNTSDLD	P14923	P14923	JUP	Junction plakoglobin
23.32855	22.98928	23.03785	NaN	NaN	NaN	14	1549.7406	122.51	AVVRTMQNTSDLDT	P14923	P14923	JUP	Junction plakoglobin
24.86995	25.27234	23.48787	NaN	NaN	NaN	16	1767.9203	119.32	AWAVAMINRQEIGGPR	P06280	P06280	GLA	Alpha-galactosidase A
25.84585	26.72832	NaN	NaN	NaN	NaN	19	2200.0437	108.71	AYDGKDYLALNEDLRSWTA	P17693	P17693	HLA-G	HLA class I histocompatibility antigen, alpha chain G
25.37365	25.22839	NaN	NaN	NaN	NaN	16	1816.9472	136.7	AYPRISVNNVLPVFDN	P07339	P07339	CTSD	Cathepsin D;Cathepsin D light chain;Cathepsin D heavy chain
24.36339	23.02665	23.36786	NaN	NaN	NaN	14	1352.5774	62.088	CLLCSSCLGSPSPS	P58215-3;P58215	P58215-3	LOXL3	Lysyl oxidase homolog 3
23.81392	23.67896	23.92007	NaN	NaN	NaN	15	1870.9216	67.358	CYRLIKCMNSVEEKR	Q13571	Q13571	LAPTM5	Lysosomal-associated transmembrane protein 5
27.41844	26.90701	24.11585	NaN	NaN	NaN	14	1597.7446	181.66	DAADIRFVYTPAME	P01033	P01033	TIMP1	Metalloproteinase inhibitor 1
28.38043	27.41369	25.08853	NaN	NaN	NaN	15	1684.7767	140.63	DAADIRFVYTPAMES	P01033	P01033	TIMP1	Metalloproteinase inhibitor 1
25.32899	25.93656	25.97397	NaN	NaN	NaN	14	1506.7355	122.69	DAAIVGYKDSPSVW	P07737;CON__P02584	P07737	PFN1	Profilin-1
NaN	NaN	26.42118	NaN	NaN	NaN	15	1577.7726	146.16	DAAIVGYKDSPSVWA	P07737;CON__P02584	P07737	PFN1	Profilin-1
22.55798	NaN	22.77231	NaN	NaN	NaN	16	1604.7278	100.93	DAGENTALLEAGRSDS	Q8NC42	Q8NC42	RNF149	E3 ubiquitin-protein ligase RNF149
26.8441	26.82262	24.45764	NaN	NaN	NaN	13	1304.701	183	DAGLLALSSMKSL	Q8IY22-3;Q8IY22-2;Q8IY22	Q8IY22-3	CMIP	C-Maf-inducing protein
27.62979	28.3546	26.21241	NaN	NaN	NaN	15	1736.9461	58.626	DAKRFIGKIFTAEEL	P48723	P48723	HSPA13	Heat shock 70 kDa protein 13
24.62321	25.23286	24.49467	NaN	NaN	NaN	16	1858.0173	80.387	DAKRLIGRRFDDAVVQ	P11142;P11142-2	P11142	HSPA8	Heat shock cognate 71 kDa protein
23.31741	NaN	23.48665	NaN	NaN	NaN	14	1607.7288	63.062	DALKETNNNHSHQT	Q9NV58-3;Q9NV58	Q9NV58-3	RNF19A	E3 ubiquitin-protein ligase RNF19A
25.95693	26.21987	25.09909	NaN	NaN	NaN	18	1816.9167	186.05	DANGILNVSAVDKSTGKE	P11142	P11142	HSPA8	Heat shock cognate 71 kDa protein
NaN	24.48517	23.20763	NaN	NaN	NaN	19	1930.9596	78.088	DANGILNVSAVDKSTGKEN	P11142	P11142	HSPA8	Heat shock cognate 71 kDa protein
NaN	NaN	22.93769	NaN	NaN	NaN	15	1663.824	67.153	DAPEIITMPENLGHK	P22059	P22059	OSBP	Oxysterol-binding protein 1
24.62483	24.6919	25.33603	NaN	NaN	NaN	16	1819.9251	131.86	DAPEIITMPENLGHKR	P22059	P22059	OSBP	Oxysterol-binding protein 1
NaN	NaN	23.27853	NaN	NaN	NaN	17	1920.9727	101.67	DAPEIITMPENLGHKRT	P22059	P22059	OSBP	Oxysterol-binding protein 1
NaN	NaN	23.21545	NaN	NaN	NaN	14	1545.6994	44.132	DAPKTHMTHHAVSD	P01892;P30512	P01892	HLA-A	HLA class I histocompatibility antigen, A-2 alpha chain;HLA class I histocompatibility antigen, A-29 alpha chain
26.31572	25.71707	26.38118	NaN	NaN	NaN	15	1682.7583	170.18	DAPKTHMTHHAVSDH	P01892;P30512	P01892	HLA-A	HLA class I histocompatibility antigen, A-2 alpha chain;HLA class I histocompatibility antigen, A-29 alpha chain
24.67858	24.43517	NaN	NaN	NaN	NaN	16	1811.8009	130.47	DAPKTHMTHHAVSDHE	P01892;P30512	P01892	HLA-A	HLA class I histocompatibility antigen, A-2 alpha chain;HLA class I histocompatibility antigen, A-29 alpha chain
22.95397	23.35837	23.94181	NaN	NaN	NaN	17	1882.838	86.214	DAPKTHMTHHAVSDHEA	P01892;P30512	P01892	HLA-A	HLA class I histocompatibility antigen, A-2 alpha chain;HLA class I histocompatibility antigen, A-29 alpha chain
22.39446	21.07698	NaN	NaN	NaN	NaN	18	1983.8857	71.354	DAPKTHMTHHAVSDHEAT	P01892;P30512	P01892	HLA-A	HLA class I histocompatibility antigen, A-2 alpha chain;HLA class I histocompatibility antigen, A-29 alpha chain
24.757	24.35461	24.72041	NaN	NaN	NaN	20	2253.0709	131.18	DAPKTHMTHHAVSDHEATLR	P01892;P30512	P01892	HLA-A	HLA class I histocompatibility antigen, A-2 alpha chain;HLA class I histocompatibility antigen, A-29 alpha chain
24.33906	23.75328	24.26342	NaN	NaN	NaN	13	1473.6745	99.343	DAPMFVMGVNHEK	P04406;P04406-2	P04406	GAPDH	Glyceraldehyde-3-phosphate dehydrogenase
24.12258	23.79352	24.50264	NaN	NaN	NaN	14	1636.7378	89.266	DAPMFVMGVNHEKY	P04406;P04406-2	P04406	GAPDH	Glyceraldehyde-3-phosphate dehydrogenase
26.94492	26.42878	26.60385	NaN	NaN	NaN	15	1751.7647	145.09	DAPMFVMGVNHEKYD	P04406;P04406-2	P04406	GAPDH	Glyceraldehyde-3-phosphate dehydrogenase
21.85593	22.33694	23.48849	NaN	NaN	NaN	18	1959.0551	72.433	DAPRAVFPSIVGRPRHQG	P60709;P63261;P68133;P68032;P63267;P62736	P60709	ACTB;ACTG1;ACTA1;ACTC1;ACTG2;ACTA2	Actin, cytoplasmic 1;Actin, cytoplasmic 1, N-terminally processed;Actin, cytoplasmic 2;Actin, cytoplasmic 2, N-terminally processed;Actin, alpha skeletal muscle;Actin, alpha cardiac muscle 1;Actin, gamma-enteric smooth muscle;Actin, aortic smooth muscle
21.95294	21.09764	22.49306	NaN	NaN	NaN	13	1501.8617	72.089	DAQIFIQKKAVKN	P04040	P04040	CAT	Catalase
23.63755	24.42803	23.50978	NaN	NaN	NaN	14	1648.9301	98.105	DAQIFIQKKAVKNF	P04040	P04040	CAT	Catalase
24.3652	24.54274	24.65513	NaN	NaN	NaN	15	1749.9778	68.944	DAQIFIQKKAVKNFT	P04040	P04040	CAT	Catalase
23.9693	22.79941	23.78087	NaN	NaN	NaN	15	1750.0214	66.826	DARHLIEKSVRKIVS	Q99538	Q99538	LGMN	Legumain
24.78432	24.89287	24.39277	NaN	NaN	NaN	16	1883.9813	63.894	DASAEVERLRRENQVL	Q10589-2;Q10589	Q10589-2	BST2	Bone marrow stromal antigen 2
24.37059	24.65981	24.49717	NaN	NaN	NaN	17	1971.0134	103.77	DASAEVERLRRENQVLS	Q10589-2;Q10589	Q10589-2	BST2	Bone marrow stromal antigen 2
23.96226	23.95287	23.90187	NaN	NaN	NaN	19	2226.1829	80.585	DASAEVERLRRENQVLSVR	Q10589-2;Q10589	Q10589-2	BST2	Bone marrow stromal antigen 2
25.5313	24.76218	NaN	NaN	NaN	NaN	14	1517.8453	151.55	DASKILVDALQKFA	O75787-2;O75787	O75787-2	ATP6AP2	Renin receptor
27.10089	25.1934	NaN	NaN	NaN	NaN	16	1747.8992	199.38	DASKILVDALQKFADD	O75787-2;O75787	O75787-2	ATP6AP2	Renin receptor
25.57479	25.48993	24.30306	NaN	NaN	NaN	14	1499.7468	125.75	DATLSQITNNIDPV	P62873-2;P62873	P62873-2	GNB1	Guanine nucleotide-binding protein G(I)/G(S)/G(T) subunit beta-1
NaN	22.68078	22.83053	NaN	NaN	NaN	15	1515.7781	88.507	DAVEALADSLGKKEA	P20810-3;P20810-4;P20810-8;P20810-2;P20810;P20810-9;P20810-5;P20810-10;P20810-7;P20810-6	P20810-3	CAST	Calpastatin
24.58555	24.28574	24.27299	NaN	NaN	NaN	19	2059.9984	58.09	DAVEKEVEDGLMLQDLVSA	O60318;O60318-2	O60318	MCM3AP	Germinal-center associated nuclear protein
NaN	NaN	21.71201	NaN	NaN	NaN	15	1609.9152	62.924	DAVVLKIARLQAQDA	Q969P0-3;Q969P0	Q969P0-3	IGSF8	Immunoglobulin superfamily member 8
NaN	NaN	23.11902	NaN	NaN	NaN	16	1666.9366	129.37	DAVVLKIARLQAQDAG	Q969P0-3;Q969P0	Q969P0-3	IGSF8	Immunoglobulin superfamily member 8
NaN	25.95726	NaN	NaN	NaN	NaN	15	1713.905	127.79	DAWIQAIKSLAEKQN	Q09328	Q09328	MGAT5	Alpha-1,6-mannosylglycoprotein 6-beta-N-acetylglucosaminyltransferase A
25.13903	NaN	NaN	NaN	NaN	NaN	14	1506.6573	87.913	DDAIAELDTLSEES	P62258;P62258-2	P62258	YWHAE	14-3-3 protein epsilon
NaN	20.81417	NaN	NaN	NaN	NaN	15	1490.6559	68.657	DDDIAALVVDNGSGM	P60709	P60709	ACTB	Actin, cytoplasmic 1;Actin, cytoplasmic 1, N-terminally processed
22.96529	20.10213	22.54851	NaN	NaN	NaN	10	1185.6354	101.38	DDDKTRPLVK	Q9BQ61	Q9BQ61	C19orf43	Uncharacterized protein C19orf43
22.95901	22.47914	NaN	NaN	NaN	NaN	13	1527.8621	89.43	DDELILIKNTKAR	P17987	P17987	TCP1	T-complex protein 1 subunit alpha
NaN	23.9294	24.25314	NaN	NaN	NaN	14	1628.9097	130.2	DDELILIKNTKART	P17987	P17987	TCP1	T-complex protein 1 subunit alpha
NaN	22.63629	23.63168	NaN	NaN	NaN	16	1786.9789	78.326	DDELILIKNTKARTSA	P17987	P17987	TCP1	T-complex protein 1 subunit alpha
24.39604	25.93166	26.35436	NaN	NaN	NaN	13	1671.8158	101.71	DDFLHYKKGIYHH	P53634	P53634	CTSC	Dipeptidyl peptidase 1;Dipeptidyl peptidase 1 exclusion domain chain;Dipeptidyl peptidase 1 heavy chain;Dipeptidyl peptidase 1 light chain
25.6764	24.92669	25.23422	NaN	NaN	NaN	14	1772.8635	73.927	DDFLHYKKGIYHHT	P53634	P53634	CTSC	Dipeptidyl peptidase 1;Dipeptidyl peptidase 1 exclusion domain chain;Dipeptidyl peptidase 1 heavy chain;Dipeptidyl peptidase 1 light chain
27.3013	27.31086	27.40609	NaN	NaN	NaN	15	1829.8849	136.3	DDFLHYKKGIYHHTG	P53634	P53634	CTSC	Dipeptidyl peptidase 1;Dipeptidyl peptidase 1 exclusion domain chain;Dipeptidyl peptidase 1 heavy chain;Dipeptidyl peptidase 1 light chain
24.98685	25.13289	24.82109	NaN	NaN	NaN	15	1715.9094	97.797	DDGKIVIFQSKPEIQ	Q9BXS4	Q9BXS4	TMEM59	Transmembrane protein 59
26.18648	26.18175	25.65026	NaN	NaN	NaN	19	2184.1215	142.88	DDGKIVIFQSKPEIQYAPH	Q9BXS4	Q9BXS4	TMEM59	Transmembrane protein 59
22.62743	NaN	NaN	NaN	NaN	NaN	15	1617.7707	62.287	DDGLSAAARKQRDSE	P84101-4;P84101	P84101-4	SERF2	Small EDRK-rich factor 2
24.36946	23.44202	24.19129	NaN	NaN	NaN	14	1789.882	87.083	DDHKIETQRDIHQR	Q9NQL2-2;Q9HB90;Q9NQL2	Q9NQL2-2	RRAGD;RRAGC	Ras-related GTP-binding protein D;Ras-related GTP-binding protein C
21.95276	21.83051	22.1479	NaN	NaN	NaN	16	1974.962	72.175	DDHKIETQRDIHQRAN	Q9NQL2-2;Q9HB90;Q9NQL2	Q9NQL2-2	RRAGD;RRAGC	Ras-related GTP-binding protein D;Ras-related GTP-binding protein C
25.83591	23.37186	NaN	NaN	NaN	NaN	15	1819.9468	136.81	DDILKYHTEIVFART	P05023-3;P05023-4;P05023	P05023-3	ATP1A1	Sodium/potassium-transporting ATPase subunit alpha-1
25.83466	25.12329	NaN	NaN	NaN	NaN	17	2004.0316	155.03	DDILKYHTEIVFARTSP	P05023-3;P05023-4;P05023	P05023-3	ATP1A1	Sodium/potassium-transporting ATPase subunit alpha-1
26.90231	25.99524	22.13195	NaN	NaN	NaN	18	2132.0902	100.18	DDILKYHTEIVFARTSPQ	P05023-3;P05023-4;P05023	P05023-3	ATP1A1	Sodium/potassium-transporting ATPase subunit alpha-1
NaN	24.13359	23.15778	NaN	NaN	NaN	20	2388.2438	69.747	DDILKYHTEIVFARTSPQQK	P05023-3;P05023-4;P05023	P05023-3	ATP1A1	Sodium/potassium-transporting ATPase subunit alpha-1
25.25003	24.52073	NaN	NaN	NaN	NaN	21	2501.3278	116.73	DDILKYHTEIVFARTSPQQKL	P05023-3;P05023-4;P05023	P05023-3	ATP1A1	Sodium/potassium-transporting ATPase subunit alpha-1
27.66912	27.50302	25.38795	NaN	NaN	NaN	16	1794.984	88.768	DDKGILRQITVNDLPV	Q06830	Q06830	PRDX1	Peroxiredoxin-1
21.1764	21.32218	21.28918	NaN	NaN	NaN	16	1795.0064	68.481	DDKRVVPKGKGEQIAR	P61026	P61026	RAB10	Ras-related protein Rab-10
22.81131	22.56716	22.49126	NaN	NaN	NaN	14	1755.7336	98.592	DDLYDQDDSRDFPR	Q86X29-6;Q86X29-5;Q86X29-2;Q86X29-3;Q86X29-4;Q86X29	Q86X29-6	LSR	Lipolysis-stimulated lipoprotein receptor
22.84082	22.70959	23.07066	NaN	NaN	NaN	15	1842.7656	88.507	DDLYDQDDSRDFPRS	Q86X29-6;Q86X29-5;Q86X29-2;Q86X29-3;Q86X29-4;Q86X29	Q86X29-6	LSR	Lipolysis-stimulated lipoprotein receptor
26.02506	25.15484	24.90812	NaN	NaN	NaN	16	2132.9738	147.51	DDMEKIWHHTFYNELR	P60709;P63261;P68133;P68032;Q6S8J3;Q9BYX7;A5A3E0;P0CG39;P0CG38	P60709	ACTB;ACTG1;ACTA1;ACTC1;POTEE;POTEKP;POTEF;POTEJ;POTEI	Actin, cytoplasmic 1;Actin, cytoplasmic 1, N-terminally processed;Actin, cytoplasmic 2;Actin, cytoplasmic 2, N-terminally processed;Actin, alpha skeletal muscle;Actin, alpha cardiac muscle 1;POTE ankyrin domain family member E;Putative beta-actin-like protein 3;Putative beta-actin-like protein 3, N-terminally processed;POTE ankyrin domain family member F;POTE ankyrin domain family member J;POTE a…
25.52355	24.52701	25.33521	NaN	NaN	NaN	16	1969.035	171.67	DDMKKLKARMHQAIER	P24001-6;P24001-2;P24001-4	P24001-6	IL32	Interleukin-32
23.04143	23.45488	NaN	NaN	NaN	NaN	20	2522.2886	78.708	DDMKKLKARMHQAIERFYDK	P24001-6;P24001-2;P24001-4	P24001-6	IL32	Interleukin-32
24.23688	25.42105	24.89236	NaN	NaN	NaN	18	2025.1106	79.311	DDPSTIEKLAKNKQKPIT	P60953-1;P60953	P60953-1	CDC42	Cell division control protein 42 homolog
NaN	24.5981	24.52456	NaN	NaN	NaN	17	1886.897	135.47	DDRAARLDILDTAGQEE	P62070-3;P62070;P62070-4	P62070-3	RRAS2	Ras-related protein R-Ras2
28.2321	28.1705	26.42675	NaN	NaN	NaN	13	1580.8199	162.13	DDRFLDDLGLKFK	Q14126	Q14126	DSG2	Desmoglein-2
25.12664	25.54351	23.07392	NaN	NaN	NaN	15	1838.7707	262.56	DDRWINDVEDSYGQQ	P05023-3;P05023-4;P05023	P05023-3	ATP1A1	Sodium/potassium-transporting ATPase subunit alpha-1
26.93933	27.30086	26.89319	22.67319	22.52893	21.16423	16	1631.7387	256.63	DDSGIDLVQNSEGRAG	Q13651	Q13651	IL10RA	Interleukin-10 receptor subunit alpha
23.89087	23.60218	23.34841	NaN	NaN	NaN	17	1746.7656	229.29	DDSGIDLVQNSEGRAGD	Q13651	Q13651	IL10RA	Interleukin-10 receptor subunit alpha
24.52409	24.39021	23.98659	NaN	NaN	NaN	18	1847.8133	248.19	DDSGIDLVQNSEGRAGDT	Q13651	Q13651	IL10RA	Interleukin-10 receptor subunit alpha
24.47314	24.52253	NaN	NaN	NaN	NaN	14	1611.8216	94.465	DDSVIQLLNPNRQT	Q9BY67-2;Q9BY67-5;Q9BY67;Q9BY67-4;Q9BY67-3	Q9BY67-2	CADM1	Cell adhesion molecule 1
24.89111	24.95917	24.56947	NaN	NaN	NaN	16	1852.834	135.47	DDTQFVRFDNDAASPR	P13747	P13747	HLA-E	HLA class I histocompatibility antigen, alpha chain E
29.49484	29.64313	29.57245	23.81294	23.86722	22.79889	16	1825.8231	246.86	DDTQFVRFDSDAASPR	P10321;P30508;P30501;P30510;Q29960-2;Q29960;P30504;Q95604;P01889;Q29836;P30462;Q95365;P30475;Q29718;P30480;Q31610;P30486;P30460;Q31612	P01889	HLA-C;HLA-B	HLA class I histocompatibility antigen, Cw-7 alpha chain;HLA class I histocompatibility antigen, Cw-12 alpha chain;HLA class I histocompatibility antigen, Cw-2 alpha chain;HLA class I histocompatibility antigen, Cw-14 alpha chain;HLA class I histocompatibility antigen, Cw-16 alpha chain;HLA class I histocompatibility antigen, Cw-4 alpha chain;HLA class I histocompatibility antigen, Cw-17 alpha ch…
25.36673	25.33313	25.22026	NaN	NaN	NaN	17	1954.8657	152.71	DDTQFVRFDSDAASPRE	P01889;Q29836;P30462;Q95365;P30475;Q29718;P30480;Q31610;P30486;P30460;Q31612	P01889	HLA-B	HLA class I histocompatibility antigen, B-7 alpha chain;HLA class I histocompatibility antigen, B-67 alpha chain;HLA class I histocompatibility antigen, B-14 alpha chain;HLA class I histocompatibility antigen, B-38 alpha chain;HLA class I histocompatibility antigen, B-39 alpha chain;HLA class I histocompatibility antigen, B-82 alpha chain;HLA class I histocompatibility antigen, B-42 alpha chain;H…
25.8071	25.94913	25.41625	NaN	NaN	NaN	18	2083.9083	172.84	DDTQFVRFDSDAASPREE	P01889;Q29836;P30462;Q95365;P30475;Q29718;P30480;Q31610;P30486;P30460;Q31612	P01889	HLA-B	HLA class I histocompatibility antigen, B-7 alpha chain;HLA class I histocompatibility antigen, B-67 alpha chain;HLA class I histocompatibility antigen, B-14 alpha chain;HLA class I histocompatibility antigen, B-38 alpha chain;HLA class I histocompatibility antigen, B-39 alpha chain;HLA class I histocompatibility antigen, B-82 alpha chain;HLA class I histocompatibility antigen, B-42 alpha chain;H…
27.34147	27.40357	27.61982	NaN	NaN	NaN	19	2180.9611	206.7	DDTQFVRFDSDAASPREEP	P01889;Q29836;P30462;Q95365;P30475;Q29718;P30480;Q31610;P30486;P30460;Q31612	P01889	HLA-B	HLA class I histocompatibility antigen, B-7 alpha chain;HLA class I histocompatibility antigen, B-67 alpha chain;HLA class I histocompatibility antigen, B-14 alpha chain;HLA class I histocompatibility antigen, B-38 alpha chain;HLA class I histocompatibility antigen, B-39 alpha chain;HLA class I histocompatibility antigen, B-82 alpha chain;HLA class I histocompatibility antigen, B-42 alpha chain;H…
29.09464	28.6082	29.23084	NaN	NaN	NaN	20	2337.0622	164.94	DDTQFVRFDSDAASPREEPR	P01889;Q29836;P30462;Q95365;P30475;Q29718;P30480;Q31610;P30486;P30460;Q31612	P01889	HLA-B	HLA class I histocompatibility antigen, B-7 alpha chain;HLA class I histocompatibility antigen, B-67 alpha chain;HLA class I histocompatibility antigen, B-14 alpha chain;HLA class I histocompatibility antigen, B-38 alpha chain;HLA class I histocompatibility antigen, B-39 alpha chain;HLA class I histocompatibility antigen, B-82 alpha chain;HLA class I histocompatibility antigen, B-42 alpha chain;H…
24.6525	23.71125	23.58543	NaN	NaN	NaN	19	2108.9399	148.2	DDTQFVRFDSDAASPRGEP	P10321;P30508;P30501;P30510;Q29960-2;Q29960;P30504;Q95604	P10321	HLA-C	HLA class I histocompatibility antigen, Cw-7 alpha chain;HLA class I histocompatibility antigen, Cw-12 alpha chain;HLA class I histocompatibility antigen, Cw-2 alpha chain;HLA class I histocompatibility antigen, Cw-14 alpha chain;HLA class I histocompatibility antigen, Cw-16 alpha chain;HLA class I histocompatibility antigen, Cw-4 alpha chain;HLA class I histocompatibility antigen, Cw-17 alpha ch…
27.13232	26.58104	26.96301	NaN	NaN	NaN	20	2265.041	107.72	DDTQFVRFDSDAASPRGEPR	P10321;P30508;P30501;P30510;Q29960-2;Q29960;P30504;Q95604	P10321	HLA-C	HLA class I histocompatibility antigen, Cw-7 alpha chain;HLA class I histocompatibility antigen, Cw-12 alpha chain;HLA class I histocompatibility antigen, Cw-2 alpha chain;HLA class I histocompatibility antigen, Cw-14 alpha chain;HLA class I histocompatibility antigen, Cw-16 alpha chain;HLA class I histocompatibility antigen, Cw-4 alpha chain;HLA class I histocompatibility antigen, Cw-17 alpha ch…
25.30619	25.61246	25.14569	NaN	NaN	NaN	15	1700.7278	244.18	DDTQFVRFDSDAASQ	P01892;P30512;P16190;P16189	P01892	HLA-A	HLA class I histocompatibility antigen, A-2 alpha chain;HLA class I histocompatibility antigen, A-29 alpha chain;HLA class I histocompatibility antigen, A-33 alpha chain;HLA class I histocompatibility antigen, A-31 alpha chain
30.22688	30.26271	30.26752	24.34949	24.85795	23.43186	16	1856.8289	321.09	DDTQFVRFDSDAASQR	P01892;P30512;P16190;P16189	P01892	HLA-A	HLA class I histocompatibility antigen, A-2 alpha chain;HLA class I histocompatibility antigen, A-29 alpha chain;HLA class I histocompatibility antigen, A-33 alpha chain;HLA class I histocompatibility antigen, A-31 alpha chain
28.36565	28.49263	27.97804	NaN	NaN	NaN	17	1987.8694	258.41	DDTQFVRFDSDAASQRM	P01892;P30512;P16190;P16189	P01892	HLA-A	HLA class I histocompatibility antigen, A-2 alpha chain;HLA class I histocompatibility antigen, A-29 alpha chain;HLA class I histocompatibility antigen, A-33 alpha chain;HLA class I histocompatibility antigen, A-31 alpha chain
28.36403	28.2856	27.88192	NaN	NaN	NaN	18	2116.912	205.68	DDTQFVRFDSDAASQRME	P01892;P30512;P16190;P16189	P01892	HLA-A	HLA class I histocompatibility antigen, A-2 alpha chain;HLA class I histocompatibility antigen, A-29 alpha chain;HLA class I histocompatibility antigen, A-33 alpha chain;HLA class I histocompatibility antigen, A-31 alpha chain
28.8981	28.98991	28.85982	NaN	NaN	NaN	19	2213.9648	179.14	DDTQFVRFDSDAASQRMEP	P01892;P30512;P16190;P16189	P01892	HLA-A	HLA class I histocompatibility antigen, A-2 alpha chain;HLA class I histocompatibility antigen, A-29 alpha chain;HLA class I histocompatibility antigen, A-33 alpha chain;HLA class I histocompatibility antigen, A-31 alpha chain
28.24146	28.14229	28.01004	NaN	NaN	NaN	20	2370.0659	89.831	DDTQFVRFDSDAASQRMEPR	P01892;P30512;P16190;P16189	P01892	HLA-A	HLA class I histocompatibility antigen, A-2 alpha chain;HLA class I histocompatibility antigen, A-29 alpha chain;HLA class I histocompatibility antigen, A-33 alpha chain;HLA class I histocompatibility antigen, A-31 alpha chain
21.80577	22.41779	22.50775	NaN	NaN	NaN	15	1688.8482	74.475	DDTVTYSALHKRQVG	P20273-5;P20273;P20273-3;P20273-2	P20273-5	CD22	B-cell receptor CD22
26.57586	26.09156	NaN	NaN	NaN	NaN	14	1679.8671	98.105	DDVALKNFAKYFLH	P02794	P02794	FTH1	Ferritin heavy chain;Ferritin heavy chain, N-terminally processed
30.97487	31.24269	26.91091	NaN	NaN	NaN	16	1894.9577	209.21	DDVALKNFAKYFLHQS	P02794	P02794	FTH1	Ferritin heavy chain;Ferritin heavy chain, N-terminally processed
31.40274	31.61518	29.32073	NaN	NaN	NaN	17	2032.0167	254.18	DDVALKNFAKYFLHQSH	P02794	P02794	FTH1	Ferritin heavy chain;Ferritin heavy chain, N-terminally processed
26.87444	27.10119	25.15584	NaN	NaN	NaN	18	2161.0593	140.81	DDVALKNFAKYFLHQSHE	P02794	P02794	FTH1	Ferritin heavy chain;Ferritin heavy chain, N-terminally processed
23.86268	22.56846	24.11712	NaN	NaN	NaN	14	1614.6686	135.8	DDWDEDAPAKIPDE	P27824-3;P27824;P27824-2	P27824-3	CANX	Calnexin
NaN	NaN	23.33579	NaN	NaN	NaN	17	2012.9803	60.768	DEAASYIQSKFEDLNKR	P04899-3;P04899-5;P04899-2;P04899;P04899-4;P04899-6	P04899-3	GNAI2	Guanine nucleotide-binding protein G(i) subunit alpha-2
22.6675	23.33538	23.28785	NaN	NaN	NaN	18	2134.1171	70.783	DEEKFITIFGTRSVSHLR	P08758	P08758	ANXA5	Annexin A5
23.75542	23.19071	24.22957	NaN	NaN	NaN	14	1718.9315	64.65	DEELRKHDLNPLIK	P11717	P11717	IGF2R	Cation-independent mannose-6-phosphate receptor
23.55192	22.62357	NaN	NaN	NaN	NaN	16	1775.8901	215.85	DEESILTLLTSRSNAQ	P08758	P08758	ANXA5	Annexin A5
23.45149	NaN	22.74275	NaN	NaN	NaN	15	1838.8687	84.753	DEEWSVKTYQEVAQK	Q9NZK5-2;Q9NZK5	Q9NZK5-2	CECR1	Adenosine deaminase CECR1
23.57542	23.32086	23.4711	NaN	NaN	NaN	15	1659.7965	82.259	DEFLRISTASGDGRH	P63092-3;P63092-2;P63092;P63092-4;Q5JWF2-2;Q5JWF2	P63092-3	GNAS	Guanine nucleotide-binding protein G(s) subunit alpha isoforms short;Guanine nucleotide-binding protein G(s) subunit alpha isoforms XLas
24.54957	24.50797	24.8072	NaN	NaN	NaN	14	1450.661	174.77	DEGAISMLSDNTAK	Q8WVM8-2;Q8WVM8-3;Q8WVM8	Q8WVM8-2	SCFD1	Sec1 family domain-containing protein 1
25.6852	25.75903	NaN	NaN	NaN	NaN	15	1776.9159	58.09	DEGRLFLAEFQSIPR	P08575-2;P08575	P08575-2	PTPRC	Receptor-type tyrosine-protein phosphatase C
25.88686	25.68204	26.17175	NaN	NaN	NaN	13	1561.7446	76.759	DEIFHVDMAKKET	P01903	P01903	HLA-DRA	HLA class II histocompatibility antigen, DR alpha chain
NaN	NaN	20.88733	NaN	NaN	NaN	15	1549.81	74.76	DELIGQKVAHALAEG	P60174-4;P60174-1;P60174	P60174-4	TPI1	Triosephosphate isomerase
22.76209	21.75853	22.50695	NaN	NaN	NaN	13	1387.5627	100.98	DEPTTATDPEEPS	O00308;O00308-2;O00308-4	O00308	WWP2	NEDD4-like E3 ubiquitin-protein ligase WWP2
NaN	23.54687	21.15623	NaN	NaN	NaN	15	1831.9475	88.561	DERIFLCQGKRPRSQ	P43121	P43121	MCAM	Cell surface glycoprotein MUC18
NaN	23.40963	NaN	NaN	NaN	NaN	16	1960.9901	104.41	DERIFLCQGKRPRSQE	P43121	P43121	MCAM	Cell surface glycoprotein MUC18
23.2967	23.02462	23.19821	NaN	NaN	NaN	17	1835.865	65.716	DESKHEIHSQVDAITAG	Q9Y490;Q9Y4G6	Q9Y490	TLN1;TLN2	Talin-1;Talin-2
24.46787	23.65042	24.14071	NaN	NaN	NaN	16	1775.8863	60.167	DEVLDILESVLISNMS	O43747;O43747-2	O43747	AP1G1	AP-1 complex subunit gamma-1
23.55906	23.04023	22.25704	NaN	NaN	NaN	12	1426.7854	85.377	DEVLKIMPVQKQ	P15880	P15880	RPS2	40S ribosomal protein S2
22.39853	22.72669	22.81222	NaN	NaN	NaN	13	1527.8331	96.464	DEVLKIMPVQKQT	P15880	P15880	RPS2	40S ribosomal protein S2
25.35316	25.33252	25.93793	NaN	NaN	NaN	14	1683.9342	171.26	DEVLKIMPVQKQTR	P15880	P15880	RPS2	40S ribosomal protein S2
25.60696	26.07069	26.25881	NaN	NaN	NaN	15	1754.9713	174.17	DEVLKIMPVQKQTRA	P15880	P15880	RPS2	40S ribosomal protein S2
22.89759	23.33033	23.91333	NaN	NaN	NaN	12	1549.9529	91.549	DEVRKLIIRRRP	P05023-3;P05023-4;P05023	P05023-3	ATP1A1	Sodium/potassium-transporting ATPase subunit alpha-1
27.59818	27.91906	28.8343	NaN	NaN	NaN	13	1606.9743	124.42	DEVRKLIIRRRPG	P05023-3;P05023-4;P05023	P05023-3	ATP1A1	Sodium/potassium-transporting ATPase subunit alpha-1
28.3997	28.7023	26.57287	NaN	NaN	NaN	16	1785.9221	326.01	DEVTIVNILTNRSNAQ	P07355;P07355-2	P07355	ANXA2	Annexin A2
21.18689	22.46399	22.18114	NaN	NaN	NaN	13	1644.906	78.324	DEVVLKFDRNRVR	O60568	O60568	PLOD3	Procollagen-lysine,2-oxoglutarate 5-dioxygenase 3
25.27387	NaN	25.23356	NaN	NaN	NaN	17	1829.7989	203.87	DFEQEMATAASSSSLEK	P60709;P63261;Q6S8J3	P60709	ACTB;ACTG1;POTEE	Actin, cytoplasmic 1;Actin, cytoplasmic 1, N-terminally processed;Actin, cytoplasmic 2;Actin, cytoplasmic 2, N-terminally processed;POTE ankyrin domain family member E
23.46688	23.14487	23.33129	NaN	NaN	NaN	15	1736.837	134.99	DFFNGKELNKSINPD	P11142;P11142-2;P54652;P17066	P11142	HSPA8;HSPA2;HSPA6	Heat shock cognate 71 kDa protein;Heat shock-related 70 kDa protein 2;Heat shock 70 kDa protein 6
24.34252	24.82726	24.5552	NaN	NaN	NaN	13	1454.7518	104.43	DFIRKTLNAGAYS	P50897;P50897-2	P50897	PPT1	Palmitoyl-protein thioesterase 1
23.18507	23.37663	23.0059	NaN	NaN	NaN	14	1582.8467	127.57	DFIRKTLNAGAYSK	P50897;P50897-2	P50897	PPT1	Palmitoyl-protein thioesterase 1
NaN	22.47405	22.56193	NaN	NaN	NaN	13	1629.8587	146.5	DFLRITPTQQQRQ	Q9H0E2	Q9H0E2	TOLLIP	Toll-interacting protein
22.43515	22.42442	NaN	NaN	NaN	NaN	18	2138.2324	85.636	DFNHINVELSLLGKKKKR	P32969	P32969	RPL9	60S ribosomal protein L9
23.57161	23.9461	22.3948	NaN	NaN	NaN	24	2760.278	90.193	DFTRHNGTGGKSIYGEKFEDENFI	P62937;P62937-2	P62937	PPIA	Peptidyl-prolyl cis-trans isomerase A;Peptidyl-prolyl cis-trans isomerase A, N-terminally processed
24.67228	24.15515	24.65524	NaN	NaN	NaN	14	1632.7454	100.54	DGDEIFHVDMAKKE	P01903	P01903	HLA-DRA	HLA class II histocompatibility antigen, DR alpha chain
26.5294	25.52418	25.7358	NaN	NaN	NaN	15	1733.7931	70.197	DGDEIFHVDMAKKET	P01903	P01903	HLA-DRA	HLA class II histocompatibility antigen, DR alpha chain
NaN	27.07347	23.89069	NaN	NaN	NaN	15	1723.8464	101.43	DGDKLRILPCSHAYH	O43567-2;O43567	O43567-2	RNF13	E3 ubiquitin-protein ligase RNF13
NaN	27.55391	24.39865	NaN	NaN	NaN	15	1693.8359	106.13	DGDKLRVLPCAHAYH	Q9H6Y7	Q9H6Y7	RNF167	E3 ubiquitin-protein ligase RNF167
NaN	25.4943	22.21898	NaN	NaN	NaN	16	1780.8679	93.106	DGDKLRVLPCAHAYHS	Q9H6Y7	Q9H6Y7	RNF167	E3 ubiquitin-protein ligase RNF167
NaN	27.94481	24.47988	NaN	NaN	NaN	17	1936.969	119.23	DGDKLRVLPCAHAYHSR	Q9H6Y7	Q9H6Y7	RNF167	E3 ubiquitin-protein ligase RNF167
23.04482	22.61394	21.8031	NaN	NaN	NaN	15	1629.7444	121.73	DGDSVMVLPTIPEEE	P30041	P30041	PRDX6	Peroxiredoxin-6
21.43878	21.89119	21.95692	NaN	NaN	NaN	18	2094.0342	68.82	DGEKTIIQNPTDQQKKDH	Q9UQ80-2;Q9UQ80	Q9UQ80-2	PA2G4	Proliferation-associated protein 2G4
30.36024	30.71833	29.64129	NaN	NaN	NaN	15	1748.903	88.561	DGETRKVKAHSQTHR	P01892	P01892	HLA-A	HLA class I histocompatibility antigen, A-2 alpha chain
30.54176	30.33127	30.36087	NaN	NaN	NaN	16	1847.9714	161.24	DGETRKVKAHSQTHRV	P01892	P01892	HLA-A	HLA class I histocompatibility antigen, A-2 alpha chain
33.51536	33.60631	33.3444	24.0895	20.67951	22.08469	17	1962.9984	193.8	DGETRKVKAHSQTHRVD	P01892	P01892	HLA-A	HLA class I histocompatibility antigen, A-2 alpha chain
27.64739	28.23169	27.75615	NaN	NaN	NaN	18	2076.0824	101.92	DGETRKVKAHSQTHRVDL	P01892	P01892	HLA-A	HLA class I histocompatibility antigen, A-2 alpha chain
33.11496	33.461	32.88477	NaN	NaN	NaN	19	2133.1039	163.64	DGETRKVKAHSQTHRVDLG	P01892	P01892	HLA-A	HLA class I histocompatibility antigen, A-2 alpha chain
25.91807	25.85415	26.51719	NaN	NaN	NaN	20	2234.1516	89.507	DGETRKVKAHSQTHRVDLGT	P01892	P01892	HLA-A	HLA class I histocompatibility antigen, A-2 alpha chain
25.29056	26.16019	25.82065	NaN	NaN	NaN	21	2347.2357	94.856	DGETRKVKAHSQTHRVDLGTL	P01892	P01892	HLA-A	HLA class I histocompatibility antigen, A-2 alpha chain
24.83985	24.72905	24.61307	NaN	NaN	NaN	22	2503.3368	140.17	DGETRKVKAHSQTHRVDLGTLR	P01892	P01892	HLA-A	HLA class I histocompatibility antigen, A-2 alpha chain
NaN	23.45174	22.84113	NaN	NaN	NaN	15	1705.8271	105.65	DGFQVRDIENLKDAS	P08195-3;P08195;P08195-4;P08195-2	P08195-3	SLC3A2	4F2 cell-surface antigen heavy chain
23.74888	23.84661	22.23438	NaN	NaN	NaN	19	2053.0051	62.765	DGHSHLVMYLGTTTGSLHK	Q9H3S1;Q9H3S1-2	Q9H3S1	SEMA4A	Semaphorin-4A
22.58284	22.5578	23.3864	NaN	NaN	NaN	14	1419.7834	73.927	DGIVSHLKKQAGPA	P30101	P30101	PDIA3	Protein disulfide-isomerase A3
23.92551	NaN	25.44556	NaN	NaN	NaN	17	1979.9953	98.062	DGKDYIALKEDLRSWTA	P01892	P01892	HLA-A	HLA class I histocompatibility antigen, A-2 alpha chain
28.02163	27.9249	NaN	NaN	NaN	NaN	16	1894.9061	128.9	DGKDYLALNEDLRSWT	P17693	P17693	HLA-G	HLA class I histocompatibility antigen, alpha chain G
31.90096	31.75251	25.94313	NaN	NaN	NaN	17	1965.9432	275.42	DGKDYLALNEDLRSWTA	P17693	P17693	HLA-G	HLA class I histocompatibility antigen, alpha chain G
28.37799	28.20065	NaN	NaN	NaN	NaN	18	2036.9803	190.27	DGKDYLALNEDLRSWTAA	P17693	P17693	HLA-G	HLA class I histocompatibility antigen, alpha chain G
24.89361	24.95265	24.6376	NaN	NaN	NaN	17	1855.9978	68.329	DGKHVVFGKVKEGMNIV	P62937;P62937-2	P62937	PPIA	Peptidyl-prolyl cis-trans isomerase A;Peptidyl-prolyl cis-trans isomerase A, N-terminally processed
NaN	24.87286	24.35609	NaN	NaN	NaN	18	1985.0404	77.506	DGKHVVFGKVKEGMNIVE	P62937;P62937-2	P62937	PPIA	Peptidyl-prolyl cis-trans isomerase A;Peptidyl-prolyl cis-trans isomerase A, N-terminally processed
23.64746	22.79925	23.16378	NaN	NaN	NaN	14	1616.7756	56.29	DGKIEFISTMEGYK	Q92820	Q92820	GGH	Gamma-glutamyl hydrolase
23.70123	23.52001	23.66003	NaN	NaN	NaN	18	2069.0946	79.393	DGKIVIFQSKPEIQYAPH	Q9BXS4	Q9BXS4	TMEM59	Transmembrane protein 59
NaN	24.13375	23.04081	NaN	NaN	NaN	19	2111.111	106.57	DGKNLTIKTESTLKTTQFS	Q01469	Q01469	FABP5	Fatty acid-binding protein, epidermal
NaN	23.08873	NaN	NaN	NaN	NaN	17	2013.0756	84.829	DGKRIKLQIWDTAGQER	P61006;P61006-2	P61006	RAB8A	Ras-related protein Rab-8A
25.43336	25.94762	25.99335	NaN	NaN	NaN	16	1890.9436	131.69	DGKRIQYQLVDISQDN	Q9H299	Q9H299	SH3BGRL3	SH3 domain-binding glutamic acid-rich-like protein 3
22.88439	22.97869	NaN	NaN	NaN	NaN	17	2029.216	69.729	DGLKLVRKDRLVLSYVR	P11717	P11717	IGF2R	Cation-independent mannose-6-phosphate receptor
25.30796	25.16388	24.86481	NaN	NaN	NaN	17	1740.8716	53.168	DGLSPLQLSGQLNSLPC	Q12767;Q12767-2	Q12767	KIAA0195	Uncharacterized protein KIAA0195
NaN	22.68942	22.11816	NaN	NaN	NaN	17	1871.949	72.932	DGNKAKLAIWDTAGQER	Q9NP72	Q9NP72	RAB18	Ras-related protein Rab-18
23.60648	23.79917	23.17283	NaN	NaN	NaN	19	2175.1185	81.157	DGNKAKLAIWDTAGQERFR	Q9NP72	Q9NP72	RAB18	Ras-related protein Rab-18
23.13339	22.59209	22.8272	NaN	NaN	NaN	15	1771.8999	87.519	DGQLVEKGRQDMRQL	Q9UNW1-3;Q9UNW1-2;Q9UNW1	Q9UNW1-3	MINPP1	Multiple inositol polyphosphate phosphatase 1
NaN	NaN	22.59012	NaN	NaN	NaN	15	1468.7634	56.225	DGRGALQNIIPASTG	P04406;P04406-2	P04406	GAPDH	Glyceraldehyde-3-phosphate dehydrogenase
23.71188	22.63748	23.34381	NaN	NaN	NaN	14	1654.8791	84.468	DGRIYKHSQQPLIT	Q6ZNA5;Q6ZNA5-2	Q6ZNA5	FRRS1	Ferric-chelate reductase 1
23.99464	24.03591	24.51827	NaN	NaN	NaN	15	1734.8074	73.887	DGRLLRGHDQYAYDG	P01889	P01889	HLA-B	HLA class I histocompatibility antigen, B-7 alpha chain
27.42575	27.66126	28.22775	NaN	NaN	NaN	16	1862.9024	128.59	DGRLLRGHDQYAYDGK	P01889	P01889	HLA-B	HLA class I histocompatibility antigen, B-7 alpha chain
25.31683	25.13915	25.92143	NaN	NaN	NaN	17	1977.9293	87.287	DGRLLRGHDQYAYDGKD	P01889	P01889	HLA-B	HLA class I histocompatibility antigen, B-7 alpha chain
21.82935	21.61185	22.5523	NaN	NaN	NaN	16	1861.9183	60.918	DGRLLRGHNQYAYDGK	P30480;Q31610;P30486;P30460;P30479	P30480	HLA-B	HLA class I histocompatibility antigen, B-42 alpha chain;HLA class I histocompatibility antigen, B-81 alpha chain;HLA class I histocompatibility antigen, B-48 alpha chain;HLA class I histocompatibility antigen, B-8 alpha chain;HLA class I histocompatibility antigen, B-41 alpha chain
25.74432	25.38462	25.52034	NaN	NaN	NaN	16	1811.8697	54.812	DGRQVVDMRTNPGDPR	Q9Y6N7-6;Q9Y6N7-5;Q9Y6N7-4;Q9Y6N7-3;Q9Y6N7;Q9Y6N7-2	Q9Y6N7-6	ROBO1	Roundabout homolog 1
24.829	24.36272	24.83639	NaN	NaN	NaN	9	1122.5094	95.502	DGRTFYIDH	Q96PU5-4;Q96PU5-7;Q96PU5;Q96PU5-2;Q96PU5-3;Q96PU5-9;Q96PU5-6;Q96PU5-5	Q96PU5-9	NEDD4L	E3 ubiquitin-protein ligase NEDD4-like
25.81054	25.91912	25.996	NaN	NaN	NaN	14	1665.8111	97.767	DGRTFYIDHNSKIT	Q96PU5-4;Q96PU5-7;Q96PU5;Q96PU5-2;Q96PU5-3;Q96PU5-9;Q96PU5-6;Q96PU5-5	Q96PU5-9	NEDD4L	E3 ubiquitin-protein ligase NEDD4-like
26.94302	27.1455	27.06044	NaN	NaN	NaN	15	1793.8697	132.59	DGRTFYIDHNSKITQ	Q96PU5-4;Q96PU5-7;Q96PU5;Q96PU5-2;Q96PU5-3;Q96PU5-9;Q96PU5-6;Q96PU5-5	Q96PU5-9	NEDD4L	E3 ubiquitin-protein ligase NEDD4-like
26.50717	26.74996	25.92809	NaN	NaN	NaN	16	1979.949	117	DGRTFYIDHNSKITQW	Q96PU5-4;Q96PU5-7;Q96PU5;Q96PU5-2;Q96PU5-3;Q96PU5-9;Q96PU5-6;Q96PU5-5	Q96PU5-9	NEDD4L	E3 ubiquitin-protein ligase NEDD4-like
26.64017	26.96565	25.76231	NaN	NaN	NaN	17	2108.9916	63.691	DGRTFYIDHNSKITQWE	Q96PU5-4;Q96PU5-7;Q96PU5;Q96PU5-2;Q96PU5-3;Q96PU5-9;Q96PU5-6;Q96PU5-5	Q96PU5-9	NEDD4L	E3 ubiquitin-protein ligase NEDD4-like
25.48259	25.77271	25.37537	NaN	NaN	NaN	19	2188.1124	126.84	DGRTLSDYNIQKESTLHLV	P62979;P62987;P0CG47;P0CG48	P62979	RPS27A;UBA52;UBB;UBC	Ubiquitin-40S ribosomal protein S27a;Ubiquitin;40S ribosomal protein S27a;Ubiquitin-60S ribosomal protein L40;Ubiquitin;60S ribosomal protein L40;Polyubiquitin-B;Ubiquitin;Polyubiquitin-C;Ubiquitin
27.41828	27.50824	22.68908	NaN	NaN	NaN	21	2457.2976	165.06	DGRTLSDYNIQKESTLHLVLR	P62979;P62987;P0CG47;P0CG48	P62979	RPS27A;UBA52;UBB;UBC	Ubiquitin-40S ribosomal protein S27a;Ubiquitin;40S ribosomal protein S27a;Ubiquitin-60S ribosomal protein L40;Ubiquitin;60S ribosomal protein L40;Polyubiquitin-B;Ubiquitin;Polyubiquitin-C;Ubiquitin
27.01733	27.12564	NaN	NaN	NaN	NaN	16	1861.9574	179.56	DGSFFLYSKLTVDKSR	P01857;P01860;P01859	P01857	IGHG1;IGHG3;IGHG2	Ig gamma-1 chain C region;Ig gamma-3 chain C region;Ig gamma-2 chain C region
NaN	22.96353	23.06901	NaN	NaN	NaN	16	1769.8948	98.439	DGTEFGGSIYQKVNKK	P21796	P21796	VDAC1	Voltage-dependent anion-selective channel protein 1
22.9214	23.00905	23.07969	NaN	NaN	NaN	13	1449.7688	78.763	DGVEVHNAKTKPR	P01857;P01860;P01859;P01861	P01857	IGHG1;IGHG3;IGHG2;IGHG4	Ig gamma-1 chain C region;Ig gamma-3 chain C region;Ig gamma-2 chain C region;Ig gamma-4 chain C region
25.72796	25.74201	25.01274	NaN	NaN	NaN	14	1578.8114	102.52	DGVEVHNAKTKPRE	P01857;P01860;P01859;P01861	P01857	IGHG1;IGHG3;IGHG2;IGHG4	Ig gamma-1 chain C region;Ig gamma-3 chain C region;Ig gamma-2 chain C region;Ig gamma-4 chain C region
26.54978	26.66031	27.04041	NaN	NaN	NaN	15	1707.854	113.59	DGVEVHNAKTKPREE	P01857;P01860;P01859;P01861	P01857	IGHG1;IGHG3;IGHG2;IGHG4	Ig gamma-1 chain C region;Ig gamma-3 chain C region;Ig gamma-2 chain C region;Ig gamma-4 chain C region
27.91872	28.42714	28.52096	21.77957	22.72067	21.46189	16	1835.9126	149.3	DGVEVHNAKTKPREEQ	P01857;P01860;P01859;P01861	P01857	IGHG1;IGHG3;IGHG2;IGHG4	Ig gamma-1 chain C region;Ig gamma-3 chain C region;Ig gamma-2 chain C region;Ig gamma-4 chain C region
29.55457	28.99302	29.01183	NaN	NaN	NaN	17	1998.9759	155.22	DGVEVHNAKTKPREEQY	P01857;P01860	P01857	IGHG1;IGHG3	Ig gamma-1 chain C region;Ig gamma-3 chain C region
23.76415	23.31341	24.04226	NaN	NaN	NaN	13	1519.8181	82.069	DGVIKVFNDMKVR	P23528	P23528	CFL1	Cofilin-1
24.15167	24.06858	24.57929	NaN	NaN	NaN	14	1647.913	132.05	DGVIKVFNDMKVRK	P23528	P23528	CFL1	Cofilin-1
NaN	NaN	25.89291	NaN	NaN	NaN	15	1734.9451	74.786	DGVIKVFNDMKVRKS	P23528	P23528	CFL1	Cofilin-1
24.51382	25.48401	25.66232	NaN	NaN	NaN	16	1821.9771	128.26	DGVIKVFNDMKVRKSS	P23528	P23528	CFL1	Cofilin-1
22.17928	23.52229	23.43186	NaN	NaN	NaN	15	1770.8788	102.08	DGYIKNTEKLNYGKE	O94985-2;O94985	O94985-2	CLSTN1	Calsyntenin-1;Soluble Alc-alpha;CTF1-alpha
23.77896	23.03379	24.41622	NaN	NaN	NaN	14	1489.6645	170.95	DHESVISESSASSR	P82094;P82094-2	P82094	TMF1	TATA element modulatory factor
24.79129	25.06567	25.2221	NaN	NaN	NaN	15	1617.7231	153.32	DHESVISESSASSRQ	P82094;P82094-2	P82094	TMF1	TATA element modulatory factor
27.32053	27.22894	27.50756	22.53032	23.25883	22.58291	16	1746.7656	238.01	DHESVISESSASSRQE	P82094;P82094-2	P82094	TMF1	TATA element modulatory factor
26.41545	25.90653	26.20118	NaN	NaN	NaN	17	1847.8133	163.51	DHESVISESSASSRQET	P82094;P82094-2	P82094	TMF1	TATA element modulatory factor
24.11712	23.05142	24.55731	NaN	NaN	NaN	12	1255.6197	163.72	DHGSTGILVFPN	Q99538;Q99538-2;Q99538-3	Q99538	LGMN	Legumain
25.24238	24.75149	25.09156	NaN	NaN	NaN	13	1384.6623	154.85	DHGSTGILVFPNE	Q99538;Q99538-2;Q99538-3	Q99538	LGMN	Legumain
NaN	23.82784	24.16354	NaN	NaN	NaN	14	1499.6892	148.91	DHGSTGILVFPNED	Q99538;Q99538-2;Q99538-3	Q99538	LGMN	Legumain
23.80381	23.13828	22.2752	NaN	NaN	NaN	15	1612.7733	109.83	DHGSTGILVFPNEDL	Q99538;Q99538-2;Q99538-3	Q99538	LGMN	Legumain
25.46778	24.62806	25.47568	NaN	NaN	NaN	16	1749.8322	124.24	DHGSTGILVFPNEDLH	Q99538;Q99538-2;Q99538-3	Q99538	LGMN	Legumain
28.43917	26.19103	27.56711	NaN	NaN	NaN	17	1848.9006	341.72	DHGSTGILVFPNEDLHV	Q99538;Q99538-2;Q99538-3	Q99538	LGMN	Legumain
25.5305	NaN	28.57517	NaN	NaN	NaN	18	1976.9956	128.28	DHGSTGILVFPNEDLHVK	Q99538;Q99538-2;Q99538-3	Q99538	LGMN	Legumain
23.97937	23.52157	23.78726	NaN	NaN	NaN	16	1675.9006	103.16	DHLPRVVVVGDQSAGK	O60313;O60313-2	O60313	OPA1	Dynamin-like 120 kDa protein, mitochondrial;Dynamin-like 120 kDa protein, form S1
25.39663	25.25151	23.4763	NaN	NaN	NaN	13	1496.81	200.93	DHNFVKAINAIQK	P53634	P53634	CTSC	Dipeptidyl peptidase 1;Dipeptidyl peptidase 1 exclusion domain chain;Dipeptidyl peptidase 1 heavy chain;Dipeptidyl peptidase 1 light chain
24.51527	24.72338	24.86259	NaN	NaN	NaN	14	1583.842	88.092	DHNFVKAINAIQKS	P53634	P53634	CTSC	Dipeptidyl peptidase 1;Dipeptidyl peptidase 1 exclusion domain chain;Dipeptidyl peptidase 1 heavy chain;Dipeptidyl peptidase 1 light chain
25.70131	25.37046	25.77811	NaN	NaN	NaN	17	2111.9881	91.592	DHSVFERMRKYQMTGVE	O14672	O14672	ADAM10	Disintegrin and metalloproteinase domain-containing protein 10
26.22936	26.91889	NaN	NaN	NaN	NaN	15	1826.0454	71.98	DHVLLFWKSLALKEK	Q92673	Q92673	SORL1	Sortilin-related receptor
26.84002	26.39591	25.70327	NaN	NaN	NaN	16	1963.1044	146.78	DHVLLFWKSLALKEKH	Q92673	Q92673	SORL1	Sortilin-related receptor
26.6047	27.36035	28.44652	NaN	NaN	NaN	13	1501.7347	133.32	DHVMHLLQNADPL	P04233-2;P04233	P04233-2	CD74	HLA class II histocompatibility antigen gamma chain
26.95936	26.69405	26.98446	NaN	NaN	NaN	14	1629.8297	230.59	DHVMHLLQNADPLK	P04233-2;P04233	P04233-2	CD74	HLA class II histocompatibility antigen gamma chain
21.87316	NaN	23.28008	NaN	NaN	NaN	19	2168.0763	83.404	DHVSHLDILAVQEGKHFHS	Q9ULF5	Q9ULF5	SLC39A10	Zinc transporter ZIP10
25.14281	24.72791	26.69112	NaN	NaN	NaN	15	1764.9159	113.59	DIDKVFRTSSLKGYH	O75326-2;O75326	O75326-2	SEMA7A	Semaphorin-7A
28.96488	29.00579	28.32436	NaN	NaN	NaN	16	1851.9479	108.72	DIDKVFRTSSLKGYHS	O75326-2;O75326	O75326-2	SEMA7A	Semaphorin-7A
30.20781	30.11483	29.91028	NaN	NaN	NaN	17	1938.9799	189.11	DIDKVFRTSSLKGYHSS	O75326-2;O75326	O75326-2	SEMA7A	Semaphorin-7A
24.44449	24.13962	23.76497	NaN	NaN	NaN	20	2263.1597	86.213	DIDKVFRTSSLKGYHSSLPN	O75326-2;O75326	O75326-2	SEMA7A	Semaphorin-7A
25.17722	25.93589	24.25997	NaN	NaN	NaN	22	2516.3136	89.668	DIDKVFRTSSLKGYHSSLPNPR	O75326-2;O75326	O75326-2	SEMA7A	Semaphorin-7A
25.14402	25.4519	24.59292	NaN	NaN	NaN	23	2613.3663	63.726	DIDKVFRTSSLKGYHSSLPNPRP	O75326-2;O75326	O75326-2	SEMA7A	Semaphorin-7A
26.41737	26.73867	26.06878	NaN	NaN	NaN	24	2670.3878	68.369	DIDKVFRTSSLKGYHSSLPNPRPG	O75326-2;O75326	O75326-2	SEMA7A	Semaphorin-7A
26.15234	26.56212	25.89298	NaN	NaN	NaN	12	1350.6667	132.32	DIENLKDASSFL	P08195-3;P08195;P08195-4;P08195-2	P08195-3	SLC3A2	4F2 cell-surface antigen heavy chain
NaN	23.18209	NaN	NaN	NaN	NaN	18	2404.291	82.007	DIFRIYIKEKKECRRDHR	Q13501-2;Q13501	Q13501-2	SQSTM1	Sequestosome-1
24.91265	25.952	NaN	NaN	NaN	NaN	17	1898.1506	73.279	DIHKKIALVKKLAFAFG	Q14118	Q14118	DAG1	Dystroglycan;Alpha-dystroglycan;Beta-dystroglycan
25.43968	26.70662	26.37274	NaN	NaN	NaN	15	1691.9683	114.72	DIHLVNLRTIQSKVG	Q16706	Q16706	MAN2A1	Alpha-mannosidase 2
NaN	22.71083	23.48677	NaN	NaN	NaN	14	1741.0614	108.17	DIILKNFEKLKKPR	Q06323	Q06323	PSME1	Proteasome activator complex subunit 1
NaN	24.38693	NaN	NaN	NaN	NaN	13	1603.9021	75.479	DIIRILPCKHIFH	Q8NC42	Q8NC42	RNF149	E3 ubiquitin-protein ligase RNF149
23.64174	23.37199	23.97079	NaN	NaN	NaN	13	1466.7365	142.97	DIIVTEHANQAKE	Q8TCT0	Q8TCT0	CERK	Ceramide kinase
24.73221	24.38073	25.0147	NaN	NaN	NaN	14	1567.7842	108.56	DIIVTEHANQAKET	Q8TCT0	Q8TCT0	CERK	Ceramide kinase
24.25883	24.5376	23.96517	NaN	NaN	NaN	15	1680.8683	72.898	DIIVTEHANQAKETL	Q8TCT0	Q8TCT0	CERK	Ceramide kinase
23.78756	23.33183	NaN	NaN	NaN	NaN	24	2808.4882	75.539	DIKSGKLSRELDFVSHHVRTKLDE	Q02818	Q02818	NUCB1	Nucleobindin-1
24.56407	24.38667	NaN	NaN	NaN	NaN	16	1889.0047	114.63	DILKYHTEIVFARTSP	P05023-3;P05023-4;P05023	P05023-3	ATP1A1	Sodium/potassium-transporting ATPase subunit alpha-1
25.45563	25.48275	NaN	NaN	NaN	NaN	17	2017.0633	175.39	DILKYHTEIVFARTSPQ	P05023-3;P05023-4;P05023	P05023-3	ATP1A1	Sodium/potassium-transporting ATPase subunit alpha-1
27.06126	28.02316	24.97557	NaN	NaN	NaN	14	1674.8689	142.07	DINIVQELERVPHN	Q14596;Q14596-2	Q14596	NBR1	Next to BRCA1 gene 1 protein
22.47791	23.24284	22.74682	NaN	NaN	NaN	15	1727.8915	74.769	DIRRISLETNNNNVA	O75581	O75581	LRP6	Low-density lipoprotein receptor-related protein 6
23.41313	NaN	21.77824	NaN	NaN	NaN	15	1775.8724	90.108	DITTLISECQRQQLE	Q5VYX0-2;Q5VYX0	Q5VYX0-2	RNLS	Renalase
25.10861	24.14032	24.90385	NaN	NaN	NaN	11	1145.5353	90.657	DIVADHVASYG	P01909;P01906	P01909	HLA-DQA1;HLA-DQA2	HLA class II histocompatibility antigen, DQ alpha 1 chain;HLA class II histocompatibility antigen, DQ alpha 2 chain
24.95735	23.9049	24.42905	NaN	NaN	NaN	13	1358.6466	170.69	DIVADHVASYGVN	P01909;P01906	P01909	HLA-DQA1;HLA-DQA2	HLA class II histocompatibility antigen, DQ alpha 1 chain;HLA class II histocompatibility antigen, DQ alpha 2 chain
24.92125	24.97321	24.82221	NaN	NaN	NaN	17	1993.0303	102.65	DKANLEIMTKRSNYTPI	P01903	P01903	HLA-DRA	HLA class II histocompatibility antigen, DR alpha chain
20.98642	23.01669	22.22462	NaN	NaN	NaN	18	2151.0596	61.87	DKDGYIKNTEKLNYGKEH	O94985-2;O94985	O94985-2	CLSTN1	Calsyntenin-1;Soluble Alc-alpha;CTF1-alpha
23.01703	22.9804	22.74205	NaN	NaN	NaN	15	1652.8733	80.441	DKDVIAINQDPLGKQ	P06280	P06280	GLA	Alpha-galactosidase A
24.13305	24.16069	NaN	NaN	NaN	NaN	16	1709.8948	159.58	DKDVIAINQDPLGKQG	P06280	P06280	GLA	Alpha-galactosidase A
25.28831	26.34038	27.52753	NaN	NaN	NaN	14	1573.8312	191.48	DKEAILDIITSRSN	P08133-2;P08133	P08133-2	ANXA6	Annexin A6
NaN	23.1735	22.586	NaN	NaN	NaN	15	1729.9323	92.575	DKEAILDIITSRSNR	P08133-2;P08133	P08133-2	ANXA6	Annexin A6
27.60823	27.79811	27.87068	NaN	NaN	NaN	16	1857.9908	135.02	DKEAILDIITSRSNRQ	P08133-2;P08133	P08133-2	ANXA6	Annexin A6
26.44462	26.45795	27.13673	NaN	NaN	NaN	17	2014.0919	145.62	DKEAILDIITSRSNRQR	P08133-2;P08133	P08133-2	ANXA6	Annexin A6
NaN	NaN	24.85761	NaN	NaN	NaN	14	1567.8682	90.861	DKELIATVRRPAEA	Q14254	Q14254	FLOT2	Flotillin-2
NaN	22.78588	24.49881	NaN	NaN	NaN	15	1696.9108	72.615	DKELIATVRRPAEAE	Q14254	Q14254	FLOT2	Flotillin-2
24.14468	23.993	24.16951	NaN	NaN	NaN	15	1785.9585	115.83	DKEQLTAEAKELRQK	Q15025-2;Q15025;Q15025-7;Q15025-8;Q15025-5;Q15025-6;Q15025-4;Q15025-3	Q15025-2	TNIP1	TNFAIP3-interacting protein 1
24.29565	24.04385	24.74776	NaN	NaN	NaN	17	2013.1219	130.01	DKEQLTAEAKELRQKVK	Q15025-2;Q15025;Q15025-7;Q15025-8;Q15025-5;Q15025-6;Q15025-4;Q15025-3	Q15025-2	TNIP1	TNFAIP3-interacting protein 1
23.13543	22.50797	23.3181	NaN	NaN	NaN	14	1700.8781	60.55	DKGQLRIHRDGIYM	P32970;P32970-2	P32970	CD70	CD70 antigen
24.94324	25.06312	25.03817	NaN	NaN	NaN	15	1799.9465	50.04	DKGQLRIHRDGIYMV	P32970;P32970-2	P32970	CD70	CD70 antigen
25.29105	NaN	24.48222	NaN	NaN	NaN	16	1937.0054	71.98	DKGQLRIHRDGIYMVH	P32970;P32970-2	P32970	CD70	CD70 antigen
26.48441	25.83038	26.07928	NaN	NaN	NaN	15	1802.9309	154.69	DKGRLSKEDIERMVQ	P11142	P11142	HSPA8	Heat shock cognate 71 kDa protein
22.98371	22.87581	23.0737	NaN	NaN	NaN	16	1931.9735	136.34	DKGRLSKEDIERMVQE	P11142	P11142	HSPA8	Heat shock cognate 71 kDa protein
24.2163	21.98545	22.8182	NaN	NaN	NaN	12	1443.7755	161.99	DKIQLINNMLDK	P00558;P00558-2	P00558	PGK1	Phosphoglycerate kinase 1
NaN	23.95376	23.10583	NaN	NaN	NaN	15	2001.0333	67.358	DKIRPLWRHYFQNTQ	P84077;P61204;P84085	P84077	ARF1;ARF3;ARF5	ADP-ribosylation factor 1;ADP-ribosylation factor 3;ADP-ribosylation factor 5
26.35558	27.04708	26.9428	NaN	NaN	NaN	16	1809.952	89.311	DKKANIRNMSVIAHVD	P13639	P13639	EEF2	Elongation factor 2
24.77806	25.42278	25.90265	NaN	NaN	NaN	17	1947.0109	109.83	DKKANIRNMSVIAHVDH	P13639	P13639	EEF2	Elongation factor 2
28.47866	28.92405	28.71522	NaN	NaN	NaN	18	2004.0323	152.9	DKKANIRNMSVIAHVDHG	P13639	P13639	EEF2	Elongation factor 2
25.31593	25.48404	25.70514	NaN	NaN	NaN	19	2132.1273	119.68	DKKANIRNMSVIAHVDHGK	P13639	P13639	EEF2	Elongation factor 2
25.39165	25.72617	25.81587	NaN	NaN	NaN	15	1653.8839	59.862	DKKGIVYIFNGRSTG	P06756-3;P06756-2;P06756	P06756-3	ITGAV	Integrin alpha-V;Integrin alpha-V heavy chain;Integrin alpha-V light chain
23.00926	NaN	23.07901	NaN	NaN	NaN	13	1542.9028	91.858	DKLDVKGKRVVMR	P00558	P00558	PGK1	Phosphoglycerate kinase 1
25.03741	24.11759	24.85057	NaN	NaN	NaN	15	1756.9982	95.428	DKLDVKGKRVVMRVD	P00558	P00558	PGK1	Phosphoglycerate kinase 1
23.79947	23.5122	NaN	NaN	NaN	NaN	17	2018.1095	76.85	DKLDVKGKRVVMRVDFN	P00558	P00558	PGK1	Phosphoglycerate kinase 1
24.93939	24.77394	22.74757	NaN	NaN	NaN	13	1495.8835	112.08	DKLIRLVNAQQAK	O00754	O00754	MAN2B1	Lysosomal alpha-mannosidase;Lysosomal alpha-mannosidase A peptide;Lysosomal alpha-mannosidase B peptide;Lysosomal alpha-mannosidase C peptide;Lysosomal alpha-mannosidase D peptide;Lysosomal alpha-mannosidase E peptide
25.05196	25.04627	25.16473	NaN	NaN	NaN	14	1552.9049	65.773	DKLIRLVNAQQAKG	O00754	O00754	MAN2B1	Lysosomal alpha-mannosidase;Lysosomal alpha-mannosidase A peptide;Lysosomal alpha-mannosidase B peptide;Lysosomal alpha-mannosidase C peptide;Lysosomal alpha-mannosidase D peptide;Lysosomal alpha-mannosidase E peptide
NaN	24.13923	NaN	NaN	NaN	NaN	13	1551.798	95.417	DKLRILPCSHAYH	O43567-2;O43567	O43567-2	RNF13	E3 ubiquitin-protein ligase RNF13
NaN	24.55057	20.56253	NaN	NaN	NaN	13	1521.7875	69.451	DKLRVLPCAHAYH	Q9H6Y7	Q9H6Y7	RNF167	E3 ubiquitin-protein ligase RNF167
24.52169	24.65867	24.68875	NaN	NaN	NaN	15	1604.7893	145.86	DKLSVIAEDSESGKQ	Q08334	Q08334	IL10RB	Interleukin-10 receptor subunit beta
23.91816	22.9304	23.57623	NaN	NaN	NaN	16	1718.8323	122.08	DKLSVIAEDSESGKQN	Q08334	Q08334	IL10RB	Interleukin-10 receptor subunit beta
22.8058	23.77656	22.45967	NaN	NaN	NaN	17	1815.885	54.768	DKLSVIAEDSESGKQNP	Q08334	Q08334	IL10RB	Interleukin-10 receptor subunit beta
27.43365	27.50325	27.11932	NaN	NaN	NaN	18	1872.9065	224.33	DKLSVIAEDSESGKQNPG	Q08334	Q08334	IL10RB	Interleukin-10 receptor subunit beta
25.11279	25.14763	24.95855	NaN	NaN	NaN	11	1245.6565	181.25	DKLTVTSQNLQ	P04233-2;P04233;P04233-3	P04233-2	CD74	HLA class II histocompatibility antigen gamma chain
22.95147	22.70109	22.45821	NaN	NaN	NaN	14	1601.8261	127.87	DKLTVTSQNLQLEN	P04233-2;P04233;P04233-3	P04233-2	CD74	HLA class II histocompatibility antigen gamma chain
28.31484	28.44845	27.63194	NaN	NaN	NaN	16	1871.0112	371.18	DKLTVTSQNLQLENLR	P04233-2;P04233;P04233-3	P04233-2	CD74	HLA class II histocompatibility antigen gamma chain
24.9105	23.68314	24.23717	NaN	NaN	NaN	12	1505.682	73.985	DKLVNEMTQHYE	Q9Y2W6-3;Q9Y2W6	Q9Y2W6-3	TDRKH	Tudor and KH domain-containing protein
24.30709	24.40639	24.30083	NaN	NaN	NaN	16	1973.117	100.43	DKNFLKAEKQRLRAEK	Q14596;Q14596-2	Q14596	NBR1	Next to BRCA1 gene 1 protein
23.14745	22.5606	22.83187	NaN	NaN	NaN	17	2101.212	66.387	DKNFLKAEKQRLRAEKK	Q14596;Q14596-2	Q14596	NBR1	Next to BRCA1 gene 1 protein
28.26087	29.07913	27.99739	NaN	NaN	NaN	17	1891.9792	122.66	DKNGRLVYLVENPGGYV	P02786	P02786	TFRC	Transferrin receptor protein 1;Transferrin receptor protein 1, serum form
28.90968	29.31713	28.44463	NaN	NaN	NaN	18	1963.0163	131.35	DKNGRLVYLVENPGGYVA	P02786	P02786	TFRC	Transferrin receptor protein 1;Transferrin receptor protein 1, serum form
26.84074	26.90953	24.96781	NaN	NaN	NaN	19	2126.0797	69.125	DKNGRLVYLVENPGGYVAY	P02786	P02786	TFRC	Transferrin receptor protein 1;Transferrin receptor protein 1, serum form
24.28644	23.87436	23.36906	NaN	NaN	NaN	16	1882.9724	104.2	DKPPGMAEKWKIARQE	Q14126	Q14126	DSG2	Desmoglein-2
24.44449	24.35897	23.67681	NaN	NaN	NaN	18	2071.0521	66.325	DKPPGMAEKWKIARQEST	Q14126	Q14126	DSG2	Desmoglein-2
24.68619	24.52402	25.49424	NaN	NaN	NaN	15	1794.9741	77.776	DKPRIIRFHDIISDA	P13674-3;P13674-2;P13674	P13674-3	P4HA1	Prolyl 4-hydroxylase subunit alpha-1
24.98776	24.58726	25.35518	NaN	NaN	NaN	16	1924.0167	73.834	DKPRIIRFHDIISDAE	P13674-3;P13674-2;P13674	P13674-3	P4HA1	Prolyl 4-hydroxylase subunit alpha-1
24.3889	24.43784	24.08148	NaN	NaN	NaN	15	1834.0386	69.261	DKQKLEFLKKSMLLN	Q99805	Q99805	TM9SF2	Transmembrane 9 superfamily member 2
26.35254	26.68992	25.73076	NaN	NaN	NaN	17	2125.1605	141.97	DKQKLEFLKKSMLLNYQ	Q99805	Q99805	TM9SF2	Transmembrane 9 superfamily member 2
23.63489	23.71009	23.38482	NaN	NaN	NaN	15	1788.9959	118.16	DKRDLNYIRGLIRTG	Q09327	Q09327	MGAT3	Beta-1,4-mannosyl-glycoprotein 4-beta-N-acetylglucosaminyltransferase
26.15596	25.98379	25.23805	NaN	NaN	NaN	16	1846.0173	119.46	DKRDLNYIRGLIRTGG	Q09327	Q09327	MGAT3	Beta-1,4-mannosyl-glycoprotein 4-beta-N-acetylglucosaminyltransferase
24.36959	24.38515	24.40561	NaN	NaN	NaN	16	1885.9606	136.34	DKRQVSVEEAKNRAEQ	P11233	P11233	RALA	Ras-related protein Ral-A
25.9688	22.42857	27.14676	NaN	NaN	NaN	17	1983.1001	91.657	DKSKLKKTETQEKNPLP	P62328	P62328	TMSB4X	Thymosin beta-4;Hematopoietic system regulatory peptide
27.23142	27.04406	27.25259	NaN	NaN	NaN	18	2070.1321	59.728	DKSKLKKTETQEKNPLPS	P62328	P62328	TMSB4X	Thymosin beta-4;Hematopoietic system regulatory peptide
24.13907	23.66145	23.43543	NaN	NaN	NaN	15	1758.8611	80.632	DKTKFLVPDHVNMSE	Q9GZQ8;A6NCE7;Q9H492;Q9H492-2	Q9GZQ8	MAP1LC3B;MAP1LC3B2;MAP1LC3A	Microtubule-associated proteins 1A/1B light chain 3B;Microtubule-associated proteins 1A/1B light chain 3 beta 2;Microtubule-associated proteins 1A/1B light chain 3A
24.85443	24.10246	24.11267	NaN	NaN	NaN	16	1871.9451	56.851	DKTKFLVPDHVNMSEL	Q9GZQ8;A6NCE7;Q9H492;Q9H492-2	Q9GZQ8	MAP1LC3B;MAP1LC3B2;MAP1LC3A	Microtubule-associated proteins 1A/1B light chain 3B;Microtubule-associated proteins 1A/1B light chain 3 beta 2;Microtubule-associated proteins 1A/1B light chain 3A
NaN	NaN	25.4496	NaN	NaN	NaN	18	2113.1242	115.57	DKTKFLVPDHVNMSELIK	Q9GZQ8;A6NCE7	Q9GZQ8	MAP1LC3B;MAP1LC3B2	Microtubule-associated proteins 1A/1B light chain 3B;Microtubule-associated proteins 1A/1B light chain 3 beta 2
24.65513	23.72505	NaN	NaN	NaN	NaN	15	1692.9159	113.65	DKTKVQNIHPVESAK	P80303-2;P80303	P80303-2	NUCB2	Nucleobindin-2;Nesfatin-1
22.66943	22.27093	23.80312	NaN	NaN	NaN	16	1805.9999	65.511	DKTKVQNIHPVESAKI	P80303-2;P80303	P80303-2	NUCB2	Nucleobindin-2;Nesfatin-1
24.18064	23.50082	23.61392	NaN	NaN	NaN	16	1652.892	101.42	DKTLVLLMGKEGVHGG	P07737	P07737	PFN1	Profilin-1
22.14771	22.3611	23.05099	NaN	NaN	NaN	16	1884.9595	49.463	DKTPLSYTHWRAGRPT	O60449;O60449-3;O60449-2	O60449	LY75	Lymphocyte antigen 75
23.03324	24.06316	23.89356	NaN	NaN	NaN	13	1332.6595	108.9	DKVVIGMDVAASE	P06733;P06733-2;P13929-3;P13929;P13929-2	P06733	ENO1;ENO3	Alpha-enolase;Beta-enolase
26.23511	26.15985	26.47437	NaN	NaN	NaN	15	1681.8563	164.81	DKYIKEFGSLPTTPS	O15400-2;O15400	O15400-2	STX7	Syntaxin-7
23.77133	24.60558	25.10701	NaN	NaN	NaN	14	1562.794	138.89	DKYLIANATNPESK	P27348	P27348	YWHAQ	14-3-3 protein theta
23.64009	23.82396	23.19188	NaN	NaN	NaN	16	1808.9309	61.165	DKYLIANATNPESKVF	P27348	P27348	YWHAQ	14-3-3 protein theta
23.60241	24.2967	24.33545	NaN	NaN	NaN	17	1914.0534	85.493	DLAEITTLDRSKRNIIG	Q9BS26	Q9BS26	ERP44	Endoplasmic reticulum resident protein 44
NaN	NaN	NaN	24.6053	24.64949	23.86495	9	1032.5855	119.89	DLDAIKLFV	Q8N6W0-2;Q8N6W0	Q8N6W0-2	CELF5	CUGBP Elav-like family member 5
25.83132	23.38311	25.80912	NaN	NaN	NaN	15	1866.8934	161.99	DLEFMNEQKLNRYPA	Q9BXS4	Q9BXS4	TMEM59	Transmembrane protein 59
NaN	25.41258	25.39947	NaN	NaN	NaN	13	1541.9042	84.169	DLGNIFTRLPLKR	P10619-2;P10619	P10619-2	CTSA	Lysosomal protective protein;Lysosomal protective protein 32 kDa chain;Lysosomal protective protein 20 kDa chain
24.89892	25.03988	24.49485	NaN	NaN	NaN	20	2195.0607	120.11	DLGPDGRLLRGYDQSAYDGK	P10321;P30508;P30501;P30510;Q29960-2;Q29960	P10321	HLA-C	HLA class I histocompatibility antigen, Cw-7 alpha chain;HLA class I histocompatibility antigen, Cw-12 alpha chain;HLA class I histocompatibility antigen, Cw-2 alpha chain;HLA class I histocompatibility antigen, Cw-14 alpha chain;HLA class I histocompatibility antigen, Cw-16 alpha chain
23.41067	22.97579	23.19538	NaN	NaN	NaN	21	2310.0877	66.636	DLGPDGRLLRGYDQSAYDGKD	P10321;P30508;P30501;P30510;Q29960-2;Q29960	P10321	HLA-C	HLA class I histocompatibility antigen, Cw-7 alpha chain;HLA class I histocompatibility antigen, Cw-12 alpha chain;HLA class I histocompatibility antigen, Cw-2 alpha chain;HLA class I histocompatibility antigen, Cw-14 alpha chain;HLA class I histocompatibility antigen, Cw-16 alpha chain
NaN	24.58365	23.94315	NaN	NaN	NaN	22	2473.151	105.32	DLGPDGRLLRGYDQSAYDGKDY	P10321;P30508;P30501;P30510;Q29960-2;Q29960	P10321	HLA-C	HLA class I histocompatibility antigen, Cw-7 alpha chain;HLA class I histocompatibility antigen, Cw-12 alpha chain;HLA class I histocompatibility antigen, Cw-2 alpha chain;HLA class I histocompatibility antigen, Cw-14 alpha chain;HLA class I histocompatibility antigen, Cw-16 alpha chain
24.83258	23.43428	NaN	NaN	NaN	NaN	17	1978.0564	83.106	DLIVFLADQNAPYFKPK	Q8TB96	Q8TB96	ITFG1	T-cell immunomodulatory protein
23.8588	23.73944	24.10653	NaN	NaN	NaN	13	1560.7784	80.469	DLKHLVVDEDHEL	Q9NPF2-2;Q9NPF2	Q9NPF2-2	CHST11	Carbohydrate sulfotransferase 11
23.91406	23.47927	22.35735	NaN	NaN	NaN	15	1814.8873	51.888	DLKVHFLTDPENEMK	P21580	P21580	TNFAIP3	Tumor necrosis factor alpha-induced protein 3;A20p50;A20p37
24.79665	23.86136	23.62968	NaN	NaN	NaN	17	2072.0248	54.412	DLKVHFLTDPENEMKEK	P21580	P21580	TNFAIP3	Tumor necrosis factor alpha-induced protein 3;A20p50;A20p37
25.87002	26.07472	25.73443	NaN	NaN	NaN	15	1701.005	69.729	DLKVIHLVRDPRAVA	Q9Y4C5-2;Q9Y4C5	Q9Y4C5-2	CHST2	Carbohydrate sulfotransferase 2
NaN	24.89564	24.6542	NaN	NaN	NaN	16	1788.037	58.98	DLKVIHLVRDPRAVAS	Q9Y4C5-2;Q9Y4C5	Q9Y4C5-2	CHST2	Carbohydrate sulfotransferase 2
24.46226	26.03683	NaN	NaN	NaN	NaN	16	1834.9876	63.134	DLLGHLKIMHDAIGFR	O75503	O75503	CLN5	Ceroid-lipofuscinosis neuronal protein 5
23.56232	23.41429	21.81288	NaN	NaN	NaN	18	2023.0673	54.974	DLLGHLKIMHDAIGFRST	O75503	O75503	CLN5	Ceroid-lipofuscinosis neuronal protein 5
22.17807	23.51905	23.34462	NaN	NaN	NaN	14	1678.9002	79.466	DLLKNGERIEKVEH	P61769	P61769	B2M	Beta-2-microglobulin;Beta-2-microglobulin form pI 5.3
NaN	23.11617	23.43007	NaN	NaN	NaN	15	1765.9323	68.044	DLLKNGERIEKVEHS	P61769	P61769	B2M	Beta-2-microglobulin;Beta-2-microglobulin form pI 5.3
25.2256	25.20654	23.85177	NaN	NaN	NaN	15	1548.8035	104.82	DLPVITIDPASPQSP	P19634	P19634	SLC9A1	Sodium/hydrogen exchanger 1
28.63	29.26765	25.79447	NaN	NaN	NaN	16	1931.0516	86.497	DLQNLKPYTKYVLSLH	P08575-2;P08575	P08575-2	PTPRC	Receptor-type tyrosine-protein phosphatase C
25.0234	24.98412	25.29904	NaN	NaN	NaN	14	1647.8805	132.84	DLRHLRAVPTDEAR	P62491-2;Q15907-2;P62491;Q15907	P62491-2	RAB11A;RAB11B	Ras-related protein Rab-11A;Ras-related protein Rab-11B
26.28452	26.12029	26.33708	NaN	NaN	NaN	15	1718.9176	147.64	DLRHLRAVPTDEARA	P62491-2;Q15907-2;P62491;Q15907	P62491-2	RAB11A;RAB11B	Ras-related protein Rab-11A;Ras-related protein Rab-11B
27.36252	27.19985	27.48677	NaN	NaN	NaN	16	1865.986	150.28	DLRHLRAVPTDEARAF	P62491-2;Q15907-2;P62491;Q15907	P62491-2	RAB11A;RAB11B	Ras-related protein Rab-11A;Ras-related protein Rab-11B
26.90931	27.37003	26.95094	NaN	NaN	NaN	17	1937.0231	116.13	DLRHLRAVPTDEARAFA	P62491-2;Q15907-2;P62491;Q15907	P62491-2	RAB11A;RAB11B	Ras-related protein Rab-11A;Ras-related protein Rab-11B
NaN	NaN	26.22024	NaN	NaN	NaN	13	1541.8678	152.54	DLRRFLTQPQVVA	O43760;O43760-2	O43760	SYNGR2	Synaptogyrin-2
20.39582	21.24278	22.80193	NaN	NaN	NaN	17	1987.0586	112.3	DLRSIKEVDEAKAKEEK	P20810-3;P20810-4;P20810-8;P20810-2;P20810;P20810-9;P20810-5;P20810-10;P20810-7;P20810-6	P20810-3	CAST	Calpastatin
27.48869	NaN	24.467	NaN	NaN	NaN	19	1923.0425	156.24	DLSRLPQLVGVSTPLQGGS	P15291-2;P15291	P15291-2	B4GALT1	Beta-1,4-galactosyltransferase 1;Lactose synthase A protein;N-acetyllactosamine synthase;Beta-N-acetylglucosaminylglycopeptide beta-1,4-galactosyltransferase;Beta-N-acetylglucosaminyl-glycolipid beta-1,4-galactosyltransferase;Processed beta-1,4-galactosyltransferase 1
26.75366	26.69272	23.90591	NaN	NaN	NaN	20	2037.0855	218.78	DLSRLPQLVGVSTPLQGGSN	P15291-2;P15291	P15291-2	B4GALT1	Beta-1,4-galactosyltransferase 1;Lactose synthase A protein;N-acetyllactosamine synthase;Beta-N-acetylglucosaminylglycopeptide beta-1,4-galactosyltransferase;Beta-N-acetylglucosaminyl-glycolipid beta-1,4-galactosyltransferase;Processed beta-1,4-galactosyltransferase 1
25.32937	25.13888	24.95331	NaN	NaN	NaN	18	2045.9775	92.633	DLVHNTRIHLMPSMNPDG	O75976;O75976-2	O75976	CPD	Carboxypeptidase D
23.61369	23.38548	24.54828	NaN	NaN	NaN	17	2039.0609	120.29	DMAEIEKFDKSKLKKTE	P62328	P62328	TMSB4X	Thymosin beta-4;Hematopoietic system regulatory peptide
24.13156	23.78417	24.50815	NaN	NaN	NaN	15	1697.7567	180.09	DMEGQLVSIHSPEEQ	P06734	P06734	FCER2	Low affinity immunoglobulin epsilon Fc receptor;Low affinity immunoglobulin epsilon Fc receptor membrane-bound form;Low affinity immunoglobulin epsilon Fc receptor soluble form
25.7708	25.37222	26.09211	NaN	NaN	NaN	16	1812.7836	231.69	DMEGQLVSIHSPEEQD	P06734	P06734	FCER2	Low affinity immunoglobulin epsilon Fc receptor;Low affinity immunoglobulin epsilon Fc receptor membrane-bound form;Low affinity immunoglobulin epsilon Fc receptor soluble form
26.84434	26.27899	25.63846	NaN	NaN	NaN	17	1959.852	222.81	DMEGQLVSIHSPEEQDF	P06734	P06734	FCER2	Low affinity immunoglobulin epsilon Fc receptor;Low affinity immunoglobulin epsilon Fc receptor membrane-bound form;Low affinity immunoglobulin epsilon Fc receptor soluble form
23.82551	22.35756	22.80343	NaN	NaN	NaN	15	1854.008	91.657	DMKKLKARMHQAIER	P24001-6;P24001-2;P24001-4	P24001-6	IL32	Interleukin-32
28.36965	27.90426	28.68779	NaN	NaN	NaN	15	1607.838	174.48	DNEIKVAKAEAAGHR	O14763-2;O14763	O14763-2	TNFRSF10B	Tumor necrosis factor receptor superfamily member 10B
22.22732	22.61338	22.6118	NaN	NaN	NaN	17	1823.9126	56.339	DNEIKVAKAEAAGHRDT	O14763-2;O14763	O14763-2	TNFRSF10B	Tumor necrosis factor receptor superfamily member 10B
23.10757	22.92769	23.28898	NaN	NaN	NaN	13	1446.5648	112.43	DNHSFTTDHGEST	Q96L08-3;Q96L08-2;Q96L08	Q96L08-3	SUSD3	Sushi domain-containing protein 3
22.71373	23.33279	22.66557	NaN	NaN	NaN	14	1594.7627	83.204	DNIKYIIDTYGSHG	Q5VSG8	Q5VSG8	MANEAL	Glycoprotein endo-alpha-1,2-mannosidase-like protein
24.28369	24.09297	24.7896	NaN	NaN	NaN	14	1518.7427	138.76	DNINVYATTAANPR	Q99538;Q99538-2;Q99538-3	Q99538	LGMN	Legumain
25.1372	25.11858	25.18401	NaN	NaN	NaN	17	2005.997	74.772	DNIRLRSSPSFSSLHYQ	Q13740-2;Q13740;Q13740-4	Q13740-2	ALCAM	CD166 antigen
23.21174	23.01553	NaN	NaN	NaN	NaN	13	1443.6154	97.456	DNKGIDSDASYPY	P25774-2;P25774	P25774-2	CTSS	Cathepsin S
25.7507	23.69519	26.47819	NaN	NaN	NaN	14	1571.7104	190.36	DNKGIDSDASYPYK	P25774-2;P25774	P25774-2	CTSS	Cathepsin S
NaN	23.56825	22.92231	NaN	NaN	NaN	15	1642.7475	77.068	DNKGIDSDASYPYKA	P25774-2;P25774	P25774-2	CTSS	Cathepsin S
24.42912	22.49768	24.69891	NaN	NaN	NaN	15	1826.0738	69.258	DNNLLTEKQKLRVKK	P09486	P09486	SPARC	SPARC
25.95236	26.1841	26.16999	NaN	NaN	NaN	17	2076.2168	103.6	DNNLLTEKQKLRVKKIH	P09486	P09486	SPARC	SPARC
26.39344	26.16073	25.91159	NaN	NaN	NaN	18	2205.2593	91.475	DNNLLTEKQKLRVKKIHE	P09486	P09486	SPARC	SPARC
NaN	23.88772	NaN	NaN	NaN	NaN	17	1954.0272	107.34	DNNTLVFIVDVKANKHQ	P62750	P62750	RPL23A	60S ribosomal protein L23a
25.00958	25.18847	25.22648	NaN	NaN	NaN	14	1629.6835	91.549	DNPEYSPDPSIYAY	P27797	P27797	CALR	Calreticulin
22.22597	22.73824	22.96644	NaN	NaN	NaN	14	1600.6601	143.97	DNQIHEADTTENQS	P05023-3;P05023-4;P05023;P05023-2	P05023-3	ATP1A1	Sodium/potassium-transporting ATPase subunit alpha-1
21.99735	22.18758	22.67029	NaN	NaN	NaN	15	1657.6816	100.55	DNQIHEADTTENQSG	P05023-3;P05023-4;P05023;P05023-2	P05023-3	ATP1A1	Sodium/potassium-transporting ATPase subunit alpha-1
24.98333	24.98015	25.31886	NaN	NaN	NaN	16	2041.0428	67.846	DNRMVNHFIAEFKRKH	P11142;P11142-2	P11142	HSPA8	Heat shock cognate 71 kDa protein
NaN	25.12731	NaN	NaN	NaN	NaN	14	1465.7083	157.38	DNSLKIISNASCTT	P04406;P04406-2	P04406	GAPDH	Glyceraldehyde-3-phosphate dehydrogenase
24.6371	24.33149	24.63793	23.92787	24.33258	23.66969	16	1557.7522	228.61	DPATSASTVDVKPSPS	Q86VP1-2;Q86VP1;Q86VP1-3;Q86VP1-4	Q86VP1-2	TAX1BP1	Tax1-binding protein 1
22.86499	22.91678	23.41209	NaN	NaN	NaN	15	1737.8911	85.837	DPAVIQHRPSRQYAT	O14828	O14828	SCAMP3	Secretory carrier-associated membrane protein 3
26.38202	26.65745	26.96532	NaN	NaN	NaN	16	1850.9751	123.29	DPAVIQHRPSRQYATL	O14828	O14828	SCAMP3	Secretory carrier-associated membrane protein 3
24.74965	24.48965	25.46469	NaN	NaN	NaN	17	1966.0021	106.19	DPAVIQHRPSRQYATLD	O14828	O14828	SCAMP3	Secretory carrier-associated membrane protein 3
28.5927	28.14302	27.76674	NaN	NaN	NaN	15	1634.8879	219.33	DPAVIRSLTLEPDPI	P17900	P17900	GM2A	Ganglioside GM2 activator;Ganglioside GM2 activator isoform short
27.98777	27.78194	27.48953	NaN	NaN	NaN	18	1760.8832	152.04	DPEEPSVVGVTSPPAAPL	O00308;O00308-2;O00308-4	O00308	WWP2	NEDD4-like E3 ubiquitin-protein ligase WWP2
25.97115	26.08046	25.55113	NaN	NaN	NaN	18	1951.0163	106.58	DPEPVRNLQLAPTQGAVF	Q9H3S1;Q9H3S1-2	Q9H3S1	SEMA4A	Semaphorin-4A
26.79637	25.57372	24.30682	NaN	NaN	NaN	15	1701.7516	132.32	DPEQLDLAENMVSQN	Q15223	Q15223	PVRL1	Nectin-1
29.23672	28.45309	26.3581	NaN	NaN	NaN	17	1873.8	225.15	DPEQLDLAENMVSQNDG	Q15223	Q15223	PVRL1	Nectin-1
24.48173	24.13649	23.65655	NaN	NaN	NaN	17	2000.0174	115.31	DPERESLLLDTTSLQQR	Q9BQT9;Q9BQT9-2	Q9BQT9	CLSTN3	Calsyntenin-3
25.73014	25.33685	25.33323	NaN	NaN	NaN	18	2057.0389	137.3	DPERESLLLDTTSLQQRG	Q9BQT9;Q9BQT9-2	Q9BQT9	CLSTN3	Calsyntenin-3
24.04993	22.98989	23.99222	NaN	NaN	NaN	16	1951.0136	72.898	DPETRVKIQDAHRLHH	O75083;O75083-3	O75083	WDR1	WD repeat-containing protein 1
23.74571	23.33183	NaN	NaN	NaN	NaN	16	1729.7981	74.53	DPEVMVAFQDVAQNPA	P50502;Q8NFI4	P50502	ST13;ST13P5	Hsc70-interacting protein;Putative protein FAM10A5
26.32426	25.92375	26.26365	NaN	NaN	NaN	10	1176.5523	152.06	DPGADYRIDR	Q92896;Q92896-3;Q92896-2	Q92896	GLG1	Golgi apparatus protein 1
24.22243	24.60139	24.26198	NaN	NaN	NaN	14	1603.759	130.1	DPGADYRIDRALNE	Q92896;Q92896-3;Q92896-2	Q92896	GLG1	Golgi apparatus protein 1
26.17062	25.96113	25.22203	NaN	NaN	NaN	15	1674.7962	62.378	DPGADYRIDRALNEA	Q92896;Q92896-3;Q92896-2	Q92896	GLG1	Golgi apparatus protein 1
25.9032	26.20564	22.93007	NaN	NaN	NaN	20	2293.1743	80.238	DPGAQYSLVDKEKLPRFPFS	Q12864	Q12864	CDH17	Cadherin-17
23.02786	22.47583	22.60849	NaN	NaN	NaN	18	1754.8799	92.856	DPGIPRALSLSGSSSSPQ	Q96L08-3;Q96L08-2;Q96L08	Q96L08-3	SUSD3	Sushi domain-containing protein 3
25.80425	23.14782	NaN	NaN	NaN	NaN	17	1946.0334	137.79	DPGSLLSLFRRLSDQRS	P08195-3;P08195;P08195-4;P08195-2	P08195-3	SLC3A2	4F2 cell-surface antigen heavy chain
26.02352	25.33293	NaN	NaN	NaN	NaN	18	2074.1283	70.784	DPGSLLSLFRRLSDQRSK	P08195-3;P08195;P08195-4;P08195-2	P08195-3	SLC3A2	4F2 cell-surface antigen heavy chain
26.21568	26.38096	24.36706	NaN	NaN	NaN	17	1891.9615	43.042	DPGVPRLKNMIPWPASD	Q9H3S1	Q9H3S1	SEMA4A	Semaphorin-4A
26.5551	27.79507	26.00573	NaN	NaN	NaN	18	2048.0626	66.606	DPGVPRLKNMIPWPASDR	Q9H3S1	Q9H3S1	SEMA4A	Semaphorin-4A
22.21395	21.66088	22.69057	NaN	NaN	NaN	16	1931.8874	85.493	DPHGRTYYVDHNTRTT	Q9H0M0-6;Q9H0M0-3;Q9H0M0	Q9H0M0-6	WWP1	NEDD4-like E3 ubiquitin-protein ligase WWP1
27.90133	27.80876	28.08045	NaN	NaN	NaN	18	1983.0286	71.685	DPHSPSRFRVIGSLSNSK	P42892-3;P42892-2;P42892-4;P42892	P42892-3	ECE1	Endothelin-converting enzyme 1
24.7179	24.04494	24.69981	NaN	NaN	NaN	19	2112.0712	50.621	DPHSPSRFRVIGSLSNSKE	P42892-3;P42892-2;P42892-4;P42892	P42892-3	ECE1	Endothelin-converting enzyme 1
24.71592	24.13563	24.35144	NaN	NaN	NaN	21	2346.1717	59.342	DPHSPSRFRVIGSLSNSKEFS	P42892-3;P42892-2;P42892-4;P42892	P42892-3	ECE1	Endothelin-converting enzyme 1
24.98481	24.88962	NaN	NaN	NaN	NaN	18	1961.9807	112.01	DPIQPSDVLSLLDNRGSH	Q6ZRP7	Q6ZRP7	QSOX2	Sulfhydryl oxidase 2
22.62928	21.84249	22.27481	NaN	NaN	NaN	13	1553.9518	96.64	DPIRLFGLIRAKR	Q6PIZ9	Q6PIZ9	TRAT1	T-cell receptor-associated transmembrane adapter 1
24.57138	24.52468	23.61628	NaN	NaN	NaN	15	1780.0472	92.935	DPIRLFGLIRAKREP	Q6PIZ9	Q6PIZ9	TRAT1	T-cell receptor-associated transmembrane adapter 1
22.34984	21.95052	NaN	NaN	NaN	NaN	21	2266.273	61.648	DPKGRGGSVIKTQPSRGKSRR	Q7Z698-2;Q7Z698	Q7Z698-2	SPRED2	Sprouty-related, EVH1 domain-containing protein 2
23.70155	23.48677	23.2251	NaN	NaN	NaN	15	1682.7723	162.93	DPKLQQGYNAMGFSQ	P50897	P50897	PPT1	Palmitoyl-protein thioesterase 1
23.3152	22.68876	23.2321	NaN	NaN	NaN	16	1739.7937	98.902	DPKLQQGYNAMGFSQG	P50897	P50897	PPT1	Palmitoyl-protein thioesterase 1
23.1367	23.77686	20.69617	NaN	NaN	NaN	16	1945.9911	54.859	DPKNNLVIFHRGDHVW	P19021-4;P19021-3;P19021-6;P19021;P19021-5;P19021-2	P19021-4	PAM	Peptidyl-glycine alpha-amidating monooxygenase;Peptidylglycine alpha-hydroxylating monooxygenase;Peptidyl-alpha-hydroxyglycine alpha-amidating lyase
23.48677	23.31437	24.19693	NaN	NaN	NaN	17	1866.984	82.59	DPKPTIEVSGKKYTAPH	P00390-5;P00390-4;P00390-2;P00390-3;P00390	P00390-5	GSR	Glutathione reductase, mitochondrial
NaN	23.86957	23.40561	NaN	NaN	NaN	24	2518.2088	67.413	DPNGRTVPSDVVIFPSSDSQAHPP	O00754;O00754-2	O00754	MAN2B1	Lysosomal alpha-mannosidase;Lysosomal alpha-mannosidase A peptide;Lysosomal alpha-mannosidase B peptide;Lysosomal alpha-mannosidase C peptide;Lysosomal alpha-mannosidase D peptide;Lysosomal alpha-mannosidase E peptide
23.23885	22.78343	23.81039	NaN	NaN	NaN	19	2135.1521	60.564	DPNPPITNLRMKAKAQQLT	P26951	P26951	IL3RA	Interleukin-3 receptor subunit alpha
29.8749	30.25552	27.87127	NaN	NaN	NaN	17	2087.0589	69.289	DPNRFNPKTFFILHDIN	Q02818	Q02818	NUCB1	Nucleobindin-1
24.72614	25.07316	24.55086	NaN	NaN	NaN	18	2006.0684	103.17	DPNSSIFLTDTAKQIKTK	P23381-2;P23381	P23381-2	WARS	Tryptophan--tRNA ligase, cytoplasmic;T1-TrpRS;T2-TrpRS
24.02141	22.67536	20.91605	NaN	NaN	NaN	13	1410.766	96.253	DPPAPLPLVIWHG	P50897;P50897-2	P50897	PPT1	Palmitoyl-protein thioesterase 1
25.81919	26.22861	26.57586	NaN	NaN	NaN	15	1467.6478	155.5	DPPELHAAASSESTG	Q9ULH0-2;Q9ULH0-4;Q9ULH0;Q9ULH0-5	Q9ULH0-2	KIDINS220	Kinase D-interacting substrate of 220 kDa
27.04333	26.94067	26.81446	NaN	NaN	NaN	17	1671.7376	125.23	DPPELHAAASSESTGFG	Q9ULH0-2;Q9ULH0-4;Q9ULH0;Q9ULH0-5	Q9ULH0-2	KIDINS220	Kinase D-interacting substrate of 220 kDa
26.75251	27.88005	28.15557	NaN	NaN	NaN	14	1581.7926	242.45	DPPEVTVFPKEPVE	P20036	P20036	HLA-DPA1	HLA class II histocompatibility antigen, DP alpha 1 chain
29.05035	29.39983	28.86526	NaN	NaN	NaN	15	1694.8767	191.23	DPPEVTVFPKEPVEL	P20036	P20036	HLA-DPA1	HLA class II histocompatibility antigen, DP alpha 1 chain
27.78799	28.0056	NaN	NaN	NaN	NaN	16	1751.8982	160.18	DPPEVTVFPKEPVELG	P20036	P20036	HLA-DPA1	HLA class II histocompatibility antigen, DP alpha 1 chain
28.64619	28.17288	28.67734	NaN	NaN	NaN	19	2091.0524	229.9	DPPEVTVFPKEPVELGQPN	P20036	P20036	HLA-DPA1	HLA class II histocompatibility antigen, DP alpha 1 chain
22.92495	22.0421	NaN	NaN	NaN	NaN	16	1845.8758	85.45	DPPKTHVTHHPISDHE	P01889;Q29836;P30462;Q95365;P30475;Q29718;P30485;P30461;P30488;P30487;P30483;P30480;Q31610;P30486;P30460;P30479;Q31612;P30481	P01889	HLA-B	HLA class I histocompatibility antigen, B-7 alpha chain;HLA class I histocompatibility antigen, B-67 alpha chain;HLA class I histocompatibility antigen, B-14 alpha chain;HLA class I histocompatibility antigen, B-38 alpha chain;HLA class I histocompatibility antigen, B-39 alpha chain;HLA class I histocompatibility antigen, B-82 alpha chain;HLA class I histocompatibility antigen, B-47 alpha chain;H…
22.49809	21.84119	22.80729	NaN	NaN	NaN	17	1916.9129	60.918	DPPKTHVTHHPISDHEA	P01889;Q29836;P30462;Q95365;P30475;Q29718;P30485;P30461;P30488;P30487;P30483;P30480;Q31610;P30486;P30460;P30479;Q31612	P01889	HLA-B	HLA class I histocompatibility antigen, B-7 alpha chain;HLA class I histocompatibility antigen, B-67 alpha chain;HLA class I histocompatibility antigen, B-14 alpha chain;HLA class I histocompatibility antigen, B-38 alpha chain;HLA class I histocompatibility antigen, B-39 alpha chain;HLA class I histocompatibility antigen, B-82 alpha chain;HLA class I histocompatibility antigen, B-47 alpha chain;H…
22.16628	22.84971	NaN	NaN	NaN	NaN	20	2287.1458	51.566	DPPKTHVTHHPISDHEATLR	P01889;Q29836;P30462;Q95365;P30475;Q29718;P30485;P30461;P30488;P30487;P30483;P30480;Q31610;P30486;P30460;P30479;Q31612	P01889	HLA-B	HLA class I histocompatibility antigen, B-7 alpha chain;HLA class I histocompatibility antigen, B-67 alpha chain;HLA class I histocompatibility antigen, B-14 alpha chain;HLA class I histocompatibility antigen, B-38 alpha chain;HLA class I histocompatibility antigen, B-39 alpha chain;HLA class I histocompatibility antigen, B-82 alpha chain;HLA class I histocompatibility antigen, B-47 alpha chain;H…
27.33901	26.37675	22.06322	NaN	NaN	NaN	17	1907.0265	124.78	DPQFALTNIAVLKHNLN	P01909	P01909	HLA-DQA1	HLA class II histocompatibility antigen, DQ alpha 1 chain
23.03787	23.85595	22.83333	NaN	NaN	NaN	17	1861.9759	95.236	DPQGRSVTLRSSLYRAG	Q06643	Q06643	LTB	Lymphotoxin-beta
25.31624	25.92997	24.6015	NaN	NaN	NaN	18	1918.9973	98.796	DPQGRSVTLRSSLYRAGG	Q06643	Q06643	LTB	Lymphotoxin-beta
23.50555	23.95917	NaN	NaN	NaN	NaN	19	1990.0344	82.007	DPQGRSVTLRSSLYRAGGA	Q06643	Q06643	LTB	Lymphotoxin-beta
23.10612	23.26985	23.29432	NaN	NaN	NaN	15	1895.9027	45.864	DPRGRFYYVDHNTRT	O00308;O00308-2	O00308	WWP2	NEDD4-like E3 ubiquitin-protein ligase WWP2
23.80193	23.96023	23.93003	NaN	NaN	NaN	16	1996.9504	64.65	DPRGRFYYVDHNTRTT	O00308;O00308-2	O00308	WWP2	NEDD4-like E3 ubiquitin-protein ligase WWP2
25.53392	25.40549	25.77686	NaN	NaN	NaN	22	2491.3282	74.308	DPSKLDSGKELKIDIIPNPQER	P08238;Q58FF7	P08238	HSP90AB1;HSP90AB3P	Heat shock protein HSP 90-beta;Putative heat shock protein HSP 90-beta-3
26.20952	27.03276	25.61569	NaN	NaN	NaN	20	2359.2033	156.39	DPSKQNSLLWRANTDRAFLQ	P01374	P01374	LTA	Lymphotoxin-alpha
22.74166	23.42982	NaN	NaN	NaN	NaN	22	2531.2517	89.028	DPSKQNSLLWRANTDRAFLQDG	P01374	P01374	LTA	Lymphotoxin-alpha
NaN	28.64296	26.9061	NaN	NaN	NaN	14	1481.7991	200.06	DPSLVIAFGRGHTL	P11279;P11279-2	P11279	LAMP1	Lysosome-associated membrane glycoprotein 1
27.59263	28.31229	27.32199	NaN	NaN	NaN	15	1582.8467	247.29	DPSLVIAFGRGHTLT	P11279;P11279-2	P11279	LAMP1	Lysosome-associated membrane glycoprotein 1
NaN	NaN	24.92904	NaN	NaN	NaN	18	1796.8978	70.412	DPSSGLGVTKQDLGPVPM	P04233-2;P04233	P04233-2	CD74	HLA class II histocompatibility antigen gamma chain
26.66275	27.35414	26.9927	NaN	NaN	NaN	15	1695.9519	82.55	DPSTIEKLAKNKQKP	P60953-1;P60953	P60953-1	CDC42	Cell division control protein 42 homolog
23.56802	23.57934	23.31769	NaN	NaN	NaN	16	1809.036	102.28	DPSTIEKLAKNKQKPI	P60953-1;P60953	P60953-1	CDC42	Cell division control protein 42 homolog
24.69785	25.01321	23.23547	NaN	NaN	NaN	17	1910.0837	69.935	DPSTIEKLAKNKQKPIT	P60953-1;P60953	P60953-1	CDC42	Cell division control protein 42 homolog
25.06493	23.52456	24.56552	NaN	NaN	NaN	14	1733.8049	65.173	DPSVYHSDIPKWYQ	P15907;P15907-2	P15907	ST6GAL1	Beta-galactoside alpha-2,6-sialyltransferase 1
25.48726	24.65676	24.88274	NaN	NaN	NaN	16	1944.9006	64.798	DPSVYHSDIPKWYQNP	P15907;P15907-2	P15907	ST6GAL1	Beta-galactoside alpha-2,6-sialyltransferase 1
27.87654	26.80784	26.97815	NaN	NaN	NaN	17	2059.9276	205.87	DPSVYHSDIPKWYQNPD	P15907;P15907-2	P15907	ST6GAL1	Beta-galactoside alpha-2,6-sialyltransferase 1
23.41015	23.1542	23.71293	NaN	NaN	NaN	15	1717.8999	62.357	DPSYVKDRVEKVGQV	P50395;P50395-2	P50395	GDI2	Rab GDP dissociation inhibitor beta
23.49997	23.14436	23.32389	NaN	NaN	NaN	15	1745.8697	107.35	DPSYVNVQNLDKARQ	P29353-5;P29353-3;P29353-2;P29353-7;P29353;P29353-6	P29353-5	SHC1	SHC-transforming protein 1
23.81851	23.96314	23.92796	NaN	NaN	NaN	16	1816.9068	161.84	DPSYVNVQNLDKARQA	P29353-5;P29353-3;P29353-2;P29353-7;P29353;P29353-6	P29353-5	SHC1	SHC-transforming protein 1
25.37219	25.55739	24.18994	NaN	NaN	NaN	13	1471.8134	145.09	DPTIKELESIISK	P28907	P28907	CD38	ADP-ribosyl cyclase/cyclic ADP-ribose hydrolase 1
28.38776	NaN	27.69889	NaN	NaN	NaN	14	1627.9145	225.09	DPTIKELESIISKR	P28907	P28907	CD38	ADP-ribosyl cyclase/cyclic ADP-ribose hydrolase 1
26.7661	27.66112	27.13721	NaN	NaN	NaN	15	1741.9574	263.72	DPTIKELESIISKRN	P28907	P28907	CD38	ADP-ribosyl cyclase/cyclic ADP-ribose hydrolase 1
26.27402	26.0096	24.96534	NaN	NaN	NaN	16	2032.9908	88.133	DPTLDHHWHLWKKTYG	P25774-2;P25774	P25774-2	CTSS	Cathepsin S
22.90905	NaN	25.22729	NaN	NaN	NaN	18	2289.1443	130.27	DPTLDHHWHLWKKTYGKQ	P25774-2;P25774	P25774-2	CTSS	Cathepsin S
23.97255	24.15012	NaN	NaN	NaN	NaN	19	2452.2076	66.777	DPTLDHHWHLWKKTYGKQY	P25774-2;P25774	P25774-2	CTSS	Cathepsin S
25.27217	25.28919	24.95824	NaN	NaN	NaN	16	1811.9741	107.34	DPVEKALRDAKLDKSQ	P11142;P11142-2	P11142	HSPA8	Heat shock cognate 71 kDa protein
27.43881	27.53771	27.01574	NaN	NaN	NaN	18	2062.1171	169.28	DPVEKALRDAKLDKSQIH	P11142;P11142-2	P11142	HSPA8	Heat shock cognate 71 kDa protein
30.86364	31.47121	30.9189	NaN	NaN	NaN	19	2177.144	166.47	DPVEKALRDAKLDKSQIHD	P11142;P11142-2	P11142	HSPA8	Heat shock cognate 71 kDa protein
25.01653	24.71172	24.3843	NaN	NaN	NaN	20	2290.2281	58.564	DPVEKALRDAKLDKSQIHDI	P11142;P11142-2	P11142	HSPA8	Heat shock cognate 71 kDa protein
21.38885	22.39498	22.44086	NaN	NaN	NaN	20	2118.1433	57.482	DPVGQPALKTEERKAKPAPS	O95433-2;O95433	O95433-2	AHSA1	Activator of 90 kDa heat shock protein ATPase homolog 1
24.54875	23.97448	23.59001	NaN	NaN	NaN	16	1876.0319	88.133	DPVHGDVIKHYKIRSL	P07948;P07948-2	P07948	LYN	Tyrosine-protein kinase Lyn
26.03429	26.27295	25.93326	NaN	NaN	NaN	17	1991.0589	101.05	DPVHGDVIKHYKIRSLD	P07948;P07948-2	P07948	LYN	Tyrosine-protein kinase Lyn
30.15303	30.36838	30.11185	NaN	NaN	NaN	18	2105.1018	234.9	DPVHGDVIKHYKIRSLDN	P07948;P07948-2	P07948	LYN	Tyrosine-protein kinase Lyn
27.21993	28.43543	27.48991	NaN	NaN	NaN	19	2162.1233	166.6	DPVHGDVIKHYKIRSLDNG	P07948;P07948-2	P07948	LYN	Tyrosine-protein kinase Lyn
24.29439	25.00217	24.07521	NaN	NaN	NaN	22	2545.2714	51.524	DPVHGDVIKHYKIRSLDNGGYY	P07948;P07948-2	P07948	LYN	Tyrosine-protein kinase Lyn
24.28588	22.72105	NaN	NaN	NaN	NaN	17	1906.02	142.57	DPVIPSIQLFPGLREPE	Q03167-2;Q03167	Q03167-2	TGFBR3	Transforming growth factor beta receptor type 3
22.75754	NaN	NaN	NaN	NaN	NaN	18	2035.0626	75.045	DPVIPSIQLFPGLREPEE	Q03167-2;Q03167	Q03167-2	TGFBR3	Transforming growth factor beta receptor type 3
24.53665	24.20687	NaN	NaN	NaN	NaN	23	2799.3987	53.342	DPVPEIRRDHFEEAMRFARRSVS	P55072	P55072	VCP	Transitional endoplasmic reticulum ATPase
27.2871	26.62436	26.87115	NaN	NaN	NaN	14	1603.9549	94.487	DPVPKPVIKIEKIE	P09326	P09326	CD48	CD48 antigen
24.92678	24.4438	24.52564	NaN	NaN	NaN	15	1718.9818	80.632	DPVPKPVIKIEKIED	P09326	P09326	CD48	CD48 antigen
24.13281	23.16638	23.77102	NaN	NaN	NaN	17	1965.0493	63.546	DPVPKPVIKIEKIEDMD	P09326	P09326	CD48	CD48 antigen
26.74291	25.95602	25.68392	NaN	NaN	NaN	18	2080.0762	88.781	DPVPKPVIKIEKIEDMDD	P09326	P09326	CD48	CD48 antigen
27.09718	26.45015	25.99959	NaN	NaN	NaN	19	2194.1191	89.566	DPVPKPVIKIEKIEDMDDN	P09326	P09326	CD48	CD48 antigen
22.56402	22.58316	22.92503	NaN	NaN	NaN	13	1523.8572	86.911	DPWAVSPRRKLIS	Q9HBE5	Q9HBE5	IL21R	Interleukin-21 receptor
27.60696	27.71862	27.06034	NaN	NaN	NaN	15	1737.9526	61.409	DPWAVSPRRKLISVD	Q9HBE5	Q9HBE5	IL21R	Interleukin-21 receptor
26.29822	26.71908	25.76051	NaN	NaN	NaN	16	1824.9846	87.447	DPWAVSPRRKLISVDS	Q9HBE5	Q9HBE5	IL21R	Interleukin-21 receptor
29.01486	29.34672	28.5213	NaN	NaN	NaN	17	1981.0857	136.81	DPWAVSPRRKLISVDSR	Q9HBE5	Q9HBE5	IL21R	Interleukin-21 receptor
23.13391	23.1332	22.98221	NaN	NaN	NaN	13	1394.683	90.685	DQIYHLASPASPP	Q8NBZ7;Q8NBZ7-2	Q8NBZ7	UXS1	UDP-glucuronic acid decarboxylase 1
23.43428	22.91754	22.70461	NaN	NaN	NaN	13	1617.8475	99.669	DQKIVEWDSRKSK	P09326;P09326-2	P09326	CD48	CD48 antigen
25.6868	26.45687	26.41962	NaN	NaN	NaN	15	1927.9792	79.771	DQKIVEWDSRKSKYF	P09326;P09326-2	P09326	CD48	CD48 antigen
26.2893	26.46815	26.3849	NaN	NaN	NaN	16	2057.0218	113.01	DQKIVEWDSRKSKYFE	P09326;P09326-2	P09326	CD48	CD48 antigen
22.70934	24.24518	23.45864	NaN	NaN	NaN	14	1690.9115	109.22	DQLTLSQRKGLNYR	P35625	P35625	TIMP3	Metalloproteinase inhibitor 3
26.44248	26.27895	26.70359	NaN	NaN	NaN	14	1547.8923	113.65	DQPKLLGIETPLPK	P05362	P05362	ICAM1	Intercellular adhesion molecule 1
28.99029	28.24063	28.84643	NaN	NaN	NaN	15	1675.9873	114.33	DQPKLLGIETPLPKK	P05362	P05362	ICAM1	Intercellular adhesion molecule 1
30.58567	30.01903	30.57921	NaN	NaN	NaN	16	1805.0299	190.41	DQPKLLGIETPLPKKE	P05362	P05362	ICAM1	Intercellular adhesion molecule 1
26.2256	25.04239	25.10081	NaN	NaN	NaN	17	1918.1139	93.226	DQPKLLGIETPLPKKEL	P05362	P05362	ICAM1	Intercellular adhesion molecule 1
25.12119	24.98446	24.7189	NaN	NaN	NaN	17	2027.9912	77.13	DQPTIRKENFNNVPDLE	Q96BS2-2;Q96BS2	Q96BS2-2	TESC	Calcineurin B homologous protein 3
23.18529	23.82706	23.22522	NaN	NaN	NaN	15	1962.0873	58.071	DQRVMEHFIKLYKKK	P11021	P11021	HSPA5	78 kDa glucose-regulated protein
23.66904	23.35944	23.01662	NaN	NaN	NaN	16	2063.135	57.173	DQRVMEHFIKLYKKKT	P11021	P11021	HSPA5	78 kDa glucose-regulated protein
24.3581	24.65201	24.30173	NaN	NaN	NaN	17	2120.1565	76.586	DQRVMEHFIKLYKKKTG	P11021	P11021	HSPA5	78 kDa glucose-regulated protein
24.08327	23.78606	23.97316	NaN	NaN	NaN	13	1457.6674	115.33	DQSAYDGKDYIAL	P10321;P30508;P30501;P30510;Q29960-2;Q29960	P10321	HLA-C	HLA class I histocompatibility antigen, Cw-7 alpha chain;HLA class I histocompatibility antigen, Cw-12 alpha chain;HLA class I histocompatibility antigen, Cw-2 alpha chain;HLA class I histocompatibility antigen, Cw-14 alpha chain;HLA class I histocompatibility antigen, Cw-16 alpha chain
24.97106	24.48745	24.34591	NaN	NaN	NaN	14	1571.7104	122.55	DQSAYDGKDYIALN	P10321;P30508;P30501;P30510;Q29960-2;Q29960	P10321	HLA-C	HLA class I histocompatibility antigen, Cw-7 alpha chain;HLA class I histocompatibility antigen, Cw-12 alpha chain;HLA class I histocompatibility antigen, Cw-2 alpha chain;HLA class I histocompatibility antigen, Cw-14 alpha chain;HLA class I histocompatibility antigen, Cw-16 alpha chain
24.62968	24.59497	NaN	NaN	NaN	NaN	15	1700.753	112.84	DQSAYDGKDYIALNE	P10321;P30508;P30501;P30510;Q29960-2;Q29960	P10321	HLA-C	HLA class I histocompatibility antigen, Cw-7 alpha chain;HLA class I histocompatibility antigen, Cw-12 alpha chain;HLA class I histocompatibility antigen, Cw-2 alpha chain;HLA class I histocompatibility antigen, Cw-14 alpha chain;HLA class I histocompatibility antigen, Cw-16 alpha chain
27.95748	27.84577	26.94056	NaN	NaN	NaN	16	1815.7799	265.34	DQSAYDGKDYIALNED	P10321;P30508;P30501;P30510	P10321	HLA-C	HLA class I histocompatibility antigen, Cw-7 alpha chain;HLA class I histocompatibility antigen, Cw-12 alpha chain;HLA class I histocompatibility antigen, Cw-2 alpha chain;HLA class I histocompatibility antigen, Cw-14 alpha chain
NaN	23.83538	NaN	NaN	NaN	NaN	18	2084.9651	148.06	DQSAYDGKDYIALNEDLR	P10321;P30508;P30501;P30510	P10321	HLA-C	HLA class I histocompatibility antigen, Cw-7 alpha chain;HLA class I histocompatibility antigen, Cw-12 alpha chain;HLA class I histocompatibility antigen, Cw-2 alpha chain;HLA class I histocompatibility antigen, Cw-14 alpha chain
25.58772	25.73381	NaN	NaN	NaN	NaN	14	1647.7417	110.93	DQYAYDGKDYIALN	P01889	P01889	HLA-B	HLA class I histocompatibility antigen, B-7 alpha chain
25.42451	25.33749	NaN	NaN	NaN	NaN	15	1776.7843	131.79	DQYAYDGKDYIALNE	P01889	P01889	HLA-B	HLA class I histocompatibility antigen, B-7 alpha chain
29.219	28.47131	25.59554	NaN	NaN	NaN	16	1891.8112	175.88	DQYAYDGKDYIALNED	P01889	P01889	HLA-B	HLA class I histocompatibility antigen, B-7 alpha chain
25.02043	24.38324	NaN	NaN	NaN	NaN	18	2160.9964	122.57	DQYAYDGKDYIALNEDLR	P01889	P01889	HLA-B	HLA class I histocompatibility antigen, B-7 alpha chain
23.67487	24.43505	23.70788	NaN	NaN	NaN	13	1657.8986	104.41	DRAHILQRSRNHR	Q15773	Q15773	MLF2	Myeloid leukemia factor 2
25.40996	25.10913	23.87324	NaN	NaN	NaN	15	1815.9677	79.652	DRAHILQRSRNHRTG	Q15773	Q15773	MLF2	Myeloid leukemia factor 2
25.21212	25.15634	NaN	NaN	NaN	NaN	16	1876.9167	73.279	DREDLVYQAKLAEQAE	P62258	P62258	YWHAE	14-3-3 protein epsilon
25.10554	24.40873	25.61888	NaN	NaN	NaN	17	2033.0178	148.15	DREDLVYQAKLAEQAER	P62258	P62258	YWHAE	14-3-3 protein epsilon
26.09332	26.35634	26.15667	NaN	NaN	NaN	14	1727.8802	128.96	DRERIQEVADELQK	P18085	P18085	ARF4	ADP-ribosylation factor 4
20.94821	21.12389	21.82415	NaN	NaN	NaN	15	1891.9613	48.899	DRETQKYKRQAQADR	P10321;P30508;P30504;Q95604	P10321	HLA-C	HLA class I histocompatibility antigen, Cw-7 alpha chain;HLA class I histocompatibility antigen, Cw-12 alpha chain;HLA class I histocompatibility antigen, Cw-4 alpha chain;HLA class I histocompatibility antigen, Cw-17 alpha chain
21.28076	21.35165	22.11356	NaN	NaN	NaN	15	1820.9242	78.505	DRETRSARDTAQIFR	P13747	P13747	HLA-E	HLA class I histocompatibility antigen, alpha chain E
25.2252	25.03234	24.88059	NaN	NaN	NaN	12	1465.7929	82.85	DRFLDDLGLKFK	Q14126	Q14126	DSG2	Desmoglein-2
23.87858	23.13684	24.16798	NaN	NaN	NaN	11	1498.8303	113.38	DRFQMRIHKRL	P60866;P60866-2	P60866	RPS20	40S ribosomal protein S20
24.03817	24.24271	24.3656	NaN	NaN	NaN	18	2248.2011	66.673	DRFQMRIHKRLIDLHSPS	P60866;P60866-2	P60866	RPS20	40S ribosomal protein S20
22.65648	21.97141	22.3068	NaN	NaN	NaN	13	1650.8698	82.925	DRFVMKKLNDRVM	P02786	P02786	TFRC	Transferrin receptor protein 1;Transferrin receptor protein 1, serum form
27.51352	27.03863	27.27471	NaN	NaN	NaN	14	1806.9709	159.22	DRFVMKKLNDRVMR	P02786	P02786	TFRC	Transferrin receptor protein 1;Transferrin receptor protein 1, serum form
25.60295	25.11394	24.35138	NaN	NaN	NaN	15	1906.0393	96.673	DRFVMKKLNDRVMRV	P02786	P02786	TFRC	Transferrin receptor protein 1;Transferrin receptor protein 1, serum form
22.08677	22.25445	22.61169	NaN	NaN	NaN	15	1615.8794	58.626	DRGALHKAISLEHAV	Q92854-2;Q92854	Q92854-2	SEMA4D	Semaphorin-4D
24.05705	23.24931	23.71408	NaN	NaN	NaN	16	1752.9383	95.428	DRGALHKAISLEHAVH	Q92854-2;Q92854	Q92854-2	SEMA4D	Semaphorin-4D
26.70807	26.0783	27.15702	NaN	NaN	NaN	13	1526.7194	100.38	DRGMQLMHANAQR	P13284	P13284	IFI30	Gamma-interferon-inducible lysosomal thiol reductase
26.32826	25.41044	26.50226	NaN	NaN	NaN	14	1627.7671	79.337	DRGMQLMHANAQRT	P13284	P13284	IFI30	Gamma-interferon-inducible lysosomal thiol reductase
27.7939	27.08608	27.39771	NaN	NaN	NaN	15	1742.7941	130.39	DRGMQLMHANAQRTD	P13284	P13284	IFI30	Gamma-interferon-inducible lysosomal thiol reductase
25.45344	24.92207	25.68424	NaN	NaN	NaN	16	1813.8312	100.23	DRGMQLMHANAQRTDA	P13284	P13284	IFI30	Gamma-interferon-inducible lysosomal thiol reductase
30.41941	29.70317	30.25	NaN	NaN	NaN	14	1657.8359	146.96	DRHMVRFDPGTSIK	P20023-2;P20023;P20023-4;P20023-3	P20023-2	CR2	Complement receptor type 2
29.29217	29.0786	29.36922	NaN	NaN	NaN	15	1820.8992	145.69	DRHMVRFDPGTSIKY	P20023-2;P20023;P20023-4;P20023-3	P20023-2	CR2	Complement receptor type 2
28.32337	27.77888	27.65683	NaN	NaN	NaN	16	1907.9312	119.46	DRHMVRFDPGTSIKYS	P20023-2;P20023;P20023-4;P20023-3	P20023-2	CR2	Complement receptor type 2
NaN	25.06283	24.17341	NaN	NaN	NaN	15	2001.0333	55.656	DRIRPLWKHYFQNTQ	P18085	P18085	ARF4	ADP-ribosylation factor 4
23.04688	21.26476	22.77589	NaN	NaN	NaN	16	1911.149	88.992	DRKKILERKAKSRQVG	P61254;Q9UNX3	P61254	RPL26;RPL26L1	60S ribosomal protein L26;60S ribosomal protein L26-like 1
22.39762	22.99213	22.1134	NaN	NaN	NaN	15	1801.9972	68.283	DRKLLLAKSKIEMEE	Q15025-2;Q15025;Q15025-7;Q15025-8;Q15025-5;Q15025-6;Q15025-4;Q15025-3	Q15025-2	TNIP1	TNFAIP3-interacting protein 1
24.11283	24.66009	23.70176	NaN	NaN	NaN	16	1903.0448	102.08	DRKLLLAKSKIEMEET	Q15025-2;Q15025;Q15025-7;Q15025-8;Q15025-5;Q15025-6;Q15025-4;Q15025-3	Q15025-2	TNIP1	TNFAIP3-interacting protein 1
23.13713	23.14348	21.92524	NaN	NaN	NaN	17	2018.0718	56.959	DRKLLLAKSKIEMEETD	Q15025-2;Q15025;Q15025-7;Q15025-8;Q15025-5;Q15025-6;Q15025-4;Q15025-3	Q15025-2	TNIP1	TNFAIP3-interacting protein 1
23.96217	23.74026	22.93151	NaN	NaN	NaN	13	1716.0159	95.981	DRKLRFVEKEIRK	Q93050-1;Q93050;Q93050-3	Q93050-1	ATP6V0A1	V-type proton ATPase 116 kDa subunit a isoform 1
27.08831	26.76661	26.4502	NaN	NaN	NaN	14	1558.7773	149.23	DRLGLKEMDNAGQL	P50897;P50897-2	P50897	PPT1	Palmitoyl-protein thioesterase 1
27.78176	27.6618	27.70892	NaN	NaN	NaN	15	1657.8458	176.42	DRLGLKEMDNAGQLV	P50897;P50897-2	P50897	PPT1	Palmitoyl-protein thioesterase 1
21.98029	21.68987	21.84866	NaN	NaN	NaN	16	1578.687	59.673	DRNHVTGASSSSSSST	O75197	O75197	LRP5	Low-density lipoprotein receptor-related protein 5
27.73428	27.46972	27.43141	NaN	NaN	NaN	19	2183.0542	107.72	DRPFERTITMHKDSTGHVG	O00560-2;O00560;O00560-3	O00560-2	SDCBP	Syntenin-1
NaN	24.21978	21.35665	NaN	NaN	NaN	15	1745.8268	66.059	DRTQIAICPNNHEVH	O15143	O15143	ARPC1B	Actin-related protein 2/3 complex subunit 1B
22.28752	NaN	25.7311	NaN	NaN	NaN	14	1593.8839	76.262	DRTRIVIVPSLNPD	O75976;O75976-2	O75976	CPD	Carboxypeptidase D
23.37132	25.2438	28.53516	NaN	NaN	NaN	15	1650.9053	182.49	DRTRIVIVPSLNPDG	O75976;O75976-2	O75976	CPD	Carboxypeptidase D
25.63378	25.33009	25.20184	NaN	NaN	NaN	16	1807.0064	80.508	DRTRIVIVPSLNPDGR	O75976;O75976-2	O75976	CPD	Carboxypeptidase D
24.3963	23.6937	23.68998	NaN	NaN	NaN	17	1936.049	70.783	DRTRIVIVPSLNPDGRE	O75976;O75976-2	O75976	CPD	Carboxypeptidase D
23.09344	23.02952	NaN	NaN	NaN	NaN	18	2092.1501	119.23	DRTRIVIVPSLNPDGRER	O75976;O75976-2	O75976	CPD	Carboxypeptidase D
NaN	24.34401	NaN	NaN	NaN	NaN	16	1787.8737	83.633	DRVEIRCLADGNPPPH	P43121;P43121-2	P43121	MCAM	Cell surface glycoprotein MUC18
20.50795	NaN	21.03671	NaN	NaN	NaN	14	1380.6481	103.34	DRVIQGSSTSSSAS	Q14689-3;Q14689-2;Q14689-4;Q14689-5;Q14689-6;Q14689	Q14689-3	DIP2A	Disco-interacting protein 2 homolog A
23.0706	23.22426	22.84701	NaN	NaN	NaN	18	2222.1306	84.829	DRVMRVEYHFLSPYVSPK	P02786	P02786	TFRC	Transferrin receptor protein 1;Transferrin receptor protein 1, serum form
NaN	21.85544	NaN	NaN	NaN	NaN	13	1456.811	68.044	DRVVVAATRLDSR	Q92542-2;Q92542	Q92542-2	NCSTN	Nicastrin
22.8238	23.5852	23.72983	NaN	NaN	NaN	14	1543.8431	125.5	DRVVVAATRLDSRS	Q92542-2;Q92542	Q92542-2	NCSTN	Nicastrin
24.80867	25.36369	24.6698	NaN	NaN	NaN	15	1690.9115	141.97	DRVVVAATRLDSRSF	Q92542-2;Q92542	Q92542-2	NCSTN	Nicastrin
23.66134	23.90509	23.22195	NaN	NaN	NaN	15	2001.8969	152.34	DRYFHNQEEFLRFDS	P79483	P79483	HLA-DRB3	HLA class II histocompatibility antigen, DR beta 3 chain
27.72689	27.61435	25.90343	NaN	NaN	NaN	16	2116.9239	192.96	DRYFHNQEEFLRFDSD	P79483	P79483	HLA-DRB3	HLA class II histocompatibility antigen, DR beta 3 chain
23.22408	24.27696	24.08424	NaN	NaN	NaN	16	2069.8827	172.91	DRYFHNQEENVRFDSD	P01912;Q5Y7A7	Q5Y7A7	HLA-DRB1	HLA class II histocompatibility antigen, DRB1-3 chain;HLA class II histocompatibility antigen, DRB1-13 beta chain
23.12386	NaN	NaN	NaN	NaN	NaN	14	1965.8646	105.46	DRYFYHQEEYVRFD	P13760	P13760	HLA-DRB1	HLA class II histocompatibility antigen, DRB1-4 beta chain
25.28595	24.96556	22.36592	NaN	NaN	NaN	15	2052.8966	169.92	DRYFYHQEEYVRFDS	P13760	P13760	HLA-DRB1	HLA class II histocompatibility antigen, DRB1-4 beta chain
25.87054	25.72869	22.64652	NaN	NaN	NaN	16	2167.9235	172.24	DRYFYHQEEYVRFDSD	P13760	P13760	HLA-DRB1	HLA class II histocompatibility antigen, DRB1-4 beta chain
21.83445	22.66154	21.77993	NaN	NaN	NaN	15	1739.9067	102.64	DRYLAIVHATNSQRP	P61073;P61073-2	P61073	CXCR4	C-X-C chemokine receptor type 4
23.99499	23.52839	23.85633	NaN	NaN	NaN	16	1896.0078	100.23	DRYLAIVHATNSQRPR	P61073;P61073-2	P61073	CXCR4	C-X-C chemokine receptor type 4
23.99972	24.3379	23.16691	NaN	NaN	NaN	16	1727.9166	116.96	DSAQNSVIIVDKNGRL	P02786	P02786	TFRC	Transferrin receptor protein 1;Transferrin receptor protein 1, serum form
NaN	22.43563	22.54404	NaN	NaN	NaN	17	1817.8908	52.372	DSDVGEFRAVTELGRPA	P04440	P04440	HLA-DPB1	HLA class II histocompatibility antigen, DP beta 1 chain
26.67627	25.92836	26.19022	NaN	NaN	NaN	14	1709.9352	148.48	DSFKLQTKEFQVLK	P15907	P15907	ST6GAL1	Beta-galactoside alpha-2,6-sialyltransferase 1
25.56692	25.67066	25.12372	NaN	NaN	NaN	15	1796.9672	116.58	DSFKLQTKEFQVLKS	P15907	P15907	ST6GAL1	Beta-galactoside alpha-2,6-sialyltransferase 1
27.17893	27.95183	26.67088	NaN	NaN	NaN	16	1910.0513	133.96	DSFKLQTKEFQVLKSL	P15907	P15907	ST6GAL1	Beta-galactoside alpha-2,6-sialyltransferase 1
31.76085	32.11694	30.3198	NaN	NaN	NaN	17	1967.0728	296.49	DSFKLQTKEFQVLKSLG	P15907	P15907	ST6GAL1	Beta-galactoside alpha-2,6-sialyltransferase 1
24.17196	24.23725	23.88577	NaN	NaN	NaN	15	1516.7118	204.69	DSGIDLVQNSEGRAG	Q13651	Q13651	IL10RA	Interleukin-10 receptor subunit alpha
NaN	NaN	21.71963	NaN	NaN	NaN	15	1657.8635	77.078	DSGIESLRSLRSLPE	O00221	O00221	NFKBIE	NF-kappa-B inhibitor epsilon
25.27916	25.80541	25.50818	NaN	NaN	NaN	13	1400.7147	118.28	DSGIRVIPDTLTD	Q16739	Q16739	UGCG	Ceramide glucosyltransferase
25.14227	25.9193	22.39417	NaN	NaN	NaN	15	1585.7372	293.88	DSGWIAALSTLDNHS	O15127	O15127	SCAMP2	Secretory carrier-associated membrane protein 2
24.9538	21.60282	NaN	NaN	NaN	NaN	16	1698.8213	236.22	DSGWIAALSTLDNHSL	O15127	O15127	SCAMP2	Secretory carrier-associated membrane protein 2
22.82192	22.93533	23.23859	NaN	NaN	NaN	12	1314.6416	112.13	DSIVKNISSEHS	Q13873	Q13873	BMPR2	Bone morphogenetic protein receptor type-2
24.08327	NaN	22.84835	NaN	NaN	NaN	23	2575.229	49.25	DSKDSTYSLSSTLTLSKADYEKH	P01834	P01834	IGKC	Ig kappa chain C region
23.12931	23.6371	22.75152	NaN	NaN	NaN	18	1925.9919	76.341	DSKLHSISSIDVNGGNRK	P01130-2;P01130-3;P01130-6;P01130-4;P01130-5;P01130	P01130-2	LDLR	Low-density lipoprotein receptor
22.55763	22.61515	23.37504	NaN	NaN	NaN	15	1685.02	82.102	DSLLQSAKKKSIRVI	P08195-3;P08195;P08195-4;P08195-2	P08195-3	SLC3A2	4F2 cell-surface antigen heavy chain
22.26448	22.14426	22.27793	NaN	NaN	NaN	13	1599.8151	73.435	DSLNQKMEVQRRP	P10619-2;P10619	P10619-2	CTSA	Lysosomal protective protein;Lysosomal protective protein 32 kDa chain;Lysosomal protective protein 20 kDa chain
24.99899	24.27845	25.2868	NaN	NaN	NaN	15	1689.9414	91.812	DSLVIEHIQVNKAPK	P18621;P18621-3;P18621-2	P18621	RPL17	60S ribosomal protein L17
24.89481	24.35924	NaN	NaN	NaN	NaN	14	1689.7271	152.67	DSNQFFRDVTADFE	Q9UHL4	Q9UHL4	DPP7	Dipeptidyl peptidase 2
25.1916	24.74781	NaN	NaN	NaN	NaN	15	1746.7485	142.08	DSNQFFRDVTADFEG	Q9UHL4	Q9UHL4	DPP7	Dipeptidyl peptidase 2
24.37908	NaN	25.11557	NaN	NaN	NaN	15	1700.8482	117.98	DSRHLNFLTSEQALA	P42785;P42785-2	P42785	PRCP	Lysosomal Pro-X carboxypeptidase
26.27227	25.91791	25.86797	NaN	NaN	NaN	16	1815.8751	130.1	DSRHLNFLTSEQALAD	P42785;P42785-2	P42785	PRCP	Lysosomal Pro-X carboxypeptidase
26.80563	26.46904	25.66714	NaN	NaN	NaN	14	1417.7664	94.297	DSSIKITTVSLSAP	Q92673	Q92673	SORL1	Sortilin-related receptor
27.28666	27.64451	27.54819	NaN	NaN	NaN	15	1532.7934	150.09	DSSIKITTVSLSAPD	Q92673	Q92673	SORL1	Sortilin-related receptor
22.64304	23.11583	22.89813	NaN	NaN	NaN	18	1900.049	71.354	DSVRTVRVVATKQGNAVT	Q86X29-6;Q86X29-5;Q86X29-2;Q86X29-3;Q86X29-4;Q86X29	Q86X29-6	LSR	Lipolysis-stimulated lipoprotein receptor
NaN	23.65425	22.36722	NaN	NaN	NaN	17	1763.781	119.39	DTAAQISEQKSNDASEA	P13747	P13747	HLA-E	HLA class I histocompatibility antigen, alpha chain E
21.21821	21.96825	21.65622	NaN	NaN	NaN	18	1892.8236	80.69	DTAAQISEQKSNDASEAE	P13747	P13747	HLA-E	HLA class I histocompatibility antigen, alpha chain E
20.4709	21.33544	NaN	NaN	NaN	NaN	21	2314.0422	56.081	DTAAQISEQKSNDASEAEHQR	P13747	P13747	HLA-E	HLA class I histocompatibility antigen, alpha chain E
24.424	24.22538	24.56326	NaN	NaN	NaN	14	1514.8053	136.53	DTAAQITQRKLEAA	P10321	P10321	HLA-C	HLA class I histocompatibility antigen, Cw-7 alpha chain
25.80627	25.09338	25.63633	NaN	NaN	NaN	15	1670.9064	131.53	DTAAQITQRKLEAAR	P10321	P10321	HLA-C	HLA class I histocompatibility antigen, Cw-7 alpha chain
23.56279	23.96217	NaN	NaN	NaN	NaN	16	2027.0562	62.055	DTASLFRWRHQARVER	Q16543	Q16543	CDC37	Hsp90 co-chaperone Cdc37;Hsp90 co-chaperone Cdc37, N-terminally processed
24.45519	24.67627	24.20299	NaN	NaN	NaN	15	1477.7009	192.68	DTASLGAISDNASTR	Q6ZMZ0-3;Q6ZMZ0-2;Q6ZMZ0-4;Q6ZMZ0	Q6ZMZ0-3	RNF19B	E3 ubiquitin-protein ligase RNF19B
22.81868	23.34042	23.55672	NaN	NaN	NaN	16	1691.8591	147.12	DTFALASQQKAARAQS	P09110-2;P09110	P09110-2	ACAA1	3-ketoacyl-CoA thiolase, peroxisomal
23.77917	NaN	22.89412	NaN	NaN	NaN	14	1622.9144	60.401	DTFLLIKERAAHPL	Q8NHJ6-2;Q8NHJ6;Q8NHJ6-3	Q8NHJ6-2	LILRB4	Leukocyte immunoglobulin-like receptor subfamily B member 4
24.23914	23.55508	22.52294	NaN	NaN	NaN	17	1964.8963	65.231	DTGEIYTTSVTLDREEH	Q14126	Q14126	DSG2	Desmoglein-2
24.9819	23.86514	24.71104	NaN	NaN	NaN	13	1491.7569	171.85	DTITIYSTINHSK	Q96DU3-2;Q96DU3;Q96DU3-3	Q96DU3-2	SLAMF6	SLAM family member 6
23.2754	22.42793	22.71883	NaN	NaN	NaN	14	1620.7995	98.943	DTITIYSTINHSKE	Q96DU3-2;Q96DU3;Q96DU3-3	Q96DU3-2	SLAMF6	SLAM family member 6
NaN	23.08575	NaN	NaN	NaN	NaN	16	1872.8564	97.502	DTKEIYTHFTCATDTK	P04899-3;P04899-5;P04899-2;P04899;P04899-4;P04899-6;P08754;P63096-2;P63096	P04899-3	GNAI2;GNAI3;GNAI1	Guanine nucleotide-binding protein G(i) subunit alpha-2;Guanine nucleotide-binding protein G(k) subunit alpha;Guanine nucleotide-binding protein G(i) subunit alpha-1
24.96208	24.72858	25.26628	NaN	NaN	NaN	16	1805.9054	98.694	DTKEVQMVSSLRSGRN	Q9BZH6	Q9BZH6	WDR11	WD repeat-containing protein 11
NaN	24.35333	24.72422	NaN	NaN	NaN	13	1420.6439	231.42	DTLSAMSNPRAMQ	Q9UMX0-2;Q9UMX0;Q9UMX0-3;Q9UHD9	Q9UMX0-2	UBQLN1;UBQLN2	Ubiquilin-1;Ubiquilin-2
23.50458	22.87628	23.26799	NaN	NaN	NaN	14	1491.681	222	DTLSAMSNPRAMQA	Q9UMX0-2;Q9UMX0;Q9UMX0-3;Q9UHD9	Q9UMX0-2	UBQLN1;UBQLN2	Ubiquilin-1;Ubiquilin-2
22.97664	22.7356	22.49719	NaN	NaN	NaN	15	1505.7322	142.89	DTLTATATATARADQ	P32942	P32942	ICAM3	Intercellular adhesion molecule 3
22.67878	22.77613	22.34329	NaN	NaN	NaN	14	1658.9944	69.03	DTNHVLLKLRRPVV	Q14596;Q14596-2	Q14596	NBR1	Next to BRCA1 gene 1 protein
25.76775	26.09083	26.17756	NaN	NaN	NaN	15	1716.0159	87.498	DTNHVLLKLRRPVVG	Q14596;Q14596-2	Q14596	NBR1	Next to BRCA1 gene 1 protein
27.19394	27.08314	27.06394	NaN	NaN	NaN	15	1737.8071	194.12	DTQFVRFDNDAASPR	P13747	P13747	HLA-E	HLA class I histocompatibility antigen, alpha chain E
22.98689	23.45073	22.89165	NaN	NaN	NaN	13	1457.6423	100.93	DTQFVRFDSDAAS	P01892;P30512;P16190;P16189;P10321;P30508;P30501;P30510;Q29960-2;Q29960;P30504;Q95604;P01889;Q29836;P30462;Q95365;P30475;Q29718;P30480;Q31610;P30486;P30460;Q31612	P01892	HLA-A;HLA-C;HLA-B	HLA class I histocompatibility antigen, A-2 alpha chain;HLA class I histocompatibility antigen, A-29 alpha chain;HLA class I histocompatibility antigen, A-33 alpha chain;HLA class I histocompatibility antigen, A-31 alpha chain;HLA class I histocompatibility antigen, Cw-7 alpha chain;HLA class I histocompatibility antigen, Cw-12 alpha chain;HLA class I histocompatibility antigen, Cw-2 alpha chain;…
32.15891	32.1409	32.11204	27.11227	27.37244	26.35662	15	1710.7962	257.21	DTQFVRFDSDAASPR	P10321;P30508;P30501;P30510;Q29960-2;Q29960;P30504;Q95604;P01889;Q29836;P30462;Q95365;P30475;Q29718;P30480;Q31610;P30486;P30460;Q31612	P01889	HLA-C;HLA-B	HLA class I histocompatibility antigen, Cw-7 alpha chain;HLA class I histocompatibility antigen, Cw-12 alpha chain;HLA class I histocompatibility antigen, Cw-2 alpha chain;HLA class I histocompatibility antigen, Cw-14 alpha chain;HLA class I histocompatibility antigen, Cw-16 alpha chain;HLA class I histocompatibility antigen, Cw-4 alpha chain;HLA class I histocompatibility antigen, Cw-17 alpha ch…
27.62059	27.70853	27.6975	NaN	NaN	NaN	16	1839.8388	163.99	DTQFVRFDSDAASPRE	P01889;Q29836;P30462;Q95365;P30475;Q29718;P30480;Q31610;P30486;P30460;Q31612	P01889	HLA-B	HLA class I histocompatibility antigen, B-7 alpha chain;HLA class I histocompatibility antigen, B-67 alpha chain;HLA class I histocompatibility antigen, B-14 alpha chain;HLA class I histocompatibility antigen, B-38 alpha chain;HLA class I histocompatibility antigen, B-39 alpha chain;HLA class I histocompatibility antigen, B-82 alpha chain;HLA class I histocompatibility antigen, B-42 alpha chain;H…
28.08704	28.12011	27.96879	21.97523	22.26408	20.94349	17	1968.8813	200.48	DTQFVRFDSDAASPREE	P01889;Q29836;P30462;Q95365;P30475;Q29718;P30480;Q31610;P30486;P30460;Q31612	P01889	HLA-B	HLA class I histocompatibility antigen, B-7 alpha chain;HLA class I histocompatibility antigen, B-67 alpha chain;HLA class I histocompatibility antigen, B-14 alpha chain;HLA class I histocompatibility antigen, B-38 alpha chain;HLA class I histocompatibility antigen, B-39 alpha chain;HLA class I histocompatibility antigen, B-82 alpha chain;HLA class I histocompatibility antigen, B-42 alpha chain;H…
30.09005	30.00316	30.01039	22.8486	22.57235	21.4834	18	2065.9341	244.56	DTQFVRFDSDAASPREEP	P01889;Q29836;P30462;Q95365;P30475;Q29718;P30480;Q31610;P30486;P30460;Q31612	P01889	HLA-B	HLA class I histocompatibility antigen, B-7 alpha chain;HLA class I histocompatibility antigen, B-67 alpha chain;HLA class I histocompatibility antigen, B-14 alpha chain;HLA class I histocompatibility antigen, B-38 alpha chain;HLA class I histocompatibility antigen, B-39 alpha chain;HLA class I histocompatibility antigen, B-82 alpha chain;HLA class I histocompatibility antigen, B-42 alpha chain;H…
30.9926	30.67126	30.93403	23.45249	23.5341	21.95511	19	2222.0352	171.79	DTQFVRFDSDAASPREEPR	P01889;Q29836;P30462;Q95365;P30475;Q29718;P30480;Q31610;P30486;P30460;Q31612	P01889	HLA-B	HLA class I histocompatibility antigen, B-7 alpha chain;HLA class I histocompatibility antigen, B-67 alpha chain;HLA class I histocompatibility antigen, B-14 alpha chain;HLA class I histocompatibility antigen, B-38 alpha chain;HLA class I histocompatibility antigen, B-39 alpha chain;HLA class I histocompatibility antigen, B-82 alpha chain;HLA class I histocompatibility antigen, B-42 alpha chain;H…
22.19012	22.10044	22.01665	NaN	NaN	NaN	21	2390.1251	53.909	DTQFVRFDSDAASPREEPRAP	P01889;Q29836;P30462;Q95365;P30475;Q29718;P30480;Q31610;P30486;P30460;Q31612	P01889	HLA-B	HLA class I histocompatibility antigen, B-7 alpha chain;HLA class I histocompatibility antigen, B-67 alpha chain;HLA class I histocompatibility antigen, B-14 alpha chain;HLA class I histocompatibility antigen, B-38 alpha chain;HLA class I histocompatibility antigen, B-39 alpha chain;HLA class I histocompatibility antigen, B-82 alpha chain;HLA class I histocompatibility antigen, B-42 alpha chain;H…
NaN	NaN	23.61605	NaN	NaN	NaN	16	1767.8176	102.87	DTQFVRFDSDAASPRG	P10321;P30508;P30501;P30510;Q29960-2;Q29960;P30504;Q95604	P10321	HLA-C	HLA class I histocompatibility antigen, Cw-7 alpha chain;HLA class I histocompatibility antigen, Cw-12 alpha chain;HLA class I histocompatibility antigen, Cw-2 alpha chain;HLA class I histocompatibility antigen, Cw-14 alpha chain;HLA class I histocompatibility antigen, Cw-16 alpha chain;HLA class I histocompatibility antigen, Cw-4 alpha chain;HLA class I histocompatibility antigen, Cw-17 alpha ch…
26.60414	26.61597	26.01482	NaN	NaN	NaN	18	1993.913	168.79	DTQFVRFDSDAASPRGEP	P10321;P30508;P30501;P30510;Q29960-2;Q29960;P30504;Q95604	P10321	HLA-C	HLA class I histocompatibility antigen, Cw-7 alpha chain;HLA class I histocompatibility antigen, Cw-12 alpha chain;HLA class I histocompatibility antigen, Cw-2 alpha chain;HLA class I histocompatibility antigen, Cw-14 alpha chain;HLA class I histocompatibility antigen, Cw-16 alpha chain;HLA class I histocompatibility antigen, Cw-4 alpha chain;HLA class I histocompatibility antigen, Cw-17 alpha ch…
28.86071	28.62857	28.67909	NaN	NaN	NaN	19	2150.0141	135.09	DTQFVRFDSDAASPRGEPR	P10321;P30508;P30501;P30510;Q29960-2;Q29960;P30504;Q95604	P10321	HLA-C	HLA class I histocompatibility antigen, Cw-7 alpha chain;HLA class I histocompatibility antigen, Cw-12 alpha chain;HLA class I histocompatibility antigen, Cw-2 alpha chain;HLA class I histocompatibility antigen, Cw-14 alpha chain;HLA class I histocompatibility antigen, Cw-16 alpha chain;HLA class I histocompatibility antigen, Cw-4 alpha chain;HLA class I histocompatibility antigen, Cw-17 alpha ch…
28.69242	28.94548	28.27977	23.1932	23.29418	22.18253	14	1585.7009	226.33	DTQFVRFDSDAASQ	P01892;P30512;P16190;P16189	P01892	HLA-A	HLA class I histocompatibility antigen, A-2 alpha chain;HLA class I histocompatibility antigen, A-29 alpha chain;HLA class I histocompatibility antigen, A-33 alpha chain;HLA class I histocompatibility antigen, A-31 alpha chain
32.48071	32.79914	32.35686	27.87725	27.96328	26.98869	15	1741.802	320.57	DTQFVRFDSDAASQR	P01892;P30512;P16190;P16189	P01892	HLA-A	HLA class I histocompatibility antigen, A-2 alpha chain;HLA class I histocompatibility antigen, A-29 alpha chain;HLA class I histocompatibility antigen, A-33 alpha chain;HLA class I histocompatibility antigen, A-31 alpha chain
30.84221	28.70668	29.3055	24.68437	25.27604	24.19107	16	1872.8425	241.27	DTQFVRFDSDAASQRM	P01892;P30512;P16190;P16189	P01892	HLA-A	HLA class I histocompatibility antigen, A-2 alpha chain;HLA class I histocompatibility antigen, A-29 alpha chain;HLA class I histocompatibility antigen, A-33 alpha chain;HLA class I histocompatibility antigen, A-31 alpha chain
30.65838	30.44687	30.12706	23.66101	24.95571	23.58015	17	2001.8851	228.76	DTQFVRFDSDAASQRME	P01892;P30512;P16190;P16189	P01892	HLA-A	HLA class I histocompatibility antigen, A-2 alpha chain;HLA class I histocompatibility antigen, A-29 alpha chain;HLA class I histocompatibility antigen, A-33 alpha chain;HLA class I histocompatibility antigen, A-31 alpha chain
31.72939	28.92536	29.16787	22.90319	23.796	22.47442	18	2098.9378	210.9	DTQFVRFDSDAASQRMEP	P01892;P30512;P16190;P16189	P01892	HLA-A	HLA class I histocompatibility antigen, A-2 alpha chain;HLA class I histocompatibility antigen, A-29 alpha chain;HLA class I histocompatibility antigen, A-33 alpha chain;HLA class I histocompatibility antigen, A-31 alpha chain
31.27736	31.15219	30.92613	NaN	NaN	NaN	19	2255.0389	181.34	DTQFVRFDSDAASQRMEPR	P01892;P30512;P16190;P16189	P01892	HLA-A	HLA class I histocompatibility antigen, A-2 alpha chain;HLA class I histocompatibility antigen, A-29 alpha chain;HLA class I histocompatibility antigen, A-33 alpha chain;HLA class I histocompatibility antigen, A-31 alpha chain
25.28546	25.17794	24.26127	NaN	NaN	NaN	21	2423.1288	103.95	DTQFVRFDSDAASQRMEPRAP	P01892;P30512;P16190;P16189	P01892	HLA-A	HLA class I histocompatibility antigen, A-2 alpha chain;HLA class I histocompatibility antigen, A-29 alpha chain;HLA class I histocompatibility antigen, A-33 alpha chain;HLA class I histocompatibility antigen, A-31 alpha chain
28.48945	28.5712	25.93087	NaN	NaN	NaN	15	1617.7787	185.77	DTTYINHVVSVAGWG	Q9UBR2	Q9UBR2	CTSZ	Cathepsin Z
26.83328	26.47206	NaN	NaN	NaN	NaN	17	1817.8948	173.37	DTTYINHVVSVAGWGIS	Q9UBR2	Q9UBR2	CTSZ	Cathepsin Z
21.14096	22.01219	22.16192	NaN	NaN	NaN	14	1573.8213	74.987	DTVTYSALHKRQVG	P20273-5;P20273;P20273-3;P20273-2	P20273-5	CD22	B-cell receptor CD22
22.73853	23.00002	23.29053	NaN	NaN	NaN	13	1603.8372	70.488	DVAFHFNPRFKRA	O00214;O00214-2	O00214	LGALS8	Galectin-8
25.20684	25.10001	25.02314	NaN	NaN	NaN	14	1660.8586	96.745	DVAFHFNPRFKRAG	O00214;O00214-2	O00214	LGALS8	Galectin-8
23.67691	23.18912	22.83123	NaN	NaN	NaN	14	1595.692	190.46	DVAIDMMDSRTSQQ	Q13190-3;Q13190-2;Q13190-4;Q13190	Q13190-3	STX5	Syntaxin-5
25.99998	25.91187	NaN	NaN	NaN	NaN	13	1564.8402	136.96	DVALKNFAKYFLH	P02794	P02794	FTH1	Ferritin heavy chain;Ferritin heavy chain, N-terminally processed
30.13271	30.45865	27.47723	NaN	NaN	NaN	15	1779.9308	243.29	DVALKNFAKYFLHQS	P02794	P02794	FTH1	Ferritin heavy chain;Ferritin heavy chain, N-terminally processed
28.84575	29.75793	28.8429	NaN	NaN	NaN	16	1916.9897	136.01	DVALKNFAKYFLHQSH	P02794	P02794	FTH1	Ferritin heavy chain;Ferritin heavy chain, N-terminally processed
27.37906	26.78369	27.12218	NaN	NaN	NaN	14	1671.7675	129.89	DVDLIPMNDHNAYR	P15291-2;P15291	P15291-2	B4GALT1	Beta-1,4-galactosyltransferase 1;Lactose synthase A protein;N-acetyllactosamine synthase;Beta-N-acetylglucosaminylglycopeptide beta-1,4-galactosyltransferase;Beta-N-acetylglucosaminyl-glycolipid beta-1,4-galactosyltransferase;Processed beta-1,4-galactosyltransferase 1
24.05358	22.80314	NaN	NaN	NaN	NaN	14	1476.6654	76.465	DVEMLIPISDGSSD	Q9Y561-2;Q9Y561	Q9Y561-2	LRP12	Low-density lipoprotein receptor-related protein 12
27.55633	27.44845	27.22738	NaN	NaN	NaN	15	1615.8318	184.1	DVGEFRAVTELGRPA	P04440	P04440	HLA-DPB1	HLA class II histocompatibility antigen, DP beta 1 chain
NaN	25.14398	25.62648	NaN	NaN	NaN	16	1686.8689	135.6	DVGEFRAVTELGRPAA	P04440	P04440	HLA-DPB1	HLA class II histocompatibility antigen, DP beta 1 chain
26.93371	27.14044	26.47908	NaN	NaN	NaN	15	1659.8216	173.06	DVGEFRAVTELGRPD	P01911;P01912;P20039;Q5Y7A7	Q5Y7A7	HLA-DRB1	HLA class II histocompatibility antigen, DRB1-15 beta chain;HLA class II histocompatibility antigen, DRB1-3 chain;HLA class II histocompatibility antigen, DRB1-11 beta chain;HLA class II histocompatibility antigen, DRB1-13 beta chain
27.64485	27.5065	27.09537	NaN	NaN	NaN	16	1730.8588	151.44	DVGEFRAVTELGRPDA	P01911;P01912;Q5Y7A7	Q5Y7A7	HLA-DRB1	HLA class II histocompatibility antigen, DRB1-15 beta chain;HLA class II histocompatibility antigen, DRB1-3 chain;HLA class II histocompatibility antigen, DRB1-13 beta chain
25.72002	25.48468	25.07382	NaN	NaN	NaN	17	1859.9014	96.143	DVGEFRAVTELGRPDAE	P01911;P01912;Q5Y7A7	Q5Y7A7	HLA-DRB1	HLA class II histocompatibility antigen, DRB1-15 beta chain;HLA class II histocompatibility antigen, DRB1-3 chain;HLA class II histocompatibility antigen, DRB1-13 beta chain
25.38261	24.89328	24.40659	NaN	NaN	NaN	16	1788.8642	113.25	DVGEFRAVTELGRPDE	P20039	P20039	HLA-DRB1	HLA class II histocompatibility antigen, DRB1-11 beta chain
25.57473	26.18882	NaN	NaN	NaN	NaN	19	2102.977	69.935	DVGPDGRLLRGHDQYAYDG	P01889	P01889	HLA-B	HLA class I histocompatibility antigen, B-7 alpha chain
29.62123	30.07508	29.73446	NaN	NaN	NaN	20	2231.0719	131.54	DVGPDGRLLRGHDQYAYDGK	P01889	P01889	HLA-B	HLA class I histocompatibility antigen, B-7 alpha chain
25.87821	25.46395	25.99004	NaN	NaN	NaN	21	2346.0989	145.77	DVGPDGRLLRGHDQYAYDGKD	P01889	P01889	HLA-B	HLA class I histocompatibility antigen, B-7 alpha chain
28.82271	29.41488	29.17343	NaN	NaN	NaN	22	2509.1622	148.2	DVGPDGRLLRGHDQYAYDGKDY	P01889	P01889	HLA-B	HLA class I histocompatibility antigen, B-7 alpha chain
24.74191	24.93468	24.79213	NaN	NaN	NaN	23	2622.2463	50.851	DVGPDGRLLRGHDQYAYDGKDYI	P01889	P01889	HLA-B	HLA class I histocompatibility antigen, B-7 alpha chain
24.55391	24.89906	NaN	NaN	NaN	NaN	24	2693.2834	43.523	DVGPDGRLLRGHDQYAYDGKDYIA	P01889	P01889	HLA-B	HLA class I histocompatibility antigen, B-7 alpha chain
24.73407	24.52205	24.74093	NaN	NaN	NaN	17	1967.0622	65.943	DVGRIKQKMKELASLHD	O14662-3;O14662-6;O14662-2;O14662-4;O14662-5;O14662	O14662-3	STX16	Syntaxin-16
26.04289	25.65704	23.45086	NaN	NaN	NaN	20	2234.194	137.09	DVGTKTTIRLMNSQLVTTEK	P15907	P15907	ST6GAL1	Beta-galactoside alpha-2,6-sialyltransferase 1
23.9257	24.25472	22.15669	NaN	NaN	NaN	21	2390.2951	83.423	DVGTKTTIRLMNSQLVTTEKR	P15907	P15907	ST6GAL1	Beta-galactoside alpha-2,6-sialyltransferase 1
22.95888	22.83503	22.79337	NaN	NaN	NaN	14	1466.7729	138.25	DVIAINQDPLGKQG	P06280	P06280	GLA	Alpha-galactosidase A
25.38364	25.1035	25.45133	NaN	NaN	NaN	14	1588.8131	213.18	DVKDVQMLQDAISK	Q16543	Q16543	CDC37	Hsp90 co-chaperone Cdc37;Hsp90 co-chaperone Cdc37, N-terminally processed
25.35377	23.59616	NaN	NaN	NaN	NaN	17	1931.9332	41.348	DVKDVQMLQDAISKMDP	Q16543	Q16543	CDC37	Hsp90 co-chaperone Cdc37;Hsp90 co-chaperone Cdc37, N-terminally processed
26.91148	26.23257	NaN	NaN	NaN	NaN	18	2032.9809	114.33	DVKDVQMLQDAISKMDPT	Q16543	Q16543	CDC37	Hsp90 co-chaperone Cdc37;Hsp90 co-chaperone Cdc37, N-terminally processed
23.8146	22.9764	NaN	NaN	NaN	NaN	14	1782.8788	73.834	DVKIYLDENYERIN	Q9NQX7-2;Q9NQX7-3;Q9NQX7	Q9NQX7-2	ITM2C	Integral membrane protein 2C;CT-BRI3
22.94699	22.70858	23.08944	NaN	NaN	NaN	17	1972.0266	59.872	DVPKLQPHPGLEKKEEE	Q14165	Q14165	MLEC	Malectin
22.82968	23.4381	23.15797	NaN	NaN	NaN	16	1996.9578	62.813	DVQHFKVMRDNKGNYF	O75791	O75791	GRAP2	GRB2-related adapter protein 2
23.42098	22.42811	23.09497	NaN	NaN	NaN	10	1261.6891	93.178	DVRLIREQHP	Q9GZQ8;A6NCE7	Q9GZQ8	MAP1LC3B;MAP1LC3B2	Microtubule-associated proteins 1A/1B light chain 3B;Microtubule-associated proteins 1A/1B light chain 3 beta 2
25.07729	24.90985	25.15711	NaN	NaN	NaN	15	1800.037	62.861	DVRLIREQHPTKIPV	Q9GZQ8;A6NCE7	Q9GZQ8	MAP1LC3B;MAP1LC3B2	Microtubule-associated proteins 1A/1B light chain 3B;Microtubule-associated proteins 1A/1B light chain 3 beta 2
24.84628	25.40921	25.22564	NaN	NaN	NaN	15	1594.7627	87.184	DVVIFPSSDSQAHPP	O00754;O00754-2	O00754	MAN2B1	Lysosomal alpha-mannosidase;Lysosomal alpha-mannosidase A peptide;Lysosomal alpha-mannosidase B peptide;Lysosomal alpha-mannosidase C peptide;Lysosomal alpha-mannosidase D peptide;Lysosomal alpha-mannosidase E peptide
23.46289	22.92763	24.25508	NaN	NaN	NaN	15	1529.8566	106.42	DVYKIGGIGTVPVGR	P68104-2;Q5VTE0;P68104;Q05639	P68104-2	EEF1A1;EEF1A1P5;EEF1A2	Elongation factor 1-alpha 1;Putative elongation factor 1-alpha-like 3;Elongation factor 1-alpha 2
23.21525	22.16432	22.65086	NaN	NaN	NaN	14	1697.8301	92.151	DVYVSYDYGKSFKK	Q92673	Q92673	SORL1	Sortilin-related receptor
26.32543	25.86174	NaN	NaN	NaN	NaN	18	1912.0167	128.45	DWGALATISTLEAVRGRP	O75629	O75629	CREG1	Protein CREG1
24.4318	23.85823	23.15269	NaN	NaN	NaN	12	1417.7201	106.4	DWIVDRTTTVVN	P43007-2;P43007	P43007-2	SLC1A4	Neutral amino acid transporter A
27.0118	27.04479	24.10382	NaN	NaN	NaN	16	2073.9809	137.61	DWRFLRGYHQYAYDGK	P01892	P01892	HLA-A	HLA class I histocompatibility antigen, A-2 alpha chain
25.49427	NaN	NaN	NaN	NaN	NaN	17	2189.0079	75.376	DWRFLRGYHQYAYDGKD	P01892	P01892	HLA-A	HLA class I histocompatibility antigen, A-2 alpha chain
NaN	26.10683	21.73764	NaN	NaN	NaN	15	1848.8465	94.007	DYEKHKVYACEVTHQ	P01834	P01834	IGKC	Ig kappa chain C region
NaN	29.74618	26.27227	NaN	NaN	NaN	16	1905.8679	143.25	DYEKHKVYACEVTHQG	P01834	P01834	IGKC	Ig kappa chain C region
NaN	26.86396	21.69727	NaN	NaN	NaN	17	2018.952	132.14	DYEKHKVYACEVTHQGL	P01834	P01834	IGKC	Ig kappa chain C region
NaN	28.85079	24.43192	NaN	NaN	NaN	18	2105.984	155.28	DYEKHKVYACEVTHQGLS	P01834	P01834	IGKC	Ig kappa chain C region
NaN	25.81719	NaN	NaN	NaN	NaN	21	2389.1372	104.03	DYEKHKVYACEVTHQGLSSPV	P01834	P01834	IGKC	Ig kappa chain C region
24.05648	23.80971	NaN	NaN	NaN	NaN	15	1625.8049	159.77	DYGVLKADEGISFRG	Q06830	Q06830	PRDX1	Peroxiredoxin-1
28.61691	28.70071	27.26883	NaN	NaN	NaN	16	1746.8975	147.33	DYKDVIPMADAAGIIR	P20702	P20702	ITGAX	Integrin alpha-X
25.37182	25.51005	NaN	NaN	NaN	NaN	14	1665.7999	64.439	DYLALNEDLRSWTA	P17693	P17693	HLA-G	HLA class I histocompatibility antigen, alpha chain G
26.28378	26.03389	25.73185	NaN	NaN	NaN	13	1558.7991	81.92	DYNIQKESTLHLV	P62979;P62987;P0CG47;P0CG48	P62979	RPS27A;UBA52;UBB;UBC	Ubiquitin-40S ribosomal protein S27a;Ubiquitin;40S ribosomal protein S27a;Ubiquitin-60S ribosomal protein L40;Ubiquitin;60S ribosomal protein L40;Polyubiquitin-B;Ubiquitin;Polyubiquitin-C;Ubiquitin
28.62801	28.45301	25.17398	NaN	NaN	NaN	15	1827.9843	134.9	DYNIQKESTLHLVLR	P62979;P62987;P0CG47;P0CG48	P62979	RPS27A;UBA52;UBB;UBC	Ubiquitin-40S ribosomal protein S27a;Ubiquitin;40S ribosomal protein S27a;Ubiquitin-60S ribosomal protein L40;Ubiquitin;60S ribosomal protein L40;Polyubiquitin-B;Ubiquitin;Polyubiquitin-C;Ubiquitin
23.8826	23.11321	23.46239	NaN	NaN	NaN	11	1396.7099	93.258	DYRLDPQLQLH	Q92896;Q92896-3;Q92896-2	Q92896	GLG1	Golgi apparatus protein 1
25.64894	NaN	NaN	NaN	NaN	NaN	12	1512.6854	76.679	DYSMMYHLIRGQ	Q6NXT6-2;Q6NXT6	Q6NXT6-2	TAPT1	Transmembrane anterior posterior transformation protein 1 homolog
24.79109	24.17859	25.10649	NaN	NaN	NaN	13	1675.9886	86.911	DYVRYRLPLRVVK	O00626	O00626	CCL22	C-C motif chemokine 22;MDC(3-69);MDC(5-69);MDC(7-69)
23.11555	22.74708	23.11629	NaN	NaN	NaN	15	1600.8057	117.79	EAASRGILDVQSVQE	Q8NHG7	Q8NHG7	SVIP	Small VCP/p97-interacting protein
25.25958	25.33627	24.81851	NaN	NaN	NaN	16	1897.9534	118.08	EAASYIQSKFEDLNKR	P04899-3;P04899-5;P04899-2;P04899;P04899-4;P04899-6	P04899-3	GNAI2	Guanine nucleotide-binding protein G(i) subunit alpha-2
22.48249	21.63852	22.69555	NaN	NaN	NaN	16	1603.8053	111.94	EAEAITSVNSLGSKQA	O94919	O94919	ENDOD1	Endonuclease domain-containing 1 protein
26.5397	26.52867	25.83285	NaN	NaN	NaN	18	1905.9486	89.541	EAEGVIVGHWAPPIHTHG	Q92673	Q92673	SORL1	Sortilin-related receptor
24.58589	24.757	22.69464	NaN	NaN	NaN	14	1697.9173	71.548	EAEQLKNQIRDARK	P62873-2;P62873	P62873-2	GNB1	Guanine nucleotide-binding protein G(I)/G(S)/G(T) subunit beta-1
23.60162	23.42816	25.80855	NaN	NaN	NaN	15	1768.9544	109.84	EAEQLKNQIRDARKA	P62873-2;P62873	P62873-2	GNB1	Guanine nucleotide-binding protein G(I)/G(S)/G(T) subunit beta-1
22.91165	21.82524	22.77246	NaN	NaN	NaN	15	1796.9605	66.285	EAEQLRNQIRDARKA	P62879	P62879	GNB2	Guanine nucleotide-binding protein G(I)/G(S)/G(T) subunit beta-2
23.42918	23.21235	23.69519	NaN	NaN	NaN	16	1868.9646	58.079	EAHVDVHGIHFRKDPL	Q14165	Q14165	MLEC	Malectin
22.99224	22.21077	22.98155	NaN	NaN	NaN	15	1690.9366	55.66	EAILAIHKEAQRIAE	O43707-3;O43707-2;O43707	O43707-3	ACTN4	Alpha-actinin-4
23.49167	23.25796	22.23623	NaN	NaN	NaN	15	1742.8549	95.264	EAKKMYFDAVQAIET	P33908	P33908	MAN1A1	Mannosyl-oligosaccharide 1,2-alpha-mannosidase IA
23.13634	23.51521	22.82443	NaN	NaN	NaN	16	1833.8428	59.68	EAKQMIAVADENQNHH	Q9BRK5-2;Q9BRK5;Q9BRK5-5	Q9BRK5-2	SDF4	45 kDa calcium-binding protein
24.49899	25.34028	24.48475	NaN	NaN	NaN	17	1946.9269	128.06	EAKQMIAVADENQNHHL	Q9BRK5-2;Q9BRK5;Q9BRK5-5	Q9BRK5-2	SDF4	45 kDa calcium-binding protein
23.951	23.49619	23.36373	NaN	NaN	NaN	10	1215.6248	164.66	EAKVQWKVDN	P01834	P01834	IGKC	Ig kappa chain C region
26.47598	26.30589	25.88709	NaN	NaN	NaN	18	1979.9921	195.92	EALIRYLETMKSCGRPGG	Q9NUJ7	Q9NUJ7	PLCXD1	PI-PLC X domain-containing protein 1
NaN	NaN	23.06105	NaN	NaN	NaN	15	1785.9989	139.05	EALLKIFPDSEQRLK	O75113	O75113	N4BP1	NEDD4-binding protein 1
22.7661	23.81675	23.58669	NaN	NaN	NaN	14	1531.9198	99.941	EAPGLVSVIKHKVR	Q9H0X4	Q9H0X4	ITFG3	Protein ITFG3
26.40043	26.77781	26.80341	NaN	NaN	NaN	15	1667.961	77.222	EAPTIVKVFKQPSKP	Q13740-2;Q13740	Q13740-2	ALCAM	CD166 antigen
23.8825	24.2488	24.1961	NaN	NaN	NaN	16	1797.0036	84.874	EAPTIVKVFKQPSKPE	Q13740-2;Q13740	Q13740-2	ALCAM	CD166 antigen
23.99127	23.19645	22.95316	NaN	NaN	NaN	13	1455.6518	117.7	EAQAYADDNSLLF	P51148;P51148-2;P61020-2;P61020	P51148	RAB5C;RAB5B	Ras-related protein Rab-5C;Ras-related protein Rab-5B
25.86117	24.56296	NaN	NaN	NaN	NaN	15	1715.7349	143.97	EAQAYADDNSLLFME	P51148;P51148-2;P61020-2;P61020	P51148	RAB5C;RAB5B	Ras-related protein Rab-5C;Ras-related protein Rab-5B
24.15561	22.52327	NaN	NaN	NaN	NaN	16	1816.7825	114.71	EAQAYADDNSLLFMET	P51148;P51148-2;P61020-2;P61020	P51148	RAB5C;RAB5B	Ras-related protein Rab-5C;Ras-related protein Rab-5B
23.6919	23.77274	24.18094	NaN	NaN	NaN	17	2037.0796	72.898	EAQVKIWRRSYDVPPPP	Q8N0Y7;P18669	Q8N0Y7	PGAM4;PGAM1	Probable phosphoglycerate mutase 4;Phosphoglycerate mutase 1
25.80058	25.38683	25.14763	NaN	NaN	NaN	15	1834.9002	133.25	EARDIFYKPFHGDIQ	O15031	O15031	PLXNB2	Plexin-B2
26.48022	27.58942	22.59964	NaN	NaN	NaN	15	1786.9425	130.95	EASDLLERLREEVTK	P06734	P06734	FCER2	Low affinity immunoglobulin epsilon Fc receptor;Low affinity immunoglobulin epsilon Fc receptor membrane-bound form;Low affinity immunoglobulin epsilon Fc receptor soluble form
25.56133	26.06464	25.55429	NaN	NaN	NaN	13	1453.8001	170.95	EAVLRAIDGINQR	P49913	P49913	CAMP	Cathelicidin antimicrobial peptide;Antibacterial protein FALL-39;Antibacterial protein LL-37
25.0261	25.95036	25.316	NaN	NaN	NaN	14	1540.8322	135.14	EAVLRAIDGINQRS	P49913	P49913	CAMP	Cathelicidin antimicrobial peptide;Antibacterial protein FALL-39;Antibacterial protein LL-37
25.61555	26.39175	25.96634	NaN	NaN	NaN	15	1627.8642	139.34	EAVLRAIDGINQRSS	P49913	P49913	CAMP	Cathelicidin antimicrobial peptide;Antibacterial protein FALL-39;Antibacterial protein LL-37
25.16465	25.56924	23.44342	NaN	NaN	NaN	16	1742.8911	136.1	EAVLRAIDGINQRSSD	P49913	P49913	CAMP	Cathelicidin antimicrobial peptide;Antibacterial protein FALL-39;Antibacterial protein LL-37
NaN	21.83457	NaN	NaN	NaN	NaN	14	1559.7903	117.14	EAVLRTSTNLNSQQ	Q9Y2E5;Q9Y2E5-2	Q9Y2E5	MAN2B2	Epididymis-specific alpha-mannosidase
26.55973	25.54271	23.56848	NaN	NaN	NaN	14	1495.7406	127.76	EDDNIAIIDVPVPS	O43736-2;O43736	O43736-2	ITM2A	Integral membrane protein 2A
NaN	25.7932	22.6086	NaN	NaN	NaN	18	2066.0116	97.284	EDGDKLRVLPCAHAYHSR	Q9H6Y7	Q9H6Y7	RNF167	E3 ubiquitin-protein ligase RNF167
23.52001	23.66936	23.22961	23.77686	23.80745	22.96007	12	1409.6423	166.33	EDGRTLSDYNIQ	P62979;P62987;P0CG47;P0CG48	P62979	RPS27A;UBA52;UBB;UBC	Ubiquitin-40S ribosomal protein S27a;Ubiquitin;40S ribosomal protein S27a;Ubiquitin-60S ribosomal protein L40;Ubiquitin;60S ribosomal protein L40;Polyubiquitin-B;Ubiquitin;Polyubiquitin-C;Ubiquitin
23.45714	23.62979	23.53789	NaN	NaN	NaN	13	1537.7372	92.792	EDGRTLSDYNIQK	P62979;P62987;P0CG47;P0CG48	P62979	RPS27A;UBA52;UBB;UBC	Ubiquitin-40S ribosomal protein S27a;Ubiquitin;40S ribosomal protein S27a;Ubiquitin-60S ribosomal protein L40;Ubiquitin;60S ribosomal protein L40;Polyubiquitin-B;Ubiquitin;Polyubiquitin-C;Ubiquitin
23.3931	23.46339	NaN	NaN	NaN	NaN	22	2586.3402	52.72	EDGRTLSDYNIQKESTLHLVLR	P62979;P62987;P0CG47;P0CG48	P62979	RPS27A;UBA52;UBB;UBC	Ubiquitin-40S ribosomal protein S27a;Ubiquitin;40S ribosomal protein S27a;Ubiquitin-60S ribosomal protein L40;Ubiquitin;60S ribosomal protein L40;Polyubiquitin-B;Ubiquitin;Polyubiquitin-C;Ubiquitin
26.27338	26.0357	26.12392	NaN	NaN	NaN	14	1597.7372	135.02	EDHKIAYDPSLSSH	Q9Y5G3-2;Q9Y5G3	Q9Y5G3-2	PCDHGB1	Protocadherin gamma-B1
26.09776	26.25106	25.72051	NaN	NaN	NaN	16	1783.8377	101.75	EDHKIAYDPSLSSHVS	Q9Y5G3-2	Q9Y5G3-2	PCDHGB1	Protocadherin gamma-B1
25.99985	25.63428	26.28669	NaN	NaN	NaN	12	1420.6405	161.76	EDHVMHLLQNAD	P04233-2;P04233	P04233-2	CD74	HLA class II histocompatibility antigen gamma chain
31.26623	31.42086	30.53018	NaN	NaN	NaN	14	1630.7773	223.55	EDHVMHLLQNADPL	P04233-2;P04233	P04233-2	CD74	HLA class II histocompatibility antigen gamma chain
32.71092	32.35348	32.18231	NaN	NaN	NaN	15	1758.8723	301.16	EDHVMHLLQNADPLK	P04233-2;P04233	P04233-2	CD74	HLA class II histocompatibility antigen gamma chain
32.54029	32.50555	30.65932	NaN	NaN	NaN	19	2215.1096	275.35	EDHVMHLLQNADPLKVYPP	P04233-2;P04233	P04233-2	CD74	HLA class II histocompatibility antigen gamma chain
23.57462	NaN	23.77846	NaN	NaN	NaN	13	1502.794	92.99	EDILESINSIKSR	Q9Y3A6	Q9Y3A6	TMED5	Transmembrane emp24 domain-containing protein 5
27.01585	26.22751	27.24409	22.96776	22.93332	22.81002	12	1274.5779	154.49	EDIVADHVASYG	P01909;P01906	P01909	HLA-DQA1;HLA-DQA2	HLA class II histocompatibility antigen, DQ alpha 1 chain;HLA class II histocompatibility antigen, DQ alpha 2 chain
26.92309	26.38078	26.47647	22.24563	21.79114	20.71305	14	1487.6892	197.21	EDIVADHVASYGVN	P01909;P01906	P01909	HLA-DQA1;HLA-DQA2	HLA class II histocompatibility antigen, DQ alpha 1 chain;HLA class II histocompatibility antigen, DQ alpha 2 chain
24.28785	23.48689	24.03808	NaN	NaN	NaN	12	1358.7405	107.34	EDIVTLRTGEVK	P40259-2;P40259;P40259-3	P40259-2	CD79B	B-cell antigen receptor complex-associated protein beta chain
24.52385	25.91169	25.02128	NaN	NaN	NaN	14	1563.6988	136.96	EDLRSWTAADMAAQ	P01892;P30512;P16190;P16189;Q09160	P01892	HLA-A	HLA class I histocompatibility antigen, A-2 alpha chain;HLA class I histocompatibility antigen, A-29 alpha chain;HLA class I histocompatibility antigen, A-33 alpha chain;HLA class I histocompatibility antigen, A-31 alpha chain;HLA class I histocompatibility antigen, A-80 alpha chain
29.03562	29.14722	27.84152	25.58792	26.63616	24.67896	15	1664.7464	167.18	EDLRSWTAADMAAQT	P01892	P01892	HLA-A	HLA class I histocompatibility antigen, A-2 alpha chain
26.90541	26.85222	26.06254	23.39297	24.20598	22.28323	16	1765.7941	133.05	EDLRSWTAADMAAQTT	P01892	P01892	HLA-A	HLA class I histocompatibility antigen, A-2 alpha chain
23.3889	23.30536	23.13104	NaN	NaN	NaN	18	2030.948	117.78	EDLRSWTAADMAAQTTKH	P01892	P01892	HLA-A	HLA class I histocompatibility antigen, A-2 alpha chain
25.50727	25.53765	24.76375	23.48198	24.01793	22.25877	14	1533.7059	139.32	EDLRSWTAADTAAQ	P10321;P30508;P30501;P30510;P30504;P30505;Q95604;P01889;P30480;Q31610;P30486;P30460;P30479;Q31612;P17693	P01889	HLA-C;HLA-B;HLA-G	HLA class I histocompatibility antigen, Cw-7 alpha chain;HLA class I histocompatibility antigen, Cw-12 alpha chain;HLA class I histocompatibility antigen, Cw-2 alpha chain;HLA class I histocompatibility antigen, Cw-14 alpha chain;HLA class I histocompatibility antigen, Cw-4 alpha chain;HLA class I histocompatibility antigen, Cw-8 alpha chain;HLA class I histocompatibility antigen, Cw-17 alpha cha…
NaN	NaN	27.10909	NaN	NaN	NaN	15	1646.79	64.64	EDLRSWTAADTAAQI	P10321;P30508;P30501;P30510;P30504;P30505;Q95604;P01889;P30480;Q31610;P30486;P30460;P30479;Q31612;P17693	P01889	HLA-C;HLA-B;HLA-G	HLA class I histocompatibility antigen, Cw-7 alpha chain;HLA class I histocompatibility antigen, Cw-12 alpha chain;HLA class I histocompatibility antigen, Cw-2 alpha chain;HLA class I histocompatibility antigen, Cw-14 alpha chain;HLA class I histocompatibility antigen, Cw-4 alpha chain;HLA class I histocompatibility antigen, Cw-8 alpha chain;HLA class I histocompatibility antigen, Cw-17 alpha cha…
29.47083	28.79461	27.75945	23.61065	24.35535	20.8472	16	1747.8377	160.15	EDLRSWTAADTAAQIT	P10321;P30508;P30501;P30510;P30504;P30505;P01889;P30480;P30460;P30479;Q31612	P01889	HLA-C;HLA-B	HLA class I histocompatibility antigen, Cw-7 alpha chain;HLA class I histocompatibility antigen, Cw-12 alpha chain;HLA class I histocompatibility antigen, Cw-2 alpha chain;HLA class I histocompatibility antigen, Cw-14 alpha chain;HLA class I histocompatibility antigen, Cw-4 alpha chain;HLA class I histocompatibility antigen, Cw-8 alpha chain;HLA class I histocompatibility antigen, B-7 alpha chain…
24.73268	24.88739	23.64713	NaN	NaN	NaN	17	1875.8963	204.48	EDLRSWTAADTAAQITQ	P10321;P30508;P30501;P30510;P30504;P30505;P01889;P30480;P30460;P30479;Q31612	P01889	HLA-C;HLA-B	HLA class I histocompatibility antigen, Cw-7 alpha chain;HLA class I histocompatibility antigen, Cw-12 alpha chain;HLA class I histocompatibility antigen, Cw-2 alpha chain;HLA class I histocompatibility antigen, Cw-14 alpha chain;HLA class I histocompatibility antigen, Cw-4 alpha chain;HLA class I histocompatibility antigen, Cw-8 alpha chain;HLA class I histocompatibility antigen, B-7 alpha chain…
24.87989	24.20732	23.54321	NaN	NaN	NaN	14	1561.7372	177.44	EDLRSWTAVDTAAQ	P13747	P13747	HLA-E	HLA class I histocompatibility antigen, alpha chain E
21.26098	21.5484	21.06178	NaN	NaN	NaN	18	2205.2593	59.261	EDNNLLTEKQKLRVKKIH	P09486	P09486	SPARC	SPARC
27.99604	26.77869	27.7057	NaN	NaN	NaN	15	1786.8785	110.38	EDRHMVRFDPGTSIK	P20023-2;P20023;P20023-4;P20023-3	P20023-2	CR2	Complement receptor type 2
26.19184	25.41348	25.97437	NaN	NaN	NaN	16	1949.9418	69.729	EDRHMVRFDPGTSIKY	P20023-2;P20023;P20023-4;P20023-3	P20023-2	CR2	Complement receptor type 2
26.89331	26.76951	27.10869	NaN	NaN	NaN	17	2036.9738	115.31	EDRHMVRFDPGTSIKYS	P20023-2;P20023;P20023-4;P20023-3	P20023-2	CR2	Complement receptor type 2
24.84302	25.02652	24.67976	NaN	NaN	NaN	15	1971.0479	64.224	EDYKLHFIFRHKNPK	P27824-3;P27824;P27824-2	P27824-3	CANX	Calnexin
24.17843	22.61587	20.33265	NaN	NaN	NaN	15	1729.8006	80.24	EEADIREDDNIAIID	O43736-2;O43736	O43736-2	ITM2A	Integral membrane protein 2A
24.19505	22.64898	24.42374	NaN	NaN	NaN	13	1457.6522	119.53	EEEDVPGQAKDEL	P27797	P27797	CALR	Calreticulin
23.48591	23.94271	23.98146	NaN	NaN	NaN	15	1916.0116	119.32	EEEIVHHKKEIERLQ	Q9UII2	Q9UII2	ATPIF1	ATPase inhibitor, mitochondrial
24.62014	23.53576	24.25205	NaN	NaN	NaN	14	1694.706	73.848	EEELEADHTPHYPE	P28908-3;P28908;P28908-2	P28908-3	TNFRSF8	Tumor necrosis factor receptor superfamily member 8
23.6782	22.62629	23.6138	NaN	NaN	NaN	15	1702.9002	127.36	EEFIRGAKSDPSIVR	P61601;P84074;P37235	P61601	NCALD;HPCA;HPCAL1	Neurocalcin-delta;Neuron-specific calcium-binding protein hippocalcin;Hippocalcin-like protein 1
23.16431	23.02471	22.44354	NaN	NaN	NaN	17	2039.1263	61.641	EEIEIEVVQRKKQIAVE	Q14254	Q14254	FLOT2	Flotillin-2
23.18394	22.99424	22.84476	NaN	NaN	NaN	13	1610.9329	111.12	EEIRAVGRLKRER	Q9GZY8-4;Q9GZY8-5;Q9GZY8-3;Q9GZY8-2;Q9GZY8	Q9GZY8-4	MFF	Mitochondrial fission factor
25.76403	25.70954	25.17665	NaN	NaN	NaN	14	1697.9649	69.716	EEIRAVGRLKRERS	Q9GZY8-4;Q9GZY8-5;Q9GZY8-3;Q9GZY8-2;Q9GZY8	Q9GZY8-4	MFF	Mitochondrial fission factor
NaN	23.01033	23.81675	NaN	NaN	NaN	17	2019.0902	111.92	EEKFITIFGTRSVSHLR	P08758	P08758	ANXA5	Annexin A5
23.63766	23.99921	23.04785	NaN	NaN	NaN	17	2133.1066	138.05	EEKKKLIRDFDEKQQEA	Q9UEU0	Q9UEU0	VTI1B	Vesicle transport through interaction with t-SNAREs homolog 1B
23.05933	21.75849	22.53801	NaN	NaN	NaN	13	1565.6634	153.05	EELEADHTPHYPE	P28908-3;P28908;P28908-2	P28908-3	TNFRSF8	Tumor necrosis factor receptor superfamily member 8
26.22347	24.86429	25.87989	NaN	NaN	NaN	14	1693.722	220.5	EELEADHTPHYPEQ	P28908-3;P28908;P28908-2	P28908-3	TNFRSF8	Tumor necrosis factor receptor superfamily member 8
27.67963	27.52216	27.57485	NaN	NaN	NaN	15	1841.9595	62.68	EELRAEQQRLKSQDL	P06734	P06734	FCER2	Low affinity immunoglobulin epsilon Fc receptor;Low affinity immunoglobulin epsilon Fc receptor membrane-bound form;Low affinity immunoglobulin epsilon Fc receptor soluble form
27.52402	27.51005	NaN	NaN	NaN	NaN	16	1971.0021	72.898	EELRAEQQRLKSQDLE	P06734	P06734	FCER2	Low affinity immunoglobulin epsilon Fc receptor;Low affinity immunoglobulin epsilon Fc receptor membrane-bound form;Low affinity immunoglobulin epsilon Fc receptor soluble form
25.56209	24.52486	25.68392	NaN	NaN	NaN	14	1642.8903	115.57	EEPGIHSLKHNKRV	Q9Y4L1;Q9Y4L1-2	Q9Y4L1	HYOU1	Hypoxia up-regulated protein 1
23.35904	23.49753	23.46849	NaN	NaN	NaN	15	1755.9744	85.42	EEPGIHSLKHNKRVL	Q9Y4L1;Q9Y4L1-2	Q9Y4L1	HYOU1	Hypoxia up-regulated protein 1
23.49375	23.53765	23.36693	NaN	NaN	NaN	17	1990.0748	85.469	EEPGIHSLKHNKRVLFS	Q9Y4L1;Q9Y4L1-2	Q9Y4L1	HYOU1	Hypoxia up-regulated protein 1
23.79144	23.31921	23.84105	NaN	NaN	NaN	15	1705.89	106.13	EEPKISLSGVHHFAR	O94985-2;O94985	O94985-2	CLSTN1	Calsyntenin-1;Soluble Alc-alpha;CTF1-alpha
24.43269	24.53362	25.28182	NaN	NaN	NaN	14	1754.9136	100.22	EEQLRSSQRRDVPR	P21580	P21580	TNFAIP3	Tumor necrosis factor alpha-induced protein 3;A20p50;A20p37
23.16131	22.58477	23.07403	NaN	NaN	NaN	15	1824.9442	152	EEQRVQVQVVERAQQ	O75955;O75955-2	O75955	FLOT1	Flotillin-1
25.8198	25.51289	25.58213	NaN	NaN	NaN	15	1741.9363	79.337	EERGLKITYKYTGKG	Q14126	Q14126	DSG2	Desmoglein-2
NaN	NaN	23.92515	NaN	NaN	NaN	13	1703.8128	63.091	EERIQVWHEEHRG	P26038	P26038	MSN	Moesin
22.32268	21.20532	22.31138	NaN	NaN	NaN	13	1633.9628	95.417	EERKIQKHKTLPK	Q07021	Q07021	C1QBP	Complement component 1 Q subcomponent-binding protein, mitochondrial
24.02547	23.49192	23.42803	NaN	NaN	NaN	14	1821.8502	116.96	EERMITHFERSKME	Q8NBN3-3;Q8NBN3	Q8NBN3-3	TMEM87A	Transmembrane protein 87A
25.81149	25.93441	25.1432	NaN	NaN	NaN	17	1917.0432	186.72	EERNLLSVAYKNVVGAR	P61981;P31946;P31946-2;P63104	P31946	YWHAG;YWHAB;YWHAZ	14-3-3 protein gamma;14-3-3 protein gamma, N-terminally processed;14-3-3 protein beta/alpha;14-3-3 protein beta/alpha, N-terminally processed;14-3-3 protein zeta/delta
NaN	24.18601	25.32684	NaN	NaN	NaN	14	1502.7617	163.66	EETIGIVEANPGKF	O60499	O60499	STX10	Syntaxin-10
25.3842	25.34479	25.50279	NaN	NaN	NaN	15	1630.8566	163.9	EETIGIVEANPGKFK	O60499	O60499	STX10	Syntaxin-10
NaN	24.82982	23.80666	NaN	NaN	NaN	14	1621.7948	132.25	EETVRTLNNLYAEA	Q7Z5G4-3;Q7Z5G4	Q7Z5G4-3	GOLGA7	Golgin subfamily A member 7
27.17465	27.41869	24.10637	NaN	NaN	NaN	16	1866.9363	192.38	EEVHIIELITPNSNPY	Q03167-2;Q03167	Q03167-2	TGFBR3	Transforming growth factor beta receptor type 3
26.31192	26.32492	22.79283	NaN	NaN	NaN	17	1953.9684	192.38	EEVHIIELITPNSNPYS	Q03167-2;Q03167	Q03167-2	TGFBR3	Transforming growth factor beta receptor type 3
NaN	22.92917	21.98402	NaN	NaN	NaN	15	1784.9268	169.65	EEVITLIRSNQQLEN	P46940	P46940	IQGAP1	Ras GTPase-activating-like protein IQGAP1
24.31105	23.55567	24.0653	NaN	NaN	NaN	14	1580.8886	94.688	EEVLRQLQTLAPKG	Q8IV08	Q8IV08	PLD3	Phospholipase D3
24.60738	NaN	NaN	NaN	NaN	NaN	16	1823.9377	55.401	EEVSRTLGLVPRDQEP	P10074	P10074	ZBTB48	Zinc finger and BTB domain-containing protein 48
21.67913	NaN	22.11073	NaN	NaN	NaN	14	1502.7464	116.55	EEVVGLTETSSQPK	P11836;P11836-2	P11836	MS4A1	B-lymphocyte antigen CD20
25.00637	24.72972	24.61246	NaN	NaN	NaN	14	1566.6838	82.417	EFFGKDPNTSVDPD	P48723	P48723	HSPA13	Heat shock 70 kDa protein 13
23.37026	25.27006	23.67551	NaN	NaN	NaN	13	1656.9352	130.1	EFILYAVRKSIYR	Q92673	Q92673	SORL1	Sortilin-related receptor
22.85814	22.57999	22.18214	NaN	NaN	NaN	14	1573.8576	43.337	EFIRGAKSDPSIVR	P61601;P84074;P37235	P61601	NCALD;HPCA;HPCAL1	Neurocalcin-delta;Neuron-specific calcium-binding protein hippocalcin;Hippocalcin-like protein 1
24.61577	24.13907	24.90532	NaN	NaN	NaN	15	1682.8879	86.467	EFKKFISDKDASIVG	P30101	P30101	PDIA3	Protein disulfide-isomerase A3
26.42474	NaN	NaN	NaN	NaN	NaN	16	1721.9022	167.73	EFQVLKSLGKLAMGSD	P15907	P15907	ST6GAL1	Beta-galactoside alpha-2,6-sialyltransferase 1
21.50712	21.13696	22.11216	NaN	NaN	NaN	15	1408.6583	72.643	EGAHLDITPNSGAAG	Q92597-3;Q92597-2;Q92597	Q92597-3	NDRG1	Protein NDRG1
23.65305	NaN	24.72837	NaN	NaN	NaN	14	1714.8975	88.101	EGELRHTRKREAPH	Q9ULF5	Q9ULF5	SLC39A10	Zinc transporter ZIP10
26.54613	26.17803	26.66031	NaN	NaN	NaN	17	1950.9469	130.38	EGERAMTKDNNLLGKFE	P11142;P11142-2	P11142	HSPA8	Heat shock cognate 71 kDa protein
24.20113	23.9679	23.45789	NaN	NaN	NaN	19	2165.0787	107.72	EGERAMTKDNNLLGKFELT	P11142;P11142-2	P11142	HSPA8	Heat shock cognate 71 kDa protein
NaN	NaN	22.47791	NaN	NaN	NaN	18	1932.9317	165.7	EGKEILVGDVGQTVDDPY	P23528	P23528	CFL1	Cofilin-1
23.54628	24.3234	24.00342	NaN	NaN	NaN	13	1637.9366	95.401	EGKIEIFRHILQR	Q9Y5S1	Q9Y5S1	TRPV2	Transient receptor potential cation channel subfamily V member 2
23.16928	23.36613	22.99874	NaN	NaN	NaN	14	1431.6842	112.83	EGKIQAISDSDGVN	Q5JUQ0	Q5JUQ0	FAM78A	Protein FAM78A
NaN	22.64599	21.88054	NaN	NaN	NaN	16	1691.8002	70.488	EGKIQAISDSDGVNYP	Q5JUQ0	Q5JUQ0	FAM78A	Protein FAM78A
NaN	NaN	26.35666	NaN	NaN	NaN	14	1398.8082	194.48	EGLELLKTAIGKAG	P06733;P06733-2	P06733	ENO1	Alpha-enolase
23.06801	22.7708	23.38824	NaN	NaN	NaN	15	1867.9541	62.377	EGLLYYNRALDRETR	Q12864	Q12864	CDH17	Cadherin-17
NaN	NaN	22.86652	NaN	NaN	NaN	12	1302.6052	140.78	EGNETVEDIAAR	P05023-3;P05023-4;P05023;P13637;P50993;P13637-2;P13637-3	P05023-3	ATP1A1;ATP1A3;ATP1A2	Sodium/potassium-transporting ATPase subunit alpha-1;Sodium/potassium-transporting ATPase subunit alpha-3;Sodium/potassium-transporting ATPase subunit alpha-2
NaN	NaN	NaN	25.82505	26.06591	25.22652	9	954.5386	132.29	EGPEGLKLI	Q8N335	Q8N335	GPD1L	Glycerol-3-phosphate dehydrogenase 1-like protein
24.6216	25.49726	24.66107	NaN	NaN	NaN	21	2510.2051	92.492	EGPEYWDGETRKVKAHSQTHR	P01892	P01892	HLA-A	HLA class I histocompatibility antigen, A-2 alpha chain
NaN	21.59787	21.27748	NaN	NaN	NaN	22	2609.2735	67.251	EGPEYWDGETRKVKAHSQTHRV	P01892	P01892	HLA-A	HLA class I histocompatibility antigen, A-2 alpha chain
27.40665	28.04114	27.05559	NaN	NaN	NaN	23	2724.3004	154.84	EGPEYWDGETRKVKAHSQTHRVD	P01892	P01892	HLA-A	HLA class I histocompatibility antigen, A-2 alpha chain
26.84697	25.47147	26.80082	NaN	NaN	NaN	25	2894.406	115.55	EGPEYWDGETRKVKAHSQTHRVDLG	P01892	P01892	HLA-A	HLA class I histocompatibility antigen, A-2 alpha chain
NaN	NaN	26.15056	NaN	NaN	NaN	21	2329.1954	55.206	EGQELITVIKAPTSFGYDKPH	P15260	P15260	IFNGR1	Interferon gamma receptor 1
25.9532	25.76848	26.2809	NaN	NaN	NaN	12	1323.6307	102.06	EGQLVSIHSPEE	P06734	P06734	FCER2	Low affinity immunoglobulin epsilon Fc receptor;Low affinity immunoglobulin epsilon Fc receptor membrane-bound form;Low affinity immunoglobulin epsilon Fc receptor soluble form
28.38472	28.35938	28.54082	23.47568	23.82211	23.39034	13	1451.6892	198.81	EGQLVSIHSPEEQ	P06734	P06734	FCER2	Low affinity immunoglobulin epsilon Fc receptor;Low affinity immunoglobulin epsilon Fc receptor membrane-bound form;Low affinity immunoglobulin epsilon Fc receptor soluble form
29.50705	29.36074	29.46698	24.55508	24.92741	24.13587	14	1566.7162	253.97	EGQLVSIHSPEEQD	P06734	P06734	FCER2	Low affinity immunoglobulin epsilon Fc receptor;Low affinity immunoglobulin epsilon Fc receptor membrane-bound form;Low affinity immunoglobulin epsilon Fc receptor soluble form
27.14861	27.2699	27.04416	NaN	NaN	NaN	15	1713.7846	243.85	EGQLVSIHSPEEQDF	P06734	P06734	FCER2	Low affinity immunoglobulin epsilon Fc receptor;Low affinity immunoglobulin epsilon Fc receptor membrane-bound form;Low affinity immunoglobulin epsilon Fc receptor soluble form
26.92897	26.98153	26.53681	NaN	NaN	NaN	16	1826.8687	163.99	EGQLVSIHSPEEQDFL	P06734	P06734	FCER2	Low affinity immunoglobulin epsilon Fc receptor;Low affinity immunoglobulin epsilon Fc receptor membrane-bound form;Low affinity immunoglobulin epsilon Fc receptor soluble form
NaN	25.08136	NaN	NaN	NaN	NaN	16	1877.9782	54.234	EGQVISCLKLRYADQR	Q92896;Q92896-3;Q92896-2	Q92896	GLG1	Golgi apparatus protein 1
23.88911	24.15677	23.44897	NaN	NaN	NaN	16	1867.9064	61.097	EGRKVRAIYDFEAAED	Q92783-2;Q92783	Q92783-2	STAM	Signal transducing adapter molecule 1
23.14144	23.33797	23.45048	NaN	NaN	NaN	15	1645.8159	249.25	EGSEIRLAKVDATEE	P07237	P07237	P4HB	Protein disulfide-isomerase
NaN	24.52073	27.0134	NaN	NaN	NaN	14	1511.7885	171.33	EGVIVGHWAPPIHT	Q92673	Q92673	SORL1	Sortilin-related receptor
23.50519	23.82687	23.49644	NaN	NaN	NaN	15	1648.8474	89.013	EGVIVGHWAPPIHTH	Q92673	Q92673	SORL1	Sortilin-related receptor
28.87361	29.36087	28.87675	NaN	NaN	NaN	16	1705.8689	211.86	EGVIVGHWAPPIHTHG	Q92673	Q92673	SORL1	Sortilin-related receptor
23.76253	22.64123	22.94724	NaN	NaN	NaN	14	1693.8172	98.654	EGVRYFVDHNTRTT	O00308;O00308-2;O00308-3;Q9H0M0-6;Q9H0M0-3;Q9H0M0	O00308	WWP2;WWP1	NEDD4-like E3 ubiquitin-protein ligase WWP2;NEDD4-like E3 ubiquitin-protein ligase WWP1
23.14869	23.38785	23.36573	NaN	NaN	NaN	15	1794.8649	102.64	EGVRYFVDHNTRTTT	O00308;O00308-2;O00308-3;Q9H0M0-6;Q9H0M0-3;Q9H0M0	O00308	WWP2;WWP1	NEDD4-like E3 ubiquitin-protein ligase WWP2;NEDD4-like E3 ubiquitin-protein ligase WWP1
23.69424	23.20142	24.27753	NaN	NaN	NaN	14	1521.6947	78.287	EGVSETSFLSKSDH	P01909;P01906	P01909	HLA-DQA1;HLA-DQA2	HLA class II histocompatibility antigen, DQ alpha 1 chain;HLA class II histocompatibility antigen, DQ alpha 2 chain
23.38864	22.88811	23.81763	NaN	NaN	NaN	15	1608.7267	111.12	EGVSETSFLSKSDHS	P01909;P01906	P01909	HLA-DQA1;HLA-DQA2	HLA class II histocompatibility antigen, DQ alpha 1 chain;HLA class II histocompatibility antigen, DQ alpha 2 chain
22.69368	21.72746	23.6445	NaN	NaN	NaN	16	1989.1524	97.836	EHFIKLYKKKTGKDVR	P11021	P11021	HSPA5	78 kDa glucose-regulated protein
22.76796	22.75163	23.05793	NaN	NaN	NaN	14	1533.7497	78.814	EHGLIFMETSAKTA	P61019-2;P61019;Q8WUD1;Q8WUD1-2	P61019-2	RAB2A;RAB2B	Ras-related protein Rab-2A;Ras-related protein Rab-2B
25.59616	25.89987	25.06497	NaN	NaN	NaN	15	1620.7818	154.15	EHGLIFMETSAKTAS	P61019-2;P61019	P61019-2	RAB2A	Ras-related protein Rab-2A
26.45543	26.30476	25.95318	NaN	NaN	NaN	16	1734.8247	242.97	EHGLIFMETSAKTASN	P61019-2;P61019	P61019-2	RAB2A	Ras-related protein Rab-2A
22.29796	22.56605	22.97288	NaN	NaN	NaN	14	1489.7889	85.837	EHGLVVIAPDTSPR	P10768	P10768	ESD	S-formylglutathione hydrolase
24.03917	24.48401	24.28228	NaN	NaN	NaN	15	1846.9061	113.43	EHKEIEYVETVTSRQ	Q9UHR4	Q9UHR4	BAIAP2L1	Brain-specific angiogenesis inhibitor 1-associated protein 2-like protein 1
23.8812	23.58176	21.62885	NaN	NaN	NaN	14	1684.8685	55.724	EHLLNWARKEYGAV	Q03167-2;Q03167	Q03167-2	TGFBR3	Transforming growth factor beta receptor type 3
22.28351	22.77794	23.33484	NaN	NaN	NaN	14	1616.7682	79.466	EHQFTKIDTIAADE	P29320;P29320-2	P29320	EPHA3	Ephrin type-A receptor 3
24.78252	25.12392	24.72967	NaN	NaN	NaN	15	1703.8002	128.01	EHQFTKIDTIAADES	P29320;P29320-2	P29320	EPHA3	Ephrin type-A receptor 3
22.06769	19.9465	20.06645	NaN	NaN	NaN	13	1584.7315	56.122	EHVMKNVDTNQDR	Q02818	Q02818	NUCB1	Nucleobindin-1
24.99339	24.59258	25.40721	NaN	NaN	NaN	12	1491.8661	93.623	EIEKFDKSKLKK	P62328;O14604	P62328	TMSB4X;TMSB4Y	Thymosin beta-4;Hematopoietic system regulatory peptide;Thymosin beta-4, Y-chromosomal
23.98919	23.98963	24.8146	NaN	NaN	NaN	13	1592.9138	68.809	EIEKFDKSKLKKT	P62328;O14604	P62328	TMSB4X;TMSB4Y	Thymosin beta-4;Hematopoietic system regulatory peptide;Thymosin beta-4, Y-chromosomal
25.11961	24.98446	25.92361	NaN	NaN	NaN	14	1721.9564	113.54	EIEKFDKSKLKKTE	P62328;O14604	P62328	TMSB4X;TMSB4Y	Thymosin beta-4;Hematopoietic system regulatory peptide;Thymosin beta-4, Y-chromosomal
26.10787	26.89816	26.72741	NaN	NaN	NaN	13	1604.9111	144.28	EIERLNKLLRQHG	Q96D96-4;Q96D96;Q96D96-2	Q96D96-4	HVCN1	Voltage-gated hydrogen channel 1
25.61113	25.819	24.96877	NaN	NaN	NaN	15	1887.9665	123.38	EIFHVDMAKKETVWR	P01903	P01903	HLA-DRA	HLA class II histocompatibility antigen, DR alpha chain
24.31084	23.62377	22.52456	NaN	NaN	NaN	15	1692.8948	83.633	EIHVVHLSTAFARVD	Q16790	Q16790	CA9	Carbonic anhydrase 9
31.49185	NaN	28.36164	NaN	NaN	NaN	14	1666.8778	65.347	EIIDELLNIEKNPQ	Q9BZE2	Q9BZE2	PUS3	tRNA pseudouridine(38/39) synthase
24.62193	24.35198	24.36706	NaN	NaN	NaN	13	1561.894	119.39	EIIHKALIDRNIQ	P21580	P21580	TNFAIP3	Tumor necrosis factor alpha-induced protein 3;A20p50;A20p37
26.12082	25.74699	24.2642	NaN	NaN	NaN	14	1588.8308	59.709	EIKTVESITDIRAD	P11279	P11279	LAMP1	Lysosome-associated membrane glycoprotein 1
NaN	24.46638	23.86948	NaN	NaN	NaN	16	1816.9418	136.39	EIKTVESITDIRADID	P11279	P11279	LAMP1	Lysosome-associated membrane glycoprotein 1
26.59833	25.944	NaN	NaN	NaN	NaN	17	1945.0368	118.24	EIKTVESITDIRADIDK	P11279	P11279	LAMP1	Lysosome-associated membrane glycoprotein 1
NaN	23.56291	23.18315	NaN	NaN	NaN	15	1668.8795	69.261	EIPKIERAALDGSDR	O75581	O75581	LRP6	Low-density lipoprotein receptor-related protein 6
26.41856	25.6682	26.69511	NaN	NaN	NaN	14	1509.8879	111.72	EIPVVAIRTAKGEK	P30101	P30101	PDIA3	Protein disulfide-isomerase A3
24.51587	24.07904	24.5809	NaN	NaN	NaN	16	1756.0247	55.186	EIPVVAIRTAKGEKFV	P30101	P30101	PDIA3	Protein disulfide-isomerase A3
NaN	24.7755	24.88348	NaN	NaN	NaN	13	1499.8209	68.515	EIQPFRRAAAIQT	O75326-2;O75326	O75326-2	SEMA7A	Semaphorin-7A
24.14686	NaN	NaN	NaN	NaN	NaN	15	1817.9411	77.379	EIQQLQKALLDYLDE	Q6KC79-2;Q6KC79	Q6KC79-2	NIPBL	Nipped-B-like protein
23.06039	23.30048	23.12929	NaN	NaN	NaN	11	1274.6619	166.07	EIVFARTSPQQ	P05023-3;P05023-4;P05023;P13637;P50993;P13637-2;P13637-3;Q13733;P54707;P54707-2	P05023-3	ATP1A1;ATP1A3;ATP1A2;ATP1A4;ATP12A	Sodium/potassium-transporting ATPase subunit alpha-1;Sodium/potassium-transporting ATPase subunit alpha-3;Sodium/potassium-transporting ATPase subunit alpha-2;Sodium/potassium-transporting ATPase subunit alpha-4;Potassium-transporting ATPase alpha chain 2
25.44919	25.53211	25.60764	NaN	NaN	NaN	12	1402.7569	187.99	EIVFARTSPQQK	P05023-3;P05023-4;P05023;P13637;P50993;P13637-2;P13637-3;Q13733;P54707;P54707-2	P05023-3	ATP1A1;ATP1A3;ATP1A2;ATP1A4;ATP12A	Sodium/potassium-transporting ATPase subunit alpha-1;Sodium/potassium-transporting ATPase subunit alpha-3;Sodium/potassium-transporting ATPase subunit alpha-2;Sodium/potassium-transporting ATPase subunit alpha-4;Potassium-transporting ATPase alpha chain 2
25.84105	25.79367	25.31354	NaN	NaN	NaN	11	1170.6496	119.27	EIVLTQSPATL	A0A0A0MRZ8;P04433;A0A0C4DH25	A0A0A0MRZ8	IGKV3D-11;IGKV3D-20	Ig kappa chain V-III region VG
25.26281	24.61099	NaN	NaN	NaN	NaN	16	1611.872	102.52	EIVLTQSPATLSLSPG	A0A0A0MRZ8;P04433;A0A0C4DH25	A0A0A0MRZ8	IGKV3D-11;IGKV3D-20	Ig kappa chain V-III region VG
22.96176	22.4387	23.20175	NaN	NaN	NaN	12	1389.7212	81.92	EIVTERSVSSRQ	Q14126	Q14126	DSG2	Desmoglein-2
22.0429	23.86637	22.29314	NaN	NaN	NaN	15	1699.9468	88.768	EKEKVLIEGSINSVR	P59998;P59998-3;P59998-2	P59998	ARPC4	Actin-related protein 2/3 complex subunit 4
25.22946	25.33313	23.87624	NaN	NaN	NaN	17	2226.1157	85.636	EKFHFKSWMSKHRKTYS	P09668	P09668	CTSH	Pro-cathepsin H;Cathepsin H mini chain;Cathepsin H;Cathepsin H heavy chain;Cathepsin H light chain
23.18766	23.73014	NaN	NaN	NaN	NaN	20	2347.3448	64.2	EKGKNIKIISKIENHEGVRR	P14618-3;P14618;P14618-2	P14618-3	PKM	Pyruvate kinase PKM
22.97269	22.64454	20.08874	NaN	NaN	NaN	16	1904.9956	57.288	EKGYIDLSKRRVSPEE	P05198	P05198	EIF2S1	Eukaryotic translation initiation factor 2 subunit 1
NaN	29.26653	26.27992	NaN	NaN	NaN	13	1570.7562	133.32	EKHKVYACEVTHQ	P01834	P01834	IGKC	Ig kappa chain C region
26.62687	32.66803	30.70124	NaN	NaN	NaN	14	1627.7777	223.22	EKHKVYACEVTHQG	P01834	P01834	IGKC	Ig kappa chain C region
NaN	30.69121	26.86479	NaN	NaN	NaN	15	1740.8617	273.72	EKHKVYACEVTHQGL	P01834	P01834	IGKC	Ig kappa chain C region
NaN	30.7647	26.12319	NaN	NaN	NaN	16	1827.8938	222.56	EKHKVYACEVTHQGLS	P01834	P01834	IGKC	Ig kappa chain C region
NaN	26.00288	NaN	NaN	NaN	NaN	19	2111.047	143.14	EKHKVYACEVTHQGLSSPV	P01834	P01834	IGKC	Ig kappa chain C region
NaN	23.35622	NaN	NaN	NaN	NaN	20	2212.0947	93.381	EKHKVYACEVTHQGLSSPVT	P01834	P01834	IGKC	Ig kappa chain C region
22.42537	21.65128	22.43448	NaN	NaN	NaN	14	1797.0268	117.23	EKIRMNRVVRNNLR	P55072	P55072	VCP	Transitional endoplasmic reticulum ATPase
25.85315	26.27419	25.71762	NaN	NaN	NaN	12	1615.7783	100.55	EKIWHHTFYNEL	P60709;P63261;P68133;P68032;Q6S8J3;Q9BYX7;A5A3E0;P0CG39;P0CG38	P60709	ACTB;ACTG1;ACTA1;ACTC1;POTEE;POTEKP;POTEF;POTEJ;POTEI	Actin, cytoplasmic 1;Actin, cytoplasmic 1, N-terminally processed;Actin, cytoplasmic 2;Actin, cytoplasmic 2, N-terminally processed;Actin, alpha skeletal muscle;Actin, alpha cardiac muscle 1;POTE ankyrin domain family member E;Putative beta-actin-like protein 3;Putative beta-actin-like protein 3, N-terminally processed;POTE ankyrin domain family member F;POTE ankyrin domain family member J;POTE a…
27.57167	27.16873	27.72182	NaN	NaN	NaN	13	1771.8794	90.731	EKIWHHTFYNELR	P60709;P63261;P68133;P68032;Q6S8J3;Q9BYX7;A5A3E0;P0CG39;P0CG38	P60709	ACTB;ACTG1;ACTA1;ACTC1;POTEE;POTEKP;POTEF;POTEJ;POTEI	Actin, cytoplasmic 1;Actin, cytoplasmic 1, N-terminally processed;Actin, cytoplasmic 2;Actin, cytoplasmic 2, N-terminally processed;Actin, alpha skeletal muscle;Actin, alpha cardiac muscle 1;POTE ankyrin domain family member E;Putative beta-actin-like protein 3;Putative beta-actin-like protein 3, N-terminally processed;POTE ankyrin domain family member F;POTE ankyrin domain family member J;POTE a…
24.06743	23.73789	24.90953	NaN	NaN	NaN	15	1941.985	86.641	EKIWHHTFYNELRVA	P60709;P63261;P68133;P68032;Q6S8J3;Q9BYX7;A5A3E0;P0CG39;P0CG38	P60709	ACTB;ACTG1;ACTA1;ACTC1;POTEE;POTEKP;POTEF;POTEJ;POTEI	Actin, cytoplasmic 1;Actin, cytoplasmic 1, N-terminally processed;Actin, cytoplasmic 2;Actin, cytoplasmic 2, N-terminally processed;Actin, alpha skeletal muscle;Actin, alpha cardiac muscle 1;POTE ankyrin domain family member E;Putative beta-actin-like protein 3;Putative beta-actin-like protein 3, N-terminally processed;POTE ankyrin domain family member F;POTE ankyrin domain family member J;POTE a…
25.29883	25.01065	24.78686	NaN	NaN	NaN	16	2039.0377	160.81	EKIWHHTFYNELRVAP	P60709;P63261;P68133;P68032;Q6S8J3;Q9BYX7;A5A3E0;P0CG39;P0CG38	P60709	ACTB;ACTG1;ACTA1;ACTC1;POTEE;POTEKP;POTEF;POTEJ;POTEI	Actin, cytoplasmic 1;Actin, cytoplasmic 1, N-terminally processed;Actin, cytoplasmic 2;Actin, cytoplasmic 2, N-terminally processed;Actin, alpha skeletal muscle;Actin, alpha cardiac muscle 1;POTE ankyrin domain family member E;Putative beta-actin-like protein 3;Putative beta-actin-like protein 3, N-terminally processed;POTE ankyrin domain family member F;POTE ankyrin domain family member J;POTE a…
24.94722	24.79213	23.94297	NaN	NaN	NaN	17	2168.0803	61.265	EKIWHHTFYNELRVAPE	P60709;P63261;P68133;P68032;Q6S8J3;Q9BYX7;A5A3E0;P0CG39;P0CG38	P60709	ACTB;ACTG1;ACTA1;ACTC1;POTEE;POTEKP;POTEF;POTEJ;POTEI	Actin, cytoplasmic 1;Actin, cytoplasmic 1, N-terminally processed;Actin, cytoplasmic 2;Actin, cytoplasmic 2, N-terminally processed;Actin, alpha skeletal muscle;Actin, alpha cardiac muscle 1;POTE ankyrin domain family member E;Putative beta-actin-like protein 3;Putative beta-actin-like protein 3, N-terminally processed;POTE ankyrin domain family member F;POTE ankyrin domain family member J;POTE a…
25.03582	NaN	23.26671	NaN	NaN	NaN	25	2950.5804	71.091	EKKKGSYYDSFKLQTKEFQVLKSLG	P15907	P15907	ST6GAL1	Beta-galactoside alpha-2,6-sialyltransferase 1
22.39749	21.94317	NaN	NaN	NaN	NaN	14	1803.9843	63.76	EKKKLIRDFDEKQQ	Q9UEU0	Q9UEU0	VTI1B	Vesicle transport through interaction with t-SNAREs homolog 1B
24.11918	24.14133	23.97832	NaN	NaN	NaN	15	1933.0269	88.561	EKKKLIRDFDEKQQE	Q9UEU0	Q9UEU0	VTI1B	Vesicle transport through interaction with t-SNAREs homolog 1B
23.97334	24.02005	24.47723	NaN	NaN	NaN	16	2004.064	141.06	EKKKLIRDFDEKQQEA	Q9UEU0	Q9UEU0	VTI1B	Vesicle transport through interaction with t-SNAREs homolog 1B
25.57626	25.70253	25.33538	NaN	NaN	NaN	16	1911.0353	122.93	EKKVVVYLQKLDTAYD	P53634;P53634-2;P53634-3	P53634	CTSC	Dipeptidyl peptidase 1;Dipeptidyl peptidase 1 exclusion domain chain;Dipeptidyl peptidase 1 heavy chain;Dipeptidyl peptidase 1 light chain
27.48631	27.11078	26.95183	NaN	NaN	NaN	13	1570.8031	185.14	EKKYFAATQFEPL	Q9UIQ6-3;Q9UIQ6-2;Q9UIQ6	Q9UIQ6-3	LNPEP	Leucyl-cystinyl aminopeptidase;Leucyl-cystinyl aminopeptidase, pregnancy serum form
27.89186	27.79699	27.87074	NaN	NaN	NaN	14	1641.8403	193.52	EKKYFAATQFEPLA	Q9UIQ6-3;Q9UIQ6-2;Q9UIQ6	Q9UIQ6-3	LNPEP	Leucyl-cystinyl aminopeptidase;Leucyl-cystinyl aminopeptidase, pregnancy serum form
28.24386	28.4245	28.67297	NaN	NaN	NaN	15	1712.8774	174.98	EKKYFAATQFEPLAA	Q9UIQ6-3;Q9UIQ6-2;Q9UIQ6	Q9UIQ6-3	LNPEP	Leucyl-cystinyl aminopeptidase;Leucyl-cystinyl aminopeptidase, pregnancy serum form
27.97744	27.94319	28.26374	NaN	NaN	NaN	16	1868.9785	126.95	EKKYFAATQFEPLAAR	Q9UIQ6-3;Q9UIQ6-2;Q9UIQ6	Q9UIQ6-3	LNPEP	Leucyl-cystinyl aminopeptidase;Leucyl-cystinyl aminopeptidase, pregnancy serum form
25.24478	24.18707	24.75511	NaN	NaN	NaN	13	1486.6464	174.98	EKLFYEEDEAGSA	Q9UBN6	Q9UBN6	TNFRSF10D	Tumor necrosis factor receptor superfamily member 10D
25.22383	24.45369	25.1481	NaN	NaN	NaN	14	1587.694	164.64	EKLFYEEDEAGSAT	Q9UBN6	Q9UBN6	TNFRSF10D	Tumor necrosis factor receptor superfamily member 10D
26.046	26.53876	22.89578	NaN	NaN	NaN	14	1577.7759	110.08	EKLLMAVENAQGFE	Q96PU5-4;Q96PU5-7;Q96PU5;Q96PU5-2;Q96PU5-3;Q96PU5-9;Q96PU5-6;Q96PU5-5	Q96PU5-9	NEDD4L	E3 ubiquitin-protein ligase NEDD4-like
23.22845	23.43454	23.07408	NaN	NaN	NaN	15	1634.7974	128.85	EKLLMAVENAQGFEG	Q96PU5-4;Q96PU5-7;Q96PU5;Q96PU5-2;Q96PU5-3;Q96PU5-9;Q96PU5-6;Q96PU5-5	Q96PU5-9	NEDD4L	E3 ubiquitin-protein ligase NEDD4-like
24.83113	24.72359	24.71848	NaN	NaN	NaN	16	1900.0313	85.837	EKMDISTLRRQLRPTG	Q5TCZ1-2;Q5TCZ1-3;Q5TCZ1	Q5TCZ1-2	SH3PXD2A	SH3 and PX domain-containing protein 2A
24.5313	25.57874	25.33071	NaN	NaN	NaN	16	2052.0541	85.469	EKPQVRERGPYVYREF	Q8WTV0-5;Q8WTV0-2;Q8WTV0;Q8WTV0-4	Q8WTV0-5	SCARB1	Scavenger receptor class B member 1
25.49518	24.71413	25.44613	NaN	NaN	NaN	17	2208.1552	57.173	EKPQVRERGPYVYREFR	Q8WTV0-5;Q8WTV0-2;Q8WTV0;Q8WTV0-4	Q8WTV0-5	SCARB1	Scavenger receptor class B member 1
23.87624	22.49575	NaN	NaN	NaN	NaN	15	1862.9825	88.282	EKPYPLHRIKLSMDH	Q99538;Q99538-2	Q99538	LGMN	Legumain
NaN	23.28023	23.18727	NaN	NaN	NaN	17	2006.1201	78.326	EKQLPVLDKTKFLVPDH	Q9GZQ8;A6NCE7;Q9H492;Q9H492-2	Q9GZQ8	MAP1LC3B;MAP1LC3B2;MAP1LC3A	Microtubule-associated proteins 1A/1B light chain 3B;Microtubule-associated proteins 1A/1B light chain 3 beta 2;Microtubule-associated proteins 1A/1B light chain 3A
25.38291	25.67627	25.29943	NaN	NaN	NaN	14	1686.9642	88.092	EKRTLIFRVRQGQG	P43121	P43121	MCAM	Cell surface glycoprotein MUC18
23.90196	24.06382	24.19016	NaN	NaN	NaN	16	1902.0548	70.197	EKRTLIFRVRQGQGQS	P43121	P43121	MCAM	Cell surface glycoprotein MUC18
23.13815	22.45851	22.4834	NaN	NaN	NaN	15	1628.9461	84.188	EKSVRKIVSLLAASE	Q99538	Q99538	LGMN	Legumain
23.68656	22.83528	23.29992	NaN	NaN	NaN	17	2165.1561	85.77	EKTDRFVMKKLNDRVMR	P02786	P02786	TFRC	Transferrin receptor protein 1;Transferrin receptor protein 1, serum form
23.9015	24.18094	23.98954	NaN	NaN	NaN	15	1625.8261	58.268	EKTLQIIHVSEADSG	Q92823-3;Q92823-6;Q92823-4;Q92823-2;Q92823;Q92823-5	Q92823-3	NRCAM	Neuronal cell adhesion molecule
23.02582	22.66694	22.56542	NaN	NaN	NaN	15	1799.953	93.424	EKVKLQIWDTAGQER	Q15286-2;Q15771-2;Q15286;Q15771	Q15286-2	RAB35;RAB30	Ras-related protein Rab-35;Ras-related protein Rab-30
24.12361	23.36533	23.05285	NaN	NaN	NaN	13	1540.8865	67.726	EKVLNEFVQLLPL	P0CAP1-9	P0CAP1-9
22.70134	22.16956	21.86299	NaN	NaN	NaN	18	2046.0705	68.41	EKVTQEIVTERSVSSRQA	Q14126	Q14126	DSG2	Desmoglein-2
23.8797	NaN	23.68966	NaN	NaN	NaN	15	1660.9148	89.541	EKVVKTALDAFGRID	P51659-3;P51659;P51659-2	P51659-3	HSD17B4	Peroxisomal multifunctional enzyme type 2;(3R)-hydroxyacyl-CoA dehydrogenase;Enoyl-CoA hydratase 2
23.31479	23.79521	NaN	NaN	NaN	NaN	15	1786.9941	72.681	EKWKIARQESTSVLL	Q14126	Q14126	DSG2	Desmoglein-2
NaN	NaN	25.24104	NaN	NaN	NaN	13	1593.7827	73.219	EKWYIPDPTGKFN	Q68CQ7	Q68CQ7	GLT8D1	Glycosyltransferase 8 domain-containing protein 1
23.49106	22.38519	NaN	NaN	NaN	NaN	16	1791.9189	77.379	ELASLRVAVMEEGNKF	Q00722-3;Q00722-2;Q00722	Q00722-3	PLCB2	1-phosphatidylinositol 4,5-bisphosphate phosphodiesterase beta-2
NaN	NaN	NaN	24.09096	24.05581	24.17995	9	1054.5295	100.19	ELDRTPPEV	Q15393;Q15393-3	Q15393	SF3B3	Splicing factor 3B subunit 3
26.42494	25.71329	26.29327	NaN	NaN	NaN	15	1855.9752	204.23	ELEELRAEQQRLKSQ	P06734	P06734	FCER2	Low affinity immunoglobulin epsilon Fc receptor;Low affinity immunoglobulin epsilon Fc receptor membrane-bound form;Low affinity immunoglobulin epsilon Fc receptor soluble form
27.71162	27.58628	28.04968	NaN	NaN	NaN	16	1971.0021	159.52	ELEELRAEQQRLKSQD	P06734	P06734	FCER2	Low affinity immunoglobulin epsilon Fc receptor;Low affinity immunoglobulin epsilon Fc receptor membrane-bound form;Low affinity immunoglobulin epsilon Fc receptor soluble form
27.2007	27.58427	27.14773	NaN	NaN	NaN	17	2084.0862	114.64	ELEELRAEQQRLKSQDL	P06734	P06734	FCER2	Low affinity immunoglobulin epsilon Fc receptor;Low affinity immunoglobulin epsilon Fc receptor membrane-bound form;Low affinity immunoglobulin epsilon Fc receptor soluble form
24.50857	24.45331	24.91871	NaN	NaN	NaN	18	2213.1288	115.38	ELEELRAEQQRLKSQDLE	P06734	P06734	FCER2	Low affinity immunoglobulin epsilon Fc receptor;Low affinity immunoglobulin epsilon Fc receptor membrane-bound form;Low affinity immunoglobulin epsilon Fc receptor soluble form
23.86835	23.42458	24.31029	NaN	NaN	NaN	14	1574.794	167.6	ELEFAIQPNTTGKQ	P15311;P35241-3;P26038;P35241;P35241-5	P15311	EZR;RDX;MSN	Ezrin;Radixin;Moesin
NaN	21.69825	22.19736	NaN	NaN	NaN	18	2061.9828	66.335	ELHTLRDQHLNNSSSSPQ	Q15154-2;Q15154;Q15154-3	Q15154-2	PCM1	Pericentriolar material 1 protein
24.13305	24.31976	23.76051	NaN	NaN	NaN	14	1678.973	175.15	ELIERIPELNKVAR	P02786	P02786	TFRC	Transferrin receptor protein 1;Transferrin receptor protein 1, serum form
23.78357	23.15811	23.24952	NaN	NaN	NaN	11	1436.9304	86.898	ELIKIIRRRLQ	Q9GZQ8;A6NCE7	Q9GZQ8	MAP1LC3B;MAP1LC3B2	Microtubule-associated proteins 1A/1B light chain 3B;Microtubule-associated proteins 1A/1B light chain 3 beta 2
22.32254	NaN	22.64033	NaN	NaN	NaN	12	1414.8218	81.09	ELISMIQVVKQK	P08575-2;P08575	P08575-2	PTPRC	Receptor-type tyrosine-protein phosphatase C
26.22968	25.87722	NaN	NaN	NaN	NaN	13	1374.7759	123.79	ELITVIKAPTSFG	P15260	P15260	IFNGR1	Interferon gamma receptor 1
27.91325	27.87807	27.53594	NaN	NaN	NaN	17	1878.0139	56.851	ELITVIKAPTSFGYDKP	P15260	P15260	IFNGR1	Interferon gamma receptor 1
28.56953	27.63499	28.272	NaN	NaN	NaN	18	2015.0728	118.53	ELITVIKAPTSFGYDKPH	P15260	P15260	IFNGR1	Interferon gamma receptor 1
23.31313	NaN	26.9577	NaN	NaN	NaN	13	1563.8621	163.78	ELKIDIIPNPQER	P08238;Q58FF7	P08238	HSP90AB1;HSP90AB3P	Heat shock protein HSP 90-beta;Putative heat shock protein HSP 90-beta-3
24.50646	23.80754	24.81211	NaN	NaN	NaN	14	1664.9097	102.52	ELKIDIIPNPQERT	P08238;Q58FF7	P08238	HSP90AB1;HSP90AB3P	Heat shock protein HSP 90-beta;Putative heat shock protein HSP 90-beta-3
23.78357	23.46538	23.96684	NaN	NaN	NaN	11	1419.9038	115.78	ELKKQLKLHRK	Q14596;Q14596-2	Q14596	NBR1	Next to BRCA1 gene 1 protein
22.3595	NaN	NaN	NaN	NaN	NaN	13	1670.0468	109.24	ELKKQLKLHRKIH	Q14596;Q14596-2	Q14596	NBR1	Next to BRCA1 gene 1 protein
NaN	NaN	22.08696	NaN	NaN	NaN	13	1398.6991	128.27	ELNKSINPDEAVA	P11142;P11142-2;P54652;P17066	P11142	HSPA8;HSPA2;HSPA6	Heat shock cognate 71 kDa protein;Heat shock-related 70 kDa protein 2;Heat shock 70 kDa protein 6
24.49375	23.34096	23.93625	NaN	NaN	NaN	15	1618.7839	159.83	ELNKSINPDEAVAYG	P11142;P11142-2;P54652;P17066	P11142	HSPA8;HSPA2;HSPA6	Heat shock cognate 71 kDa protein;Heat shock-related 70 kDa protein 2;Heat shock 70 kDa protein 6
23.68581	24.01044	23.68624	NaN	NaN	NaN	17	1848.904	55.33	ELPSMAVASTKSRWETG	P33241;P33241-2;P33241-3	P33241	LSP1	Lymphocyte-specific protein 1
25.41783	25.11803	NaN	NaN	NaN	NaN	17	2058.1473	163.71	ELRQKVKYLQDQLSPLT	Q15025-2;Q15025;Q15025-7;Q15025-8;Q15025-5;Q15025-6;Q15025-4;Q15025-3	Q15025-2	TNIP1	TNFAIP3-interacting protein 1
20.80955	20.64579	NaN	NaN	NaN	NaN	12	1509.9467	75.479	ELVKRKRIEAIR	P01137	P01137	TGFB1	Transforming growth factor beta-1;Latency-associated peptide
24.49978	24.32869	24.81944	NaN	NaN	NaN	13	1355.6569	105.52	ELVQAVSDPSSPQ	O14773	O14773	TPP1	Tripeptidyl-peptidase 1
25.23936	25.14686	25.00376	NaN	NaN	NaN	15	1575.7417	147.28	ELVQAVSDPSSPQYG	O14773	O14773	TPP1	Tripeptidyl-peptidase 1
27.54937	27.94776	26.53377	NaN	NaN	NaN	14	1601.7396	221.83	ELYVMEISDNPGVH	O75976;O75976-2	O75976	CPD	Carboxypeptidase D
30.08132	30.38453	29.17962	NaN	NaN	NaN	17	1884.8564	246.56	ELYVMEISDNPGVHEPG	O75976;O75976-2	O75976	CPD	Carboxypeptidase D
23.8447	23.62165	23.729	NaN	NaN	NaN	14	1570.6834	205.18	ENAMTFQENARGFG	P11215;P11215-2	P11215	ITGAM	Integrin alpha-M
23.21186	NaN	22.46638	NaN	NaN	NaN	15	1698.742	114.86	ENAMTFQENARGFGQ	P11215;P11215-2	P11215	ITGAM	Integrin alpha-M
23.59115	23.55286	23.50978	NaN	NaN	NaN	17	2100.06	81.656	ENDHLFLSLTEQRKDQK	Q13137-2;Q13137;Q13137-3;Q13137-4;Q13137-5	Q13137-2	CALCOCO2	Calcium-binding and coiled-coil domain-containing protein 2
23.57277	22.95985	23.00989	NaN	NaN	NaN	15	1734.8424	70.529	ENDTITIYSTINHSK	Q96DU3-2;Q96DU3;Q96DU3-3	Q96DU3-2	SLAMF6	SLAM family member 6
26.91308	27.03831	26.42196	NaN	NaN	NaN	14	1655.8407	273.15	ENGTYIKDDTIFIK	Q13114-2;Q13114	Q13114-2	TRAF3	TNF receptor-associated factor 3
NaN	22.75479	23.03706	NaN	NaN	NaN	15	1632.8029	83.397	ENIVIAKMDSTANEV	P07237	P07237	P4HB	Protein disulfide-isomerase
NaN	NaN	26.15516	NaN	NaN	NaN	19	2034.0997	58.997	ENKEGLELLKTAIGKAGYT	P06733;P06733-2	P06733	ENO1	Alpha-enolase
NaN	22.08096	22.60472	NaN	NaN	NaN	15	1551.7781	66.19	ENKIVSLDPSEAGPP	Q13291-2;Q13291-3;Q13291;Q13291-4	Q13291-2	SLAMF1	Signaling lymphocytic activation molecule
24.88232	24.84714	25.44225	NaN	NaN	NaN	16	1707.8792	112.03	ENKIVSLDPSEAGPPR	Q13291-2;Q13291-3;Q13291;Q13291-4	Q13291-2	SLAMF1	Signaling lymphocytic activation molecule
23.98433	22.59368	23.3476	NaN	NaN	NaN	14	1707.9897	63.966	ENKLLPKHPHLVRQ	Q14126	Q14126	DSG2	Desmoglein-2
22.194	20.30419	21.4312	NaN	NaN	NaN	16	1992.1857	46.408	ENKLLPKHPHLVRQKR	Q14126	Q14126	DSG2	Desmoglein-2
NaN	22.78477	22.78806	NaN	NaN	NaN	19	2191.0757	50.392	ENRELQSKEFLSAKEETPG	Q8NBI5;Q8NBI5-2	Q8NBI5	SLC43A3	Solute carrier family 43 member 3
NaN	27.33194	NaN	NaN	NaN	NaN	15	1856.8471	63.073	ENTIYIDEVLCMQMR	Q969V4	Q969V4	TEKT1	Tektin-1
NaN	23.42956	NaN	NaN	NaN	NaN	14	1562.7974	70.438	ENVLICKQKTTETG	Q9GZY6	Q9GZY6	LAT2	Linker for activation of T-cells family member 2
24.03347	23.73779	23.88707	NaN	NaN	NaN	14	1630.8441	106.49	ENYIHRIGRGGRFG	P60842;Q14240;Q14240-2	P60842	EIF4A1;EIF4A2	Eukaryotic initiation factor 4A-I;Eukaryotic initiation factor 4A-II;Eukaryotic initiation factor 4A-II, N-terminally processed
23.78925	23.78117	23.49558	NaN	NaN	NaN	12	1521.7787	105.65	ENYITLLERRSE	O75326-2;O75326	O75326-2	SEMA7A	Semaphorin-7A
29.38776	29.14117	29.3038	NaN	NaN	NaN	15	1870.969	127.83	EPAERYIKDRTLPFH	O14672	O14672	ADAM10	Disintegrin and metalloproteinase domain-containing protein 10
26.93112	26.77568	26.70491	NaN	NaN	NaN	16	1958.001	82.578	EPAERYIKDRTLPFHS	O14672	O14672	ADAM10	Disintegrin and metalloproteinase domain-containing protein 10
26.64017	26.56356	26.7743	NaN	NaN	NaN	17	2057.0694	99.069	EPAERYIKDRTLPFHSV	O14672	O14672	ADAM10	Disintegrin and metalloproteinase domain-containing protein 10
27.57485	26.22004	26.42179	NaN	NaN	NaN	18	2170.1535	61.962	EPAERYIKDRTLPFHSVI	O14672	O14672	ADAM10	Disintegrin and metalloproteinase domain-containing protein 10
25.70015	24.83735	26.55569	NaN	NaN	NaN	14	1545.8515	81.703	EPAKIEAFRASLSK	P00558;P00558-2	P00558	PGK1	Phosphoglycerate kinase 1
NaN	21.65618	23.09042	NaN	NaN	NaN	15	1658.9356	54.898	EPAKIEAFRASLSKL	P00558;P00558-2	P00558	PGK1	Phosphoglycerate kinase 1
23.321	22.89341	23.57103	NaN	NaN	NaN	16	1896.0105	104.95	EPAVLELEGKKWRVEN	Q01518-2;Q01518	Q01518-2	CAP1	Adenylyl cyclase-associated protein 1
24.98146	24.96754	24.28595	NaN	NaN	NaN	17	2024.0691	87.932	EPAVLELEGKKWRVENQ	Q01518-2;Q01518	Q01518-2	CAP1	Adenylyl cyclase-associated protein 1
NaN	23.02974	NaN	NaN	NaN	NaN	15	1743.8461	72.615	EPDEISIQKCQEAVR	Q9BY32-2;Q9BY32	Q9BY32-2	ITPA	Inosine triphosphate pyrophosphatase
26.76572	26.40818	NaN	NaN	NaN	NaN	16	1791.9268	71.529	EPEEPKIRFVAGIHGN	O75976;O75976-2	O75976	CPD	Carboxypeptidase D
NaN	26.42347	NaN	NaN	NaN	NaN	17	2118.8953	87.647	EPEHEYKCDSEILYNNH	P08575-2;P08575	P08575-2	PTPRC	Receptor-type tyrosine-protein phosphatase C
22.80108	22.77362	24.09015	NaN	NaN	NaN	19	2346.259	54.974	EPEMGKVYRQDRKSVQRIK	P16615-5;P16615-2;P16615-3;P16615-4;P16615	P16615-5	ATP2A2	Sarcoplasmic/endoplasmic reticulum calcium ATPase 2
NaN	21.96091	22.4216	NaN	NaN	NaN	17	1921.8654	52.522	EPETIEEHKKEHASGDS	Q12912-2;Q12912	Q12912-2	LRMP	Lymphoid-restricted membrane protein;Processed lymphoid-restricted membrane protein
27.50877	27.17703	26.94659	NaN	NaN	NaN	15	1703.7614	144.55	EPGEPEFKYIGNMHG	O75976;O75976-2;P16870-2;P16870	O75976	CPD;CPE	Carboxypeptidase D;Carboxypeptidase E
28.25088	27.33322	27.56318	NaN	NaN	NaN	16	1817.8043	180.19	EPGEPEFKYIGNMHGN	O75976;O75976-2;P16870-2;P16870	O75976	CPD;CPE	Carboxypeptidase D;Carboxypeptidase E
30.95428	30.48241	30.78535	25.09273	25.52142	24.38423	17	1946.8469	233.7	EPGEPEFKYIGNMHGNE	O75976;O75976-2;P16870-2;P16870	O75976	CPD;CPE	Carboxypeptidase D;Carboxypeptidase E
28.03134	27.0805	27.09567	NaN	NaN	NaN	18	2045.9153	156.36	EPGEPEFKYIGNMHGNEV	O75976;O75976-2	O75976	CPD	Carboxypeptidase D
23.81929	23.19301	22.48797	NaN	NaN	NaN	19	2144.9837	151.7	EPGEPEFKYIGNMHGNEVV	O75976;O75976-2	O75976	CPD	Carboxypeptidase D
26.21767	25.74707	26.06023	NaN	NaN	NaN	13	1513.8477	101.89	EPGIHSLKHNKRV	Q9Y4L1;Q9Y4L1-2	Q9Y4L1	HYOU1	Hypoxia up-regulated protein 1
26.8496	26.44509	24.05623	NaN	NaN	NaN	18	1824.9581	77.124	EPGQRVVVVDDLLATGGT	P07741	P07741	APRT	Adenine phosphoribosyltransferase
27.07204	26.76192	25.80418	NaN	NaN	NaN	14	1421.7303	161.17	EPGTGALAVFPNIH	O94985-2;O94985	O94985-2	CLSTN1	Calsyntenin-1;Soluble Alc-alpha;CTF1-alpha
26.51349	NaN	NaN	NaN	NaN	NaN	15	1534.8144	164.33	EPGTGALAVFPNIHL	O94985-2;O94985	O94985-2	CLSTN1	Calsyntenin-1;Soluble Alc-alpha;CTF1-alpha
27.23535	26.75837	NaN	NaN	NaN	NaN	17	1764.9046	113.95	EPGTGALAVFPNIHLET	O94985-2;O94985	O94985-2	CLSTN1	Calsyntenin-1;Soluble Alc-alpha;CTF1-alpha
23.76436	23.38482	20.91772	NaN	NaN	NaN	14	1286.654	112.84	EPGTIAGVASALAM	Q8TCZ2-6;Q8TCZ2-3;Q8TCZ2-2;Q8TCZ2;Q8TCZ2-5	Q8TCZ2-6	CD99L2	CD99 antigen-like protein 2
25.86736	25.9474	22.8871	NaN	NaN	NaN	15	1357.6912	135.71	EPGTIAGVASALAMA	Q8TCZ2-6;Q8TCZ2-3;Q8TCZ2-2;Q8TCZ2;Q8TCZ2-5	Q8TCZ2-6	CD99L2	CD99 antigen-like protein 2
23.11607	23.62478	22.67092	NaN	NaN	NaN	21	2466.3231	62.966	EPIHADILLETYKRKIADEGR	P08575-2;P08575	P08575-2	PTPRC	Receptor-type tyrosine-protein phosphatase C
24.98759	24.93256	26.18962	NaN	NaN	NaN	13	1476.7936	69.456	EPIKKHEVPAKSD	P07602;P07602-2;P07602-3	P07602	PSAP	Prosaposin;Saposin-A;Saposin-B-Val;Saposin-B;Saposin-C;Saposin-D
23.59412	23.4302	23.40133	NaN	NaN	NaN	12	1425.794	113.22	EPIKLDKNDRAK	P51149	P51149	RAB7A	Ras-related protein Rab-7a
23.27398	23.53029	23.41918	NaN	NaN	NaN	13	1496.8311	83.53	EPIKLDKNDRAKA	P51149	P51149	RAB7A	Ras-related protein Rab-7a
25.93719	26.18314	26.13079	NaN	NaN	NaN	14	1583.8631	85.163	EPIKLDKNDRAKAS	P51149	P51149	RAB7A	Ras-related protein Rab-7a
23.5844	22.94433	23.49777	NaN	NaN	NaN	15	1654.9002	96.414	EPIKLDKNDRAKASA	P51149	P51149	RAB7A	Ras-related protein Rab-7a
24.00864	23.33511	NaN	NaN	NaN	NaN	12	1438.8521	77.744	EPIRPRPPRPKP	P58335-2;P58335-4;P58335	P58335-2	ANTXR2	Anthrax toxin receptor 2
NaN	25.39663	NaN	NaN	NaN	NaN	14	1563.7491	82.287	EPISKCGDLDVIFE	Q17RD7-2;Q17RD7	Q17RD7-2	SYT16	Synaptotagmin-16
28.27839	27.6567	28.16959	NaN	NaN	NaN	15	1769.0121	142.1	EPKELISMIQVVKQK	P08575-2;P08575	P08575-2	PTPRC	Receptor-type tyrosine-protein phosphatase C
24.41448	23.9885	24.18571	NaN	NaN	NaN	15	1647.8845	48.527	EPKISLSGVHHFARA	O94985-2;O94985	O94985-2	CLSTN1	Calsyntenin-1;Soluble Alc-alpha;CTF1-alpha
NaN	24.40484	24.34611	NaN	NaN	NaN	12	1273.6878	114.97	EPLSSISSVRSI	O95977	O95977	S1PR4	Sphingosine 1-phosphate receptor 4
25.2418	24.59069	24.2501	NaN	NaN	NaN	12	1438.7569	103.44	EPLSYTRFSLAR	P02786	P02786	TFRC	Transferrin receptor protein 1;Transferrin receptor protein 1, serum form
NaN	26.18681	26.26816	NaN	NaN	NaN	13	1566.8154	109.84	EPLSYTRFSLARQ	P02786	P02786	TFRC	Transferrin receptor protein 1;Transferrin receptor protein 1, serum form
25.69323	25.42608	25.15221	NaN	NaN	NaN	14	1665.8839	99.941	EPLSYTRFSLARQV	P02786	P02786	TFRC	Transferrin receptor protein 1;Transferrin receptor protein 1, serum form
28.06224	28.2752	27.50423	NaN	NaN	NaN	15	1780.9108	121.21	EPLSYTRFSLARQVD	P02786	P02786	TFRC	Transferrin receptor protein 1;Transferrin receptor protein 1, serum form
24.17851	24.95598	23.58291	NaN	NaN	NaN	16	1837.9323	75.463	EPLSYTRFSLARQVDG	P02786	P02786	TFRC	Transferrin receptor protein 1;Transferrin receptor protein 1, serum form
NaN	NaN	23.11141	NaN	NaN	NaN	20	2080.0589	50.883	EPPAPAQQLQPQPVAVQGPE	Q9HC07	Q9HC07	TMEM165	Transmembrane protein 165
25.34523	24.27448	25.94494	NaN	NaN	NaN	22	2248.1488	74.698	EPPAPAQQLQPQPVAVQGPEPA	Q9HC07	Q9HC07	TMEM165	Transmembrane protein 165
23.24003	NaN	21.71217	NaN	NaN	NaN	13	1437.7286	74.841	EPPILPDMGNRVT	Q9Y3Q3-2;Q9Y3Q3	Q9Y3Q3-2	TMED3	Transmembrane emp24 domain-containing protein 3
26.00286	26.29153	NaN	NaN	NaN	NaN	17	1895.0516	124.45	EPPRILTPANTLYQVIA	Q92823-3;Q92823-6;Q92823-4;Q92823-2;Q92823;Q92823-5	Q92823-3	NRCAM	Neuronal cell adhesion molecule
24.16154	24.95394	24.59605	NaN	NaN	NaN	17	1954.881	71.354	EPQAFDVFPENPRADSH	Q5FWE3;Q5FWE3-3	Q5FWE3	PRRT3	Proline-rich transmembrane protein 3
25.48222	25.05072	24.34137	NaN	NaN	NaN	14	1585.7961	78.486	EPQEVLHIGSAHNR	O00151	O00151	PDLIM1	PDZ and LIM domain protein 1
25.48065	24.51244	25.48984	NaN	NaN	NaN	16	1743.8652	59.513	EPQEVLHIGSAHNRSA	O00151	O00151	PDLIM1	PDZ and LIM domain protein 1
25.27665	25.30907	25.7904	NaN	NaN	NaN	18	2101.1466	103.1	EPQHLLVMKGAPERILDR	P05023-3;P05023-4;P05023;P05023-2	P05023-3	ATP1A1	Sodium/potassium-transporting ATPase subunit alpha-1
NaN	25.99505	26.37009	NaN	NaN	NaN	14	1608.7784	193.73	EPRFIAVGYVDDTQ	P01892;P30512;P16190;P16189;P30508;P30510;Q29960-2;Q29960;P30504;P30505;Q9TNN7;Q95604	P01892	HLA-A;HLA-C	HLA class I histocompatibility antigen, A-2 alpha chain;HLA class I histocompatibility antigen, A-29 alpha chain;HLA class I histocompatibility antigen, A-33 alpha chain;HLA class I histocompatibility antigen, A-31 alpha chain;HLA class I histocompatibility antigen, Cw-12 alpha chain;HLA class I histocompatibility antigen, Cw-14 alpha chain;HLA class I histocompatibility antigen, Cw-16 alpha chai…
NaN	NaN	22.13828	NaN	NaN	NaN	12	1395.667	79.986	EPRFISVGYVDD	P10321;P01889;Q29836;P30462;Q95365;P30475;Q29718;P30480;Q31610;P30486;P30460;P13747	P01889	HLA-C;HLA-B;HLA-E	HLA class I histocompatibility antigen, Cw-7 alpha chain;HLA class I histocompatibility antigen, B-7 alpha chain;HLA class I histocompatibility antigen, B-67 alpha chain;HLA class I histocompatibility antigen, B-14 alpha chain;HLA class I histocompatibility antigen, B-38 alpha chain;HLA class I histocompatibility antigen, B-39 alpha chain;HLA class I histocompatibility antigen, B-82 alpha chain;H…
26.41012	26.58935	25.92821	NaN	NaN	NaN	13	1496.7147	176.48	EPRFISVGYVDDT	P10321;P01889;Q29836;P30462;Q95365;P30475;Q29718;P30480;Q31610;P30486;P30460;P13747	P01889	HLA-C;HLA-B;HLA-E	HLA class I histocompatibility antigen, Cw-7 alpha chain;HLA class I histocompatibility antigen, B-7 alpha chain;HLA class I histocompatibility antigen, B-67 alpha chain;HLA class I histocompatibility antigen, B-14 alpha chain;HLA class I histocompatibility antigen, B-38 alpha chain;HLA class I histocompatibility antigen, B-39 alpha chain;HLA class I histocompatibility antigen, B-82 alpha chain;H…
29.4654	29.18728	28.88885	NaN	NaN	NaN	14	1624.7733	237.53	EPRFISVGYVDDTQ	P10321;P01889;Q29836;P30462;Q95365;P30475;Q29718;P30480;Q31610;P30486;P30460;P13747	P01889	HLA-C;HLA-B;HLA-E	HLA class I histocompatibility antigen, Cw-7 alpha chain;HLA class I histocompatibility antigen, B-7 alpha chain;HLA class I histocompatibility antigen, B-67 alpha chain;HLA class I histocompatibility antigen, B-14 alpha chain;HLA class I histocompatibility antigen, B-38 alpha chain;HLA class I histocompatibility antigen, B-39 alpha chain;HLA class I histocompatibility antigen, B-82 alpha chain;H…
25.83205	24.69541	NaN	NaN	NaN	NaN	15	1771.8417	120.86	EPRFISVGYVDDTQF	P10321;P01889;Q29836;P30462;Q95365;P30475;Q29718;P30480;Q31610;P30486;P30460;P13747	P01889	HLA-C;HLA-B;HLA-E	HLA class I histocompatibility antigen, Cw-7 alpha chain;HLA class I histocompatibility antigen, B-7 alpha chain;HLA class I histocompatibility antigen, B-67 alpha chain;HLA class I histocompatibility antigen, B-14 alpha chain;HLA class I histocompatibility antigen, B-38 alpha chain;HLA class I histocompatibility antigen, B-39 alpha chain;HLA class I histocompatibility antigen, B-82 alpha chain;H…
25.84867	26.52037	23.63201	NaN	NaN	NaN	17	1873.9686	80.049	EPRFPELAALADPHAQL	Q86VR8	Q86VR8	FJX1	Four-jointed box protein 1
NaN	NaN	NaN	22.26388	22.66095	22.36562	12	1260.5946	102.61	EPRGVSNDTSSL	Q96KQ7-2	Q96KQ7-2
24.13704	24.32292	23.68078	NaN	NaN	NaN	14	1616.8635	74.587	EPRLLVVTDPRADH	P08865	P08865	RPSA	40S ribosomal protein SA
NaN	NaN	NaN	27.25881	27.19948	27.28383	9	956.5291	124.83	EPRTVVSGL	P54577	P54577	YARS	Tyrosine--tRNA ligase, cytoplasmic;Tyrosine--tRNA ligase, cytoplasmic, N-terminally processed
NaN	23.66536	NaN	NaN	NaN	NaN	14	1696.7944	169.52	EPRYIAVEYVDDTQ	P30511;P30511-3;P30511-2	P30511	HLA-F	HLA class I histocompatibility antigen, alpha chain F
NaN	NaN	NaN	25.24924	24.467	24.47655	9	1094.5509	146.81	EPRYPPHSL	Q9Y618-5;Q9Y618-4;Q9Y618-3;Q9Y618	Q9Y618-5	NCOR2	Nuclear receptor corepressor 2
24.16837	24.4256	24.23783	NaN	NaN	NaN	14	1570.8203	104.87	EPSDTIENVKAKIQ	P62979;P62987;P0CG47;P0CG48	P62979	RPS27A;UBA52;UBB;UBC	Ubiquitin-40S ribosomal protein S27a;Ubiquitin;40S ribosomal protein S27a;Ubiquitin-60S ribosomal protein L40;Ubiquitin;60S ribosomal protein L40;Polyubiquitin-B;Ubiquitin;Polyubiquitin-C;Ubiquitin
26.37302	26.19041	26.71253	23.52648	24.94989	23.34665	15	1685.8472	194.24	EPSDTIENVKAKIQD	P62979;P62987;P0CG47;P0CG48	P62979	RPS27A;UBA52;UBB;UBC	Ubiquitin-40S ribosomal protein S27a;Ubiquitin;40S ribosomal protein S27a;Ubiquitin-60S ribosomal protein L40;Ubiquitin;60S ribosomal protein L40;Polyubiquitin-B;Ubiquitin;Polyubiquitin-C;Ubiquitin
24.6102	24.84738	24.59184	NaN	NaN	NaN	16	1813.9422	130.06	EPSDTIENVKAKIQDK	P62979;P62987;P0CG47;P0CG48	P62979	RPS27A;UBA52;UBB;UBC	Ubiquitin-40S ribosomal protein S27a;Ubiquitin;40S ribosomal protein S27a;Ubiquitin-60S ribosomal protein L40;Ubiquitin;60S ribosomal protein L40;Polyubiquitin-B;Ubiquitin;Polyubiquitin-C;Ubiquitin
23.16028	23.5405	23.49375	NaN	NaN	NaN	17	1942.9848	120.24	EPSDTIENVKAKIQDKE	P62979;P62987;P0CG47;P0CG48	P62979	RPS27A;UBA52;UBB;UBC	Ubiquitin-40S ribosomal protein S27a;Ubiquitin;40S ribosomal protein S27a;Ubiquitin-60S ribosomal protein L40;Ubiquitin;60S ribosomal protein L40;Polyubiquitin-B;Ubiquitin;Polyubiquitin-C;Ubiquitin
23.58818	23.28729	23.34597	NaN	NaN	NaN	14	1411.7559	88.392	EPSSQSTVPIVGIV	P01889;Q29836;P30462;Q95365;P30475;P30485;P30461;P30480;Q31610;P30486;P30460;P30479;P30481	P01889	HLA-B	HLA class I histocompatibility antigen, B-7 alpha chain;HLA class I histocompatibility antigen, B-67 alpha chain;HLA class I histocompatibility antigen, B-14 alpha chain;HLA class I histocompatibility antigen, B-38 alpha chain;HLA class I histocompatibility antigen, B-39 alpha chain;HLA class I histocompatibility antigen, B-47 alpha chain;HLA class I histocompatibility antigen, B-13 alpha chain;H…
24.09507	23.64889	23.86363	NaN	NaN	NaN	15	1482.793	94.616	EPSSQSTVPIVGIVA	P01889;Q29836;P30462;Q95365;P30475;P30485;P30461;P30480;Q31610;P30486;P30460;P30479;P30481	P01889	HLA-B	HLA class I histocompatibility antigen, B-7 alpha chain;HLA class I histocompatibility antigen, B-67 alpha chain;HLA class I histocompatibility antigen, B-14 alpha chain;HLA class I histocompatibility antigen, B-38 alpha chain;HLA class I histocompatibility antigen, B-39 alpha chain;HLA class I histocompatibility antigen, B-47 alpha chain;HLA class I histocompatibility antigen, B-13 alpha chain;H…
22.87264	22.07274	22.74476	NaN	NaN	NaN	16	1539.8144	54.471	EPSSQSTVPIVGIVAG	P01889;Q29836;P30462;Q95365;P30475;P30485;P30461;P30480;Q31610;P30486;P30460;P30479;P30481	P01889	HLA-B	HLA class I histocompatibility antigen, B-7 alpha chain;HLA class I histocompatibility antigen, B-67 alpha chain;HLA class I histocompatibility antigen, B-14 alpha chain;HLA class I histocompatibility antigen, B-38 alpha chain;HLA class I histocompatibility antigen, B-39 alpha chain;HLA class I histocompatibility antigen, B-47 alpha chain;HLA class I histocompatibility antigen, B-13 alpha chain;H…
24.73557	24.61902	24.47717	NaN	NaN	NaN	18	2070.0606	62.765	EPTNIVNVNHVIQRVSDH	Q8NBW4-2;Q8NBW4-3;Q8NBW4	Q8NBW4-2	SLC38A9	Sodium-coupled neutral amino acid transporter 9
27.47189	27.31181	27.54731	NaN	NaN	NaN	17	1751.873	205.56	EPTPSVAYVHTTPGLPS	Q96PU5-4;Q96PU5-7;Q96PU5	Q96PU5-4	NEDD4L	E3 ubiquitin-protein ligase NEDD4-like
22.27753	21.34375	22.75201	NaN	NaN	NaN	14	1687.9958	62.042	EPVKELLRRKRGHA	Q16633	Q16633	POU2AF1	POU domain class 2-associating factor 1
23.38864	23.7497	24.11378	NaN	NaN	NaN	17	1915.0891	94.461	EPVQTLLLSSKKGNRFV	Q92854-2;Q92854	Q92854-2	SEMA4D	Semaphorin-4D
24.73588	24.67751	NaN	NaN	NaN	NaN	14	1453.7089	102.07	EPVYFVLSQAGASS	Q4KMG0-2;Q4KMG0	Q4KMG0-2	CDON	Cell adhesion molecule-related/down-regulated by oncogenes
26.14818	26.57831	26.4223	NaN	NaN	NaN	15	1862.0122	159	EQEIERLNKLLRQHG	Q96D96-4;Q96D96;Q96D96-2	Q96D96-4	HVCN1	Voltage-gated hydrogen channel 1
23.25782	NaN	NaN	NaN	NaN	NaN	14	1722.8941	116.52	EQELHKWQVLVDSI	Q96EZ8-4;Q96EZ8-3;Q96EZ8;Q96EZ8-2	Q96EZ8-4	MCRS1	Microspherule protein 1
25.01325	24.42297	25.57903	NaN	NaN	NaN	14	1439.6086	127.42	EQEMATAASSSSLE	P60709;P63261;Q6S8J3	P60709	ACTB;ACTG1;POTEE	Actin, cytoplasmic 1;Actin, cytoplasmic 1, N-terminally processed;Actin, cytoplasmic 2;Actin, cytoplasmic 2, N-terminally processed;POTE ankyrin domain family member E
26.55735	26.17102	27.13114	NaN	NaN	NaN	15	1567.7036	164.13	EQEMATAASSSSLEK	P60709;P63261;Q6S8J3	P60709	ACTB;ACTG1;POTEE	Actin, cytoplasmic 1;Actin, cytoplasmic 1, N-terminally processed;Actin, cytoplasmic 2;Actin, cytoplasmic 2, N-terminally processed;POTE ankyrin domain family member E
23.96226	20.47467	NaN	NaN	NaN	NaN	14	1764.7917	165.66	EQIEEMFDSLSYFK	Q9UIQ6-3;Q9UIQ6-2;Q9UIQ6	Q9UIQ6-3	LNPEP	Leucyl-cystinyl aminopeptidase;Leucyl-cystinyl aminopeptidase, pregnancy serum form
NaN	27.24943	24.82997	NaN	NaN	NaN	16	2079.0161	144.15	EQKDYWETELLQLKEQ	Q13137-2;Q13137;Q13137-3;Q13137-4;Q13137-5	Q13137-2	CALCOCO2	Calcium-binding and coiled-coil domain-containing protein 2
26.59092	26.56066	26.79352	NaN	NaN	NaN	15	1979.0595	63.754	EQLEIRHRNRMDRVK	Q06481-5;Q06481-4;Q06481-2;Q06481-3;Q06481-6;Q06481	Q06481-5	APLP2	Amyloid-like protein 2
27.30591	25.48622	27.80403	NaN	NaN	NaN	17	2236.1971	111.22	EQLEIRHRNRMDRVKKE	Q06481-5;Q06481-4;Q06481-2;Q06481-3;Q06481-6;Q06481	Q06481-5	APLP2	Amyloid-like protein 2
24.27313	23.89217	24.51821	NaN	NaN	NaN	15	1804.918	77.372	EQLIQERRSHEVNPA	O43557-2;O43557	O43557-2	TNFSF14	Tumor necrosis factor ligand superfamily member 14;Tumor necrosis factor ligand superfamily member 14, membrane form;Tumor necrosis factor ligand superfamily member 14, soluble form
25.3887	25.15194	25.47856	NaN	NaN	NaN	14	1481.8202	135.02	EQPLAISRVTPGSK	O00151	O00151	PDLIM1	PDZ and LIM domain protein 1
24.24931	23.16056	NaN	NaN	NaN	NaN	14	1518.7752	75.509	EQPVFLMTTAAQAI	Q9Y519	Q9Y519	TMEM184B	Transmembrane protein 184B
25.33439	NaN	NaN	NaN	NaN	NaN	15	1605.8072	84.198	EQPVFLMTTAAQAIS	Q9Y519	Q9Y519	TMEM184B	Transmembrane protein 184B
23.70155	23.9955	24.82454	NaN	NaN	NaN	15	1782.886	206.58	EQQRLAVQQVEEAQQ	O00461	O00461	GOLIM4	Golgi integral membrane protein 4
24.23761	23.98007	24.0436	NaN	NaN	NaN	16	1895.9701	199.8	EQQRLAVQQVEEAQQL	O00461	O00461	GOLIM4	Golgi integral membrane protein 4
22.93625	22.3688	23.68239	NaN	NaN	NaN	17	2052.0712	177.58	EQQRLAVQQVEEAQQLR	O00461	O00461	GOLIM4	Golgi integral membrane protein 4
26.76825	26.55595	26.70556	NaN	NaN	NaN	11	1372.6947	161.67	EQQRLKSQDLE	P06734	P06734	FCER2	Low affinity immunoglobulin epsilon Fc receptor;Low affinity immunoglobulin epsilon Fc receptor membrane-bound form;Low affinity immunoglobulin epsilon Fc receptor soluble form
24.79377	24.98989	24.65742	NaN	NaN	NaN	13	1572.8107	75.088	EQQRLKSQDLELS	P06734	P06734	FCER2	Low affinity immunoglobulin epsilon Fc receptor;Low affinity immunoglobulin epsilon Fc receptor membrane-bound form;Low affinity immunoglobulin epsilon Fc receptor soluble form
29.14151	27.71319	28.75627	NaN	NaN	NaN	14	1758.8901	193.3	EQQRLKSQDLELSW	P06734	P06734	FCER2	Low affinity immunoglobulin epsilon Fc receptor;Low affinity immunoglobulin epsilon Fc receptor membrane-bound form;Low affinity immunoglobulin epsilon Fc receptor soluble form
31.41372	31.60708	30.52897	NaN	NaN	NaN	15	1872.933	105.17	EQQRLKSQDLELSWN	P06734	P06734	FCER2	Low affinity immunoglobulin epsilon Fc receptor;Low affinity immunoglobulin epsilon Fc receptor membrane-bound form;Low affinity immunoglobulin epsilon Fc receptor soluble form
NaN	24.28404	NaN	NaN	NaN	NaN	17	2100.06	117.7	EQQRLKSQDLELSWNLN	P06734	P06734	FCER2	Low affinity immunoglobulin epsilon Fc receptor;Low affinity immunoglobulin epsilon Fc receptor membrane-bound form;Low affinity immunoglobulin epsilon Fc receptor soluble form
21.59573	21.84053	22.14535	NaN	NaN	NaN	14	1695.9016	161.21	EQRVQVQVVERAQQ	O75955;O75955-2	O75955	FLOT1	Flotillin-1
24.16768	24.27498	24.57687	NaN	NaN	NaN	16	1912.0014	149.22	EQRVVELQQTLAQKDQ	Q13077-2;Q13077	Q13077-2	TRAF1	TNF receptor-associated factor 1
24.96389	23.98945	24.66036	NaN	NaN	NaN	17	1983.0385	177.58	EQRVVELQQTLAQKDQA	Q13077-2;Q13077	Q13077-2	TRAF1	TNF receptor-associated factor 1
25.66362	24.78242	25.1937	NaN	NaN	NaN	14	1691.8267	169.89	EQSVDYRHKFSLPS	P31785;P31785-2	P31785	IL2RG	Cytokine receptor common subunit gamma
NaN	26.07349	24.19663	NaN	NaN	NaN	14	1646.7974	166.7	EQVIKYCTTYQSKG	P98194-8;P98194-7;P98194-2;P98194-4;P98194;P98194-3;P98194-5;P98194-9;P98194-6	P98194-8	ATP2C1	Calcium-transporting ATPase type 2C member 1
NaN	25.982	23.84038	NaN	NaN	NaN	16	1875.9037	112.43	EQVIKYCTTYQSKGQT	P98194-8;P98194-7;P98194-2;P98194-4;P98194;P98194-3;P98194-5;P98194-9;P98194-6	P98194-8	ATP2C1	Calcium-transporting ATPase type 2C member 1
NaN	27.73357	25.76749	NaN	NaN	NaN	14	1653.7318	185.95	ERAAVDTYCRHNYG	Q5Y7A7	Q5Y7A7	HLA-DRB1	HLA class II histocompatibility antigen, DRB1-13 beta chain
NaN	25.52654	21.47477	NaN	NaN	NaN	16	1851.8686	74.141	ERAAVDTYCRHNYGVV	Q5Y7A7	Q5Y7A7	HLA-DRB1	HLA class II histocompatibility antigen, DRB1-13 beta chain
24.67061	24.66855	24.31886	NaN	NaN	NaN	14	1440.7936	86.114	ERAITIAGVPQSVT	Q15365	Q15365	PCBP1	Poly(rC)-binding protein 1
23.63987	NaN	23.64768	NaN	NaN	NaN	15	1569.8362	65.179	ERAITIAGVPQSVTE	Q15365	Q15365	PCBP1	Poly(rC)-binding protein 1
25.16665	23.49497	25.61728	NaN	NaN	NaN	14	1635.8403	138.77	ERAMTKDNNLLGKF	P11142;P11142-2;P54652	P11142	HSPA8;HSPA2	Heat shock cognate 71 kDa protein;Heat shock-related 70 kDa protein 2
29.01885	29.01789	29.17355	NaN	NaN	NaN	15	1764.8829	208.15	ERAMTKDNNLLGKFE	P11142;P11142-2	P11142	HSPA8	Heat shock cognate 71 kDa protein
26.24416	25.50676	25.40656	NaN	NaN	NaN	16	1877.9669	98.421	ERAMTKDNNLLGKFEL	P11142;P11142-2	P11142	HSPA8	Heat shock cognate 71 kDa protein
24.63589	24.02454	24.64625	NaN	NaN	NaN	14	1612.8937	89.624	ERGLKITYKYTGKG	Q14126	Q14126	DSG2	Desmoglein-2
22.28359	21.44162	21.98995	NaN	NaN	NaN	16	1966.9068	55.885	ERHLNKMQNHGYENPT	Q06481-5;Q06481-4;Q06481-2;Q06481-3;Q06481-6;Q06481	Q06481-5	APLP2	Amyloid-like protein 2
24.83649	NaN	24.79615	NaN	NaN	NaN	16	2155.1471	72.315	ERKLEEQQRRHREHPK	Q02818	Q02818	NUCB1	Nucleobindin-1
23.63012	23.6424	23.71009	NaN	NaN	NaN	13	1584.8631	110.08	ERLLKMQNQRGGR	P02792	P02792	FTL	Ferritin light chain
25.2183	25.5423	25.38096	NaN	NaN	NaN	14	1655.9002	101.53	ERLLKMQNQRGGRA	P02792	P02792	FTL	Ferritin light chain
24.44259	23.76587	22.97299	NaN	NaN	NaN	13	1687.9039	139.86	ERLREEVTKLRME	P06734	P06734	FCER2	Low affinity immunoglobulin epsilon Fc receptor;Low affinity immunoglobulin epsilon Fc receptor membrane-bound form;Low affinity immunoglobulin epsilon Fc receptor soluble form
26.4501	26.64801	25.43106	NaN	NaN	NaN	14	1800.988	139.86	ERLREEVTKLRMEL	P06734	P06734	FCER2	Low affinity immunoglobulin epsilon Fc receptor;Low affinity immunoglobulin epsilon Fc receptor membrane-bound form;Low affinity immunoglobulin epsilon Fc receptor soluble form
NaN	23.12326	23.81186	NaN	NaN	NaN	13	1627.937	107.17	ERLVKENSRLKEK	Q15025-2;Q15025;Q15025-7;Q15025-8;Q15025-5;Q15025-6;Q15025-4	Q15025-2	TNIP1	TNFAIP3-interacting protein 1
24.74919	24.63107	25.05895	NaN	NaN	NaN	15	1887.036	142.97	ERLVKENSRLKEKMQ	Q15025-2;Q15025;Q15025-7;Q15025-8;Q15025-5;Q15025-6;Q15025-4	Q15025-2	TNIP1	TNFAIP3-interacting protein 1
23.81519	23.11377	23.38087	NaN	NaN	NaN	16	1944.0575	85.734	ERLVKENSRLKEKMQG	Q15025-2;Q15025;Q15025-7;Q15025-8;Q15025-5;Q15025-6;Q15025-4	Q15025-2	TNIP1	TNFAIP3-interacting protein 1
22.09716	22.74632	23.7453	NaN	NaN	NaN	15	1718.954	150.34	ERQLAGRPEPLRAVQ	Q9C0H2-2;Q9C0H2;Q9C0H2-4	Q9C0H2-2	TTYH3	Protein tweety homolog 3
24.47816	25.56355	26.08505	NaN	NaN	NaN	15	1813.0071	63.754	ERRTLNFRGSILSHK	Q92673	Q92673	SORL1	Sortilin-related receptor
25.22343	24.82031	24.82953	NaN	NaN	NaN	16	1912.0755	77.324	ERRTLNFRGSILSHKV	Q92673	Q92673	SORL1	Sortilin-related receptor
26.84242	27.07745	24.54481	NaN	NaN	NaN	17	1969.097	76.158	ERRTLNFRGSILSHKVG	Q92673	Q92673	SORL1	Sortilin-related receptor
23.31161	22.92241	23.729	NaN	NaN	NaN	14	1610.7835	73.219	ERTITMHKDSTGHV	O00560-2;O00560;O00560-3	O00560-2	SDCBP	Syntenin-1
30.43847	29.25072	30.34	NaN	NaN	NaN	15	1667.805	166.6	ERTITMHKDSTGHVG	O00560-2;O00560;O00560-3	O00560-2	SDCBP	Syntenin-1
NaN	22.09458	NaN	NaN	NaN	NaN	16	1989.9439	54.234	ERTRAELDTVCRHNYQ	P01920	P01920	HLA-DQB1	HLA class II histocompatibility antigen, DQ beta 1 chain
24.4813	NaN	NaN	NaN	NaN	NaN	13	1653.9638	96.143	ERTVRQLERVLKQ	Q9BX10;Q9BX10-2;Q9BX10-4	Q9BX10	GTPBP2	GTP-binding protein 2
23.17751	22.7524	23.73748	NaN	NaN	NaN	14	1774.9512	161.21	ERVITIMQNPRQYK	P62269	P62269	RPS18	40S ribosomal protein S18
24.56087	24.40386	24.52444	NaN	NaN	NaN	15	1648.842	180.09	ERVLAPASTLQSSYQ	Q14126	Q14126	DSG2	Desmoglein-2
22.30168	22.40987	22.81619	NaN	NaN	NaN	12	1573.8365	91.313	ERYIKDRTLPFH	O14672	O14672	ADAM10	Disintegrin and metalloproteinase domain-containing protein 10
25.75992	26.16133	25.91265	NaN	NaN	NaN	14	1906.8962	182.35	ERYIYNREEFARFD	P04440	P04440	HLA-DPB1	HLA class II histocompatibility antigen, DP beta 1 chain
26.72689	27.34113	27.18622	NaN	NaN	NaN	15	1993.9282	195.23	ERYIYNREEFARFDS	P04440	P04440	HLA-DPB1	HLA class II histocompatibility antigen, DP beta 1 chain
28.52526	28.88104	28.77963	NaN	NaN	NaN	16	2108.9552	246.69	ERYIYNREEFARFDSD	P04440	P04440	HLA-DPB1	HLA class II histocompatibility antigen, DP beta 1 chain
25.00894	25.00616	23.84316	NaN	NaN	NaN	18	2265.0451	128.14	ERYIYNREEFARFDSDVG	P04440	P04440	HLA-DPB1	HLA class II histocompatibility antigen, DP beta 1 chain
22.19406	20.45101	NaN	NaN	NaN	NaN	14	1363.6983	88.177	ESAVASFVTQLAAA	Q92542-2;Q92542	Q92542-2	NCSTN	Nicastrin
24.07333	21.43934	NaN	NaN	NaN	NaN	15	1492.7409	150.61	ESAVASFVTQLAAAE	Q92542-2;Q92542	Q92542-2	NCSTN	Nicastrin
NaN	NaN	24.43447	NaN	NaN	NaN	15	1579.8206	88.134	ESDELIGQKVAHALA	P60174-4;P60174-1;P60174	P60174-4	TPI1	Triosephosphate isomerase
23.82347	23.61144	24.73872	NaN	NaN	NaN	16	1708.8632	115.34	ESDELIGQKVAHALAE	P60174-4;P60174-1;P60174	P60174-4	TPI1	Triosephosphate isomerase
22.93339	NaN	23.77354	NaN	NaN	NaN	17	1765.8846	128.68	ESDELIGQKVAHALAEG	P60174-4;P60174-1;P60174	P60174-4	TPI1	Triosephosphate isomerase
NaN	NaN	24.38673	NaN	NaN	NaN	15	1739.8802	67.964	ESELDLISRLSREHG	P11586	P11586	MTHFD1	C-1-tetrahydrofolate synthase, cytoplasmic;Methylenetetrahydrofolate dehydrogenase;Methenyltetrahydrofolate cyclohydrolase;Formyltetrahydrofolate synthetase;C-1-tetrahydrofolate synthase, cytoplasmic, N-terminally processed
24.33053	24.13383	23.89217	NaN	NaN	NaN	15	1740.7512	162.88	ESELYTSDTVMQNPQ	O75326-2;O75326	O75326-2	SEMA7A	Semaphorin-7A
24.08416	NaN	22.78115	NaN	NaN	NaN	14	1559.8155	146.11	ESLLLDTTSLQQRG	Q9BQT9;Q9BQT9-2	Q9BQT9	CLSTN3	Calsyntenin-3
23.99817	23.7416	23.88874	NaN	NaN	NaN	14	1630.7839	157.03	ESQIFISRTYDATT	P50395;P50395-2	P50395	GDI2	Rab GDP dissociation inhibitor beta
NaN	21.92194	23.30131	NaN	NaN	NaN	15	1767.8428	145.31	ESQIFISRTYDATTH	P50395;P50395-2	P50395	GDI2	Rab GDP dissociation inhibitor beta
23.87164	23.7685	23.78217	NaN	NaN	NaN	13	1630.7852	53.967	ESQQIRYFTHHSV	Q9H7F0	Q9H7F0	ATP13A3	Probable cation-transporting ATPase 13A3
24.8148	24.58669	25.55315	NaN	NaN	NaN	14	1758.8802	83.351	ESQQIRYFTHHSVK	Q9H7F0	Q9H7F0	ATP13A3	Probable cation-transporting ATPase 13A3
NaN	NaN	24.56953	NaN	NaN	NaN	15	1796.8806	97.813	ESSHRWKESKQPDAI	A4UGR9-2;A4UGR9-3;A4UGR9;A4UGR9-8	A4UGR9-2	XIRP2	Xin actin-binding repeat-containing protein 2
23.24987	22.7082	22.62149	NaN	NaN	NaN	14	1675.8238	98.942	ESSVRSQEDQLSRR	Q9HD42-2;Q9HD42	Q9HD42-2	CHMP1A	Charged multivesicular body protein 1a
22.56209	22.84778	22.3653	NaN	NaN	NaN	15	1788.9078	54.598	ESSVRSQEDQLSRRL	Q9HD42-2;Q9HD42	Q9HD42-2	CHMP1A	Charged multivesicular body protein 1a
25.50176	25.86122	25.1495	NaN	NaN	NaN	15	1659.8329	98.676	ETALHLAARYSRSDA	P46531	P46531	NOTCH1	Neurogenic locus notch homolog protein 1;Notch 1 extracellular truncation;Notch 1 intracellular domain
26.47568	26.9327	26.32675	NaN	NaN	NaN	15	1708.893	118.87	ETAMRLLHDQVGVIQ	P53621;P53621-2	P53621	COPA	Coatomer subunit alpha;Xenin;Proxenin
NaN	21.47541	22.63901	NaN	NaN	NaN	18	2038.9695	54.805	ETETVKQTQTSEVYDGPK	Q15154-2;Q15154	Q15154-2	PCM1	Pericentriolar material 1 protein
NaN	23.50506	24.12416	NaN	NaN	NaN	17	1735.9329	58.577	ETGRVLSIGDGIARVHG	P25705-2;P25705-3;P25705	P25705-2	ATP5A1	ATP synthase subunit alpha, mitochondrial
22.13693	20.16435	21.66618	NaN	NaN	NaN	13	1798.8647	81.625	ETIHYMYKHKMYR	Q99538;Q99538-2;Q99538-3	Q99538	LGMN	Legumain
26.41671	26.01633	27.60597	NaN	NaN	NaN	14	1926.9597	130.1	ETIHYMYKHKMYRK	Q99538;Q99538-2;Q99538-3	Q99538	LGMN	Legumain
27.33356	27.34325	26.53936	NaN	NaN	NaN	15	2058.0002	138.02	ETIHYMYKHKMYRKM	Q99538;Q99538-2;Q99538-3	Q99538	LGMN	Legumain
23.98676	23.53362	23.2143	NaN	NaN	NaN	16	2157.0686	59.709	ETIHYMYKHKMYRKMV	Q99538;Q99538-2;Q99538-3	Q99538	LGMN	Legumain
23.69179	23.73903	23.3648	NaN	NaN	NaN	15	1832.9672	73.022	ETKKFRFEEPVVLPD	P46531	P46531	NOTCH1	Neurogenic locus notch homolog protein 1;Notch 1 extracellular truncation;Notch 1 intracellular domain
23.68656	24.24133	24.07928	NaN	NaN	NaN	17	2027.1627	81.317	ETLQSINKKLELKVKEQ	Q13137-2;Q13137;Q13137-3;Q13137-4;Q13137-5	Q13137-2	CALCOCO2	Calcium-binding and coiled-coil domain-containing protein 2
22.32427	23.03656	22.81425	NaN	NaN	NaN	15	1701.8646	168.5	ETNRIEVSNLDGSLR	O75581	O75581	LRP6	Low-density lipoprotein receptor-related protein 6
18.67834	27.58585	19.97449	NaN	NaN	NaN	14	1675.923	78.814	ETRKVKAHSQTHRV	P01892	P01892	HLA-A	HLA class I histocompatibility antigen, A-2 alpha chain
30.59895	32.66799	30.4775	NaN	NaN	NaN	15	1790.95	107.74	ETRKVKAHSQTHRVD	P01892	P01892	HLA-A	HLA class I histocompatibility antigen, A-2 alpha chain
29.895	29.24866	29.01278	NaN	NaN	NaN	16	1904.034	158.17	ETRKVKAHSQTHRVDL	P01892	P01892	HLA-A	HLA class I histocompatibility antigen, A-2 alpha chain
32.79122	32.68397	33.28747	NaN	NaN	NaN	17	1961.0555	125.73	ETRKVKAHSQTHRVDLG	P01892	P01892	HLA-A	HLA class I histocompatibility antigen, A-2 alpha chain
22.63936	23.33115	23.86552	NaN	NaN	NaN	18	2062.1032	69.188	ETRKVKAHSQTHRVDLGT	P01892	P01892	HLA-A	HLA class I histocompatibility antigen, A-2 alpha chain
25.14383	25.25436	25.22692	NaN	NaN	NaN	18	1996.0477	82.877	ETSKVLPIQDNVSKDVPQ	Q9NRY5	Q9NRY5	FAM114A2	Protein FAM114A2
25.24053	25.64864	25.84862	NaN	NaN	NaN	14	1651.8417	155.33	ETSLYTQDRLGLKE	P50897;P50897-2	P50897	PPT1	Palmitoyl-protein thioesterase 1
23.9664	24.08099	22.94102	NaN	NaN	NaN	15	1782.8822	133.88	ETSLYTQDRLGLKEM	P50897;P50897-2	P50897	PPT1	Palmitoyl-protein thioesterase 1
26.22203	25.8953	23.86524	NaN	NaN	NaN	16	1897.9091	170.95	ETSLYTQDRLGLKEMD	P50897;P50897-2	P50897	PPT1	Palmitoyl-protein thioesterase 1
NaN	23.83576	25.79833	NaN	NaN	NaN	21	2213.1481	68.639	ETTIKFAPANLGYARGVDPPP	Q9NS93	Q9NS93	TM7SF3	Transmembrane 7 superfamily member 3
24.7178	24.2071	24.53077	NaN	NaN	NaN	16	1750.885	118.21	ETVIRSLTLDAAPDHN	Q14596;Q14596-2	Q14596	NBR1	Next to BRCA1 gene 1 protein
23.6699	23.42701	22.28147	NaN	NaN	NaN	15	1645.777	137.46	ETVMVHQATTSSWVA	Q92537	Q92537	SUSD6	Sushi domain-containing protein 6
28.11788	28.36528	21.13157	NaN	NaN	NaN	13	1638.8154	132.14	ETVWRLEEFGRFA	P01903	P01903	HLA-DRA	HLA class II histocompatibility antigen, DR alpha chain
30.26237	29.73242	NaN	NaN	NaN	NaN	14	1725.8475	226.53	ETVWRLEEFGRFAS	P01903	P01903	HLA-DRA	HLA class II histocompatibility antigen, DR alpha chain
24.43778	25.15495	24.99882	NaN	NaN	NaN	16	1907.0112	122.33	EVDLLKNGERIEKVEH	P61769	P61769	B2M	Beta-2-microglobulin;Beta-2-microglobulin form pI 5.3
25.17623	25.81702	25.28217	NaN	NaN	NaN	17	1994.0433	124.78	EVDLLKNGERIEKVEHS	P61769	P61769	B2M	Beta-2-microglobulin;Beta-2-microglobulin form pI 5.3
23.85062	23.62076	23.7495	NaN	NaN	NaN	18	2109.0702	76.82	EVDLLKNGERIEKVEHSD	P61769	P61769	B2M	Beta-2-microglobulin;Beta-2-microglobulin form pI 5.3
25.71801	25.50999	25.74201	NaN	NaN	NaN	15	1622.794	188.28	EVDQIYHLASPASPP	Q8NBZ7;Q8NBZ7-2	Q8NBZ7	UXS1	UDP-glucuronic acid decarboxylase 1
25.23736	24.84895	25.06714	NaN	NaN	NaN	16	1736.837	178.32	EVDQIYHLASPASPPN	Q8NBZ7;Q8NBZ7-2	Q8NBZ7	UXS1	UDP-glucuronic acid decarboxylase 1
25.05316	25.0872	24.15661	NaN	NaN	NaN	18	2118.0005	68.481	EVEDIEKYLEDQVNADLP	P35558-2;P35558	P35558-2	PCK1	Phosphoenolpyruvate carboxykinase, cytosolic [GTP]
22.57406	21.81045	22.17039	NaN	NaN	NaN	17	1913.9582	132.84	EVEPSDTIENVKAKIQD	P62979;P62987;P0CG47;P0CG48	P62979	RPS27A;UBA52;UBB;UBC	Ubiquitin-40S ribosomal protein S27a;Ubiquitin;40S ribosomal protein S27a;Ubiquitin-60S ribosomal protein L40;Ubiquitin;60S ribosomal protein L40;Polyubiquitin-B;Ubiquitin;Polyubiquitin-C;Ubiquitin
25.65092	26.24436	25.47234	NaN	NaN	NaN	15	1736.8886	74.772	EVFKYLAKAYASNHP	O75976;O75976-2	O75976	CPD	Carboxypeptidase D
23.03617	22.58758	NaN	NaN	NaN	NaN	15	1546.8216	110.08	EVHVLNLRTAGQGPG	Q03167-2;Q03167	Q03167-2	TGFBR3	Transforming growth factor beta receptor type 3
25.10554	25.42867	25.26782	NaN	NaN	NaN	14	1512.742	225.93	EVIDAITTTAQSHQ	P17858;P17858-2	P17858	PFKL	ATP-dependent 6-phosphofructokinase, liver type
24.23316	23.91497	24.54286	NaN	NaN	NaN	15	1668.8431	138.77	EVIDAITTTAQSHQR	P17858;P17858-2	P17858	PFKL	ATP-dependent 6-phosphofructokinase, liver type
23.79867	23.84814	24.0333	NaN	NaN	NaN	17	2032.1218	81.656	EVILIDPFHKAIRRNPD	P61313	P61313	RPL15	60S ribosomal protein L15
28.4969	28.23339	28.36749	NaN	NaN	NaN	13	1575.8369	135.81	EVIRAYDTTKQRP	Q9Y2Q0-3;Q9Y2Q0-2;Q9Y2Q0	Q9Y2Q0-3	ATP8A1	Phospholipid-transporting ATPase IA
27.36845	26.46481	27.10019	NaN	NaN	NaN	14	1690.8638	184.76	EVIRAYDTTKQRPD	Q9Y2Q0-3;Q9Y2Q0-2;Q9Y2Q0	Q9Y2Q0-3	ATP8A1	Phospholipid-transporting ATPase IA
25.15731	25.18699	25.65717	NaN	NaN	NaN	15	1819.9064	110.35	EVIRAYDTTKQRPDE	Q9Y2Q0-3;Q9Y2Q0-2;Q9Y2Q0	Q9Y2Q0-3	ATP8A1	Phospholipid-transporting ATPase IA
22.26327	24.99386	25.63755	NaN	NaN	NaN	17	1981.1255	108.34	EVLKIMPVQKQTRAGQR	P15880	P15880	RPS2	40S ribosomal protein S2
24.61992	24.87249	24.44057	NaN	NaN	NaN	16	1829.9934	66.285	EVLYAPRRLRVSMSPG	P20273-5;P20273;P20273-3;P20273-4;P20273-2	P20273-5	CD22	B-cell receptor CD22
25.70815	26.13506	26.55766	NaN	NaN	NaN	13	1416.75	113.69	EVPEVTVFSKSPV	P01909	P01909	HLA-DQA1	HLA class II histocompatibility antigen, DQ alpha 1 chain
28.07347	28.16653	29.76338	NaN	NaN	NaN	14	1517.7977	160.91	EVPEVTVFSKSPVT	P01909	P01909	HLA-DQA1	HLA class II histocompatibility antigen, DQ alpha 1 chain
29.04661	29.25354	28.50472	NaN	NaN	NaN	15	1630.8818	160.62	EVPEVTVFSKSPVTL	P01909	P01909	HLA-DQA1	HLA class II histocompatibility antigen, DQ alpha 1 chain
27.99755	28.09018	27.84793	NaN	NaN	NaN	16	1687.9033	134.18	EVPEVTVFSKSPVTLG	P01909	P01909	HLA-DQA1	HLA class II histocompatibility antigen, DQ alpha 1 chain
25.75687	25.44702	25.46986	NaN	NaN	NaN	18	1913.0146	112.73	EVPEVTVFSKSPVTLGQP	P01909	P01909	HLA-DQA1	HLA class II histocompatibility antigen, DQ alpha 1 chain
29.21264	28.86647	29.20198	NaN	NaN	NaN	19	2027.0575	282.4	EVPEVTVFSKSPVTLGQPN	P01909	P01909	HLA-DQA1	HLA class II histocompatibility antigen, DQ alpha 1 chain
NaN	NaN	22.99058	NaN	NaN	NaN	15	1912.9472	49.929	EVQQPFLFVLWDQQH	P05155-2;P05155;P05155-3	P05155-2	SERPING1	Plasma protease C1 inhibitor
28.80738	29.01672	28.72413	NaN	NaN	NaN	16	2046.0357	170.16	EVRDFQLRDKYMFATK	Q92673	Q92673	SORL1	Sortilin-related receptor
24.07953	24.21704	23.06528	NaN	NaN	NaN	17	2145.1041	72.187	EVRDFQLRDKYMFATKV	Q92673	Q92673	SORL1	Sortilin-related receptor
25.96994	25.93506	26.10901	NaN	NaN	NaN	14	1498.8467	105.83	EVRKLVALKTNGDG	P21580	P21580	TNFAIP3	Tumor necrosis factor alpha-induced protein 3;A20p50;A20p37
23.60558	23.729	24.57606	NaN	NaN	NaN	15	1612.8897	95.755	EVRKLVALKTNGDGN	P21580	P21580	TNFAIP3	Tumor necrosis factor alpha-induced protein 3;A20p50;A20p37
27.06979	26.97279	26.31358	NaN	NaN	NaN	13	1471.7995	252.14	EVTIVNILTNRSN	P07355;P07355-2	P07355	ANXA2	Annexin A2
26.98609	27.35389	25.98978	NaN	NaN	NaN	15	1670.8951	303.36	EVTIVNILTNRSNAQ	P07355;P07355-2	P07355	ANXA2	Annexin A2
NaN	23.28263	22.90529	NaN	NaN	NaN	14	1832.8992	67.334	EVTKKHQYEIRNCW	O96020-2;O96020	O96020-2	CCNE2	G1/S-specific cyclin-E2
24.58944	24.58061	23.381	NaN	NaN	NaN	16	1792.8713	124.2	EWRMITAMNTIRSGAG	Q14145	Q14145	KEAP1	Kelch-like ECH-associated protein 1
24.99555	25.09237	24.35077	NaN	NaN	NaN	16	1783.9145	110.08	EWSPILSFQTPPSAPK	Q6UWB1	Q6UWB1	IL27RA	Interleukin-27 receptor subunit alpha
NaN	23.28376	23.65349	NaN	NaN	NaN	14	1695.8839	65.043	EYQMSTTARAKRVR	P14923	P14923	JUP	Junction plakoglobin
24.37365	24.14289	25.22225	NaN	NaN	NaN	15	1824.9265	72.891	EYQMSTTARAKRVRE	P14923	P14923	JUP	Junction plakoglobin
22.49892	22.73954	NaN	NaN	NaN	NaN	16	1911.0479	63.709	EYTINIHKRIHGVGFK	P62899-3;P62899;P62899-2	P62899-3	RPL31	60S ribosomal protein L31
27.14287	26.89076	26.11662	NaN	NaN	NaN	15	1532.7835	175.15	FAEKVANAESLNAIG	P02786	P02786	TFRC	Transferrin receptor protein 1;Transferrin receptor protein 1, serum form
22.83731	23.41893	23.85909	NaN	NaN	NaN	14	1609.8001	109	FAGVFHVEKNGRYS	P16070-18;P16070-12;P16070-14;P16070-13;P16070-11;P16070-10;P16070-16;P16070-8;P16070-17;P16070-6;P16070-4;P16070-3;P16070-7;P16070-5;P16070;P16070-15;P16070-9;P16070-19	P16070-18	CD44	CD44 antigen
26.13516	26.09571	25.82483	NaN	NaN	NaN	17	1802.9713	84.14	FAKALGVMDDLKSGVPR	P26572	P26572	MGAT1	Alpha-1,3-mannosyl-glycoprotein 2-beta-N-acetylglucosaminyltransferase
23.95003	24.25602	24.10462	NaN	NaN	NaN	9	1061.5618	226.55	FARTSPQQK	P05023-3;P05023-4;P05023;P13637;P50993;P13637-2;P13637-3;Q13733;P54707;P54707-2;P20648	P05023-3	ATP1A1;ATP1A3;ATP1A2;ATP1A4;ATP12A;ATP4A	Sodium/potassium-transporting ATPase subunit alpha-1;Sodium/potassium-transporting ATPase subunit alpha-3;Sodium/potassium-transporting ATPase subunit alpha-2;Sodium/potassium-transporting ATPase subunit alpha-4;Potassium-transporting ATPase alpha chain 2;Potassium-transporting ATPase alpha chain 1
24.79749	23.07819	NaN	NaN	NaN	NaN	15	1653.7257	78.655	FDDAIAELDTLSEES	P62258;P62258-2	P62258	YWHAE	14-3-3 protein epsilon
25.96603	26.29151	25.98009	NaN	NaN	NaN	14	1783.9264	102.66	FDEIVNIARQMRHR	P30050-2;P30050	P30050-2	RPL12	60S ribosomal protein L12
21.68483	NaN	23.466	NaN	NaN	NaN	16	1920.0316	57.288	FDKSKLKKTETQEKNP	P62328;O14604	P62328	TMSB4X;TMSB4Y	Thymosin beta-4;Hematopoietic system regulatory peptide;Thymosin beta-4, Y-chromosomal
NaN	NaN	24.8893	NaN	NaN	NaN	18	2130.1685	75.911	FDKSKLKKTETQEKNPLP	P62328	P62328	TMSB4X	Thymosin beta-4;Hematopoietic system regulatory peptide
25.46133	NaN	27.09648	NaN	NaN	NaN	19	2217.2005	100.35	FDKSKLKKTETQEKNPLPS	P62328	P62328	TMSB4X	Thymosin beta-4;Hematopoietic system regulatory peptide
25.30907	26.0105	25.72476	NaN	NaN	NaN	15	1747.7285	208.74	FDNQIHEADTTENQS	P05023-3;P05023-4;P05023;P05023-2	P05023-3	ATP1A1	Sodium/potassium-transporting ATPase subunit alpha-1
24.61139	25.514	25.23122	NaN	NaN	NaN	16	1804.75	191.79	FDNQIHEADTTENQSG	P05023-3;P05023-4;P05023;P05023-2	P05023-3	ATP1A1	Sodium/potassium-transporting ATPase subunit alpha-1
24.11458	24.00881	NaN	NaN	NaN	NaN	17	2188.1112	66.977	FDNRMVNHFIAEFKRKH	P11142;P11142-2	P11142	HSPA8	Heat shock cognate 71 kDa protein
23.95456	24.06858	24.3808	NaN	NaN	NaN	14	1764.9159	116.96	FDQKIVEWDSRKSK	P09326;P09326-2	P09326	CD48	CD48 antigen
23.40925	23.8551	23.78427	NaN	NaN	NaN	15	1927.9792	68.257	FDQKIVEWDSRKSKY	P09326;P09326-2	P09326	CD48	CD48 antigen
28.35955	28.7597	27.95188	NaN	NaN	NaN	16	2075.0476	139.08	FDQKIVEWDSRKSKYF	P09326;P09326-2	P09326	CD48	CD48 antigen
28.90098	29.09632	28.51224	NaN	NaN	NaN	17	2204.0902	179.14	FDQKIVEWDSRKSKYFE	P09326;P09326-2	P09326	CD48	CD48 antigen
24.66313	24.66704	25.29842	21.90305	23.32402	21.68123	12	1319.563	204.34	FDSDAASPREEP	P01889;Q29836;P30462;Q95365;P30475;Q29718;P30480;Q31610;P30486;P30460;Q31612	P01889	HLA-B	HLA class I histocompatibility antigen, B-7 alpha chain;HLA class I histocompatibility antigen, B-67 alpha chain;HLA class I histocompatibility antigen, B-14 alpha chain;HLA class I histocompatibility antigen, B-38 alpha chain;HLA class I histocompatibility antigen, B-39 alpha chain;HLA class I histocompatibility antigen, B-82 alpha chain;HLA class I histocompatibility antigen, B-42 alpha chain;H…
24.87591	24.42662	25.54156	22.74164	23.60128	22.50327	13	1475.6641	113.24	FDSDAASPREEPR	P01889;Q29836;P30462;Q95365;P30475;Q29718;P30480;Q31610;P30486;P30460;Q31612	P01889	HLA-B	HLA class I histocompatibility antigen, B-7 alpha chain;HLA class I histocompatibility antigen, B-67 alpha chain;HLA class I histocompatibility antigen, B-14 alpha chain;HLA class I histocompatibility antigen, B-38 alpha chain;HLA class I histocompatibility antigen, B-39 alpha chain;HLA class I histocompatibility antigen, B-82 alpha chain;HLA class I histocompatibility antigen, B-42 alpha chain;H…
22.07519	22.0732	23.46251	NaN	NaN	NaN	14	1546.7012	76.588	FDSDAASPREEPRA	P01889;Q29836;P30462;Q95365;P30475;Q29718;P30480;Q31610;P30486;P30460;Q31612	P01889	HLA-B	HLA class I histocompatibility antigen, B-7 alpha chain;HLA class I histocompatibility antigen, B-67 alpha chain;HLA class I histocompatibility antigen, B-14 alpha chain;HLA class I histocompatibility antigen, B-38 alpha chain;HLA class I histocompatibility antigen, B-39 alpha chain;HLA class I histocompatibility antigen, B-82 alpha chain;HLA class I histocompatibility antigen, B-42 alpha chain;H…
25.38542	24.73423	25.55947	NaN	NaN	NaN	15	1643.754	82.102	FDSDAASPREEPRAP	P01889;Q29836;P30462;Q95365;P30475;Q29718;P30480;Q31610;P30486;P30460;Q31612	P01889	HLA-B	HLA class I histocompatibility antigen, B-7 alpha chain;HLA class I histocompatibility antigen, B-67 alpha chain;HLA class I histocompatibility antigen, B-14 alpha chain;HLA class I histocompatibility antigen, B-38 alpha chain;HLA class I histocompatibility antigen, B-39 alpha chain;HLA class I histocompatibility antigen, B-82 alpha chain;HLA class I histocompatibility antigen, B-42 alpha chain;H…
26.90162	27.64835	27.38747	23.97867	24.51713	20.72692	9	948.46649	124.98	FDTAVSRPG	P10321	P10321	HLA-C	HLA class I histocompatibility antigen, Cw-7 alpha chain
25.47333	25.78661	25.95768	NaN	NaN	NaN	11	1161.5891	182.76	FDTAVSRPGRG	P10321	P10321	HLA-C	HLA class I histocompatibility antigen, Cw-7 alpha chain
23.82571	24.62439	24.12392	NaN	NaN	NaN	14	1543.7855	92.295	FDTAVSRPGRGEPR	P10321	P10321	HLA-C	HLA class I histocompatibility antigen, Cw-7 alpha chain
23.348	23.064	23.43466	NaN	NaN	NaN	15	1715.873	62.68	FEKTLQIIHVSEADS	Q92823-3;Q92823-6;Q92823-4;Q92823-2;Q92823;Q92823-5	Q92823-3	NRCAM	Neuronal cell adhesion molecule
26.53915	26.6476	26.09472	NaN	NaN	NaN	16	1772.8945	186.16	FEKTLQIIHVSEADSG	Q92823-3;Q92823-6;Q92823-4;Q92823-2;Q92823;Q92823-5	Q92823-3	NRCAM	Neuronal cell adhesion molecule
27.21104	27.23444	26.04804	NaN	NaN	NaN	17	1886.9374	162	FEKTLQIIHVSEADSGN	Q92823-3;Q92823-6;Q92823-4;Q92823-2;Q92823;Q92823-5	Q92823-3	NRCAM	Neuronal cell adhesion molecule
26.35636	25.56293	26.13765	NaN	NaN	NaN	16	1714.772	190.34	FEQEMATAASSSSLEK	P60709;P63261;Q6S8J3	P60709	ACTB;ACTG1;POTEE	Actin, cytoplasmic 1;Actin, cytoplasmic 1, N-terminally processed;Actin, cytoplasmic 2;Actin, cytoplasmic 2, N-terminally processed;POTE ankyrin domain family member E
23.60727	23.27526	NaN	NaN	NaN	NaN	16	2034.1044	85.619	FERLVKENSRLKEKMQ	Q15025-2;Q15025;Q15025-7;Q15025-8;Q15025-5;Q15025-6;Q15025-4	Q15025-2	TNIP1	TNFAIP3-interacting protein 1
25.60026	25.85852	NaN	NaN	NaN	NaN	13	1606.7839	79.492	FESERVQLLQEET	Q8WXW3	Q8WXW3	PIBF1	Progesterone-induced-blocking factor 1
22.08903	22.13965	23.10799	NaN	NaN	NaN	14	1591.8219	82.069	FFTSVSRPGRGEPR	P01892;Q09160	P01892	HLA-A	HLA class I histocompatibility antigen, A-2 alpha chain;HLA class I histocompatibility antigen, A-80 alpha chain
23.44544	23.7497	23.3503	NaN	NaN	NaN	14	1618.8692	84.365	FGLLSKNNRFGRNP	O43934-2;O43934	O43934-2	MFSD11	UNC93-like protein MFSD11
23.61324	23.49521	23.82716	NaN	NaN	NaN	15	1717.9376	77.527	FGLLSKNNRFGRNPV	O43934-2;O43934	O43934-2	MFSD11	UNC93-like protein MFSD11
26.15231	26.11213	26.41611	NaN	NaN	NaN	14	1576.895	101.43	FGRIGRLVTRAAFN	P04406	P04406	GAPDH	Glyceraldehyde-3-phosphate dehydrogenase
25.42214	25.39634	25.41629	NaN	NaN	NaN	15	1663.9271	103.76	FGRIGRLVTRAAFNS	P04406	P04406	GAPDH	Glyceraldehyde-3-phosphate dehydrogenase
26.97913	26.9706	NaN	NaN	NaN	NaN	16	1720.9485	95.236	FGRIGRLVTRAAFNSG	P04406	P04406	GAPDH	Glyceraldehyde-3-phosphate dehydrogenase
23.55859	22.92214	23.67044	NaN	NaN	NaN	13	1360.6735	124.6	FGVVLTDSSRHSG	Q4KMG0-2;Q4KMG0	Q4KMG0-2	CDON	Cell adhesion molecule-related/down-regulated by oncogenes
23.68325	23.78417	23.31507	NaN	NaN	NaN	15	1968.9781	87.566	FHFKSWMSKHRKTYS	P09668	P09668	CTSH	Pro-cathepsin H;Cathepsin H mini chain;Cathepsin H;Cathepsin H heavy chain;Cathepsin H light chain
23.04494	23.09668	NaN	NaN	NaN	NaN	16	1826.9064	66.387	FHHVLSLTGDAQAFER	P26010-2;P26010	P26010-2	ITGB7	Integrin beta-7
23.09603	23.7348	NaN	NaN	NaN	NaN	16	1880.9282	82.529	FHNGNLIPTHTQPSYR	P31995-4;P31995-3;P31995-2;P31994-5;P31994-2;P31994-3;P31994-4;P31994;P12318-2;P12318;P31995	P31995-4	FCGR2C;FCGR2B;FCGR2A	Low affinity immunoglobulin gamma Fc region receptor II-c;Low affinity immunoglobulin gamma Fc region receptor II-b;Low affinity immunoglobulin gamma Fc region receptor II-a
24.61678	24.17058	24.10582	NaN	NaN	NaN	15	1887.9665	63.128	FHVDMAKKETVWRLE	P01903	P01903	HLA-DRA	HLA class II histocompatibility antigen, DR alpha chain
NaN	NaN	NaN	24.70139	25.0234	24.22905	9	941.49707	114.59	FIAPTGHSL	Q14141-3;Q14141-2;Q9NVA2;Q14141-4;Q14141;Q9NVA2-2	Q14141-3	SEPT6;SEPT11	Septin-6;Septin-11
NaN	NaN	NaN	26.69949	26.9673	25.56241	9	1162.5771	152.47	FISEFEHRV	Q9UNM6	Q9UNM6	PSMD13	26S proteasome non-ATPase regulatory subunit 13
22.59828	NaN	22.01451	NaN	NaN	NaN	14	1527.8045	89.548	FIVNTNVPRASVPD	P14174	P14174	MIF	Macrophage migration inhibitory factor
24.77942	23.3978	24.58629	NaN	NaN	NaN	14	1542.8631	70.942	FKGRVRLDPQSGAL	P09326;P09326-2	P09326	CD48	CD48 antigen
NaN	NaN	NaN	25.96206	25.67869	24.23776	11	1107.5601	113.5	FLADPSAFVAA	Q8NHW5;P05388;P05388-2	Q8NHW5	RPLP0P6;RPLP0	60S acidic ribosomal protein P0-like;60S acidic ribosomal protein P0
NaN	NaN	NaN	27.90873	27.60371	27.22149	9	1084.5189	151.29	FLDEPTNHL	Q9UG63;Q9UG63-2	Q9UG63	ABCF2	ATP-binding cassette sub-family F member 2
NaN	NaN	NaN	26.06052	23.87314	25.3244	11	1375.6078	112.36	FLDESRSTQYM	Q9Y230-2;Q9Y230	Q9Y230-2	RUVBL2	RuvB-like 2
NaN	NaN	NaN	28.16433	27.90483	28.01041	9	1087.5298	121.09	FLDKNDHSL	O14578-3;O14578;O14578-4	O14578-3	CIT	Citron Rho-interacting kinase
NaN	NaN	NaN	25.85733	25.8233	25.84666	9	1090.5659	112.41	FLDKNNDLL	O00159-2;O00159-3;O00159	O00159-2	MYO1C	Unconventional myosin-Ic
NaN	NaN	NaN	29.4668	29.45709	28.98661	10	1127.5975	104.44	FLDPNNIPKA	Q9BVK2-2;Q9BVK2	Q9BVK2-2	ALG8	Probable dolichyl pyrophosphate Glc1Man9GlcNAc2 alpha-1,3-glucosyltransferase
NaN	NaN	NaN	NaN	NaN	24.22634	9	1083.6077	116.54	FLEPVNPRL	Q9UIF9-2;Q9UIF9-3;Q9UIF9	Q9UIF9-2	BAZ2A	Bromodomain adjacent to zinc finger domain protein 2A
NaN	NaN	NaN	26.1146	26.01895	25.39996	9	1124.5866	130.77	FLFNTENKL	Q13907;Q13907-2	Q13907	IDI1	Isopentenyl-diphosphate Delta-isomerase 1
NaN	NaN	NaN	27.61611	28.27271	27.17026	9	1106.5972	116.25	FLIRESETL	P07948;P07948-2	P07948	LYN	Tyrosine-protein kinase Lyn
NaN	NaN	NaN	24.91031	25.10185	24.37915	11	1318.7133	146.79	FLLEQEKTQAL	Q8WXE1-5;Q8WXE1-3;Q8WXE1-2;Q8WXE1	Q8WXE1-5	ATRIP	ATR-interacting protein
NaN	NaN	NaN	25.83159	24.63439	24.01614	11	1257.6064	103.74	FLMKNSDLYGA	Q8NEM2	Q8NEM2	SHCBP1	SHC SH2 domain-binding protein 1
NaN	NaN	NaN	27.52328	27.53727	27.3396	9	1017.5495	118.32	FLQEKSPAV	Q14157-4;Q14157-1;Q14157-3;Q14157;Q14157-5	Q14157-4	UBAP2L	Ubiquitin-associated protein 2-like
NaN	NaN	NaN	22.53215	23.15712	22.27878	10	1255.6673	106.04	FLQENTHVRL	Q9UH17-3;Q9UH17;P31941-2;P31941	Q9UH17-3	APOBEC3B;APOBEC3A	DNA dC->dU-editing enzyme APOBEC-3B;DNA dC->dU-editing enzyme APOBEC-3A
NaN	NaN	NaN	22.40567	22.03621	22.74222	10	1152.6404	115.7	FLQRHGPLSV	Q8TEZ7	Q8TEZ7	PAQR8	Membrane progestin receptor beta
24.12928	24.09136	23.79402	NaN	NaN	NaN	15	1824.8683	102.73	FLRNYFTDKAASYTE	Q14126	Q14126	DSG2	Desmoglein-2
NaN	NaN	NaN	28.88704	29.16663	28.14156	10	1155.5924	118.41	FLSEHPNVTL	Q9UH17-3;Q9UH17;Q9UH17-2	Q9UH17-3	APOBEC3B	DNA dC->dU-editing enzyme APOBEC-3B
NaN	NaN	NaN	23.43873	23.46001	22.72879	10	1164.6027	180.03	FLSEVSENKL	Q8TDW0;Q6P9F7;Q7L1W4;Q8IWT6	Q8TDW0	LRRC8C;LRRC8B;LRRC8D;LRRC8A	Volume-regulated anion channel subunit LRRC8C;Volume-regulated anion channel subunit LRRC8B;Volume-regulated anion channel subunit LRRC8D;Volume-regulated anion channel subunit LRRC8A
NaN	NaN	NaN	24.87956	25.94215	24.29565	9	1095.5713	103.29	FLSTLEHHL	Q969V3-2;Q969V3	Q969V3-2	NCLN	Nicalin
NaN	NaN	NaN	27.20732	27.2624	26.3006	9	1147.635	131.22	FLTDREVRL	Q13464;O75116	Q13464	ROCK1;ROCK2	Rho-associated protein kinase 1;Rho-associated protein kinase 2
NaN	NaN	NaN	22.11705	22.09954	22.04723	11	1345.6878	108.98	FLVEPQEDTRL	P51784	P51784	USP11	Ubiquitin carboxyl-terminal hydrolase 11
NaN	NaN	NaN	25.63592	26.04633	25.1292	9	1083.6077	119.57	FLVQNIHTL	Q8TDN6	Q8TDN6	BRIX1	Ribosome biogenesis protein BRX1 homolog
NaN	NaN	NaN	29.39562	29.19409	29.02419	9	1168.5513	125.25	FLYDDNQRV	P11388;P11388-2;P11388-3;P11388-4;Q02880-2;Q02880	P11388	TOP2A;TOP2B	DNA topoisomerase 2-alpha;DNA topoisomerase 2-beta
24.40139	24.6507	23.34679	NaN	NaN	NaN	20	2379.2547	107.98	FLYQQQGRLDKLTVTSQNLQ	P04233-2;P04233;P04233-3	P04233-2	CD74	HLA class II histocompatibility antigen gamma chain
24.75027	25.30306	24.46625	NaN	NaN	NaN	15	1668.8471	85.163	FNGKLYSVDDRTGVV	Q8WVQ1-2;Q8WVQ1-3;Q8WVQ1	Q8WVQ1-2	CANT1	Soluble calcium-activated nucleotidase 1
NaN	25.15093	NaN	NaN	NaN	NaN	14	1682.812	106.42	FNSIMKCDVDIRKD	P60709;P63261;Q562R1	P60709	ACTB;ACTG1;ACTBL2	Actin, cytoplasmic 1;Actin, cytoplasmic 1, N-terminally processed;Actin, cytoplasmic 2;Actin, cytoplasmic 2, N-terminally processed;Beta-actin-like protein 2
24.7638	NaN	21.64377	NaN	NaN	NaN	15	1810.9611	77.744	FNTKDLKTEKKNSKM	Q5TBB1	Q5TBB1	RNASEH2B	Ribonuclease H2 subunit B
NaN	NaN	NaN	25.76901	NaN	NaN	9	1056.5352	115.46	FPDNQRPAL	P43268-3;P43268-2;P43268	P43268-3	ETV4	ETS translocation variant 4
NaN	NaN	NaN	26.10352	26.16375	25.54784	9	1132.5665	168.45	FPDNQRPFL	P41161;P41161-2	P41161	ETV5	ETS translocation variant 5
26.14616	25.74809	24.00024	NaN	NaN	NaN	14	1631.7831	126.29	FPDQFVQITDPTQP	O75976;O75976-2	O75976	CPD	Carboxypeptidase D
28.67993	28.31034	27.62687	NaN	NaN	NaN	15	1760.8257	147.62	FPDQFVQITDPTQPE	O75976;O75976-2	O75976	CPD	Carboxypeptidase D
27.05776	26.48147	25.88176	NaN	NaN	NaN	16	1861.8734	153.95	FPDQFVQITDPTQPET	O75976;O75976-2	O75976	CPD	Carboxypeptidase D
24.15236	23.99066	24.11283	NaN	NaN	NaN	17	1913.0159	60.949	FPDQIVGFVPRKHVSTS	Q9UBQ6	Q9UBQ6	EXTL2	Exostosin-like 2;Processed exostosin-like 2
23.51099	25.9058	24.88851	NaN	NaN	NaN	15	1841.9458	65.179	FPENLRHLKNTMETI	P04233-2;P04233	P04233-2	CD74	HLA class II histocompatibility antigen gamma chain
NaN	23.86854	NaN	NaN	NaN	NaN	18	2271.147	129.11	FPENLRHLKNTMETIDWK	P04233-2;P04233	P04233-2	CD74	HLA class II histocompatibility antigen gamma chain
22.96802	23.72682	23.39388	NaN	NaN	NaN	13	1541.8202	91.202	FPEPIKLDKNDRA	P51149	P51149	RAB7A	Ras-related protein Rab-7a
27.33014	27.01425	27.23726	NaN	NaN	NaN	14	1669.9152	146.79	FPEPIKLDKNDRAK	P51149	P51149	RAB7A	Ras-related protein Rab-7a
27.52081	27.27533	27.54045	NaN	NaN	NaN	15	1740.9523	109.07	FPEPIKLDKNDRAKA	P51149	P51149	RAB7A	Ras-related protein Rab-7a
29.64115	29.77863	29.68115	NaN	NaN	NaN	16	1827.9843	102.29	FPEPIKLDKNDRAKAS	P51149	P51149	RAB7A	Ras-related protein Rab-7a
28.99822	29.25813	29.14606	22.02086	22.11296	NaN	17	1899.0214	152.99	FPEPIKLDKNDRAKASA	P51149	P51149	RAB7A	Ras-related protein Rab-7a
23.93598	24.23892	24.45613	NaN	NaN	NaN	18	2028.064	75.548	FPEPIKLDKNDRAKASAE	P51149	P51149	RAB7A	Ras-related protein Rab-7a
NaN	NaN	NaN	26.88402	NaN	26.49747	9	1038.5498	113.89	FPEPSRPPL	Q2V2M9-2;Q2V2M9;Q2V2M9-3;Q2V2M9-4	Q2V2M9-2	FHOD3	FH1/FH2 domain-containing protein 3
23.79015	24.17866	23.59696	NaN	NaN	NaN	16	1692.8808	57.794	FPGGSGTVFARNTRRA	Q10471	Q10471	GALNT2	Polypeptide N-acetylgalactosaminyltransferase 2;Polypeptide N-acetylgalactosaminyltransferase 2 soluble form
23.71471	23.55309	23.44947	NaN	NaN	NaN	18	1892.9605	60.489	FPGGSGTVFARNTRRAAE	Q10471	Q10471	GALNT2	Polypeptide N-acetylgalactosaminyltransferase 2;Polypeptide N-acetylgalactosaminyltransferase 2 soluble form
26.18423	27.32389	26.15029	NaN	NaN	NaN	18	1893.9949	66.215	FPGTGKVKVIPDENGHIS	P48723	P48723	HSPA13	Heat shock 70 kDa protein 13
22.76344	23.15046	23.55812	NaN	NaN	NaN	16	2042.0949	57.288	FPHEQKIKLYQDQLQK	O14657	O14657	TOR1B	Torsin-1B
25.93468	26.13128	20.77193	NaN	NaN	NaN	19	2497.3594	125.52	FPHEQKIKLYQDQLQKWIR	O14657	O14657	TOR1B	Torsin-1B
23.11964	22.39417	23.5981	NaN	NaN	NaN	17	2022.8928	90.348	FPHSRYMSQMSVPEQAE	Q15154-2;Q15154;Q15154-3	Q15154-2	PCM1	Pericentriolar material 1 protein
25.2402	25.25332	25.45905	NaN	NaN	NaN	18	2135.9768	65.943	FPHSRYMSQMSVPEQAEL	Q15154-2;Q15154;Q15154-3	Q15154-2	PCM1	Pericentriolar material 1 protein
23.65283	22.73775	NaN	NaN	NaN	NaN	16	1766.9567	71.344	FPHSVLVDDDGIKVVK	Q9BVX2;Q9BVX2-2	Q9BVX2	TMEM106C	Transmembrane protein 106C
23.71691	23.64372	23.69732	NaN	NaN	NaN	19	2083.0222	78.441	FPKHNQIITEETGSAVEPS	Q5VZ89-6;Q5VZ89;Q5VZ89-2;Q5VZ89-4;Q5VZ89-3	Q5VZ89-6	DENND4C	DENN domain-containing protein 4C
NaN	NaN	NaN	22.90582	22.98976	22.14641	9	1034.5913	127.12	FPKIPPHSL	P42356	P42356	PI4KA	Phosphatidylinositol 4-kinase alpha
23.06581	23.30883	23.77102	NaN	NaN	NaN	15	1672.8209	92.65	FPKQAVFSVSNPHSE	Q96BY6-3;Q96BY6;Q96BY6-2	Q96BY6-3	DOCK10	Dedicator of cytokinesis protein 10
26.67182	26.55344	NaN	NaN	NaN	NaN	15	1734.8829	128.85	FPNIGVEKFLELNSE	O14672	O14672	ADAM10	Disintegrin and metalloproteinase domain-containing protein 10
NaN	NaN	NaN	23.37026	23.91132	23.05459	9	971.54402	115.7	FPNIPGKSL	O15121	O15121	DEGS1	Sphingolipid delta(4)-desaturase DES1
23.92678	NaN	NaN	NaN	NaN	NaN	14	1726.8243	72.643	FPPFYADQPIQIYE	P22612	P22612	PRKACG	cAMP-dependent protein kinase catalytic subunit gamma
NaN	NaN	NaN	26.85792	26.51983	26.28606	11	1162.5619	132.84	FPRAPSTSDSV	P23193-2;P23193	P23193-2	TCEA1	Transcription elongation factor A protein 1
NaN	NaN	NaN	23.6953	23.37318	22.82157	13	1431.747	82.261	FPRAPSTSDSVRL	P23193-2;P23193	P23193-2	TCEA1	Transcription elongation factor A protein 1
NaN	NaN	NaN	25.38759	24.12715	24.27618	9	1026.5974	123.16	FPRKPSAPK	P26373	P26373	RPL13	60S ribosomal protein L13
NaN	NaN	NaN	22.25407	23.37	20.9851	9	1101.6546	89.752	FPRLLDTKL	O95453-4;O95453-2;O95453-3;O95453	O95453-4	PARN	Poly(A)-specific ribonuclease PARN
NaN	NaN	NaN	25.29939	25.14083	24.58337	9	982.56	131.03	FPRLPPASV	Q6ZRI6;Q6ZRI6-2	Q6ZRI6	C15orf39	Uncharacterized protein C15orf39
NaN	NaN	NaN	27.11357	27.40056	26.97378	11	1171.5986	156.35	FPRSPGQPSSL	Q5T011-5;Q5T011	Q5T011-5	SZT2	Protein SZT2
25.74873	25.26112	26.36918	NaN	NaN	NaN	12	1349.7317	100.88	FPSIVGRPRHQG	P60709;P63261;P68133;P68032;P63267;P62736;Q9BYX7	P60709	ACTB;ACTG1;ACTA1;ACTC1;ACTG2;ACTA2;POTEKP	Actin, cytoplasmic 1;Actin, cytoplasmic 1, N-terminally processed;Actin, cytoplasmic 2;Actin, cytoplasmic 2, N-terminally processed;Actin, alpha skeletal muscle;Actin, alpha cardiac muscle 1;Actin, gamma-enteric smooth muscle;Actin, aortic smooth muscle;Putative beta-actin-like protein 3;Putative beta-actin-like protein 3, N-terminally processed
22.98541	22.10287	22.84908	NaN	NaN	NaN	13	1448.8001	74.611	FPSIVGRPRHQGV	P60709;P63261;P68133;P68032;P63267;P62736	P60709	ACTB;ACTG1;ACTA1;ACTC1;ACTG2;ACTA2	Actin, cytoplasmic 1;Actin, cytoplasmic 1, N-terminally processed;Actin, cytoplasmic 2;Actin, cytoplasmic 2, N-terminally processed;Actin, alpha skeletal muscle;Actin, alpha cardiac muscle 1;Actin, gamma-enteric smooth muscle;Actin, aortic smooth muscle
25.91538	25.59372	25.75129	NaN	NaN	NaN	14	1579.8406	71.241	FPSIVGRPRHQGVM	P60709;P63261;P68133;P68032;P63267;P62736	P60709	ACTB;ACTG1;ACTA1;ACTC1;ACTG2;ACTA2	Actin, cytoplasmic 1;Actin, cytoplasmic 1, N-terminally processed;Actin, cytoplasmic 2;Actin, cytoplasmic 2, N-terminally processed;Actin, alpha skeletal muscle;Actin, alpha cardiac muscle 1;Actin, gamma-enteric smooth muscle;Actin, aortic smooth muscle
23.30006	24.00488	24.09563	NaN	NaN	NaN	14	1617.8991	107.65	FPTIKIFGSNKNRP	Q15084-3;Q15084;Q15084-4;Q15084-5;Q15084-2	Q15084-3	PDIA6	Protein disulfide-isomerase A6
25.34242	25.58357	25.70345	NaN	NaN	NaN	15	1746.9417	135.47	FPTIKIFGSNKNRPE	Q15084-3;Q15084;Q15084-4;Q15084-5;Q15084-2	Q15084-3	PDIA6	Protein disulfide-isomerase A6
24.12825	23.55169	NaN	NaN	NaN	NaN	13	1533.9368	71.555	FPVGRVHRLLRKG	Q93077;Q7L7L0;Q6FI13;P20671;P0C0S8;P04908;Q99878;Q96KK5;Q9BTM1;Q16777;Q8IUE6;P16104;Q9BTM1-2	Q93077	HIST1H2AC;HIST3H2A;HIST2H2AA3;HIST1H2AD;HIST1H2AG;HIST1H2AB;HIST1H2AJ;HIST1H2AH;H2AFJ;HIST2H2AC;HIST2H2AB;H2AFX	Histone H2A type 1-C;Histone H2A type 3;Histone H2A type 2-A;Histone H2A type 1-D;Histone H2A type 1;Histone H2A type 1-B/E;Histone H2A type 1-J;Histone H2A type 1-H;Histone H2A.J;Histone H2A type 2-C;Histone H2A type 2-B;Histone H2AX
23.64174	23.22176	23.30452	NaN	NaN	NaN	14	1589.8599	70.889	FPVIMSKESQRLVG	P51790-5;P51790;P51790-2;P51790-4	P51790-5	CLCN3	H(+)/Cl(-) exchange transporter 3
24.01274	23.87371	23.94038	NaN	NaN	NaN	15	1791.0083	78.069	FPVVIKNKTWKFVEG	P40925;P40925-3;P40925-2	P40925	MDH1	Malate dehydrogenase, cytoplasmic
24.92429	24.70725	NaN	NaN	NaN	NaN	14	1588.7926	65.5	FPYLIAGKYAQDFG	P53634	P53634	CTSC	Dipeptidyl peptidase 1;Dipeptidyl peptidase 1 exclusion domain chain;Dipeptidyl peptidase 1 heavy chain;Dipeptidyl peptidase 1 light chain
[truncated: 6,672 more rows]
