# Supplementary material for: High-throughput and Sensitive Immunopeptidomics Platform Reveals Profound Interferonγ-Mediated Remodeling of the Human Leukocyte Antigen (HLA) Ligandome
Source: Mol Cell Proteomics. 2017 Dec 14;17(3):533–48. doi: 10.1074/mcp.TIR117.000383 (PMC5836376; doi:10.1074/mcp.TIR117.000383)
Supplement: Supplemental Data [file supp_TIR117.000383_132937_2_supp_37774_p0vb9k.txt]

Intensity UWB1289_ctrl_1	Intensity UWB1289_ctrl_2	Intensity UWB1289_ctrl_3	Intensity UWB1289_ctrl_4	Intensity UWB1289_IFNg_1	Intensity UWB1289_IFNg_2	Intensity UWB1289_IFNg_3	Intensity UWB1289_IFNg_4	Length	Mass	Score	Sequence	Proteins	Leading razor protein	Gene names	Protein names
NaN	20.65979	NaN	NaN	22.06352	22.66486	22.8227	22.69353	10	813.4457	139.28	AAAAAAAAAR	Q504T8;P47928;Q9Y651;P43694;P43694-2	Q504T8	MIDN;ID4;SOX21;GATA4	Midnolin;DNA-binding protein inhibitor ID-4;Transcription factor SOX-21;Transcription factor GATA-4
NaN	21.08648	21.83105	21.72388	NaN	NaN	22.76355	NaN	9	714.40244	110.63	AAAAAAAAK	P50914;Q99453;A6NHT5;Q05925;P50458;P15502-11;P15502-8;P15502-7;P15502-6;P15502-12;P15502-13;P15502-5;P15502-2;P15502-1;P15502-4;P15502-10;P15502;P15502-9;Q9NRF2	P50914	RPL14;PHOX2B;HMX3;EN1;LHX2;ELN;SH2B1	60S ribosomal protein L14;Paired mesoderm homeobox protein 2B;Homeobox protein HMX3;Homeobox protein engrailed-1;LIM/homeobox protein Lhx2;Elastin;SH2B adapter protein 1
24.17539	24.52964	24.13344	24.48272	26.06172	26.48065	26.01689	26.58606	9	742.40859	148.21	AAAAAAAAR	P58107;Q504T8;P47928;Q9Y651;P43694;P43694-2	P58107	EPPK1;MIDN;ID4;SOX21;GATA4	Epiplakin;Midnolin;DNA-binding protein inhibitor ID-4;Transcription factor SOX-21;Transcription factor GATA-4
NaN	NaN	21.73756	NaN	NaN	NaN	23.41803	NaN	9	871.4988	122.74	AAAAAVSRR	Q96JP5-2;Q96JP5	Q96JP5-2	ZFP91	E3 ubiquitin-protein ligase ZFP91
25.69898	25.41912	25.26137	25.48656	28.09129	28.238	28.01073	27.99809	9	857.5083	138.78	AAAAGRKTL	Q9BSJ5-2;Q9BSJ5-3;Q9BSJ5	Q9BSJ5-2	C17orf80	Uncharacterized protein C17orf80
24.9502	24.9004	24.67217	24.76674	NaN	25.01026	24.64988	25.12226	9	802.42972	135.77	AAAAGSLSR	Q13207	Q13207	TBX2	T-box transcription factor TBX2
27.94927	28.06126	28.24386	28.15793	30.58495	30.72672	30.65728	30.59237	9	796.45554	99.919	AAAALPGAR	Q9H4Q3	Q9H4Q3	PRDM13	PR domain zinc finger protein 13
23.57589	23.74991	24.07112	22.84978	25.83118	26.21327	25.2585	25.92089	9	865.48823	146.94	AAAARPGPR	Q495Z4	Q495Z4	ASB16-AS1	Putative uncharacterized protein ASB16-AS1
25.25753	24.94833	24.94913	24.7961	27.02802	26.91798	26.64678	26.98196	9	828.44537	147.52	AAAAVEAAR	Q15274	Q15274	QPRT	Nicotinate-nucleotide pyrophosphorylase [carboxylating]
22.4208	22.0559	22.48217	22.60481	24.21586	24.47717	24.54722	24.87282	9	774.42357	141.39	AAAAVSSAK	P49914	P49914	MTHFS	5-formyltetrahydrofolate cyclo-ligase
23.20778	23.42611	23.18395	23.41661	24.83798	24.46874	24.62556	24.90164	9	830.42463	130.22	AAAEGTVGR	Q8NEA6;Q8NEA6-2	Q8NEA6	GLIS3	Zinc finger protein GLIS3
22.10786	22.70898	23.10258	22.2072	23.52013	24.05466	23.83345	23.62243	9	945.48796	145.34	AAAETQSLR	Q13523	Q13523	PRPF4B	Serine/threonine-protein kinase PRP4 homolog
23.11596	23.09045	22.82007	23.08913	24.64998	24.45776	24.61099	24.50506	9	756.42424	133.47	AAAGAAVAR	Q6ZRP7	Q6ZRP7	QSOX2	Sulfhydryl oxidase 2
23.8044	23.92615	23.83007	23.90628	25.08266	24.98646	25.10725	24.97224	9	790.40859	128.38	AAAGAFAGR	Q8N697	Q8N697	SLC15A4	Solute carrier family 15 member 4
21.74583	21.79158	22.28323	22.40195	22.85907	22.80839	23.07305	23.12928	10	845.43553	152.89	AAAGAGATTR	Q9HCE9-2;Q9HCE9	Q9HCE9-2	ANO8	Anoctamin-8
NaN	NaN	NaN	NaN	22.31432	21.40873	22.83293	22.79172	9	773.33779	143.37	AAAGAGPEM	P28482-2;P28482	P28482-2	MAPK1	Mitogen-activated protein kinase 1
23.3672	23.46276	23.03369	23.49485	NaN	NaN	NaN	24.95576	11	930.46716	85.212	AAAGGAFPRGG	Q99523	Q99523	SORT1	Sortilin
22.99461	22.95534	22.94453	23.00914	24.90715	24.91511	25.02039	25.00067	9	890.4974	143.02	AAAGLAVYR	Q92922	Q92922	SMARCC1	SWI/SNF complex subunit SMARCC1
20.73306	20.9667	20.93589	20.70691	22.64478	22.95757	23.22285	22.95218	10	1046.5985	98.033	AAAGLAVYRR	Q92922	Q92922	SMARCC1	SWI/SNF complex subunit SMARCC1
NaN	NaN	NaN	20.25983	23.78925	24.75685	26.07308	25.33289	9	759.35852	135.5	AAAGPSCAL	P41134-2;P41134	P41134-2	ID1	DNA-binding protein inhibitor ID-1
NaN	NaN	NaN	NaN	22.11867	22.22758	22.49172	22.35695	9	701.3708	114.94	AAAGVGGSL	Q9BRK4	Q9BRK4	LZTS2	Leucine zipper putative tumor suppressor 2
25.99675	26.10478	25.95489	26.67842	25.53653	25.7313	25.79283	26.18918	9	940.64334	133.6	AAAKVILKK	Q5EE01;Q5EE01-2	Q5EE01	CENPW	Centromere protein W
NaN	21.47946	NaN	NaN	22.36298	22.86612	22.68962	22.82421	9	972.49886	113.71	AAANEQLTR	Q9NX63	Q9NX63	CHCHD3	MICOS complex subunit MIC19
23.55086	23.63633	23.40782	23.61482	24.71806	25.00791	25.02145	25.10988	9	917.47191	128.86	AAANPVYGR	P25205;P25205-2	P25205	MCM3	DNA replication licensing factor MCM3
23.39793	23.62712	23.74006	23.86731	26.32968	26.98338	27.04124	27.25854	9	683.36024	124.34	AAAPAAAAA	Q15283-2;Q15283	Q15283-2	RASA2	Ras GTPase-activating protein 2
19.99438	19.96353	20.32499	20.9968	23.8624	23.84862	24.15607	23.91707	9	805.39702	120.86	AAAPAGTTF	Q9H0Z9	Q9H0Z9	RBM38	RNA-binding protein 38
20.25673	NaN	20.10393	20.47892	21.73277	22.02266	21.70447	21.9692	11	988.49377	69.338	AAAPAGTTSSR	Q96JP5-2;Q96JP5	Q96JP5-2	ZFP91	E3 ubiquitin-protein ligase ZFP91
23.61144	23.64284	23.93003	24.26871	27.02232	26.98685	27.58935	27.57557	9	727.38645	153.88	AAAPASGAL	P06576	P06576	ATP5B	ATP synthase subunit beta, mitochondrial
NaN	NaN	19.22027	19.14408	24.96772	24.79759	25.44152	25.47627	9	803.34835	177.84	AAAPASGEM	Q86XL3;Q86XL3-2	Q86XL3	ANKLE2	Ankyrin repeat and LEM domain-containing protein 2
NaN	21.32986	21.66149	21.837	23.09496	21.79019	22.60359	NaN	9	799.41882	102.41	AAAPATGNK	Q02218-2;Q02218	Q02218-2	OGDH	2-oxoglutarate dehydrogenase, mitochondrial
21.10585	21.32806	NaN	21.17066	23.42701	23.29123	23.4367	23.50797	9	912.4566	134.44	AAAPGAHYR	Q8WU58	Q8WU58	FAM222B	Protein FAM222B
20.6082	20.9105	20.66058	21.15016	23.99378	24.21801	24.04218	24.13602	9	810.42357	169.97	AAAPNPASL	P55198	P55198	MLLT6	Protein AF-17
24.85215	25.16634	25.05552	25.11339	NaN	NaN	NaN	25.77407	9	896.48684	114.02	AAAPPAPFR	Q9NP84-2;Q9NP84	Q9NP84-2	TNFRSF12A	Tumor necrosis factor receptor superfamily member 12A
25.85716	25.88939	26.11553	26.26198	27.58011	27.47475	27.76907	27.67047	10	1009.5709	107.32	AAAPPAPFRL	Q9NP84-2;Q9NP84	Q9NP84-2	TNFRSF12A	Tumor necrosis factor receptor superfamily member 12A
21.76191	22.38393	22.49928	22.97811	22.07561	21.45679	22.90342	22.01995	9	774.39842	153.04	AAASAGATR	Q5UCC4-2;Q5UCC4	Q5UCC4-2	EMC10	ER membrane protein complex subunit 10
23.47519	23.09989	NaN	23.25241	24.61015	24.62372	24.94208	24.92823	9	818.42463	133.58	AAASVASSR	Q9UPY3-3;Q9UPY3-2;Q9UPY3	Q9UPY3-3	DICER1	Endoribonuclease Dicer
25.04143	24.88976	25.03477	25.04105	28.25737	27.85632	28.25795	28.24694	9	929.46068	73.039	AAAYPHTSL	Q9P2R6-2;Q9P2R6	Q9P2R6-2	RERE	Arginine-glutamic acid dipeptide repeats protein
NaN	NaN	19.09587	NaN	23.79094	22.91	23.4929	24.14833	9	986.50327	133.55	AAEEGLREL	O43293	O43293	DAPK3	Death-associated protein kinase 3
25.63666	25.56282	25.71303	26.04377	28.30622	28.22366	NaN	NaN	11	986.50327	101.54	AAEIEGAGAAK	O60841	O60841	EIF5B	Eukaryotic translation initiation factor 5B
22.48402	22.56927	22.43916	22.80177	25.59923	25.67052	25.90516	25.79052	9	793.39702	126.24	AAFAGGTSL	Q9BYD6	Q9BYD6	MRPL1	39S ribosomal protein L1, mitochondrial
NaN	NaN	NaN	NaN	23.34259	23.77575	23.17187	23.45325	11	1201.584	105.4	AAFDGRHSQTL	P78395	P78395	PRAME	Melanoma antigen preferentially expressed in tumors
25.16216	25.52013	24.98807	26.01293	25.993	26.03498	25.95152	25.98574	11	1268.6765	185.96	AAFKELQSTFK	Q96C19	Q96C19	EFHD2	EF-hand domain-containing protein D2
NaN	NaN	NaN	20.68637	23.78576	23.11653	24.43384	24.29838	9	819.34327	143.02	AAGEPGTSM	Q5VTR2	Q5VTR2	RNF20	E3 ubiquitin-protein ligase BRE1A
NaN	NaN	NaN	19.80776	23.65655	22.72628	23.8625	23.82309	9	797.37417	111.28	AAGPAPSPM	Q12834	Q12834	CDC20	Cell division cycle protein 20 homolog
23.21985	23.03518	23.52922	23.51809	24.44323	24.51701	24.59172	24.46986	9	867.45626	142.64	AAGPGDPKR	Q9BQ61	Q9BQ61	C19orf43	Uncharacterized protein C19orf43
25.78014	26.016	26.0792	26.02397	25.917	26.18975	26.56291	26.34428	9	808.45554	101.69	AAGPVAAPR	Q6ZP29-2;Q6ZP29-3;Q6ZP29	Q6ZP29-2	PQLC2	Lysosomal amino acid transporter 1 homolog
22.27432	22.5374	22.73428	22.13063	24.2009	24.56825	23.86985	23.84709	9	945.55083	142.64	AAHRPGPLK	Q2NL82	Q2NL82	TSR1	Pre-rRNA-processing protein TSR1 homolog
NaN	NaN	NaN	18.26673	23.46961	21.94739	23.60908	23.71754	9	932.49358	110.61	AAMAGRLMI	Q9NRN7-2;Q9NRN7	Q9NRN7-2	AASDHPPT	L-aminoadipate-semialdehyde dehydrogenase-phosphopantetheinyl transferase
23.07549	23.24906	22.87023	23.38667	27.33909	26.71843	27.45317	27.48431	9	915.52117	111.28	AAMKALQAL	Q9NUL3-8;Q9NUL3-3;Q9NUL3-2;Q9NUL3;Q9NUL3-7	Q9NUL3-8	STAU2	Double-stranded RNA-binding protein Staufen homolog 2
NaN	22.74176	22.33623	22.98265	25.38663	25.63248	25.74748	25.88311	11	1176.5735	146.11	AANSERSQTTL	Q8N4T4-3;Q8N4T4-2;Q8N4T4-4;Q8N4T4	Q8N4T4-3	ARHGEF39	Rho guanine nucleotide exchange factor 39
20.50601	20.55309	NaN	20.09339	23.32485	23.51701	22.92269	23.41274	9	802.42972	115.69	AARAAGSTV	P60468	P60468	SEC61B	Protein transport protein Sec61 subunit beta
NaN	NaN	NaN	NaN	24.45406	24.10478	22.90198	23.63279	9	856.51305	125.25	AARAVTGVL	Q9UG63;Q9UG63-2	Q9UG63	ABCF2	ATP-binding cassette sub-family F member 2
25.34194	25.51851	NaN	25.6502	28.24123	27.86077	28.03894	28.45474	9	1041.6043	128.6	AAREKQRAL	Q15149;Q15149-7;Q15149-8;Q15149-9;Q15149-5;Q15149-4;Q15149-6;Q15149-3;Q15149-2	Q15149	PLEC	Plectin
30.45288	30.68027	30.66272	30.91656	32.5455	32.52797	32.61899	32.58589	9	886.48723	133.68	AARPATSTL	Q04637-6;Q04637-7;Q04637-5;Q04637-4;Q04637-3;Q04637;Q04637-8;Q04637-9	Q04637-6	EIF4G1	Eukaryotic translation initiation factor 4 gamma 1
21.95975	22.05523	21.87324	21.93783	25.54118	25.17828	25.54445	25.41803	11	1040.5615	137.13	AARVPGPSSSL	P42830	P42830	CXCL5	C-X-C motif chemokine 5;ENA-78(8-78);ENA-78(9-78)
23.38007	23.87905	23.95127	24.05225	26.42268	25.80863	27.08982	27.04302	9	862.3967	103.75	AASEAGRAM	Q14320	Q14320	FAM50A	Protein FAM50A
20.39425	20.00072	20.31451	20.4339	24.66736	23.89087	24.05399	24.03162	10	1094.6196	160.69	AASEKRLHAL	A0AVI4-2;A0AVI4	A0AVI4-2	TMEM129	E3 ubiquitin-protein ligase TM129
24.48142	24.43231	24.60964	24.84331	26.43452	26.21087	26.34482	26.63989	9	1020.4989	153.73	AASENIFNR	Q8TF05-2;Q8TF05	Q8TF05-2	PPP4R1	Serine/threonine-protein phosphatase 4 regulatory subunit 1
24.67131	24.87267	24.27263	24.48068	23.49448	NaN	26.04214	25.25368	9	1003.5298	131.44	AASETLKER	Q9NTJ3-2;Q9NTJ3	Q9NTJ3-2	SMC4	Structural maintenance of chromosomes protein 4
26.00586	25.86264	25.92861	26.12209	27.28621	26.92852	27.58334	27.26633	9	944.50394	125.01	AASKERNGL	P16401	P16401	HIST1H1B	Histone H1.5
28.54709	28.76882	28.88084	28.72475	31.59063	31.12786	31.36849	31.60249	11	1103.5935	156.83	AASKERSGVSL	P16403;P10412;P16402	P16402	HIST1H1C;HIST1H1E;HIST1H1D	Histone H1.2;Histone H1.4;Histone H1.3
22.83495	NaN	23.2863	23.19396	25.48444	25.91709	25.99776	26.18457	9	873.46683	107.29	AASNVRGSL	Q16690	Q16690	DUSP5	Dual specificity protein phosphatase 5
24.69493	23.84355	24.37318	24.58394	25.80595	25.17005	25.72583	25.37292	9	816.40898	118.06	AASPAASSR	P27694	P27694	RPA1	Replication protein A 70 kDa DNA-binding subunit;Replication protein A 70 kDa DNA-binding subunit, N-terminally processed
24.06677	24.84072	24.9198	24.90123	26.87818	26.9165	27.13379	27.17959	9	816.39775	158.56	AASPSGSQL	Q969X6-3;Q969X6;Q969X6-2	Q969X6-3	CIRH1A	Cirhin
23.94056	23.89115	23.83152	24.07904	24.34787	24.32141	24.06192	24.16262	10	1036.5665	134.77	AASSHVPIQK	Q13620-1;Q13620	Q13620-1	CUL4B	Cullin-4B
21.33418	21.28348	21.80876	22.08177	25.28404	25.50479	25.82956	25.70999	9	771.41267	124.89	AATGATPIA	P08865	P08865	RPSA	40S ribosomal protein SA
28.20811	28.34249	28.3801	28.6089	29.53479	29.59724	29.69465	29.67069	9	798.47119	174.64	AAVAAVAAR	Q14697-3;Q14697;Q14697-2	Q14697-3	GANAB	Neutral alpha-glucosidase AB
27.43539	27.30765	27.69332	27.77285	28.74778	28.63993	28.87059	29.02567	10	954.5723	186.67	AAVAAVAARR	Q14697-3;Q14697;Q14697-2	Q14697-3	GANAB	Neutral alpha-glucosidase AB
23.41171	23.61672	23.23926	NaN	24.91356	25.34956	24.9432	NaN	11	1110.6734	93.649	AAVAAVAARRR	Q14697-3;Q14697;Q14697-2	Q14697-3	GANAB	Neutral alpha-glucosidase AB
22.29785	22.46349	22.7281	23.08143	26.43395	26.89099	26.63326	26.68659	9	835.35681	122.54	AAVDAGMAM	P26599;P26599-2;P26599-3	P26599	PTBP1	Polypyrimidine tract-binding protein 1
23.63179	24.07463	23.59366	24.0071	NaN	22.68868	NaN	NaN	9	916.46141	127.46	AAVDIGSER	O15231-5;O15231-4;O15231-7;O15231;O15231-3;O15231-8;O15231-6	O15231-5	ZNF185	Zinc finger protein 185
NaN	NaN	NaN	18.62325	22.27142	22.41664	22.41457	22.43314	9	871.42871	113.1	AAVDPGTEL	O95255	O95255	ABCC6	Multidrug resistance-associated protein 6
22.84265	22.66642	22.94433	22.69674	24.15453	24.14562	24.26814	23.78077	9	955.55631	97.635	AAVDVVRAR	Q0VG06-2;Q0VG06-3;Q0VG06	Q0VG06-2	FAAP100	Fanconi anemia-associated protein of 100 kDa
24.88837	24.89708	25.06089	24.86325	26.72806	26.66221	26.90162	26.82663	11	1181.6768	98.582	AAVEPDVVVKR	Q9BQE4	Q9BQE4	VIMP	Selenoprotein S
23.1833	23.24542	23.04011	23.42445	26.73337	26.66384	26.93652	26.51531	9	925.55967	105.04	AAVPKSLQL	O75843	O75843	AP1G2	AP-1 complex subunit gamma-like 2
25.75325	26.02263	25.76111	25.93175	29.4734	29.37586	29.52253	29.21248	9	914.53379	114.72	AAVPRAAFL	P30040-2;P30040	P30040-2	ERP29	Endoplasmic reticulum resident protein 29
24.00342	24.2894	24.40054	24.34462	26.01071	25.83041	26.13106	26.12404	9	824.48684	116.11	AAVPVAAAR	Q9BWK5-4;Q9BWK5	Q9BWK5-4	MRI	Modulator of retrovirus infection homolog
27.02337	27.26472	26.98587	27.03328	28.80048	NaN	NaN	29.01558	9	924.57565	119.17	AAVPVIISR	Q14919;Q14919-2	Q14919	DRAP1	Dr1-associated corepressor
23.1461	23.01103	22.76042	23.1914	26.10001	25.69376	26.29889	26.34162	9	884.54435	147.34	AAVRIGSVL	Q9Y5B0-4;Q9Y5B0	Q9Y5B0-4	CTDP1	RNA polymerase II subunit A C-terminal domain phosphatase
21.74591	21.99252	21.91174	21.89541	23.02393	NaN	23.14945	23.37239	9	968.56548	105.14	AAVTPIIER	Q9NUQ7	Q9NUQ7	UFSP2	Ufm1-specific protease 2
25.59027	25.67831	25.49598	25.81426	25.69482	25.91061	26.06347	26.19712	9	921.4556	101.6	AAYGGLNEK	P50616	P50616	TOB1	Protein Tob1
NaN	NaN	NaN	NaN	22.4824	22.88859	22.72261	22.66884	9	976.57057	145.34	AAYLRALSL	O15294-2;O15294-3;O15294	O15294-2	OGT	UDP-N-acetylglucosamine--peptide N-acetylglucosaminyltransferase 110 kDa subunit
NaN	NaN	20.33898	20.68355	23.51557	23.64218	24.47079	24.10773	9	1029.5026	114.78	ACDPNNKRL	Q12768	Q12768	KIAA0196	WASH complex subunit strumpellin
NaN	21.25223	21.09307	21.42429	NaN	22.70605	NaN	22.49458	8	814.49125	134.48	AEKVLAGK	P63092-3;P63092-2;P63092;P63092-4;Q5JWF2-2;Q5JWF2;P38405-3;P38405;P38405-2	P63092-3	GNAS;GNAL	Guanine nucleotide-binding protein G(s) subunit alpha isoforms short;Guanine nucleotide-binding protein G(s) subunit alpha isoforms XLas;Guanine nucleotide-binding protein G(olf) subunit alpha
NaN	NaN	NaN	NaN	NaN	NaN	25.0112	24.99261	10	1100.619	101.28	AELTARISQL	P26038	P26038	MSN	Moesin
20.17304	20.80491	20.83823	20.81917	23.15771	23.11203	22.86746	23.29151	11	1197.6214	105.1	AEQLSPGGQRR	Q99626	Q99626	CDX2	Homeobox protein CDX-2
NaN	NaN	NaN	23.00949	24.38667	24.02013	24.17066	24.71623	9	1057.588	110.31	AEQSLRNLK	Q8WZ33	Q8WZ33	MAFIP	MaFF-interacting protein
NaN	21.9921	21.54005	21.93794	24.75476	24.82503	24.57178	24.48971	11	1187.6146	128.12	AESVSEVVVNR	O00411	O00411	POLRMT	DNA-directed RNA polymerase, mitochondrial
24.63556	24.90619	24.80799	25.34055	23.9167	24.58497	24.95447	25.27046	17	1608.8835	63.691	AEVKKPAAAAAPGTAEK	P50454	P50454	SERPINH1	Serpin H1
24.02825	24.0089	23.73635	24.11918	21.98531	22.76207	20.95113	21.21987	10	1197.6394	122.33	AFKELQSTFK	Q96C19	Q96C19	EFHD2	EF-hand domain-containing protein D2
20.98329	21.19844	21.78069	22.27373	23.95934	23.9999	24.32292	24.29565	9	754.39735	114.59	AGAPAGQAL	P17861;P17861-2	P17861	XBP1	X-box-binding protein 1;X-box-binding protein 1, cytoplasmic form;X-box-binding protein 1, luminal form
21.60259	22.73149	22.42504	22.68211	23.89013	24.10621	24.49234	24.4231	9	756.37662	118.01	AGGAPSQGL	B2RXF0	B2RXF0	TMEM229A	Transmembrane protein 229A
21.97327	22.20667	22.55091	21.87998	22.91435	22.41023	NaN	23.11475	10	1042.556	117.3	AGNFHITVGK	Q96RQ1	Q96RQ1	ERGIC2	Endoplasmic reticulum-Golgi intermediate compartment protein 2
NaN	NaN	NaN	NaN	27.89273	NaN	28.12888	28.08801	12	1013.489	101.43	AGPSSRPSGGAA	A5PLN7-4;A5PLN7-3;A5PLN7	A5PLN7-4	FAM149A	Protein FAM149A
NaN	NaN	NaN	NaN	NaN	NaN	NaN	27.32637	14	1155.5632	107.21	AGPSSRPSGGAAAA	A5PLN7-4;A5PLN7-3;A5PLN7	A5PLN7-4	FAM149A	Protein FAM149A
23.91242	23.8992	23.71156	24.12566	25.62817	25.59707	25.80193	25.98451	9	906.48108	116.25	AGVFVDATK	Q15149;Q15149-7;Q15149-8;Q15149-9;Q15149-5;Q15149-4;Q15149-6;Q15149-3;Q15149-2	Q15149	PLEC	Plectin
26.07881	26.19378	26.30241	26.07447	26.52402	27.00078	26.98837	27.24699	9	969.6335	147.34	AIAKQALKK	Q9NQR1-2;Q9NQR1	Q9NQR1-2	SETD8	N-lysine methyltransferase SETD8
23.53041	24.3804	25.3659	NaN	25.48554	24.45632	24.88176	24.63439	9	899.50763	110.12	AIAPKGSEK	O15014	O15014	ZNF609	Zinc finger protein 609
26.59178	26.77266	26.76446	26.9752	27.49663	27.72501	27.85698	27.81421	11	1248.6826	99.53	AIAQAESLRYK	P23396;P23396-2	P23396	RPS3	40S ribosomal protein S3
20.98503	20.83353	20.64579	20.96782	23.42342	23.64592	23.87436	24.24242	9	956.5291	116.37	AIASIPTER	P17301	P17301	ITGA2	Integrin alpha-2
23.98936	24.45463	24.2446	23.86731	26.61681	25.65895	26.27514	26.22521	9	1019.5838	127.46	AIFKPVMSK	Q13547	Q13547	HDAC1	Histone deacetylase 1
25.16507	25.17459	24.94347	25.14907	26.08519	25.86976	26.25798	26.02931	9	1060.6281	129.68	AIFKVLNEK	Q9Y2X3	Q9Y2X3	NOP58	Nucleolar protein 58
22.14557	22.39778	22.13348	22.63314	23.22848	23.74929	23.69211	23.73531	9	1096.6029	111.04	AIFTKAYQR	P52701-3;P52701;P52701-2;P52701-4	P52701-3	MSH6	DNA mismatch repair protein Msh6
24.53255	24.72598	24.56628	24.63749	26.23623	25.81724	26.24227	26.23215	9	1039.5815	135.77	AIHPTFNLK	Q8IUD6	Q8IUD6	RNF135	E3 ubiquitin-protein ligase RNF135
27.23717	27.31639	27.54812	27.38846	26.9662	27.1977	27.0056	27.23708	10	1178.6996	177.91	AIHSKVVRNR	Q5JNZ5;P62854	Q5JNZ5	RPS26P11;RPS26	Putative 40S ribosomal protein S26-like 1;40S ribosomal protein S26
24.85339	24.7433	24.92972	25.25335	25.10701	24.9362	25.10378	25.11815	9	1037.5869	136.99	AIHSQLLEK	O60925	O60925	PFDN1	Prefoldin subunit 1
24.02682	24.239	23.68571	24.46675	26.92954	26.69418	27.09315	27.18035	10	1113.6182	82.831	AIIDHIFASK	Q8TAS1-2;Q8TAS1-3;Q8TAS1	Q8TAS1-2	UHMK1	Serine/threonine-protein kinase Kist
24.55795	24.30598	24.37352	24.63727	25.39862	25.51331	25.69959	25.65635	11	1266.8136	97.456	AIIPSKKLRNK	P08708	P08708	RPS17	40S ribosomal protein S17
28.23877	27.87929	27.73202	27.93618	29.60449	29.72988	29.25696	29.21817	9	1025.6597	175.51	AIKKPLTQK	Q92925-3;Q92925-2;Q92925	Q92925-3	SMARCD2	SWI/SNF-related matrix-associated actin-dependent regulator of chromatin subfamily D member 2
26.63782	26.95338	26.849	27.12406	27.23233	23.52874	23.73738	23.94949	9	1103.6451	159.2	AILDKNFRK	Q9Y5Q9	Q9Y5Q9	GTF3C3	General transcription factor 3C polypeptide 3
28.50378	28.51021	28.69869	28.67479	29.37146	29.53999	29.5008	29.5769	9	1002.571	214.29	AILDKTTNK	Q15434;P29558-2;P29558	P29558-2	RBMS2;RBMS1	RNA-binding motif, single-stranded-interacting protein 2;RNA-binding motif, single-stranded-interacting protein 1
NaN	NaN	24.34177	NaN	NaN	NaN	NaN	NaN	9	1056.6655	130.77	AILEKSRLK	O94906-2;O94906	O94906-2	PRPF6	Pre-mRNA-processing factor 6
26.95494	27.08902	26.86148	27.09587	29.35863	28.87853	29.46661	29.31706	10	1062.6186	120.31	AILGYRSVGK	Q15382	Q15382	RHEB	GTP-binding protein Rheb
23.36506	23.27867	22.94856	22.31396	24.22354	24.17767	24.02124	23.80745	9	965.59097	113.5	AILVPQTPK	P46087-3	P46087-3
25.85203	25.73583	25.81326	25.94715	26.14981	NaN	26.00879	25.76951	9	986.57605	125.57	AINDKSIVK	Q9BT25-3;Q9BT25;Q9BT25-2	Q9BT25-3	HAUS8	HAUS augmin-like complex subunit 8
24.97014	NaN	25.24743	24.90136	NaN	25.09334	NaN	25.34952	9	1014.557	149.57	AINSRQAQK	P78317;P78317-2	P78317	RNF4	E3 ubiquitin-protein ligase RNF4
NaN	22.78592	22.42542	23.15948	NaN	NaN	NaN	NaN	9	928.49779	106.04	AIQPNTTGK	P26038;P35241-3;P35241;P35241-5;P15311	P35241-3	MSN;RDX;EZR	Moesin;Radixin;Ezrin
24.54339	24.56314	24.64543	24.59736	25.89918	25.98207	25.95067	NaN	9	915.50255	102.71	AISDVIGNK	Q9UKL0	Q9UKL0	RCOR1	REST corepressor 1
24.42252	24.649	24.31927	24.7497	23.34109	23.52013	23.46961	23.67444	9	994.53351	114.28	AISEYIATK	P43246;P43246-2	P43246	MSH2	DNA mismatch repair protein Msh2
22.51627	22.52251	23.05122	22.7859	25.03259	24.45325	24.81714	24.69296	10	1082.6084	133.33	AISPKPQSQK	A8MW92-4;A8MW92	A8MW92-4	PHF20L1	PHD finger protein 20-like protein 1
21.93146	22.19481	22.05311	22.2921	23.85956	23.78287	23.9885	23.72796	10	1141.6091	109.11	AIVDVIDQNR	P50914	P50914	RPL14	60S ribosomal protein L14
23.81206	23.98989	22.44185	23.83016	NaN	25.82685	NaN	25.42838	9	974.55492	103.02	AIYAKPANK	O15145	O15145	ARPC3	Actin-related protein 2/3 complex subunit 3
26.19199	26.43242	26.35183	26.60823	26.53078	26.68378	26.6618	26.6392	10	1158.5669	186.67	AIYDHINEGK	Q9UDW1	Q9UDW1	UQCR10	Cytochrome b-c1 complex subunit 9
28.78119	29.0495	28.95252	28.57813	30.14613	30.17985	30.58683	30.17581	9	1095.5964	145.72	AIYEPKTFK	Q9BYC9	Q9BYC9	MRPL20	39S ribosomal protein L20, mitochondrial
20.84322	21.24173	20.95674	21.74041	24.42528	23.49911	23.75318	23.45136	12	1419.7834	113.1	AIYETVRDRVAK	Q9UBX3;Q9UBX3-2	Q9UBX3	SLC25A10	Mitochondrial dicarboxylate carrier
23.35958	23.35367	23.39663	23.71314	24.04968	24.23571	24.52779	24.61543	13	1467.747	151.26	AIYGFGDQSNLRK	Q8NBX0	Q8NBX0	SCCPDH	Saccharopine dehydrogenase-like oxidoreductase
22.31965	22.79154	22.60551	23.17859	25.20512	24.83523	25.49607	25.12364	11	1229.6114	99.136	AIYGGTYMLNK	P50395;P31150;P50395-2	P50395	GDI2;GDI1	Rab GDP dissociation inhibitor beta;Rab GDP dissociation inhibitor alpha
24.43524	24.33176	24.31008	24.10085	25.34834	25.30462	25.51229	25.24231	9	1006.6036	117.4	ALAAHQLKR	Q7L4E1-2;Q7L4E1-3;Q7L4E1	Q7L4E1-2	FAM73B	Protein FAM73B
24.20374	24.47914	24.46563	24.74463	24.54875	NaN	25.08452	24.90688	9	883.56034	158.12	ALAAKALAR	Q9HAY2	Q9HAY2	MAGEF1	Melanoma-associated antigen F1
18.05574	18.77462	17.86508	18.18044	21.78999	20.5062	21.79804	22.28895	9	1029.6447	121.62	ALAALIFRR	Q9Y385	Q9Y385	UBE2J1	Ubiquitin-conjugating enzyme E2 J1
22.81818	22.97783	22.4902	22.78017	23.27185	22.4533	23.11429	23.24996	9	969.60835	117.04	ALAASILRR	Q8TEQ8-2;Q8TEQ8	Q8TEQ8-2	PIGO	GPI ethanolamine phosphate transferase 3
NaN	NaN	NaN	21.72908	24.34021	24.39931	24.68565	24.30876	11	1202.6693	96.171	ALADVMSQLKK	Q96GQ7	Q96GQ7	DDX27	Probable ATP-dependent RNA helicase DDX27
25.65824	25.5481	25.59534	26.03416	27.02232	27.03936	26.95138	26.94324	9	984.59678	116.9	ALAEVNLKK	Q96B26	Q96B26	EXOSC8	Exosome complex component RRP43
24.57675	24.48947	24.55801	24.54828	25.33719	25.69988	24.92949	26.07721	9	972.59678	133.86	ALAEVSKKK	O60333-3	O60333-3
26.37787	26.57946	26.78357	27.18594	28.21669	28.40937	28.61975	28.55874	9	1096.5917	139.28	ALAEYVIYR	Q9H2K2	Q9H2K2	TNKS2	Tankyrase-2
24.55988	24.68533	24.39146	24.46201	21.94077	22.00518	22.28402	21.8164	9	977.57705	157.86	ALAGHQLIR	P78527-2;P78527	P78527-2	PRKDC	DNA-dependent protein kinase catalytic subunit
28.2674	28.49228	28.02607	28.27413	29.76143	29.27431	29.70942	29.93495	9	968.63825	195.85	ALAIKVLNK	P25789;P25789-2	P25789	PSMA4	Proteasome subunit alpha type-4
27.2535	27.62819	27.63208	27.73486	28.60233	28.35674	28.67317	28.69465	9	1037.6458	146.21	ALANKPLRR	Q8NHM5-2;Q8NHM5-3;Q8NHM5;Q8NHM5-4	Q8NHM5-2	KDM2B	Lysine-specific demethylase 2B
27.76009	27.54635	27.62944	27.61905	29.48189	28.8592	28.75675	29.04129	9	1032.6444	129.42	ALASRFLKK	Q99613-2;Q99613;B5ME19	Q99613-2	EIF3C;EIF3CL	Eukaryotic translation initiation factor 3 subunit C;Eukaryotic translation initiation factor 3 subunit C-like protein
23.64889	23.8468	24.08554	23.75939	25.46105	23.7167	25.27835	23.72359	10	1042.6135	104.01	ALDAVTRGLK	P43304	P43304	GPD2	Glycerol-3-phosphate dehydrogenase, mitochondrial
25.8275	26.03175	25.61352	26.1108	27.09063	27.03695	27.33969	27.35018	9	1026.655	93.267	ALDIAKRLK	Q9ULH1;Q9ULH1-2	Q9ULH1	ASAP1	Arf-GAP with SH3 domain, ANK repeat and PH domain-containing protein 1
24.82328	25.01005	24.9862	24.96706	25.88029	26.08176	25.98859	26.03231	9	994.51959	144.12	ALDSHPLSR	Q8IZY2-2;Q8IZY2	Q8IZY2-2	ABCA7	ATP-binding cassette sub-family A member 7
25.83935	25.96537	26.06963	25.97874	25.50161	25.63533	25.66348	25.80021	10	1056.52	117.89	ALDTASHTNK	Q99523;Q99523-2	Q99523	SORT1	Sortilin
27.77033	27.93095	27.5791	27.97514	28.72267	28.55611	28.75907	28.81836	10	1163.6663	182.98	ALDTKIGRYK	O60264	O60264	SMARCA5	SWI/SNF-related matrix-associated actin-dependent regulator of chromatin subfamily A member 5
27.72637	27.38467	28.7166	27.88681	29.14277	27.02939	28.05879	25.75254	9	1156.6313	121.58	ALEERQRQK	Q3KQU3-4;Q3KQU3;Q3KQU3-2	Q3KQU3-4	MAP7D1	MAP7 domain-containing protein 1
26.20894	26.13903	25.73828	26.18208	24.63522	25.29358	25.27014	25.51355	9	1067.5836	89.08	ALESHIRSR	Q86UP3;Q86UP3-4;Q86UP3-2;Q86UP3-5	Q86UP3	ZFHX4	Zinc finger homeobox protein 4
24.45174	24.38988	24.65758	24.76162	NaN	23.68987	24.00582	24.16684	9	932.48281	124.89	ALFGANANR	P36543-3;P36543-2;P36543	P36543-3	ATP6V1E1	V-type proton ATPase subunit E 1
NaN	NaN	NaN	18.1335	22.23272	21.62306	22.39668	21.97519	12	1349.7377	107.79	ALFLDKMGSLQK	Q3B7T1-3;Q3B7T1-5;Q3B7T1	Q3B7T1-3	EDRF1	Erythroid differentiation-related factor 1
21.89722	22.09832	22.08365	22.83911	25.21538	24.7455	25.97673	NaN	9	1037.6022	129.42	ALFSRIFGK	P84085	P84085	ARF5	ADP-ribosylation factor 5
22.41266	22.42668	22.30569	23.02528	22.62859	22.52662	22.71685	22.53127	9	926.55492	102.3	ALGQINIAK	Q9BZE4-2;Q9BZE4	Q9BZE4-2	GTPBP4	Nucleolar GTP-binding protein 1
26.98338	26.85757	26.95305	24.91616	28.4149	26.164	28.43201	28.58219	10	921.50321	134.48	ALHGPSGVGK	Q9NXH8	Q9NXH8	TOR4A	Torsin-4A
NaN	NaN	23.29432	NaN	24.85272	NaN	25.18442	NaN	9	1082.6097	94.85	ALHRHILSH	Q9BS34	Q9BS34	ZNF670	Zinc finger protein 670
21.21199	21.38337	21.22858	21.27855	23.25188	23.05838	23.48959	23.30215	9	1033.5193	171.53	ALHSYSTQK	Q9H2D6-5;Q9H2D6-7;Q9H2D6-3;Q9H2D6-2;Q9H2D6;Q9H2D6-6	Q9H2D6-5	TRIOBP	TRIO and F-actin-binding protein
25.33306	25.53234	25.58038	25.63198	25.34689	25.61299	25.74945	26.03595	9	927.58655	128	ALIARSLGK	P18124	P18124	RPL7	60S ribosomal protein L7
23.5686	23.35582	23.08265	23.50179	26.03391	25.6596	NaN	NaN	9	1131.6149	87.639	ALIDFQNRR	Q53GA4	Q53GA4	PHLDA2	Pleckstrin homology-like domain family A member 2
25.90442	26.09277	25.98094	26.13727	26.64856	26.55421	26.82966	26.86467	10	1165.5615	158.56	ALIDYENSNK	Q9Y5X3	Q9Y5X3	SNX5	Sorting nexin-5
22.02523	21.94027	21.41111	21.85825	24.33838	23.33933	22.75776	23.26671	10	1119.7128	119.75	ALIKHKPSVK	P40227-2;P40227	P40227-2	CCT6A	T-complex protein 1 subunit zeta
22.76683	22.91286	22.59628	NaN	NaN	NaN	NaN	NaN	10	953.59097	107.9	ALILTPAGAK	Q9UGJ0-2;Q9UGJ0-3;Q9UGJ0	Q9UGJ0-2	PRKAG2	5-AMP-activated protein kinase subunit gamma-2
24.94132	24.8491	25.1715	25.30626	25.86479	25.7619	26.04583	26.15551	10	1071.6288	114.89	ALIQQATTVK	P32969	P32969	RPL9	60S ribosomal protein L9
24.1039	24.19265	24.18359	24.02047	26.16923	26.05763	24.27035	26.09989	10	941.56581	159.46	ALKAAAAAQK	P82914	P82914	MRPS15	28S ribosomal protein S15, mitochondrial
NaN	23.03106	22.71007	23.24847	22.7437	23.20027	23.28376	22.87113	9	1049.5757	112.11	ALKDYALEK	P33993;P33993-2	P33993	MCM7	DNA replication licensing factor MCM7
23.18112	23.1608	22.87444	23.14208	22.57318	NaN	23.17046	23.64647	9	1050.571	128.12	ALKENSYVK	P28289-2;P28289	P28289-2	TMOD1	Tropomodulin-1
24.85381	24.71513	24.99235	25.32409	25.71665	25.78741	25.98583	25.94192	9	1038.6801	119.75	ALKEPIIKK	Q9HCC0-2;Q9HCC0	Q9HCC0-2	MCCC2	Methylcrotonoyl-CoA carboxylase beta chain, mitochondrial
24.04218	23.87483	24.09023	24.03633	26.85804	26.90323	25.25158	25.97832	9	1017.5971	127.12	ALKNPGKYK	P10768	P10768	ESD	S-formylglutathione hydrolase
28.66567	28.75318	28.81488	28.69574	30.42041	30.62226	30.76841	30.71219	10	1094.6448	166.3	ALKNPPINTK	O15511;O15511-2	O15511	ARPC5	Actin-related protein 2/3 complex subunit 5
NaN	24.25415	24.21719	24.43001	NaN	NaN	25.07431	NaN	9	987.57129	113.66	ALKQISSNK	P10768	P10768	ESD	S-formylglutathione hydrolase
25.23495	25.16239	24.83899	25.43094	25.594	25.45111	25.44929	25.69904	10	1086.6033	143.03	ALKSINNAEK	P62244	P62244	RPS15A	40S ribosomal protein S15a
28.16509	28.51435	28.7252	28.85329	29.65673	29.63589	29.68572	29.71268	9	899.5804	132.76	ALKTGIVAK	Q9BQ61	Q9BQ61	C19orf43	Uncharacterized protein C19orf43
22.0713	22.05484	22.11089	22.41124	NaN	NaN	NaN	NaN	10	1058.572	103.56	ALLDIQSSGR	Q99613-2;Q99613;B5ME19	Q99613-2	EIF3C;EIF3CL	Eukaryotic translation initiation factor 3 subunit C;Eukaryotic translation initiation factor 3 subunit C-like protein
21.18628	21.60055	21.24266	21.81351	22.7437	21.91287	22.91592	22.95619	12	1257.7041	101.39	ALLDIQSSGRAK	Q99613-2;Q99613;B5ME19	Q99613-2	EIF3C;EIF3CL	Eukaryotic translation initiation factor 3 subunit C;Eukaryotic translation initiation factor 3 subunit C-like protein
25.39231	25.34881	24.96693	25.6345	27.2327	27.61828	27.56391	27.30374	9	999.59645	128.61	ALLEVLSQK	P21333-2;P21333;O75369-6;O75369-3;O75369-2;O75369-9;O75369;O75369-8;O75369-5;O75369-4;Q14315-2;Q14315	P21333-2	FLNA;FLNB;FLNC	Filamin-A;Filamin-B;Filamin-C
25.38482	25.65521	25.50503	26.01546	26.70741	26.52067	26.66953	26.51349	11	1224.7303	93.267	ALLGPRDTRVK	Q9NYP7;Q9NYP7-2	Q9NYP7	ELOVL5	Elongation of very long chain fatty acids protein 5
26.99053	27.17398	26.98076	26.91775	28.16308	28.11013	28.0921	28.16572	10	1099.6502	102.72	ALLPAGFRQK	Q9NYL9	Q9NYL9	TMOD3	Tropomodulin-3
25.30841	25.26971	25.32971	25.48201	27.12957	27.2089	27.20406	27.34384	9	868.50182	110.81	ALLSPGSPK	Q9H9L7;Q9H9L7-2	Q9H9L7	AKIRIN1	Akirin-1
22.68968	22.93238	23.39976	23.2255	23.84173	23.27341	23.75593	23.57877	9	1035.6077	129.42	ALLTHPKEK	O00629	O00629	KPNA4	Importin subunit alpha-3
24.05887	23.81558	24.23184	24.27895	24.57248	23.51545	24.52958	24.14344	9	1066.6611	103.55	ALLTKHTRK	Q9HBL8	Q9HBL8	NMRAL1	NmrA-like family domain-containing protein 1
23.47333	23.31063	23.90729	24.03246	NaN	NaN	24.09869	NaN	9	1139.5982	158.76	ALMRHQTQR	Q9H089	Q9H089	LSG1	Large subunit GTPase 1 homolog
22.28031	NaN	22.46645	22.84969	22.10607	21.88655	22.58541	22.4446	9	1092.5815	104.2	ALNDKLYEK	Q08AM6	Q08AM6	VAC14	Protein VAC14 homolog
24.04893	24.3575	24.23878	24.50749	26.5535	26.14165	25.98318	25.93988	9	1093.6033	138.37	ALNHKVLHY	Q96JJ3-3;Q96JJ3	Q96JJ3-3	ELMO2	Engulfment and cell motility protein 2
25.96992	26.19018	25.84422	26.26928	27.10849	27.01244	27.39051	27.37385	9	1108.5587	144.83	ALNKQIMEY	Q8N0V3	Q8N0V3	RBFA	Putative ribosome-binding factor A, mitochondrial
23.37836	23.24986	22.97757	23.46364	22.70594	23.38811	23.2627	NaN	10	1121.6305	86.344	ALNRHAEALK	Q9UBC1-2;Q9UBC1-3;Q9UBC1	Q9UBC1-2	NFKBIL1	NF-kappa-B inhibitor-like protein 1
24.71219	24.53035	24.28814	24.34143	25.39372	25.3478	25.31707	25.41902	9	1032.5829	144.83	ALNVPLHNR	Q6ZMI0-4;Q6ZMI0-3;Q6ZMI0-5;Q6ZMI0-2;Q6ZMI0	Q6ZMI0-4	PPP1R21	Protein phosphatase 1 regulatory subunit 21
26.04343	26.10247	26.16062	26.22781	26.2323	26.25723	26.49314	26.46851	9	996.59678	143.02	ALPEKVVNK	Q4LE39-4;Q4LE39-3;Q4LE39-2;Q4LE39	Q4LE39-4	ARID4B	AT-rich interactive domain-containing protein 4B
23.10181	23.38126	23.36306	23.35971	23.36906	24.04935	24.28708	23.55848	10	1015.5662	121.58	ALQSITAGQK	O75164-2;O75164	O75164-2	KDM4A	Lysine-specific demethylase 4A
23.92615	24.05681	24.54816	24.75517	24.13485	25.41832	25.68491	25.50136	10	1126.5077	103.87	ALRDNSTMGY	P07900;P07900-2;P08238;Q58FF7	P07900	HSP90AA1;HSP90AB1;HSP90AB3P	Heat shock protein HSP 90-alpha;Heat shock protein HSP 90-beta;Putative heat shock protein HSP 90-beta-3
24.82347	24.56465	24.52319	24.73655	26.53454	26.41292	26.75226	26.73635	9	953.56581	116.25	ALREPGKAL	Q8IU81	Q8IU81	IRF2BP1	Interferon regulatory factor 2-binding protein 1
23.2476	22.9474	22.92428	21.04507	25.46815	25.19719	25.28154	25.14067	10	1098.6146	157.59	ALRNSPVNTK	Q9BPX5	Q9BPX5	ARPC5L	Actin-related protein 2/3 complex subunit 5-like protein
21.63303	22.02705	21.60765	21.50693	24.1928	23.36746	23.80499	23.66536	12	1331.7384	149.72	ALRYPMAVGLNK	Q9Y3U8	Q9Y3U8	RPL36	60S ribosomal protein L36
24.43721	24.55186	24.64548	24.71858	25.85778	25.80289	25.92595	25.95278	9	1000.5917	128.12	ALSKPTEKK	O43852-12;O43852-13;O43852-14;O43852-9;O43852-7;O43852-11;O43852-8;O43852-10;O43852-5;O43852-6;O43852-2;O43852;O43852-4;O43852-3	O43852-12	CALU	Calumenin
NaN	NaN	NaN	NaN	22.26299	NaN	NaN	22.7163	9	968.56548	145.34	ALSNPILNK	Q6PIW4-2;Q6PIW4	Q6PIW4-2	FIGNL1	Fidgetin-like protein 1
24.0312	23.96921	24.28355	24.14818	25.93303	25.41725	25.86809	25.54407	9	956.56548	111.01	ALSPSLKNK	Q7Z333;Q7Z333-4;Q7Z333-3	Q7Z333	SETX	Probable helicase senataxin
22.81564	22.78369	22.47229	22.72057	22.76419	22.84698	23.35124	23.32169	9	857.46068	105.04	ALSPTGNAK	Q9P215	Q9P215	POGK	Pogo transposable element with KRAB domain
24.56761	24.52415	24.18692	24.69859	25.0431	24.78497	25.01342	24.96733	9	1069.6033	103.74	ALSQFVIHR	O75110-2;O75110	O75110-2	ATP9A	Probable phospholipid-transporting ATPase IIA
22.6522	22.39367	22.4529	22.60445	23.19089	22.64088	22.71236	23.46973	10	1101.6506	137.9	ALSSIISRQK	Q9UNK0	Q9UNK0	STX8	Syntaxin-8
26.00097	26.28669	25.77944	26.7239	27.06003	26.9914	26.51158	27.3955	9	945.52434	121.85	ALSSSRPTK	P53618	P53618	COPB1	Coatomer subunit beta
23.35595	23.53184	23.67455	23.62042	24.89458	25.19348	25.29193	25.10446	9	844.46543	114.28	ALSSVGSPK	Q6YHK3-2;Q6YHK3-4;Q6YHK3	Q6YHK3-2	CD109	CD109 antigen
27.35119	27.37609	27.46972	27.53971	28.88803	28.89764	29.0817	29.04357	9	918.50221	195.06	ALSTALSEK	P02545-5;P02545-4;P02545-3;P02545;P02545-2;P02545-6	P02545-5	LMNA	Prelamin-A/C;Lamin-A/C
23.55555	23.83441	23.51292	22.7275	25.68075	25.38673	24.33912	25.47231	9	942.5386	190.52	ALSTPVVEK	P29084	P29084	GTF2E2	Transcription initiation factor IIE subunit beta
24.08837	23.71177	23.86325	24.10486	24.23008	23.9313	24.28115	24.14024	10	960.5604	107.69	ALVSGKSTAK	Q5SRE5-2;Q5SRE5	Q5SRE5-2	NUP188	Nucleoporin NUP188 homolog
19.76453	20.57441	20.32202	21.50717	21.57145	21.56216	21.90639	NaN	10	1242.6608	98.392	ALWEEQVLQK	Q9BSF4	Q9BSF4	C19orf52	Uncharacterized protein C19orf52
23.26785	23.54851	23.00924	23.45337	24.87919	24.71576	25.26442	25.00903	9	941.53345	100.19	ALWSPGLAK	Q7Z736-3;Q7Z736-2;Q7Z736	Q7Z736-3	PLEKHH3	Pleckstrin homology domain-containing family H member 3
22.47971	22.51977	22.84495	22.91778	24.65108	24.28193	24.77279	24.37119	11	1164.6503	146.03	ALYATKGSLNK	Q96N46-3;Q96N46-2;Q96N46	Q96N46-3	TTC14	Tetratricopeptide repeat protein 14
22.32226	22.16533	22.45536	22.38843	24.39545	24.2352	NaN	NaN	9	1035.6077	148.38	ALYATKTLR	O95835	O95835	LATS1	Serine/threonine-protein kinase LATS1
23.36746	23.46451	23.37053	23.77966	24.05408	24.4367	24.21682	24.49381	10	1173.5554	122.13	ALYDATYETK	Q9Y281-3;Q9Y281;P23528	Q9Y281-3	CFL2;CFL1	Cofilin-2;Cofilin-1
28.65874	28.37426	28.36185	28.57615	30.31797	30.48462	29.96637	30.35058	9	1105.6244	178.6	ALYEAKRQK	P26006	P26006	ITGA3	Integrin alpha-3;Integrin alpha-3 heavy chain;Integrin alpha-3 light chain
24.44266	25.12731	25.40772	26.17326	27.94274	27.74586	28.00539	27.88163	15	1576.8249	134.3	ALYFPKNGDPSGLAK	Q14693;Q14693-2;Q14693-4;Q14693-3;Q14693-5;Q14693-7	Q14693	LPIN1	Phosphatidate phosphatase LPIN1
24.39976	24.73779	24.8699	24.63473	26.05084	26.4864	26.22205	26.38245	9	935.50763	121.62	ALYGGSLQK	Q75T13-3;Q75T13	Q75T13-3	PGAP1	GPI inositol-deacylase
23.27739	23.50057	23.12542	23.79104	25.08558	NaN	NaN	25.88386	9	1067.6128	107.9	ALYGRFTIK	P06241-3;P06241-2;P12931;P06241;P12931-2;P07947	P06241-3	FYN;SRC;YES1	Tyrosine-protein kinase Fyn;Proto-oncogene tyrosine-protein kinase Src;Tyrosine-protein kinase Yes
24.22059	24.19144	24.27775	24.13344	25.04444	25.26971	25.07977	24.99274	9	1116.52	150.24	ALYHNNEEK	Q5W111;Q5W111-2	Q5W111	SPRYD7	SPRY domain-containing protein 7
25.06147	25.21701	25.17969	25.31924	26.29598	25.55039	26.0535	25.62687	9	1021.5808	119.21	ALYKDLTAK	Q8NBP0-2;Q8NBP0	Q8NBP0-2	TTC13	Tetratricopeptide repeat protein 13
24.82245	25.23316	25.09063	25.30288	NaN	NaN	NaN	NaN	9	1138.7114	140.98	ALYKKILKY	Q9NX57	Q9NX57	RAB20	Ras-related protein Rab-20
27.6811	27.91211	27.90724	27.92394	28.31933	27.64808	28.47904	28.54381	11	1249.6489	174.52	ALYMASQPKNK	O14548	O14548	COX7A2L	Cytochrome c oxidase subunit 7A-related protein, mitochondrial
24.36272	24.57681	24.72702	24.93526	NaN	NaN	NaN	NaN	12	1299.7187	85.813	ALYPEGQAPVKK	P37802;P37802-2	P37802	TAGLN2	Transgelin-2
24.95265	26.58334	25.01899	25.00299	27.34917	27.1047	27.0702	26.92252	9	1051.524	107.73	ALYPHFPAH	Q9H1A4	Q9H1A4	ANAPC1	Anaphase-promoting complex subunit 1
26.40274	26.5001	26.67855	26.58319	25.74235	26.02289	26.11654	26.28182	9	1045.6033	99.815	ALYRGPITR	P28070	P28070	PSMB4	Proteasome subunit beta type-4
21.38327	21.1893	21.71201	22.31424	23.30048	23.26914	22.53424	23.5099	9	1089.6659	153.15	ALYRLAQKK	Q9Y285;Q9Y285-2	Q9Y285	FARSA	Phenylalanine--tRNA ligase alpha subunit
22.17734	22.17219	22.40976	22.29603	22.43349	20.82547	NaN	23.63112	11	1179.6248	101.82	ALYSAASKQNK	P48047	P48047	ATP5O	ATP synthase subunit O, mitochondrial
27.27524	27.49205	27.19479	27.64616	29.0857	28.97416	29.05276	28.89553	9	1126.6135	181.49	ALYSVYRQK	Q969V5	Q969V5	MUL1	Mitochondrial ubiquitin ligase activator of NFKB 1
27.63596	27.71901	27.59498	27.87584	29.26845	29.08628	29.47767	29.32167	9	1033.4539	177.65	AMADTFLEH	P14618-2;P14618;P30613-2;P30613	P14618-2	PKM;PKLR	Pyruvate kinase PKM;Pyruvate kinase PKLR
26.82941	27.44766	27.36945	27.40048	29.17674	28.7324	29.95005	29.72387	9	993.51782	125.01	AMAPPSHRK	Q8IZL8	Q8IZL8	PELP1	Proline-, glutamic acid- and leucine-rich protein 1
20.24063	20.53326	20.87508	21.30914	23.46663	24.31458	23.44531	23.51316	12	1365.6962	121.73	AMFESSQNVLLK	Q9C0E2	Q9C0E2	XPO4	Exportin-4
21.7383	22.48168	22.07848	22.82005	23.98364	23.29936	24.00941	24.02268	10	1066.5382	82.645	AMFGPKGFGR	P50238	P50238	CRIP1	Cysteine-rich protein 1
25.53499	25.69896	25.65004	25.6643	25.94293	25.7426	26.12983	26.00502	10	1097.5539	132.01	AMHDIIAAEK	P78527-2;P78527	P78527-2	PRKDC	DNA-dependent protein kinase catalytic subunit
24.53665	25.15205	24.82124	25.17505	27.64952	26.64031	27.5996	27.7022	9	1073.5117	83.614	AMHGVFLYH	Q99707-2;Q99707	Q99707-2	MTR	Methionine synthase
22.68983	22.94598	22.4656	22.66223	24.35743	23.96957	24.67525	24.85705	9	1022.5471	144.38	AMLDTVVFK	O00487	O00487	PSMD14	26S proteasome non-ATPase regulatory subunit 14
21.66718	22.21762	21.75222	22.35746	22.52128	22.18885	22.88716	23.19209	9	1074.5743	134.77	AMNKELIEK	P15924;P15924-2;P15924-3	P15924	DSP	Desmoplakin
NaN	24.22678	NaN	24.2642	25.88962	25.37382	26.36172	26.38129	10	1103.5757	111.31	AMSERALAQK	P18583-2;P18583-10;P18583-4;P18583-7;P18583;P18583-5;P18583-9	P18583-2	SON	Protein SON
24.31838	24.94757	24.89786	22.99867	26.38921	25.32437	26.8521	26.66071	9	1083.5172	107.59	AMYDKGPFR	P15559;P15559-2	P15559	NQO1	NAD(P)H dehydrogenase [quinone] 1
30.45444	30.63175	30.56356	30.7332	32.08578	32.23735	32.1578	32.33777	11	1298.6441	172.98	AMYDKGPFRSK	P15559	P15559	NQO1	NAD(P)H dehydrogenase [quinone] 1
21.83353	22.06049	21.67254	22.18489	25.26098	23.94682	25.4387	25.13481	10	1247.6155	186.67	AMYSRKAMYK	Q02878	Q02878	RPL6	60S ribosomal protein L6
23.15615	23.69307	23.56871	24.07619	26.49677	26.02608	26.92332	26.44974	9	1121.5216	102.72	AMYTYFQAK	O00391	O00391	QSOX1	Sulfhydryl oxidase 1
19.4904	NaN	20.18834	20.77868	NaN	21.92151	21.51456	21.58678	15	1400.6797	109.24	ANAAAGAAENAFRAP	O14828-2;O14828	O14828-2	SCAMP3	Secretory carrier-associated membrane protein 3
21.29283	21.60254	21.91831	21.96289	23.67034	23.52636	23.59537	23.89791	10	1142.5469	148.27	ANDNPPVFNR	Q9Y5G0-2;Q9Y5G0	Q9Y5G0-2	PCDHGB5	Protocadherin gamma-B5
23.10527	23.02257	22.75458	23.78566	25.85966	25.85108	25.93312	26.01576	9	769.4334	121.87	APAAATVAV	Q96KR1	Q96KR1	ZFR	Zinc finger RNA-binding protein
22.9234	22.93542	22.88716	23.14026	NaN	NaN	NaN	NaN	9	944.45045	170.43	APAAHFQGF	O15327	O15327	INPP4B	Type II inositol 3,4-bisphosphate 4-phosphatase
22.73353	23.04828	22.58387	23.37928	26.11255	26.43752	26.18741	26.14067	9	795.44905	122.15	APAAPGLSL	Q9UNY4;Q9UNY4-2	Q9UNY4	TTF2	Transcription termination factor 2
21.57879	21.01154	21.04267	21.50509	24.30515	24.31879	24.95051	24.39198	9	794.43989	128.48	APAARAPAA	Q5VSG8-3;Q5VSG8	Q5VSG8-3	MANEAL	Glycoprotein endo-alpha-1,2-mannosidase-like protein
NaN	NaN	NaN	NaN	24.52641	24.69604	24.76471	24.92048	10	964.54541	158.2	APAARAPQAL	P15692-18;P15692-12;P15692-17;P15692-15;P15692-11;P15692-16;P15692-13;P15692-14	P15692-18
21.32014	21.1084	21.22211	21.2376	24.24938	24.93418	24.69663	24.87956	9	729.36572	164.1	APAATGTAA	P16989-2;P16989-3;P16989	P16989-2	YBX3	Y-box-binding protein 3
21.40764	21.63005	22.03177	22.25419	24.64691	25.10338	25.01682	25.0086	11	1096.5513	108.98	APADPTAREGL	O14526-3;O14526-2;O14526	O14526-3	FCHO1	F-BAR domain only protein 1
25.33347	25.41174	25.179	25.32155	27.77367	27.67613	27.65198	27.6018	9	1011.5349	96.311	APAERQIDL	Q29RF7	Q29RF7	PDS5A	Sister chromatid cohesion protein PDS5 homolog A
24.48253	24.40983	24.39676	24.57485	26.88821	26.9085	27.24127	27.29798	9	752.39294	107.74	APAGARGGP	P78316-2;P78316	P78316-2	NOP14	Nucleolar protein 14
NaN	22.146	21.84318	21.93323	25.25997	25.48345	25.20992	25.38528	10	823.43005	119.56	APAGARGGPA	P78316-2;P78316	P78316-2	NOP14	Nucleolar protein 14
28.57514	28.66726	29.07933	28.88678	30.95934	30.99887	31.16788	31.32785	9	683.36024	123.53	APAGGAGAL	Q5T953-2;Q5T953	Q5T953-2	IER5L	Immediate early response gene 5-like protein
24.1673	24.8423	24.73273	25.05441	28.29246	27.36428	28.40985	28.49869	10	955.49094	107.66	APAGGSPRML	Q7L0R7	Q7L0R7	RNF44	RING finger protein 44
22.96983	22.44294	23.01161	22.9523	25.71599	23.17612	23.14543	23.23253	11	964.54541	94.662	APAGLAGPVRG	P14678-2;P63162;P14678;P63162-2;P14678-3	P14678-2	SNRPB;SNRPN	Small nuclear ribonucleoprotein-associated proteins B and B;Small nuclear ribonucleoprotein-associated protein N
21.32691	21.00017	21.86189	22.40426	26.65649	26.04366	26.07661	26.2102	9	867.52904	173.85	APAGRKVGL	P62917	P62917	RPL8	60S ribosomal protein L8
22.21916	22.38898	22.60678	22.85316	25.78913	25.67941	25.8242	25.78449	11	1058.572	124.23	APAGTTSSRVL	Q96JP5-2;Q96JP5	Q96JP5-2	ZFP91	E3 ubiquitin-protein ligase ZFP91
NaN	NaN	NaN	NaN	24.76269	24.93589	24.08918	24.59929	9	985.58213	97.068	APAKPPRHL	Q5JSH3-4;Q5JSH3-2;Q5JSH3	Q5JSH3-4	WDR44	WD repeat-containing protein 44
NaN	NaN	NaN	NaN	NaN	NaN	26.08883	NaN	10	840.47052	105.2	APALGSAAAL	Q6PCB0-2;Q6PCB0	Q6PCB0-2	VWA1	von Willebrand factor A domain-containing protein 1
NaN	NaN	NaN	NaN	22.91856	23.04186	22.81396	22.74152	9	879.48544	115.01	APALPPPAF	Q93062;Q93062-2;Q93062-3	Q93062	RBPMS	RNA-binding protein with multiple splicing
24.32992	24.32457	24.43122	24.45595	27.78282	27.62506	27.98544	27.74028	9	803.42899	142.27	APAPAAHVA	P16989-2;P16989-3;P16989	P16989-2	YBX3	Y-box-binding protein 3
21.76434	21.88118	22.19385	22.25358	26.03988	25.60651	25.68512	25.63752	14	1318.7357	160.88	APAPARPSGPSKAL	P48444-2;P48444	P48444-2	ARCN1	Coatomer subunit delta
NaN	NaN	NaN	NaN	23.95704	24.20963	24.16951	24.18586	9	897.48075	128.48	APAPESITL	Q9HCK8	Q9HCK8	CHD8	Chromodomain-helicase-DNA-binding protein 8
NaN	NaN	NaN	NaN	23.98694	23.46737	23.04605	22.45563	9	993.50321	178.84	APAPIHNQF	Q15011-4;Q15011-2;Q15011	Q15011-4	HERPUD1	Homocysteine-responsive endoplasmic reticulum-resident ubiquitin-like domain member 1 protein
NaN	NaN	NaN	NaN	22.40772	22.58916	22.43654	22.43112	10	924.47052	89.703	APAPPPAASF	Q7L5A8	Q7L5A8	FA2H	Fatty acid 2-hydroxylase
24.70504	24.78157	24.56366	24.69312	27.18584	27.1776	27.2856	25.35941	9	795.41267	132.96	APAPPSSGL	P53992	P53992	SEC24C	Protein transport protein Sec24C
21.82536	22.13962	21.88513	22.51504	23.72744	23.81577	24.26277	24.54138	9	753.36572	102.98	APAPPTGGS	P22059	P22059	OSBP	Oxysterol-binding protein 1
24.04877	24.15429	24.44114	24.3648	NaN	NaN	NaN	NaN	10	968.5291	99.802	APAPSKGQTL	Q6ZRI6-2;Q6ZRI6	Q6ZRI6-2	C15orf39	Uncharacterized protein C15orf39
24.18041	24.27775	24.23994	24.3656	27.96934	28.04781	28.0127	28.05393	9	925.46577	122.15	APAPSTVHF	Q13118-2;Q13118	Q13118-2	KLF10	Krueppel-like factor 10
19.43296	19.38743	18.93693	19.55287	22.56934	22.6572	22.67271	22.41408	9	875.51165	122.5	APAPTPPLL	Q13470-2;Q13470	Q13470-2	TNK1	Non-receptor tyrosine-protein kinase TNK1
24.30654	24.34001	24.17501	24.18397	26.70041	26.56525	23.66362	23.64185	9	837.4457	135.87	APAQARGAP	P50895	P50895	BCAM	Basal cell adhesion molecule
NaN	NaN	NaN	NaN	22.7522	22.47682	22.90953	22.51874	9	948.50288	134.66	APAQPQPQL	Q9UIF9-2;Q9UIF9-3;Q9UIF9	Q9UIF9-2	BAZ2A	Bromodomain adjacent to zinc finger domain protein 2A
22.81243	23.78137	23.57865	24.03825	26.05182	26.25883	26.38144	26.30985	9	940.50903	118.07	APAQRAQSL	Q63ZY3-3;Q63ZY3;Q63ZY3-2	Q63ZY3-3	KANK2	KN motif and ankyrin repeat domain-containing protein 2
20.66449	21.15629	NaN	20.28951	25.35897	25.84494	25.26392	25.71641	9	879.50388	123.1	APARAPRAA	Q6SPF0	Q6SPF0	SAMD1	Atherin
21.55469	21.36485	21.0696	21.27623	24.3866	24.53754	24.41467	24.47271	10	1038.5822	107.01	APARPLSTNL	Q6UB99	Q6UB99	ANKRD11	Ankyrin repeat domain-containing protein 11
NaN	21.7882	21.98371	21.47946	24.52462	24.42918	24.79432	24.69254	9	838.42972	110.12	APARPSGPS	P48444-2;P48444	P48444-2	ARCN1	Coatomer subunit delta
21.39021	21.73451	21.58238	21.61885	25.22092	24.99921	25.37169	24.77801	12	1150.6459	110.53	APARPSGPSKAL	P48444-2;P48444	P48444-2	ARCN1	Coatomer subunit delta
NaN	NaN	NaN	NaN	22.79697	22.84048	22.94714	23.22691	11	1127.6087	152.06	APASAAWRSVL	Q15526-2;Q15526	Q15526-2	SURF1	Surfeit locus protein 1
20.48787	23.31008	23.12071	23.33252	26.62478	26.68793	26.67788	26.70978	10	906.4447	140.98	APASAFGSSL	Q8WUF5	Q8WUF5	PPP1R13L	RelA-associated inhibitor
NaN	24.46376	24.13587	24.89694	26.55172	26.80045	26.94983	26.9526	9	871.47633	122.13	APASASQKL	Q14807;Q14807-2	Q14807	KIF22	Kinesin-like protein KIF22
22.87553	23.24464	22.99063	23.9657	25.23619	25.56183	25.48071	25.54701	9	771.41267	154.09	APASAVSGL	Q99707-2;Q99707	Q99707-2	MTR	Methionine synthase
25.48714	25.57147	25.62904	25.74432	27.81403	28.17869	27.95432	27.74945	9	910.45487	176.6	APASFGKSF	Q96EY5-2;Q96EY5-3;Q96EY5	Q96EY5-2	MVB12A	Multivesicular body subunit 12A
23.26857	23.09555	23.51003	23.1356	25.96193	26.04714	22.96284	22.11353	9	841.50215	113.94	APASGKAKL	P53007	P53007	SLC25A1	Tricarboxylate transport protein, mitochondrial
28.51288	28.65215	28.48957	28.72065	31.264	31.07125	31.32066	31.21408	9	985.53451	160.03	APASPFRQL	Q07021	Q07021	C1QBP	Complement component 1 Q subcomponent-binding protein, mitochondrial
18.86078	18.10498	18.10072	18.87388	22.0071	22.26639	22.51415	21.99341	9	883.4651	107.74	APASVETPL	Q8N8S7-2;Q8N8S7	Q8N8S7-2	ENAH	Protein enabled homolog
18.07973	18.68055	19.14502	19.25909	22.99742	23.17781	23.13851	23.22775	13	1366.6881	202.2	APASYSPIQPHSL	Q8NDX5-2;Q8NDX5;Q8NDX5-7	Q8NDX5-2	PHC3	Polyhomeotic-like protein 3
23.55766	24.28609	24.32787	24.43721	28.89675	29.2017	29.46161	29.46807	9	729.36572	215.76	APATGGGSL	Q9BWW8	Q9BWW8	APOL6	Apolipoprotein L6
31.30748	31.33143	31.42127	31.57876	32.9789	32.71839	32.83789	32.91217	11	979.49746	108.09	APDAAPAPASI	Q9H8Y5	Q9H8Y5	ANKZF1	Ankyrin repeat and zinc finger domain-containing protein 1
NaN	NaN	NaN	20.64535	23.82406	23.8723	23.95748	24.03456	9	885.40798	133.47	APDEAAEAL	Q96C19	Q96C19	EFHD2	EF-hand domain-containing protein D2
22.99101	23.85662	23.74273	23.67885	25.0398	25.55342	25.67662	25.56584	9	1014.5094	64.207	APDEKRSNV	O95232-2;O95232	O95232-2	LUC7L3	Luc7-like protein 3
20.86612	20.81535	20.77764	20.9178	23.66936	23.73355	23.7144	23.48702	12	1202.6044	106.6	APDGNGGLYRAL	Q16222-2;Q16222-3;Q16222	Q16222-2	UAP1	UDP-N-acetylhexosamine pyrophosphorylase;UDP-N-acetylgalactosamine pyrophosphorylase;UDP-N-acetylglucosamine pyrophosphorylase
22.66303	23.0184	23.00804	22.68233	25.95425	26.04283	26.07606	26.00629	10	1012.5302	98.582	APDGSQRAVL	Q9GZS1-2	Q9GZS1-2
NaN	NaN	NaN	NaN	NaN	26.3215	26.54523	26.20572	11	1240.6928	120.12	APDKHHITPLL	P58546	P58546	MTPN	Myotrophin
22.87142	NaN	NaN	NaN	25.29053	25.21875	NaN	25.62906	9	1136.5978	101.72	APDKRIYQF	O75563	O75563	SKAP2	Src kinase-associated phosphoprotein 2
23.20186	23.1164	23.08761	NaN	25.00522	25.00885	25.03234	25.32492	9	969.52434	151.29	APDSALRQL	Q96PN7-2;Q96PN7-3;Q96PN7-4;Q96PN7-5;Q96PN7	Q96PN7-2	TRERF1	Transcriptional-regulating factor 1
23.78467	23.75817	23.47333	23.50506	26.63478	26.23557	26.50971	26.34403	9	1026.5822	122.19	APDSQRLKL	Q9UQE7	Q9UQE7	SMC3	Structural maintenance of chromosomes protein 3
21.43436	21.79237	21.84755	21.72167	25.04306	25.28789	25.14965	25.11422	10	1139.6663	108.3	APDSQRLKLL	Q9UQE7	Q9UQE7	SMC3	Structural maintenance of chromosomes protein 3
20.41297	20.64121	21.03638	20.88755	23.14731	23.44922	23.15774	23.94735	10	1082.572	99.788	APESKHKSSL	Q8TCJ2	Q8TCJ2	STT3B	Dolichyl-diphosphooligosaccharide--protein glycosyltransferase subunit STT3B
NaN	17.3342	NaN	18.40329	23.0481	22.8154	23.15604	22.78792	11	1141.6132	107.21	APEVAKSWAAL	Q96Q15-4;Q96Q15-3;Q96Q15-2;Q96Q15	Q96Q15-4	SMG1	Serine/threonine-protein kinase SMG1
NaN	19.28749	19.14636	NaN	25.44553	25.46871	25.70092	25.47751	12	1303.6157	166.97	APEWRNGSTSSL	Q460N5-3;Q460N5-1;Q460N5;Q460N5-5;Q460N5-4	Q460N5-3	PARP14	Poly [ADP-ribose] polymerase 14
23.6075	23.86353	23.77666	23.64284	26.91969	26.74574	26.84086	26.60244	10	1132.5989	111.95	APFDRRATSL	Q92466-3;Q92466-2;Q92466-5;Q92466	Q92466-3	DDB2	DNA damage-binding protein 2
18.98615	19.46399	19.68252	20.17499	23.70746	24.21786	NaN	23.65818	11	1174.6056	83.998	APFGPIKSIDM	Q9UHX1-4;Q9UHX1-6;Q9UHX1-3;Q9UHX1-5;Q9UHX1-2;Q9UHX1	Q9UHX1-4	PUF60	Poly(U)-binding-splicing factor PUF60
24.00693	23.91525	23.80686	24.15143	28.46022	28.62226	28.71001	28.69684	10	1117.5516	112.84	APFQGDQRSL	Q00978	Q00978	IRF9	Interferon regulatory factor 9
22.52356	22.98963	22.52272	23.09091	24.13923	24.79516	24.32999	24.52785	12	1121.5982	151.04	APGAAAPPAPFR	Q9NP84-2	Q9NP84-2	TNFRSF12A	Tumor necrosis factor receptor superfamily member 12A
20.23034	20.28421	20.16251	20.84919	24.37491	24.38772	24.47147	24.48148	10	836.4756	99.511	APGAPAAVAL	Q8N726	Q8N726	CDKN2A	Tumor suppressor ARF
NaN	NaN	NaN	NaN	NaN	24.31223	24.31292	NaN	9	878.4974	108.46	APGAPPRTL	Q9NPE2	Q9NPE2	NGRN	Neugrin
20.80404	20.80585	19.9356	21.67986	24.42246	24.57311	24.626	NaN	11	1081.6608	107.15	APGASKLRAVL	Q8N884-2;Q8N884	Q8N884-2	MB21D1	Cyclic GMP-AMP synthase
22.16944	22.16849	22.15242	23.09368	24.86415	25.33998	25.43059	25.05068	9	831.37628	134.66	APGEPGSAF	Q9H903-5;Q9H903	Q9H903-5	MTHFD2L	Probable bifunctional methylenetetrahydrofolate dehydrogenase/cyclohydrolase 2;NAD-dependent methylenetetrahydrofolate dehydrogenase;Methenyltetrahydrofolate cyclohydrolase
NaN	20.03631	20.29905	20.43654	23.53338	23.65458	23.85633	23.95553	9	725.3708	170.4	APGGGPGTL	Q13263-2;Q13263	Q13263-2	TRIM28	Transcription intermediary factor 1-beta
25.53603	25.88679	25.62542	25.78504	28.45775	28.40892	28.75818	28.12455	10	1093.5516	148.62	APGIRDHESL	P51858-2;P51858;P51858-3	P51858-2	HDGF	Hepatoma-derived growth factor
25.03691	25.209	25.25602	24.82522	26.65922	26.73944	26.96301	26.9566	9	923.48248	122.18	APGNKTSHL	Q96P11-3;Q96P11-5;Q96P11;Q96P11-2;Q96P11-4	Q96P11-3	NSUN5	Probable 28S rRNA (cytosine-C(5))-methyltransferase
NaN	NaN	NaN	NaN	NaN	22.19827	21.84846	22.07741	11	1097.5142	118.89	APGPEFSGHSL	Q8NAG6	Q8NAG6	ANKLE1	Ankyrin repeat and LEM domain-containing protein 1
21.53383	21.3159	21.42598	21.45443	23.2798	23.5464	23.92388	23.91159	9	798.38718	136.33	APGPSGQSV	Q13432-2;Q13432	Q13432-2	UNC119	Protein unc-119 homolog A
20.18095	19.87476	19.90806	20.66023	23.90417	23.76891	24.22905	23.79689	9	852.47052	111.04	APGQPGTIL	P51610-2;P51610;P51610-4	P51610-2	HCFC1	Host cell factor 1;HCF N-terminal chain 1;HCF N-terminal chain 2;HCF N-terminal chain 3;HCF N-terminal chain 4;HCF N-terminal chain 5;HCF N-terminal chain 6;HCF C-terminal chain 1;HCF C-terminal chain 2;HCF C-terminal chain 3;HCF C-terminal chain 4;HCF C-terminal chain 5;HCF C-terminal chain 6
24.66861	25.00436	24.59337	24.95921	27.42061	27.22389	27.14618	27.4086	11	1149.6982	101.25	APGSARRPLLL	P11279-2;P11279	P11279-2	LAMP1	Lysosome-associated membrane glycoprotein 1
NaN	NaN	NaN	NaN	24.66758	24.86036	24.65382	24.81558	9	833.43955	114.19	APGVPGHTV	P85037-2;P85037	P85037-2	FOXK1	Forkhead box protein K1
28.42618	28.48796	28.32397	21.66826	31.21766	31.07591	31.12491	31.15906	9	910.52362	133.81	APGVRAVEL	Q9Y508-2;Q9Y508	Q9Y508-2	RNF114	E3 ubiquitin-protein ligase RNF114
21.42188	21.87125	22.29008	22.64256	NaN	NaN	NaN	25.65272	9	917.48583	122.15	APGYLPTSL	Q9BQA1-2;Q9BQA1	Q9BQA1-2	WDR77	Methylosome protein 50
18.51237	19.16511	NaN	NaN	22.81031	22.76446	21.77909	22.0715	10	1004.4927	108.09	APHEPDGVAL	O14576-4;O14576-3;Q13409-6;Q13409-3;O14576-5;O14576-2;Q13409-7;Q13409-2;Q13409-5;Q13409;O14576	O14576-4	DYNC1I1;DYNC1I2	Cytoplasmic dynein 1 intermediate chain 1;Cytoplasmic dynein 1 intermediate chain 2
NaN	20.59003	21.05887	21.47744	25.84556	25.46796	25.76865	25.86065	10	1116.5505	99.511	APHPFPHPAF	Q14687-3;Q14687;Q14687-2	Q14687-3	GSE1	Genetic suppressor element 1
NaN	NaN	NaN	NaN	25.16046	24.48524	NaN	25.28026	10	965.6022	104.45	APIIRVGGAL	O60566-2;O60566;O60566-3	O60566-2	BUB1B	Mitotic checkpoint serine/threonine-protein kinase BUB1 beta
23.94038	22.88954	22.97299	23.06004	25.87063	25.77324	26.03831	26.13872	10	1125.5778	97.635	APIQGNREEL	Q13435	Q13435	SF3B2	Splicing factor 3B subunit 2
19.75833	19.74361	19.84198	20.14433	23.32745	22.71429	23.06682	23.50579	9	981.51311	150.05	APITDPQQL	P31350;P31350-2	P31350	RRM2	Ribonucleoside-diphosphate reductase subunit M2
22.64814	22.20126	NaN	22.1322	NaN	22.12682	22.62105	NaN	10	950.56615	78.098	APKAGPGVVR	Q15691	Q15691	MAPRE1	Microtubule-associated protein RP/EB family member 1
23.34854	23.42227	23.61571	23.56802	24.84441	25.01657	25.23133	25.39208	9	844.46543	116.25	APKAGTTTV	Q659A1	Q659A1	ICE2	Little elongation complex subunit 2
22.81874	22.9578	23.30341	22.7062	28.73062	28.35821	28.50268	28.82608	10	1026.5458	110.41	APKGPSRESV	Q96J88-2;Q96J88;Q96J88-3	Q96J88-2	EPSTI1	Epithelial-stromal interaction protein 1
22.16579	21.41566	NaN	NaN	27.80403	27.66885	27.66031	27.70411	11	1125.6142	112.8	APKGPSRESVV	Q96J88-2;Q96J88;Q96J88-3	Q96J88-2	EPSTI1	Epithelial-stromal interaction protein 1
20.59386	20.67642	20.23783	20.53365	23.44455	23.84766	23.84384	NaN	9	864.54329	121.29	APKIGPLGL	P30050-2;P30050	P30050-2	RPL12	60S ribosomal protein L12
23.69243	23.74807	23.8511	24.08529	25.72437	25.69099	25.89206	25.62034	9	976.53418	115.49	APKKSATQF	Q8NCW5-2;Q8NCW5	Q8NCW5-2	APOA1BP	NAD(P)H-hydrate epimerase
20.05364	20.17304	19.76223	20.83553	25.20236	25.03006	25.32206	NaN	10	965.55458	100.98	APKPAAPTTL	Q9NR82-5;Q9NR82-2;Q9NR82;Q9NR82-7;Q9NR82-3;Q9NR82-6	Q9NR82-5	KCNQ5	Potassium voltage-gated channel subfamily KQT member 5
24.6912	24.6679	24.53902	24.5852	27.35834	27.17007	27.17102	27.29386	9	838.49125	113.89	APKPGGLSL	Q8NCH0	Q8NCH0	CHST14	Carbohydrate sulfotransferase 14
24.67217	24.98346	24.7894	24.57496	27.39067	27.01372	27.4381	27.24372	9	1067.6128	135	APKPKWTQL	Q3KRA9-3;Q3KRA9;Q3KRA9-2	Q3KRA9-3	ALKBH6	Alpha-ketoglutarate-dependent dioxygenase alkB homolog 6
19.98593	21.07012	21.25494	NaN	23.84957	23.03446	24.09965	24.59656	10	1128.5961	128.91	APKPQDKKSM	Q9H2P0	Q9H2P0	ADNP	Activity-dependent neuroprotector homeobox protein
29.44591	29.57793	29.56921	29.59958	31.4802	31.64203	31.45096	31.54752	9	969.5396	105.25	APKRPPSAF	B2RPK0;P09429;P26583	B2RPK0	HMGB1P1;HMGB1;HMGB2	Putative high mobility group protein B1-like 1;High mobility group protein B1;High mobility group protein B2
25.8428	26.05468	26.08458	26.22971	28.42158	28.44411	28.78544	28.3946	9	955.52395	119.41	APKRPPSGF	O15347	O15347	HMGB3	High mobility group protein B3
23.6584	23.3931	23.68453	23.57738	26.34815	26.38009	25.91975	26.20197	9	959.52876	113.66	APKSSKTEL	Q8N3A8-2;Q8N3A8	Q8N3A8-2	PARP8	Poly [ADP-ribose] polymerase 8
24.48481	24.3152	24.35394	24.35394	27.10129	26.85579	26.83256	26.89793	9	958.53351	105.57	APKVETTTL	P34741	P34741	SDC2	Syndecan-2
22.98485	23.26342	22.99509	23.06999	26.46737	26.33936	26.59761	26.44976	9	951.50255	123.99	APLDSIHSL	P49327	P49327	FASN	Fatty acid synthase;[Acyl-carrier-protein] S-acetyltransferase;[Acyl-carrier-protein] S-malonyltransferase;3-oxoacyl-[acyl-carrier-protein] synthase;3-oxoacyl-[acyl-carrier-protein] reductase;3-hydroxyacyl-[acyl-carrier-protein] dehydratase;Enoyl-[acyl-carrier-protein] reductase;Oleoyl-[acyl-carrier-protein] hydrolase
NaN	NaN	NaN	19.1718	22.39058	23.33715	22.3332	22.52318	9	795.48544	126.38	APLGVGLGL	Q9H3K2	Q9H3K2	GHITM	Growth hormone-inducible transmembrane protein
NaN	NaN	NaN	20.81253	NaN	24.8641	24.7252	24.79447	11	1199.6146	147.4	APLSEDQRTAL	O15397-2;O15397	O15397-2	IPO8	Importin-8
22.09159	21.65613	22.07343	21.8874	23.86495	24.81358	23.94699	24.11068	9	918.44807	118.32	APLSGSKEM	O95391	O95391	SLU7	Pre-mRNA-splicing factor SLU7
19.42959	NaN	NaN	19.6407	23.23046	22.55494	23.36853	23.10554	11	1132.5699	98.048	APMAAERAVAF	P10588	P10588	NR2F6	Nuclear receptor subfamily 2 group F member 6
NaN	NaN	NaN	NaN	22.07774	21.72009	22.90929	22.8252	9	845.3953	119.56	APMPTASTA	P23921	P23921	RRM1	Ribonucleoside-diphosphate reductase large subunit
NaN	NaN	20.98753	20.98322	23.19997	22.90262	23.934	24.03775	9	835.37457	154.09	APMSSSASV	Q9ULT8	Q9ULT8	HECTD1	E3 ubiquitin-protein ligase HECTD1
22.0407	22.67116	22.57483	23.0883	25.39996	25.48253	25.58572	25.55213	12	1231.5979	190.96	APNAGSRMTQTV	P51659-3;P51659;P51659-2	P51659-3	HSD17B4	Peroxisomal multifunctional enzyme type 2;(3R)-hydroxyacyl-CoA dehydrogenase;Enoyl-CoA hydratase 2
NaN	23.05477	23.14557	23.45036	25.76471	25.99985	25.94291	25.93409	11	1109.5829	94.309	APNDPRGGTLL	P33240-2;P33240;Q9H0L4	P33240-2	CSTF2;CSTF2T	Cleavage stimulation factor subunit 2;Cleavage stimulation factor subunit 2 tau variant
23.26714	23.732	23.36279	23.98033	26.85769	25.98083	26.89354	26.84194	10	1156.6274	127.94	APNEKMKQVL	P57076	P57076	C21orf59	UPF0769 protein C21orf59
23.39715	23.28743	23.24005	23.16446	26.55219	26.21041	25.81382	26.53853	9	1111.5734	111.82	APNERQREL	Q12756;Q12756-3;Q12756-2	Q12756	KIF1A	Kinesin-like protein KIF1A
27.41804	27.28357	27.34579	27.35077	29.50879	29.15733	29.30345	29.44632	10	1041.5203	189.72	APNNGQNKSL	Q9UKL0	Q9UKL0	RCOR1	REST corepressor 1
24.20725	24.41422	24.54014	24.40282	27.67108	27.81231	27.97317	27.9073	11	1039.5662	137.69	APNPAKATVTA	O95793-2;O95793-3;O95793	O95793-2	STAU1	Double-stranded RNA-binding protein Staufen homolog 1
NaN	NaN	NaN	19.63915	22.15882	23.51713	22.75117	22.64194	13	1283.6908	110.47	APNPAKATVTAMI	O95793-2;O95793-3;O95793	O95793-2	STAU1	Double-stranded RNA-binding protein Staufen homolog 1
20.14917	20.17182	20.38922	19.39419	23.22285	23.33851	23.30883	23.25839	9	848.4756	114.02	APNPAPVAL	Q9P0V3	Q9P0V3	SH3BP4	SH3 domain-binding protein 4
23.81627	24.29207	23.90371	24.32231	26.50064	26.39855	26.60795	26.42273	10	1097.5829	108.3	APNPSRSEKL	Q5T9S5-2;Q5T9S5	Q5T9S5-2	CCDC18	Coiled-coil domain-containing protein 18
24.94105	25.1174	24.97014	24.87404	27.49175	27.50559	27.61877	27.51653	9	937.53451	133.68	APNSRPALL	P55011-3;P55011	P55011-3	SLC12A2	Solute carrier family 12 member 2
24.11156	24.06604	24.05383	23.91351	27.08972	24.28228	26.65513	26.74919	9	1060.6029	126.62	APNYRLKSL	Q16594;Q9HBM6	Q16594	TAF9;TAF9B	Transcription initiation factor TFIID subunit 9;Transcription initiation factor TFIID subunit 9B
24.95265	24.93988	24.62433	24.77952	27.89597	27.34401	26.89215	27.76515	10	1166.6196	147.04	APPEYHRKAV	Q9UBU8-3;Q9UBU8-2;Q9UBU8	Q9UBU8-3	MORF4L1	Mortality factor 4-like protein 1
21.51634	21.72841	21.75181	22.26642	23.7102	23.9402	24.17782	23.75226	9	829.46979	161.77	APPPPAAPL	Q99523	Q99523	SORT1	Sortilin
NaN	NaN	20.09648	19.75488	24.17706	24.09096	23.13283	23.59696	12	1391.7521	142.98	APPQIPDTRREL	Q9HAF1-2;Q9HAF1;Q9HAF1-4;Q9HAF1-3	Q9HAF1-2	MEAF6	Chromatin modification-related protein MEAF6
22.32193	22.08242	22.30516	22.6621	24.48622	25.19411	25.36055	25.2052	11	1150.6571	82.426	APPTRRAQAAL	A8MQB3	A8MQB3	C17orf51	Uncharacterized protein C17orf51
NaN	NaN	NaN	NaN	23.06871	22.63943	22.65785	22.44683	10	1102.7226	105.39	APPVLKRPIL	Q8N766-3;Q8N766-2;Q8N766;Q8N766-4	Q8N766-3	EMC1	ER membrane protein complex subunit 1
19.82745	19.46742	20.10278	20.50339	22.92234	22.55801	22.87897	22.61443	9	868.46543	113.71	APQPSVTGL	Q5T1M5-3;Q5T1M5-2;Q5T1M5	Q5T1M5-3	FKBP15	FK506-binding protein 15
24.40041	19.25417	NaN	24.35803	27.37335	27.17883	27.35649	26.96455	9	1041.5567	126.24	APQSNKERL	Q8N1F7;Q8N1F7-2	Q8N1F7	NUP93	Nuclear pore complex protein Nup93
19.43049	19.15637	22.23023	NaN	24.77716	22.80377	24.88553	24.7435	9	826.41848	113.89	APQSPGASI	Q92859-3;Q92859-2;Q92859-4;Q92859	Q92859-3	NEO1	Neogenin
25.45413	25.41122	25.1885	25.4366	27.49892	28.19032	27.6159	27.6731	10	1094.5179	147.29	APQTQHVSPM	P29692-3;P29692-4;P29692;P29692-2	P29692-3	EEF1D	Elongation factor 1-delta
26.62157	26.59861	26.3692	26.52615	29.22853	29.16154	29.01156	29.15998	9	967.5927	100.84	APRAALTRL	P83436	P83436	COG7	Conserved oligomeric Golgi complex subunit 7
23.13006	23.19991	23.35877	23.19357	25.72964	25.61366	25.73076	25.67546	10	933.5396	117.62	APRAAPAAPL	Q8N2G4-3;Q8N2G4-2	Q8N2G4-3	LYPD1	Ly6/PLAUR domain-containing protein 1
23.98311	24.10238	23.68432	23.77987	26.12299	26.0599	26.38171	26.36182	10	1001.5142	105.14	APRAASTESL	O43292-2;O43292	O43292-2	GPAA1	Glycosylphosphatidylinositol anchor attachment 1 protein
21.30006	NaN	NaN	21.45202	23.87483	23.82958	24.40158	24.15869	11	1296.7262	78.692	APRADEITRRL	Q9H501	Q9H501	ESF1	ESF1 homolog
22.04197	21.27202	21.94421	21.71456	25.321	25.36989	25.85322	25.95917	11	1115.503	107.1	APRAGEQGEAM	Q5JSZ5;Q5JSZ5-5	Q5JSZ5	PRRC2B	Protein PRRC2B
21.62916	NaN	NaN	20.90588	25.86242	24.76436	NaN	24.89841	9	883.48756	143.89	APRAGSQVV	Q9BWH2	Q9BWH2	FUNDC2	FUN14 domain-containing protein 2
21.11343	NaN	NaN	NaN	24.8333	24.80823	24.855	24.74602	17	1595.8744	73.593	APRAIPTTGRGSSGVGL	P25205;P25205-2	P25205	MCM3	DNA replication licensing factor MCM3
24.15769	24.2558	24.04135	NaN	26.58921	26.87807	26.98685	27.18026	9	954.5723	113.66	APRAKSVRA	P11388-4;P11388;P11388-2;P11388-3	P11388-4	TOP2A	DNA topoisomerase 2-alpha
NaN	24.21468	NaN	NaN	25.80614	25.70432	26.01701	25.91905	9	838.4661	117.4	APRALPGSA	Q8IUW5	Q8IUW5	RELL1	RELT-like protein 1
25.01929	25.15653	25.05648	25.22505	27.53749	27.50718	27.52193	27.55874	11	1002.5611	122.74	APRAPPGPAGL	Q9NRL3-2;Q9NRL3;Q9NRL3-3	Q9NRL3-2	STRN4	Striatin-4
26.37109	26.3866	26.33712	26.34701	29.3972	28.89426	28.65969	28.89902	11	1063.6251	165.52	APRAPRALAAA	P53007	P53007	SLC25A1	Tricarboxylate transport protein, mitochondrial
19.87395	19.97911	19.71632	20.13295	24.11593	24.56151	24.23812	24.2231	10	1192.5699	101.54	APRDAYWIAM	O75794	O75794	CDC123	Cell division cycle protein 123 homolog
20.66813	20.8674	21.20036	22.13101	24.34638	24.69152	24.75491	24.64306	13	1472.6896	138.22	APRDPDPSQYQSL	Q86VY4	Q86VY4	TSPYL5	Testis-specific Y-encoded-like protein 5
NaN	NaN	NaN	NaN	25.71004	25.73536	25.60303	25.64389	11	1169.6041	90.601	APREGISQEAL	Q9Y490	Q9Y490	TLN1	Talin-1
29.18137	28.9445	29.02388	29.16947	31.61614	31.34053	31.55197	31.69942	9	1013.5142	146.81	APRGDKEEL	P24001-4;P24001-3;P24001-6;P24001-2;P24001;P24001-5;P24001-7	P24001-4	IL32	Interleukin-32
24.46114	24.65567	24.22162	24.9121	27.05248	27.7226	26.93753	27.32182	10	1174.6346	124.08	APRGELYKEL	Q96GD4-5;Q96GD4-4;Q96GD4;Q9UQB9-2;Q9UQB9-3;Q9UQB9;Q96GD4-2	Q96GD4-5	AURKB;AURKC	Aurora kinase B;Aurora kinase C
22.4288	22.72467	22.40091	22.66414	24.28694	24.65086	24.7641	24.87225	11	1023.5098	89.698	APRGGQGDPAV	O15231-5;O15231-4;O15231-7;O15231;O15231-3;O15231-8;O15231-6;O15231-2;O15231-9	O15231-5	ZNF185	Zinc finger protein 185
NaN	NaN	NaN	NaN	23.95863	23.57934	24.13876	24.00599	10	1067.5472	116.05	APRGQRPESA	P28062	P28062	PSMB8	Proteasome subunit beta type-8
22.29933	22.02601	23.04878	22.63212	28.96146	28.77941	29.19143	28.68519	11	1180.6313	156.35	APRGQRPESAL	P28062	P28062	PSMB8	Proteasome subunit beta type-8
NaN	NaN	NaN	NaN	25.06048	25.30536	NaN	25.07957	12	1277.684	123.6	APRGQRPESALP	P28062	P28062	PSMB8	Proteasome subunit beta type-8
20.69268	20.03805	20.52784	21.00285	25.05598	24.63389	23.90692	24.14562	10	927.51378	104.06	APRGTGIVSA	P15880	P15880	RPS2	40S ribosomal protein S2
22.23116	22.01277	21.87301	22.37435	24.80149	24.93724	24.526	24.50227	9	977.54066	113.7	APRHGLQSL	P48634-2;P48634-3;P48634;P48634-4	P48634-2	PRRC2A	Protein PRRC2A
24.87178	24.912	24.83321	25.06969	27.76395	27.68579	27.93027	27.99437	10	1078.552	139.74	APRHPSTNSL	Q9P032	Q9P032	NDUFAF4	NADH dehydrogenase [ubiquinone] 1 alpha subcomplex assembly factor 4
23.29095	23.36933	23.34679	23.86769	26.57629	26.37343	26.35395	26.31724	11	1191.636	122.13	APRHPSTNSLL	Q9P032	Q9P032	NDUFAF4	NADH dehydrogenase [ubiquinone] 1 alpha subcomplex assembly factor 4
NaN	NaN	NaN	NaN	24.88441	24.86013	25.16887	25.02327	12	1294.7761	124.98	APRIGYPKPALL	P23381-2;P23381	P23381-2	WARS	Tryptophan--tRNA ligase, cytoplasmic;T1-TrpRS;T2-TrpRS
19.20488	19.29786	19.00966	20.07666	25.42297	25.80095	25.3653	25.13449	12	1203.7339	111.06	APRIITGPAPVL	Q96PU8-5;Q96PU8-9;Q96PU8-8;Q96PU8-6;Q96PU8-3;Q96PU8	Q96PU8-5	QKI	Protein quaking
26.17632	26.31242	26.25075	26.37426	28.37952	28.23717	28.3753	28.26513	10	1032.5716	99.442	APRKGSFSAL	Q13619	Q13619	CUL4A	Cullin-4A
24.7168	25.01231	24.61925	25.03704	28.4253	28.40742	28.48715	28.18688	9	1096.5665	109.36	APRKPDWDL	Q8WUD4	Q8WUD4	CCDC12	Coiled-coil domain-containing protein 12
26.5563	26.70583	26.60187	26.84745	28.89735	28.6679	28.91334	28.48389	9	976.5818	107.32	APRKPPQAL	Q9BST9-3;Q9BST9-2;Q9BST9	Q9BST9-3	RTKN	Rhotekin
NaN	NaN	NaN	NaN	NaN	24.80563	NaN	NaN	10	1086.5822	115.86	APRKPSIDGF	Q8NHM5-2;Q8NHM5-3;Q8NHM5;Q8NHM5-4;Q8NHM5-5	Q8NHM5-2	KDM2B	Lysine-specific demethylase 2B
22.72411	22.74475	22.64458	22.57013	24.9715	25.36396	25.20494	25.44957	12	1172.6513	105.4	APRKVLGSSTSA	Q15004-2;Q15004	Q15004-2	KIAA0101	PCNA-associated factor
27.8546	28.67155	28.46115	28.75627	31.41725	31.06516	31.52552	31.51972	11	1226.619	195.27	APRLNSADRPM	Q9NPJ4-2	Q9NPJ4-2	PNRC2	Proline-rich nuclear receptor coactivator 2
NaN	NaN	NaN	NaN	23.9294	22.62429	23.49838	23.87239	16	1754.9461	76.311	APRLNSADRPMKTSVL	Q9NPJ4-2	Q9NPJ4-2	PNRC2	Proline-rich nuclear receptor coactivator 2
NaN	NaN	NaN	NaN	26.3788	26.65308	26.49445	NaN	11	1211.651	95.358	APRLQSEVAEL	P53990-2;P53990-3;P53990;P53990-4;P53990-5	P53990-2	IST1	IST1 homolog
24.24627	24.3868	24.19746	24.27113	26.18065	26.31353	26.02692	25.96939	9	911.48248	98.933	APRNSPTGL	P78312-3;P78312-4;P78312-6;P78312-2;P78312-5;P78312	P78312-3	FAM193A	Protein FAM193A
23.35501	22.9304	23.37053	23.44632	26.3272	26.35053	26.54564	26.75353	9	905.5083	115.46	APRPAPVAQ	Q9Y6H1;Q5T1J5	Q9Y6H1	CHCHD2;CHCHD2P9	Coiled-coil-helix-coiled-coil-helix domain-containing protein 2;Putative coiled-coil-helix-coiled-coil-helix domain-containing protein CHCHD2P9, mitochondrial
29.22796	29.08967	29.31147	29.19831	32.37487	32.19551	32.30438	32.48534	9	957.55083	139.92	APRPARPPP	A6NGR9	A6NGR9	MROH6	Maestro heat-like repeat-containing protein family member 6
NaN	21.78871	21.7946	22.01318	25.92581	25.91173	25.63893	25.40383	11	1203.6877	147.16	APRPARPPPVF	A6NGR9	A6NGR9	MROH6	Maestro heat-like repeat-containing protein family member 6
26.15987	26.33081	26.13498	26.26376	28.00469	28.04817	28.13653	28.18054	10	1020.5829	139.02	APRPASGPIR	P26373;P26373-2	P26373	RPL13	60S ribosomal protein L13
30.317	30.41629	30.05388	30.43917	32.2808	29.5055	32.21057	32.27492	11	1117.6356	142.36	APRPASGPIRP	P26373;P26373-2	P26373	RPL13	60S ribosomal protein L13
23.9542	24.0554	24.29831	24.30925	26.60541	26.4932	26.87467	26.52076	12	1230.7197	128.51	APRPASGPIRPI	P26373;P26373-2	P26373	RPL13	60S ribosomal protein L13
27.38624	27.5323	27.55947	27.82287	30.79095	30.63322	30.68328	30.45366	13	1329.7881	155	APRPASGPIRPIV	P26373;P26373-2	P26373	RPL13	60S ribosomal protein L13
25.60445	25.51581	25.38387	25.6699	29.20177	28.86399	28.90948	28.99531	14	1485.8892	94.09	APRPASGPIRPIVR	P26373;P26373-2	P26373	RPL13	60S ribosomal protein L13
24.92918	25.43097	NaN	25.26503	27.76901	27.55039	27.90495	27.66946	10	1038.557	88.819	APRPDGGRTL	A8MQ27-2;A8MQ27	A8MQ27-2	NEURL1B	E3 ubiquitin-protein ligase NEURL1B
25.02901	25.19599	24.94476	25.37289	27.13085	27.25692	27.31424	27.49007	10	1120.5989	96.957	APRPDHTKSI	Q13177	Q13177	PAK2	Serine/threonine-protein kinase PAK 2;PAK-2p27;PAK-2p34
28.67936	28.56761	28.74705	28.90455	31.46451	31.21639	31.39892	30.82555	11	1271.6483	191.45	APRPDSRHHSL	Q9BSV6	Q9BSV6	TSEN34	tRNA-splicing endonuclease subunit Sen34
24.74037	24.57196	24.74663	24.97937	27.14083	27.69538	27.3304	27.56892	9	919.53518	117.62	APRPGPRAV	Q8IWD4-4;Q8IWD4-3;Q8IWD4	Q8IWD4-4	CCDC117	Coiled-coil domain-containing protein 117
22.47553	22.53483	22.98801	22.99871	25.00337	24.71989	25.10498	24.96155	10	1049.5618	113.5	APRPNPAQSL	Q8IZ16	Q8IZ16	C7orf61	Uncharacterized protein C7orf61
26.76129	26.50267	26.57845	26.83256	28.67714	29.10505	28.43639	28.70971	9	989.54806	108.92	APRPPPKPM	Q5JNZ5;P62854	Q5JNZ5	RPS26P11;RPS26	Putative 40S ribosomal protein S26-like 1;40S ribosomal protein S26
22.74323	22.54052	NaN	NaN	25.06628	22.83113	22.56242	22.36626	9	974.541	90.37	APRPPRQGP	Q9BZV1	Q9BZV1	UBXN6	UBX domain-containing protein 6
25.59044	25.90403	25.45541	25.78895	29.22062	29.32764	29.01866	29.13612	10	993.56073	98.933	APRPSPAISV	Q15942	Q15942	ZYX	Zyxin
22.67506	22.44435	22.81435	22.56614	25.5257	24.9009	24.88124	25.00256	11	1159.6462	119.62	APRPSTGPHKL	P62701;P22090;Q8TD47	P62701	RPS4X;RPS4Y1;RPS4Y2	40S ribosomal protein S4, X isoform;40S ribosomal protein S4, Y isoform 1;40S ribosomal protein S4, Y isoform 2
23.22462	23.9304	23.46787	23.81176	26.07008	26.05662	26.27693	26.28565	11	1128.5523	125.47	APRQDASGQSL	Q14324	Q14324	MYBPC2	Myosin-binding protein C, fast-type
21.29227	22.07506	21.04973	21.45498	26.89943	24.8277	25.99043	26.10089	9	939.49602	174.64	APRQPGLMA	Q9Y6H1;Q5T1J5	Q9Y6H1	CHCHD2;CHCHD2P9	Coiled-coil-helix-coiled-coil-helix domain-containing protein 2;Putative coiled-coil-helix-coiled-coil-helix domain-containing protein CHCHD2P9, mitochondrial
24.29523	24.07415	24.19625	24.45457	26.84589	28.24595	27.6807	27.35599	11	1198.5951	160.63	APRQPGLMAQM	Q9Y6H1;Q5T1J5	Q9Y6H1	CHCHD2;CHCHD2P9	Coiled-coil-helix-coiled-coil-helix domain-containing protein 2;Putative coiled-coil-helix-coiled-coil-helix domain-containing protein CHCHD2P9, mitochondrial
26.02373	26.06528	25.97147	26.32968	21.38995	21.29362	21.25563	21.09603	9	949.58213	110.34	APRRGPALL	Q03468-2;Q03468	Q03468-2	ERCC6	DNA excision repair protein ERCC-6
21.9194	22.2498	22.32858	22.02015	25.44733	26.29058	26.42752	26.16114	17	1692.8543	57.499	APRSQYTTGRGSSGVGL	P33993;P33993-3	P33993	MCM7	DNA replication licensing factor MCM7
28.32697	28.52436	28.62502	28.6231	30.58423	30.6459	30.58683	30.66915	11	1012.5302	111.06	APRSTGPGASL	O15551	O15551	CLDN3	Claudin-3
23.53979	23.59332	23.50482	23.75918	26.78269	26.83304	26.57233	NaN	10	985.55564	122.19	APRSVAVSSI	Q6UWB1	Q6UWB1	IL27RA	Interleukin-27 receptor subunit alpha
17.7376	NaN	NaN	18.33359	22.88469	22.02411	NaN	23.0745	10	1199.7139	113.18	APRTIFQRVL	Q9UBB4	Q9UBB4	ATXN10	Ataxin-10
26.26649	26.32555	26.24563	26.38283	28.19761	28.55775	28.59911	28.35334	10	1060.589	82.954	APRTPGRHGL	Q96M96-3;Q96M96	Q96M96-3	FGD4	FYVE, RhoGEF and PH domain-containing protein 4
21.5306	21.24812	21.66648	21.78373	25.65889	24.9336	25.2107	25.28909	12	1150.6459	167.76	APRVAGKEGPGL	Q9UID3-2;Q9UID3	Q9UID3-2	VPS51	Vacuolar protein sorting-associated protein 51 homolog
20.30941	20.96515	20.40395	19.43917	24.42387	24.04185	24.86112	24.26291	9	949.5709	129.39	APRVPVQAL	O75179-4;O75179-6;O75179-2;O75179;O75179-3;O75179-7	O75179-4	ANKRD17	Ankyrin repeat domain-containing protein 17
20.32542	20.82454	20.4402	20.974	25.0687	24.31879	24.43205	24.28016	10	1136.6203	98.418	APRWGNPRAL	P00973-2;P00973-4;P00973;P00973-3	P00973-2	OAS1	2-5-oligoadenylate synthase 1
21.44294	21.69523	21.77072	21.53512	24.91566	25.05437	24.84761	24.80055	10	1013.5506	125.82	APSAARELSL	Q9H668	Q9H668	OBFC1	CST complex subunit STN1
20.13069	20.17085	20.07835	20.98899	23.26413	23.406	23.39192	23.57531	9	795.41267	192.28	APSAPSPAV	Q99583	Q99583	MNT	Max-binding protein MNT
20.45754	21.16257	20.96578	20.86567	23.8992	23.7602	23.73882	24.05399	9	846.40831	157.58	APSASSSQL	Q86YV5	Q86YV5	SGK223	Tyrosine-protein kinase SgK223
20.92093	21.44364	21.00532	21.93247	25.35289	25.62642	25.445	25.30058	11	1247.651	104.05	APSDLRTIQTF	Q9BUL5-2;Q9BUL5-4;Q9BUL5	Q9BUL5-2	PHF23	PHD finger protein 23
19.98371	20.71967	20.75801	NaN	22.81687	22.82165	22.8374	23.13815	9	787.3712	148.33	APSEGSGAL	Q8WTT2	Q8WTT2	NOC3L	Nucleolar complex protein 3 homolog
NaN	NaN	17.31478	18.71314	22.84458	23.41222	22.93932	22.97907	11	1266.6245	83.883	APSFERGVYEL	Q7Z388	Q7Z388	DPY19L4	Probable C-mannosyltransferase DPY19L4
NaN	NaN	NaN	21.85255	26.0512	26.19723	26.33241	26.06872	11	1188.6251	108.43	APSGLRSQVQF	Q96HH9-4;Q96HH9;Q96HH9-3;Q96HH9-5;Q96HH9-2	Q96HH9-4	GRAMD3	GRAM domain-containing protein 3
NaN	NaN	NaN	NaN	21.70468	22.48753	22.39142	21.96948	9	785.39193	110.63	APSGPSGTL	Q16658	Q16658	FSCN1	Fascin
NaN	NaN	NaN	NaN	23.55719	23.63068	23.52886	23.92062	11	1122.5418	72.638	APSGQHSQAQL	O00411	O00411	POLRMT	DNA-directed RNA polymerase, mitochondrial
23.06019	23.11934	23.14286	23.2863	26.11995	25.98464	25.94804	26.14383	10	1012.5665	122.33	APSGTRVVQV	Q9UN70-2;Q9UN70	Q9UN70-2	PCDHGC3	Protocadherin gamma-C3
NaN	NaN	NaN	NaN	24.74786	24.89638	NaN	NaN	9	912.49165	143.85	APSIQTPSL	Q2TAL8	Q2TAL8	QRICH1	Glutamine-rich protein 1
24.09313	23.97456	23.82425	23.89892	26.07329	26.03867	NaN	26.04174	9	840.47052	114.39	APSKPAASI	O60264	O60264	SMARCA5	SWI/SNF-related matrix-associated actin-dependent regulator of chromatin subfamily A member 5
22.51953	22.64924	22.28464	23.12312	26.20944	25.77284	25.51749	26.28456	9	837.496	127.66	APSLVAPAL	Q15691	Q15691	MAPRE1	Microtubule-associated protein RP/EB family member 1
NaN	21.41493	NaN	NaN	23.76061	24.04577	23.95251	23.98129	9	861.43447	152.63	APSPHPSAV	O00712-6;O00712-5	O00712-6
NaN	NaN	NaN	NaN	23.70556	23.79838	24.03423	24.35528	9	892.50182	113.41	APSPLQPAL	Q9BW85	Q9BW85	CCDC94	Coiled-coil domain-containing protein 94
24.65731	24.79328	24.48898	24.69737	27.25845	27.45552	27.40503	27.24082	9	837.45962	164.24	APSPPLSGL	Q96GQ5	Q96GQ5	C16orf58	RUS1 family protein C16orf58
28.12159	28.20918	28.2736	28.42579	31.32066	31.24598	31.27398	31.26338	9	936.53927	121.58	APSPRPLSL	Q6NUT3-2;Q6NUT3-4;Q6NUT3;Q6NUT3-3	Q6NUT3-2	MFSD12	Major facilitator superfamily domain-containing protein 12
23.76729	24.21593	24.40289	24.39506	26.12656	26.47695	26.47911	26.47066	11	1108.5149	128.36	APSPSSSRSSF	Q6PCB5	Q6PCB5	RSBN1L	Round spermatid basic protein 1-like protein
22.02097	22.02191	22.1801	22.36258	23.78885	24.37994	24.40002	24.54357	9	817.38176	166.86	APSPSSSSV	Q99700-2;Q99700-4;Q99700	Q99700-2	ATXN2	Ataxin-2
25.58675	25.76976	25.69067	25.61175	28.0229	NaN	28.00174	28.05346	9	1054.552	141.93	APSQQRQQI	Q6P2Q9	Q6P2Q9	PRPF8	Pre-mRNA-processing-splicing factor 8
NaN	NaN	NaN	NaN	24.32766	24.22641	24.41351	24.35575	10	1125.5891	118.33	APSQQRQQIA	Q6P2Q9	Q6P2Q9	PRPF8	Pre-mRNA-processing-splicing factor 8
NaN	23.50458	23.64845	23.69498	28.73809	28.83768	28.83747	28.86891	9	894.49232	130.28	APSSPRPAL	P05362	P05362	ICAM1	Intercellular adhesion molecule 1
24.51244	24.88684	24.47203	24.70525	30.09572	29.93354	29.99267	29.88253	10	991.54508	113.66	APSSPRPALP	P05362	P05362	ICAM1	Intercellular adhesion molecule 1
21.63267	21.85167	21.44849	21.80101	24.68368	24.43892	24.56052	24.62656	10	997.55564	102.51	APSTPGRISL	Q8TF72	Q8TF72	SHROOM3	Protein Shroom3
21.03429	21.47303	21.23298	21.51802	24.44348	24.25566	24.02234	24.17585	11	1101.603	173.14	APTAQKSLSSL	Q5SWA1	Q5SWA1	PPP1R15B	Protein phosphatase 1 regulatory subunit 15B
NaN	22.96155	23.81724	23.20981	26.39341	25.68164	26.74535	26.9941	9	931.48756	133.81	APTGHLHTV	Q96FX7	Q96FX7	TRMT61A	tRNA (adenine(58)-N(1))-methyltransferase catalytic subunit TRMT61A
22.73991	23.42675	23.79223	23.54357	30.45885	30.80024	30.89591	30.98251	9	830.44978	162.59	APTGSGKTL	Q9Y2R4;Q8N8A6	Q9Y2R4	DDX52;DDX51	Probable ATP-dependent RNA helicase DDX52;ATP-dependent RNA helicase DDX51
NaN	18.46451	NaN	NaN	23.36466	24.20292	22.52901	NaN	10	971.56515	169.44	APTIVGKSSL	P39656-2;P39656-3;P39656	P39656-2	DDOST	Dolichyl-diphosphooligosaccharide--protein glycosyltransferase 48 kDa subunit
NaN	NaN	20.67306	21.03059	23.94047	24.15839	24.17577	24.3364	9	853.45453	114.72	APTPAPSTI	P46695	P46695	IER3	Radiation-inducible immediate-early gene IEX-1
NaN	19.30581	NaN	19.80259	24.41351	24.18299	24.01648	24.14102	11	1121.6193	100.25	APTPPGLRNSL	Q96HP0	Q96HP0	DOCK6	Dedicator of cytokinesis protein 6
22.80071	23.15565	22.82365	23.36986	26.10917	25.50118	25.45895	25.38393	10	1094.6448	118.21	APTPRIKAEL	Q04727-2;Q04727-4;Q04727;Q04727-3;Q04725-2;Q04725-3;Q04725;Q04724	Q04727-2	TLE4;TLE2;TLE1	Transducin-like enhancer protein 4;Transducin-like enhancer protein 2;Transducin-like enhancer protein 1
NaN	NaN	NaN	NaN	23.74181	24.10845	24.17927	NaN	9	813.42323	135.87	APTPSTAAV	P55058-3;P55058-4;P55058-2;P55058	P55058-3	PLTP	Phospholipid transfer protein
NaN	NaN	NaN	NaN	22.95098	22.27835	22.86927	22.84291	9	1047.5713	119.41	APTQYRISL	P13497-5;P13497-2;P13497-6;P13497	P13497-5	BMP1	Bone morphogenetic protein 1
NaN	NaN	19.58804	20.46374	23.05659	23.23945	23.38772	23.43974	8	712.37555	188.37	APTSGPAL	Q92733	Q92733	PRCC	Proline-rich protein PRCC
22.38559	22.54706	22.4548	23.18012	25.28627	25.3114	25.57444	25.58159	9	753.4021	153.61	APVGGSPGL	Q6ZRS2-3;Q6ZRS2-2;Q6ZRS2	Q6ZRS2-3	SRCAP	Helicase SRCAP
23.60716	23.50264	23.69498	24.30556	26.93764	26.76686	27.04677	27.00131	9	757.39702	159.19	APVGSGSAL	Q99607	Q99607	ELF4	ETS-related transcription factor Elf-4
NaN	NaN	NaN	NaN	24.43396	24.4698	24.33224	24.42304	9	875.4865	114.02	APVGVHPSL	A6NFQ2-2;A6NFQ2	A6NFQ2-2	TCAF2	TRPM8 channel-associated factor 2
20.48797	20.09931	20.27594	20.47308	24.92547	24.52904	24.99916	24.96504	10	979.58147	114.5	APVIRPGGTL	Q9C0C2	Q9C0C2	TNKS1BP1	182 kDa tankyrase-1-binding protein
25.17828	25.14682	24.96252	24.97189	28.26785	28.14637	28.21396	28.09068	9	903.5178	122.98	APVLPHTAV	Q8NHM5-2;Q8NHM5-3;Q8NHM5;Q8NHM5-4;Q6PCT2-2;Q6PCT2-3;Q6PCT2	Q8NHM5-2	KDM2B;FBXL19	Lysine-specific demethylase 2B;F-box/LRR-repeat protein 19
19.69751	19.63678	NaN	20.70843	23.35003	23.71827	23.67788	23.54298	9	928.48656	127.84	APVNVTTEV	P68104-2;P68104;Q5VTE0	P68104-2	EEF1A1;EEF1A1P5	Elongation factor 1-alpha 1;Putative elongation factor 1-alpha-like 3
22.25537	22.33849	22.2287	22.14936	25.73464	25.7123	25.69724	25.41377	9	877.49092	143.97	APVPPPTSL	Q9NTJ4-3;Q9NTJ4-2;Q9NTJ4	Q9NTJ4-3	MAN2C1	Alpha-mannosidase 2C1
23.19982	23.58003	23.66232	23.80558	27.33091	27.4056	27.25602	27.18139	9	892.51305	78.324	APVSPRPGL	Q8N5I2	Q8N5I2	ARRDC1	Arrestin domain-containing protein 1
20.97407	21.64856	NaN	21.53573	26.00239	25.05933	25.87399	25.7335	10	1234.6128	112.41	APYERRAMEL	Q9Y3U8	Q9Y3U8	RPL36	60S ribosomal protein L36
NaN	18.99325	NaN	19.25072	21.89482	22.2157	22.29958	21.86812	9	942.48108	122.74	APYPTPAQV	P55771	P55771	PAX9	Paired box protein Pax-9
NaN	22.96376	23.15016	NaN	26.67196	26.6811	26.71411	26.63201	10	1101.5819	135.71	APYRDLPASL	P54259	P54259	ATN1	Atrophin-1
25.96435	26.14692	26.14108	26.04847	29.30077	29.30047	29.2643	NaN	9	1058.5873	147.04	APYSRPKQL	Q86V81	Q86V81	ALYREF	THO complex subunit 4
26.90885	27.34993	27.05559	27.06415	27.91861	27.76421	28.63755	27.9551	9	1064.5615	147.08	AQAESLRYK	P23396;P23396-2	P23396	RPS3	40S ribosomal protein S3
23.87998	23.96851	23.55625	24.45569	27.50567	26.64636	27.66838	27.65308	9	1062.655	145.87	AQKQLILLH	Q6ZV29-3;Q6ZV29-4;Q6ZV29;Q6ZV29-5	Q6ZV29-3	PNPLA7	Patatin-like phospholipase domain-containing protein 7
23.55321	23.68121	23.32182	23.8918	21.22988	24.27441	22.99749	24.80519	17	1642.8162	87.287	AQLGGPEAAKSDETAAK	P04792	P04792	HSPB1	Heat shock protein beta-1
24.89171	25.07112	25.30876	25.01606	26.20247	26.03712	26.15066	26.10691	9	999.57129	172.25	AQNAKVIEK	Q9H5V9-2;Q9H5V9-3;Q9H5V9	Q9H5V9-2	CXorf56	UPF0428 protein CXorf56
24.29193	24.23001	24.44998	24.34482	25.3345	25.81844	25.93495	25.97329	9	1027.5298	147.08	AQNEPLTQK	O95104-2;O95104-3;O95104	O95104-2	SCAF4	Splicing factor, arginine/serine-rich 15
24.51953	24.95251	24.26478	24.51761	NaN	NaN	NaN	25.01759	9	1124.6455	132.09	AQWQKVLPR	Q9Y2R0	Q9Y2R0	COA3	Cytochrome c oxidase assembly factor 3 homolog, mitochondrial
25.15815	25.30145	25.18469	25.43781	26.65034	26.78731	26.93955	27.28127	9	1155.5673	172.94	AQYDRYVNK	O60437	O60437	PPL	Periplakin
26.35489	26.545	26.77769	26.86985	27.1794	27.38928	27.58728	27.45638	9	1048.5665	159.28	AQYGKVIDR	P49915	P49915	GMPS	GMP synthase [glutamine-hydrolyzing]
NaN	NaN	NaN	NaN	24.5559	24.8292	23.08701	23.06682	9	1042.556	139.31	AQYGNILKH	Q8NFH5-3;Q8NFH5-2;Q8NFH5	Q8NFH5-3	NUP35	Nucleoporin NUP53
19.87382	22.21629	22.6187	22.74698	23.2515	22.92593	24.20687	23.77364	9	1052.4961	125.81	AQYPESCKK	Q8TBC5-2;Q8TBC5;Q8TBC5-3	Q8TBC5-2	ZSCAN18	Zinc finger and SCAN domain-containing protein 18
24.49723	24.4139	24.53588	24.24967	25.37895	24.91843	25.35666	25.39529	10	1182.6397	104.06	AQYQFTGIKK	Q96IX5	Q96IX5	USMG5	Up-regulated during skeletal muscle growth protein 5
29.88198	30.09723	30.09798	30.25867	30.91378	30.90052	31.09924	31.09986	11	1189.6091	163.88	AQYSPQQLAGK	Q01581	Q01581	HMGCS1	Hydroxymethylglutaryl-CoA synthase, cytoplasmic
25.65308	25.79563	25.44069	25.80373	25.71631	25.17295	26.04454	25.63434	9	1206.6258	113.1	AQYWKRNNK	Q9HCN4-2;Q9HCN4-4;Q9HCN4;Q9HCN4-5;Q9HCN4-3	Q9HCN4-2	GPN1	GPN-loop GTPase 1
22.53578	22.77258	22.64724	22.63644	24.25551	24.76152	24.49442	24.19182	11	1293.6387	142.43	ARPDEKAIMTY	P12814-2;P12814;P12814-3;P12814-4;O43707	P12814-2	ACTN1;ACTN4	Alpha-actinin-1;Alpha-actinin-4
22.49838	22.55455	22.3144	NaN	24.77876	24.61583	24.68886	24.47364	11	1106.572	110.87	ARPVSSAASVY	P05783	P05783	KRT18	Keratin, type I cytoskeletal 18
27.30322	27.34359	27.07775	27.38393	28.41599	28.13031	28.39485	NaN	9	925.50936	89.047	ARTASARPP	Q96PD5-2	Q96PD5-2
22.83482	23.61144	23.23323	23.57346	24.2632	25.00834	24.87324	24.83205	10	1194.4942	137.06	ARYSGSYNDY	Q96PK6	Q96PK6	RBM14	RNA-binding protein 14
23.63755	23.95163	24.07463	24.13798	27.0451	25.94902	26.18586	25.78955	10	966.52468	104.21	ASAAPQGPLR	Q96L91-4;Q96L91-3;Q96L91-5;Q96L91-2;Q96L91	Q96L91-4	EP400	E1A-binding protein p400
22.00275	22.36135	22.43527	NaN	23.72796	23.9167	24.20508	24.43822	9	999.58253	110.87	ASADIRVLR	O43818	O43818	RRP9	U3 small nucleolar RNA-interacting protein 2
22.42222	23.01352	22.7735	22.68215	NaN	24.64262	24.40782	24.5625	9	1029.5567	137.14	ASAEVERLR	Q10589-2;Q10589	Q10589-2	BST2	Bone marrow stromal antigen 2
22.85922	22.3931	22.19307	22.76804	24.47426	24.34042	23.90298	24.42892	9	969.51445	64.42	ASAPFGHKR	Q9NVC6	Q9NVC6	MED17	Mediator of RNA polymerase II transcription subunit 17
22.36057	22.42829	22.11283	22.70324	22.2247	23.82571	23.65796	22.70485	9	954.47706	111.74	ASAPPQEQK	P11940-2;P11940	P11940-2	PABPC1	Polyadenylate-binding protein 1
24.61672	24.24481	25.10302	24.76263	25.2426	23.80055	24.55421	23.53017	9	774.38718	124.98	ASAPTGSGK	Q9Y2R4	Q9Y2R4	DDX52	Probable ATP-dependent RNA helicase DDX52
22.37833	24.50154	24.64477	24.82294	25.47293	26.17554	26.53069	26.46635	9	950.44913	150.4	ASCNQTLSK	Q5T4F4-6;Q5T4F4-7;Q5T4F4-5;Q5T4F4-8;Q5T4F4-2;Q5T4F4;Q5T4F4-3	Q5T4F4-6	ZFYVE27	Protrudin
23.4545	23.6841	23.64361	23.58245	23.22587	22.97844	NaN	22.792	9	992.56548	118.32	ASDPHIIIK	Q9ULH0-3;Q9ULH0-2;Q9ULH0-4;Q9ULH0	Q9ULH0-3	KIDINS220	Kinase D-interacting substrate of 220 kDa
29.15141	29.48547	29.68746	29.46117	28.72315	28.97068	28.90058	29.07227	9	1006.5811	171.99	ASFDKAKLK	P63313	P63313	TMSB10	Thymosin beta-10
26.1227	26.45345	26.38144	26.69192	27.2803	27.37799	26.99507	27.47607	10	1069.5556	201.18	ASFGKSFAQK	Q96EY5-2;Q96EY5-3;Q96EY5	Q96EY5-2	MVB12A	Multivesicular body subunit 12A
NaN	NaN	NaN	NaN	NaN	NaN	25.54309	25.37729	10	1063.5914	98.009	ASFTPTSILK	Q9H175	Q9H175	CSRNP2	Cysteine/serine-rich nuclear protein 2
24.32065	23.91725	23.79561	23.98285	25.793	25.62182	25.07782	24.79828	11	1099.5986	110.38	ASGSQPKGLQK	Q9UBD5;Q9UBD5-2;Q9UBD5-3	Q9UBD5	ORC3	Origin recognition complex subunit 3
25.52671	25.31178	25.46616	25.40587	26.005	25.81336	25.8429	24.14957	9	923.48248	162.97	ASHIASNPK	Q15006	Q15006	EMC2	ER membrane protein complex subunit 2
26.56589	26.64444	26.55227	26.58434	26.81384	27.01372	27.07979	27.22867	10	986.53966	149.27	ASLVGQTSPK	Q9Y2X3	Q9Y2X3	NOP58	Nucleolar protein 58
23.84613	23.64647	23.73159	23.62912	24.85572	NaN	NaN	NaN	9	928.54541	100.84	ASNRIIGAK	P63220	P63220	RPS21	40S ribosomal protein S21
24.69599	24.7033	24.78925	24.78092	26.53691	25.55344	26.25052	26.02113	9	944.57671	208.86	ASSAVKVKR	Q13148	Q13148	TARDBP	TAR DNA-binding protein 43
24.81504	24.78606	24.68159	25.0831	26.79996	26.23495	27.15547	26.60625	9	998.51451	137.18	ASSPEQPKR	P32519-2;P32519	P32519-2	ELF1	ETS-related transcription factor Elf-1
22.44491	22.53834	24.46133	23.23796	NaN	NaN	NaN	NaN	9	873.41921	110.63	ASSSVSISH	P20700	P20700	LMNB1	Lamin-B1
25.56866	25.70464	25.1736	25.86872	27.47018	27.09164	27.47235	27.57246	9	947.47125	130.75	ASWGGTIEK	Q6ZS30-1;Q6ZS30	Q6ZS30-1	NBEAL1	Neurobeachin-like protein 1
NaN	NaN	NaN	NaN	NaN	23.07511	NaN	23.70883	9	1048.5553	114.64	ASYEKNLPK	Q15057	Q15057	ACAP2	Arf-GAP with coiled-coil, ANK repeat and PH domain-containing protein 2
23.43962	23.24502	23.84105	23.49863	24.56448	24.06645	24.07512	25.00089	9	1036.5302	164.77	ASYENVRAK	P15153	P15153	RAC2	Ras-related C3 botulinum toxin substrate 2
NaN	NaN	NaN	NaN	NaN	NaN	24.02968	24.09619	11	1269.6354	99.985	ASYFNKQTSPK	Q9H9Y2	Q9H9Y2	RPF1	Ribosome production factor 1
27.74996	27.49937	27.49381	27.55918	28.43575	28.66041	28.79144	29.07661	9	914.43453	110.41	ASYGSTTTK	Q8WVM8;Q8WVM8-2;Q8WVM8-3	Q8WVM8	SCFD1	Sec1 family domain-containing protein 1
29.30101	29.41776	29.71196	29.20602	30.26964	30.34858	30.65497	30.72371	9	895.47633	146.69	ASYGVSKGK	Q00839-2;Q00839	Q00839-2	HNRNPU	Heterogeneous nuclear ribonucleoprotein U
23.13626	23.20411	23.44405	23.39937	23.56488	23.35124	23.6015	23.89745	9	1039.4723	128	ASYSHNFSK	Q7Z3E1	Q7Z3E1	TIPARP	TCDD-inducible poly [ADP-ribose] polymerase
22.67754	23.06352	22.9528	23.15556	23.83942	23.69487	23.28362	23.15383	13	1283.6622	140.78	ASYYGGRGVGGIK	P58335-2;P58335-4;P58335;Q9H6X2-5;Q9H6X2	P58335-2	ANTXR2;ANTXR1	Anthrax toxin receptor 2;Anthrax toxin receptor 1
22.55971	22.12348	NaN	22.49187	22.71163	23.09236	22.25598	23.2201	9	914.45699	134.48	ATAAPNSQR	Q9UHR4	Q9UHR4	BAIAP2L1	Brain-specific angiogenesis inhibitor 1-associated protein 2-like protein 1
24.29137	24.19851	24.18079	24.01631	25.58403	25.83195	25.505	25.88253	11	1050.5193	152.97	ATAASSSSLEK	P63261;P60709;P63267;P68133;P68032;P62736;Q6S8J3;P63267-2	P63261	ACTG1;ACTB;ACTG2;ACTA1;ACTC1;ACTA2;POTEE	Actin, cytoplasmic 2;Actin, cytoplasmic 2, N-terminally processed;Actin, cytoplasmic 1;Actin, cytoplasmic 1, N-terminally processed;Actin, gamma-enteric smooth muscle;Actin, alpha skeletal muscle;Actin, alpha cardiac muscle 1;Actin, aortic smooth muscle;POTE ankyrin domain family member E
21.89763	21.90698	21.8273	21.83167	22.47259	22.32551	22.77941	22.79901	9	941.53345	138.38	ATAAVIFLH	O75608-2;O75608	O75608-2	LYPLA1	Acyl-protein thioesterase 1
23.53255	23.82493	23.86363	24.03934	24.82634	24.5775	24.9901	24.97014	10	901.52328	111.06	ATAAVTAAVK	Q6NUK4;Q6NUK4-2	Q6NUK4	REEP3	Receptor expression-enhancing protein 3
NaN	25.33422	25.01814	25.19562	26.36373	26.85875	26.24016	26.37054	11	1251.6095	223.32	ATADDELSFKR	P62993-2;P62993	P62993-2	GRB2	Growth factor receptor-bound protein 2
23.72484	23.37968	23.45939	23.68485	24.95203	24.41119	24.74062	24.53243	9	945.44034	167.9	ATAEENSPK	P08397-3;P08397	P08397-3	HMBS	Porphobilinogen deaminase
NaN	20.84583	21.86597	21.57335	23.88744	NaN	24.20195	23.72598	9	999.51715	140.35	ATAEKCLHK	Q9NX07	Q9NX07	TRNAU1AP	tRNA selenocysteine 1-associated protein 1
26.00412	25.96686	26.08873	26.26878	27.52843	27.78737	27.64361	27.71089	9	990.51682	129.42	ATAELIMSR	Q9BVK8-2;Q9BVK8	Q9BVK8-2	TMEM147	Transmembrane protein 147
23.45914	23.44278	23.54227	23.57462	24.29081	24.2759	24.40542	24.56651	10	1014.571	127.56	ATAEVLNIGK	P22234;P22234-2	P22234	PAICS	Multifunctional protein ADE2;Phosphoribosylaminoimidazole-succinocarboxamide synthase;Phosphoribosylaminoimidazole carboxylase
26.92558	27.03873	26.78232	27.23526	28.81219	28.56038	28.82466	28.70071	12	1242.6932	194.94	ATAGDGLIELRK	P35232	P35232	PHB	Prohibitin
22.79412	22.8777	22.89471	23.34962	23.53623	23.66958	23.82133	24.22126	9	892.47667	123.72	ATAGFTIGR	Q93074-3;Q93074;Q93074-2	Q93074-3	MED12	Mediator of RNA polymerase II transcription subunit 12
27.94011	28.03941	28.0576	28.26772	29.7274	29.73907	29.34414	29.46881	10	970.55598	198.07	ATAGIIGVNR	Q00610-2;Q00610	Q00610-2	CLTC	Clathrin heavy chain 1
28.03276	28.20046	28.19807	28.13775	29.26298	29.33268	29.37997	29.46568	10	945.51311	134.05	ATALPTGTSK	Q8IUQ4-3;Q8IUQ4;Q8IUQ4-2	Q8IUQ4-3	SIAH1	E3 ubiquitin-protein ligase SIAH1
28.95296	28.91841	29.05742	29.09595	29.5532	29.5934	29.50539	29.72503	9	970.58113	146.81	ATANQIILK	Q5VZF2-2	Q5VZF2-2
NaN	NaN	23.22976	23.72151	24.56331	24.60241	24.40198	24.43632	9	1019.5764	129.65	ATAQFKINK	Q9BZD4	Q9BZD4	NUF2	Kinetochore protein Nuf2
23.83181	23.59241	23.73397	23.64504	23.73086	23.67196	24.11219	23.63012	9	901.45051	126.62	ATAQGTPEK	Q96ND0	Q96ND0	FAM210A	Protein FAM210A
21.98652	NaN	NaN	NaN	22.85869	23.12507	23.10129	NaN	9	971.53999	120.62	ATAQVVQQK	Q96L91-4;Q96L91-3;Q96L91-5;Q96L91-2;Q96L91	Q96L91-4	EP400	E1A-binding protein p400
26.20163	26.61751	26.82019	26.76256	27.83816	27.29745	28.46131	28.41381	10	1113.6189	118.67	ATARVRMGPR	Q15904	Q15904	ATP6AP1	V-type proton ATPase subunit S1
21.73888	22.05838	22.0969	22.67891	22.8127	20.8057	23.65971	22.4663	9	954.52468	150.88	ATASPPRQK	Q9UQ35;Q9UQ35-2	Q9UQ35	SRRM2	Serine/arginine repetitive matrix protein 2
25.48164	25.59357	25.64941	25.6764	NaN	25.63824	25.79283	25.82886	9	934.49713	126.41	ATATELTTK	Q9UHC7-4;Q9UHC7-3;Q9UHC7-2;Q9UHC7;Q13434	Q9UHC7-4	MKRN1;MKRN4P	E3 ubiquitin-protein ligase makorin-1;Putative E3 ubiquitin-protein ligase makorin-4
25.26889	25.14511	24.88334	25.15885	25.92909	25.75949	25.84809	25.92327	9	981.52434	158.08	ATATQLLQH	Q13043-2;Q13043;Q13188;Q13188-2	Q13188	STK4;STK3	Serine/threonine-protein kinase 4;Serine/threonine-protein kinase 4 37kDa subunit;Serine/threonine-protein kinase 4 18kDa subunit;Serine/threonine-protein kinase 3;Serine/threonine-protein kinase 3 36kDa subunit;Serine/threonine-protein kinase 3 20kDa subunit
24.4577	23.9581	23.67422	23.82619	25.27081	25.36309	25.14071	25.66847	10	955.49746	112.84	ATATSSPPPK	Q96QD9;Q96QD9-4	Q96QD9	FYTTD1	UAP56-interacting factor
24.21712	24.41712	24.31084	24.49717	27.43651	27.93225	27.35414	27.19676	9	832.46543	102.51	ATATVSVGK	P58107	P58107	EPPK1	Epiplakin
21.43466	21.13151	21.37316	21.50625	NaN	NaN	21.97844	NaN	10	1107.5924	93.649	ATAVYQAKEK	Q9NPJ6-2;Q9NPJ6	Q9NPJ6-2	MED4	Mediator of RNA polymerase II transcription subunit 4
25.48244	25.58786	25.57612	25.55938	25.63262	26.05399	26.11362	26.22079	9	945.47673	164.53	ATDIPSSQK	P25054-2;P25054	P25054-2	APC	Adenomatous polyposis coli protein
25.33548	25.32389	25.25249	25.43533	24.10486	24.0141	24.53517	24.4265	9	908.47158	122.18	ATDPKAIGH	Q99437-2;Q99437	Q99437-2	ATP6V0B	V-type proton ATPase 21 kDa proteolipid subunit
28.24395	28.00683	28.23293	28.42846	28.77128	28.69335	28.68003	28.77706	9	955.50869	124.08	ATDPNILGR	P78527-2;P78527	P78527-2	PRKDC	DNA-dependent protein kinase catalytic subunit
23.84115	23.77646	23.9785	23.88148	23.66319	NaN	24.27014	NaN	10	1152.5887	114.5	ATDSNKYRAK	Q12894-2;Q12894	Q12894-2	IFRD2	Interferon-related developmental regulator 2
28.31721	28.33662	28.01175	28.52619	29.20986	29.19681	29.39905	29.26363	9	1096.5149	190.51	ATEDSQRYK	P62699	P62699	YPEL5	Protein yippee-like 5
28.85201	28.98582	28.89773	28.99289	30.66696	30.81291	30.80501	30.81597	10	1153.6568	141.2	ATENIPVVRR	Q6P1J9	Q6P1J9	CDC73	Parafibromin
27.51503	27.35489	27.50726	27.3928	28.35064	28.42021	28.51713	28.64702	9	957.51311	145.72	ATEQPLTAK	Q9H173	Q9H173	SIL1	Nucleotide exchange factor SIL1
22.3937	22.59437	22.70407	22.7909	23.99706	23.53184	24.09997	24.22685	12	1228.6452	125.7	ATFAATKFGSTK	P50616	P50616	TOB1	Protein Tob1
NaN	NaN	21.23736	22.21059	25.46023	25.67134	26.07249	25.85757	14	1597.8464	103.3	ATFKSFEDRVGTIK	O43399-6;O43399-2;O43399-4;O43399;O43399-3;O43399-5;O43399-7	O43399-6	TPD52L2	Tumor protein D54
23.8227	23.87155	24.01444	24.09595	25.31119	25.48616	25.6504	25.80732	12	1398.6892	128.81	ATFSGFTKEQQR	P14921-5;P14921-2;P14921;P14921-3	P14921-5	ETS1	Protein C-ets-1
NaN	26.84948	26.68606	26.95538	27.42646	27.31622	27.51104	27.67196	11	1319.6371	235.66	ATFSSSHRYHK	O94979-6;O94979-3;O94979-10;O94979-4;O94979-9;O94979-2;O94979;O94979-8;O94979-5	O94979-6	SEC31A	Protein transport protein Sec31A
26.58649	26.78469	26.99216	27.06373	27.43579	27.11545	27.84326	27.435	9	995.50361	180.03	ATFSTGERK	Q9NPD3	Q9NPD3	EXOSC4	Exosome complex component RRP41
25.41925	25.63771	25.49357	25.62859	26.57744	26.68793	26.6807	26.84482	9	890.44576	185.55	ATGDLATSR	O43291-2;O43291	O43291-2	SPINT2	Kunitz-type protease inhibitor 2
27.37634	27.13927	27.44039	27.41183	27.40373	27.85739	27.22453	23.8797	10	991.50083	137.14	ATGDMSGLLK	Q13685	Q13685	AAMP	Angio-associated migratory cell protein
25.99237	26.14657	25.72728	26.26395	27.95049	27.77762	28.27994	28.18914	9	1093.5669	163.15	ATGQWTRFK	Q9H3P2-7;Q9H3P2	Q9H3P2-7	NELFA	Negative elongation factor A
24.01971	24.37006	24.05648	24.31583	25.13171	25.29204	25.62238	25.7113	10	1221.6618	125.97	ATGQWTRFKK	Q9H3P2-7;Q9H3P2	Q9H3P2-7	NELFA	Negative elongation factor A
20.96289	21.31877	21.08219	20.95638	23.35138	23.19604	23.48616	23.04675	9	866.44978	141.48	ATGSVFTGK	Q96EM0	Q96EM0	L3HYPDH	Trans-3-hydroxy-L-proline dehydratase
23.30354	23.2008	23.07946	22.99521	24.11965	24.24576	24.82629	NaN	9	870.41954	95.531	ATGTGDPPR	P45974-2;P45974	P45974-2	USP5	Ubiquitin carboxyl-terminal hydrolase 5
22.28452	22.17323	22.24818	22.01635	23.72619	23.3254	23.41995	22.99979	9	1078.5632	113.94	ATHDNPLRR	P16615-5;P16615-2;P16615-3;P16615-4;P16615	P16615-5	ATP2A2	Sarcoplasmic/endoplasmic reticulum calcium ATPase 2
25.57314	25.44244	25.71282	25.74512	26.87725	26.80218	27.05724	27.11595	9	944.50797	167.9	ATHTAFVAK	P42166	P42166	TMPO	Lamina-associated polypeptide 2, isoform alpha;Thymopoietin;Thymopentin
27.18792	27.22665	27.36903	26.65253	27.11396	27.23306	27.45873	27.30243	9	926.48214	195.32	ATHVGSVEK	O14777	O14777	NDC80	Kinetochore protein NDC80 homolog
25.58225	25.82886	25.93249	25.73412	26.64938	26.33378	26.96367	26.60258	10	1000.5189	103.56	ATIDGSVNPK	Q9UNY4	Q9UNY4	TTF2	Transcription termination factor 2
23.78117	24.25227	23.72546	24.11783	NaN	NaN	NaN	NaN	9	949.49813	114.6	ATIQGAYAR	Q14728	Q14728	MFSD10	Major facilitator superfamily domain-containing protein 10
22.32427	22.85154	22.53533	23.13352	24.36853	24.47314	24.39944	24.58675	12	1202.6507	135.86	ATISNDGATILK	Q99832-3;Q99832	Q99832-3	CCT7	T-complex protein 1 subunit eta
NaN	NaN	NaN	19.35718	22.66874	23.9743	NaN	21.97778	12	1402.6551	140.16	ATITMQDGFTYR	P21145-3;P21145	P21145-3	MAL	Myelin and lymphocyte protein
24.75725	24.86698	25.08404	25.11351	23.72109	NaN	NaN	NaN	10	1071.6288	102.42	ATKQPSILSK	O94782	O94782	USP1	Ubiquitin carboxyl-terminal hydrolase 1
23.72879	24.05573	23.77696	24.20284	24.47791	24.61291	24.18926	24.52874	10	1208.699	98.048	ATLDKHLRQK	Q8WUU4	Q8WUU4	ZNF296	Zinc finger protein 296
27.98202	27.98316	27.92536	27.78344	29.31734	29.22658	29.24549	29.49226	9	1066.552	144.12	ATLDRQLNH	Q96MF7	Q96MF7	NSMCE2	E3 SUMO-protein ligase NSE2
23.72328	NaN	24.03825	NaN	NaN	NaN	NaN	NaN	10	1095.5924	131.06	ATLPNQPVEK	Q9NVI1-2;Q9NVI1-1;Q9NVI1	Q9NVI1-2	FANCI	Fanconi anemia group I protein
25.30327	25.39924	25.31268	25.44746	26.15445	26.00286	25.9506	25.59537	9	1041.6295	101.64	ATLQNVLRK	Q14974-2;Q14974	Q14974-2	KPNB1	Importin subunit beta-1
24.21667	24.5389	24.46998	24.84033	26.64815	26.55992	26.67479	26.63934	10	1183.6237	106.94	ATLSQFYINK	Q96EK5	Q96EK5	KIAA1279	KIF1-binding protein
NaN	19.80861	NaN	NaN	22.63207	21.6132	22.2796	22.83231	11	1244.6911	95.523	ATMGEQLRLVK	Q16787-4;Q16787-1;Q16787-3;Q16787	Q16787-4	LAMA3	Laminin subunit alpha-3
22.88855	23.24753	23.21052	23.35582	NaN	NaN	NaN	NaN	9	1048.5587	144.9	ATMKTELQK	P15924;P15924-2;P15924-3	P15924	DSP	Desmoplakin
NaN	16.7268	26.23593	26.23894	26.66153	NaN	18.49162	NaN	9	957.59712	155.58	ATNGKVLKK	P01583	P01583	IL1A	Interleukin-1 alpha
22.85013	23.08367	NaN	23.42265	25.21305	NaN	NaN	25.43533	9	873.46683	111.74	ATNGTRAAL	Q9H1C0	Q9H1C0	LPAR5	Lysophosphatidic acid receptor 5
22.40829	23.43835	23.17904	23.37039	25.70451	24.48867	26.47613	26.36262	9	953.43104	121.62	ATNTTMMGK	Q8IYA7	Q8IYA7	MKX	Homeobox protein Mohawk
23.82697	23.54769	23.32732	23.14448	24.25155	NaN	24.36299	NaN	9	1079.5724	138.06	ATNYITRNK	O00541-2;O00541	O00541-2	PES1	Pescadillo homolog
24.48431	24.56639	24.36333	24.69599	NaN	26.7057	NaN	26.76939	10	1183.6237	134.05	ATNYLIFSQK	O94955	O94955	RHOBTB3	Rho-related BTB domain-containing protein 3
23.93003	23.83567	23.49582	23.84288	25.06817	25.10161	NaN	25.32821	9	944.49271	146.03	ATQTPVSNK	Q9BXS6-4;Q9BXS6-6;Q9BXS6-3;Q9BXS6-5;Q9BXS6-2;Q9BXS6	Q9BXS6-4	NUSAP1	Nucleolar and spindle-associated protein 1
22.87779	22.98872	22.95518	23.06505	22.90744	22.8272	23.10278	23.02572	10	1076.6342	102.07	ATRVFSLVGK	P13073	P13073	COX4I1	Cytochrome c oxidase subunit 4 isoform 1, mitochondrial
24.03565	23.97719	24.00033	24.04243	24.15545	24.45029	24.78292	24.72765	9	980.49271	120.46	ATSAFQTQK	P06400	P06400	RB1	Retinoblastoma-associated protein
23.64251	NaN	23.81646	23.91022	NaN	NaN	NaN	NaN	10	1013.5506	121.09	ATSGIDPVVR	Q8N5D0-4;Q8N5D0	Q8N5D0-4	WDTC1	WD and tetratricopeptide repeats protein 1
21.50378	22.17493	21.85434	21.65202	24.32444	24.07733	24.09981	24.16331	9	858.49232	125.25	ATSGVVAVR	Q7Z460-2;Q7Z460-4;Q7Z460-5;Q7Z460-3;Q7Z460	Q7Z460-2	CLASP1	CLIP-associating protein 1
21.85327	21.98753	21.68581	21.62698	23.49497	23.44215	23.51557	23.66275	11	1029.5203	128	ATSPAGTAQAR	P98160	P98160	HSPG2	Basement membrane-specific heparan sulfate proteoglycan core protein;Endorepellin;LG3 peptide
24.89444	24.66655	24.78522	24.98407	26.73712	26.48055	26.52202	26.72507	9	975.51378	154.01	ATSPALFNR	Q14204	Q14204	DYNC1H1	Cytoplasmic dynein 1 heavy chain 1
22.96909	23.63168	23.28235	24.02488	24.86372	25.12542	25.63334	25.71806	9	934.43559	121.05	ATSPESTSR	Q8N3X1;Q8N3X1-2	Q8N3X1	FNBP4	Formin-binding protein 4
26.25339	26.28901	26.23774	26.48333	NaN	26.11358	NaN	NaN	9	1006.5924	94.302	ATSPIIIHR	Q9UBD5;Q9UBD5-2;Q9UBD5-3	Q9UBD5	ORC3	Origin recognition complex subunit 3
22.36512	22.31739	22.07663	22.01277	24.07496	23.65981	23.68752	24.03758	10	1119.6764	127.56	ATSPIIIHRL	Q9UBD5;Q9UBD5-2;Q9UBD5-3	Q9UBD5	ORC3	Origin recognition complex subunit 3
25.96089	26.18826	26.33909	26.26715	27.70438	27.94615	27.9359	27.92993	9	1014.5094	146.54	ATSPLQENR	P52292	P52292	KPNA2	Importin subunit alpha-1
24.26742	24.28968	24.2514	24.23403	26.00151	26.15033	25.96889	25.50072	9	1027.5774	133.33	ATSQQPLRK	Q92599-3;Q92599-2;Q92599-4;Q92599	Q92599-3	8-Sep	Septin-8
26.04596	26.19007	25.8896	26.25561	NaN	23.68207	23.69678	23.73138	9	1129.588	141.52	ATSRTYLYR	Q8N0Z8	Q8N0Z8	PUSL1	tRNA pseudouridine synthase-like 1
22.29022	22.25217	22.74333	22.69479	NaN	NaN	NaN	NaN	9	984.48762	103.91	ATSSQLIEH	P58317	P58317	ZNF121	Zinc finger protein 121
22.43466	22.96107	22.84006	23.00481	23.08575	23.02003	23.16389	23.24777	9	873.50321	98.997	ATSVAAARK	O00762-3;O00762-4;O00762	O00762-3	UBE2C	Ubiquitin-conjugating enzyme E2 C
22.49965	22.72765	22.40811	22.59669	23.36386	23.27952	23.635	23.90334	9	930.57498	159.04	ATSVITIVK	O15525	O15525	MAFG	Transcription factor MafG
23.90113	NaN	23.86278	24.14141	24.88739	NaN	25.40071	NaN	10	1075.5622	194.22	ATTGLTTQQR	Q9NR09	Q9NR09	BIRC6	Baculoviral IAP repeat-containing protein 6
25.2793	24.857	24.79704	24.83918	26.19909	26.28131	25.9378	26.01945	9	956.54033	89.355	ATTGPQVKR	Q86VM9-2;Q86VM9	Q86VM9-2	ZC3H18	Zinc finger CCCH domain-containing protein 18
25.77213	25.88844	26.04812	26.20948	27.57528	27.53845	27.58463	26.73802	10	1083.5383	131.22	ATTHEIMGPK	Q13492-3;Q13492-2;Q13492-5;Q13492	Q13492-3	PICALM	Phosphatidylinositol-binding clathrin assembly protein
19.67485	25.94282	NaN	NaN	NaN	21.66214	21.93081	21.91536	9	1012.6029	105.2	ATTLKNRPL	Q8N4X5-3;Q8N4X5-2;Q8N4X5;Q8N4X5-4	Q8N4X5-3	AFAP1L2	Actin filament-associated protein 1-like 2
26.16108	NaN	26.08351	26.30506	28.20527	27.5501	27.57189	27.56783	9	1012.6029	104.45	ATTLPIRNK	O75179-4;O75179-6;O75179-2;O75179;O75179-3;O75179-7	O75179-4	ANKRD17	Ankyrin repeat domain-containing protein 17
23.35622	23.58003	23.34922	23.54851	25.27842	25.35531	NaN	NaN	9	989.52943	102.77	ATTPIFANR	Q12802-4;Q12802;Q12802-2	Q12802-4	AKAP13	A-kinase anchor protein 13
23.28771	23.9911	23.82211	24.0451	25.03536	24.75781	25.5506	25.8233	9	1020.5274	113.89	ATTQTIMQK	O43543	O43543	XRCC2	DNA repair protein XRCC2
22.60066	22.70392	22.57342	22.62663	22.86285	NaN	23.40341	22.91936	9	1003.5774	96.331	ATTSLSLRR	Q15477	Q15477	SKIV2L	Helicase SKI2W
19.31104	20.10098	19.38343	18.53294	22.68233	23.17539	23.17199	22.91033	10	953.59097	144.38	ATVAVPLVGK	Q9BUN8-2;Q9BUN8	Q9BUN8-2	DERL1	Derlin-1
25.12648	25.22703	24.93966	24.9977	28.04557	28.05765	28.17207	27.91912	9	935.50763	119.07	ATVHPGLEL	Q14558;Q14558-2	Q14558	PRPSAP1	Phosphoribosyl pyrophosphate synthase-associated protein 1
21.37039	21.37888	20.87027	21.6929	22.44963	22.28402	22.54781	22.33565	10	1062.6073	111.82	ATVIFVASQK	Q9NVH2-3;Q9NVH2-2;Q9NVH2;Q9NVH2-4	Q9NVH2-3	INTS7	Integrator complex subunit 7
24.04218	24.415	23.98642	24.22847	25.55596	25.73854	26.11706	25.83082	10	1202.6772	99.568	ATWATKELRK	Q14974-2;Q14974	Q14974-2	KPNB1	Importin subunit beta-1
23.34949	23.61336	23.24208	24.08659	25.34065	25.52319	25.69016	25.79313	9	1089.5356	129.4	ATWFNQPAR	P26373;P26373-2	P26373	RPL13	60S ribosomal protein L13
25.82895	26.20417	25.62536	26.32457	26.90139	26.42934	26.79489	26.90507	10	1217.6305	121.62	ATWFNQPARK	P26373;P26373-2	P26373	RPL13	60S ribosomal protein L13
23.50688	23.6753	23.35165	24.10213	24.3114	25.04693	25.13281	24.87375	10	950.48214	103.74	ATYAGVGANK	Q60I27-3;Q60I27-2;Q60I27;Q60I27-6	Q60I27-3	ALS2CL	ALS2 C-terminal-like protein
25.60894	26.05848	25.60961	26.18495	NaN	25.43616	NaN	25.4158	11	1148.6077	97.277	ATYAPVISAEK	Q71U36-2;Q9BQE3;Q71U36;P68363;P68363-2;P68366-2;P68366;Q13748-2;Q6PEY2;Q13748	Q71U36-2	TUBA1A;TUBA1C;TUBA1B;TUBA4A;TUBA3C;TUBA3E	Tubulin alpha-1A chain;Tubulin alpha-1C chain;Tubulin alpha-1B chain;Tubulin alpha-4A chain;Tubulin alpha-3C/D chain;Tubulin alpha-3E chain
23.48185	23.65873	23.70893	23.89587	25.03842	24.99149	24.86207	25.13548	9	1055.5135	118.5	ATYETKESK	Q9Y281-3;Q9Y281;P23528	Q9Y281-3	CFL2;CFL1	Cofilin-2;Cofilin-1
24.35864	19.94335	NaN	NaN	24.03028	26.20518	26.85293	26.60541	11	1242.6972	123.67	ATYGKFKVTTK	Q15678	Q15678	PTPN14	Tyrosine-protein phosphatase non-receptor type 14
30.68729	31.16159	30.58638	30.97856	31.52085	32.23286	32.04358	32.12121	9	1008.5141	128.61	ATYGKPVHH	P61313;P61313-2	P61313	RPL15	60S ribosomal protein L15
24.77425	24.78716	24.39087	24.66302	25.67936	26.22008	26.32493	26.40675	11	1223.5782	123.75	ATYGTDKPDTR	Q6PI48	Q6PI48	DARS2	Aspartate--tRNA ligase, mitochondrial
NaN	NaN	NaN	NaN	24.86145	24.9266	25.2947	25.39051	9	1114.5117	116.25	ATYNKQPMY	Q9Y6K1-2;Q9Y6K1	Q9Y6K1-2	DNMT3A	DNA (cytosine-5)-methyltransferase 3A
NaN	23.20589	23.22154	23.37637	24.47748	24.58417	25.48864	25.68691	10	1270.6128	164.96	ATYNKQPMYR	Q9Y6K1-2;Q9Y6K1	Q9Y6K1-2	DNMT3A	DNA (cytosine-5)-methyltransferase 3A
23.82852	23.74088	23.45638	23.58623	24.14678	23.85234	23.99766	24.51045	11	1386.6892	117.52	ATYQDKRYTNK	O15371-3;O15371	O15371-3	EIF3D	Eukaryotic translation initiation factor 3 subunit D
NaN	NaN	NaN	NaN	NaN	NaN	27.64746	27.55596	9	1055.507	92.201	ATYREGMTK	P28072	P28072	PSMB6	Proteasome subunit beta type-6
29.05129	29.76969	29.94391	29.99981	31.258	31.47996	31.65215	31.86179	9	983.47462	186.3	ATYSVGMQK	Q8IUC4-2;A8MT19;Q8IUC4	Q8IUC4-2	RHPN2;RHPN2P1	Rhophilin-2;Putative rhophilin-2-like protein RHPN2P1
22.3596	22.10364	22.35993	22.34949	23.12019	23.64669	23.6698	23.54875	11	1225.584	86.463	ATYSYRHGSGK	Q9NRG0	Q9NRG0	CHRAC1	Chromatin accessibility complex protein 1
26.61231	26.86938	26.88332	27.03433	28.47026	28.16145	28.40718	28.61726	13	1482.7215	208.33	ATYSYRHGSGKEK	Q9NRG0	Q9NRG0	CHRAC1	Chromatin accessibility complex protein 1
23.69392	23.45951	23.75522	23.85472	26.00973	25.83456	25.53448	25.95602	9	1117.6356	120.46	ATYVQPRRK	Q9P2I0	Q9P2I0	CPSF2	Cleavage and polyadenylation specificity factor subunit 2
NaN	NaN	22.24763	NaN	NaN	NaN	NaN	NaN	10	954.53591	79.116	AVAAPSRARG	Q5UCC4-2;Q5UCC4	Q5UCC4-2	EMC10	ER membrane protein complex subunit 10
30.88824	30.9735	30.82297	31.12756	31.26377	31.27503	31.35694	31.4005	9	883.53518	178.84	AVAAVAARR	Q14697-3;Q14697;Q14697-2	Q14697-3	GANAB	Neutral alpha-glucosidase AB
28.44912	28.62481	28.68053	28.38014	29.74355	29.53105	29.68361	29.76624	10	1039.6363	111.73	AVAAVAARRR	Q14697-3;Q14697;Q14697-2	Q14697-3	GANAB	Neutral alpha-glucosidase AB
26.90953	27.0427	27.30808	27.22922	27.31233	27.66959	27.62923	27.64678	9	914.5073	132.76	AVADAVIEK	Q9UGM6	Q9UGM6	WARS2	Tryptophan--tRNA ligase, mitochondrial
NaN	NaN	NaN	NaN	24.14328	23.47184	NaN	NaN	11	1273.6853	157.78	AVADKVHLMYK	Q14258	Q14258	TRIM25	E3 ubiquitin/ISG15 ligase TRIM25
24.67847	24.8866	24.91406	25.13673	27.0336	27.1038	27.11625	26.97312	11	1171.6561	178.94	AVADQTISIVR	Q5W0U4	Q5W0U4	BSPRY	B box and SPRY domain-containing protein
NaN	NaN	NaN	21.78827	NaN	NaN	22.47103	NaN	9	959.511	91.626	AVAEAQKLM	Q5VZE5-2;Q5VZE5	Q5VZE5-2	NAA35	N-alpha-acetyltransferase 35, NatC auxiliary subunit
22.63682	NaN	22.49018	22.66434	NaN	23.28306	NaN	23.7063	9	959.50361	101.46	AVAEASKER	Q9Y5S2	Q9Y5S2	CDC42BPB	Serine/threonine-protein kinase MRCK beta
NaN	21.40114	NaN	21.80872	NaN	NaN	NaN	23.32594	11	1198.667	71.614	AVAEVRAENLK	P12270	P12270	TPR	Nucleoprotein TPR
22.48545	23.41351	23.17377	23.35984	25.72549	25.51638	26.20228	26.30489	12	1174.5652	154.05	AVAGGDEQVAMK	Q9BYM8	Q9BYM8	RBCK1	RanBP-type and C3HC4-type zinc finger-containing protein 1
20.90727	21.26373	21.16656	21.08525	22.67362	22.41535	22.94951	23.05255	11	1115.5393	125.16	AVAGPEMQTGR	Q12805-5;Q12805-2;Q12805-4;Q12805-3;Q12805	Q12805-5	EFEMP1	EGF-containing fibulin-like extracellular matrix protein 1
27.34545	27.05124	27.12957	26.75901	29.59698	29.36974	29.58048	29.51794	9	938.51853	175.38	AVAHALTEK	P49368-2;P49368	P49368-2	CCT3	T-complex protein 1 subunit gamma
29.41893	30.1505	29.96375	30.37389	30.39887	29.67287	30.81505	30.59983	9	901.54191	130.64	AVAIKAMAK	Q6IS14;P63241;P63241-2	Q6IS14	EIF5AL1;EIF5A	Eukaryotic translation initiation factor 5A-1-like;Eukaryotic translation initiation factor 5A-1
22.41692	22.71135	22.3854	22.88517	23.33565	23.60422	23.58153	23.6184	11	1211.6622	176.6	AVANAQELLQR	Q9Y5L4	Q9Y5L4	TIMM13	Mitochondrial import inner membrane translocase subunit Tim13
27.81787	27.87391	27.78887	28.03737	28.81592	28.66255	28.86773	28.77285	9	1073.6094	165.11	AVANFIRQR	Q96HY6	Q96HY6	DDRGK1	DDRGK domain-containing protein 1
22.61117	21.8671	21.41509	21.96289	23.23215	23.49326	23.11777	22.65027	13	1207.6058	113.24	AVAPAAGQGSHSR	Q86SR1-3;Q86SR1-2;Q86SR1	Q86SR1-3	GALNT10	Polypeptide N-acetylgalactosaminyltransferase 10
23.56011	23.68763	23.78017	24.06126	24.67578	23.72234	24.51623	22.77812	9	1003.5087	151.29	AVAPEFTNR	Q9H0U6	Q9H0U6	MRPL18	39S ribosomal protein L18, mitochondrial
25.54893	25.64196	25.54972	25.70485	25.95038	26.23889	26.80317	26.34812	9	798.4348	114.5	AVAPGGATR	Q5T4S7-3;Q5T4S7-4;Q5T4S7;Q5T4S7-2	Q5T4S7-3	UBR4	E3 ubiquitin-protein ligase UBR4
21.60372	22.27205	22.21617	22.23964	22.66371	22.33756	23.35299	23.23002	9	868.4879	135.87	AVAPGNKGR	Q9BQ70	Q9BQ70	TCF25	Transcription factor 25
24.3581	24.63045	24.44025	24.13594	24.56953	24.91598	24.94074	25.0421	9	911.51886	127.56	AVAPKPSSR	O75251-2;O75251	O75251-2	NDUFS7	NADH dehydrogenase [ubiquinone] iron-sulfur protein 7, mitochondrial
NaN	25.94447	26.1865	NaN	27.45795	27.88204	27.59974	27.72436	9	834.47119	126.24	AVAPPAGPR	Q6SPF0	Q6SPF0	SAMD1	Atherin
23.41054	23.52624	23.36733	23.39754	25.14585	24.96741	25.0014	25.29733	10	937.52328	109.71	AVAPPTPASK	Q14781	Q14781	CBX2	Chromobox protein homolog 2
22.08002	22.18634	21.95514	23.0424	25.5394	25.71246	25.74578	25.71156	9	797.4647	119.06	AVAPVASAL	P56270-3;P56270;P56270-2	P56270-3	MAZ	Myc-associated zinc finger protein
24.04893	23.91506	23.87305	24.06562	23.11851	23.31741	23.56349	23.33838	9	999.47739	164.89	AVAQDVFNH	Q15573;Q15573-2	Q15573	TAF1A	TATA box-binding protein-associated factor RNA polymerase I subunit A
25.67853	25.92601	25.77047	26.21399	26.53696	26.78531	26.75302	26.76926	10	1015.6026	121.31	AVASSVVKQK	Q8WUI4-3;Q8WUI4-4;Q8WUI4;Q8WUI4-7;Q8WUI4-6;Q8WUI4-5;Q8WUI4-8	Q8WUI4-3	HDAC7	Histone deacetylase 7
24.56023	24.76253	24.96521	24.91338	25.50667	25.59058	25.72127	25.89855	9	976.57057	173.73	AVATKFVNK	O75962-4;O75962;O75962-2;O75962-3	O75962-4	TRIO	Triple functional domain protein
24.97277	18.83562	NaN	NaN	25.63464	NaN	NaN	NaN	9	1000.6029	119.21	AVDATLRKK	Q9Y312	Q9Y312	AAR2	Protein AAR2 homolog
23.38561	23.56987	22.74168	22.98584	23.819	23.70809	22.69172	NaN	9	1043.5975	101.65	AVDKNKLEK	Q8IYB5	Q8IYB5	SMAP1	Stromal membrane-associated protein 1
23.0851	23.09828	23.30201	23.30814	23.84144	24.22104	24.33981	24.27071	9	854.46102	100.19	AVEAPAAAR	Q8N5A5-3;Q8N5A5-2;Q8N5A5	Q8N5A5-3	ZGPAT	Zinc finger CCCH-type with G patch domain-containing protein
23.18388	23.05068	23.29586	23.55016	18.3363	23.57934	24.47327	23.07987	11	1160.5786	115.71	AVEETGGSRQK	Q14164	Q14164	IKBKE	Inhibitor of nuclear factor kappa-B kinase subunit epsilon
20.26762	20.75817	20.29939	21.28501	22.87729	22.56074	22.9885	23.20057	12	1364.6507	130.98	AVFGNQNEMISR	Q9NP80-3;Q9NP80;Q9NP80-2	Q9NP80-3	PNPLA8	Calcium-independent phospholipase A2-gamma
25.04452	25.29049	25.12735	19.52742	23.62979	23.22154	23.38007	NaN	12	1187.655	98.044	AVFGPDGTLLAK	Q9NQR4	Q9NQR4	NIT2	Omega-amidase NIT2
25.75213	25.91463	25.74281	25.90828	27.23544	27.37617	27.57015	27.32826	10	1004.5655	164.72	AVFGVIGSQK	Q9UNX4	Q9UNX4	WDR3	WD repeat-containing protein 3
21.94974	21.40894	21.86552	21.61221	23.14807	22.95536	22.80308	22.76711	9	934.52362	95.815	AVFKGQGTK	Q8IXB1-2;Q8IXB1	Q8IXB1-2	DNAJC10	DnaJ homolog subfamily C member 10
24.6365	24.59508	24.42643	24.617	NaN	NaN	NaN	NaN	9	973.60729	124.37	AVFLGLARK	P14324-2;P14324	P14324-2	FDPS	Farnesyl pyrophosphate synthase
23.43974	23.44594	23.09766	23.60682	24.81127	24.24067	24.59884	24.80759	9	1073.6346	158.03	AVFNRIVQK	Q8NCR0	Q8NCR0	B3GALNT2	UDP-GalNAc:beta-1,3-N-acetylgalactosaminyltransferase 2
25.2557	25.61018	25.37026	25.46672	27.03873	26.81323	27.12849	27.11753	10	1160.6594	99.136	AVFPKPFVEK	Q6PFW1-6;Q6PFW1-5;Q6PFW1-7;Q6PFW1-4;Q6PFW1-3;Q6PFW1-2;Q6PFW1	Q6PFW1-6	PPIP5K1	Inositol hexakisphosphate and diphosphoinositol-pentakisphosphate kinase 1
26.07161	26.19112	26.22066	26.37657	27.73492	27.84002	27.8907	27.97016	12	1303.6408	143.03	AVFPNEDGSLQK	Q9NRV9	Q9NRV9	HEBP1	Heme-binding protein 1
25.65728	25.83957	25.76724	25.78858	27.2021	27.2103	27.29955	27.16509	9	944.54435	128.57	AVFPSIVGR	P63261;P60709;P63267;P68133;P68032;P62736;Q6S8J3;P63267-2;Q9BYX7;P0CG38;A5A3E0	P63261	ACTG1;ACTB;ACTG2;ACTA1;ACTC1;ACTA2;POTEE;POTEKP;POTEI;POTEF	Actin, cytoplasmic 2;Actin, cytoplasmic 2, N-terminally processed;Actin, cytoplasmic 1;Actin, cytoplasmic 1, N-terminally processed;Actin, gamma-enteric smooth muscle;Actin, alpha skeletal muscle;Actin, alpha cardiac muscle 1;Actin, aortic smooth muscle;POTE ankyrin domain family member E;Putative beta-actin-like protein 3;Putative beta-actin-like protein 3, N-terminally processed;POTE ankyrin do…
25.31296	25.48333	25.45356	25.91029	28.74336	28.45101	28.77316	28.46385	11	1197.6982	156.01	AVFPSIVGRPR	P63261;P60709;P63267;P68133;P68032;P62736;Q6S8J3;P63267-2;Q9BYX7;P0CG38;A5A3E0	P63261	ACTG1;ACTB;ACTG2;ACTA1;ACTC1;ACTA2;POTEE;POTEKP;POTEI;POTEF	Actin, cytoplasmic 2;Actin, cytoplasmic 2, N-terminally processed;Actin, cytoplasmic 1;Actin, cytoplasmic 1, N-terminally processed;Actin, gamma-enteric smooth muscle;Actin, alpha skeletal muscle;Actin, alpha cardiac muscle 1;Actin, aortic smooth muscle;POTE ankyrin domain family member E;Putative beta-actin-like protein 3;Putative beta-actin-like protein 3, N-terminally processed;POTE ankyrin do…
22.90445	23.10791	23.25811	23.90343	26.51471	26.7335	26.76939	26.71895	11	1185.6758	116.05	AVFPSLLTNPK	P52292	P52292	KPNA2	Importin subunit alpha-1
22.05755	22.23698	22.17931	22.34473	24.10933	24.10254	24.3243	24.21505	11	1102.6023	101.65	AVFPVAPTSSK	Q14157-4;Q14157-1;Q14157-3;Q14157;Q14157-5	Q14157-4	UBAP2L	Ubiquitin-associated protein 2-like
22.07248	22.01321	22.23125	22.01941	24.50422	23.64405	24.10446	23.74694	9	892.51305	113.94	AVGPHLTAK	Q8WVP5	Q8WVP5	TNFAIP8L1	Tumor necrosis factor alpha-induced protein 8-like protein 1
21.093	21.71222	21.6268	NaN	24.75338	24.65163	24.78661	24.88395	9	878.46102	101.28	AVGPVHNSV	Q9NR09	Q9NR09	BIRC6	Baculoviral IAP repeat-containing protein 6
24.40126	24.23162	NaN	24.58423	24.55742	24.63793	NaN	24.60518	9	842.4974	100.07	AVGSVARAL	P0C860	P0C860	MSL3P1	Putative male-specific lethal-3 protein-like 2
NaN	NaN	NaN	NaN	23.67745	23.12169	22.92374	22.88593	9	849.47085	132.96	AVHPSGVAL	P05161	P05161	ISG15	Ubiquitin-like protein ISG15
27.91485	27.85472	27.93213	28.09053	28.81069	28.86891	28.9543	28.77172	10	1136.6302	220.1	AVHQQILSNK	O75414-2;O75414-3;O75414	O75414-2	NME6	Nucleoside diphosphate kinase 6
26.07792	26.3205	25.94134	26.38813	27.70774	27.95842	27.9481	27.84751	10	1084.6241	183.65	AVIDQGLITR	E9PRG8	E9PRG8	C11orf98	Uncharacterized protein C11orf98
NaN	NaN	NaN	NaN	25.30689	24.69333	24.7052	24.97688	9	1088.6455	130.27	AVIFLNTRR	Q14240;Q14240-2	Q14240	EIF4A2	Eukaryotic initiation factor 4A-II;Eukaryotic initiation factor 4A-II, N-terminally processed
20.90176	NaN	18.94011	NaN	24.16707	22.38745	22.35566	22.75363	9	941.5083	130.77	AVIGHFNGK	P29558-2;P29558	P29558-2	RBMS1	RNA-binding motif, single-stranded-interacting protein 1
23.4821	23.73562	23.51039	23.9227	25.07202	25.06932	25.2764	25.27014	9	978.54983	121.62	AVIGYLSTR	Q86U38;Q86U38-2	Q86U38	NOP9	Nucleolar protein 9
21.28991	21.87691	21.40015	22.4947	20.72451	NaN	NaN	NaN	10	1112.5462	107.29	AVINEDPNNK	Q12756;Q12756-3;Q12756-2	Q12756	KIF1A	Kinesin-like protein KIF1A
25.49607	25.69392	25.49933	25.5469	26.62645	26.75926	26.73208	26.74574	11	1252.7391	130.66	AVIPEKQLVEK	O60281-2;O60281	O60281-2	ZNF292	Zinc finger protein 292
24.03582	24.20374	23.94476	24.18782	25.12364	24.99968	25.02276	25.2159	9	940.54541	135.87	AVIQGQAVR	Q8IVT2	Q8IVT2	MISP	Mitotic interactor and substrate of PLK1
23.41467	23.40093	23.48775	23.49192	24.69981	24.45312	24.63406	24.70298	10	1068.6404	99.375	AVIQGQAVRK	Q8IVT2	Q8IVT2	MISP	Mitotic interactor and substrate of PLK1
19.3745	19.74039	19.2333	19.99521	23.61369	23.81519	23.58635	23.76749	11	1182.7085	146.81	AVIQVSQIVAR	Q7Z4W1	Q7Z4W1	DCXR	L-xylulose reductase
20.59769	20.84361	20.8625	21.70679	23.15165	23.28207	23.59867	22.79372	10	1153.5768	119.27	AVISDSYFPR	P11047	P11047	LAMC1	Laminin subunit gamma-1
23.49069	23.70461	23.52349	23.39257	25.25418	25.12514	25.4588	25.4273	10	1000.5917	74.165	AVKDAVGTLK	Q7LBC6;Q7LBC6-3;Q7LBC6-2	Q7LBC6	KDM3B	Lysine-specific demethylase 3B
25.18321	25.06903	25.19715	25.34079	28.14637	27.93809	27.90029	28.00298	9	931.53385	104.44	AVKEKGSTL	O00767	O00767	SCD	Acyl-CoA desaturase
23.68571	23.55508	23.24461	23.94771	26.24451	26.50637	26.05869	26.33103	9	815.4865	147.29	AVKGIGSGK	Q99538-3;Q99538-2;Q99538	Q99538-3	LGMN	Legumain
21.75585	21.61769	21.15332	21.82509	22.84278	23.10973	NaN	NaN	11	1292.7089	99.283	AVLDQQIHLEK	Q7L2K0-2;Q7L2K0	Q7L2K0-2	C16orf59	Uncharacterized protein C16orf59
NaN	NaN	NaN	NaN	22.771	22.71022	23.22584	NaN	10	1118.6084	113.71	AVLEADFAKR	Q99436;Q99436-2	Q99436	PSMB7	Proteasome subunit beta type-7
28.59413	28.76005	28.18603	28.40211	29.11083	29.0433	29.01749	28.89218	10	1074.6298	123.86	AVLKGVHSHK	P62750	P62750	RPL23A	60S ribosomal protein L23a
25.72721	25.4582	25.37766	25.61754	26.66899	26.40578	26.91684	26.79352	11	1055.5975	128.36	AVLQSPGLSGK	Q13045-2;Q13045-3;Q13045	Q13045-2	FLII	Protein flightless-1 homolog
22.87087	22.95177	22.53003	23.00424	23.92289	22.90674	24.00427	23.68603	11	1140.6979	119.75	AVLRVAGSLQK	Q9Y3E7;Q9Y3E7-2;Q9Y3E7-3	Q9Y3E7	CHMP3	Charged multivesicular body protein 3
27.39198	27.55179	27.45191	27.8776	29.24896	29.27173	29.40349	29.48915	11	1044.5928	154.49	AVLSSGLTAAR	P19784	P19784	CSNK2A2	Casein kinase II subunit alpha
26.31881	26.89793	26.28283	26.90587	28.08704	27.90248	28.70058	27.78525	9	1014.6226	116.3	AVLSWKLAK	Q7Z3B0	Q7Z3B0	SMIM15	Small integral membrane protein 15
19.90544	20.29692	20.68243	21.37305	21.073	23.12816	23.73758	23.74232	11	1186.5692	94.692	AVMAESAFSFK	Q99627	Q99627	COPS8	COP9 signalosome complex subunit 8
21.51677	22.11226	22.05295	21.78979	23.27142	22.49365	23.51147	23.44506	11	1229.6438	116.52	AVMDNKNPTIK	Q14008-2;Q14008;Q14008-3	Q14008-2	CKAP5	Cytoskeleton-associated protein 5
NaN	NaN	NaN	NaN	NaN	NaN	NaN	24.67702	10	1063.61	111.65	AVMGAYVLLK	Q9BY50	Q9BY50	SEC11C	Signal peptidase complex catalytic subunit SEC11C
23.43784	23.65491	23.69008	23.95251	NaN	24.77148	25.78865	25.7588	9	943.49094	132.57	AVMGNPVTR	Q6P3W7	Q6P3W7	SCYL2	SCY1-like protein 2
21.80251	22.2719	22.28311	22.36914	23.4837	22.86036	23.58635	23.69339	9	1011.5535	98.933	AVMVHQLSK	P35222	P35222	CTNNB1	Catenin beta-1
26.09114	25.86547	26.03406	26.25088	27.20228	27.02306	27.22812	27.03349	10	1065.5931	166.07	AVNAHSNILK	Q16891-3;Q16891-2;Q16891-4;Q16891	Q16891-3	IMMT	MICOS complex subunit MIC60
25.48145	25.01201	25.12573	25.2059	26.24514	25.95278	25.69517	25.77007	9	985.55564	199.7	AVNKQLADK	Q9Y3D0	Q9Y3D0	FAM96B	Mitotic spindle-associated MMXD complex subunit MIP18
22.57365	22.98299	22.9324	23.0925	22.72219	22.95346	22.62943	22.75762	9	897.50321	109.01	AVNPATIGR	Q8N302	Q8N302	AGGF1	Angiogenic factor with G patch and FHA domains 1
30.53603	30.61763	30.58432	30.71235	30.8765	31.26579	31.28505	31.22378	10	1055.5975	128.27	AVNPKEIASK	Q9NTJ3-2;Q9NTJ3	Q9NTJ3-2	SMC4	Structural maintenance of chromosomes protein 4
21.98151	22.06973	22.41653	22.31772	22.91339	23.1213	23.0132	23.20884	9	853.50215	100.19	AVNPVAVGK	Q96HY7	Q96HY7	DHTKD1	Probable 2-oxoglutarate dehydrogenase E1 component DHKTD1, mitochondrial
22.34283	22.56318	22.55513	22.64313	NaN	NaN	NaN	NaN	9	1078.5771	101.28	AVNRKTIDY	Q9C0J8-2;Q9C0J8-3;Q9C0J8	Q9C0J8-2	WDR33	pre-mRNA 3 end processing protein WDR33
23.69285	24.17196	23.9778	24.35917	25.95564	25.20004	26.21427	25.96587	10	1147.6424	139.97	AVQKAIPMYK	P36543-3;P36543-2;P36543	P36543-3	ATP6V1E1	V-type proton ATPase subunit E 1
24.63506	24.95056	25.07239	25.33541	24.68752	24.38192	24.52091	24.92841	9	1056.6291	131.22	AVQRTLLEK	P14209-3;P14209	P14209-3	CD99	CD99 antigen
25.40285	25.67777	25.96728	25.63259	26.63215	25.60592	26.14464	26.31214	9	984.58286	118.67	AVRAGVREK	Q13895	Q13895	BYSL	Bystin
22.36957	22.86786	22.57305	23.38785	24.06817	24.28905	24.44947	24.61538	11	1276.7139	87.878	AVRDALKTEFK	P56381	P56381	ATP5E	ATP synthase subunit epsilon, mitochondrial
27.26696	27.7692	27.34002	27.36252	27.68351	27.31138	28.04093	27.64113	10	1170.6608	156.18	AVREEVEVLK	Q15714-2;Q9Y3Q8-2;Q9Y3Q8;Q15714-3;O75157-2;O75157;Q15714	Q15714-2	TSC22D1;TSC22D4;TSC22D2	TSC22 domain family protein 1;TSC22 domain family protein 4;TSC22 domain family protein 2
21.54364	21.61153	21.61962	21.73504	23.26757	22.71404	23.22332	22.92461	11	1213.6204	109.88	AVREGSPANWK	O96019-2;O96019	O96019-2	ACTL6A	Actin-like protein 6A
21.90371	21.87759	21.66132	21.75271	25.34093	24.99278	24.36179	25.54995	9	836.48684	189.97	AVRIPGGPA	P09958	P09958	FURIN	Furin
23.86967	24.05581	23.55157	NaN	26.74983	26.94726	27.38426	27.17312	10	1082.5833	119.22	AVRKESGHSL	Q9Y512	Q9Y512	SAMM50	Sorting and assembly machinery component 50 homolog
27.19254	27.18386	27.23526	27.37592	28.80603	29.02483	29.14334	29.24665	9	1022.6964	113.66	AVRKPIVLK	Q96FF9	Q96FF9	CDCA5	Sororin
NaN	NaN	NaN	NaN	25.49951	25.48204	25.63768	25.55745	9	958.58113	162.5	AVRLITSSL	O76031	O76031	CLPX	ATP-dependent Clp protease ATP-binding subunit clpX-like, mitochondrial
NaN	NaN	23.10476	NaN	NaN	24.33613	24.1106	24.24235	10	1182.7197	106.2	AVRQLKNNLK	Q86WA8;Q86WA8-2	Q86WA8	LONP2	Lon protease homolog 2, peroxisomal
23.51905	23.29754	23.2953	23.60705	24.52097	24.73593	24.81734	24.47704	11	1268.7313	121.61	AVRQQGDLVRK	P41250	P41250	GARS	Glycine--tRNA ligase
22.20449	22.31617	22.67508	22.50763	NaN	NaN	NaN	NaN	11	958.51959	87.895	AVSAAAAAATR	Q8N4J0	Q8N4J0	C9orf41	UPF0586 protein C9orf41
27.71954	27.56311	27.74964	27.75704	25.61498	26.24471	26.27847	26.13354	11	1089.603	163.38	AVSEGTKAVTK	P06899;O60814;P57053;Q99879;Q99877;Q93079;Q5QNW6;Q16778;P62807;P58876;P33778;P23527;Q5QNW6-2;Q8N257;Q96A08;Q99880	Q99880	HIST1H2BJ;HIST1H2BK;H2BFS;HIST1H2BM;HIST1H2BN;HIST1H2BH;HIST2H2BF;HIST2H2BE;HIST1H2BC;HIST1H2BD;HIST1H2BB;HIST1H2BO;HIST3H2BB;HIST1H2BA;HIST1H2BL	Histone H2B type 1-J;Histone H2B type 1-K;Histone H2B type F-S;Histone H2B type 1-M;Histone H2B type 1-N;Histone H2B type 1-H;Histone H2B type 2-F;Histone H2B type 2-E;Histone H2B type 1-C/E/F/G/I;Histone H2B type 1-D;Histone H2B type 1-B;Histone H2B type 1-O;Histone H2B type 3-B;Histone H2B type 1-A;Histone H2B type 1-L
27.89874	28.20876	27.80415	27.82329	29.67514	30.2247	30.65241	30.35574	10	1139.6047	203.97	AVSEHRLSNK	Q86YD1-2;Q86YD1	Q86YD1-2	PTOV1	Prostate tumor-overexpressed gene 1 protein
22.09178	22.13712	22.1582	22.53806	24.72733	24.5027	24.61099	24.67665	9	1039.5411	140.35	AVSEHRQTL	P51689	P51689	ARSD	Arylsulfatase D
20.59751	20.50804	21.01991	20.52554	22.33544	22.23783	22.22335	22.40463	9	975.5614	101.72	AVSGLAFRR	O43818	O43818	RRP9	U3 small nucleolar RNA-interacting protein 2
23.27611	NaN	23.05993	23.42816	NaN	24.5335	24.5675	24.81934	10	927.55016	141.39	AVSGLGVIGR	Q02880-2;Q02880	Q02880-2	TOP2B	DNA topoisomerase 2-beta
22.92602	23.19789	23.43873	23.86967	22.31647	22.59236	22.94421	23.24896	9	1016.5978	136.21	AVSKEVTRK	Q9UNL2;Q9UNL2-2	Q9UNL2	SSR3	Translocon-associated protein subunit gamma
24.18503	24.3534	24.35877	24.06694	25.49509	24.93979	25.51099	23.83364	9	932.5291	160.56	AVSKVSTNK	P52594-2;P52594-3;P52594;P52594-4	P52594-2	AGFG1	Arf-GAP domain and FG repeat-containing protein 1
23.96983	24.3317	24.75608	24.65649	25.30048	25.91855	25.37984	25.61566	10	1031.536	136.21	AVSSVVNNSR	Q96FZ2	Q96FZ2	HMCES	Embryonic stem cell-specific 5-hydroxymethylcytosine-binding protein
19.53805	20.73223	19.87536	20.10111	22.28853	21.44592	21.31965	22.66551	9	952.50519	130.27	AVSTFAMVK	Q9UBM7	Q9UBM7	DHCR7	7-dehydrocholesterol reductase
25.12297	25.14075	24.97027	25.29032	25.96343	26.42101	26.31784	26.45377	9	941.49304	125.81	AVSTPNTPR	Q9Y5W7-2;Q9Y5W7-4;Q9Y5W7;Q9Y5W7-3	Q9Y5W7-2	SNX14	Sorting nexin-14
23.70883	24.03674	23.88762	24.22148	25.7202	25.67274	25.94586	24.62689	9	1015.5662	143.89	AVTDILTQR	Q9BST9-3;Q9BST9-2;Q9BST9	Q9BST9-3	RTKN	Rhotekin
22.52929	22.55904	22.50969	22.83022	23.75837	24.01869	24.03213	23.56139	10	1148.5826	122.52	AVTDIPTYNR	Q8NB59-4;Q8NB59-2;Q8NB59-3;Q8NB59;Q8NB59-6;Q8NB59-5;Q8NB59-7	Q8NB59-4	SYT14	Synaptotagmin-14
26.34782	26.52743	26.38435	26.71004	26.75659	26.53545	26.94213	27.05879	9	870.45593	134.44	AVTGPGNQK	Q8TCU4-3;Q8TCU4-2;Q8TCU4	Q8TCU4-3	ALMS1	Alstrom syndrome protein 1
22.667	22.46079	22.72407	23.43898	26.00849	26.04891	26.23958	25.95987	12	1362.7256	206.48	AVTGYDLAEIRR	Q9H977	Q9H977	WDR54	WD repeat-containing protein 54
28.82475	28.98482	28.89131	28.89634	29.27755	29.25115	29.63421	29.76137	9	967.53385	154.12	AVTKYTSAK	P06899;O60814;P57053	P06899	HIST1H2BJ;HIST1H2BK;H2BFS	Histone H2B type 1-J;Histone H2B type 1-K;Histone H2B type F-S
29.52176	29.45867	29.76703	29.37414	29.35328	29.2987	29.79815	29.71609	9	983.52876	182.76	AVTKYTSSK	Q99879;Q99877;Q93079;Q5QNW6;Q16778;P62807;P58876;P33778;P23527;Q5QNW6-2;Q8N257;Q96A08;Q99880	Q99880	HIST1H2BM;HIST1H2BN;HIST1H2BH;HIST2H2BF;HIST2H2BE;HIST1H2BC;HIST1H2BD;HIST1H2BB;HIST1H2BO;HIST3H2BB;HIST1H2BA;HIST1H2BL	Histone H2B type 1-M;Histone H2B type 1-N;Histone H2B type 1-H;Histone H2B type 2-F;Histone H2B type 2-E;Histone H2B type 1-C/E/F/G/I;Histone H2B type 1-D;Histone H2B type 1-B;Histone H2B type 1-O;Histone H2B type 3-B;Histone H2B type 1-A;Histone H2B type 1-L
24.80872	24.63771	24.649	24.96018	26.39731	25.48265	25.96834	26.57586	9	941.56581	98.582	AVVAVAEKR	Q8IZQ5	Q8IZQ5	SELH	Selenoprotein H
24.02893	24.08982	24.21719	24.17957	24.96393	25.07415	25.2303	25.1279	10	959.53999	110.12	AVVGVSSVSR	P12074	P12074	COX6A1	Cytochrome c oxidase subunit 6A1, mitochondrial
26.79092	26.70411	26.85946	26.88914	28.67916	28.6554	28.7999	28.88431	11	940.54541	160.03	AVVGVVAGGGR	P62917	P62917	RPL8	60S ribosomal protein L8
26.29548	26.25332	26.22444	26.75353	27.35111	27.61709	27.18054	27.50127	9	912.53927	164.72	AVVKPGNTK	Q9NWN3	Q9NWN3	FBXO34	F-box only protein 34
23.24102	23.29712	23.44101	23.56046	27.25431	23.84719	27.40308	27.60024	11	1124.6917	93.111	AVVNKVPLTGK	Q8WUH6	Q8WUH6	TMEM263	Transmembrane protein 263
24.16254	24.64444	24.49485	24.71565	24.92981	24.97531	25.00449	25.35209	11	1297.6891	137.95	AVVNSPHRQYK	Q9H2D1	Q9H2D1	SLC25A32	Mitochondrial folate transporter/carrier
NaN	NaN	NaN	17.8442	21.61144	22.88191	22.27495	22.1311	10	1138.6863	102.72	AVVPFLPLQR	Q5JU69	Q5JU69	TOR2A	Torsin-2A
25.21815	25.14507	24.96005	25.07704	25.98135	26.04007	26.13651	26.10612	9	960.53927	119.17	AVVPGYISR	P46977-2;P46977	P46977-2	STT3A	Dolichyl-diphosphooligosaccharide--protein glycosyltransferase subunit STT3A
20.92839	21.39069	21.4206	21.786	23.97649	23.67465	24.45526	NaN	10	1144.5665	113.26	AVWDVGSHFK	Q8IVW1-2;Q8IVW1;Q8IVW1-4	Q8IVW1-2	ARL17A	ADP-ribosylation factor-like protein 17
23.68035	23.58887	23.79164	23.89763	23.74057	24.21037	24.13414	24.49765	9	921.46683	134.85	AVYATGNAR	Q01581	Q01581	HMGCS1	Hydroxymethylglutaryl-CoA synthase, cytoplasmic
23.41222	23.42419	23.37411	23.17439	24.97548	25.08367	25.13195	25.24398	13	1301.6364	171.67	AVYDGHAGSQVAK	P35813;P35813-3;P35813-2	P35813	PPM1A	Protein phosphatase 1A
28.43706	28.88937	28.48085	28.5699	30.43022	30.7547	31.05756	30.88954	11	1159.5986	187.22	AVYDRPGASPK	Q12769	Q12769	NUP160	Nuclear pore complex protein Nup160
27.80931	27.78506	27.91639	27.70392	29.23745	29.03981	29.39395	29.0281	9	1078.5407	151.5	AVYENAREK	Q75QN2;Q75QN2-2	Q75QN2	INTS8	Integrator complex subunit 8
22.94553	22.99417	23.19218	23.09208	24.11426	24.07602	24.6071	24.60608	9	987.46616	122.15	AVYETPTAH	Q9H0E2-2;Q9H0E2	Q9H0E2-2	TOLLIP	Toll-interacting protein
22.48569	22.64482	22.41354	22.96879	24.14055	24.27405	24.50863	24.21645	11	1348.6299	169.09	AVYFQDYQTSK	Q16649	Q16649	NFIL3	Nuclear factor interleukin-3-regulated protein
25.4272	25.13649	24.7639	25.51554	25.27352	25.43813	24.91433	24.90284	9	1005.5356	154.09	AVYGKAQNR	Q9Y646	Q9Y646	CPQ	Carboxypeptidase Q
27.61028	27.71345	27.93871	27.66716	28.51032	29.49686	29.25273	29.19157	10	1199.6411	166.3	AVYGQKEIHR	Q13283;Q13283-2	Q13283	G3BP1	Ras GTPase-activating protein-binding protein 1
27.76269	28.39464	28.42666	28.10744	30.19013	30.11446	29.72967	30.41306	11	1327.7361	190.96	AVYGQKEIHRK	Q13283;Q13283-2	Q13283	G3BP1	Ras GTPase-activating protein-binding protein 1
26.79736	26.71529	26.54875	27.43762	27.82299	28.58799	28.57423	28.41212	11	1280.6262	146.68	AVYGQNDIHHK	Q9UN86-2;Q9UN86	Q9UN86-2	G3BP2	Ras GTPase-activating protein-binding protein 2
24.70351	24.80887	24.25961	24.95238	25.27636	25.71317	25.64471	25.64812	10	1222.6095	143.89	AVYNSWKNNK	Q14562	Q14562	DHX8	ATP-dependent RNA helicase DHX8
NaN	NaN	19.03617	NaN	23.61459	23.43403	23.08879	23.38258	11	1309.7255	148.99	AVYQARPQLHK	Q14258	Q14258	TRIM25	E3 ubiquitin/ISG15 ligase TRIM25
19.95091	20.31584	19.88611	20.10111	22.74032	22.80266	22.13927	23.02328	9	936.52803	123.72	AVYSGISLK	Q14146	Q14146	URB2	Unhealthy ribosome biogenesis protein 2 homolog
25.91312	26.05666	26.02869	25.99522	27.30617	27.06137	27.06425	27.34807	9	1034.6124	148.98	AVYSLIKNK	Q9UGJ0-2;Q9UGJ0-3;Q9UGJ0	Q9UGJ0-2	PRKAG2	5-AMP-activated protein kinase subunit gamma-2
21.39005	21.58367	21.75963	22.07666	22.80193	23.86439	22.95442	24.68067	11	1243.5907	133.23	AVYSMVEFNGK	Q16531;Q16531-2	Q16531	DDB1	DNA damage-binding protein 1
25.99285	26.89874	26.70266	26.81238	28.7346	28.26432	29.33358	29.07938	9	1071.5457	155.03	AVYTKMMTK	P11413;P11413-3;P11413-2	P11413	G6PD	Glucose-6-phosphate 1-dehydrogenase
NaN	21.32915	21.4917	21.71996	23.77716	22.58017	23.4985	23.32045	10	1199.6406	131.22	AVYTKMMTKK	P11413;P11413-3;P11413-2	P11413	G6PD	Glucose-6-phosphate 1-dehydrogenase
20.73736	21.32789	21.53312	22.14009	23.69275	23.90454	23.84393	23.74345	9	1163.5611	119.89	AYQELLQHY	Q7L622	Q7L622	G2E3	G2/M phase-specific E3 ubiquitin-protein ligase
20.56197	NaN	NaN	NaN	24.47327	22.77002	22.70291	22.76531	9	1141.5305	156.4	AYRQGHFTY	Q96SB8;Q96SB8-2	Q96SB8	SMC6	Structural maintenance of chromosomes protein 6
27.12376	27.33415	27.4263	27.83129	30.20734	30.36421	30.29428	30.25845	9	1116.4876	199.07	AYSSYVHQY	Q92624	Q92624	APPBP2	Amyloid protein-binding protein 2
19.89229	20.10213	20.40104	20.67072	23.92379	24.26091	23.97378	24.28193	10	1277.5564	129.47	AYYEEQHPEL	P24001-4;P24001-3;P24001-6;P24001-2;P24001;P24001-5	P24001-4	IL32	Interleukin-32
22.58369	23.12187	23.07625	23.1145	24.39911	24.48296	24.3503	24.6602	9	842.46102	120.62	DAAALVAGR	Q13395	Q13395	TARBP1	Probable methyltransferase TARBP1
22.87142	22.82305	22.78977	22.85116	23.90582	24.90054	24.78337	23.29978	10	944.46756	124.98	DAAATAAAQR	Q9Y2J4-3;Q9Y2J4;Q9Y2J4-2;Q9Y2J4-4	Q9Y2J4-3	AMOTL2	Angiomotin-like protein 2
23.08541	23.26842	23.07503	23.28207	24.90058	24.83841	24.70171	24.97242	9	900.50288	121.09	DAAAVLVSR	Q9BTW9;Q9BTW9-4;Q9BTW9-5	Q9BTW9	TBCD	Tubulin-specific chaperone D
24.47951	24.62433	24.44063	25.15985	26.30909	25.99296	26.49887	26.39241	10	1100.619	178.84	DAAEIRLVSK	P19338	P19338	NCL	Nucleolin
21.90533	22.1965	22.31169	22.52325	24.07063	24.35568	24.27753	24.59577	10	1013.5142	120.15	DAAELPGVSR	Q9BQB6-3;Q9BQB6-2	Q9BQB6-3
24.07251	24.64719	24.33047	24.55473	26.22319	26.19768	26.28796	26.41934	11	1212.5847	172.23	DAAEPDVQRGR	P57764	P57764	GSDMD	Gasdermin-D
21.44658	21.20872	20.90124	NaN	NaN	21.79994	NaN	21.7268	10	1102.4792	127.56	DAAEYGGHQR	Q04446	Q04446	GBE1	1,4-alpha-glucan-branching enzyme
28.06528	28.1153	28.0806	28.27311	29.76887	29.76315	29.88202	29.59278	10	1005.5243	152.11	DAAFIIGSGR	Q14146	Q14146	URB2	Unhealthy ribosome biogenesis protein 2 homolog
23.51244	23.39257	23.62199	24.16177	25.39888	25.56212	25.43635	25.52841	11	1179.6499	179.57	DAAGKTTILYK	P84085;P61204-2;P62330;P18085;P84077;P61204	P84085	ARF5;ARF3;ARF6;ARF4;ARF1	ADP-ribosylation factor 5;ADP-ribosylation factor 3;ADP-ribosylation factor 6;ADP-ribosylation factor 4;ADP-ribosylation factor 1
NaN	NaN	NaN	NaN	22.54974	NaN	22.54272	22.62734	12	1292.734	120.06	DAAGKTTILYKL	P84085;P61204-2;P62330;P18085;P84077;P61204	P84085	ARF5;ARF3;ARF6;ARF4;ARF1	ADP-ribosylation factor 5;ADP-ribosylation factor 3;ADP-ribosylation factor 6;ADP-ribosylation factor 4;ADP-ribosylation factor 1
NaN	21.43532	NaN	21.63905	NaN	23.62243	NaN	NaN	10	1010.4894	96.342	DAAGPGDRPR	Q674X7-3	Q674X7-3	KAZN	Kazrin
23.45538	20.57348	20.7778	20.70024	24.62784	22.34946	22.55025	21.89278	15	1373.6171	102.87	DAAGSGDKPGADTGR	Q96EL3	Q96EL3	MRPL53	39S ribosomal protein L53, mitochondrial
22.65944	22.78558	22.68646	23.08845	24.45281	24.47778	24.25789	24.45607	10	1051.5298	112.41	DAAGTSLYVR	O15382-2;O15382	O15382-2	BCAT2	Branched-chain-amino-acid aminotransferase, mitochondrial
31.76545	31.71792	31.77984	31.67552	32.67621	32.61721	32.6916	32.63223	10	1107.5421	153.24	DAAHPTNVQR	P35222	P35222	CTNNB1	Catenin beta-1
25.10953	27.19094	27.27498	27.38129	28.94308	29.0078	29.32386	29.11354	11	1220.6262	142	DAAHPTNVQRL	P35222	P35222	CTNNB1	Catenin beta-1
26.71633	26.84793	26.98	26.93382	28.79579	28.78572	28.86393	28.82192	9	987.53491	153.24	DAAKDSILR	Q16864;Q16864-2	Q16864	ATP6V1F	V-type proton ATPase subunit F
25.23758	25.04976	24.81338	25.07194	26.14917	26.30885	25.5823	26.08233	9	999.60768	158.07	DAAKIVKQK	Q14435	Q14435	GALNT3	Polypeptide N-acetylgalactosaminyltransferase 3
22.05633	22.41217	21.9198	22.54875	24.25624	23.91652	23.90343	23.77876	10	1142.6448	126.52	DAAKPLPIYR	Q52LR7	Q52LR7	EPC2	Enhancer of polycomb homolog 2
25.82794	25.78586	25.87949	25.90525	NaN	NaN	NaN	NaN	10	984.53524	97.431	DAAPGASKLR	Q8N884-2;Q8N884	Q8N884-2	MB21D1	Cyclic GMP-AMP synthase
25.44544	25.59209	25.46939	25.70694	NaN	NaN	NaN	NaN	9	1004.5403	154.12	DAARFQIGK	Q9Y2R4	Q9Y2R4	DDX52	Probable ATP-dependent RNA helicase DDX52
25.82631	26.0487	26.18064	26.56251	28.2385	28.28061	28.29167	28.25912	9	1097.5142	152.63	DAFAYVQER	Q8WUJ0	Q8WUJ0	STYX	Serine/threonine/tyrosine-interacting protein
22.37907	22.43107	22.3595	21.94764	23.26184	23.34976	23.43682	23.41041	9	958.42569	98.997	DAFDGHAAR	O14735-2;O14735	O14735-2	CDIPT	CDP-diacylglycerol--inositol 3-phosphatidyltransferase
22.9587	23.21362	23.22213	23.89745	25.56055	24.09909	24.0181	24.02081	12	1451.7157	188.04	DAFEAQFQKNVR	O43683-2;O43683-3;O43683	O43683-2	BUB1	Mitotic checkpoint serine/threonine-protein kinase BUB1
23.25451	23.28757	22.88099	23.7544	24.08286	24.56692	24.10494	23.67314	9	1181.5175	122.74	DAFEQMWQK	Q92643;Q92643-2	Q92643	PIGK	GPI-anchor transamidase
27.14414	27.25241	27.17026	27.19094	29.09152	29.04643	29.16169	29.11625	9	1037.493	127.02	DAFFNPATR	Q4KMQ2-3;Q4KMQ2;Q4KMQ2-4;Q4KMQ2-2	Q4KMQ2-3	ANO6	Anoctamin-6
22.5617	23.31728	23.21894	23.77816	25.27877	25.22894	25.30921	25.41729	11	1255.6309	125.97	DAFNLPSSHLR	Q9NZL9-4;Q9NZL9-2;Q9NZL9	Q9NZL9-4	MAT2B	Methionine adenosyltransferase 2 subunit beta
23.55906	24.23498	23.68827	24.1952	24.43454	23.02132	24.91771	24.7145	12	1310.6215	103.44	DAFSGRDSSITR	Q9UPY5	Q9UPY5	SLC7A11	Cystine/glutamate transporter
21.74193	21.9761	22.06184	22.11366	24.29256	24.49497	24.40087	24.34793	9	1060.509	166.05	DAFTAPFHR	Q86YC2	Q86YC2	PALB2	Partner and localizer of BRCA2
24.88358	25.25961	24.95691	25.12857	24.59736	25.06973	25.29035	25.28662	11	1376.7161	121.6	DAFTDQKIRQR	Q8NI35-5;Q8NI35-4;Q8NI35-3;Q8NI35-2;Q8NI35	Q8NI35-5	INADL	InaD-like protein
23.02186	23.29754	23.35555	23.16753	23.35743	23.37119	23.56023	23.656	11	1255.6422	105.25	DAGHRAVIFDR	P35232;P35232-2	P35232	PHB	Prohibitin
NaN	NaN	NaN	NaN	27.76724	27.68479	27.56928	27.53468	10	1050.5207	126.52	DAGSVPHVNR	Q460N5-3;Q460N5-1;Q460N5;Q460N5-5	Q460N5-3	PARP14	Poly [ADP-ribose] polymerase 14
23.63212	23.6712	23.77676	24.08375	25.76203	25.83198	26.08628	25.99766	9	987.53491	126.24	DAIEKAVSR	Q86XK2-6;Q86XK2;Q86XK2-5	Q86XK2-6	FBXO11	F-box only protein 11
24.22015	24.19806	24.31493	24.40412	25.24616	25.43702	25.63223	25.52196	9	1000.5917	149.57	DAIGIKKEK	Q14119	Q14119	VEZF1	Vascular endothelial zinc finger 1
23.73573	23.93544	23.78856	24.03095	24.45588	24.64796	24.68464	24.72229	10	1123.6826	84.213	DAIKPVGIRR	P19022-2;P19022	P19022-2	CDH2	Cadherin-2
NaN	23.86003	23.58875	23.98833	24.95788	25.18526	25.32275	25.39067	10	1233.6466	98.048	DAIQDKKNFR	Q92616	Q92616	GCN1L1	Translational activator GCN1
23.80646	NaN	24.14453	24.4572	25.85024	26.23288	26.27192	26.32268	9	1153.6244	116.52	DAKDFFKRK	Q99471-3;Q99471	Q99471-3	PFDN5	Prefoldin subunit 5
22.23474	21.81835	21.91809	22.11404	24.7082	24.14149	24.29789	24.42079	10	1068.5928	111.46	DALREPGKAL	Q8IU81	Q8IU81	IRF2BP1	Interferon regulatory factor 2-binding protein 1
25.87173	25.70248	25.8347	25.65141	26.39749	26.30313	26.60738	26.90828	9	1014.4843	139.14	DANGNIQQR	Q92630-2;Q92630	Q92630-2	DYRK2	Dual specificity tyrosine-phosphorylation-regulated kinase 2
26.23328	26.17779	26.03785	26.02536	26.44932	26.89989	26.78967	27.10119	10	1051.4683	125.82	DANGNSFATR	P62701;P22090;Q8TD47	P62701	RPS4X;RPS4Y1;RPS4Y2	40S ribosomal protein S4, X isoform;40S ribosomal protein S4, Y isoform 1;40S ribosomal protein S4, Y isoform 2
24.24125	24.42714	24.24627	24.53742	27.0663	26.93292	26.99723	26.99021	11	1164.5523	107.79	DANGNSFATRL	P62701;P22090	P62701	RPS4X;RPS4Y1	40S ribosomal protein S4, X isoform;40S ribosomal protein S4, Y isoform 1
23.29768	22.46648	22.75111	22.66282	NaN	NaN	23.47692	23.27767	9	960.42609	143.73	DANSNGVER	Q96BR9-2;Q96BR9	Q96BR9-2	ZBTB8A	Zinc finger and BTB domain-containing protein 8A
NaN	NaN	NaN	NaN	24.02361	NaN	23.48579	23.03069	9	966.42542	139.88	DASETTSTR	Q14258	Q14258	TRIM25	E3 ubiquitin/ISG15 ligase TRIM25
28.33705	27.9157	28.2779	28.12485	27.79328	27.31268	24.0029	NaN	10	1001.5618	154.49	DASGKGLAKR	O15533-4;O15533-2;O15533;O15533-3	O15533-4	TAPBP	Tapasin
25.14752	25.35518	25.4049	25.59466	25.87253	26.16227	26.00262	26.17853	10	1062.5458	162.5	DASLGNLFAR	Q92520	Q92520	FAM3C	Protein FAM3C
22.84885	22.97893	22.83148	23.36199	24.98616	24.49784	24.85681	24.93809	9	999.57129	135.84	DASLLIVNR	Q5VTR2	Q5VTR2	RNF20	E3 ubiquitin-protein ligase BRE1A
23.84929	24.15885	23.88828	24.06636	25.1455	NaN	25.08978	24.92863	10	1059.6037	109.66	DASSAVKVKR	Q13148	Q13148	TARDBP	TAR DNA-binding protein 43
25.32203	25.33868	25.29249	25.6179	26.11092	24.79704	26.86384	25.29894	9	1002.5094	183.27	DATKGEVQR	P55039	P55039	DRG2	Developmentally-regulated GTP-binding protein 2
22.62841	22.97607	22.80028	22.94737	25.1225	24.89587	NaN	NaN	9	1013.5869	133.81	DATLLIVNR	O75150-3;O75150-4;O75150	O75150-3	RNF40	E3 ubiquitin-protein ligase BRE1B
19.30461	19.66548	19.79082	20.25442	22.11073	22.51157	22.46084	22.61838	10	1122.5458	114.89	DAVGFTFPNR	Q9UBB6-2;Q9UBB6;Q9UBB6-3	Q9UBB6-2	NCDN	Neurochondrin
23.62064	23.43199	23.28898	23.68496	24.16622	24.55877	24.44651	24.69705	10	1012.6029	89.047	DAVKVGLVGR	P58107	P58107	EPPK1	Epiplakin
22.79285	23.22651	23.36986	23.56465	24.57767	24.94985	25.13234	24.96794	13	1365.7001	128.81	DAVPANGQTPIQR	P02751-12;P02751-4;P02751-10;P02751-6;P02751-5;P02751-9;P02751-14;P02751-13;P02751-8;P02751-17;P02751-3;P02751-11;P02751;P02751-7;P02751-15	P02751-12	FN1	Fibronectin;Anastellin;Ugl-Y1;Ugl-Y2;Ugl-Y3
NaN	NaN	22.87547	23.18802	24.66915	24.92863	24.63766	24.72088	11	1115.5935	117.53	DAVQTVTGGLR	Q9H223	Q9H223	EHD4	EH domain-containing protein 4
22.72875	23.23628	23.04399	22.9567	24.65927	24.91228	25.33337	25.3655	10	1133.5353	120.87	DAVTYTEHAK	P62805	P62805	HIST1H4A	Histone H4
22.90132	22.49045	22.36826	22.79648	22.82126	23.74006	23.76891	24.15923	11	1289.6364	97.734	DAVTYTEHAKR	P62805	P62805	HIST1H4A	Histone H4
NaN	21.98273	21.61858	22.2719	22.73271	NaN	NaN	NaN	9	993.49919	118.32	DAVVNSPHR	Q9H2D1	Q9H2D1	SLC25A32	Mitochondrial folate transporter/carrier
23.76172	24.2129	24.09628	24.26542	NaN	25.06262	25.31226	25.47206	11	1262.6983	96.229	DAYAVKEAIKR	Q9UPU5	Q9UPU5	USP24	Ubiquitin carboxyl-terminal hydrolase 24
25.38897	25.79971	25.47581	25.93917	26.57903	26.77115	26.72364	26.72793	10	1137.5302	140.14	DAYGSELVER	P33121-2;P33121-3;P33121	P33121-2	ACSL1	Long-chain-fatty-acid--CoA ligase 1
24.34361	24.62014	24.58187	24.9193	25.6392	26.09537	NaN	NaN	10	1209.6255	108.98	DAYPKNPHLR	O95721	O95721	SNAP29	Synaptosomal-associated protein 29
21.28867	21.19701	21.63887	22.22908	NaN	NaN	NaN	NaN	10	1118.5819	126.07	DDSVVEKSLK	O95202;O95202-2;O95202-3	O95202	LETM1	LETM1 and EF-hand domain-containing protein 1, mitochondrial
22.35714	22.75414	22.83202	22.75101	23.89763	24.0065	NaN	NaN	10	1089.5567	147.34	DEAGPPIVHR	Q562R1	Q562R1	ACTBL2	Beta-actin-like protein 2
21.64355	21.60793	21.66297	21.97102	22.77519	23.40613	23.44278	NaN	10	1080.4989	111.95	DFAGSFQGPR	Q03701	Q03701	CEBPZ	CCAAT/enhancer-binding protein zeta
22.77018	23.25652	22.94276	22.93274	23.01025	22.5956	22.83014	22.6734	9	1104.4989	127.56	DFASPFHER	Q9H4X1-2;Q9H4X1	Q9H4X1-2	RGCC	Regulator of cell cycle RGCC
NaN	22.28136	22.40917	22.72947	24.04352	23.85291	23.79927	24.01137	9	1005.488	113.41	DFSGVTPQR	Q99459	Q99459	CDC5L	Cell division cycle 5-like protein
22.18985	21.95475	21.95227	22.36608	23.8147	23.74827	23.58428	24.04793	11	1193.6404	202.96	DGAGKTTILYR	P40616-2;P40616	P40616-2	ARL1	ADP-ribosylation factor-like protein 1
22.57015	22.26862	22.49712	22.55302	23.8099	24.19333	22.89232	22.77002	9	1000.5665	120.92	DGSQLVVKR	O75164-2;O75164	O75164-2	KDM4A	Lysine-specific demethylase 4A
23.43974	23.64218	23.34177	23.78407	24.49644	24.66096	24.62901	24.80085	10	1077.5455	106.68	DGTGVVEFVR	Q07955-3;Q07955;Q07955-2	Q07955-3	SRSF1	Serine/arginine-rich splicing factor 1
21.13552	21.26808	21.71415	21.11826	23.56663	23.14833	23.52001	23.24715	11	1134.5782	103.7	DIAAPVHAGER	Q8NDH3-5;Q8NDH3-4;Q8NDH3	Q8NDH3-5	NPEPL1	Probable aminopeptidase NPEPL1
24.41596	24.51821	24.78472	24.88679	26.35881	26.54267	26.47713	26.62143	11	1070.5356	101.65	DIAEPGSVAGR	Q9UHJ6	Q9UHJ6	SHPK	Sedoheptulokinase
18.55131	19.43979	19.77616	20.19653	22.69977	22.00446	23.00748	NaN	9	1125.5819	114.89	DIFAYVKDR	Q9NRL2-2;Q9NRL2	Q9NRL2-2	BAZ1A	Bromodomain adjacent to zinc finger domain protein 1A
26.30241	26.2745	26.62951	26.43489	27.09295	23.58187	22.93752	23.32704	9	1117.6608	128.38	DIFKKSKPR	Q9NQS7-2;Q9NQS7	Q9NQS7-2	INCENP	Inner centromere protein
23.97158	24.45475	25.11132	25.73877	27.8936	28.5076	28.24794	27.99442	12	1301.6728	129.85	DIFNPQTVGVGR	Q9UMY4-3;Q9UMY4-2;Q9UMY4	Q9UMY4-3	SNX12	Sorting nexin-12
NaN	NaN	NaN	NaN	NaN	NaN	NaN	22.29233	10	1173.6142	101.54	DIFQQTPLGR	Q63HN8-4;Q63HN8	Q63HN8-4	RNF213	E3 ubiquitin-protein ligase RNF213
20.58454	21.15629	22.07431	22.53348	24.45224	25.23856	24.81846	24.80474	9	1020.524	125.81	DIFSEVVGR	Q8TDD1;Q8TDD1-2	Q8TDD1	DDX54	ATP-dependent RNA helicase DDX54
21.35504	21.41343	21.55112	22.38451	22.9141	23.30522	22.99809	23.20413	14	1482.6951	154.66	DIFSTGTGSQSVER	Q9Y4E1-5;Q9Y4E1-3;Q9Y4E1-2;Q9Y4E1;Q9Y4E1-4;Q641Q2-2;Q641Q2;Q9Y4E1-6;Q5SRD0	Q9Y4E1-5	FAM21C;FAM21A;FAM21D	WASH complex subunit FAM21C;WASH complex subunit FAM21A;Putative WASH complex subunit FAM21
26.32528	26.5568	26.23798	26.95726	28.33603	28.41708	28.4751	28.50646	9	1124.623	149.4	DIFYKAIQK	Q16850-2;Q16850	Q16850-2	CYP51A1	Lanosterol 14-alpha demethylase
NaN	NaN	NaN	NaN	23.98694	24.40185	24.1689	23.8853	11	1257.6565	128.27	DIIAEENIVSR	P01024	P01024	C3	Complement C3;Complement C3 beta chain;C3-beta-c;Complement C3 alpha chain;C3a anaphylatoxin;Acylation stimulating protein;Complement C3b alpha chain;Complement C3c alpha chain fragment 1;Complement C3dg fragment;Complement C3g fragment;Complement C3d fragment;Complement C3f fragment;Complement C3c alpha chain fragment 2
24.58009	24.62678	24.43059	24.69716	26.35634	26.46987	26.49813	26.33291	9	920.47158	135.84	DIIGGSFGR	Q8NCM8;Q8NCM8-2;Q8NCM8-3	Q8NCM8	DYNC2H1	Cytoplasmic dynein 2 heavy chain 1
22.01321	22.2038	21.5708	NaN	25.70253	24.6803	25.74935	25.83038	9	1180.6499	117.04	DIIQRMHLR	P63092-3;P63092-2;P63092;P63092-4;Q5JWF2-2;Q5JWF2	P63092-3	GNAS	Guanine nucleotide-binding protein G(s) subunit alpha isoforms short;Guanine nucleotide-binding protein G(s) subunit alpha isoforms XLas
21.99362	22.67674	22.25399	22.41661	24.19129	23.83884	24.43568	24.1145	10	1192.587	135.79	DIMDSSLTRR	P14324-2;P14324	P14324-2	FDPS	Farnesyl pyrophosphate synthase
26.53654	26.53231	26.37362	26.6454	28.07015	28.12031	27.98593	27.72286	9	1115.5512	143.89	DIQGHPFFR	P41743	P41743	PRKCI	Protein kinase C iota type
21.94614	22.52176	22.43591	22.36365	23.59605	23.26628	23.86382	23.73851	9	1014.4917	116.25	DISHIGSMR	Q9P0M6	Q9P0M6	H2AFY2	Core histone macro-H2A.2
24.3089	24.37604	24.06735	24.34191	26.22511	26.07561	26.42645	26.00845	9	1012.5917	118.5	DISNVKIPK	Q02878	Q02878	RPL6	60S ribosomal protein L6
19.33723	20.27264	20.41287	20.57237	22.49399	22.30441	22.46044	22.88997	10	1241.6404	174.27	DISSFKNIYR	Q9BTE7	Q9BTE7	DCUN1D5	DCN1-like protein 5
25.06098	25.19464	25.00582	25.27845	26.56353	26.69856	26.68672	26.71385	9	983.50361	120.92	DITTGQPPR	Q9NYU2-2;Q9NYU2	Q9NYU2-2	UGGT1	UDP-glucose:glycoprotein glucosyltransferase 1
25.08383	25.28472	25.40471	25.50588	25.51361	25.57031	25.86913	25.94277	9	1027.5662	98.044	DIVKDPVSR	Q8NEV1;P68400	Q8NEV1	CSNK2A3;CSNK2A1	Casein kinase II subunit alpha 3;Casein kinase II subunit alpha
25.1648	25.41293	24.99878	25.21749	26.37114	26.29654	26.58104	26.60978	10	1211.6986	172.15	DIVKINNQLR	P24928;P24928-2	P24928	POLR2A	DNA-directed RNA polymerase II subunit RPB1
NaN	NaN	NaN	NaN	24.3114	24.92796	24.97675	24.95158	11	1373.7415	96.015	DIVPVDNKRYR	Q9UMR3;Q96SF7-2;Q96SF7;O95935	Q9UMR3	TBX20;TBX15;TBX18	T-box transcription factor TBX20;T-box transcription factor TBX15;T-box transcription factor TBX18
18.7195	19.39018	20.12943	20.60449	23.59343	23.82376	24.04827	23.88958	10	1291.7037	155.1	DIVQFVPYRR	Q99829	Q99829	CPNE1	Copine-1
22.44342	23.46051	22.70197	23.001	24.41841	24.4318	25.02998	25.04285	10	1306.6452	85.533	DIYDRKNMPR	P46940	P46940	IQGAP1	Ras GTPase-activating-like protein IQGAP1
25.16573	25.12554	25.13641	NaN	NaN	NaN	NaN	NaN	9	1074.5822	93.429	DIYGNPIKR	P16035	P16035	TIMP2	Metalloproteinase inhibitor 2
NaN	NaN	NaN	NaN	23.78257	24.02403	24.31313	23.6548	10	1252.6452	149.65	DIYQVTPVYR	Q9GZM7-2;Q9GZM7-3;Q9GZM7	Q9GZM7-2	TINAGL1	Tubulointerstitial nephritis antigen-like
26.331	26.4665	26.43875	26.71555	27.50552	27.84691	28.3023	28.04458	12	1081.4789	187.97	DIYSGGGGGGSR	Q13151	Q13151	HNRNPA0	Heterogeneous nuclear ribonucleoprotein A0
21.449	21.81124	21.63733	21.51682	NaN	22.41581	NaN	22.85912	11	1230.6204	99.815	DLAEPSKSQTR	Q86UV5-7;Q86UV5-3;Q86UV5-2;Q86UV5	Q86UV5-7	USP48	Ubiquitin carboxyl-terminal hydrolase 48
24.11537	24.4479	23.77002	24.8071	27.23059	NaN	27.5755	27.08233	9	1102.6863	108.98	DLAKIIFKR	P49321-4;P49321;P49321-3;P49321-2	P49321-4	NASP	Nuclear autoantigenic sperm protein
23.50422	23.61212	23.39087	23.87998	25.5087	25.24423	NaN	NaN	9	998.56213	113.71	DLANVRVGR	Q9BTE1-2;Q9BTE1	Q9BTE1-2	DCTN5	Dynactin subunit 5
23.75969	23.90196	23.73789	24.00153	25.28732	NaN	NaN	NaN	9	940.53418	137.18	DLASPLIGR	O95067	O95067	CCNB2	G2/mitotic-specific cyclin-B2
24.02504	24.10765	23.99654	20.53763	NaN	25.39054	25.14643	25.19701	9	1051.6026	129.4	DLEPPVVKR	O14974-4;O14974-3;O14974-2;O14974	O14974-4	PPP1R12A	Protein phosphatase 1 regulatory subunit 12A
NaN	NaN	NaN	19.31747	22.47643	22.45669	22.51	22.30961	11	1234.6558	101.54	DLFAIAKDSQK	Q9Y4E1-5;Q9Y4E1-3;Q9Y4E1-2;Q9Y4E1;Q9Y4E1-4;Q641Q2-2;Q641Q2;Q9Y4E1-6	Q9Y4E1-5	FAM21C;FAM21A	WASH complex subunit FAM21C;WASH complex subunit FAM21A
NaN	NaN	19.10349	19.87677	22.67122	22.8903	23.13499	23.08451	11	1289.6728	85.355	DLFEDGGIIRR	Q13451-2;Q13451	Q13451-2	FKBP5	Peptidyl-prolyl cis-trans isomerase FKBP5;Peptidyl-prolyl cis-trans isomerase FKBP5, N-terminally processed
NaN	NaN	17.97135	19.4338	22.48893	21.95525	22.79709	22.75023	13	1478.7188	127.42	DLFEGKDMAAVQR	Q01995	Q01995	TAGLN	Transgelin
19.44992	20.00457	20.09184	20.41627	22.72286	22.51843	22.79517	22.85527	11	1285.6455	100.02	DLFFPGYSKGR	Q96PU4	Q96PU4	UHRF2	E3 ubiquitin-protein ligase UHRF2
23.47655	23.70809	23.60411	23.87755	26.01174	26.05691	NaN	26.11414	10	1147.551	120.87	DLFPTSDTPR	Q9H6T3-3;Q9H6T3;Q9H6T3-2	Q9H6T3-3	RPAP3	RNA polymerase II-associated protein 3
NaN	NaN	NaN	NaN	NaN	23.21503	NaN	22.77348	12	1290.682	97.431	DLFSSAKSQPLV	Q9Y4E1-5;Q9Y4E1-3;Q9Y4E1-2;Q9Y4E1;Q9Y4E1-4;Q641Q2-2;Q641Q2	Q9Y4E1-5	FAM21C;FAM21A	WASH complex subunit FAM21C;WASH complex subunit FAM21A
17.63976	17.66171	18.09713	18.84399	22.16451	22.02114	22.49911	22.39124	10	1182.6397	121.05	DLFTSKGLFR	P06733	P06733	ENO1	Alpha-enolase
21.21892	21.40072	21.42619	21.76349	23.11588	23.25494	23.40002	23.22612	11	1184.6513	176.6	DLLAASQVVNR	Q8N1F7;Q8N1F7-2	Q8N1F7	NUP93	Nuclear pore complex protein Nup93
23.4891	23.69254	23.23402	24.42822	27.15451	26.81678	26.95925	26.97967	12	1538.7954	108.37	DLPNNRELYIHR	P38919	P38919	EIF4A3	Eukaryotic initiation factor 4A-III;Eukaryotic initiation factor 4A-III, N-terminally processed
22.84301	NaN	23.14484	23.12029	NaN	24.63981	24.68469	24.62182	9	1035.5349	120.62	DLYDAGVKR	P07355;P07355-2;A6NMY6	P07355	ANXA2;ANXA2P2	Annexin A2;Putative annexin A2-like protein
22.60173	22.81014	22.93704	23.39362	26.337	26.48064	26.56176	26.1389	9	1127.507	146.54	DMFATPQYR	Q86V24	Q86V24	ADIPOR2	Adiponectin receptor protein 2
NaN	NaN	18.81937	19.31052	22.23804	22.1206	22.68102	22.48937	10	1187.5281	101.64	DMFESGSFLR	O00358	O00358	FOXE1	Forkhead box protein E1
23.58646	22.58454	23.02602	23.3835	24.17432	24.3254	23.99611	24.38423	9	1182.5643	104.44	DNFPHNQRR	Q99598	Q99598	TSNAX	Translin-associated protein X
21.98471	22.64698	22.59179	22.97032	24.80075	24.70435	24.89948	25.18643	12	1440.7361	163.64	DNIDVSHPIIYR	Q9UK73	Q9UK73	FEM1B	Protein fem-1 homolog B
25.77696	25.381	25.35562	25.33252	26.59434	NaN	NaN	26.74445	9	944.48281	161.11	DPAGVHPPR	Q08J23-2;Q08J23;Q08J23-3	Q08J23-2	NSUN2	tRNA (cytosine(34)-C(5))-methyltransferase
20.52888	21.09841	20.92354	21.38685	23.60535	22.97694	23.9757	23.64075	9	1026.4593	117.4	DPFFGGMTR	O00165;O00165-2;O00165-4;O00165-6	O00165	HAX1	HCLS1-associated protein X-1
29.61931	30.11086	29.69129	29.81258	30.92486	30.89157	31.25755	31.27719	9	1138.636	161.86	DPFHKAIRR	P61313	P61313	RPL15	60S ribosomal protein L15
23.76395	23.9542	24.17272	23.94735	25.08813	24.73722	24.951	24.8846	8	841.46577	110.63	DPVVARSV	Q14669-4;Q14669;Q14669-2;Q14669-3	Q14669-4	TRIP12	E3 ubiquitin-protein ligase TRIP12
24.22442	24.16077	24.52145	24.8148	25.57995	25.38611	25.94911	24.69413	10	1083.5574	104.45	DPWAGGGIRR	Q9UHL4	Q9UHL4	DPP7	Dipeptidyl peptidase 2
22.74043	22.4402	22.44169	22.90237	NaN	23.98911	24.21468	24.28898	9	1044.4989	178.87	DPYSTGHLR	O60885	O60885	BRD4	Bromodomain-containing protein 4
24.79828	24.85619	20.31352	25.08115	NaN	24.53184	25.05784	NaN	10	1240.5909	94.692	DQINSDHRTR	Q12874	Q12874	SF3A3	Splicing factor 3A subunit 3
22.9533	22.89139	21.75324	22.74281	23.77022	23.34665	24.07871	23.45926	9	1082.5217	76.827	DQSDIRGHR	Q86WA8;Q86WA8-2	Q86WA8	LONP2	Lon protease homolog 2, peroxisomal
NaN	22.51143	22.20305	22.0692	23.37663	23.35367	23.3141	23.59092	9	874.41446	141.2	DSAAAVADR	Q6ZTW0-2;Q6ZTW0	Q6ZTW0-2	TPGS1	Tubulin polyglutamylase complex subunit 1
24.91388	24.84302	24.98028	25.03863	26.20765	26.27031	26.46684	26.71293	10	1197.5738	116.3	DSAEDQKIHR	Q9H467	Q9H467	CUEDC2	CUE domain-containing protein 2
24.4562	24.74679	24.81675	25.02635	26.02563	26.30685	26.57658	26.54273	10	985.48287	108.74	DSAPPSSVAR	Q9BZE4-2;Q9BZE4;Q9BZE4-3	Q9BZE4-2	GTPBP4	Nucleolar GTP-binding protein 1
23.06047	22.88945	22.76981	23.11229	24.4872	24.53309	24.26978	24.57277	10	1030.5407	99.442	DSAQLLTGRA	Q9BZ11-2;Q9BZ11	Q9BZ11-2	ADAM33	Disintegrin and metalloproteinase domain-containing protein 33
22.04354	22.39234	22.07159	22.4039	23.75001	23.65294	23.77997	23.95225	10	1141.5404	110.41	DSFFNSAVQK	P39656-2;P39656-3;P39656	P39656-2	DDOST	Dolichyl-diphosphooligosaccharide--protein glycosyltransferase 48 kDa subunit
22.81159	22.85946	22.80361	23.15962	24.00041	23.98755	24.01886	24.25587	10	1100.5251	119.21	DSFGQVSHPK	Q86XZ4	Q86XZ4	SPATS2	Spermatogenesis-associated serine-rich protein 2
27.09436	27.39607	27.46045	27.71437	28.46902	28.5729	28.74301	28.80273	9	1023.4621	161.79	DSFIGENSR	Q99661-2;Q99661;O00139-2;O00139-1;O00139-5;O00139;O00139-4	Q99661-2	KIF2C;KIF2A	Kinesin-like protein KIF2C;Kinesin-like protein KIF2A
NaN	NaN	NaN	NaN	24.73262	24.93778	25.20411	24.92927	10	1019.5288	99.442	DSFLGSIPGK	Q9NSE4	Q9NSE4	IARS2	Isoleucine--tRNA ligase, mitochondrial
NaN	NaN	NaN	NaN	24.39696	24.4062	24.20553	24.30716	9	1023.4985	114.39	DSFNVVSTR	O75808	O75808	CAPN15	Calpain-15
NaN	NaN	19.43569	19.54083	22.20033	22.05139	22.551	22.25828	9	1105.5768	109.86	DSFQEVILR	Q9H8G1;A6NN14	Q9H8G1	ZNF430;ZNF729	Zinc finger protein 430;Zinc finger protein 729
22.39556	22.53189	22.60277	22.80923	24.06817	23.89735	23.9679	23.72952	9	1104.6291	147.29	DSFQKVLLR	Q05481-2;Q05481	Q05481-2	ZNF91	Zinc finger protein 91
23.09221	23.03113	22.54369	23.19138	23.34367	23.90454	24.07944	24.20769	12	1303.6381	91.093	DSFRAGPEGRGR	Q3KP66-3;Q3KP66	Q3KP66-3	C1orf106	Uncharacterized protein C1orf106
24.66014	24.7416	24.96908	24.9736	25.98947	26.17463	25.99151	26.0482	9	902.44576	219.74	DSGDVAALR	P40763-3;P40763-2;P40763	P40763-3	STAT3	Signal transducer and activator of transcription 3
23.127	23.27469	23.23358	23.11401	24.95642	25.38624	25.35934	25.85586	9	899.40971	161.11	DSGSPNPAR	P01106;P01106-2	P01106	MYC	Myc proto-oncogene protein
NaN	22.00223	NaN	21.77495	22.85339	23.33224	NaN	23.4419	9	988.45739	114.28	DSHSITSSR	Q96K76-2;Q96K76-4;Q96K76	Q96K76-2	USP47	Ubiquitin carboxyl-terminal hydrolase 47
25.13481	25.56343	25.55862	25.44082	26.72689	27.00614	NaN	26.9927	11	1136.5309	160.36	DSIGSTVSSER	Q05195-2;Q05195	Q05195-2	MXD1	Max dimerization protein 1
24.79927	24.93481	24.87727	25.10318	26.55322	26.67949	26.60767	NaN	10	1115.5823	129.38	DSINVIDVNK	P53611	P53611	RABGGTB	Geranylgeranyl transferase type-2 subunit beta
NaN	22.49365	22.69096	23.06088	24.22111	24.39931	24.41274	24.54898	9	976.45739	151.04	DSITGQNSR	Q96II8-3;Q96II8-4;Q96II8;Q96II8-2	Q96II8-3	LRCH3	Leucine-rich repeat and calponin homology domain-containing protein 3
24.87347	25.07635	23.89004	25.13587	26.96246	27.05486	27.72871	27.57737	11	1333.6561	143.03	DSMLVDPKHHR	Q00341;Q00341-2	Q00341	HDLBP	Vigilin
23.22118	23.16584	23.16332	23.39519	24.35542	24.46942	24.6646	24.94029	9	930.45191	123.69	DSQLGGQAR	Q9P2M7-2;Q9P2M7	Q9P2M7-2	CGN	Cingulin
23.03041	23.81402	23.64185	23.45676	24.49308	24.9729	25.1266	25.30177	9	1088.5251	126.28	DSQYPPVQR	P49790-2;P49790;P49790-3	P49790-2	NUP153	Nuclear pore complex protein Nup153
25.23133	25.39963	25.92193	25.79942	26.05763	26.20935	26.66614	26.39467	10	1124.5383	132.76	DSSETTMVKK	Q9UBE0-2;Q9UBE0-3;Q9UBE0	Q9UBE0-2	SAE1	SUMO-activating enzyme subunit 1;SUMO-activating enzyme subunit 1, N-terminally processed
22.93803	23.44063	23.11095	23.30048	20.5914	NaN	NaN	NaN	9	947.45599	104.21	DSSEVNVAK	Q53R41-2;Q53R41	Q53R41-2	FASTKD1	FAST kinase domain-containing protein 1
26.76762	26.80649	26.95848	26.96279	28.9071	28.85677	28.63013	28.93385	9	918.44067	186.91	DSSGNVVNK	Q12874	Q12874	SF3A3	Splicing factor 3A subunit 3
26.68244	26.72949	26.72923	26.80366	27.86997	26.84086	27.01127	28.05884	9	970.48321	193.86	DSSGTVLHR	Q9Y2J4-3;Q9Y2J4;Q9Y2J4-2;Q9Y2J4-4	Q9Y2J4-3	AMOTL2	Angiomotin-like protein 2
26.10139	26.44361	26.33021	26.3226	27.24518	27.41248	27.42774	27.51616	9	914.44576	113.41	DSSVPSAPR	O43291-2;O43291	O43291-2	SPINT2	Kunitz-type protease inhibitor 2
22.17618	22.47276	22.52703	22.98852	25.9195	25.87232	26.1617	25.85431	11	1283.6544	214.12	DSVLMEQPPLR	Q14204	Q14204	DYNC1H1	Cytoplasmic dynein 1 heavy chain 1
23.19287	22.87727	NaN	23.82745	24.16997	23.56314	24.05399	24.21653	9	1056.52	133.33	DSVLTTHER	Q96GC5-3;Q96GC5	Q96GC5-3	MRPL48	39S ribosomal protein L48, mitochondrial
24.35171	24.4386	24.20494	24.58892	24.94168	24.66833	25.08188	25.16331	9	985.59203	105.39	DSVLVVKAR	Q9P2B2	Q9P2B2	PTGFRN	Prostaglandin F2 receptor negative regulator
26.89908	26.70425	17.64618	26.8125	27.77555	27.81751	27.83804	27.6973	9	1043.5836	103.56	DSVNIGRKR	O95989;Q9NZJ9-3;Q9NZJ9;Q9NZJ9-2	O95989	NUDT3;NUDT4	Diphosphoinositol polyphosphate phosphohydrolase 1;Diphosphoinositol polyphosphate phosphohydrolase 2
22.39853	22.33164	22.2149	22.36978	22.95984	23.49509	23.31741	23.53445	9	1016.5727	85.676	DSVSIGRKR	Q96G61;Q8NFP7	Q96G61	NUDT11;NUDT10	Diphosphoinositol polyphosphate phosphohydrolase 3-beta;Diphosphoinositol polyphosphate phosphohydrolase 3-alpha
23.81206	24.23199	24.14009	24.18488	25.83422	25.75415	25.98342	25.96858	9	1079.5724	156.92	DSVTIFRSR	P23229-7;P23229-4;P23229-2;P23229-5;P23229-3;P23229-9;P23229-6;P23229	P23229-7	ITGA6	Integrin alpha-6;Integrin alpha-6 heavy chain;Integrin alpha-6 light chain;Processed integrin alpha-6
24.71062	24.75124	25.02492	25.15198	26.71293	26.53224	26.83304	26.77593	9	1030.5295	163.9	DSVVIVDER	P78317	P78317	RNF4	E3 ubiquitin-protein ligase RNF4
25.14892	25.27249	25.17394	25.53499	25.17215	25.28125	25.4928	25.45347	10	1203.5996	152.11	DSYPRNPTVR	P35610-3;P35610-2;P35610	P35610-3	SOAT1	Sterol O-acyltransferase 1
23.55742	23.55719	23.5775	23.40925	24.74165	24.89023	24.96239	25.20859	10	1212.6	108.98	DSYSPPHVRR	Q86X10-3;Q86X10;Q86X10-2	Q86X10-3	RALGAPB	Ral GTPase-activating protein subunit beta
23.565	24.14375	24.09394	24.2163	25.03238	25.49817	25.70791	25.66839	10	1089.4727	193.16	DSYTATGYGR	P17275	P17275	JUNB	Transcription factor jun-B
24.0089	24.33067	24.22971	24.6006	24.55754	24.82435	25.24198	24.80312	10	1049.489	147.34	DTAAGGFQQR	Q9UK99;Q9UK99-3;Q9UK99-2	Q9UK99	FBXO3	F-box only protein 3
23.48308	23.34489	NaN	23.49216	24.82041	NaN	NaN	NaN	9	927.51378	113.5	DTAAKPLGR	Q8WWB7-2;Q8WWB7	Q8WWB7-2	GLMP	Glycosylated lysosomal membrane protein
29.34668	29.58447	29.516	29.64363	30.84745	30.83876	30.99476	31.06561	9	1002.5094	211.48	DTAAQITQR	Q95365;Q29836;P30480;P30475;P30462;P01889;Q29940;Q29718;P30495;P30493;P30460;P03989;Q31612;Q29960-2;Q04826;P30685;P30498;P30492;P30491;P30490;P30488;P30487;P30485;P30484;P30483;P30481;P30479;P30466;P30464;P18465;P18464;P18463;P10319;Q29963;Q29960;Q07000;P30510;P30508;P30505;P30504;P30501;P30499;P04222;Q29865;P10321	Q95365	HLA-B;HLA-C	HLA class I histocompatibility antigen, B-38 alpha chain;HLA class I histocompatibility antigen, B-67 alpha chain;HLA class I histocompatibility antigen, B-42 alpha chain;HLA class I histocompatibility antigen, B-39 alpha chain;HLA class I histocompatibility antigen, B-14 alpha chain;HLA class I histocompatibility antigen, B-7 alpha chain;HLA class I histocompatibility antigen, B-59 alpha chain;H…
20.79717	22.27821	21.18447	21.74218	22.96732	23.14336	23.33946	23.42175	10	1060.5513	154.04	DTAAVDRSVK	Q9H900-2;Q9H900	Q9H900-2	ZWILCH	Protein zwilch homolog
25.1862	25.10578	25.13536	25.19137	26.54056	26.81238	26.85923	26.93191	11	1216.6524	125.57	DTAAVDRSVKR	Q9H900-2;Q9H900	Q9H900-2	ZWILCH	Protein zwilch homolog
21.97624	22.69271	22.87682	22.87333	23.26241	23.98494	23.47147	23.89013	9	1128.5451	200.27	DTAEKFYQK	P56937-3;P56937-2;P56937	P56937-3	HSD17B7	3-keto-steroid reductase
NaN	NaN	23.86032	NaN	25.28178	24.91173	25.07525	25.06122	11	1209.6605	142.71	DTAGKTTILYK	Q8IVW1-2;Q8IVW1;Q8IVW1-4	Q8IVW1-2	ARL17A	ADP-ribosylation factor-like protein 17
23.84403	23.60343	23.57288	23.93526	24.16707	24.12802	24.31299	24.35864	9	934.43559	143.89	DTAGSTVER	Q8N1W2	Q8N1W2	ZNF710	Zinc finger protein 710
NaN	19.23105	NaN	20.64024	23.29936	23.48996	23.69742	23.15368	12	1326.5874	197.27	DTAGTEQFTAMR	P62834;P61224;A6NIZ1	P62834	RAP1A;RAP1B	Ras-related protein Rap-1A;Ras-related protein Rap-1b;Ras-related protein Rap-1b-like protein
23.95704	24.3334	24.22221	24.46818	25.94842	25.40876	26.25169	26.03538	9	984.44471	140.09	DTAMPAHSR	Q9UQ84-4;Q9UQ84	Q9UQ84-4	EXO1	Exonuclease 1
23.95145	24.20836	24.24547	24.61498	25.24554	25.61448	25.73213	25.69344	11	1247.6986	115.57	DTANKKVFLGR	P08243-3;P08243-2;P08243	P08243-3	ASNS	Asparagine synthetase [glutamine-hydrolyzing]
NaN	NaN	20.44556	NaN	NaN	NaN	22.95619	22.9052	9	994.48321	116.88	DTANYGKAR	Q86US8	Q86US8	SMG6	Telomerase-binding protein EST1A
23.135	23.51965	23.77404	23.3534	24.70166	24.93638	25.00299	25.19565	9	1135.5734	134.48	DTAQRNLYR	Q03923-3;Q68DY1-3;Q8NEM1-2;O75346;Q68DY1;Q8NEM1;P35789-3;O75373;Q03936-3;Q03923-2;Q03936;P35789-2;Q03923;P35789	Q03923-3	ZNF85;ZNF626;ZNF680;ZNF253;ZNF93;ZNF737;ZNF92	Zinc finger protein 85;Zinc finger protein 626;Zinc finger protein 680;Zinc finger protein 253;Zinc finger protein 93;Zinc finger protein 737;Zinc finger protein 92
22.59053	NaN	22.37782	22.57815	23.81802	23.86439	24.24198	23.94154	10	1007.4884	150.36	DTASVSTATR	Q96J84-3;Q96J84;Q96J84-2	Q96J84-3	KIRREL	Kin of IRRE-like protein 1
25.27267	25.18544	25.08566	25.57906	26.83689	27.15432	27.10959	26.99895	10	1092.5564	133.6	DTAVQYAIGR	Q05048	Q05048	CSTF1	Cleavage stimulation factor subunit 1
NaN	NaN	NaN	NaN	22.35482	23.07532	24.02149	23.70514	10	1189.5874	114.5	DTCPDISRKR	Q9P0K8-2;Q9P0K8	Q9P0K8-2	FOXJ2	Forkhead box protein J2
22.12	22.39137	22.32606	22.67592	23.5686	23.40536	NaN	23.9999	11	1158.5993	168.08	DTEGAIGVRNK	Q9H0S4-2;Q9H0S4	Q9H0S4-2	DDX47	Probable ATP-dependent RNA helicase DDX47
22.06704	22.18041	22.07411	22.30536	24.0421	23.83673	24.28468	24.0231	9	1182.5782	160.75	DTFDVFRQR	Q8IX01-4;Q8IX01	Q8IX01-4	SUGP2	SURP and G-patch domain-containing protein 2
24.27668	24.29186	24.25364	24.50712	25.61133	25.61871	NaN	NaN	9	1054.5447	143.02	DTFFGVKNK	Q5TBB1	Q5TBB1	RNASEH2B	Ribonuclease H2 subunit B
22.8154	22.84514	22.8342	22.9186	23.82221	23.48714	23.7123	23.92043	10	1226.5428	110.53	DTFGDHHKDR	Q9BYZ6;Q9BYZ6-3;Q9BYZ6-2;O94844	Q9BYZ6	RHOBTB2;RHOBTB1	Rho-related BTB domain-containing protein 2;Rho-related BTB domain-containing protein 1
NaN	NaN	NaN	NaN	24.63212	23.70999	25.04289	24.43765	11	1248.5809	111.46	DTFGPDPTMIR	P29279	P29279	CTGF	Connective tissue growth factor
21.48227	21.39968	21.3314	21.46762	NaN	NaN	NaN	NaN	9	1062.6073	113.5	DTFIKIAQK	O14980	O14980	XPO1	Exportin-1
23.46451	23.46126	23.4139	23.58841	24.44695	24.49528	24.37921	24.59178	9	1032.524	156.01	DTFNKSPPK	Q9Y664	Q9Y664	KPTN	Kaptin
22.77495	23.48616	23.46513	23.47865	24.46893	24.76355	24.72874	24.86311	9	1079.4884	122.18	DTFPQETSR	Q2KHM9-2;Q2KHM9	Q2KHM9-2	KIAA0753	Uncharacterized protein KIAA0753
20.87545	21.03355	20.96733	21.16109	22.62974	22.77794	22.96235	22.72392	10	1061.5506	103.83	DTFPSGIIGR	Q9NYQ7;Q9NYQ7-2	Q9NYQ7	CELSR3	Cadherin EGF LAG seven-pass G-type receptor 3
24.1885	24.30034	24.19701	24.18427	25.18681	25.401	25.3672	25.7519	10	1139.5207	193.41	DTFSQGTQTR	Q96J84-3;Q96J84;Q96J84-2	Q96J84-3	KIRREL	Kin of IRRE-like protein 1
20.68346	21.02783	NaN	21.08115	23.02264	NaN	23.38047	23.24252	12	1317.6565	147.3	DTFVHVTDLSGK	P62263	P62263	RPS14	40S ribosomal protein S14
24.7574	24.83706	24.57669	25.76056	26.88704	26.89412	27.3151	27.11961	9	1110.5458	158.07	DTFWKGTTR	Q13418-3;Q13418	Q13418-3	ILK	Integrin-linked protein kinase
23.62712	23.38824	23.57727	23.60501	26.47619	26.19175	26.62729	26.44779	11	1231.6595	133.13	DTGEKMILIGR	Q9H9B4	Q9H9B4	SFXN1	Sideroflexin-1
25.73353	25.92748	25.6688	25.95708	26.33494	27.70385	26.23708	26.75162	11	1185.6717	213.63	DTGEKVVLIGR	Q9BWM7	Q9BWM7	SFXN3	Sideroflexin-3
26.64293	26.5952	26.89018	26.55526	26.37809	26.80206	26.8797	27.07357	9	988.45739	154.49	DTGNIGQER	Q01082;Q01082-2;Q01082-3	Q01082	SPTBN1	Spectrin beta chain, non-erythrocytic 1
27.27959	27.40276	27.486	27.45317	27.63464	27.71201	27.98549	27.77165	9	1016.5039	190.93	DTHGSFVVR	Q86U38;Q86U38-2	Q86U38	NOP9	Nucleolar protein 9
21.44723	21.80251	21.55286	22.9164	24.8804	24.857	25.22648	24.85828	12	1242.7184	109.79	DTIALLGEGKVK	Q6ZN28	Q6ZN28	MACC1	Metastasis-associated in colon cancer protein 1
21.1399	21.34142	20.96268	21.53754	22.1958	23.20695	23.32759	23.33211	11	1305.6599	132.88	DTIATIEKEMR	Q13107-2;Q13107	Q13107-2	USP4	Ubiquitin carboxyl-terminal hydrolase 4
21.66566	22.06819	22.36322	21.44945	23.75837	23.9027	23.68614	24.14196	10	1133.5313	154.49	DTIDEGKSNR	P33176	P33176	KIF5B	Kinesin-1 heavy chain
23.97342	23.8423	24.28475	24.25451	25.43724	24.9299	25.3033	25.71623	10	1173.599	200.07	DTIDERAINK	P13797-3;P13797-2;P13797;Q14651	P13797-3	PLS3;PLS1	Plastin-3;Plastin-1
28.53416	28.87628	28.565	29.28224	30.28901	29.90899	29.24472	29.74254	11	1301.6939	237.51	DTIDERAINKK	P13797-3;P13797-2;P13797;Q14651	P13797-3	PLS3;PLS1	Plastin-3;Plastin-1
24.18669	22.57538	23.19233	23.82871	25.02695	24.40093	24.42892	25.06221	11	1331.7045	201.61	DTIDERTINKK	P13796	P13796	LCP1	Plastin-2
24.45275	24.2496	24.45249	24.84608	26.09654	26.32942	26.44653	26.29458	12	1276.6147	176.38	DTIDSSEVNVAK	Q53R41-2;Q53R41	Q53R41-2	FASTKD1	FAST kinase domain-containing protein 1
23.3453	23.35998	23.15885	23.70725	24.69158	24.62567	24.82595	NaN	10	1145.5677	188.98	DTIDVSNLNR	Q8TBC4-2;Q8TBC4;Q9UBT2	Q8TBC4-2	UBA3;UBA2	NEDD8-activating enzyme E1 catalytic subunit;SUMO-activating enzyme subunit 2
NaN	23.30368	22.98562	23.15284	24.33811	24.40529	24.53517	24.68469	12	1089.5051	135.43	DTIEGAGASGGR	O75771-3;O75771-4;O75771-5;O75771;O75771-8	O75771-3	RAD51D	DNA repair protein RAD51 homolog 4
28.82523	29.17038	29.18789	29.56756	30.7071	30.84894	30.78269	30.78199	9	1074.5557	208.37	DTIEIITDR	P22626-2;P22626	P22626-2	HNRNPA2B1	Heterogeneous nuclear ribonucleoproteins A2/B1
24.17562	24.5491	24.47778	25.02631	25.13923	25.31997	25.43768	25.39349	13	1474.7627	274.53	DTIEIITDRQSGK	P22626-2;P22626	P22626-2	HNRNPA2B1	Heterogeneous nuclear ribonucleoproteins A2/B1
NaN	NaN	NaN	NaN	22.87311	22.15515	22.4966	22.06036	10	1131.6499	114.86	DTIGKLKTEK	Q5BJF6-9;Q5BJF6-8;Q5BJF6-5;Q5BJF6-6;Q5BJF6-10;Q5BJF6-7;Q5BJF6-2;Q5BJF6-3;Q5BJF6-4;Q5BJF6	Q5BJF6-9	ODF2	Outer dense fiber protein 2
26.02102	26.26331	26.22338	26.68752	26.93573	27.0803	26.92943	27.15711	11	1288.6735	193.3	DTIKNSDKNVR	Q5UIP0-2;Q5UIP0	Q5UIP0-2	RIF1	Telomere-associated protein RIF1
NaN	NaN	23.08601	NaN	24.13915	24.19197	24.11633	24.42739	9	1042.5659	150.17	DTIKPDVQK	Q06830	Q06830	PRDX1	Peroxiredoxin-1
24.13461	26.45881	26.07565	26.38676	27.80113	27.62561	27.75805	27.76674	11	1238.6367	169.44	DTILNSNHIGR	Q5T653	Q5T653	MRPL2	39S ribosomal protein L2, mitochondrial
22.36544	NaN	23.37345	22.80493	NaN	NaN	NaN	NaN	10	1157.6153	111.01	DTINGLNKQR	Q96IV0-3;Q96IV0-5;Q96IV0-2;Q96IV0	Q96IV0-3	NGLY1	Peptide-N(4)-(N-acetyl-beta-glucosaminyl)asparagine amidase
26.09033	26.32829	26.47153	26.603	28.98612	29.14207	29.2795	28.98335	11	1241.7343	225.87	DTISNKKVLPK	Q8TDB6	Q8TDB6	DTX3L	E3 ubiquitin-protein ligase DTX3L
25.14631	25.34394	25.35726	25.30438	25.96433	25.42931	25.50106	25.63915	9	1019.5247	162.25	DTITDKTAR	O96028;O96028-5;O96028-3	O96028	WHSC1	Histone-lysine N-methyltransferase NSD2
22.49116	22.39861	22.18174	22.27552	23.45689	23.77445	NaN	NaN	9	1062.5193	141.52	DTITETDLR	Q9NW64-2;Q9NW64	Q9NW64-2	RBM22	Pre-mRNA-splicing factor RBM22
23.0765	23.39336	23.14611	23.34476	25.15908	NaN	NaN	25.31655	9	1056.5564	139.68	DTITLPQNR	Q13829	Q13829	TNFAIP1	BTB/POZ domain-containing adapter for CUL3-mediated RhoA degradation protein 2
NaN	NaN	NaN	NaN	23.2981	22.68432	23.62422	23.2466	11	1256.5707	112.11	DTITTDTGFMR	Q13868-3;Q13868-2;Q13868	Q13868-3	EXOSC2	Exosome complex component RRP4
24.82401	25.31469	25.11502	25.5798	27.38533	27.6421	27.46599	27.46941	11	1185.6354	155.07	DTIVSGTLPQR	P49327	P49327	FASN	Fatty acid synthase;[Acyl-carrier-protein] S-acetyltransferase;[Acyl-carrier-protein] S-malonyltransferase;3-oxoacyl-[acyl-carrier-protein] synthase;3-oxoacyl-[acyl-carrier-protein] reductase;3-hydroxyacyl-[acyl-carrier-protein] dehydratase;Enoyl-[acyl-carrier-protein] reductase;Oleoyl-[acyl-carrier-protein] hydrolase
NaN	18.88721	19.06116	19.74731	23.729	22.98794	23.59969	23.54085	12	1316.6758	140.75	DTIVSGTLPQRM	P49327	P49327	FASN	Fatty acid synthase;[Acyl-carrier-protein] S-acetyltransferase;[Acyl-carrier-protein] S-malonyltransferase;3-oxoacyl-[acyl-carrier-protein] synthase;3-oxoacyl-[acyl-carrier-protein] reductase;3-hydroxyacyl-[acyl-carrier-protein] dehydratase;Enoyl-[acyl-carrier-protein] reductase;Oleoyl-[acyl-carrier-protein] hydrolase
NaN	NaN	NaN	NaN	24.28171	24.47803	24.51563	24.29831	11	1274.6466	141.95	DTKENLEGTLR	P53671-2;P53671;P53671-3	P53671-2	LIMK2	LIM domain kinase 2
22.95019	23.36399	23.35609	22.8404	23.2325	23.59206	23.83913	23.60479	9	1091.536	58.916	DTKSPQFNR	Q29RF7;Q29RF7-3;Q9NTI5-3;Q9NTI5-2;Q9NTI5	Q29RF7	PDS5A;PDS5B	Sister chromatid cohesion protein PDS5 homolog A;Sister chromatid cohesion protein PDS5 homolog B
23.35783	23.62388	23.54969	23.66145	23.78965	NaN	23.44177	22.74897	9	1045.5152	112.41	DTKVDANQR	O15438-2;O15438;O15438-4	O15438-2	ABCC3	Canalicular multispecific organic anion transporter 2
26.39005	26.60017	26.79514	26.64485	27.97929	28.30913	28.0327	28.47046	9	1101.6506	179.28	DTLKVKDRK	Q96GQ7	Q96GQ7	DDX27	Probable ATP-dependent RNA helicase DDX27
24.4309	24.47951	24.51671	24.76714	26.50227	26.52171	27.04677	27.05992	10	1107.5053	153.73	DTMMGQQVAK	Q14914-2;Q14914	Q14914-2	PTGR1	Prostaglandin reductase 1
NaN	25.50151	25.62765	25.8088	28.6361	29.13438	28.61519	28.42718	12	1251.6129	125.68	DTMSVISGISSR	Q8N3U4;Q8N3U4-2	Q8N3U4	STAG2	Cohesin subunit SA-2
NaN	19.21897	19.64779	NaN	NaN	23.02963	23.02567	22.93901	9	1040.5727	101.64	DTNALRVPR	O96019-2;O96019	O96019-2	ACTL6A	Actin-like protein 6A
23.57762	23.38495	23.68217	23.6032	24.53047	NaN	NaN	NaN	9	1043.5247	124.23	DTNLEPVTR	Q8WXI7	Q8WXI7	MUC16	Mucin-16
25.81758	25.97926	25.89557	26.07596	27.47607	27.61028	27.50036	27.4708	9	1017.5243	134.44	DTPGFIVNR	Q16836;Q16836-3;Q16836-2	Q16836	HADH	Hydroxyacyl-coenzyme A dehydrogenase, mitochondrial
24.26949	24.42458	24.49454	24.68854	25.9852	25.98852	25.94994	NaN	9	955.50869	119.57	DTPGIQIGR	P11310;P11310-2	P11310	ACADM	Medium-chain specific acyl-CoA dehydrogenase, mitochondrial
21.0899	21.19832	21.00086	21.36421	22.6634	22.50181	22.71345	22.49492	10	1179.552	183.65	DTQDANTIFR	Q15283-2;Q15283	Q15283-2	RASA2	Ras GTPase-activating protein 2
20.08758	20.49561	20.63068	21.20777	23.45098	23.80931	23.56895	23.65064	10	1215.6459	195.27	DTQELTQILR	Q5SQN1;Q5SQN1-4	Q5SQN1	SNAP47	Synaptosomal-associated protein 47
NaN	NaN	NaN	22.21327	NaN	20.6082	NaN	NaN	15	1741.802	78.285	DTQFVRFDSDAASQR	P30457;P30456;P30453;P30450;P18462;P13746;P10316;P01891;P13746-2;P30512;P30459;P30447;P16190;P16189;P16188;P10314;P05534;P04439;P01892	P30457	HLA-A	HLA class I histocompatibility antigen, A-66 alpha chain;HLA class I histocompatibility antigen, A-43 alpha chain;HLA class I histocompatibility antigen, A-34 alpha chain;HLA class I histocompatibility antigen, A-26 alpha chain;HLA class I histocompatibility antigen, A-25 alpha chain;HLA class I histocompatibility antigen, A-11 alpha chain;HLA class I histocompatibility antigen, A-69 alpha chain;…
22.11458	21.88118	21.70527	21.86461	23.6479	23.76871	NaN	NaN	10	1154.5932	118.71	DTQKDVQPPK	P53803	P53803	POLR2K	DNA-directed RNA polymerases I, II, and III subunit RPABC4
22.24962	22.33859	22.45911	23.09875	25.29228	25.62993	25.41287	25.31627	12	1292.6725	176.38	DTQSGSLLFIGR	P50454	P50454	SERPINH1	Serpin H1
25.60167	25.22949	25.51075	25.34888	26.48075	26.55089	26.50203	26.58305	9	958.48321	161.68	DTSAPNAKR	Q9HCE5	Q9HCE5	METTL14	N6-adenosine-methyltransferase subunit METTL14
20.98649	21.37925	20.93941	21.2149	22.66166	21.95067	23.40276	23.40432	9	1008.4295	139.68	DTSASMNQR	Q9UL03-2;Q5JSJ4;Q9UL03	Q9UL03-2	INTS6;DDX26B	Integrator complex subunit 6;Protein DDX26B
22.33574	22.61778	22.05149	22.69015	24.20329	24.09418	24.32924	24.39767	11	1216.6412	159.37	DTSDLAAIKQR	P54136-2;P54136	P54136-2	RARS	Arginine--tRNA ligase, cytoplasmic
19.39165	19.75791	19.57681	20.011	NaN	22.30053	NaN	NaN	10	1167.5772	104.2	DTSFTTLVER	Q06210-2;Q06210	Q06210-2	GFPT1	Glutamine--fructose-6-phosphate aminotransferase [isomerizing] 1
29.73328	28.87106	28.95197	29.48869	30.866	31.0187	30.9823	31.1162	10	977.47779	219.54	DTSGGTTALR	Q16531	Q16531	DDB1	DNA damage-binding protein 1
25.91088	25.94248	25.79637	26.00086	26.40241	NaN	NaN	NaN	9	1088.6302	100.48	DTSLIRKTR	O75787-2;O75787	O75787-2	ATP6AP2	Renin receptor
21.66427	21.89811	22.01964	22.24693	23.56674	23.58532	23.8675	23.47432	9	1092.5564	137.18	DTSQFILNR	O60220	O60220	TIMM8A	Mitochondrial import inner membrane translocase subunit Tim8 A
21.19592	21.30742	21.64588	NaN	NaN	NaN	NaN	NaN	10	1031.536	93.429	DTSQVKAAGR	P11717	P11717	IGF2R	Cation-independent mannose-6-phosphate receptor
28.28268	28.28379	27.99943	28.09884	27.89597	27.90988	28.0724	28.30973	10	1161.6717	167.12	DTSRLTKITK	Q04637-6;Q04637-7;Q04637-5;Q04637-4;Q04637-3;Q04637;Q04637-8;Q04637-9	Q04637-6	EIF4G1	Eukaryotic translation initiation factor 4 gamma 1
22.74993	23.56581	23.20893	23.2209	24.75634	24.52624	25.09483	24.37139	9	1042.5771	129.72	DTSRVQPIK	P62857	P62857	RPS28	40S ribosomal protein S28
23.13591	23.13996	23.29193	23.30689	23.54946	23.90766	23.71618	23.99213	9	980.46622	127.56	DTSSEITTK	P06454-2;P06454	P06454-2	PTMA	Prothymosin alpha;Prothymosin alpha, N-terminally processed;Thymosin alpha-1
23.63887	23.00628	23.01171	23.35716	23.36333	23.68774	24.01052	24.19107	9	906.44067	116.73	DTSSLAGTR	Q8TBE0-3;Q8TBE0-2;Q8TBE0	Q8TBE0-3	BAHD1	Bromo adjacent homology domain-containing 1 protein
23.62489	23.6174	23.07811	23.67853	23.53588	23.91086	24.32361	24.17866	10	1062.5418	161.79	DTSSLAGTRR	Q8TBE0-3;Q8TBE0-2;Q8TBE0	Q8TBE0-3	BAHD1	Bromo adjacent homology domain-containing 1 protein
21.9726	21.95276	21.7094	22.09384	22.9619	23.66243	22.69547	22.88774	11	1218.6278	96.948	DTSSLPTVIMR	Q12802-4;Q12802;Q12802-2	Q12802-4	AKAP13	A-kinase anchor protein 13
23.52061	24.26213	24.45563	24.51292	24.51581	24.18556	25.42586	24.4222	10	1078.5003	166.3	DTSSSVDGRR	O94880;O94880-2	O94880	PHF14	PHD finger protein 14
23.82406	23.69094	23.35111	23.53991	25.70575	25.94599	25.0161	25.10217	9	1046.6084	196.95	DTSTIVRKK	O43815-2;O43815	O43815-2	STRN	Striatin
NaN	NaN	23.8258	23.47865	23.507	NaN	24.33593	23.95447	9	950.46689	131.03	DTSVTATTR	Q03164-2;Q03164;Q03164-3	Q03164-2	KMT2A	Histone-lysine N-methyltransferase 2A;MLL cleavage product N320;MLL cleavage product C180
NaN	NaN	NaN	NaN	24.23462	NaN	24.56197	24.85	9	968.45632	113.41	DTSYGGTLR	Q7Z309;Q7Z309-2;Q7Z309-3;Q7Z309-4	Q7Z309	FAM122B	Protein FAM122B
24.67072	24.92075	25.05887	25.27555	25.71934	25.6207	25.72557	25.72135	9	930.47706	107.29	DTTLPASAR	O75330-2;O75330;O75330-3	O75330-2	HMMR	Hyaluronan mediated motility receptor
24.09491	22.59291	24.19851	24.14802	26.26216	26.51179	26.17815	24.86254	9	1059.5309	200.27	DTTSLDRPR	A6NED2	A6NED2	RCCD1	RCC1 domain-containing protein 1
23.37677	23.4386	23.81431	23.94306	24.34854	24.38383	24.61667	24.67098	10	1076.5462	131.06	DTTVGTLSQR	P51665	P51665	PSMD7	26S proteasome non-ATPase regulatory subunit 7
NaN	NaN	NaN	22.466	24.26019	24.17219	24.34103	24.07904	9	1007.4672	151.29	DTVDAFQGR	Q7Z333;Q7Z333-4	Q7Z333	SETX	Probable helicase senataxin
22.08913	22.23412	22.09764	22.55042	23.08607	23.47914	23.38522	23.77525	10	1143.6499	205.83	DTVDKIVVQK	P51991-2;P51991	P51991-2	HNRNPA3	Heterogeneous nuclear ribonucleoprotein A3
21.25459	21.48886	22.17944	22.34405	24.74134	25.23235	24.88493	24.87047	10	1117.5979	146.81	DTVDLTSVLR	Q9NX46	Q9NX46	ADPRHL2	Poly(ADP-ribose) glycohydrolase ARH3
21.72101	22.10847	22.00669	22.53024	23.83971	23.65108	23.98642	24.0375	9	1122.5557	191.63	DTVEEIVYR	Q86WJ1-5;Q86WJ1-3;Q86WJ1-4;Q86WJ1-2;Q86WJ1	Q86WJ1-5	CHD1L	Chromodomain-helicase-DNA-binding protein 1-like
NaN	23.91004	23.72775	23.85946	24.69615	NaN	25.04402	NaN	9	1063.5258	125.98	DTVESTRTR	Q9Y2H6-2;Q9Y2H6	Q9Y2H6-2	FNDC3A	Fibronectin type-III domain-containing protein 3A
24.79937	24.78107	25.28118	25.91429	27.65383	28.14375	27.87355	27.69777	13	1278.6568	187.99	DTVFVGTAGTVGR	Q86VY4	Q86VY4	TSPYL5	Testis-specific Y-encoded-like protein 5
21.98933	22.14709	22.2819	22.46463	23.13301	23.46812	NaN	NaN	9	1025.6485	79.116	DTVILPIKK	Q8NBU5-2;Q8NBU5	Q8NBU5-2	ATAD1	ATPase family AAA domain-containing protein 1
23.12888	23.11815	23.68785	NaN	NaN	NaN	NaN	NaN	9	1002.5458	130.56	DTVKQGISR	Q8WWK9-6;Q8WWK9-5;Q8WWK9;Q8WWK9-4	Q8WWK9-6	CKAP2	Cytoskeleton-associated protein 2
NaN	22.43245	22.30126	22.43479	24.14748	23.8692	23.68089	24.19016	9	988.45739	117.04	DTVNAQADR	Q9H0U9	Q9H0U9	TSPYL1	Testis-specific Y-encoded-like protein 1
23.01857	NaN	23.17787	23.23989	24.39113	24.64488	24.53771	24.63456	11	1173.599	131.44	DTVPSVSSINR	Q06710;Q06710-5;Q06710-4;Q06710-2;Q06710-3;Q02548-5;Q02548-4;Q02548-11;Q02548-9;Q02548-3;Q02548-7;Q02548-8;Q02548-6;Q02548-2;Q02548;Q02962-3;Q02962-4;Q02962;Q02962-2	Q06710	PAX8;PAX5;PAX2	Paired box protein Pax-8;Paired box protein Pax-5;Paired box protein Pax-2
21.61921	22.5472	22.21229	22.4666	23.6502	23.8692	23.91816	24.05581	12	1329.6525	164.97	DTVQADPQTVTR	Q92542-2;Q92542	Q92542-2	NCSTN	Nicastrin
22.26101	21.83445	22.50596	22.29168	24.04318	24.07178	24.2754	24.04009	9	1120.6353	114.4	DTVRSFLKR	Q99426;Q99426-2	Q99426	TBCB	Tubulin-folding cofactor B
24.20396	24.49442	24.49528	24.559	26.3573	26.3169	26.27503	26.39075	10	1146.5993	183.65	DTVSDLSVRR	Q9H8M9	Q9H8M9	EVA1A	Protein eva-1 homolog A
22.09729	21.85946	22.13655	21.91148	22.97836	23.09471	22.787	23.60874	9	1152.5887	96.948	DTVTKYDRR	Q12965	Q12965	MYO1E	Unconventional myosin-Ie
20.8747	21.63054	21.50174	21.79162	23.62478	23.38574	23.90976	23.58864	11	1294.6153	89.171	DTYEEVKQAGR	Q99447-2;Q99447-4;Q99447;Q99447-3	Q99447-2	PCYT2	Ethanolamine-phosphate cytidylyltransferase
22.11782	22.70181	22.88662	23.3868	25.25407	25.84957	25.59656	25.53413	11	1260.5081	170.95	DTYGADEFMGR	O75923-15;O75923-3;O75923-9;O75923;O75923-14;O75923-6;O75923-12;O75923-5;O75923-11;O75923-4;O75923-10;O75923-2;O75923-8;O75923-7;O75923-13	O75923-15	DYSF	Dysferlin
21.57639	21.2502	21.20908	21.65748	23.45036	23.59651	23.2815	23.78547	10	1194.6397	130.75	DTYGVRPLFK	P08243-3;P08243-2;P08243	P08243-3	ASNS	Asparagine synthetase [glutamine-hydrolyzing]
22.13971	22.48478	NaN	22.38548	23.16615	NaN	23.62812	23.54073	9	986.51451	118.74	DVAAQQSLR	Q15345-3;Q15345	Q15345-3	LRRC41	Leucine-rich repeat-containing protein 41
24.01733	24.25436	23.95225	24.18933	25.82563	26.06221	25.98192	26.00761	9	1063.5774	131.06	DVAAYITRR	Q8TD30-2;Q8TD30	Q8TD30-2	GPT2	Alanine aminotransferase 2
20.2383	20.79241	21.06822	22.03554	23.42892	24.04034	23.90445	23.54062	10	1178.5568	194.2	DVAEEIANYR	Q01082;Q01082-2;Q01082-3	Q01082	SPTBN1	Spectrin beta chain, non-erythrocytic 1
25.60812	25.8934	25.44969	25.57233	26.78444	27.00325	25.7986	26.83219	10	1158.5993	181.55	DVAEVDTVRR	Q15149;Q15149-7;Q15149-8;Q15149-9;Q15149-5;Q15149-4;Q15149-6;Q15149-3;Q15149-2	Q15149	PLEC	Plectin
21.70049	21.76571	21.79344	22.39284	24.50033	24.67955	24.3453	24.57022	12	1177.5728	152.28	DVAGGTGDIAFR	Q5HYK3	Q5HYK3	COQ5	2-methoxy-6-polyprenyl-1,4-benzoquinol methylase, mitochondrial
NaN	22.1181	21.88189	21.98936	23.01219	23.04624	23.42021	23.33906	9	998.55089	116.37	DVAKQPVSR	Q8N122-3;Q8N122	Q8N122-3	RPTOR	Regulatory-associated protein of mTOR
25.98898	26.12337	26.04022	26.21621	27.42021	27.50438	27.61267	27.57297	9	1050.5934	138.9	DVAPLPQRR	Q92817	Q92817	EVPL	Envoplakin
23.68217	24.15576	23.55075	24.07316	23.78536	24.39153	24.41616	24.27299	11	1130.568	153.05	DVAQGTQVTGR	Q9UQ80-2;Q9UQ80	Q9UQ80-2	PA2G4	Proliferation-associated protein 2G4
28.51698	28.56322	28.3731	28.88504	29.81581	30.13834	30.08144	30.17783	9	1028.4887	141.39	DVAQPDQTR	P22087	P22087	FBL	rRNA 2-O-methyltransferase fibrillarin
25.76251	25.86828	25.80703	26.10498	27.61407	27.62715	28.03695	27.82681	10	1141.5728	131.41	DVAQPDQTRI	P22087	P22087	FBL	rRNA 2-O-methyltransferase fibrillarin
23.18306	23.65141	23.34082	23.36586	24.14631	24.63251	24.58084	24.62806	9	1140.6152	134.26	DVARHFIQR	Q13393-4;Q13393-2;Q13393	Q13393-4	PLD1	Phospholipase D1
22.86912	23.01008	23.13381	23.41506	25.04947	25.06423	25.10705	25.0209	11	1098.5669	99.802	DVASPDGLGRL	O95365	O95365	ZBTB7A	Zinc finger and BTB domain-containing protein 7A
21.53108	21.54567	21.21092	21.42332	23.28122	23.21137	23.12323	23.28178	9	930.5386	155.07	DVASVIVTK	P61011-2;P61011	P61011-2	SRP54	Signal recognition particle 54 kDa protein
25.05428	25.27476	25.17284	25.56206	26.74432	26.77856	26.66912	26.79959	11	1012.5665	112.41	DVAVVAGGLGR	Q15904	Q15904	ATP6AP1	V-type proton ATPase subunit S1
26.91582	27.05982	26.8832	27.54701	29.0821	29.71394	29.33628	29.15325	14	1427.6793	162.21	DVFDPHGTLSGGAR	O95347-2;O95347	O95347-2	SMC2	Structural maintenance of chromosomes protein 2
22.7265	22.94596	23.01592	23.30257	24.42426	24.56052	24.6335	24.4902	9	1034.5397	133.12	DVFEGSIIR	P42285	P42285	SKIV2L2	Superkiller viralicidic activity 2-like 2
NaN	22.51266	22.30394	22.68353	24.64894	24.37895	24.62361	25.20314	9	1047.5349	181.55	DVFERPSAK	P55081	P55081	MFAP1	Microfibrillar-associated protein 1
25.84482	24.38502	25.8808	26.105	27.30173	27.48961	27.183	27.37708	11	1219.6309	155.58	DVFIDSGGVRR	Q5T6V5	Q5T6V5	C9orf64	UPF0553 protein C9orf64
20.52009	20.53763	20.96726	21.30335	24.12975	23.81538	24.36866	24.26664	9	1117.6284	117.17	DVFIPKPFR	Q13148;Q13148-4	Q13148	TARDBP	TAR DNA-binding protein 43
23.22879	23.50252	23.11478	23.06492	NaN	NaN	NaN	NaN	11	1277.6728	111.86	DVFKSNKEVGR	O60318	O60318	MCM3AP	Germinal-center associated nuclear protein
22.5663	22.5619	22.42767	22.70866	23.93301	24.02149	23.98494	23.92325	9	1079.5247	103.74	DVFLDSTQR	Q9H6T3-3;Q9H6T3	Q9H6T3-3	RPAP3	RNA polymerase II-associated protein 3
24.86297	25.26159	25.48207	26.01534	27.21308	27.58513	27.52006	27.07122	10	1241.5313	147.36	DVFNEDFSNR	Q96HI0-2;Q96HI0	Q96HI0-2	SENP5	Sentrin-specific protease 5
NaN	NaN	NaN	NaN	23.72192	23.74396	23.96763	23.47085	11	1198.6095	109.86	DVFPNQPGGIR	Q9GZP9	Q9GZP9	DERL2	Derlin-2
32.20868	32.30365	32.16285	32.03839	33.32777	33.5824	33.10944	33.28939	9	1059.5713	173.39	DVFRDPALK	P61353	P61353	RPL27	60S ribosomal protein L27
32.06757	32.07294	32.0848	32.30136	33.09105	32.84193	33.26347	32.84532	10	1215.6724	166.07	DVFRDPALKR	P61353	P61353	RPL27	60S ribosomal protein L27
28.12859	28.4221	28.36599	28.65161	29.75015	29.72965	29.90254	29.72584	11	1217.6768	168.83	DVFSGVKPLTR	Q12768	Q12768	KIAA0196	WASH complex subunit strumpellin
28.74008	28.90575	28.68221	28.91231	29.1399	29.16024	29.30819	29.40294	9	1020.524	169.57	DVFVVGTER	P78347-5;P78347-2;P78347-4;P78347-3;P78347;Q86UP8-4;Q86UP8-2;Q6EKJ0-2;Q86UP8-5;Q86UP8-3;Q86UP8;Q6EKJ0	P78347-5	GTF2I;GTF2IRD2;GTF2IRD2B	General transcription factor II-I;General transcription factor II-I repeat domain-containing protein 2A;General transcription factor II-I repeat domain-containing protein 2B
27.08162	27.18773	27.00635	27.45341	28.01531	28.05734	28.27857	28.10749	11	1233.6466	145.9	DVFVVGTERGR	P78347-5;P78347-2;P78347-4;P78347-3;P78347	P78347-5	GTF2I	General transcription factor II-I
NaN	NaN	NaN	NaN	23.67109	22.24795	23.58967	23.17687	10	1270.6492	163.77	DVFYANMKKR	Q460N5-3;Q460N5-1;Q460N5;Q460N5-5;Q460N5-4	Q460N5-3	PARP14	Poly [ADP-ribose] polymerase 14
23.76426	23.7264	24.26592	NaN	25.43298	24.22722	NaN	NaN	10	1186.5803	107.56	DVGGQRDERR	P63092-3;P63092-2;P63092;P63092-4;Q5JWF2-2;Q5JWF2;P38405-3;P38405;P38405-2	P63092-3	GNAS;GNAL	Guanine nucleotide-binding protein G(s) subunit alpha isoforms short;Guanine nucleotide-binding protein G(s) subunit alpha isoforms XLas;Guanine nucleotide-binding protein G(olf) subunit alpha
26.99162	26.96323	26.90058	26.9597	28.31311	28.52354	28.67229	28.85073	9	981.46281	146.54	DVGPTSHNR	Q13206	Q13206	DDX10	Probable ATP-dependent RNA helicase DDX10
24.10693	23.76233	24.09241	24.10085	26.06688	25.72148	25.8953	25.64837	9	980.51518	133.58	DVGRPQPGR	P37802;P37802-2	P37802	TAGLN2	Transgelin-2
22.19818	21.96226	22.03584	22.56451	23.5354	23.60908	24.00821	24.00599	9	1282.6207	117.04	DVHQYFYRR	Q96JH7	Q96JH7	VCPIP1	Deubiquitinating protein VCIP135
23.09115	23.52325	23.43288	23.70324	25.27363	25.75381	25.71211	25.64818	12	1173.599	185.61	DVIAQAQSGTGK	Q14240;Q14240-2;P60842-2;P60842	Q14240	EIF4A2;EIF4A1	Eukaryotic initiation factor 4A-II;Eukaryotic initiation factor 4A-II, N-terminally processed;Eukaryotic initiation factor 4A-I
NaN	22.97801	23.52743	23.40432	24.15484	24.27206	24.64675	24.68918	9	976.44615	131.06	DVIDDASSR	Q5T2R2-2;Q5T2R2-3;Q5T2R2	Q5T2R2-2	PDSS1	Decaprenyl-diphosphate synthase subunit 1
21.20914	21.99497	21.63675	22.34954	23.37053	23.81382	23.52791	24.18646	10	1132.5473	122.13	DVIDDASSRR	Q5T2R2-2;Q5T2R2-3;Q5T2R2	Q5T2R2-2	PDSS1	Decaprenyl-diphosphate synthase subunit 1
22.97755	23.0916	22.92803	23.2169	24.86183	24.72025	24.93706	24.83812	10	1098.5669	135.79	DVIDGPISQR	O43166-3;O43166-2;O43166	O43166-3	SIPA1L1	Signal-induced proliferation-associated 1-like protein 1
23.3806	23.18412	23.00996	22.67042	24.14063	24.67422	24.282	24.82192	12	1446.7215	91.914	DVIEVHGKHEER	P02511	P02511	CRYAB	Alpha-crystallin B chain
24.57231	24.81113	24.81992	23.28968	26.39072	26.36555	26.52891	26.47613	11	1201.6667	120.76	DVIKTEGATLR	Q53H82	Q53H82	LACTB2	Beta-lactamase-like protein 2
22.86007	23.48259	23.35488	23.39061	23.96631	24.44449	24.25918	24.41873	10	1138.5982	160.53	DVIQHETIGK	P13010	P13010	XRCC5	X-ray repair cross-complementing protein 5
22.49492	22.83528	23.5948	24.22766	26.47228	26.69006	26.54547	26.74766	13	1492.7522	170.89	DVISIDKTGENFR	P62701	P62701	RPS4X	40S ribosomal protein S4, X isoform
21.14171	21.61167	21.3953	21.92973	24.10334	24.47791	24.48579	24.21386	10	1143.6248	105.52	DVISNINITR	Q13144	Q13144	EIF2B5	Translation initiation factor eIF-2B subunit epsilon
24.02572	24.41803	24.61532	24.64417	26.28713	25.90399	25.88865	26.01018	11	1285.6739	160.77	DVISRNEIQGR	O15226;O15226-2	O15226	NKRF	NF-kappa-B-repressing factor
23.52934	23.19549	23.67066	23.66253	24.85019	25.09668	25.34746	25.2071	11	1272.7402	91.937	DVISVEKTVKR	Q9H0C8	Q9H0C8	ILKAP	Integrin-linked kinase-associated serine/threonine phosphatase 2C
20.26327	19.70031	NaN	20.11426	21.84269	21.90837	22.14951	22.2371	11	1159.6449	106.88	DVITIDKATGK	Q9Y230-2;Q9Y230	Q9Y230-2	RUVBL2	RuvB-like 2
20.20538	21.84403	20.69821	22.10095	24.45117	23.32773	24.52313	24.31624	13	1416.7507	164.65	DVITVSNGGRIMR	Q8N766-3;Q8N766-2;Q8N766	Q8N766-3	EMC1	ER membrane protein complex subunit 1
26.71122	26.78656	26.90012	26.8896	27.31398	27.40235	27.64595	27.61618	9	986.51451	129.63	DVKNAGDLR	Q9Y3C4;Q9Y3C4-3	Q9Y3C4	TPRKB	EKC/KEOPS complex subunit TPRKB
24.47215	24.33231	23.92116	24.77761	24.94418	25.49259	25.42784	25.3771	10	1142.6156	93.111	DVKNAGDLRR	Q9Y3C4;Q9Y3C4-3	Q9Y3C4	TPRKB	EKC/KEOPS complex subunit TPRKB
24.41022	24.52904	24.42137	24.03641	25.64067	25.59488	25.55124	25.62617	10	1159.5833	151.44	DVKTPNTETR	Q8WWK9-6;Q8WWK9-5;Q8WWK9	Q8WWK9-6	CKAP2	Cytoskeleton-associated protein 2
23.32017	23.90279	23.70293	23.83103	23.79303	23.91734	24.65048	24.63234	9	1075.606	87.476	DVMSQLKKK	Q96GQ7	Q96GQ7	DDX27	Probable ATP-dependent RNA helicase DDX27
25.16753	25.10885	24.76122	25.09852	25.7759	26.08831	26.09758	26.11432	9	1060.5513	149.82	DVNIKSTER	O95721	O95721	SNAP29	Synaptosomal-associated protein 29
23.30062	23.40587	23.11008	23.73851	NaN	25.13399	25.60795	NaN	9	1077.5567	126.62	DVNNIGKYR	P28838-2;P28838	P28838-2	LAP3	Cytosol aminopeptidase
24.65108	24.80504	25.1139	25.14892	25.78606	25.88243	26.18299	26.31089	9	992.50394	145.34	DVNSGFAKR	Q8NI77	Q8NI77	KIF18A	Kinesin-like protein KIF18A
23.16915	23.1167	23.01081	23.22666	25.2245	24.6502	24.77324	25.22255	9	1067.5148	169.37	DVPSPFNHR	Q16643;Q16643-2;Q16643-3	Q16643	DBN1	Drebrin
22.6826	23.33388	22.98268	23.0681	24.80907	25.41606	25.78202	25.50255	11	1397.6688	115.18	DVQGDDKRYFR	Q8N6R0-1;Q8N6R0-3;Q8N6R0-4;Q8N6R0	Q8N6R0-1	METTL13	Methyltransferase-like protein 13
22.29477	22.03919	21.78317	22.13887	NaN	NaN	21.75849	21.78544	9	956.46756	113.7	DVQPSGAQR	O95707	O95707	POP4	Ribonuclease P protein subunit p29
24.65403	24.51051	24.78756	24.58233	26.0565	25.99427	26.01041	25.46167	9	1087.5622	147.19	DVQSVQEKR	Q8NHG7	Q8NHG7	SVIP	Small VCP/p97-interacting protein
23.82862	24.14445	24.18435	24.44985	24.73862	24.85153	25.09273	25.12845	10	1062.5193	96.331	DVQTTSGDLK	Q9BSJ5-2;Q9BSJ5-3;Q9BSJ5	Q9BSJ5-2	C17orf80	Uncharacterized protein C17orf80
21.381	21.44784	21.5162	21.78852	20.8053	20.99452	NaN	21.62408	9	1161.5891	128.38	DVRDFINQR	P55285	P55285	CDH6	Cadherin-6
24.92066	24.93939	25.19419	24.84177	26.2716	26.39128	26.5171	26.0759	10	1034.4993	193.41	DVSDGATSKR	Q9Y6A5	Q9Y6A5	TACC3	Transforming acidic coiled-coil-containing protein 3
23.5636	23.6608	23.45588	23.33019	25.53041	25.32299	25.1885	24.77314	9	958.51959	117.16	DVSGNAIKR	Q12959-8;Q12959-9;Q12959-5;Q12959-3;Q12959-6;Q12959-4;Q12959;Q12959-7;Q12959-2;Q15700-5;Q92796-3;Q92796-2;Q15700-3;Q92796;Q15700;Q15700-4;Q15700-2	Q12959-8	DLG1;DLG2;DLG3	Disks large homolog 1;Disks large homolog 2;Disks large homolog 3
26.00535	25.95163	26.02669	26.23621	27.49625	27.21206	27.4271	27.57413	9	1098.5822	151.29	DVSHPIIYR	Q9UK73	Q9UK73	FEM1B	Protein fem-1 homolog B
22.74265	22.70554	22.34123	22.65428	23.27099	23.53017	23.61762	23.82133	9	1129.5152	143.7	DVSHQEYPR	O60381-2;O60381-3;O60381	O60381-2	HBP1	HMG box-containing protein 1
24.73231	24.88194	25.15031	25.21849	26.8853	27.28851	27.26705	27.35237	12	1227.6208	182.16	DVSNPQTVGVGR	O60493-3;O60493-2;O60493	O60493-3	SNX3	Sorting nexin-3
NaN	NaN	19.8588	20.03523	22.62395	22.92845	22.77953	22.70721	10	1063.5146	108.74	DVSNTTTAQK	P29590-4;P29590-12;P29590-2;P29590-5;P29590-9;P29590-13;P29590-3;P29590-8;P29590-11;P29590	P29590-4	PML	Protein PML
22.95876	23.23964	23.3835	23.33838	NaN	NaN	24.30765	NaN	10	1096.6241	144.12	DVSPVKPLSR	Q8WYQ5-3;Q8WYQ5	Q8WYQ5-3	DGCR8	Microprocessor complex subunit DGCR8
25.68904	25.43269	25.52046	25.76539	26.66858	27.00796	27.0041	27.23644	11	1020.4836	153.24	DVSTAGTGASR	P78545-2;P78545	P78545-2	ELF3	ETS-related transcription factor Elf-3
22.39731	NaN	22.65944	NaN	24.9526	24.98533	25.14942	25.05229	11	1186.583	133.13	DVTPIPSDSTR	P62263	P62263	RPS14	40S ribosomal protein S14
23.86816	24.84436	24.93666	24.95793	24.95815	24.81763	24.54339	25.17665	9	1059.5673	117.31	DVTRDIVSR	Q6P1J9	Q6P1J9	CDC73	Parafibromin
NaN	20.69668	20.44364	20.5656	22.34432	22.2522	22.2923	22.1713	11	1231.6812	103.7	DVVAVFPKTEK	P78346;P78346-2	P78346	RPP30	Ribonuclease P protein subunit p30
23.19728	22.89484	23.29207	23.60851	25.804	25.59389	25.79897	25.78566	12	1290.649	176.95	DVVDEKISAMGK	Q9UL33-2;Q9UL33	Q9UL33-2	TRAPPC2L	Trafficking protein particle complex subunit 2-like protein
23.52636	23.99921	23.58233	24.07561	25.68156	26.82153	NaN	25.75221	9	1148.619	150.84	DVVEQIYKR	Q9HD67-3;Q9HD67	Q9HD67-3	MYO10	Unconventional myosin-X
23.32347	23.12884	22.95754	22.97023	NaN	NaN	NaN	NaN	9	872.47158	103.83	DVVGIGGTR	Q9BZ29-3;Q9BZ29-5;Q9BZ29;Q9BZ29-4	Q9BZ29-3	DOCK9	Dedicator of cytokinesis protein 9
22.74216	23.03102	22.54955	22.77014	23.88418	NaN	24.02614	23.94288	11	1297.6375	76.143	DVVHTSEEARR	O43592	O43592	XPOT	Exportin-T
21.83653	21.41039	21.14613	21.76769	23.25494	23.46924	23.32691	23.4985	11	1286.767	110.08	DVVKLTKNSKR	Q15286	Q15286	RAB35	Ras-related protein Rab-35
25.5985	25.6195	25.47738	26.05024	27.57456	27.30234	27.7166	27.44955	9	1076.5978	125.25	DVVSKFLNR	P62140	P62140	PPP1CB	Serine/threonine-protein phosphatase PP1-beta catalytic subunit
23.98833	24.16016	24.13759	24.21497	23.68464	23.88101	24.35373	23.9157	9	1035.5938	106.04	DVVVVHGRR	P09110-2;P09110	P09110-2	ACAA1	3-ketoacyl-CoA thiolase, peroxisomal
26.28503	26.55301	26.72767	26.81446	27.39942	27.61709	27.61224	27.64134	11	1303.7361	203.35	DVVYALKRQGR	P62805	P62805	HIST1H4A	Histone H4
NaN	20.02634	NaN	20.3297	23.22061	22.48576	23.63012	23.14467	10	1248.571	99.802	DVWPMDPHPR	O00165;O00165-2;O00165-5;O00165-3	O00165	HAX1	HCLS1-associated protein X-1
18.26861	NaN	19.55118	20.15869	22.03574	23.11269	22.54692	22.47251	10	1191.5924	103.56	DVYDAFPPLR	Q9Y3D9	Q9Y3D9	MRPS23	28S ribosomal protein S23, mitochondrial
19.9607	21.06559	21.67831	21.64408	22.86972	22.67797	23.21613	23.17005	10	1198.5619	138.54	DVYENLYAGR	P49137-2;P49137	P49137-2	MAPKAPK2	MAP kinase-activated protein kinase 2
23.9999	24.09136	24.53457	24.57877	25.33804	25.37066	25.63846	25.73794	9	1043.4672	109.01	DVYGGTNRY	P32929;P32929-2	P32929	CTH	Cystathionine gamma-lyase
22.19081	22.1021	22.30263	22.67278	24.62405	25.0014	25.2179	24.89532	10	1157.5829	109.36	DVYGPQPQVR	O60716-24;O60716-23;O60716-21;O60716-19;O60716-22;O60716-20;O60716-16;O60716-18;O60716-15;O60716-17;O60716-13;O60716-11;O60716-14;O60716-12;O60716-10;O60716-8;O60716-9;O60716-7;O60716-5;O60716-3;O60716-6;O60716-4;O60716-2;O60716	O60716-24	CTNND1	Catenin delta-1
22.17481	22.05165	22.23348	22.33181	23.29348	23.3152	23.40002	23.37345	10	1200.6251	140.16	DVYRAPPIDR	P23588-2;P23588	P23588-2	EIF4B	Eukaryotic translation initiation factor 4B
25.83205	25.81853	25.90711	25.93463	27.06548	27.49983	27.79278	27.53081	9	966.46583	186.76	DVYSGTPTK	Q14493-2;Q14493	Q14493-2	SLBP	Histone RNA hairpin-binding protein
18.76419	19.3005	20.52172	20.35939	23.9729	24.29586	24.34665	23.97963	11	1459.7096	180.44	DVYSLYEPRYR	O15027-2;O15027-4;O15027-3;O15027;O15027-5	O15027-2	SEC16A	Protein transport protein Sec16A
24.6826	24.80435	24.00522	24.83932	26.64471	26.62352	26.45559	26.50974	10	1235.651	167.24	DVYTDQVIKR	Q75QN2	Q75QN2	INTS8	Integrator complex subunit 8
25.50749	25.54058	25.53564	25.71861	26.17934	26.68739	26.89145	26.97782	9	1051.5298	157.68	DVYTPKSSR	P67870	P67870	CSNK2B	Casein kinase II subunit beta
NaN	NaN	NaN	20.61908	22.65785	23.4148	23.84527	23.50652	14	1838.7496	94.551	DYFDYSRSDYEHSR	Q9HCG8	Q9HCG8	CWC22	Pre-mRNA-splicing factor CWC22 homolog
22.22193	22.08105	22.09268	NaN	NaN	NaN	24.01248	23.86571	9	870.49232	143.85	EAAAIGALR	Q96B70	Q96B70	LENG9	Leukocyte receptor cluster member 9
27.45387	27.58212	27.72994	27.71529	29.16909	29.32667	29.0833	29.06692	9	941.52943	183.9	EAAAIIAQR	Q16643;Q16643-2;Q16643-3	Q16643	DBN1	Drebrin
NaN	23.46351	23.58383	23.75267	24.453	24.46756	NaN	NaN	10	1025.5366	141.52	EAAAPARQGR	P38935	P38935	IGHMBP2	DNA-binding protein SMUBP-2
24.55783	24.60772	25.14203	25.00333	26.10563	26.09416	26.26667	26.46987	10	969.46281	143.89	EAAAPGNGQR	Q86UU0-3;Q86UU0-4;Q86UU0-2;Q86UU0	Q86UU0-3	BCL9L	B-cell CLL/lymphoma 9-like protein
23.91114	24.01478	23.83007	24.11283	25.33732	24.6962	24.97758	25.09861	10	1165.5952	134.25	EAAEAHRQVR	P50579-3;P50579-2;P50579	P50579-3	METAP2	Methionine aminopeptidase 2
24.38462	24.36159	24.5441	24.78875	26.1862	26.48287	26.5582	26.50117	11	1171.6309	102.4	EAAERLGALSR	Q8IYS1	Q8IYS1	PM20D2	Peptidase M20 domain-containing protein 2
22.49008	23.07591	23.08039	22.94999	24.83658	24.80676	24.80971	24.49033	10	1142.568	217.02	EAAEVLQNNR	P61081	P61081	UBE2M	NEDD8-conjugating enzyme Ubc12
21.28387	21.34933	21.30875	21.73657	23.39375	23.76334	23.81607	23.62478	10	1120.5513	200.16	EAAEYIAQAR	P56589	P56589	PEX3	Peroxisomal biogenesis factor 3
20.65185	20.84812	20.18374	20.84107	24.3571	24.121	24.15027	24.1425	9	1061.5506	102.51	EAAFIENLR	O00159-2;O00159-3;O00159	O00159-2	MYO1C	Unconventional myosin-Ic
20.77539	21.09159	20.83915	20.75197	22.78263	23.64384	23.69147	23.67088	12	1282.6167	87.001	EAAGGRDFPAHR	Q9UJP4-2;Q9UJP4	Q9UJP4-2	KLHL21	Kelch-like protein 21
21.70658	21.92114	22.00134	22.21945	24.13344	24.33647	24.43778	24.35568	12	1223.6622	180.44	EAAGQGQPVLVR	Q9HBH9	Q9HBH9	MKNK2	MAP kinase-interacting serine/threonine-protein kinase 2
20.92216	21.10386	21.17591	21.09796	22.84117	23.36159	23.18553	23.17515	11	970.48321	127.68	EAAGVSGPAGR	Q15654	Q15654	TRIP6	Thyroid receptor-interacting protein 6
NaN	NaN	NaN	NaN	NaN	22.77467	22.46717	22.6446	13	1183.6058	109.88	EAAGVSGPAGRGR	Q15654	Q15654	TRIP6	Thyroid receptor-interacting protein 6
20.2086	21.3581	NaN	21.69017	23.63467	23.04663	23.26585	23.21016	11	1264.5724	213.03	EAAHFFEGTEK	P17707	P17707	AMD1	S-adenosylmethionine decarboxylase proenzyme;S-adenosylmethionine decarboxylase alpha chain;S-adenosylmethionine decarboxylase beta chain
22.94052	22.93321	23.20871	23.02915	24.24285	24.10486	24.2281	24.36353	9	940.47264	146.03	EAAHGTVTR	P48735-2;O75874;P48735	P48735-2	IDH2;IDH1	Isocitrate dehydrogenase [NADP], mitochondrial;Isocitrate dehydrogenase [NADP] cytoplasmic
24.10125	24.03825	24.24895	24.58846	26.45007	26.46286	26.57385	26.60201	10	1233.683	107.21	EAAKDLLYRR	Q9Y5X3	Q9Y5X3	SNX5	Sorting nexin-5
23.41222	23.20361	22.93072	23.48333	23.9686	23.13798	24.38073	23.58405	10	1186.667	112.85	EAAKEDLKKR	Q6VMQ6-5;Q6VMQ6;Q6VMQ6-4;Q6VMQ6-2	Q6VMQ6-5	ATF7IP	Activating transcription factor 7-interacting protein 1
22.90967	22.69506	22.79203	NaN	24.72145	24.3948	24.30862	24.41235	9	915.50255	120.87	EAALGEAKK	P02545-5;P02545-4;P02545-3;P02545;P02545-2;P02545-6	P02545-5	LMNA	Prelamin-A/C;Lamin-A/C
21.25176	21.05927	22.03197	21.16392	24.31361	23.72463	24.03128	NaN	10	1055.5724	143.21	EAANAIPSKR	Q63HN8-4	Q63HN8-4	RNF213	E3 ubiquitin-protein ligase RNF213
20.72309	21.08258	20.45332	21.03859	24.32065	23.75725	23.88604	23.98259	11	1211.7238	251.98	EAANKVVLQLK	Q9NX08	Q9NX08	COMMD8	COMM domain-containing protein 8
22.96288	23.3415	23.47197	23.54109	25.14277	25.33334	25.41006	25.36656	11	1038.5094	100.98	EAAPDPAGVGR	Q9NRF2;Q9NRF2-2;Q9NRF2-3	Q9NRF2	SH2B1	SH2B adapter protein 1
23.3652	23.31299	23.4985	23.85747	26.6679	26.93495	27.10889	26.93775	9	1137.5567	95.502	EAAPEYFRR	Q9H6R0-2;Q9H6R0	Q9H6R0-2	DHX33	Putative ATP-dependent RNA helicase DHX33
24.17547	24.12818	24.19475	24.24844	25.17013	NaN	25.60837	NaN	10	957.48796	110.55	EAAPVTGTGR	Q6AI08	Q6AI08	HEATR6	HEAT repeat-containing protein 6
24.8892	25.61161	25.80516	25.05714	25.11672	25.19978	25.20568	25.17558	10	1213.6415	103.19	EAAQLREERL	P29692-3;P29692-4;P29692;P29692-2	P29692-3	EEF1D	Elongation factor 1-delta
21.87527	21.60765	21.26419	21.58206	23.61009	23.06196	23.04727	23.15664	11	1364.7273	111.52	EAARVLEHRER	Q8TE68-3;Q8TE68-2;Q8TE68	Q8TE68-3	EPS8L1	Epidermal growth factor receptor kinase substrate 8-like protein 1
24.29102	24.43231	24.50203	24.87235	26.29859	26.55208	26.56027	26.45281	11	1251.6095	189.38	EAASYLDQISR	P61289;P61289-2;P61289-3	P61289	PSME3	Proteasome activator complex subunit 3
NaN	NaN	22.3717	22.12827	NaN	24.57548	24.56732	24.59138	10	1088.521	134.66	EAATAEERGR	Q04637-6;Q04637-7;Q04637-5;Q04637-4;Q04637-3;Q04637;Q04637-8;Q04637-9	Q04637-6	EIF4G1	Eukaryotic translation initiation factor 4 gamma 1
23.31008	23.50555	23.39506	23.51641	24.88026	24.99369	25.25263	25.44894	12	1190.5527	222.28	EAATGQDLGSSR	Q2YD98-2;Q2YD98	Q2YD98-2	UVSSA	UV-stimulated scaffold protein A
23.78017	23.77264	24.04735	24.038	26.05552	26.11535	26.32409	26.05902	11	1042.5043	115.71	EAATPGGGVER	Q9Y467	Q9Y467	SALL2	Sal-like protein 2
20.91583	20.58049	20.45322	20.66501	22.38945	23.03293	23.07668	22.79341	11	1285.6375	186.3	EAATQQNQQLR	Q08379-2;Q08379	Q08379-2	GOLGA2	Golgin subfamily A member 2
NaN	NaN	20.29793	NaN	NaN	20.83298	20.9667	21.55768	11	1061.5353	90.906	EAATSKGDVGK	Q13454-2;Q13454	Q13454-2	TUSC3	Tumor suppressor candidate 3
27.14919	27.6286	27.53222	27.87848	29.38946	28.78566	29.21062	29.40154	11	1101.6216	162.97	EAAVAIKAMAK	Q6IS14;P63241;P63241-2	Q6IS14	EIF5AL1;EIF5A	Eukaryotic translation initiation factor 5A-1-like;Eukaryotic translation initiation factor 5A-1
24.91657	25.02174	25.44585	25.11625	24.44063	27.15943	26.27015	26.77002	9	993.49919	175.91	EAAVQPHSR	Q9UPQ0-9;Q9UPQ0-8;Q9UPQ0-6;Q9UPQ0-5;Q9UPQ0-10;Q9UPQ0-2;Q9UPQ0-4;Q9UPQ0;Q9UPQ0-3	Q9UPQ0-9	LIMCH1	LIM and calponin homology domains-containing protein 1
26.59591	26.77555	26.97049	27.04885	28.14996	28.1574	24.88999	28.35452	10	985.54441	157.34	EAAVVAVAEK	Q8IZQ5	Q8IZQ5	SELH	Selenoprotein H
22.70934	22.72615	22.91785	22.92515	24.50337	24.44758	24.58251	24.74719	11	1141.6455	182.4	EAAVVAVAEKR	Q8IZQ5	Q8IZQ5	SELH	Selenoprotein H
NaN	NaN	24.51791	NaN	24.12384	24.17661	24.1546	NaN	9	1070.5833	114.99	EAERNIALR	P49792;P0DJD0;P0DJD1;A6NKT7;Q99666;O14715;Q99666-2;Q7Z3J3;Q7Z3J3-2	P49792	RANBP2;RGPD1;RGPD2;RGPD3;RGPD5;RGPD8;RGPD4	E3 SUMO-protein ligase RanBP2;RANBP2-like and GRIP domain-containing protein 1;RANBP2-like and GRIP domain-containing protein 2;RanBP2-like and GRIP domain-containing protein 3;RANBP2-like and GRIP domain-containing protein 5/6;RANBP2-like and GRIP domain-containing protein 8;RanBP2-like and GRIP domain-containing protein 4
NaN	23.68507	23.43033	23.62221	23.92868	23.90601	24.28947	23.84364	9	1029.5091	140.09	EAEVGELQR	Q9NNX1-3;Q9NNX1-2;Q9NNX1	Q9NNX1-3	TUFT1	Tuftelin
28.50828	28.43786	28.33198	28.47935	29.73125	29.88738	29.90354	29.82513	9	1168.5877	215.1	EAFDYIKQR	Q16690	Q16690	DUSP5	Dual specificity protein phosphatase 5
25.25742	25.46167	25.13089	25.24692	26.66601	26.3298	26.48895	26.31738	9	1152.5928	213.35	EAFEFVKQR	Q13115-2;Q13115;P28562	Q13115-2	DUSP4;DUSP1	Dual specificity protein phosphatase 4;Dual specificity protein phosphatase 1
25.25768	25.70145	25.30946	25.46479	27.53007	27.33279	27.23699	27.24146	10	1196.5938	232.46	EAFEHPNVVR	P11802	P11802	CDK4	Cyclin-dependent kinase 4
19.77483	20.59414	19.90247	20.01332	23.95127	23.3692	24.05275	23.6093	11	1309.6779	150.27	EAFEHPNVVRL	P11802	P11802	CDK4	Cyclin-dependent kinase 4
24.43409	24.89365	24.5661	25.0388	26.82675	26.72286	27.00849	27.05424	10	1253.6404	200.16	EAFETFINKR	Q13620-1;Q13620;Q13620-3	Q13620-1	CUL4B	Cullin-4B
23.28249	23.78676	NaN	23.80312	25.95653	NaN	NaN	NaN	10	1095.5601	106.68	EAFFGTPISK	Q8WYP5;Q8WYP5-3;Q8WYP5-2	Q8WYP5	AHCTF1	Protein ELYS
23.36025	23.61684	23.78437	23.73603	25.02005	24.88879	25.25068	24.94552	10	1118.6084	125.57	EAFGKIVAER	Q13263-2;Q13263	Q13263-2	TRIM28	Transcription intermediary factor 1-beta
22.75109	22.64788	22.62663	22.96781	25.04568	25.54925	24.64883	24.33306	9	1043.5261	125.16	EAFHAGRTR	P43353-2;P43353	P43353-2	ALDH3B1	Aldehyde dehydrogenase family 3 member B1
NaN	NaN	NaN	NaN	24.71628	24.59742	24.18775	24.54781	10	1201.6455	185.72	EAFKDIPVQR	Q8NHU6-2;Q8NHU6	Q8NHU6-2	TDRD7	Tudor domain-containing protein 7
23.87727	24.01001	23.94584	23.39963	26.01346	25.75987	25.63868	25.67182	10	1160.6554	158.87	EAFKPILSTR	O95456-2;O95456	O95456-2	PSMG1	Proteasome assembly chaperone 1
22.26785	22.54673	22.34984	22.47769	23.57969	23.36813	23.25033	23.34476	9	1132.5989	107.43	EAFKQLNQR	Q9H6S3;Q9H6S3-3	Q9H6S3	EPS8L2	Epidermal growth factor receptor kinase substrate 8-like protein 2
24.08586	24.28687	24.31424	24.64124	27.05103	25.92676	27.376	26.95959	10	1236.5557	203.35	EAFNMIDQNR	P24844-2;P19105;P24844;O14950	P24844-2	MYL9;MYL12A;MYL12B	Myosin regulatory light polypeptide 9;Myosin regulatory light chain 12A;Myosin regulatory light chain 12B
25.79313	25.97679	26.01016	26.02007	27.50529	27.7702	27.84026	27.90231	10	1119.5673	131.22	EAFPSQGTKR	Q5VIR6-2;Q5VIR6-3;Q5VIR6;Q5VIR6-4	Q5VIR6-2	VPS53	Vacuolar protein sorting-associated protein 53 homolog
20.75638	20.9636	20.90183	21.76547	24.84714	24.76284	25.01359	25.05117	12	1431.747	256.24	EAFQALEKLNNR	Q12792-4;Q12792;Q12792-3	Q12792-4	TWF1	Twinfilin-1
21.56769	22.0807	21.98384	21.85316	22.99092	23.05136	23.66351	22.75477	9	1082.5145	162.25	EAFRDGFNK	Q9ULT8	Q9ULT8	HECTD1	E3 ubiquitin-protein ligase HECTD1
23.19856	23.45563	23.63744	23.6156	NaN	24.52397	NaN	24.83836	9	1065.5455	141.52	EAFSELSKR	Q12929-2;Q12929	Q12929-2	EPS8	Epidermal growth factor receptor kinase substrate 8
NaN	NaN	NaN	NaN	NaN	22.62176	22.78021	22.6704	10	1123.551	102.07	EAFSLDSSLR	Q9H3S7	Q9H3S7	PTPN23	Tyrosine-protein phosphatase non-receptor type 23
23.73511	24.01954	24.50458	25.02441	27.33671	27.57644	27.60378	27.44892	11	1279.6197	166.09	EAFSQFGPIER	P23246-2;P23246	P23246-2	SFPQ	Splicing factor, proline- and glutamine-rich
25.89006	26.15006	26.05592	26.22395	27.85353	27.99588	28.23178	27.89389	9	1061.5618	191.17	EAFSRPLSR	Q8NBU5-2;Q8NBU5	Q8NBU5-2	ATAD1	ATPase family AAA domain-containing protein 1
24.56366	24.87802	24.68266	24.8931	26.04568	26.32083	26.13788	26.19346	11	1276.6299	204.79	EAFSTPQQLEK	P56589	P56589	PEX3	Peroxisomal biogenesis factor 3
18.31831	19.02559	19.63108	20.33593	NaN	24.29593	22.50009	22.04136	11	1267.6197	153.05	EAFSVFGQVER	Q15233;Q15233-2	Q15233	NONO	Non-POU domain-containing octamer-binding protein
20.02229	19.21514	20.33156	21.62725	23.92289	24.70925	24.20015	23.90637	14	1482.6739	193.52	EAFTADGDQVFAGR	Q96SB8;Q96SB8-2	Q96SB8	SMC6	Structural maintenance of chromosomes protein 6
24.06595	23.58864	23.47951	24.01223	25.04452	25.16342	24.95921	25.34892	10	1236.6463	107.21	EAFTETQKKR	Q5PRF9;Q9UPU9-2;Q9UPU9-3;Q9UPU9	Q5PRF9	SAMD4B;SAMD4A	Protein Smaug homolog 2;Protein Smaug homolog 1
23.21282	23.34814	23.1657	22.95431	23.49607	24.07267	23.94548	23.87989	9	945.45157	132.08	EAGGSEIQR	Q96SN8-4;Q96SN8-3;Q96SN8-2;Q96SN8	Q96SN8-4	CDK5RAP2	CDK5 regulatory subunit-associated protein 2
24.64944	24.71041	24.89064	24.99628	26.25541	26.28154	26.4658	26.48974	12	1097.5465	131.52	EAGPAGELAGAR	Q6ZRV2	Q6ZRV2	FAM83H	Protein FAM83H
27.80821	27.64355	27.74291	27.79786	NaN	29.23482	NaN	NaN	11	1119.6149	106.6	EAGPGPRPLAR	P52701-3;P52701;P52701-2	P52701-3	MSH6	DNA mismatch repair protein Msh6
NaN	NaN	NaN	NaN	23.57738	NaN	NaN	NaN	9	974.52976	132.09	EAGPPIVHR	Q562R1	Q562R1	ACTBL2	Beta-actin-like protein 2
25.05238	25.02445	24.86278	24.52169	26.96609	26.77856	27.12445	26.8804	9	1038.5862	170.06	EAHFVPLVK	P30153	P30153	PPP2R1A	Serine/threonine-protein phosphatase 2A 65 kDa regulatory subunit A alpha isoform
27.1043	27.15557	27.03192	27.20228	29.07872	28.80255	28.71385	28.84365	10	1194.6873	146.27	EAHFVPLVKR	P30153	P30153	PPP2R1A	Serine/threonine-protein phosphatase 2A 65 kDa regulatory subunit A alpha isoform
22.29449	21.9105	NaN	NaN	24.39924	23.72733	23.79045	24.05432	9	1066.5883	180.03	EAHNILSKR	Q9NP77-2;Q9NP77	Q9NP77-2	SSU72	RNA polymerase II subunit A C-terminal domain phosphatase SSU72
24.93206	27.71024	24.24154	28.06255	28.82429	25.83913	28.3789	29.13266	9	1012.6142	127.12	EAIAKGIRR	P49588;P49588-2	P49588	AARS	Alanine--tRNA ligase, cytoplasmic
21.06953	20.38837	NaN	20.6522	22.73136	22.46021	22.51953	22.78073	10	987.49852	93.267	EAIAQGGQSK	Q14676-3;Q14676-2;Q14676	Q14676-3	MDC1	Mediator of DNA damage checkpoint protein 1
NaN	NaN	NaN	NaN	NaN	21.12685	20.97862	20.67848	11	1319.6721	99.802	EAIDEYQILAR	Q96BJ3-3;Q96BJ3	Q96BJ3-3	AIDA	Axin interactor, dorsalization-associated protein
NaN	NaN	NaN	NaN	23.65228	23.29095	22.94296	22.9391	9	1003.4571	140.09	EAIDSAENR	P27708	P27708	CAD	CAD protein;Glutamine-dependent carbamoyl-phosphate synthase;Aspartate carbamoyltransferase;Dihydroorotase
22.52322	22.24092	22.17326	22.42065	25.0121	25.29733	24.998	24.98767	11	1249.6554	178.84	EAIEKPTYATK	P61158	P61158	ACTR3	Actin-related protein 3
18.69724	18.64435	19.79807	19.64338	23.15785	23.40484	23.35797	23.34868	11	1264.6703	92.838	EAIGFYEPIVK	Q8N4P2;Q86WT1	Q8N4P2	TTC30B;TTC30A	Tetratricopeptide repeat protein 30B;Tetratricopeptide repeat protein 30A
NaN	NaN	NaN	NaN	23.09897	22.69579	23.42611	23.64636	10	1122.5339	156.62	EAIKDMSSSR	P33981-2;P33981	P33981-2	TTK	Dual specificity protein kinase TTK
NaN	21.16319	21.19551	21.06612	22.83648	23.40093	23.08554	22.94639	10	1009.592	121.99	EAILAAVPAR	Q9Y6V7-2;Q9Y6V7	Q9Y6V7-2	DDX49	Probable ATP-dependent RNA helicase DDX49
21.40047	21.64368	21.75393	21.89855	23.79471	23.82852	23.90159	23.57854	11	1234.7034	107.29	EAIPILPAQQR	Q8N3J3-3;Q8N3J3-4;Q8N3J3	Q8N3J3-3	C17orf53	Uncharacterized protein C17orf53
20.82896	20.40956	21.23579	20.8744	23.10037	23.35124	22.80729	23.06074	10	1029.5567	146.81	EAIQKGTGAR	P49588;P49588-2	P49588	AARS	Alanine--tRNA ligase, cytoplasmic
23.23362	23.08078	22.74604	23.62879	NaN	24.65889	NaN	24.31486	9	1030.5771	133.86	EAIQKSVTR	Q969H6-2;Q969H6	Q969H6-2	POP5	Ribonuclease P/MRP protein subunit POP5
25.43692	25.86988	25.28919	25.76076	NaN	24.23703	27.96279	24.53588	13	1502.7226	122.51	EAIRSDTSGHFQR	P50995-2;P50995	P50995-2	ANXA11	Annexin A11
NaN	21.62404	NaN	22.04783	24.45067	23.86627	24.38344	23.95695	10	1250.6004	187.23	EAIRTNYNDR	P62424	P62424	RPL7A	60S ribosomal protein L7a
NaN	NaN	NaN	NaN	NaN	22.88684	22.62333	NaN	10	1149.5666	118.5	EAISFIDEAR	Q16829-2;Q16828;Q16829	Q16829-2	DUSP7;DUSP6	Dual specificity protein phosphatase 7;Dual specificity protein phosphatase 6
23.66698	23.62611	23.62399	23.87727	24.99019	24.73428	24.8818	24.93598	11	1188.6099	169.09	EAISSLDGKNR	Q9BVJ6-3;Q9BVJ6	Q9BVJ6-3	UTP14A	U3 small nucleolar RNA-associated protein 14 homolog A
24.13108	24.42336	24.18397	24.55268	25.81181	26.2296	26.46841	26.48755	12	1344.711	88.187	EAISSLDGKNRR	Q9BVJ6-3;Q9BVJ6	Q9BVJ6-3	UTP14A	U3 small nucleolar RNA-associated protein 14 homolog A
NaN	21.23362	NaN	21.60503	23.79362	23.85548	23.95163	24.08982	9	1093.5768	117.84	EAISYVREK	O60266-2;O60266	O60266-2	ADCY3	Adenylate cyclase type 3
23.83702	23.98137	23.60772	24.21201	24.92334	NaN	NaN	NaN	10	1100.619	106.36	EAITRLVTAQ	Q04206-2	Q04206-2	RELA	Transcription factor p65
23.3765	23.18518	22.83578	23.12726	24.4474	24.40529	24.86448	25.0466	9	1040.6455	105.57	EALGKVIRR	Q8TDR0-2;Q8TDR0	Q8TDR0-2	TRAF3IP1	TRAF3-interacting protein 1
NaN	NaN	NaN	NaN	24.16622	25.22159	27.47816	27.32027	10	987.53491	113.71	EALGSGLVSR	Q13011	Q13011	ECH1	Delta(3,5)-Delta(2,4)-dienoyl-CoA isomerase, mitochondrial
22.04427	22.42816	22.15066	22.67889	23.70915	23.63854	23.95198	23.39833	11	1158.6245	146.23	EALTTLEVAGR	P35544	P35544	FAU	Ubiquitin-like protein FUBI
21.48675	21.51388	21.36965	21.36458	22.73293	23.87661	23.11405	22.80152	10	1181.5387	116.73	EAMAFVTEER	Q8TEL6-2;Q8TEL6-3;Q8TEL6	Q8TEL6-2	TRPC4AP	Short transient receptor potential channel 4-associated protein
NaN	21.02783	20.30753	20.62747	23.44658	23.13176	23.83961	23.81304	11	1210.55	147.75	EAMDVTTTSTR	Q13347	Q13347	EIF3I	Eukaryotic translation initiation factor 3 subunit I
NaN	20.45282	19.87049	20.96635	23.06907	22.44968	23.13828	23.4472	11	1274.5925	158.76	EAMNELDAVQR	O14777	O14777	NDC80	Kinetochore protein NDC80 homolog
23.52791	23.61538	23.49558	23.72119	25.96818	25.76883	26.04419	25.39162	9	1108.5335	188.81	EAMTIFQNR	Q8NA72-2;Q8NA72-3;Q8NA72	Q8NA72-2	POC5	Centrosomal protein POC5
22.98463	23.61526	23.71879	24.43129	25.62717	25.59761	26.03704	26.00676	10	1154.5469	164.71	EANPTAHYPR	Q99608	Q99608	NDN	Necdin
23.45976	23.96957	23.92062	24.07325	25.34915	25.81287	25.85954	25.5285	10	1162.5843	93.556	EANSNAVRFR	Q9BPX3	Q9BPX3	NCAPG	Condensin complex subunit 3
24.48345	24.57519	24.79397	24.91328	26.39328	26.41256	26.82189	26.58377	10	1148.5462	181.41	EANYPETLGR	Q92503-3;Q92503;Q92503-2	Q92503-3	SEC14L1	SEC14-like protein 1
22.23897	22.48545	21.98885	22.33816	24.68121	24.75532	24.97128	25.02246	11	1213.6303	120.31	EAPSNLVISER	Q99715-2;Q99715-4;Q99715	Q99715-2	COL12A1	Collagen alpha-1(XII) chain
23.63301	23.76213	23.33647	24.18775	25.64683	21.2962	NaN	NaN	11	1064.5251	82.452	EAQAHLAAAPS	Q14397	Q14397	GCKR	Glucokinase regulatory protein
19.93373	20.08408	20.1582	20.18689	22.45219	22.77374	22.87963	23.43987	12	1303.6256	119.68	EAQDTSDGIIQK	P18850	P18850	ATF6	Cyclic AMP-dependent transcription factor ATF-6 alpha;Processed cyclic AMP-dependent transcription factor ATF-6 alpha
21.8139	22.17685	22.24853	22.72968	24.46781	23.9917	24.05275	24.19985	10	1176.6139	141.52	EAQEGLQKFK	Q96NT0;Q96NT0-2	Q96NT0	CCDC115	Coiled-coil domain-containing protein 115
25.37448	25.34194	25.27934	25.42316	27.11058	27.04593	27.04458	26.92411	9	1009.592	134.06	EAQPVVVIR	Q2VPK5-5;Q2VPK5	Q2VPK5-5	CTU2	Cytoplasmic tRNA 2-thiolation protein 2
24.06266	24.24938	22.51891	24.54475	23.76081	25.52154	25.69517	25.69198	9	1017.4839	119.29	EASDGEVRR	Q8WXX5	Q8WXX5	DNAJC9	DnaJ homolog subfamily C member 9
22.64218	22.64696	22.55354	22.70677	24.39434	24.70007	24.64911	24.56744	10	1156.5724	186.3	EASEPELLNR	Q6ZW76	Q6ZW76	ANKS3	Ankyrin repeat and SAM domain-containing protein 3
21.57603	21.94753	22.24048	21.95038	23.76365	23.20062	23.75654	23.51785	9	1036.5302	121.62	EASEPIHVR	Q9UQ84-4;Q9UQ84	Q9UQ84-4	EXO1	Exonuclease 1
23.62299	23.33688	23.21511	23.36346	25.02968	24.75323	25.27977	24.80573	11	1280.7201	121.29	EASKIEALHKR	Q8N3U4;Q8N3U4-2	Q8N3U4	STAG2	Cohesin subunit SA-2
NaN	NaN	22.64161	NaN	24.5288	24.68159	24.83755	24.40256	9	900.43011	121.58	EASPGGLDR	Q9NVC3-2;Q9NVC3	Q9NVC3-2	SLC38A7	Putative sodium-coupled neutral amino acid transporter 7
20.85536	NaN	NaN	NaN	22.86221	23.48013	23.09392	23.74735	10	1060.4785	100.02	EASPGSETQR	P98175-2;P98175	P98175-2	RBM10	RNA-binding protein 10
24.95677	24.74842	25.00252	24.92311	26.87267	NaN	NaN	27.13927	10	1209.6255	120.12	EASQGFRFLR	Q9H992-2;Q9H992	Q9H992-2	7-Mar	E3 ubiquitin-protein ligase MARCH7
18.5257	NaN	NaN	NaN	21.84751	20.59058	21.69158	21.08576	9	1059.4945	111.74	EASRPEESR	Q14161-9;Q14161-10;Q14161-8;Q14161-4;Q14161-5;Q14161-3;Q14161	Q14161-9	GIT2	ARF GTPase-activating protein GIT2
24.4763	24.53184	24.41009	24.57392	26.29586	26.28001	26.32177	26.3147	9	1061.5506	137.18	EASYPILNR	O95425-2;O95425-4;O95425-3;O95425	O95425-2	SVIL	Supervillin
24.47184	24.67767	24.66433	24.65157	26.68752	26.58003	26.47964	26.79179	11	1119.5884	209.6	EATAASSVKTR	Q9NQW6-2;Q9NQW6	Q9NQW6-2	ANLN	Actin-binding protein anillin
21.04113	21.67327	NaN	21.15029	23.96076	23.86722	23.53955	23.72265	9	1041.4839	130.27	EATDNSHLR	Q14534	Q14534	SQLE	Squalene monooxygenase
22.75813	23.10762	22.75232	23.79372	23.42008	24.43873	24.57259	25.12147	9	1030.5156	139.88	EATEAARQR	Q15149;Q15149-7;Q15149-8;Q15149-9;Q15149-5;Q15149-4;Q15149-6;Q15149-3;Q15149-2	Q15149	PLEC	Plectin
21.52941	NaN	21.2086	21.53754	24.42445	24.21549	24.67384	24.40269	9	956.50394	120.49	EATPGAQKR	Q16666-3;Q16666-2;Q16666	Q16666-3	IFI16	Gamma-interferon-inducible protein 16
20.35369	NaN	NaN	19.91252	22.80326	23.6147	NaN	23.14656	9	1058.6196	152.63	EATSIKRVR	Q9H974-2;Q9H974-3;Q9H974;Q9H974-4	Q9H974-2	QTRTD1	Queuine tRNA-ribosyltransferase subunit QTRTD1
20.88733	20.73645	21.52927	21.10974	22.31119	21.88431	22.65176	22.06372	10	971.53999	98.458	EAVAAQGKAK	P15259;Q8N0Y7;P18669	P15259	PGAM2;PGAM4;PGAM1	Phosphoglycerate mutase 2;Probable phosphoglycerate mutase 4;Phosphoglycerate mutase 1
26.03046	25.77909	25.79724	26.08237	27.54995	27.48139	27.71705	27.56652	10	1132.5513	180.45	EAVAPEFTNR	Q9H0U6	Q9H0U6	MRPL18	39S ribosomal protein L18, mitochondrial
21.12086	21.88267	21.58573	22.16189	24.19408	23.11598	24.40145	24.19821	11	1092.5485	99.855	EAVATIMSGSK	O43663-3;O43663-2;O43663-4;O43663	O43663-3	PRC1	Protein regulator of cytokinesis 1
24.44	24.32999	24.44651	24.28849	25.65351	25.89844	25.95478	26.02648	9	914.48214	120.52	EAVGNIANK	O75369-6;O75369-3;O75369-2;O75369-9;O75369;O75369-8;O75369-7;O75369-5;O75369-4	O75369-6	FLNB	Filamin-B
24.34908	24.4789	24.20821	24.51941	26.19203	26.18111	25.86663	26.12161	10	1070.5509	122.74	EAVIGHFNGK	P29558-2;P29558	P29558-2	RBMS1	RNA-binding motif, single-stranded-interacting protein 1
22.55487	22.68656	22.9061	22.72667	23.55145	22.97293	22.84887	23.0264	10	1187.651	100.58	EAVKEESIKR	O60313;O60313-2	O60313	OPA1	Dynamin-like 120 kDa protein, mitochondrial;Dynamin-like 120 kDa protein, form S1
23.01158	23.47259	23.72557	23.84585	23.11661	25.84345	22.38624	21.07712	11	1214.6805	98.582	EAVKPTVGMKR	Q9P2B7	Q9P2B7	CFAP97	Cilia- and flagella-associated protein 97
24.77032	24.63245	20.38364	25.01346	26.24331	26.49239	26.36172	26.8375	9	995.55123	117.89	EAVKSGIHR	P00813	P00813	ADA	Adenosine deaminase
20.66188	21.59833	21.27696	21.66258	NaN	23.49497	24.514	24.39604	11	1192.5758	124.95	EAVNMVSSQTK	Q8TAD7	Q8TAD7	OCC1	Overexpressed in colon carcinoma 1 protein
26.6618	26.18794	26.20604	26.37252	27.23206	27.45497	26.47429	26.83617	9	1026.5458	122.52	EAVPAQKER	Q02952-3;Q02952-2;Q02952	Q02952-3	AKAP12	A-kinase anchor protein 12
22.35289	22.60759	23.34449	22.72474	24.65327	24.38238	25.02272	24.5618	11	1055.5724	83.998	EAVPGAKGATR	P29353-3;P29353-2;P29353-7;P29353;P29353-6	P29353-3	SHC1	SHC-transforming protein 1
22.51138	22.98654	23.14389	22.61225	24.2166	24.1379	24.59429	24.09483	9	1070.5833	129.63	EAVQALRER	Q9BSV6	Q9BSV6	TSEN34	tRNA-splicing endonuclease subunit Sen34
22.42568	22.78467	22.24197	22.66912	24.46357	24.50422	24.33306	24.73867	9	1143.5632	218.48	EAVQEERQR	P19793-2;P19793;P28702;P28702-3;P48443	P19793-2	RXRA;RXRB;RXRG	Retinoic acid receptor RXR-alpha;Retinoic acid receptor RXR-beta;Retinoic acid receptor RXR-gamma
26.22768	26.22839	26.45472	26.26499	28.57283	27.80064	28.06958	28.36298	9	995.58761	169.57	EAVRPGVLR	Q96SZ5	Q96SZ5	ADO	2-aminoethanethiol dioxygenase
21.91083	22.29673	22.39963	22.30037	23.40211	23.2894	23.46949	23.17274	9	1014.5822	180.03	EAVSRVLNK	O00244	O00244	ATOX1	Copper transport protein ATOX1
21.69948	21.79154	21.7576	21.74468	23.328	22.79295	22.94292	22.95449	9	972.53524	148.04	EAVSVGQKR	Q9NQ11	Q9NQ11	ATP13A2	Probable cation-transporting ATPase 13A2
26.78094	26.85958	27.03957	27.03433	28.20252	28.20527	28.31008	28.34075	9	886.48723	138.83	EAVTGVVGR	Q6ZXV5-2;Q6ZXV5	Q6ZXV5-2	TMTC3	Transmembrane and TPR repeat-containing protein 3
24.44695	24.57715	24.59281	24.90445	26.81629	27.06866	27.11416	27.0477	12	1345.6626	210.6	EAVTPSPSFQQR	Q9UKG1	Q9UKG1	APPL1	DCC-interacting protein 13-alpha
20.20036	20.91474	20.61782	21.42716	23.19304	23.4108	23.47135	23.61762	12	1343.647	175.51	EAWEQQQGAVAK	Q86U38	Q86U38	NOP9	Nucleolar protein 9
21.26127	22.00676	21.4804	21.87605	23.454	23.39087	23.43695	23.2231	12	1317.6789	105.46	EAWRSGLVSTGR	Q9UN70-2;Q9UN70	Q9UN70-2	PCDHGC3	Protocadherin gamma-C3
21.09171	21.74205	21.82691	21.71352	NaN	23.86174	23.61986	23.75756	11	1379.643	110.84	EAYDQRQDTVR	Q99426;Q99426-2	Q99426	TBCB	Tubulin-folding cofactor B
NaN	NaN	NaN	19.61893	22.19818	22.2885	22.41867	22.57872	12	1388.73	160.82	EAYEQVQKGPLK	Q9Y421;Q9Y421-2	Q9Y421	FAM32A	Protein FAM32A
21.83569	22.23698	NaN	NaN	22.83936	23.31493	23.34895	23.20795	11	1267.5681	204.91	EAYETLSDANR	Q9UBS3	Q9UBS3	DNAJB9	DnaJ homolog subfamily B member 9
25.65373	26.03429	26.09033	26.12776	27.29518	25.78432	25.57378	25.7425	11	1251.6347	132.01	EAYEVLSDAKK	O75190-3;O75190;Q8WWF6;O75190-2	O75190-3	DNAJB6;DNAJB3	DnaJ homolog subfamily B member 6;DnaJ homolog subfamily B member 3
23.21007	24.01878	23.58669	24.0491	24.40574	24.78711	24.90853	24.96917	12	1407.7358	109.72	EAYEVLSDAKKR	O75190-3;O75190;Q8WWF6;O75190-2	O75190-3	DNAJB6;DNAJB3	DnaJ homolog subfamily B member 6;DnaJ homolog subfamily B member 3
22.44905	22.73742	22.6988	22.87384	25.68212	25.35309	25.60676	25.63082	10	1220.6917	133.9	EAYFVPLVKR	P30154-4;P30154;P30154-3;P30154-2	P30154-4	PPP2R1B	Serine/threonine-protein phosphatase 2A 65 kDa regulatory subunit A beta isoform
24.14102	24.70086	24.58778	24.69216	25.49905	26.29206	26.42395	26.32769	10	1289.6629	120.12	EAYHRVFVNR	P49902	P49902	NT5C2	Cytosolic purine 5-nucleotidase
23.85842	23.5373	24.08837	24.26842	25.98618	26.48672	26.48918	26.34915	10	1229.5313	170.3	EAYNETFSNR	Q92503-3;Q92503;Q92503-2	Q92503-3	SEC14L1	SEC14-like protein 1
23.9208	24.03053	23.44985	24.01163	25.39113	25.55719	25.96954	26.00196	11	1209.5513	117.31	EAYPDGSSKEK	Q2TAY7	Q2TAY7	SMU1	WD40 repeat-containing protein SMU1;WD40 repeat-containing protein SMU1, N-terminally processed
NaN	NaN	22.15672	NaN	NaN	23.59912	23.03165	24.38034	12	1365.6525	105.17	EAYPDGSSKEKR	Q2TAY7	Q2TAY7	SMU1	WD40 repeat-containing protein SMU1;WD40 repeat-containing protein SMU1, N-terminally processed
NaN	21.47729	21.5708	21.94364	23.63301	24.00033	23.84585	23.93706	10	1174.5731	218.55	EAYTHAQISR	Q13535-2;Q13535-3;Q13535	Q13535-2	ATR	Serine/threonine-protein kinase ATR
NaN	18.88322	NaN	19.73658	22.69846	22.37573	22.91105	22.9746	11	1403.6834	149.72	EAYTTEHWLVR	P46977-2;P46977	P46977-2	STT3A	Dolichyl-diphosphooligosaccharide--protein glycosyltransferase subunit STT3A
NaN	NaN	NaN	NaN	NaN	NaN	23.20601	22.48756	10	1177.4822	103.83	ECYPDNPANR	Q9H496	Q9H496	TOR1AIP2	Torsin-1A-interacting protein 2, isoform IFRG15
20.23771	20.31052	20.0434	20.78061	22.6525	23.30117	22.84762	22.87504	12	1469.6423	160.59	EDYESQSNPVFR	Q96S66-4;Q96S66-3;Q96S66-2;Q96S66	Q96S66-4	CLCC1	Chloride channel CLIC-like protein 1
NaN	17.83263	19.59896	20.12616	22.19054	22.40354	22.73101	22.17667	10	1262.6507	143.03	EDYNLIVIER	Q13263-2;Q13263	Q13263-2	TRIM28	Transcription intermediary factor 1-beta
NaN	NaN	23.3656	24.08343	25.45174	NaN	25.06172	NaN	9	1122.6509	96.034	EERPPIVKR	Q8WUH2	Q8WUH2	TGFBRAP1	Transforming growth factor-beta receptor-associated protein 1
19.70553	19.60098	20.31086	20.7324	22.33824	22.12789	22.45405	22.04417	9	1137.5455	109.01	EFQDFTVPR	Q5THK1	Q5THK1	PRR14L	Protein PRR14L
27.62108	27.68204	27.55844	27.4464	28.35022	28.45811	28.58309	28.49534	9	928.53418	129.29	EGAGILLTR	Q99595	Q99595	TIMM17A	Mitochondrial import inner membrane translocase subunit Tim17-A
22.65809	22.85112	22.61547	23.04878	24.41229	24.30271	24.54781	24.62327	11	1066.5771	120.15	EGAPPGSLALR	Q9NU53	Q9NU53	GINM1	Glycoprotein integral membrane protein 1
23.28701	22.99438	23.64713	23.13724	24.78502	24.41313	24.75302	NaN	9	1006.5308	105.14	EGAPRQPPR	Q9P2P1	Q9P2P1	NYNRIN	Protein NYNRIN
23.05479	23.88837	23.92705	23.82065	24.8511	25.06883	25.34584	25.72255	10	1077.4727	136.27	EGFDGSNPQK	Q96EB1;Q96EB1-3;Q96EB1-2	Q96EB1	ELP4	Elongator complex protein 4
25.01882	25.22689	25.44938	25.76137	28.06733	28.14049	28.03276	27.96499	13	1272.6099	160.75	EGFDPTGPAGLGR	Q9H9B1-4;Q9H9B1-3;Q9H9B1	Q9H9B1-4	EHMT1	Histone-lysine N-methyltransferase EHMT1
24.14367	24.0685	23.93445	24.3349	24.8436	25.51635	25.14499	25.25811	9	1051.5411	117.93	EGIPPQQQR	Q15843	Q15843	NEDD8	NEDD8
26.7442	26.44533	26.74445	26.61428	28.1839	27.92025	27.61421	27.73525	9	1047.4945	156.51	EGSDIDTRR	P55060-4;P55060-3;P55060	P55060-4	CSE1L	Exportin-2
23.96965	24.17851	24.42105	24.11625	25.10334	25.33981	25.438	25.52127	9	988.51892	117.76	EGTVVVTER	Q14126	Q14126	DSG2	Desmoglein-2
24.53807	24.60099	24.62533	24.98759	26.09959	26.16709	26.17636	26.02758	9	956.56548	120.87	EGVGILLTR	O60830;O60830-2	O60830	TIMM17B	Mitochondrial import inner membrane translocase subunit Tim17-B
25.87152	26.05614	26.08675	26.61807	26.58477	26.25688	26.49173	26.57845	10	1022.5509	192.58	EGVHGGLINK	P07737	P07737	PFN1	Profilin-1
20.95084	21.18507	21.81866	22.49758	24.49814	24.60818	24.54185	24.50106	12	1304.6361	180.67	EIADFSGNPLSR	Q14160-2;Q14160;Q14160-3	Q14160-2	SCRIB	Protein scribble homolog
NaN	19.79235	NaN	19.31798	22.419	23.00941	22.1661	22.51094	9	992.51786	140.09	EIAEAYLGK	P11142-2;P11142	P11142-2	HSPA8	Heat shock cognate 71 kDa protein
23.07788	22.73248	23.12507	23.49216	24.23074	24.50142	23.78287	24.22927	10	1170.6972	170.05	EIAEVNKKLK	Q96HR3	Q96HR3	MED30	Mediator of RNA polymerase II transcription subunit 30
NaN	NaN	20.67332	21.77137	23.25028	22.44256	22.31338	22.50431	10	1148.6302	106.91	EIAGHEPRIK	Q13813-3;Q13813;Q13813-2	Q13813-3	SPTAN1	Spectrin alpha chain, non-erythrocytic 1
23.13568	23.33593	22.98437	23.55204	24.35367	24.80085	24.56906	24.48861	9	983.50361	159.1	EIAHNVSSK	P62910	P62910	RPL32	60S ribosomal protein L32
20.24075	19.7378	20.34408	20.14495	23.11232	23.06738	25.76618	25.78239	11	1253.6476	172.59	EIAHNVSSKNR	P62910	P62910	RPL32	60S ribosomal protein L32
24.66166	24.53546	24.47556	24.32752	26.10735	25.87598	NaN	26.0507	9	997.61718	128.61	EIAIIPSKK	P08708	P08708	RPS17	40S ribosomal protein S17
NaN	NaN	NaN	18.33617	22.42808	21.66058	22.56695	21.97509	11	1174.638	103.55	EIAMATVTALR	P04075;P04075-2;P09972	P04075	ALDOA;ALDOC	Fructose-bisphosphate aldolase A;Fructose-bisphosphate aldolase C
23.0738	23.29684	23.41248	23.33579	27.3517	24.23155	24.3767	24.46301	9	1025.5618	147.34	EIAPDIRGR	Q14690	Q14690	PDCD11	Protein RRP5 homolog
21.68663	21.68834	21.61486	21.94349	NaN	NaN	NaN	23.25739	9	1013.5869	99.013	EIARAVVEK	O60888-3;O60888;O60888-2	O60888-3	CUTA	Protein CutA
20.49648	21.11095	20.47239	21.34213	23.4467	23.63157	23.72505	23.97106	11	1460.7888	122.39	EIARFYKLHER	Q6QEF8-4;Q6QEF8-3;Q6QEF8-2;P31146;Q6QEF8-5;Q6QEF8;Q9BR76	Q6QEF8-4	CORO6;CORO1A;CORO1B	Coronin-6;Coronin-1A;Coronin-1B
28.5045	28.70915	28.67778	28.93174	30.19202	30.09194	30.00772	30.16087	11	1248.7078	162.88	EIASFDKAKLK	P63313	P63313	TMSB10	Thymosin beta-10
22.47645	22.70658	22.65652	22.55651	NaN	23.50494	23.37372	23.31327	11	1141.6091	132.84	EIASSLPAAQR	A2VDJ0-6;A2VDJ0-3;A2VDJ0;A2VDJ0-5;A2VDJ0-2	A2VDJ0-6	KIAA0922	Transmembrane protein 131-like
22.39153	22.6102	NaN	22.57734	24.09184	24.08067	24.53522	24.30897	10	1226.6408	102.07	EIASVAYRYR	O15371-3;O15371;O15371-2	O15371-3	EIF3D	Eukaryotic translation initiation factor 3 subunit D
21.34381	21.61724	21.67029	21.96356	23.39676	23.68442	23.43148	23.43746	11	1191.5884	115.7	EIASVDAFQGR	Q92900-2;Q92900	Q92900-2	UPF1	Regulator of nonsense transcripts 1
21.9502	21.76349	20.86212	21.68821	23.97132	22.94364	23.21146	23.44139	9	994.49713	157.91	EIAYSDVAK	Q9Y696	Q9Y696	CLIC4	Chloride intracellular channel protein 4
22.49831	22.75073	23.04407	23.247	24.17706	24.00101	24.16016	24.00599	10	1150.5982	186.3	EIAYSDVAKR	Q9Y696	Q9Y696	CLIC4	Chloride intracellular channel protein 4
21.61944	22.08466	22.12607	22.09355	22.80772	23.23599	23.54734	23.82172	9	1107.5197	111.82	EIESSPQYR	Q8WWM7-8;Q8WWM7-5;Q8WWM7-4;Q8WWM7-9;Q8WWM7-2;Q8WWM7;Q8WWM7-3;Q8WWM7-6;Q8WWM7-7	Q8WWM7-8	ATXN2L	Ataxin-2-like protein
21.35386	21.49599	21.28427	21.43939	22.36151	22.70896	22.61867	22.48903	11	1357.6375	91.855	EIFDGKDNHQR	P54296	P54296	MYOM2	Myomesin-2
20.27036	20.48099	20.68825	21.18719	23.13948	23.58944	23.63301	23.49972	12	1312.6663	140.16	EIFGLYGQTTGK	Q9NR31-2;Q9NR31	Q9NR31-2	SAR1A	GTP-binding protein SAR1a
23.6633	24.26785	24.09208	24.48751	27.13663	26.3124	27.54848	27.51156	9	1022.5219	144.83	EIFGTIGMR	Q99873-3;Q99873-2;Q99873-4;Q99873	Q99873-3	PRMT1	Protein arginine N-methyltransferase 1
19.87365	NaN	20.07326	21.02351	23.40678	23.69827	23.6309	23.35555	9	1104.5564	126.28	EIFQNEVAR	Q9BS26	Q9BS26	ERP44	Endoplasmic reticulum resident protein 44
24.06809	24.46089	24.72234	24.73366	26.04491	26.26333	26.46056	26.44088	10	1310.7095	154.49	EIFSKNYRVR	Q9NVU0-5;Q9NVU0	Q9NVU0-5	POLR3E	DNA-directed RNA polymerase III subunit RPC5
18.93232	19.57308	20.03698	20.63653	22.76241	22.67198	22.9068	22.87072	10	1224.6503	140.09	EIFYTAIVNR	Q9NRZ9-6;Q9NRZ9-5;Q9NRZ9-4;Q9NRZ9-3;Q9NRZ9-2;Q9NRZ9	Q9NRZ9-6	HELLS	Lymphoid-specific helicase
23.90389	23.95003	24.12187	24.32615	24.9577	NaN	24.9526	25.48981	9	944.46756	121.31	EIGQAGSQR	Q15021	Q15021	NCAPD2	Condensin complex subunit 1
28.76752	28.88294	26.85519	28.40357	29.54617	30.18553	29.71286	30.51362	12	1093.5265	191.25	EIHGGAGGPSGR	Q16763	Q16763	UBE2S	Ubiquitin-conjugating enzyme E2 S
26.78731	26.61807	26.64499	26.69285	27.51998	27.69092	27.74156	27.97082	10	1087.5873	186.67	EIIADKQSGK	Q13151	Q13151	HNRNPA0	Heterogeneous nuclear ribonucleoprotein A0
22.75552	23.63301	23.57542	23.34109	25.24771	25.45751	25.4772	25.41371	11	1252.6888	137.05	EIIAPSPQRSR	Q9NZJ5	Q9NZJ5	EIF2AK3	Eukaryotic translation initiation factor 2-alpha kinase 3
25.90873	25.50824	25.69652	25.35753	26.69352	26.74522	27.03423	26.87303	10	1152.5887	162.59	EIIDDHRAGK	P62244	P62244	RPS15A	40S ribosomal protein S15a
23.0732	22.91811	23.31838	22.59021	25.31147	24.28503	25.56976	22.01055	10	1203.6459	175.51	EIIDKDSKTR	Q9H078-5;Q9H078-3;Q9H078-4;Q9H078-2;Q9H078	Q9H078-5	CLPB	Caseinolytic peptidase B protein homolog
22.52004	22.39108	22.29157	NaN	23.1749	23.13316	23.61986	23.74673	11	1359.747	104.82	EIIDKDSKTRR	Q9H078-5;Q9H078-3;Q9H078-4;Q9H078-2;Q9H078	Q9H078-5	CLPB	Caseinolytic peptidase B protein homolog
24.7015	24.69487	25.19637	24.31707	24.8649	25.67963	25.24757	26.03019	9	1213.6891	103.7	EIIDKRRER	Q8IY18	Q8IY18	SMC5	Structural maintenance of chromosomes protein 5
25.4038	25.64006	25.57837	25.72957	27.05817	27.11902	27.55194	27.42406	9	1139.6299	157.34	EIIEQPKQR	Q04206-3;Q04206-4;Q04206	Q04206-3	RELA	Transcription factor p65
22.70073	23.01667	23.19585	23.45851	25.09997	24.78506	24.83422	24.98294	9	1167.636	178.83	EIIEQPRQR	Q04864-2;Q04864	Q04864-2	REL	Proto-oncogene c-Rel
21.20377	21.75503	21.46239	21.9268	23.40406	23.40678	23.4051	23.55169	10	1101.603	137.84	EIIIVDTSGR	P61011-2;P61011	P61011-2	SRP54	Signal recognition particle 54 kDa protein
NaN	NaN	23.3806	NaN	NaN	NaN	27.15885	26.69975	9	1140.723	148.14	EIIKKLIER	Q92830-2;Q92830;Q92831	Q92830-2	KAT2A;KAT2B	Histone acetyltransferase KAT2A;Histone acetyltransferase KAT2B
25.69687	25.85146	25.93764	26.02075	27.68786	27.53579	27.35616	27.17959	10	1199.651	158.07	EIINEDIAKR	Q15084-3;Q15084;Q15084-4;Q15084-5;Q15084-2	Q15084-3	PDIA6	Protein disulfide-isomerase A6
23.76921	24.38982	24.26964	24.98711	27.01287	26.33897	27.28639	27.1277	9	1130.5754	124.08	EIINIMQDR	O96000-2;O96000	O96000-2	NDUFB10	NADH dehydrogenase [ubiquinone] 1 beta subcomplex subunit 10
23.09883	23.27085	23.06204	23.61144	25.86209	26.14476	26.0109	25.85629	10	1162.5982	151.04	EIIQSTPYGR	Q7Z401;Q7Z401-2	Q7Z401	DENND4A	C-myc promoter-binding protein
22.05079	22.28687	22.25272	22.31385	23.05056	23.1975	23.10593	23.2967	10	1145.6041	166.61	EIITDRQSGK	P22626-2;P22626	P22626-2	HNRNPA2B1	Heterogeneous nuclear ribonucleoproteins A2/B1
24.61077	24.50894	24.82866	24.83562	26.52736	26.67209	27.43412	27.02073	12	1272.7038	205.59	EIITVSDGRGVK	Q9BRG1	Q9BRG1	VPS25	Vacuolar protein-sorting-associated protein 25
20.67564	20.9941	NaN	21.56398	22.42265	NaN	22.46705	22.21549	10	1156.6816	121.05	EIIVDIATKR	Q96IY1-2;Q96IY1	Q96IY1-2	NSL1	Kinetochore-associated protein NSL1 homolog
24.23081	24.45293	24.32121	24.63378	26.41574	26.49175	26.70121	26.49558	9	1148.6077	143.11	EIIYEINQK	P06737-2;P06737	P06737-2	PYGL	Glycogen phosphorylase, liver form
26.84697	27.1279	26.57154	26.8071	27.88274	28.03936	28.0295	28.2338	11	1201.6415	173.37	EIKGTNGQVTR	Q9H074-3;Q9H074-2;Q9H074	Q9H074-3	PAIP1	Polyadenylate-binding protein-interacting protein 1
25.37855	24.91415	20.48178	24.94423	26.23606	26.56379	25.9264	26.59121	9	1199.6986	176.38	EIKKEIERR	Q92575	Q92575	UBXN4	UBX domain-containing protein 4
23.76365	23.98668	24.20792	24.19633	25.23019	25.35542	25.38153	25.39882	9	1192.6088	119.21	EIKNYIEER	P61952	P61952	GNG11	Guanine nucleotide-binding protein G(I)/G(S)/G(O) subunit gamma-11
23.63434	23.21134	23.26971	23.19107	24.08529	24.92275	23.7382	24.6811	11	1324.6371	147.2	EILDHSEQQAR	Q9UHG0;Q9UHG0-2	Q9UHG0	DCDC2	Doublecortin domain-containing protein 2
NaN	NaN	NaN	NaN	NaN	23.34584	23.07488	22.85119	11	1287.6419	162.88	EILDSQNLNSR	O43432;O43432-3;O43432-2	O43432	EIF4G3	Eukaryotic translation initiation factor 4 gamma 3
21.39399	21.46084	21.35724	21.96095	23.33552	23.37332	23.39244	23.26671	11	1155.6248	133.55	EILELAGNAAR	Q99878;Q96KK5;Q9BTM1;Q16777;Q93077;Q8IUE6;Q7L7L0;Q6FI13;P20671;P0C0S8;P04908;P16104;Q9BTM1-2;O75367-2;O75367-3;O75367;Q9P0M6	Q9P0M6	HIST1H2AJ;HIST1H2AH;H2AFJ;HIST2H2AC;HIST1H2AC;HIST2H2AB;HIST3H2A;HIST2H2AA3;HIST1H2AD;HIST1H2AG;HIST1H2AB;H2AFX;H2AFY;H2AFY2	Histone H2A type 1-J;Histone H2A type 1-H;Histone H2A.J;Histone H2A type 2-C;Histone H2A type 1-C;Histone H2A type 2-B;Histone H2A type 3;Histone H2A type 2-A;Histone H2A type 1-D;Histone H2A type 1;Histone H2A type 1-B/E;Histone H2AX;Core histone macro-H2A.1;Core histone macro-H2A.2
NaN	NaN	NaN	NaN	24.16776	24.12983	23.96261	24.42143	9	1083.64	166.05	EINAILQKR	Q99707-2;Q99707	Q99707-2	MTR	Methionine synthase
20.88844	21.19063	22.91514	22.79773	NaN	24.68335	NaN	24.46688	10	1241.6364	130.31	EINQNVEIQR	Q8TD16;Q8TD16-2	Q8TD16	BICD2	Protein bicaudal D homolog 2
23.92107	24.11767	23.92152	24.158	25.99925	26.10791	25.91964	NaN	9	1105.5404	122.18	EIPENFTTR	P52701-3;P52701;P52701-2;P52701-4	P52701-3	MSH6	DNA mismatch repair protein Msh6
NaN	NaN	NaN	NaN	NaN	NaN	22.68844	22.90956	10	1153.6819	130.66	EIPRAIQSLK	O75964;Q7Z4Y8	O75964	ATP5L;ATP5L2	ATP synthase subunit g, mitochondrial;ATP synthase subunit g 2, mitochondrial
21.85529	22.31124	22.09023	21.95869	NaN	23.52624	NaN	23.40549	10	1183.5833	135.71	EIQTPENTPR	Q9NTJ3-2;Q9NTJ3	Q9NTJ3-2	SMC4	Structural maintenance of chromosomes protein 4
24.12052	24.29235	24.00127	24.37921	NaN	NaN	NaN	NaN	9	1056.6291	178.3	EISALIRQK	Q99590	Q99590	SCAF11	Protein SCAF11
26.3338	25.91825	26.44605	26.4332	27.29457	27.57001	27.73312	27.98604	9	1014.5094	149.4	EISAPSQQR	Q6P2Q9	Q6P2Q9	PRPF8	Pre-mRNA-processing-splicing factor 8
19.41454	19.22574	20.04767	20.32113	22.34281	23.18613	22.72989	NaN	10	1172.6289	109.48	EISDLNELLK	P52815	P52815	MRPL12	39S ribosomal protein L12, mitochondrial
NaN	NaN	NaN	NaN	21.32427	21.78413	22.00666	21.90921	11	1305.7293	89.08	EISDRLIGIYK	Q9NTJ3-2;Q9NTJ3	Q9NTJ3-2	SMC4	Structural maintenance of chromosomes protein 4
23.47593	23.65283	23.42931	23.73862	25.20937	NaN	NaN	25.57265	9	1065.5091	125.81	EISEAFSQR	Q96CF2	Q96CF2	CHMP4C	Charged multivesicular body protein 4c
20.92752	19.76207	20.53098	NaN	NaN	23.15891	NaN	21.912	11	1155.6248	153.05	EISGHTSGIKK	Q9Y3F4;Q9Y3F4-2	Q9Y3F4	STRAP	Serine-threonine kinase receptor-associated protein
24.61234	24.29172	24.12313	24.24242	24.07194	24.49143	24.56092	24.70704	10	1160.6037	128.57	EISNIDKNTK	P54277-4;P54277-2;P54277-3;P54277	P54277-4	PMS1	PMS1 protein homolog 1
23.58784	23.48235	23.22537	23.88446	24.20538	23.93391	24.24612	24.28989	10	1202.6871	99.815	EITTTEIIKR	Q12830-4;Q12830-2;Q12830	Q12830-4	BPTF	Nucleosome-remodeling factor subunit BPTF
23.9757	23.48996	23.49265	23.75185	25.96175	25.34655	25.46516	25.30803	9	1084.6604	169.26	EIVDVVKKR	Q9NTI2	Q9NTI2	ATP8A2	Phospholipid-transporting ATPase IB
21.37236	22.22208	21.84988	22.01403	22.1721	22.66162	22.62513	23.10247	11	1217.5888	108.43	EIVGNEDTVSR	P35250-2;P35250	P35250-2	RFC2	Replication factor C subunit 2
24.5291	24.54463	24.32588	24.97566	27.08314	27.05206	27.29018	27.09828	11	1185.6176	145.84	EIVGNLPSAMR	Q8NBE8	Q8NBE8	KLHL23	Kelch-like protein 23
21.62114	21.52817	21.8259	21.8321	23.73583	23.33647	22.78403	23.40756	9	1084.6604	116.73	EIVKAIKER	P61163	P61163	ACTR1A	Alpha-centractin
21.9243	21.86963	21.57066	22.63281	25.22505	25.35488	25.24913	25.05304	11	1261.6626	142	EIVTERSVSSR	Q14126	Q14126	DSG2	Desmoglein-2
NaN	NaN	NaN	NaN	21.96863	NaN	21.70654	NaN	11	1397.7919	86.136	EIYADLKKKYK	A3KN83-3;A3KN83-2;A3KN83	A3KN83-3	SBNO1	Protein strawberry notch homolog 1
22.87341	23.24464	23.01231	23.03515	24.58835	24.44538	24.26842	24.25868	11	1343.6834	208.11	EIYDPRNPVNK	Q6UX04	Q6UX04	CWC27	Peptidyl-prolyl cis-trans isomerase CWC27 homolog
24.41506	24.13634	23.80252	24.34624	26.63048	26.72403	25.71521	25.67858	12	1499.7845	113.22	EIYDPRNPVNKR	Q6UX04	Q6UX04	CWC27	Peptidyl-prolyl cis-trans isomerase CWC27 homolog
24.9542	25.07708	25.29228	25.0411	25.69386	26.30803	26.31681	26.48738	9	982.43559	107.29	EIYGGSDSR	O75533;O75533-2	O75533	SF3B1	Splicing factor 3B subunit 1
22.30847	28.6181	28.30669	28.62083	30.03774	30.23421	30.20688	30.28923	10	1129.504	140.14	EIYGGSDSRF	O75533;O75533-2	O75533	SF3B1	Splicing factor 3B subunit 1
20.45372	20.94435	21.042	22.08767	23.97448	24.45757	24.31776	24.37756	13	1420.6259	140.45	EIYGGSDSRFAGY	O75533;O75533-2	O75533	SF3B1	Splicing factor 3B subunit 1
NaN	22.03758	NaN	NaN	24.30904	24.63627	24.5794	24.53142	10	1174.5982	125.31	EIYGNPEVVR	Q96T25	Q96T25	ZIC5	Zinc finger protein ZIC 5
26.54283	26.83545	26.59192	26.79724	28.47611	28.73664	28.62425	28.61737	9	1074.5458	170.66	EIYGVTHTR	Q9HCS7	Q9HCS7	XAB2	Pre-mRNA-splicing factor SYF1
25.13563	24.80995	24.67933	25.21037	17.60567	24.61964	25.30055	25.42143	9	1079.5975	123.5	EIYKKGQSK	Q13823	Q13823	GNL2	Nucleolar GTP-binding protein 2
28.10365	28.29246	28.2989	28.26006	29.06882	29.3159	29.4601	29.48258	9	1087.5774	143.73	EIYRPPASR	Q6PJT7-5;Q6PJT7-9;Q6PJT7-2;Q6PJT7;Q6PJT7-10;Q6PJT7-4;Q6PJT7-3;Q6PJT7-11	Q6PJT7-5	ZC3H14	Zinc finger CCCH domain-containing protein 14
21.81433	21.60635	21.74431	21.5382	22.77784	23.00175	22.91924	22.80843	9	1083.5448	121.09	EIYTKTDSK	Q12802-4;Q12802;Q12802-2	Q12802-4	AKAP13	A-kinase anchor protein 13
NaN	NaN	NaN	NaN	NaN	NaN	23.28404	22.98209	9	1090.5771	158.07	ELAAFQKER	Q9Y3B7-2;Q9Y3B7	Q9Y3B7-2	MRPL11	39S ribosomal protein L11, mitochondrial
NaN	NaN	21.23163	NaN	23.18645	23.07055	22.64841	NaN	10	1232.6149	120.15	ELADPTERFR	Q5TA31	Q5TA31	RNF187	E3 ubiquitin-protein ligase RNF187
NaN	NaN	19.10472	18.88283	21.0193	21.04627	21.21015	21.13126	11	1277.6616	108.98	ELAENITYLGR	Q69YN2	Q69YN2	CWF19L1	CWF19-like protein 1
18.67996	18.95265	18.59142	19.54695	22.03197	22.25859	22.17335	22.01038	10	1148.619	135.83	ELAILNGTYR	Q96PU8-5;Q96PU8-9;Q96PU8-8;Q96PU8-6;Q96PU8-3;Q96PU8	Q96PU8-5	QKI	Protein quaking
23.3927	23.34015	22.99421	NaN	24.5985	24.36192	24.41287	24.52205	9	1065.5931	104.06	ELAKVHQNK	Q99741	Q99741	CDC6	Cell division control protein 6 homolog
21.17962	21.10425	21.61863	21.29911	22.8634	22.46069	22.76302	22.98963	9	1028.6594	96.034	ELAKVTIKK	Q9NX55	Q9NX55	HYPK	Huntingtin-interacting protein K
24.41983	24.40555	24.33436	24.64042	25.71955	25.5634	25.76815	25.70279	9	1013.5869	175.51	ELAQVIVSR	Q49A26-5;Q49A26-4;Q49A26-2;Q49A26-3;Q49A26	Q49A26-5	GLYR1	Putative oxidoreductase GLYR1
23.87314	24.08408	23.39388	24.30006	26.33243	26.40071	26.18771	26.51602	9	1104.604	168.54	ELARSLFNR	Q9P0P0	Q9P0P0	RNF181	E3 ubiquitin-protein ligase RNF181
22.68108	22.74843	22.58279	22.92025	23.17319	23.25379	23.29628	23.60433	9	1074.5557	101.72	ELESIVTER	Q8WXH0;Q8WXH0-2;Q8WXH0-7	Q8WXH0	SYNE2	Nesprin-2
24.43632	24.58669	24.69615	24.6997	25.48148	25.51415	25.6426	25.93297	9	1005.488	148.04	ELFAEGQGR	Q92508	Q92508	PIEZO1	Piezo-type mechanosensitive ion channel component 1
22.40992	22.45814	22.38374	22.17109	24.65031	NaN	24.18911	NaN	10	1128.6655	119.41	ELFAGKPVLR	Q8N8Q9-2;Q8N8Q9	Q8N8Q9-2	NIPA2	Magnesium transporter NIPA2
22.50981	22.82067	23.17028	23.66601	25.35656	25.51758	25.68008	25.49268	11	1337.6463	182.76	ELFEDSQLTTR	Q8NEY8-5;Q8NEY8-6;Q8NEY8-8;Q8NEY8-2;Q8NEY8-3;Q8NEY8;Q8NEY8-7;Q8NEY8-9	Q8NEY8-5	PPHLN1	Periphilin-1
NaN	NaN	24.09426	NaN	25.72172	NaN	25.42809	25.61026	10	1211.6047	179.37	ELFHQQGTPR	P20700	P20700	LMNB1	Lamin-B1
22.27705	22.83289	22.77072	23.45362	26.04095	25.85248	26.15534	26.03402	11	1323.6935	134.77	ELFHVEPGLQR	Q96T88;Q96T88-2	Q96T88	UHRF1	E3 ubiquitin-protein ligase UHRF1
23.21178	23.2479	23.39989	23.29782	24.14756	24.18086	24.59126	24.49717	9	1078.5659	174.16	ELFKQETGK	Q9BVH7	Q9BVH7	ST6GALNAC5	Alpha-N-acetylgalactosaminide alpha-2,6-sialyltransferase 5
23.1311	NaN	NaN	23.12564	24.29705	24.46812	24.74175	24.56703	10	1300.7	110.14	ELFQSKTRHR	Q5VT25-3;Q5VT25-4;Q5VT25-5;Q5VT25;Q5VT25-2;Q5VT25-6	Q5VT25-3	CDC42BPA	Serine/threonine-protein kinase MRCK alpha
21.31523	21.9087	21.44889	22.02962	25.13731	24.23381	25.15484	24.95256	10	1259.7172	108.57	ELFRAKMPLR	Q8WUY9-2;Q8WUY9	Q8WUY9-2	DEPDC1B	DEP domain-containing protein 1B
25.33644	25.27288	24.99649	25.25422	20.67908	26.1925	26.43411	26.27345	10	1229.6629	159.09	ELFRGHSKTR	Q96J01-2;Q96J01	Q96J01-2	THOC3	THO complex subunit 3
18.15269	18.72357	19.228	20.18641	23.24304	23.07038	23.33115	22.95823	11	1307.6986	92.866	ELFRPFGSISR	O75821	O75821	EIF3G	Eukaryotic translation initiation factor 3 subunit G
23.7602	24.30821	23.97823	24.28996	25.18907	25.3762	25.19201	24.81992	9	1112.5615	121.53	ELFSHPVER	Q9H6L2	Q9H6L2	TMEM231	Transmembrane protein 231
20.47724	20.63582	20.94728	21.16109	23.89097	24.01248	19.91441	NaN	9	1073.5869	122.13	ELFSNIVPR	P49792	P49792	RANBP2	E3 SUMO-protein ligase RanBP2
23.31091	23.51316	23.74088	23.54898	24.6856	24.57992	24.91962	25.27636	10	1249.6303	145.16	ELFSQVDEKR	Q9UNE7-2;Q9UNE7	Q9UNE7-2	STUB1	E3 ubiquitin-protein ligase CHIP
20.09068	20.43461	20.36325	21.53255	23.56442	23.59058	23.61313	23.61672	9	1149.5819	143.11	ELFVEPFNR	Q6ZS30-1;Q6ZS30	Q6ZS30-1	NBEAL1	Neurobeachin-like protein 1
20.50096	21.53398	21.05112	21.30179	23.59047	23.52468	23.55824	23.67541	11	1369.6415	138.08	ELFYSQHFSGR	Q13617;Q13617-2	Q13617	CUL2	Cullin-2
23.6712	23.60218	23.90738	24.06694	25.7474	25.61296	25.72059	25.64861	9	898.48723	106.93	ELGAPVASR	Q8TF72	Q8TF72	SHROOM3	Protein Shroom3
22.92466	23.01368	23.05679	23.45663	NaN	23.94771	23.87643	23.97027	10	1279.6633	158.79	ELHNQEVQKR	Q15233;Q15233-2	Q15233	NONO	Non-POU domain-containing octamer-binding protein
NaN	22.01927	21.80703	22.03591	23.37146	23.2457	24.27746	24.08926	11	1313.6589	94.616	ELHRQTGNGFR	Q13753-2;Q13753	Q13753-2	LAMC2	Laminin subunit gamma-2
19.83444	NaN	20.35681	20.88502	22.75073	22.4839	22.75546	22.44741	11	1235.6146	98.048	ELIASENFASR	P34896-3;P34896-2;P34896	P34896-3	SHMT1	Serine hydroxymethyltransferase, cytosolic
NaN	NaN	NaN	NaN	23.5657	23.45964	23.39126	23.46476	10	1172.6037	111.95	ELIDDNTVVR	Q6NXG1-2;Q6NXG1-5;Q6NXG1-4;Q6NXG1-3;Q6NXG1	Q6NXG1-2	ESRP1	Epithelial splicing regulatory protein 1
22.4936	22.50521	22.36725	22.77559	24.52402	24.85671	25.02361	24.91625	11	1341.7868	125.3	ELIEKEKVLNK	P49454	P49454	CENPF	Centromere protein F
NaN	21.20628	NaN	NaN	NaN	NaN	23.79887	NaN	11	1382.7994	68.786	ELIELRNKVNR	Q92734-2;Q92734;Q92734-4;Q92734-3	Q92734-2	TFG	Protein TFG
19.41165	19.61596	18.92117	19.29589	21.72642	NaN	22.32515	22.392	11	1216.6598	85.676	ELIGSMKINGR	Q9Y5J1	Q9Y5J1	UTP18	U3 small nucleolar RNA-associated protein 18 homolog
21.05702	21.06065	20.52784	21.29322	24.49887	23.99628	24.28729	24.50519	9	1058.6124	183.74	ELIKNPAFK	A5YKK6-2;A5YKK6	A5YKK6-2	CNOT1	CCR4-NOT transcription complex subunit 1
24.96578	24.95589	24.94172	25.7202	28.7424	28.62415	28.98628	28.81635	10	1178.7387	89.171	ELIKPPTILR	P53677-2;Q9Y2T2;P53677	P53677-2	AP3M2;AP3M1	AP-3 complex subunit mu-2;AP-3 complex subunit mu-1
23.23124	23.92913	23.8187	24.26721	25.89738	26.08685	26.02363	26.10287	9	1114.5982	121.62	ELIQDITQR	P26038	P26038	MSN	Moesin
NaN	NaN	NaN	23.81978	25.35006	25.33224	25.60349	NaN	9	1128.6139	136.16	ELIQEITQR	P35241-3;P35241;P35241-5	P35241-3	RDX	Radixin
19.9512	20.43043	21.11114	21.66314	23.37159	23.53683	23.74376	23.74909	12	1419.7068	109.71	ELISDPLQQCFK	Q15650	Q15650	TRIP4	Activating signal cointegrator 1
21.16257	21.25263	21.43181	22.27347	23.38166	24.00359	24.09724	23.15556	13	1407.747	89.189	ELISTRFTGATGR	P62699	P62699	YPEL5	Protein yippee-like 5
28.21081	28.37024	27.99593	28.62143	29.77626	29.5679	29.66387	29.70289	11	1342.7569	250.76	ELITQRELVSR	P35232	P35232	PHB	Prohibitin
25.51611	25.53487	25.52847	25.53609	25.76028	25.91182	26.14711	26.24149	9	986.47812	151.56	ELNPSTGNR	Q29RF7	Q29RF7	PDS5A	Sister chromatid cohesion protein PDS5 homolog A
21.02743	21.16484	20.98419	21.54269	23.62489	23.41995	23.80715	23.53884	11	1211.651	109.44	ELQPPTTTVAR	Q9NYY3	Q9NYY3	PLK2	Serine/threonine-protein kinase PLK2
23.98137	24.53848	24.2352	24.43771	25.03082	25.00071	25.09495	25.29786	9	1143.5996	217.66	ELQREISNR	Q13614-2;Q13614	Q13614-2	MTMR2	Myotubularin-related protein 2
23.70904	23.70599	23.51184	23.61392	24.51971	24.81709	NaN	25.14942	9	1018.5295	114.5	ELSVVTSER	P49454	P49454	CENPF	Centromere protein F
29.94893	30.16531	30.1055	30.38134	31.54329	31.7607	31.73279	31.76311	9	1042.6135	207.6	ELTAVVQKR	P23396;P23396-2	P23396	RPS3	40S ribosomal protein S3
20.82089	21.5253	20.95787	21.97092	24.14422	24.09828	24.21756	23.93939	11	1198.6558	125.82	ELVEPSSVALR	Q9Y252;Q9Y252-2	Q9Y252	RNF6	E3 ubiquitin-protein ligase RNF6
22.99153	22.99409	22.66798	23.24613	24.44228	24.69349	24.68014	24.52145	9	1098.6033	146.58	ELVNVLQER	Q6ZYL4	Q6ZYL4	GTF2H5	General transcription factor IIH subunit 5
NaN	NaN	NaN	NaN	25.0878	24.9358	25.14946	25.27064	10	1165.6455	116.73	ELVPTLPQNR	P41134-2;P41134	P41134-2	ID1	DNA-binding protein inhibitor ID-1
18.50634	18.94301	19.04674	20.48404	21.98468	21.33107	22.21792	21.92604	12	1364.73	132.78	ELVTGTNVYITR	Q96RE7	Q96RE7	NACC1	Nucleus accumbens-associated protein 1
19.64794	20.13195	20.17085	21.38169	23.19637	22.85161	23.36586	22.95506	14	1498.7416	145.46	ELWPAGTGSEPVTR	Q9BW04	Q9BW04	SARG	Specifically androgen-regulated gene protein
NaN	NaN	NaN	NaN	27.11644	26.96279	26.89215	27.0559	10	1178.6295	152.11	ELYAEKVATR	P23396	P23396	RPS3	40S ribosomal protein S3
NaN	NaN	NaN	NaN	24.52037	24.64119	25.21267	24.82585	10	1374.7732	157.14	ELYRERLLQR	Q53GL7	Q53GL7	PARP10	Poly [ADP-ribose] polymerase 10
NaN	18.94243	18.63644	20.213	22.45322	21.92991	22.72397	22.05315	13	1352.6031	113.63	EMFSGGDAAALER	P55268	P55268	LAMB2	Laminin subunit beta-2
23.0747	23.41326	23.45438	23.02817	24.56448	25.29744	24.70229	24.66416	10	1051.5121	111.39	EMFVGVGASR	Q96TA2-3;Q96TA2-2;Q96TA2	Q96TA2-3	YME1L1	ATP-dependent zinc metalloprotease YME1L1
21.93222	22.23579	22.31601	22.15746	NaN	NaN	NaN	NaN	9	1056.5676	122.44	ENAALVRER	O94851-2;O94851-5;O94851-6;O94851-4;O94851-3;O94851	O94851-2	MICAL2	Protein-methionine sulfoxide oxidase MICAL2
21.67176	23.49253	23.74273	23.87455	NaN	24.37086	NaN	NaN	9	1129.584	103.55	ENAKEEVRR	P26641;P26641-2	P26641	EEF1G	Elongation factor 1-gamma
23.02398	23.24007	23.20564	23.12452	25.46716	25.17287	25.12368	24.87479	12	1330.6841	209.21	ENANDLLSATKR	P12270;P12270-2	P12270	TPR	Nucleoprotein TPR
21.00367	20.68534	21.228	20.65062	22.22579	22.50327	23.28221	22.75242	9	942.45191	138.26	ENANTPAAR	P52292	P52292	KPNA2	Importin subunit alpha-1
20.40239	20.95276	20.51123	20.6644	22.56316	22.28263	22.72415	22.67142	10	1095.6037	123.98	ENAQVPLIGR	Q7L5N7	Q7L5N7	LPCAT2	Lysophosphatidylcholine acyltransferase 2
25.91132	26.12603	26.06203	26.17106	27.67182	27.98327	28.04916	28.22453	11	1133.5313	188.3	ENATGDLATSR	O43291-2;O43291	O43291-2	SPINT2	Kunitz-type protease inhibitor 2
NaN	NaN	NaN	NaN	25.27682	25.59417	25.34065	25.47361	11	1232.6037	102.06	ENFPGENIVSK	O95568	O95568	METTL18	Histidine protein methyltransferase 1 homolog
23.36226	23.48112	23.51135	23.48751	24.62951	24.60332	24.61706	24.71544	10	1193.5677	174.41	ENFSSQVVER	P59998;P59998-3;P59998-2	P59998	ARPC4	Actin-related protein 2/3 complex subunit 4
NaN	21.13057	NaN	21.36512	NaN	23.08185	23.12939	23.19215	10	1142.6044	129.42	ENIKNSSVPR	O75496	O75496	GMNN	Geminin
23.24538	23.39767	23.61885	24.2129	26.3575	26.40225	26.40191	26.39428	11	1215.6095	93.649	ENISDDVIVGR	O60341;O60341-2	O60341	KDM1A	Lysine-specific histone demethylase 1A
NaN	22.19469	22.15616	22.42309	24.5566	24.41138	24.41963	24.66996	9	973.51926	110.12	ENTAITIGR	Q92973-3;Q92973-2;Q92973;O14787-2	Q92973-3	TNPO1;TNPO2	Transportin-1;Transportin-2
23.27213	22.72725	22.93803	23.26999	25.69631	25.53952	25.38462	24.39826	10	1219.6925	213.45	ENYGQKIIKK	Q15022	Q15022	SUZ12	Polycomb protein SUZ12
24.43301	24.60309	24.87895	24.86443	26.16056	26.61765	26.56911	NaN	9	1095.4945	127.02	ENYNSVNTR	Q12846-2;Q12846	Q12846-2	STX4	Syntaxin-4
24.60733	24.70081	24.82449	24.98146	26.12751	25.68606	26.46753	26.27382	9	968.46756	149.4	EPAPGTNQR	Q9UBW8	Q9UBW8	COPS7A	COP9 signalosome complex subunit 7a
22.58334	23.10284	22.89599	23.06322	23.96684	23.27056	24.23615	NaN	9	1106.5179	125.58	EPFKGEMNR	Q14839;Q14839-2	Q14839	CHD4	Chromodomain-helicase-DNA-binding protein 4
24.45739	NaN	NaN	24.81846	NaN	NaN	NaN	NaN	9	978.54983	105.25	EPLPPTIGR	Q9Y6C9	Q9Y6C9	MTCH2	Mitochondrial carrier homolog 2
18.9583	19.97757	19.67848	20.54028	23.03463	23.42598	23.09242	23.46538	11	1233.599	124.23	EPRISYGNDAL	P05067-10;P05067-3;P05067-4;P05067-5;P05067-6;P05067-7;P05067-11;P05067-8;P05067-9;P05067	P05067-10	APP	Amyloid beta A4 protein;N-APP;Soluble APP-alpha;Soluble APP-beta;C99;Beta-amyloid protein 42;Beta-amyloid protein 40;C83;P3(42);P3(40);C80;Gamma-secretase C-terminal fragment 59;Gamma-secretase C-terminal fragment 57;Gamma-secretase C-terminal fragment 50;C31
28.16216	28.0545	27.86508	27.99394	29.4515	29.29638	29.3778	29.37855	9	1030.5196	138.06	EPRPPHGEL	P04818-3;P04818-2;P04818	P04818-3	TYMS	Thymidylate synthase
22.03701	NaN	21.75054	21.26574	NaN	NaN	23.69381	23.4675	9	1094.5509	135.83	EPRYPPHSL	Q9Y618-5;Q9Y618-4;Q9Y618-3;Q9Y618	Q9Y618-5	NCOR2	Nuclear receptor corepressor 2
20.77024	21.14283	21.25465	21.85844	22.32394	22.60991	22.80118	22.65016	10	1242.5881	108.74	EPYTSNIYTR	P23921	P23921	RRM1	Ribonucleoside-diphosphate reductase large subunit
22.7263	23.00079	23.2343	23.47358	24.73985	24.94248	25.05196	24.84589	14	1378.6993	122.98	EQAPGAAAPPAPFR	Q9NP84-2	Q9NP84-2	TNFRSF12A	Tumor necrosis factor receptor superfamily member 12A
23.70556	23.68977	23.58635	23.72713	25.39323	25.38952	25.47026	25.58967	9	967.47231	141.52	EQAPSSPPR	P10586-2;P10586	P10586-2	PTPRF	Receptor-type tyrosine-protein phosphatase F
25.01929	24.61616	24.86835	25.26428	27.87783	27.5526	26.95283	27.16308	9	1057.6244	201.07	EQASIVKKR	P15924	P15924	DSP	Desmoplakin
NaN	NaN	NaN	NaN	23.93022	24.31313	24.84388	24.56906	10	1118.5356	152.11	EQFGSPVAER	Q86W50	Q86W50	METTL16	Methyltransferase-like protein 16
23.34881	23.17085	22.9393	23.02901	23.90573	23.80282	24.35568	23.8261	9	1015.5047	143.73	EQIANQTGR	Q8IZC4-2;Q8IZC4;Q8IZC4-3	Q8IZC4-2	RTKN2	Rhotekin-2
NaN	NaN	NaN	NaN	23.89403	24.18745	24.05755	24.36626	10	1056.52	127.68	EQIEAGTPGR	Q16881-7;Q16881-5;Q16881-2;Q16881-4;Q16881-3;Q16881-6;Q16881	Q16881-7	TXNRD1	Thioredoxin reductase 1, cytoplasmic
22.75034	23.51388	23.59366	23.70155	25.69426	25.92592	26.0496	26.00986	12	1325.7052	180.07	EQIEAGTPGRLR	Q16881-7;Q16881-5;Q16881-2;Q16881-4;Q16881-3;Q16881-6;Q16881	Q16881-7	TXNRD1	Thioredoxin reductase 1, cytoplasmic
21.4288	21.93474	NaN	21.54811	23.70609	22.90881	24.22942	24.16331	9	1166.5866	93.374	EQMNKAYKR	Q02978-2;Q02978	Q02978-2	SLC25A11	Mitochondrial 2-oxoglutarate/malate carrier protein
24.10526	24.40737	24.37888	24.8101	25.77779	25.77007	26.03156	25.73066	9	1088.5826	122.52	EQSTIVKER	Q02790	Q02790	FKBP4	Peptidyl-prolyl cis-trans isomerase FKBP4;Peptidyl-prolyl cis-trans isomerase FKBP4, N-terminally processed
26.02747	26.02983	26.35104	25.92922	27.76389	27.84038	27.79334	28.0546	9	1001.5254	157.8	ESAAELARR	A8MPS7-3;A8MPS7-2;A8MPS7	A8MPS7-3	YDJC	Carbohydrate deacetylase
19.84433	20.52325	20.40582	20.71314	23.6672	23.70366	23.62277	23.53943	11	1170.6357	136.8	ESAAINQILGR	P36402-10;P36402-14;P36402-16;P36402-8;P36402-6;P36402-2;Q9UJU2-3;Q9UJU2-7;Q9NQB0-17;P36402-9;P36402-13;P36402-15;Q9UJU2-5;P36402-12;P36402-4;P36402-7;P36402-5;P36402;Q9UJU2-6;Q9UJU2;Q9NQB0-14;Q9NQB0-15;Q9NQB0-10;Q9NQB0-12;Q9NQB0-9;Q9NQB0-4;Q9NQB0-6;Q9NQB0-11;Q9NQB0-2;P36402-11;P36402-3;Q9NQB0-13;Q9NQB0-16;Q9HCS4;Q9NQB0-8;Q9NQB0-7;Q9NQB0-5;Q9NQB0-3;Q9NQB0	P36402-10	TCF7;LEF1;TCF7L2;TCF7L1	Transcription factor 7;Lymphoid enhancer-binding factor 1;Transcription factor 7-like 2;Transcription factor 7-like 1
20.73892	20.80554	20.96339	20.67797	22.40486	21.14102	22.00203	22.09767	9	1001.489	137.9	ESAAPSRER	P42684-4;P42684-7;P42684-10;P42684-5;P42684-2;P42684-6;P42684-3;P42684	P42684-4	ABL2	Abelson tyrosine-protein kinase 2
21.34657	21.57441	21.25223	21.60847	22.90342	23.56535	NaN	23.65785	12	1111.5146	116.77	ESAASGGAAYTK	Q9Y2W1	Q9Y2W1	THRAP3	Thyroid hormone receptor-associated protein 3
21.53649	21.26442	21.20377	21.06605	23.40185	22.45588	23.2047	23.30062	10	960.42609	141.39	ESADAGGAQR	Q9Y5X1	Q9Y5X1	SNX9	Sorting nexin-9
24.01035	23.91561	23.90976	23.91187	25.69511	25.75997	25.86679	25.9938	10	1063.4782	166.16	ESADTPTSTR	P46013-2;P46013	P46013-2	MKI67	Antigen KI-67
23.47766	23.70197	23.56407	23.12411	25.62025	26.1354	25.76891	26.3603	11	1219.5793	128.27	ESADTPTSTRR	P46013-2;P46013	P46013-2	MKI67	Antigen KI-67
22.83601	22.28766	22.21062	22.59284	23.6049	24.00676	23.45287	24.14818	10	1171.5833	170.3	ESAEIEPRNK	Q9NS91	Q9NS91	RAD18	E3 ubiquitin-protein ligase RAD18
24.67223	24.3105	24.2074	24.26521	NaN	NaN	NaN	NaN	11	1303.6997	94.363	ESAFLSKRNPR	P83731	P83731	RPL24	60S ribosomal protein L24
24.1757	24.43084	24.09531	24.30194	NaN	NaN	NaN	26.48036	10	971.46722	92.491	ESAGEGLGPR	Q6PGN9-2;Q6PGN9;Q6PGN9-3	Q6PGN9-2	PSRC1	Proline/serine-rich coiled-coil protein 1
NaN	NaN	NaN	NaN	21.74065	21.84904	21.4806	21.69681	11	1306.6769	134.25	ESAKEELINFK	Q9Y5X3	Q9Y5X3	SNX5	Sorting nexin-5
25.62968	25.79981	25.43132	26.30874	26.1559	27.75022	28.13242	27.80095	11	1187.5895	245.5	ESAKVGDQAQR	P61158	P61158	ACTR3	Actin-related protein 3
24.90688	24.95149	25.38225	25.31586	27.39656	26.96774	27.4893	27.61954	11	1199.5531	151.97	ESAPEGQAQQR	P67809	P67809	YBX1	Nuclease-sensitive element-binding protein 1
23.30006	23.53017	23.50785	23.98815	24.88693	NaN	NaN	NaN	9	1009.4465	125.49	ESAQDFASR	Q96GC9;Q96GC9-2	Q96GC9	VMP1	Vacuole membrane protein 1
NaN	NaN	24.43122	24.1779	26.02675	25.02001	25.8243	25.60902	9	1043.6087	140.09	ESAQVVKKR	O60266-2;O60266	O60266-2	ADCY3	Adenylate cyclase type 3
24.87783	25.20605	25.06238	25.37013	25.94273	24.05862	24.13899	24.30835	9	1178.568	228.39	ESEEVRQFR	P04632	P04632	CAPNS1	Calpain small subunit 1
20.58536	20.99252	20.79931	20.79954	22.33642	22.75927	22.55705	22.58263	9	1109.4989	99.305	ESEFIDSQR	Q6P2Q9	Q6P2Q9	PRPF8	Pre-mRNA-processing-splicing factor 8
NaN	23.34422	23.26127	NaN	24.70192	25.01231	24.65736	24.95269	10	1175.6047	103.7	ESEKPRGFAR	P83916	P83916	CBX1	Chromobox protein homolog 1
23.05439	23.46775	23.36973	23.4367	25.27099	24.63638	25.05283	25.22781	9	1123.551	186.91	ESESKIFER	Q52LW3	Q52LW3	ARHGAP29	Rho GTPase-activating protein 29
20.43817	20.79765	21.21377	21.53801	23.98355	24.09885	24.18594	23.97719	11	1296.635	128.38	ESFASDPILYR	P14618-2;P14618;P14618-3	P14618-2	PKM	Pyruvate kinase PKM
22.17445	22.2431	22.48613	22.22814	24.29362	24.20494	23.9904	23.79897	10	1177.6091	113.18	ESFDGRNILK	Q8N9N2-2;Q8N9N2	Q8N9N2-2	ASCC1	Activating signal cointegrator 1 complex subunit 1
23.75297	23.97675	24.0124	24.45205	26.50473	26.37976	26.65472	26.72273	10	1269.6354	190.51	ESFETFINKR	Q13619;Q13619-2	Q13619	CUL4A	Cullin-4A
19.72813	NaN	19.51865	19.77892	22.43398	22.53692	22.76917	22.35617	13	1512.7209	98.353	ESFETTFGPKSQR	Q13823	Q13823	GNL2	Nucleolar GTP-binding protein 2
17.94295	18.73625	19.64179	20.59705	24.01291	24.81176	24.28736	24.16844	11	1401.6565	123.35	ESFFPYQVTER	Q9H974-2;Q9H974-3;Q9H974;Q9H974-4	Q9H974-2	QTRTD1	Queuine tRNA-ribosyltransferase subunit QTRTD1
24.23381	24.54309	24.49753	24.1922	26.43903	26.99162	25.81311	26.5418	9	992.56548	120.46	ESFGAVKKK	O95544-3;O95544;O95544-2	O95544-3	NADK	NAD kinase
27.70193	27.88803	27.66017	27.84995	29.42394	29.6453	29.81812	29.6181	10	1116.5564	149.82	ESFGPQPISR	Q06609-3;Q06609;Q06609-2;Q06609-4	Q06609-3	RAD51	DNA repair protein RAD51 homolog 1
22.5078	23.17077	22.85924	23.1154	24.51809	25.11351	24.95491	24.98002	13	1461.6848	94.747	ESFGTGSDHLREK	Q15124	Q15124	PGM5	Phosphoglucomutase-like protein 5
24.82216	24.99757	24.87652	25.19772	21.74817	26.53135	26.64815	26.7599	9	975.51378	123.69	ESFGVPKGR	Q16760-2;Q16760	Q16760-2	DGKD	Diacylglycerol kinase delta
27.66302	27.89377	27.68539	27.94179	28.90475	28.88411	25.4546	24.61712	9	1168.6241	193.41	ESFKEKFVR	Q9BW72	Q9BW72	HIGD2A	HIG1 domain family member 2A, mitochondrial
25.51773	25.70738	25.34391	26.18035	26.8662	26.78619	26.85151	22.9227	10	1296.719	175.88	ESFKEKFVRK	Q9BW72	Q9BW72	HIGD2A	HIG1 domain family member 2A, mitochondrial
NaN	NaN	NaN	NaN	23.39126	23.38403	22.79259	23.23345	9	1163.6451	157.52	ESFLAWKKR	Q8WU90;Q8WU90-2	Q8WU90	ZC3H15	Zinc finger CCCH domain-containing protein 15
20.22282	19.68919	NaN	20.81902	22.56902	22.56691	23.03125	22.76981	12	1379.6569	110.76	ESFPTESSIQQK	Q9C0D3	Q9C0D3	ZYG11B	Protein zyg-11 homolog B
23.10334	23.49387	23.47296	23.99706	26.17007	26.36588	26.34577	26.09553	11	1266.5881	122.52	ESFSDYPPLGR	P68104-2;P68104;Q5VTE0	P68104-2	EEF1A1;EEF1A1P5	Elongation factor 1-alpha 1;Putative elongation factor 1-alpha-like 3
20.64895	21.50393	20.809	21.65137	23.46139	23.26342	23.67939	23.94744	12	1310.5925	197.96	ESFTMASSPAQR	P49736	P49736	MCM2	DNA replication licensing factor MCM2
NaN	24.32347	NaN	24.00881	25.44556	25.83702	25.85279	26.00862	9	918.44067	129.72	ESGAGELTR	P33993;P33993-2;P33993-3	P33993	MCM7	DNA replication licensing factor MCM7
25.69075	26.00898	26.06058	26.21518	27.70596	27.84002	27.80894	27.80557	11	1062.5306	129.83	ESGGASVISTR	Q9UH99-3;Q9UH99;Q9UH99-2	Q9UH99-3	SUN2	SUN domain-containing protein 2
32.80885	32.83966	32.86079	32.7706	33.70821	33.50912	33.68729	33.64892	9	980.50394	173.68	ESGPSIVHR	P63261;P60709;Q6S8J3;Q9BYX7;P0CG38;A5A3E0;P0CG39	P63261	ACTG1;ACTB;POTEE;POTEKP;POTEI;POTEF;POTEJ	Actin, cytoplasmic 2;Actin, cytoplasmic 2, N-terminally processed;Actin, cytoplasmic 1;Actin, cytoplasmic 1, N-terminally processed;POTE ankyrin domain family member E;Putative beta-actin-like protein 3;Putative beta-actin-like protein 3, N-terminally processed;POTE ankyrin domain family member I;POTE ankyrin domain family member F;POTE ankyrin domain family member J
23.2856	23.49265	23.33756	23.38232	NaN	NaN	NaN	NaN	10	1065.5091	175.44	ESGSLDGVFR	Q7Z3E1	Q7Z3E1	TIPARP	TCDD-inducible poly [ADP-ribose] polymerase
22.69795	22.5933	22.25306	22.78427	24.27263	24.40041	24.48179	24.20777	10	1094.6196	87.258	ESHAGKVVLR	Q14320;Q9Y247	Q14320	FAM50A;FAM50B	Protein FAM50A;Protein FAM50B
24.59149	25.1141	24.9478	24.98059	27.193	27.81317	27.63672	27.9266	9	964.46141	149.91	ESHPEAAPK	Q9Y2H0-3;Q9Y2H0-1;Q9Y2H0	Q9Y2H0-3	DLGAP4	Disks large-associated protein 4
23.09513	22.85455	22.9607	23.3396	24.75486	24.96873	24.89352	25.18204	11	1217.6517	97.813	ESHPVKSGIHK	Q9Y3A4	Q9Y3A4	RRP7A	Ribosomal RNA-processing protein 7 homolog A
27.64417	27.42069	27.73473	27.73402	28.09708	28.58449	28.27897	28.57777	9	1074.6033	143.28	ESIDKKISR	Q9NZZ3-2;Q9NZZ3	Q9NZZ3-2	CHMP5	Charged multivesicular body protein 5
NaN	NaN	NaN	22.7979	24.73164	24.89333	24.9983	24.78965	10	1204.6088	109.71	ESIDPQFTIR	Q9Y2L9-2;Q9Y2L9;Q9Y2L9-3	Q9Y2L9-2	LRCH1	Leucine-rich repeat and calponin homology domain-containing protein 1
23.00359	23.95163	23.75062	24.24743	NaN	NaN	NaN	NaN	9	1151.5459	128.69	ESIDQYIER	Q9BXS6-4;Q9BXS6-6;Q9BXS6-3;Q9BXS6-5;Q9BXS6-2;Q9BXS6;Q9BXS6-7	Q9BXS6-4	NUSAP1	Nucleolar and spindle-associated protein 1
24.91652	24.77254	24.97596	24.5438	26.41923	25.87605	26.40401	26.89041	11	1301.68	94.297	ESIEGKDGRRR	Q7LBC6	Q7LBC6	KDM3B	Lysine-specific demethylase 3B
21.60914	22.23736	21.83105	22.49729	25.09253	24.46083	24.61611	24.73954	9	1117.5728	174.52	ESIESEIRR	P55072	P55072	VCP	Transitional endoplasmic reticulum ATPase
NaN	NaN	20.19496	20.07601	NaN	22.8682	24.76936	22.90601	11	1190.6143	120.33	ESIESGKTVNK	Q14587-2;Q14587	Q14587-2	ZNF268	Zinc finger protein 268
18.81725	19.49715	19.93243	20.54736	22.98426	23.11759	22.96235	23.045	11	1232.6401	120.15	ESIFPDGTIVR	Q9HC77	Q9HC77	CENPJ	Centromere protein J
24.70609	24.85229	24.66725	25.06443	26.37049	26.32558	25.99699	26.38793	10	1127.6411	186.76	ESIGRVLAQR	Q9H0U6	Q9H0U6	MRPL18	39S ribosomal protein L18, mitochondrial
24.0559	24.39198	23.6826	24.95354	25.7635	25.86908	25.87397	23.58497	10	1158.6721	112.36	ESIKAQTKVR	O43795-2;O43795	O43795-2	MYO1B	Unconventional myosin-Ib
21.59519	21.7708	21.99445	22.38882	24.08602	24.28214	24.22803	24.23162	12	1265.6616	135.86	ESILIGSGYTAR	Q9Y4A5-2;Q9Y4A5	Q9Y4A5-2	TRRAP	Transformation/transcription domain-associated protein
27.14297	26.89261	27.57578	27.31025	28.07378	22.32874	NaN	NaN	9	1044.5312	143.01	ESIQGEARR	A2A3N6;Q99755-2;Q99755-3;Q99755-4;Q99755	A2A3N6	PIPSL;PIP5K1A	Putative PIP5K1A and PSMD4-like protein;Phosphatidylinositol 4-phosphate 5-kinase type-1 alpha
22.27373	22.19592	21.95667	22.0693	23.56732	23.10423	22.91802	22.84076	9	1057.588	133.55	ESIVGEIRR	P28290-2;P28290	P28290-2	SSFA2	Sperm-specific antigen 2
27.09194	27.37036	27.35548	27.50559	29.35534	29.42001	29.46024	29.67958	11	1207.6673	138.26	ESLPATHIRGK	O94776;Q9BTC8-2;Q9BTC8;Q13330-2;Q13330-3;Q13330	O94776	MTA2;MTA3;MTA1	Metastasis-associated protein MTA2;Metastasis-associated protein MTA3;Metastasis-associated protein MTA1
22.97432	22.97982	23.27923	23.45224	25.00329	25.33245	25.41355	25.29221	10	1123.4816	118.18	ESMDTPTSTR	P46013-2;P46013	P46013-2	MKI67	Antigen KI-67
NaN	NaN	NaN	NaN	NaN	NaN	NaN	27.15798	10	1113.5852	116.73	ESMLTPPIAR	Q9BXW9-3;Q9BXW9;Q9BXW9-1	Q9BXW9-3	FANCD2	Fanconi anemia group D2 protein
NaN	20.16054	20.28229	19.89719	23.16997	22.01386	23.05427	22.69787	11	1269.6863	99.802	ESMLTPPIARR	Q9BXW9-3;Q9BXW9;Q9BXW9-1	Q9BXW9-3	FANCD2	Fanconi anemia group D2 protein
19.62532	20.25557	20.02769	20.85072	23.69912	23.9349	24.06497	23.86769	12	1262.6619	183.67	ESNFISGAGILR	P28289-2;P28289	P28289-2	TMOD1	Tropomodulin-1
19.42033	19.9539	20.07627	20.40956	23.4501	NaN	23.60705	23.19621	9	1126.5077	126.24	ESNLNMYTR	Q6PL18-2;Q6PL18	Q6PL18-2	ATAD2	ATPase family AAA domain-containing protein 2
NaN	NaN	NaN	NaN	24.22148	24.77223	24.4602	24.70113	9	1020.4836	123.98	ESNTVTQSR	O94915	O94915	FRYL	Protein furry homolog-like
NaN	NaN	NaN	NaN	22.87639	22.86136	22.54461	22.50329	11	1292.6725	144.65	ESQAAKDLLYR	Q9UNH7-2;Q9UNH7	Q9UNH7-2	SNX6	Sorting nexin-6;Sorting nexin-6, N-terminally processed
NaN	NaN	22.56167	NaN	24.0573	23.92071	23.22562	23.98885	10	1088.521	155.58	ESQAGQQVSR	P49815-4;P49815;P49815-7;P49815-6;P49815-5;P49815-3;P49815-2	P49815-4	TSC2	Tuberin
NaN	NaN	NaN	NaN	NaN	NaN	25.52223	25.97845	10	1244.6473	103.22	ESQERIKAER	P05412	P05412	JUN	Transcription factor AP-1
23.53184	23.23168	23.29263	23.56918	23.76334	23.88493	24.53677	23.88883	9	1071.4945	170.3	ESQSDIHTR	Q53T94;Q53T94-2	Q53T94	TAF1B	TATA box-binding protein-associated factor RNA polymerase I subunit B
25.41625	25.86174	25.70862	25.74896	26.9391	27.41724	27.70629	27.61519	11	1260.5946	209.6	ESQSPDTTIQR	Q92973-3;Q92973-2;Q92973	Q92973-3	TNPO1	Transportin-1
22.84245	22.96753	23.16693	23.40912	25.71759	25.86434	25.83653	25.89356	11	1096.5149	186.41	ESSAGGSFTVR	P07900;P07900-2;Q14568;P08238	P07900	HSP90AA1;HSP90AA2P;HSP90AB1	Heat shock protein HSP 90-alpha;Heat shock protein HSP 90-alpha A2;Heat shock protein HSP 90-beta
21.15376	21.90569	21.74181	21.27185	23.40171	24.30508	24.13101	24.59634	11	1286.6579	96.756	ESSEAKPEVRR	Q9BY89	Q9BY89	KIAA1671	Uncharacterized protein KIAA1671
22.8042	23.03206	22.77929	22.86561	23.26556	23.50894	NaN	NaN	9	1060.5261	114.89	ESSELGQRR	Q9HA38-2;Q9HA38	Q9HA38-2	ZMAT3	Zinc finger matrin-type protein 3
23.00256	22.57103	23.02995	23.18547	24.96283	23.86872	24.36119	24.27966	10	963.42575	137.14	ESSGGPSTSR	P19447	P19447	ERCC3	TFIIH basal transcription factor complex helicase XPB subunit
22.89084	22.99643	23.04945	22.87862	23.00948	24.32834	24.21074	NaN	10	1097.5465	111.17	ESSGLQQPPR	Q99743	Q99743	NPAS2	Neuronal PAS domain-containing protein 2
22.24832	22.53616	22.51627	22.56579	24.3306	24.54875	24.42124	24.65949	9	975.48729	127.56	ESSITNTPK	Q8IZC4-2;Q8IZC4	Q8IZC4-2	RTKN2	Rhotekin-2
22.85857	23.31686	23.15536	23.15055	24.06562	24.51623	24.32862	24.4443	11	1096.5513	127.68	ESSPPGTPIGR	P55285;P55285-2	P55285	CDH6	Cadherin-6
NaN	NaN	22.47398	22.29821	22.71616	NaN	23.05048	23.02496	9	1042.5771	125.49	ESSPRVIQK	Q9Y3M8;Q9Y3M8-3;Q9Y3M8-4;Q9Y3M8-2	Q9Y3M8	STARD13	StAR-related lipid transfer protein 13
20.65508	19.87736	20.73157	20.3024	22.74915	NaN	22.38603	22.73884	13	1327.5852	112.13	ESSQTGTSTTSSR	P23588-2;P23588	P23588-2	EIF4B	Eukaryotic translation initiation factor 4B
23.02007	23.25133	23.5451	23.61313	25.40497	25.55429	25.54259	25.62425	10	1127.5095	146.27	ESSSESFISR	Q9P2R3;Q9P2R3-2;Q9P2R3-4	Q9P2R3	ANKFY1	Rabankyrin-5
30.23421	30.24456	30.40335	29.64155	31.63776	31.69748	31.78644	31.45008	9	947.50361	181.81	ESTGSIAKR	P04075;P04075-2	P04075	ALDOA	Fructose-bisphosphate aldolase A
23.50337	25.4345	25.36309	25.47085	26.64072	26.54157	26.9969	26.69591	10	1060.5877	114.2	ESTGSIAKRL	P04075;P04075-2	P04075	ALDOA	Fructose-bisphosphate aldolase A
18.58086	18.14086	NaN	NaN	23.80243	22.55455	23.78087	23.80725	9	1066.6135	122.18	ESTLHLVLR	P62979;P62987;P0CG47;P0CG48	P62979	RPS27A;UBA52;UBB;UBC	Ubiquitin-40S ribosomal protein S27a;Ubiquitin;40S ribosomal protein S27a;Ubiquitin-60S ribosomal protein L40;Ubiquitin;60S ribosomal protein L40;Polyubiquitin-B;Ubiquitin;Polyubiquitin-C;Ubiquitin
24.47166	24.29579	24.60139	24.59679	26.4839	26.42658	26.61034	26.44451	11	1136.5058	205.12	ESTSSGNVSNR	P23193-2;P23193	P23193-2	TCEA1	Transcription elongation factor A protein 1
25.16254	24.87385	24.96054	25.16442	27.19826	26.10105	26.83569	26.71385	10	1144.5836	207.68	ESTTSHISKR	P49023-2;P49023;P49023-3	P49023-2	PXN	Paxillin
NaN	23.0089	23.74591	NaN	25.93123	25.51482	25.64408	25.78297	9	972.53524	161.11	ESVAKVNAR	O95171-3;O95171-2;O95171	O95171-3	SCEL	Sciellin
24.59668	24.84331	24.91461	25.21171	26.38164	26.21455	26.7326	26.97027	11	1282.663	121.9	ESVDEGKVHKR	Q03938	Q03938	ZNF90	Zinc finger protein 90
23.53564	23.60795	23.93939	23.95349	24.80243	24.84962	25.11525	25.26649	10	1175.5823	158.37	ESVDPKNYPK	P01584	P01584	IL1B	Interleukin-1 beta
24.81948	24.80001	24.467	25.0578	23.71177	26.28385	23.61919	23.95047	11	1189.5687	135.72	ESVGDGERVSR	P30533	P30533	LRPAP1	Alpha-2-macroglobulin receptor-associated protein
30.03486	29.85769	29.94545	29.88829	31.34451	31.20996	31.17075	31.60138	10	1058.5469	164.34	ESVGGRVAER	Q9UHB6-2;Q9UHB6-5;Q9UHB6;Q9UHB6-4;Q9UHB6-3	Q9UHB6-2	LIMA1	LIM domain and actin-binding protein 1
NaN	20.06013	20.55319	NaN	23.12803	NaN	23.37252	23.6093	9	1031.5434	117.16	ESVGILMQR	Q8NEW0	Q8NEW0	SLC30A7	Zinc transporter 7
21.56165	NaN	21.41988	22.32056	24.65431	24.68859	24.51593	24.63006	13	1357.6838	182.16	ESVGTNADTPVLR	Q15468;Q15468-2	Q15468	STIL	SCL-interrupting locus protein
19.39507	20.09957	21.07097	21.7915	25.00864	25.29502	25.28203	25.34072	12	1325.6867	112.71	ESVPEFPLSPPK	P16949;P16949-2	P16949	STMN1	Stathmin
21.95163	22.22179	22.39226	22.2903	24.45751	24.54593	24.66405	25.70348	11	1142.5932	114.86	ESVPPGTTISR	Q6P1K2-3;Q6P1K2-6;Q6P1K2;Q6P1K2-2;Q6P1K2-5	Q6P1K2-3	PMF1	Polyamine-modulated factor 1
25.63204	25.47417	25.59807	25.75438	28.15673	27.45419	27.63381	27.49785	10	1098.5418	166.34	ESVQGSHVTR	Q92503-3;Q92503;Q92503-2	Q92503-3	SEC14L1	SEC14-like protein 1
20.6657	20.78501	20.52363	20.99134	22.83163	23.18912	23.22412	23.33047	11	1182.5517	98.048	ESVSFTDGSVR	Q96MU7-2;Q96MU7	Q96MU7-2	YTHDC1	YTH domain-containing protein 1
24.51045	24.88679	24.61358	25.15205	26.33221	26.47794	26.6392	26.52293	9	1123.5146	127.02	ESVTEFEQR	P57740-2;P57740	P57740-2	NUP107	Nuclear pore complex protein Nup107
NaN	NaN	NaN	NaN	24.26442	26.25564	23.17763	24.75618	10	1137.6003	135	ESVVHAGQRR	Q96J88-2;Q96J88;Q96J88-3	Q96J88-2	EPSTI1	Epithelial-stromal interaction protein 1
NaN	20.99162	19.98746	21.0071	23.65981	24.0181	23.94815	23.82007	10	1203.5044	140.14	ESYDDVSSFR	Q99848	Q99848	EBNA1BP2	Probable rRNA-processing protein EBP2
22.1062	23.27838	23.1151	23.62968	25.36132	25.59121	26.08115	26.05507	11	1186.4851	140.88	ESYNNSGSSSR	Q9UHB7;Q9UHB7-2;Q9UHB7-3	Q9UHB7	AFF4	AF4/FMR2 family member 4
21.58967	21.9852	21.05537	22.1928	22.58777	23.40808	23.46413	23.55368	11	1152.516	132.76	ESYNTAQAGGR	Q96PM5-8;Q96PM5-7;Q96PM5-6;Q96PM5-2;Q96PM5	Q96PM5-8	RCHY1	RING finger and CHY zinc finger domain-containing protein 1
23.26428	23.15684	23.51569	23.55462	25.40454	25.77188	25.7989	25.83367	10	1237.5939	182.29	ESYQEVTVQR	Q7Z7L7	Q7Z7L7	ZER1	Protein zer-1 homolog
20.95646	20.36965	20.51836	20.46004	23.50325	23.59309	23.49387	23.24689	11	1265.6616	134.25	ESYTPSKISVR	Q9UM13	Q9UM13	ANAPC10	Anaphase-promoting complex subunit 10
21.72351	21.72184	21.14495	21.98524	23.16662	23.48837	23.64592	23.75522	9	1143.5197	127.02	ESYYQEIGR	Q14191	Q14191	WRN	Werner syndrome ATP-dependent helicase
21.38147	21.69175	21.67388	21.70952	22.84598	23.57842	22.55654	NaN	9	1018.5295	123.98	ETAENSLKK	Q92598-2;Q92598;Q92598-4	Q92598-2	HSPH1	Heat shock protein 105 kDa
NaN	NaN	NaN	NaN	25.30636	24.64378	25.65313	NaN	9	1051.5121	111.01	ETAFQGMLR	Q07820	Q07820	MCL1	Induced myeloid leukemia cell differentiation protein Mcl-1
NaN	NaN	NaN	NaN	23.41815	22.79259	23.58566	23.22804	13	1373.7701	92.19	ETAGGVMTVLIKR	P11142-2;P11142	P11142-2	HSPA8	Heat shock cognate 71 kDa protein
22.4463	21.98381	22.10428	22.4367	23.91525	24.63854	24.43135	24.28546	11	1145.6041	145.72	ETAGSTSIPKR	O00567	O00567	NOP56	Nucleolar protein 56
23.97588	24.12526	23.9832	24.05672	26.62492	26.53445	26.19263	26.39655	9	1075.5774	146.69	ETAIPFRSR	Q9NVV4;Q9NVV4-2	Q9NVV4	MTPAP	Poly(A) RNA polymerase, mitochondrial
24.96349	25.12388	25.35528	25.28778	26.28176	26.47251	26.5345	26.77216	9	960.48762	104.44	ETAIPSSTR	Q13315	Q13315	ATM	Serine-protein kinase ATM
24.25155	24.35871	24.12455	24.51491	26.71214	26.16526	26.41259	26.33793	9	981.56073	117.4	ETAKPIPAR	Q15042-4;Q15042;Q15042-3	Q15042-4	RAB3GAP1	Rab3 GTPase-activating protein catalytic subunit
25.73753	25.75422	25.88981	25.59212	27.59584	27.6381	27.74343	27.62624	10	1137.6618	101.65	ETAKPIPARR	Q15042-4;Q15042;Q15042-3	Q15042-4	RAB3GAP1	Rab3 GTPase-activating protein catalytic subunit
23.07403	22.63872	22.80743	22.87378	23.77203	23.81841	23.65447	23.92597	10	1085.6081	131.41	ETALAKTPQK	Q9Y5E4	Q9Y5E4	PCDHB5	Protocadherin beta-5
NaN	NaN	NaN	21.02769	NaN	24.12495	22.67566	23.11009	11	1130.5819	101.54	ETAPIEATATK	Q8N4Q1;Q8N4Q1-2	Q8N4Q1	CHCHD4	Mitochondrial intermembrane space import and assembly protein 40
25.61726	25.60496	25.52388	25.4098	27.31984	26.95715	27.06096	27.22582	10	1217.6517	139.98	ETAPRTIFQR	Q9UBB4	Q9UBB4	ATXN10	Ataxin-10
26.75009	26.27955	26.22028	26.59078	27.73976	27.58477	27.55105	21.96575	9	1158.6105	156.83	ETARLEERR	Q92830-2;Q92830	Q92830-2	KAT2A	Histone acetyltransferase KAT2A
23.5686	23.2932	22.93814	23.62834	23.87933	22.74901	24.38805	23.62321	10	1047.5309	151.44	ETASGNKVSR	Q9BTE1-2;Q9BTE1;Q9BTE1-3	Q9BTE1-2	DCTN5	Dynactin subunit 5
22.73579	22.9083	23.14247	22.77074	25.14826	25.12585	25.38745	25.51204	10	1166.5568	190.26	ETASNEVVYR	Q99661-2;Q99661	Q99661-2	KIF2C	Kinesin-like protein KIF2C
NaN	NaN	NaN	NaN	NaN	21.8792	21.37978	21.12786	11	1313.6252	97.431	ETASNEVVYRF	Q99661-2;Q99661	Q99661-2	KIF2C	Kinesin-like protein KIF2C
25.65239	25.26821	25.38597	25.45259	26.27259	26.38171	26.45435	26.48105	12	1261.6011	147.78	ETASNSARAAER	Q14980-2;Q14980;Q14980-4;Q14980-3	Q14980-2	NUMA1	Nuclear mitotic apparatus protein 1
23.04277	23.06856	22.88565	23.21463	24.9971	24.4095	24.8833	24.87202	10	1145.5425	141.2	ETDDAGNRLR	Q9Y3C7	Q9Y3C7	MED31	Mediator of RNA polymerase II transcription subunit 31
24.38192	24.66205	24.57317	24.72505	26.33557	26.32706	26.35348	26.15458	10	1126.5982	113.5	ETDPAIVINR	Q9HAB8-2;Q9HAB8	Q9HAB8-2	PPCS	Phosphopantothenate--cysteine ligase
27.32199	27.58018	27.68539	27.5291	29.04679	29.73945	29.58866	29.95005	9	1045.5152	203.64	ETDSRPVSR	Q86XI2;Q86XI2-2	Q86XI2	NCAPG2	Condensin-2 complex subunit G2
24.63223	25.00646	24.88185	25.06571	25.86528	26.23224	26.27001	26.23466	10	1252.5684	188.3	ETEDFDVRSR	P35221-3;P35221;P35221-2	P35221-3	CTNNA1	Catenin alpha-1
22.47813	22.65126	22.19084	23.1295	22.85958	23.64438	24.01648	24.11307	9	1207.5469	118.33	ETEEEPYRR	Q13505-3;Q13505-2;Q13505	Q13505-3	MTX1	Metaxin-1
21.5799	22.05533	22.27136	22.26865	22.87577	23.39165	22.98449	23.28404	9	1173.599	94.692	ETEELIRER	P29590-4;P29590-12;P29590-2;P29590-5;P29590-9;P29590-13;P29590-3;P29590-8;P29590-11;P29590;P29590-14;P29590-10	P29590-4	PML	Protein PML
24.27867	24.27555	24.30362	24.65971	26.38924	26.32677	26.50229	26.43749	9	1113.5091	141.78	ETEGNFVYR	Q8IYA7	Q8IYA7	MKX	Homeobox protein Mohawk
NaN	21.60996	21.58054	21.83499	23.40393	23.64713	23.53267	23.99499	9	1013.5029	122.52	ETEPPKGEK	Q9UHB7;Q9UHB7-2	Q9UHB7	AFF4	AF4/FMR2 family member 4
24.34571	24.38785	24.24866	24.6231	26.24472	22.64088	NaN	NaN	9	1086.5557	105.14	ETEPTIIER	Q9NXC5-2;Q9NXC5	Q9NXC5-2	MIOS	WD repeat-containing protein mio
25.38337	25.38284	25.32917	25.31375	26.63989	26.84793	26.48965	26.92502	9	991.45705	125.31	ETESGNISR	Q08J23-2;Q08J23	Q08J23-2	NSUN2	tRNA (cytosine(34)-C(5))-methyltransferase
NaN	20.1695	20.09507	20.88777	23.74673	23.9812	24.03741	23.53943	10	1200.5234	119.29	ETFDFQAMGR	Q14204	Q14204	DYNC1H1	Cytoplasmic dynein 1 heavy chain 1
19.50868	19.99355	20.09365	20.6677	22.67172	22.74573	22.75642	22.62908	11	1264.5572	107.15	ETFDGDTDRLP	Q9BWD3;Q17RB0;A6ZKI3	Q9BWD3	FAM127B;FAM127C;FAM127A	Protein FAM127B;Protein FAM127C;Protein FAM127A
24.42842	24.59838	24.36733	24.70298	26.00729	26.06922	26.13273	26.14796	10	1173.5302	162.59	ETFDYIGSSR	Q92542-2;Q92542	Q92542-2	NCSTN	Nicastrin
25.58009	25.75034	25.64045	26.01144	27.8749	27.61547	27.73531	27.59292	10	1226.6044	176.44	ETFEHPNVVR	Q00534	Q00534	CDK6	Cyclin-dependent kinase 6
NaN	21.42742	21.21478	22.61993	24.61189	23.78117	24.7134	24.66014	11	1339.6884	193.38	ETFEHPNVVRL	Q00534	Q00534	CDK6	Cyclin-dependent kinase 6
22.48215	22.22844	22.66479	22.61762	23.87155	22.70252	23.44266	23.38126	9	1137.603	193.41	ETFEKTKQK	Q96DY7	Q96DY7	MTBP	Mdm2-binding protein
NaN	19.86971	19.83787	19.61049	22.63232	21.49809	22.55988	22.88355	11	1354.634	122.33	ETFKDFPQMGR	P15170;Q8IYD1;P15170-2;P15170-3	P15170	GSPT1;GSPT2	Eukaryotic peptide chain release factor GTP-binding subunit ERF3A;Eukaryotic peptide chain release factor GTP-binding subunit ERF3B
22.5054	22.61317	22.45779	23.42175	24.89403	25.66793	25.32749	25.16308	11	1348.5935	124.08	ETFKEQGNAYY	Q99615	Q99615	DNAJC7	DnaJ homolog subfamily C member 7
22.22523	22.96946	21.98926	22.656	23.54026	23.64174	NaN	24.07096	10	1258.667	130.41	ETFKNEHKVK	Q6UWY0	Q6UWY0	ARSK	Arylsulfatase K
24.61947	24.1952	23.92796	24.25169	25.34746	25.65483	25.10673	25.22332	9	1110.6107	166.09	ETFKSIMKK	Q04206-3;Q04206-4;Q04206;Q04206-2	Q04206-3	RELA	Transcription factor p65
24.0242	24.12226	24.35232	24.58921	26.22913	26.16982	26.20002	26.28054	9	1147.6098	198.07	ETFLAQRQR	O75844	O75844	ZMPSTE24	CAAX prenyl protease 1 homolog
NaN	NaN	NaN	NaN	23.65709	NaN	NaN	23.28588	11	1237.6377	117.01	ETFMSKPSIAK	P0DMP2;P0DJJ0;O75044	P0DMP2	SRGAP2B;SRGAP2C;SRGAP2	SLIT-ROBO Rho GTPase-activating protein 2B;SLIT-ROBO Rho GTPase-activating protein 2C;SLIT-ROBO Rho GTPase-activating protein 2
22.14171	22.91514	22.74409	23.02731	24.91411	25.09796	25.02838	24.77796	10	1241.5677	110.87	ETFNYNAIDR	Q8TCG2	Q8TCG2	PI4K2B	Phosphatidylinositol 4-kinase type 2-beta
24.87225	25.15457	25.09575	25.44484	27.03863	26.43674	27.37981	27.3692	9	1200.5822	130.27	ETFPQRHMR	P14373;P14373-2	P14373	TRIM27	Zinc finger protein RFP
NaN	19.58732	20.06368	NaN	23.2002	NaN	23.24009	NaN	9	1117.5404	133.12	ETFPRDPEK	Q68CR1-2;Q68CR1;Q68CR1-3	Q68CR1-2	SEL1L3	Protein sel-1 homolog 3
19.49555	20.01509	20.15326	NaN	23.2526	23.56395	22.9173	23.17907	14	1554.6951	96.015	ETFPTPDGQGRTSY	P58107	P58107	EPPK1	Epiplakin
22.77774	23.19979	23.06574	22.88325	24.42848	24.41545	24.52367	24.53884	11	1265.6	131.82	ETFRSSDPATR	P51530-3;P51530-4;P51530;P51530-2	P51530-3	DNA2	DNA replication ATP-dependent helicase/nuclease DNA2;DNA replication nuclease DNA2;DNA replication ATP-dependent helicase DNA2
21.91696	22.17706	21.77888	22.31313	22.68537	23.90187	23.56686	24.18276	10	1112.4986	116.05	ETFSGTETNK	Q9UIJ7-2;Q9UIJ7-3;Q9UIJ7	Q9UIJ7-2	AK3	GTP:AMP phosphotransferase AK3, mitochondrial
30.27553	30.47537	30.5299	30.82411	31.49023	31.36672	31.49572	31.45831	9	1057.5444	153.08	ETFSGVYKK	P62081	P62081	RPS7	40S ribosomal protein S7
29.56476	29.80421	29.6382	29.7452	31.17801	30.84438	30.81207	30.91378	10	1170.6285	155.42	ETFSGVYKKL	P62081	P62081	RPS7	40S ribosomal protein S7
21.07809	22.18277	21.77145	22.49924	25.50136	25.27991	25.80548	25.80341	11	1271.6762	127.37	ETFSGVYKKLT	P62081	P62081	RPS7	40S ribosomal protein S7
24.50355	24.25883	24.51533	24.78517	23.30716	24.31548	23.51953	23.86268	10	1219.6309	150.35	ETFSNLPRTR	Q9BT67	Q9BT67	NDFIP1	NEDD4 family-interacting protein 1
23.50203	23.62008	23.46351	23.7238	25.90486	25.38775	25.82058	25.71505	10	1219.6197	208.66	ETFTPNRVEK	Q6P0N0;Q6P0N0-2	Q6P0N0	MIS18BP1	Mis18-binding protein 1
20.70607	21.66432	21.51812	21.7643	23.40561	23.27711	23.36333	23.133	9	1247.5935	151.04	ETFYDVYRR	Q8WVI0	Q8WVI0	SMIM4	Small integral membrane protein 4
22.12379	21.87575	22.02482	22.06151	23.73128	23.35016	23.62845	23.77535	11	1213.6343	99.257	ETFYVGAAKTK	Q9NVQ4;Q9NVQ4-3;Q9NVQ4-2	Q9NVQ4	FAIM	Fas apoptotic inhibitory molecule 1
23.14579	23.98642	23.97044	23.75725	25.3431	23.84211	24.23922	24.27902	10	1050.557	125.04	ETGAGKHVPR	Q71U36-2;Q9BQE3;Q71U36;P68363;P68363-2;P68366-2;P68366;Q13748-2;Q6PEY2;Q13748	Q71U36-2	TUBA1A;TUBA1C;TUBA1B;TUBA4A;TUBA3C;TUBA3E	Tubulin alpha-1A chain;Tubulin alpha-1C chain;Tubulin alpha-1B chain;Tubulin alpha-4A chain;Tubulin alpha-3C/D chain;Tubulin alpha-3E chain
24.66085	24.6895	24.63627	24.63179	26.6126	26.86514	27.02781	27.00453	10	989.47779	138.26	ETGGEAGITR	Q7Z2W4-3;Q7Z2W4-2;Q7Z2W4	Q7Z2W4-3	ZC3HAV1	Zinc finger CCCH-type antiviral protein 1
26.51364	26.19839	26.59221	26.5942	28.29206	27.9223	27.75455	27.92773	9	860.39881	125.49	ETGPGGTSR	Q7Z417	Q7Z417	NUFIP2	Nuclear fragile X mental retardation-interacting protein 2
23.2498	23.49582	23.55882	24.21749	26.6126	26.22168	26.75098	26.70068	9	1116.5716	89.698	ETHFPFAIR	Q9H583	Q9H583	HEATR1	HEAT repeat-containing protein 1;HEAT repeat-containing protein 1, N-terminally processed
25.4519	25.66893	25.46155	25.53647	22.47973	26.72273	26.64003	26.72754	9	1021.5305	103.83	ETHLPAQAR	O43683-2;O43683-3;O43683	O43683-2	BUB1	Mitotic checkpoint serine/threonine-protein kinase BUB1
NaN	20.93517	NaN	NaN	23.40769	22.60123	22.68286	23.26299	9	1145.6081	154.49	ETHYEKVLK	Q7Z5G4;Q7Z5G4-3;Q2TAP0	Q7Z5G4	GOLGA7;GOLGA7B	Golgin subfamily A member 7;Golgin subfamily A member 7B
NaN	19.7367	19.13117	19.97239	22.9553	23.4438	23.01962	22.52812	13	1523.7831	226.33	ETIDKELIDHSPK	O43674;O43674-2	O43674	NDUFB5	NADH dehydrogenase [ubiquinone] 1 beta subcomplex subunit 5, mitochondrial
20.31429	21.24685	20.75279	21.46069	23.38443	23.06014	23.21497	23.7168	9	1120.507	136.75	ETIEVMEDR	P51991-2;P51991	P51991-2	HNRNPA3	Heterogeneous nuclear ribonucleoprotein A3
25.25972	25.21134	24.94288	25.07492	26.78619	26.4023	26.46963	26.6245	9	1029.607	113.26	ETIGEILKK	P61978-3;P61978;P61978-2	P61978-3	HNRNPK	Heterogeneous nuclear ribonucleoprotein K
30.94747	30.77486	30.65156	30.72118	31.78632	31.78768	31.75498	31.93919	9	1078.6023	206.43	ETIGKKFEK	P13010	P13010	XRCC5	X-ray repair cross-complementing protein 5
28.64657	28.79235	28.88768	29.04422	30.34784	30.36974	29.96939	30.47721	10	1234.7034	241.13	ETIGKKFEKR	P13010	P13010	XRCC5	X-ray repair cross-complementing protein 5
NaN	NaN	NaN	NaN	NaN	26.16509	25.98659	NaN	10	979.49746	101.64	ETIGTGGFAK	Q14680-2;Q14680-8;Q14680-7;Q14680	Q14680-2	MELK	Maternal embryonic leucine zipper kinase
NaN	NaN	NaN	20.89045	26.93393	26.67775	27.00614	26.73441	11	1225.6415	182.29	ETIHADSVAKR	Q9NZV6	Q9NZV6	MSRB1	Methionine-R-sulfoxide reductase B1
22.00727	22.43482	21.59464	22.93115	24.11751	22.52545	24.52755	24.02606	9	1174.7186	103.56	ETIIRIFKR	Q9P2K8-2;Q9P2K8	Q9P2K8-2	EIF2AK4	Eukaryotic translation initiation factor 2-alpha kinase 4
24.18865	23.54286	23.87033	23.48395	25.53603	25.66267	25.58732	25.59852	9	1003.5298	124.92	ETIKDGVSR	Q8NFU5	Q8NFU5	IPMK	Inositol polyphosphate multikinase
28.35959	28.0168	28.02686	28.07618	29.61477	29.57026	29.71921	29.76134	9	1071.64	138.9	ETIKGIQKR	Q9Y287-2;Q9Y287	Q9Y287-2	ITM2B	Integral membrane protein 2B;BRI2, membrane form;BRI2 intracellular domain;BRI2C, soluble form;Bri23 peptide
21.18634	21.51922	21.68868	21.7324	23.6856	24.11323	23.03202	23.56337	9	1117.5728	123.72	ETIKQENTR	O14777	O14777	NDC80	Kinetochore protein NDC80 homolog
20.48503	20.76385	21.42875	20.94921	23.49057	22.71574	23.23036	22.92577	10	1230.6568	98.033	ETIKQENTRL	O14777	O14777	NDC80	Kinetochore protein NDC80 homolog
25.17356	24.97071	25.23067	25.64309	26.49914	26.94916	26.9837	26.57542	11	1148.5673	169.44	ETILASSGTDR	Q09028-4;Q09028-3;Q09028-2;Q16576;Q09028;Q16576-2	Q09028-4	RBBP4;RBBP7	Histone-binding protein RBBP4;Histone-binding protein RBBP7
21.49907	21.97225	22.09922	22.56957	24.65562	24.85462	24.78087	24.90325	12	1302.6779	159.79	ETILTSGENLAR	O43813	O43813	LANCL1	LanC-like protein 1
19.25926	19.69916	19.58544	20.07104	23.71083	23.91306	23.87455	23.42586	11	1211.651	95.358	ETIPLGDLQAR	Q4KMQ1-2;Q4KMQ1-3;Q4KMQ1	Q4KMQ1-2	TPRN	Taperin
NaN	NaN	17.81791	NaN	22.91574	22.95941	23.6919	23.51857	10	1113.6281	126.82	ETIPLTAEKL	P24385	P24385	CCND1	G1/S-specific cyclin-D1
21.56356	22.0425	22.06477	21.92618	24.39571	24.3221	24.16339	24.3267	13	1403.7045	156.48	ETISPGDGRTFPK	P68106-2;P68106;P62942	P68106-2	FKBP1B;FKBP1A	Peptidyl-prolyl cis-trans isomerase FKBP1B;Peptidyl-prolyl cis-trans isomerase FKBP1A
26.31933	26.48008	26.46608	26.63034	28.2539	28.12741	28.41224	28.23444	11	1246.6881	214.71	ETISSKNIISR	Q68D10-2;Q68D10	Q68D10-2	SPTY2D1	Protein SPT2 homolog
26.06897	26.11694	25.71657	26.1033	27.55699	25.50643	25.73645	25.30396	13	1403.7005	209.8	ETISTANKANAER	Q9HBM1	Q9HBM1	SPC25	Kinetochore protein Spc25
23.89338	23.72224	24.00907	24.15538	25.42618	25.66017	25.53807	25.95396	9	934.47197	121.85	ETISTATGR	O76062-2;O76062	O76062-2	TM7SF2	Delta(14)-sterol reductase
22.87497	NaN	NaN	NaN	25.10021	24.83851	21.69782	27.46941	10	1116.6139	183.74	ETIVTKNGQK	O75896	O75896	TUSC2	Tumor suppressor candidate 2
23.42688	23.34028	23.28616	23.56349	25.46295	25.54454	24.80346	25.20576	11	1272.715	130.56	ETIVTKNGQKR	O75896	O75896	TUSC2	Tumor suppressor candidate 2
NaN	NaN	19.51096	NaN	21.6829	21.79951	21.46663	NaN	11	1421.6351	91.584	ETIYNDEFYTK	A0AVT1-2;A0AVT1	A0AVT1-2	UBA6	Ubiquitin-like modifier-activating enzyme 6
NaN	NaN	21.26316	21.69634	22.54409	22.90509	23.16151	23.56384	11	1275.6605	98.898	ETLAKEKGMNR	P42345	P42345	MTOR	Serine/threonine-protein kinase mTOR
21.30179	21.70518	21.53122	21.83407	23.44316	23.71952	23.95695	NaN	9	1087.5873	104.75	ETLETIINR	P54619-2;P54619;P54619-3	P54619-2	PRKAG1	5-AMP-activated protein kinase subunit gamma-1
22.18743	22.81073	22.86599	22.38761	24.24858	24.32745	24.22737	24.6179	10	1038.5822	109.01	ETLGPKPAAR	Q08050-2;Q08050;Q08050-3	Q08050-2	FOXM1	Forkhead box protein M1
NaN	NaN	21.8735	21.31002	23.59742	23.63755	23.71156	23.6767	13	1262.6103	148.56	ETLGSASTSTPGR	Q96FF9	Q96FF9	CDCA5	Sororin
23.70049	23.70736	23.62008	23.79412	25.87739	25.42838	NaN	25.50661	10	1096.5989	108.74	ETLKHSGIGR	Q96ST2-2;Q96ST2-3;Q96ST2	Q96ST2-2	IWS1	Protein IWS1 homolog
NaN	NaN	22.44668	NaN	23.7958	24.20926	NaN	24.17348	11	1358.7518	128.01	ETLKNTKEIQR	O95347-2;O95347	O95347-2	SMC2	Structural maintenance of chromosomes protein 2
24.99899	25.12056	25.01721	25.39741	26.46897	26.65608	26.70886	26.53243	9	1071.5924	132.76	ETLLLQAER	Q5BLP8;Q5BLP8-3;Q5BLP8-2	Q5BLP8	C4orf48	Neuropeptide-like protein C4orf48
NaN	20.82602	NaN	NaN	23.00441	22.11102	22.88658	22.58075	9	1144.5183	153.78	ETLMETHER	P04035-2;P04035;P04035-3	P04035-2	HMGCR	3-hydroxy-3-methylglutaryl-coenzyme A reductase
21.14762	20.6297	20.03228	21.00306	23.1523	23.12003	23.32512	23.22963	11	1232.6361	129.38	ETLNSSVQSIR	P32519-2;P32519	P32519-2	ELF1	ETS-related transcription factor Elf-1
21.27674	21.13846	NaN	21.23526	22.98221	23.0034	23.09732	23.19298	12	1344.6773	104.22	ETLPAEQDLTTK	P25786;P25786-2	P25786	PSMA1	Proteasome subunit alpha type-1
20.48079	NaN	20.55234	21.02499	22.68635	22.72733	23.12846	NaN	9	1137.5302	116.37	ETLQEEFSR	O60313;O60313-2	O60313	OPA1	Dynamin-like 120 kDa protein, mitochondrial;Dynamin-like 120 kDa protein, form S1
21.66288	22.4676	21.83198	21.67994	23.49997	23.64174	23.38732	23.74827	10	1103.5571	113.26	ETLSAVTNNR	Q9NRA8-2;Q9NRA8;Q9NRA8-3	Q9NRA8-2	EIF4ENIF1	Eukaryotic translation initiation factor 4E transporter
19.84455	20.10891	20.0498	20.52277	24.44171	24.2995	24.44582	24.41571	10	1188.6867	101.54	ETLSIPFVRK	Q96BJ8-2;Q96BJ8;Q96BJ8-3	Q96BJ8-2	ELMO3	Engulfment and cell motility protein 3
24.63522	23.53801	22.42795	22.59564	24.14429	23.9168	24.23491	24.23994	10	1132.5473	176.79	ETLSQGQSQR	Q12923-2;Q12923-3;Q12923;Q12923-4	Q12923-2	PTPN13	Tyrosine-protein phosphatase non-receptor type 13
26.11565	25.78412	25.91155	25.69551	27.48884	27.31674	27.65997	27.76344	9	985.50803	130.27	ETLSQSPPK	Q15366-8;Q15366-5;Q15366;Q15366-2	Q15366-8	PCBP2	Poly(rC)-binding protein 2
26.03775	25.91497	25.91709	25.923	27.24409	27.61112	27.51563	27.75723	10	1101.5415	175.38	ETLSQSPQGR	Q15365	Q15365	PCBP1	Poly(rC)-binding protein 1
20.49931	NaN	NaN	21.79891	23.31341	23.76304	23.62232	23.4353	11	1323.6783	101.39	ETLSTLRYADR	O43896;Q2VIQ3;O60333-3;Q12756;Q12756-3;Q12756-2;Q9H1H9-3;Q9H1H9-4;Q9H1H9-2;Q9H1H9;Q9NQT8	Q12756	KIF1C;KIF4B;KIF1A;KIF13A;KIF13B	Kinesin-like protein KIF1C;Chromosome-associated kinesin KIF4B;Kinesin-like protein KIF1A;Kinesin-like protein KIF13A;Kinesin-like protein KIF13B
NaN	23.14532	22.79168	22.8523	24.95978	24.42021	25.43473	25.58955	12	1450.6834	94.122	ETMQNDRTTISR	Q08379-2;Q08379	Q08379-2	GOLGA2	Golgin subfamily A member 2
20.85255	21.44728	NaN	NaN	24.34753	24.2953	24.22619	24.41719	11	1331.6721	183.67	ETNDSYHIILK	Q12800-2;Q12800-3;Q12800-4;Q12800	Q12800-2	TFCP2	Alpha-globin transcription factor CP2
24.09933	24.26842	24.4008	24.16385	26.57773	26.15271	26.42039	26.32521	9	1074.5669	141.52	ETNDTKVLR	P05783	P05783	KRT18	Keratin, type I cytoskeletal 18
22.96005	22.6608	22.94658	23.17184	24.49204	25.00316	25.09865	25.26033	11	1217.5636	142.98	ETNEIANANSR	P84098	P84098	RPL19	60S ribosomal protein L19
24.80129	24.49503	24.88874	25.01882	26.58892	26.81787	26.20743	26.65007	9	1044.5451	137.14	ETNEPVKTK	P12956-2;P12956	P12956-2	XRCC6	X-ray repair cross-complementing protein 6
21.62212	22.51077	22.27546	22.75052	24.57963	24.18692	25.26614	25.02893	10	1154.5026	111.39	ETNMYEGVGR	O60925	O60925	PFDN1	Prefoldin subunit 1
26.88762	27.68365	27.55069	28.23476	29.34185	29.69972	30.00785	29.96472	9	1067.4884	197.66	ETNTGEVYR	P62318-2;P62318	P62318-2	SNRPD3	Small nuclear ribonucleoprotein Sm D3
21.12969	20.92535	20.67098	21.34927	23.58875	23.95872	24.11973	23.91159	11	1252.6048	179.51	ETNTGEVYRGK	P62318-2;P62318	P62318-2	SNRPD3	Small nuclear ribonucleoprotein Sm D3
28.26758	28.34452	28.86094	28.79866	30.24241	30.61202	30.66433	30.6801	9	1076.5251	143.89	ETNYGIPQR	P63244	P63244	GNB2L1	Guanine nucleotide-binding protein subunit beta-2-like 1;Guanine nucleotide-binding protein subunit beta-2-like 1, N-terminally processed
NaN	22.1713	22.50969	22.45387	24.63273	24.45287	24.60546	24.81924	10	1084.5877	129.42	ETPAISPSKR	P33316-2;P33316	P33316-2	DUT	Deoxyuridine 5-triphosphate nucleotidohydrolase, mitochondrial
26.22343	26.38474	25.99486	26.40498	28.13638	27.72657	28.17441	28.08512	10	1146.6285	103.56	ETPDIKLFGK	P46782	P46782	RPS5	40S ribosomal protein S5;40S ribosomal protein S5, N-terminally processed
22.50339	22.78983	22.39853	23.13262	24.15746	24.28863	24.4776	24.5134	11	1357.6626	93.258	ETPDSFEKHIR	Q99567	Q99567	NUP88	Nuclear pore complex protein Nup88
21.8456	22.17442	21.60295	21.75316	24.65436	24.19843	24.33012	23.81059	12	1260.6561	125.97	ETPDSSASKVLK	Q14203-3;Q14203-4;Q14203-6;Q14203	Q14203-3	DCTN1	Dynactin subunit 1
20.69285	20.94449	20.90551	20.95653	23.60896	23.68003	23.40028	23.89375	13	1413.6736	185.08	ETPELAGQEDAVR	Q96EN9-3;Q96EN9-2;Q96EN9	Q96EN9-3	C19orf60	Uncharacterized protein C19orf60
24.82454	24.82546	24.97727	25.01623	26.26687	26.66085	26.55114	26.61512	10	1093.5516	105.14	ETPGHTPSLR	O75533	O75533	SF3B1	Splicing factor 3B subunit 1
24.8149	24.91479	25.07818	25.03044	26.54135	26.8783	26.72663	27.02886	9	997.48287	119.41	ETPNSTPPR	Q9UHD8;Q9UHD8-7;Q9UHD8-2;Q9UHD8-5	Q9UHD8	9-Sep	Septin-9
26.13038	25.91497	26.10596	26.4001	28.24259	28.20018	28.15074	28.56917	9	1027.5047	119.41	ETPSGERPR	Q8WUA4-2;Q8WUA4	Q8WUA4-2	GTF3C2	General transcription factor 3C polypeptide 2
23.74612	23.3688	23.98207	23.91962	25.72156	25.52423	25.93215	25.74042	11	1147.6085	76.1	ETPSSSSVVKK	Q14693;Q14693-2;Q14693-4;Q14693-3;Q14693-5;Q14693-7;Q14693-6	Q14693	LPIN1	Phosphatidate phosphatase LPIN1
22.06382	22.13355	21.98162	21.85571	24.10837	23.96781	24.04009	24.11783	12	1303.7096	108.35	ETPSSSSVVKKR	Q14693;Q14693-2;Q14693-4;Q14693-3;Q14693-5;Q14693-7;Q14693-6	Q14693	LPIN1	Phosphatidate phosphatase LPIN1
23.0005	23.00821	23.18121	23.15047	25.31244	25.25976	25.37398	25.06936	11	1310.6579	132.32	ETPSTLHDQKR	Q96KP1	Q96KP1	EXOC2	Exocyst complex component 2
20.90815	20.71984	20.59678	21.34169	NaN	22.47902	22.87723	22.87281	11	1133.5313	100.02	ETPSTSNVSGR	Q9HCM1	Q9HCM1	KIAA1551	Uncharacterized protein KIAA1551
28.48424	28.32483	28.41945	28.75541	29.1262	29.74556	29.58518	29.63358	10	1146.5517	166.16	ETPTAESKER	Q9Y6A5	Q9Y6A5	TACC3	Transforming acidic coiled-coil-containing protein 3
24.09329	23.34001	23.53564	23.49424	26.24403	25.9371	26.11277	26.42602	11	1273.6262	161.79	ETQDGAEKQLR	Q8NBT2-2;Q8NBT2	Q8NBT2-2	SPC24	Kinetochore protein Spc24
29.03028	28.7893	28.66658	28.92247	30.31538	29.96761	30.72192	30.29439	10	1167.5632	155	ETQGQQPPQR	P67809	P67809	YBX1	Nuclease-sensitive element-binding protein 1
25.60289	25.21045	25.19445	25.298	26.83846	27.16672	27.31398	27.15971	11	1323.6644	138.98	ETQGQQPPQRR	P67809	P67809	YBX1	Nuclease-sensitive element-binding protein 1
22.1399	22.1811	22.52943	22.72326	24.9304	24.93423	24.86689	24.94271	9	1075.551	141.93	ETQIDTTLR	P16144-4;P16144-2;P16144-3;P16144;P16144-5	P16144-4	ITGB4	Integrin beta-4
26.8616	27.26535	20.78013	NaN	23.12484	29.75535	29.793	29.7387	9	1075.5662	140.5	ETQLPVSFR	O75643	O75643	SNRNP200	U5 small nuclear ribonucleoprotein 200 kDa helicase
23.43721	23.55016	23.50215	23.73376	25.68854	25.56993	25.1845	25.20829	10	1125.6255	108.3	ETQPGRLLGR	Q6P4A7-2;Q6P4A7	Q6P4A7-2	SFXN4	Sideroflexin-4
23.02933	22.86882	NaN	23.45086	25.49048	25.32937	NaN	25.92089	10	1198.6306	160.16	ETQPKKDTPR	P26641;P26641-2	P26641	EEF1G	Elongation factor 1-gamma
22.82182	22.82569	NaN	22.84569	24.40308	23.73387	23.99611	24.09104	9	1181.5901	125.57	ETQRDIHQR	Q9NQL2-2;Q9HB90;Q9NQL2	Q9NQL2-2	RRAGD;RRAGC	Ras-related GTP-binding protein D;Ras-related GTP-binding protein C
21.5336	NaN	NaN	NaN	NaN	NaN	23.04125	NaN	9	1143.5996	209.58	ETREVQNLR	Q9NZ63	Q9NZ63	C9orf78	Uncharacterized protein C9orf78
22.59412	23.16849	22.89872	22.96392	24.501	24.88614	24.24771	24.48013	9	1063.5298	124.08	ETSAPFKER	P07814	P07814	EPRS	Bifunctional glutamate/proline--tRNA ligase;Glutamate--tRNA ligase;Proline--tRNA ligase
22.5378	22.64082	22.65487	22.89888	24.66687	25.84379	24.27867	26.06657	10	1216.5724	215.88	ETSEKSFFSR	Q96SN8-4;Q96SN8-3;Q96SN8-2;Q96SN8	Q96SN8-4	CDK5RAP2	CDK5 regulatory subunit-associated protein 2
22.60653	22.5514	22.29454	22.55504	23.84728	24.50567	24.26814	24.02935	10	1120.5473	128.86	ETSESRGISR	O43491-3;O43491-4;O43491;O43491-2	O43491-3	EPB41L2	Band 4.1-like protein 2
20.94985	20.69464	21.5898	20.95908	22.69051	NaN	21.75963	NaN	9	1109.5717	103.87	ETSFNKKEK	Q9BW27	Q9BW27	NUP85	Nuclear pore complex protein Nup85
22.70978	22.87794	NaN	23.89994	NaN	25.48751	25.5137	25.38251	9	1007.4672	113.5	ETSGFPSQR	Q96HR8	Q96HR8	NAF1	H/ACA ribonucleoprotein complex non-core subunit NAF1
23.20462	NaN	23.18737	22.93288	24.65042	24.59821	24.7348	25.00041	10	933.45157	114.39	ETSGGGISAR	Q96C00	Q96C00	ZBTB9	Zinc finger and BTB domain-containing protein 9
24.4899	24.04318	24.10334	24.10318	25.85603	25.43933	25.9049	25.70751	11	1229.5888	102.62	ETSPEGTKPER	Q9Y6X9-2;Q9Y6X9	Q9Y6X9-2	MORC2	MORC family CW-type zinc finger protein 2
24.07267	24.12187	24.04252	24.01665	25.60136	25.38321	25.73593	25.90541	10	1102.4891	135.83	ETSPPDSSQR	O15522	O15522	NKX2-8	Homeobox protein Nkx-2.8
20.75524	21.37735	21.16558	20.69685	22.91214	23.09582	23.61908	23.63356	11	1196.5786	128.86	ETSQGAKYTGR	Q70EL1-7;Q70EL1;Q70EL1-9;Q70EL1-10;Q70EL1-8	Q70EL1-7	USP54	Inactive ubiquitin carboxyl-terminal hydrolase 54
23.413	23.42188	23.40808	23.82347	25.3869	25.04847	24.19925	24.5583	9	1106.6448	184.38	ETSRLFVKK	Q9ULM3	Q9ULM3	YEATS2	YEATS domain-containing protein 2
NaN	NaN	NaN	NaN	25.03318	NaN	NaN	25.07839	10	1153.5615	143.73	ETSSLESFVR	Q9ULT8	Q9ULT8	HECTD1	E3 ubiquitin-protein ligase HECTD1
24.59149	24.85424	24.50755	25.03729	26.71319	26.65772	26.62115	26.69139	11	1309.6626	142.92	ETSSLESFVRR	Q9ULT8	Q9ULT8	HECTD1	E3 ubiquitin-protein ligase HECTD1
23.77314	23.05043	23.73469	23.37875	25.63356	25.27334	25.14919	25.21793	10	1078.4891	162.49	ETTAGEQSTR	Q9BVP2-2;Q9BVP2	Q9BVP2-2	GNL3	Guanine nucleotide-binding protein-like 3
23.83113	23.82143	23.96349	24.08707	25.79308	25.61546	25.61456	25.68252	10	1149.5778	138.4	ETTFGPKSQR	Q13823	Q13823	GNL2	Nucleolar GTP-binding protein 2
24.13493	23.80489	23.75888	23.80006	25.14169	25.63625	25.49387	25.46448	9	948.48762	114.5	ETTSIATAR	Q14202-3;Q14202-2;Q14202	Q14202-3	ZMYM3	Zinc finger MYM-type protein 3
23.87718	23.78885	23.98564	23.82939	26.50553	25.99718	26.46776	26.29123	9	1007.4884	138.54	ETTSNITSR	Q92750-2;Q92750	Q92750-2	TAF4B	Transcription initiation factor TFIID subunit 4B
22.32814	21.33789	22.27742	21.92524	23.58635	23.34367	23.98833	24.02909	11	1169.6517	125.71	ETVAAARPVTR	P01127-2;P01127	P01127-2	PDGFB	Platelet-derived growth factor subunit B
23.82386	24.0792	23.65469	23.90463	26.44615	25.67691	25.68408	26.51688	9	1091.5975	93.195	ETVAEFIKR	Q96H22-2;Q96H22-5;Q96H22-4;Q96H22;Q96H22-3	Q96H22-2	CENPN	Centromere protein N
22.66219	22.95049	23.24934	23.09958	NaN	NaN	NaN	NaN	9	929.52943	137.18	ETVAIGGKR	Q15573	Q15573	TAF1A	TATA box-binding protein-associated factor RNA polymerase I subunit A
NaN	22.67928	22.42329	NaN	24.77495	23.76061	23.69721	23.76365	10	1085.6305	182.39	ETVAIGGKRR	Q15573	Q15573	TAF1A	TATA box-binding protein-associated factor RNA polymerase I subunit A
22.19024	22.95865	23.29179	23.10894	26.80021	26.7898	26.93955	26.79798	12	1473.7252	118.71	ETVDPTYIFHPR	O95155-2;O95155;O95155-4;O95155-3	O95155-2	UBE4B	Ubiquitin conjugation factor E4 B
23.17345	23.46251	22.87098	24.04059	24.08691	NaN	24.64532	NaN	9	1191.636	107.69	ETVEKFRQR	Q9Y6G5	Q9Y6G5	COMMD10	COMM domain-containing protein 10
NaN	23.00393	22.71892	22.92369	24.61099	24.85415	24.85457	25.25061	11	1290.7031	100.69	ETVESKEKTLK	Q92576-2;Q92576	Q92576-2	PHF3	PHD finger protein 3
26.9173	27.06825	26.85555	27.30339	27.35498	27.18262	29.18721	28.91479	10	1249.6415	187.22	ETVFESRNLR	Q9BVV8	Q9BVV8	C19orf24	Uncharacterized membrane protein C19orf24
20.15672	NaN	NaN	NaN	22.45184	22.54906	22.73632	22.50349	12	1280.6361	113.44	ETVGKNGSSFQK	Q64LD2	Q64LD2	WDR25	WD repeat-containing protein 25
26.42294	26.46003	26.56165	26.64664	28.25052	28.17793	28.34083	28.156	9	994.50836	111.74	ETVGSIFSR	Q9Y3D9	Q9Y3D9	MRPS23	28S ribosomal protein S23, mitochondrial
24.77686	25.11263	24.9349	25.58689	27.73744	27.22481	27.58248	27.23581	11	1251.6571	185.61	ETVGSIFSRTR	Q9Y3D9	Q9Y3D9	MRPS23	28S ribosomal protein S23, mitochondrial
21.20747	22.24667	21.6352	22.21122	24.03959	23.19492	24.28454	24.15352	10	1019.507	99.136	ETVGTGIMGR	P32019-3;P32019-4;P32019-2;P32019	P32019-3	INPP5B	Type II inositol 1,4,5-trisphosphate 5-phosphatase
25.27867	25.59505	25.4197	25.61307	27.08456	27.04916	27.38525	27.26892	10	1115.6186	189.38	ETVGVKINEK	Q16881-7;Q16881-5;Q16881-2;Q16881-4;Q16881-3;Q16881-6;Q16881	Q16881-7	TXNRD1	Thioredoxin reductase 1, cytoplasmic
20.81839	21.16987	20.89608	20.82283	22.1746	22.65191	22.98174	22.90071	10	1130.5932	136.27	ETVKQGVDQK	O60664-2;O60664-4;O60664-3;O60664	O60664-2	PLIN3	Perilipin-3
NaN	NaN	NaN	NaN	23.76577	25.43384	27.13399	27.18754	10	1195.6673	117.53	ETVKVQIHSR	Q8TEY7-3;Q8TEY7-2;Q8TEY7	Q8TEY7-3	USP33	Ubiquitin carboxyl-terminal hydrolase 33
28.59299	28.81088	28.52399	28.79228	30.64461	30.90024	30.75183	30.82122	10	1128.6027	232.88	ETVNVEPLTK	Q14203-3;Q14203-4;Q14203-6;Q14203;Q14203-5;Q14203-2	Q14203-3	DCTN1	Dynactin subunit 1
22.57198	22.766	22.53058	22.78893	24.65507	25.08655	25.27916	25.29011	13	1432.7158	204.52	ETVPATQTQTTTR	Q9NTW7-3;Q9NPA5-2;Q9NTW7;Q9NTW7-4;Q9NPA5	Q9NTW7-3	ZFP64	Zinc finger protein 64 homolog, isoforms 3 and 4;Zinc finger protein 64 homolog, isoforms 1 and 2
24.44145	25.30316	24.70256	25.33299	26.61119	26.64045	26.59662	26.67236	11	1362.7732	118.28	ETVPKDLRHLR	P63272	P63272	SUPT4H1	Transcription elongation factor SPT4
NaN	NaN	NaN	NaN	27.30861	27.35691	27.4624	27.41046	9	1121.5717	136.16	ETVQDIVYR	Q96HR3;Q96HR3-2	Q96HR3	MED30	Mediator of RNA polymerase II transcription subunit 30
23.54969	23.39715	23.32003	22.91528	25.66362	25.65157	25.65785	25.37159	11	1336.7099	129.39	ETVQKETIHPR	Q6P2Q9	Q6P2Q9	PRPF8	Pre-mRNA-processing-splicing factor 8
26.84098	27.07918	27.15325	26.81348	28.34562	28.47912	28.59459	28.6174	10	1208.6626	209.86	ETVQLRNPPR	Q13043-2;Q13043	Q13043-2	STK4	Serine/threonine-protein kinase 4;Serine/threonine-protein kinase 4 37kDa subunit;Serine/threonine-protein kinase 4 18kDa subunit
23.49387	23.6826	23.7006	24.09434	23.96649	23.54992	24.39408	24.50015	9	1132.6274	108.15	ETVRMIKEK	P61160;P61160-2	P61160	ACTR2	Actin-related protein 2
24.48928	24.87572	24.70166	24.91452	26.52183	26.62631	26.82845	26.31793	11	1408.731	116.77	ETVSEEKRIYR	Q6N063-2;Q6N063	Q6N063-2	OGFOD2	2-oxoglutarate and iron-dependent oxygenase domain-containing protein 2
22.07071	21.94149	21.89877	21.88926	23.16311	23.65949	23.44922	23.88948	12	1395.7358	96.745	ETVSEKKTFATR	Q56NI9	Q56NI9	ESCO2	N-acetyltransferase ESCO2
25.1139	25.30873	25.34777	25.73841	26.3057	24.94882	26.93258	26.88518	9	1034.5356	199.02	ETVSKTTNR	Q8IWC1-2;Q8IWC1-3;Q8IWC1-4;Q8IWC1	Q8IWC1-2	MAP7D3	MAP7 domain-containing protein 3
23.57068	23.22668	23.52217	23.3864	24.74052	24.98207	24.1873	24.62126	9	1015.5411	106.91	ETVSPTRAR	Q96SN8-4;Q96SN8-3;Q96SN8-2;Q96SN8	Q96SN8-4	CDK5RAP2	CDK5 regulatory subunit-associated protein 2
20.02229	20.54821	NaN	NaN	24.66882	24.19423	23.28235	23.43199	10	965.48181	193.41	ETVTGGFGAK	Q9H6F5	Q9H6F5	CCDC86	Coiled-coil domain-containing protein 86
25.11565	25.44916	25.67673	25.56433	NaN	NaN	NaN	27.41796	11	1093.5768	94.85	ETVTGGFGAKK	Q9H6F5	Q9H6F5	CCDC86	Coiled-coil domain-containing protein 86
22.23084	22.30786	21.8375	22.73517	24.18382	24.15019	24.27576	24.37305	9	1161.5415	147.34	ETWLSENQR	Q01082;Q01082-2;Q01082-3;P11277-3;P11277;P11277-2;O15020-2;O15020	Q01082	SPTBN1;SPTB;SPTBN2	Spectrin beta chain, non-erythrocytic 1;Spectrin beta chain, erythrocytic;Spectrin beta chain, non-erythrocytic 2
27.78113	27.89308	27.85525	28.02427	29.46149	29.57535	29.74806	29.66743	11	1389.6664	107.11	ETYEEIYKSTK	P62310	P62310	LSM3	U6 snRNA-associated Sm-like protein LSm3
23.87127	23.86929	23.95828	24.19955	25.5381	26.2756	26.37839	26.50136	12	1545.7675	133.81	ETYEEIYKSTKR	P62310	P62310	LSM3	U6 snRNA-associated Sm-like protein LSm3
24.4508	25.08318	25.14336	25.31693	26.01757	26.74894	26.90495	27.16978	10	1095.5084	116.73	ETYEGSPVSK	P23921	P23921	RRM1	Ribonucleoside-diphosphate reductase large subunit
24.4381	24.58686	24.58118	24.78047	26.50715	26.68217	26.52591	26.28456	9	1191.5924	174.27	ETYKYLYGR	Q15404-2;Q15404	Q15404-2	RSU1	Ras suppressor protein 1
NaN	NaN	NaN	NaN	25.18801	25.42483	25.49033	25.47333	9	1150.5619	153.71	ETYLNENLR	Q9UQE7	Q9UQE7	SMC3	Structural maintenance of chromosomes protein 3
20.29637	20.73298	20.06553	20.44668	22.97987	22.48937	22.51302	22.48254	10	1278.6568	116.37	ETYLNENLRK	Q9UQE7	Q9UQE7	SMC3	Structural maintenance of chromosomes protein 3
20.99175	19.96902	20.59914	NaN	23.38759	23.11385	NaN	22.70818	11	1434.7579	109.48	ETYLNENLRKR	Q9UQE7	Q9UQE7	SMC3	Structural maintenance of chromosomes protein 3
22.2119	22.60157	22.72698	22.66108	23.49179	23.71994	23.96182	23.99049	10	1279.6408	230.24	ETYQKLNQEK	O15254-2;O15254	O15254-2	ACOX3	Peroxisomal acyl-coenzyme A oxidase 3
19.57518	NaN	19.81594	20.94885	23.35582	22.87865	23.59582	23.4675	11	1297.5973	167.33	ETYTEIAGMQR	Q7Z7G8-4;Q7Z7G8-3;Q7Z7G8-2;Q7Z7G8-6;Q7Z7G8	Q7Z7G8-4	VPS13B	Vacuolar protein sorting-associated protein 13B
NaN	21.77672	21.69888	21.6015	23.022	23.24981	NaN	23.00451	9	844.44028	132.08	EVAAGATAR	Q14451-2;Q14451-4;Q14451;Q14451-3	Q14451-2	GRB7	Growth factor receptor-bound protein 7
23.99006	24.40048	24.00659	24.08586	26.0353	25.99194	26.69392	26.72403	12	1192.5506	216.12	EVAAGQMASSSR	Q9Y6A5	Q9Y6A5	TACC3	Transforming acidic coiled-coil-containing protein 3
24.7894	24.96164	25.14837	25.01069	26.96851	27.20443	26.93573	27.43547	12	1111.5622	144.65	EVAAPGAVGGER	Q6ZRV2	Q6ZRV2	FAM83H	Protein FAM83H
23.57184	23.60105	23.65873	23.80627	25.52361	25.58219	25.72822	25.81546	13	1267.6633	172.88	EVAAPGAVGGERR	Q6ZRV2	Q6ZRV2	FAM83H	Protein FAM83H
22.77238	23.33919	23.11218	23.09405	NaN	NaN	NaN	NaN	10	1056.5564	156.51	EVAAQGEVVR	P07814	P07814	EPRS	Bifunctional glutamate/proline--tRNA ligase;Glutamate--tRNA ligase;Proline--tRNA ligase
24.71811	24.60558	24.60269	25.35706	25.77949	25.26632	26.18332	25.68081	11	1257.6062	117.67	EVADGARQQER	Q14129-2;Q9BY27;Q14129	Q14129-2	DGCR6;DGCR6L	Protein DGCR6;Protein DGCR6L
26.58563	26.54738	26.48293	26.41347	27.44008	26.95316	27.76161	27.09467	9	994.48321	143.61	EVADPTAHR	Q63ZY3-3;Q63ZY3;Q63ZY3-2	Q63ZY3-3	KANK2	KN motif and ankyrin repeat domain-containing protein 2
25.78624	26.00747	22.73698	22.29743	24.7895	24.51971	27.0071	27.28736	10	1150.5843	138.78	EVADPTAHRR	Q63ZY3-3;Q63ZY3;Q63ZY3-2	Q63ZY3-3	KANK2	KN motif and ankyrin repeat domain-containing protein 2
NaN	NaN	NaN	NaN	22.72092	22.57122	22.66932	22.64599	12	1263.6459	144.65	EVAEGIGSTVFR	Q9BSF8;Q9BSF8-2	Q9BSF8	BTBD10	BTB/POZ domain-containing protein 10
21.82388	21.90036	21.56579	22.27762	23.41841	23.63721	23.82046	23.41326	9	1085.6193	119.86	EVAELTRLR	Q01082;Q01082-2;Q01082-3	Q01082	SPTBN1	Spectrin beta chain, non-erythrocytic 1
20.10406	20.89962	NaN	NaN	24.00084	23.01599	23.91543	23.51497	10	1142.6659	195.57	EVAEVVRITK	Q9BYK8-2;Q9BYK8-4;Q9BYK8	Q9BYK8-2	HELZ2	Helicase with zinc finger domain 2
23.56407	23.85291	24.50064	24.13069	24.5679	24.50773	24.3646	24.74643	10	1008.5465	137.62	EVAGKHGVGR	P00966	P00966	ASS1	Argininosuccinate synthase
23.97474	24.28609	24.25321	24.31527	25.68287	26.04462	25.88507	25.89546	10	988.51892	180.93	EVAGTVTGQK	Q86U44	Q86U44	METTL3	N6-adenosine-methyltransferase 70 kDa subunit
25.71531	25.65081	23.82046	25.63918	26.7145	27.56049	27.03538	27.58255	11	1144.62	128.81	EVAGTVTGQKR	Q86U44	Q86U44	METTL3	N6-adenosine-methyltransferase 70 kDa subunit
25.39025	25.52919	25.24598	25.38199	26.57744	26.24311	26.21544	26.36588	9	1127.6775	134.77	EVAKKIRER	Q9BY89	Q9BY89	KIAA1671	Uncharacterized protein KIAA1671
22.39315	22.20526	21.96261	22.61594	NaN	23.77806	23.74858	23.95722	11	1244.6725	115.57	EVAKNKESVNK	O95347-2;O95347	O95347-2	SMC2	Structural maintenance of chromosomes protein 2
24.38627	24.65026	24.27334	23.86268	25.43606	25.3541	25.1658	25.04498	9	973.53049	143.45	EVALSSRGR	O00212	O00212	RHOD	Rho-related GTP-binding protein RhoD
25.10021	25.22413	25.19967	25.09869	27.35321	27.41482	27.41369	27.36319	9	1053.5931	98.033	EVAPDVRLR	Q9Y490	Q9Y490	TLN1	Talin-1
22.27452	22.86461	22.89833	22.78373	25.4206	25.3692	25.46535	25.79276	12	1484.7583	144.1	EVAPEEDERKKR	P18847-4;P18847-2;P18847-5;P18847-3;P18847	P18847-4	ATF3	Cyclic AMP-dependent transcription factor ATF-3
30.85028	30.9955	31.22072	30.95671	31.9227	29.64533	31.90749	32.03718	9	1096.5302	181.81	EVAPPEYHR	Q9UBU8-3;Q9UBU8-2;Q9UBU8	Q9UBU8-3	MORF4L1	Mortality factor 4-like protein 1
31.18801	31.71567	31.33362	31.62523	32.21593	32.21312	32.29636	32.36435	10	1224.6251	168.08	EVAPPEYHRK	Q9UBU8-3;Q9UBU8-2;Q9UBU8	Q9UBU8-3	MORF4L1	Mortality factor 4-like protein 1
25.12554	25.08894	25.76981	25.61602	27.42142	27.4107	27.5996	27.93027	11	1295.6622	111.82	EVAPPEYHRKA	Q9UBU8-3;Q9UBU8-2;Q9UBU8	Q9UBU8-3	MORF4L1	Mortality factor 4-like protein 1
22.03069	22.29398	22.3681	22.66319	24.74355	24.59451	24.50045	24.75226	10	1080.5451	173.59	EVAPVVTTEH	Q53H96-2;Q53H96	Q53H96-2	PYCRL	Pyrroline-5-carboxylate reductase 3
24.9105	25.28136	25.00226	25.20034	26.90438	27.05186	27.13858	26.89804	9	1019.54	142.79	EVAQFLTGR	Q6ICB0	Q6ICB0	DESI1	Desumoylating isopeptidase 1
24.30257	24.13665	24.14562	24.20262	25.16492	25.3659	25.56154	25.5248	9	1058.4993	110.81	EVAQKQNEN	Q9C029-3;Q9C029-4;Q9C029	Q9C029-3	TRIM7	Tripartite motif-containing protein 7
21.06704	27.94854	27.75506	28.06825	29.27977	29.27617	29.23528	29.13065	10	1069.588	164.72	EVAQLIQGGR	Q9Y5U8	Q9Y5U8	MPC1	Mitochondrial pyruvate carrier 1
NaN	NaN	NaN	NaN	23.76547	23.38416	24.51899	24.25631	11	1190.5965	98.044	EVAQNVVSMSK	Q13287	Q13287	NMI	N-myc-interactor
25.74455	25.68381	25.22659	25.99326	26.51536	27.92071	27.22784	27.02253	10	1053.5203	149.82	EVAQPGPSNR	P98160	P98160	HSPG2	Basement membrane-specific heparan sulfate proteoglycan core protein;Endorepellin;LG3 peptide
22.94382	22.8451	22.97502	23.14351	24.84312	24.51989	24.61476	24.78227	9	1029.5455	164.72	EVAQVESLR	P12270	P12270	TPR	Nucleoprotein TPR
22.37666	22.5537	22.13358	22.63412	24.91497	24.87675	24.64713	24.58743	11	1348.7099	141.95	EVAQVESLRYR	P12270	P12270	TPR	Nucleoprotein TPR
24.44101	24.93521	24.7751	25.53326	26.42621	26.40207	26.67425	25.05556	9	1100.5938	196.79	EVARLTQER	Q14980-2;Q14980;Q14980-4;Q14980-3	Q14980-2	NUMA1	Nuclear mitotic apparatus protein 1
20.95191	20.91116	21.5751	20.87034	22.13	NaN	21.53863	NaN	9	986.52574	87.258	EVARQGTAR	Q96F63	Q96F63	CCDC97	Coiled-coil domain-containing protein 97
NaN	NaN	NaN	NaN	24.07643	20.31672	23.79709	24.00453	9	1150.5917	133.33	EVARYMVQR	Q96KQ7-2;Q96KQ7	Q96KQ7-2	EHMT2	Histone-lysine N-methyltransferase EHMT2
NaN	NaN	NaN	NaN	24.30438	25.23144	24.68453	24.67879	11	1287.6823	162.97	EVASEIQPFLR	P15924;P15924-2;P15924-3	P15924	DSP	Desmoplakin
23.63976	23.55063	23.46413	23.95278	24.97246	25.74183	25.13038	25.16959	10	1189.6091	130.27	EVASYQPLQR	Q8TEA1	Q8TEA1	NSUN6	Putative methyltransferase NSUN6
NaN	NaN	22.66227	23.00251	24.26091	25.17995	26.28157	26.03767	10	1092.5121	139.74	EVCGQDITTK	P30153	P30153	PPP2R1A	Serine/threonine-protein phosphatase 2A 65 kDa regulatory subunit A alpha isoform
23.11883	22.89467	23.18773	23.25595	24.55766	24.76674	25.29957	25.22243	10	1140.5411	203.93	EVDPNTQNPK	P42858	P42858	HTT	Huntingtin
21.29311	21.93269	21.84449	22.0807	22.99666	22.78053	23.72744	23.49179	11	1360.6517	124.42	EVEDRRAAMER	Q96EA4-3;Q96EA4	Q96EA4-3	SPDL1	Protein Spindly
23.74612	23.87586	23.86108	24.26148	24.63887	24.78437	25.01103	25.01001	9	1075.5146	139.68	EVEDTTLNR	Q9H3K6-2;Q9H3K6	Q9H3K6-2	BOLA2	BolA-like protein 2
22.6035	23.14289	22.79297	23.06103	24.99274	24.7251	25.40123	25.23943	11	1200.6251	163.99	EVEGAGVKAWR	Q8N5I2	Q8N5I2	ARRDC1	Arrestin domain-containing protein 1
26.89296	26.73982	26.81946	26.59164	27.95931	26.55928	27.3362	27.2283	9	1033.5226	147.36	EVEGKMVSR	P13693	P13693	TPT1	Translationally-controlled tumor protein
21.83391	22.36778	NaN	22.48876	23.5708	23.19603	23.25969	23.50894	11	1113.6142	134.77	EVEGLGKGVAR	Q15149;Q15149-7;Q15149-8;Q15149-9;Q15149-5;Q15149-4;Q15149-6;Q15149-3;Q15149-2	Q15149	PLEC	Plectin
23.25152	22.90224	22.51862	22.33949	24.10597	24.61723	24.68523	24.61751	9	1033.5655	151.44	EVEKITTSK	P53396-2;P53396;P53396-3	P53396-2	ACLY	ATP-citrate synthase
21.40374	22.00601	21.8187	22.12698	23.03867	23.65873	23.61043	23.75226	9	1002.473	119.29	EVENSQAAR	Q9H8W3	Q9H8W3	FAM204A	Protein FAM204A
NaN	20.00881	19.91938	20.17779	22.63019	22.54416	22.58559	22.24293	10	1192.5724	101.64	EVEQAYDLAR	P28074-3;P28074	P28074-3	PSMB5	Proteasome subunit beta type-5
NaN	NaN	NaN	NaN	NaN	NaN	NaN	27.28357	10	1177.5979	104.44	EVEQFTQVAK	O96000-2;O96000	O96000-2	NDUFB10	NADH dehydrogenase [ubiquinone] 1 beta subcomplex subunit 10
21.39498	21.82116	21.83599	21.72205	23.37571	22.54383	23.42675	22.86089	10	1118.5204	101.54	EVEQGQTSNK	O75461-2;O75461-3;O75461	O75461-2	E2F6	Transcription factor E2F6
20.11248	20.194	21.04106	20.35456	21.87252	20.85049	23.28461	21.46802	11	1274.6215	188.66	EVEQGQTSNKR	O75461-2;O75461-3;O75461	O75461-2	E2F6	Transcription factor E2F6
23.31534	23.826	23.74438	23.88911	25.37382	25.62531	25.19374	25.30609	9	974.50327	117.4	EVESLTAAR	Q15645	Q15645	TRIP13	Pachytene checkpoint protein 2 homolog
NaN	21.6409	21.28195	22.03956	22.93648	23.33565	23.51376	23.49057	10	1224.5622	153.78	EVESTEYVNR	Q14444-2;Q14444	Q14444-2	CAPRIN1	Caprin-1
22.84913	22.75081	22.61212	22.75916	22.09291	22.87675	NaN	23.84795	9	1016.4887	161.68	EVETAQGQR	Q8N9N8	Q8N9N8	EIF1AD	Probable RNA-binding protein EIF1AD
23.18723	23.3453	23.22867	23.44012	25.37541	24.66319	25.39405	24.56186	10	1130.6295	156.62	EVETVIKTGR	P46939;P46939-2	P46939	UTRN	Utrophin
22.45315	22.6831	22.74595	22.66768	24.50355	24.47556	24.73862	24.55473	9	959.47125	99.139	EVFAGVTTH	Q9H9Y6-5;Q9H9Y6-2;Q9H9Y6;Q9H9Y6-3;Q9H9Y6-4	Q9H9Y6-5	POLR1B	DNA-directed RNA polymerase I subunit RPA2
18.97511	19.20901	19.72758	20.16852	21.98673	22.22258	21.76336	22.03174	12	1319.651	110.14	EVFAPPAEAYAR	O75525-2;O75525	O75525-2	KHDRBS3	KH domain-containing, RNA-binding, signal transduction-associated protein 3
29.38831	29.57026	29.43527	29.65354	31.51714	31.65847	31.41855	31.39897	9	1182.5782	215.27	EVFDFSQRR	Q16236-3;Q16236-2;Q16236	Q16236-3	NFE2L2	Nuclear factor erythroid 2-related factor 2
24.49143	24.42854	24.32711	24.29915	27.43197	26.39947	26.34636	26.77165	10	1310.6731	107.57	EVFDFSQRRK	Q16236-3;Q16236-2;Q16236	Q16236-3	NFE2L2	Nuclear factor erythroid 2-related factor 2
22.52573	22.21747	22.06187	22.94163	24.73578	24.34204	24.37398	24.38238	11	1320.7289	91.313	EVFDKDLSKLK	Q9Y4D1-2;Q9Y4D1	Q9Y4D1-2	DAAM1	Disheveled-associated activator of morphogenesis 1
23.12534	NaN	NaN	NaN	24.79491	25.25796	25.07802	24.81196	9	1104.5451	121.85	EVFEPTVER	P30530-2;P30530	P30530-2	AXL	Tyrosine-protein kinase receptor UFO
26.34359	26.08144	26.1142	26.21544	27.56507	27.58613	26.93258	27.61933	10	1270.7034	190.73	EVFEQKHVKK	O75648-5;O75648-2;O75648	O75648-5	TRMU	Mitochondrial tRNA-specific 2-thiouridylase 1
22.81053	23.57473	23.29922	NaN	24.10757	24.74883	24.80292	24.9157	11	1400.6936	100.92	EVFESEYSRKK	O95490-3;O95490-4;O95490-2;O95490-5;O95490;O95490-7;O95490-6	O95490-3	LPHN2	Latrophilin-2
22.96376	23.20314	23.28079	23.55988	24.96124	25.19757	25.26166	25.13285	10	1176.5775	145.65	EVFESSVPQR	O60566-2;O60566;O60566-3	O60566-2	BUB1B	Mitotic checkpoint serine/threonine-protein kinase BUB1 beta
19.12058	19.574	19.84103	20.36869	22.44076	22.49609	23.01631	22.63668	10	1169.5717	124.98	EVFGTADLYR	Q8WXX5	Q8WXX5	DNAJC9	DnaJ homolog subfamily C member 9
23.23115	23.42726	23.1634	23.68688	25.36252	25.84084	25.60978	25.63137	10	1132.5513	148.99	EVFGVTDNPR	Q96BY2	Q96BY2	MOAP1	Modulator of apoptosis 1
21.4066	21.29944	22.00072	21.58242	23.24357	22.94219	23.18594	22.98202	10	1130.5469	113.74	EVFHAGTSQR	Q7L2R6	Q7L2R6	ZNF765	Zinc finger protein 765
20.56412	20.77354	20.00429	NaN	22.93789	22.37146	22.23149	21.76466	10	1156.6604	97.965	EVFHAIKSVK	P53618	P53618	COPB1	Coatomer subunit beta
24.49948	24.33388	24.31285	24.47994	24.56424	26.43033	24.02335	24.4491	10	1220.5826	187.5	EVFHFSQAEK	Q7L5Y9-3;Q7L5Y9-2;Q7L5Y9;Q7L5Y9-4	Q7L5Y9-3	MAEA	Macrophage erythroblast attacher
NaN	21.22717	21.52047	22.089	23.68785	24.42937	23.24143	24.58806	9	1054.4944	146.58	EVFHSGHSR	Q5T9C2-3;Q5T9C2-2;Q5T9C2	Q5T9C2-3	FAM102A	Protein FAM102A
22.16821	NaN	22.14725	NaN	23.42547	23.55016	23.23055	23.22573	10	1147.6601	129.42	EVFKTQGVIK	P43246	P43246	MSH2	DNA mismatch repair protein Msh2
23.31879	23.36613	23.30633	22.80365	25.56407	25.12751	25.11835	25.10538	10	1187.655	130.56	EVFNDPKVLK	P11047	P11047	LAMC1	Laminin subunit gamma-1
NaN	NaN	NaN	NaN	22.4865	21.80633	22.7729	22.76339	9	1033.5444	154.49	EVFNELVGK	P05556;P05556-2;P05556-5;P05556-4;P05556-3	P05556	ITGB1	Integrin beta-1
26.90564	27.20378	26.92309	27.27115	29.47412	29.21188	29.42112	29.4216	11	1317.7041	240.13	EVFNELVGKQR	P05556;P05556-2;P05556-5;P05556-4;P05556-3	P05556	ITGB1	Integrin beta-1
24.02935	24.76319	24.22354	25.38284	27.08497	26.51847	27.07102	26.6975	10	1342.7034	111.46	EVFNKFFKER	Q9Y5B9	Q9Y5B9	SUPT16H	FACT complex subunit SPT16
NaN	NaN	NaN	NaN	NaN	NaN	NaN	24.41196	9	1040.5655	92.47	EVFPPTPVR	Q9H6R4-2;Q9H6R4-4;Q9H6R4	Q9H6R4-2	NOL6	Nucleolar protein 6
22.55412	23.05056	22.75473	22.88954	24.05009	24.12179	24.24793	24.28306	10	1247.7238	117.02	EVFRTKIVEK	Q14644-2;Q14644	Q14644-2	RASA3	Ras GTPase-activating protein 3
21.77463	21.728	21.87222	22.01543	23.61167	23.70999	23.44354	23.61291	10	1092.6179	130.56	EVFSKVGTVK	Q9Y4C8	Q9Y4C8	RBM19	Probable RNA-binding protein 19
22.67051	22.53227	22.70421	23.28602	24.62321	25.39578	24.78985	24.75995	11	1192.6274	88.948	EVFSMAGVVVR	P52272-2;P52272	P52272-2	HNRNPM	Heterogeneous nuclear ribonucleoprotein M
22.45967	22.91446	22.87877	22.89347	24.10157	24.20598	24.26621	24.13891	10	1089.5091	114.5	EVFSPPGSDR	P12110-3;P12110-2;P12110	P12110-3	COL6A2	Collagen alpha-2(VI) chain
21.25661	21.64372	21.5981	21.78461	24.51695	24.86731	24.78806	24.75578	9	1122.571	131.06	EVFTPVFER	Q99543-2;Q99543	Q99543-2	DNAJC2	DnaJ homolog subfamily C member 2;DnaJ homolog subfamily C member 2, N-terminally processed
25.77794	25.90472	25.79853	25.79645	27.49663	27.54724	27.43905	27.44821	9	1073.5869	133.81	EVFTPVVQR	Q8IY22-3;Q8IY22-2;Q8IY22	Q8IY22-3	CMIP	C-Maf-inducing protein
24.31652	24.63937	24.34658	22.7486	26.28669	25.47544	26.49097	26.51268	11	1279.7136	153.05	EVFTTLSVTKR	Q16881-7;Q16881-5;Q16881-2;Q16881-4;Q16881-3;Q16881-6;Q16881	Q16881-7	TXNRD1	Thioredoxin reductase 1, cytoplasmic
26.43498	26.66858	26.48837	26.5677	28.0118	28.33236	28.28511	28.38739	11	1295.647	202.05	EVFTTTEGRTR	Q14324	Q14324	MYBPC2	Myosin-binding protein C, fast-type
23.05522	23.46076	23.10883	23.12629	25.41748	25.88779	25.24992	25.20553	9	1043.6128	168.45	EVFVGKIPR	O43390-4;O43390;O43390-2;Q8TBY0-2;Q8TBY0-3;Q8TBY0;A0AV96-2;A0AV96	A0AV96-2	HNRNPR;RBM46;RBM47	Heterogeneous nuclear ribonucleoprotein R;Probable RNA-binding protein 46;RNA-binding protein 47
NaN	18.37662	18.77452	19.71914	22.55918	23.15037	22.83484	22.79072	14	1527.7933	115.18	EVFVPDLVNGPTNK	Q9UQ84-4;Q9UQ84	Q9UQ84-4	EXO1	Exonuclease 1
23.27355	23.58164	NaN	24.01282	25.52659	25.42339	25.61885	26.06983	10	1332.7415	117.89	EVFWRGQKKR	Q02241-3;Q02241-2;Q02241	Q02241-3	KIF23	Kinesin-like protein KIF23
19.17185	19.77952	19.81444	19.99962	22.94685	23.00879	22.84799	22.94919	11	1275.6136	113.89	EVFYPGETVVH	Q99720-5;Q99720-2;Q99720	Q99720-5	SIGMAR1	Sigma non-opioid intracellular receptor 1
25.11426	25.21575	24.90601	24.96009	26.51875	26.21769	26.19669	26.15684	10	1114.6346	179.37	EVGDIVKVTR	P46109	P46109	CRKL	Crk-like protein
25.11664	25.41319	25.24608	25.3838	22.92167	22.60275	NaN	22.87682	9	942.51345	117.39	EVGDIVVGR	Q13868-3;Q13868-2;Q13868	Q13868-3	EXOSC2	Exosome complex component RRP4
24.36766	24.39185	24.47438	24.71225	25.0357	25.18963	25.17676	25.41141	11	960.46247	127.94	EVGGGVGGSSR	O75179-4;O75179-6;O75179-2;O75179;O75179-3;O75179-5	O75179-4	ANKRD17	Ankyrin repeat domain-containing protein 17
25.81331	25.86865	25.94849	25.76916	27.79054	27.56718	27.80384	28.02897	10	986.47812	127.68	EVGGSPANTR	Q08209-5;Q08209-3;Q08209-2;P16298-2;P16298-3;Q08209;P16298;P16298-4	Q08209-5	PPP3CA;PPP3CB	Serine/threonine-protein phosphatase 2B catalytic subunit alpha isoform;Serine/threonine-protein phosphatase 2B catalytic subunit beta isoform
23.9604	23.32031	23.84747	23.80322	25.04001	24.95704	25.21293	25.1455	10	1112.6302	209.87	EVGKVIQQGR	O60869-2;O60869-3;O60869	O60869-2	EDF1	Endothelial differentiation-related factor 1
23.22968	23.44	23.17673	23.32045	24.57086	24.59787	25.02673	24.8511	9	963.47739	87.435	EVGNSGVFR	Q9Y285;Q9Y285-2	Q9Y285	FARSA	Phenylalanine--tRNA ligase alpha subunit
27.31285	27.29448	27.57593	27.6102	29.15658	29.21387	29.47727	29.35187	11	1038.5458	108.43	EVGPGPGGITR	Q8WVM0	Q8WVM0	TFB1M	Dimethyladenosine transferase 1, mitochondrial
22.79798	22.54581	22.72153	22.82912	24.34225	24.12005	24.1255	24.33545	10	1082.5833	99.139	EVGPREAGLR	Q96NT0;Q96NT0-2	Q96NT0	CCDC115	Coiled-coil domain-containing protein 115
25.45347	25.26431	25.35289	25.43727	27.20555	NaN	NaN	26.85638	9	983.57638	141.93	EVGVIPSKR	Q12959-8;Q12959-9;Q12959-5;Q12959-3;Q12959-6;Q12959-4;Q12959;Q12959-7;Q12959-2	Q12959-8	DLG1	Disks large homolog 1
24.48315	24.3652	24.48296	24.55169	25.10917	25.27202	25.28302	25.34367	9	887.44609	129.68	EVGVSGQGR	Q9H3U1-2;Q9H3U1	Q9H3U1-2	UNC45A	Protein unc-45 homolog A
25.16917	25.1905	25.27902	25.76081	25.95777	25.85515	26.2059	26.31157	11	1263.6684	100.93	EVHASSKHLTR	Q96KR7-3;Q96KR7-2;Q96KR7-4;Q96KR7	Q96KR7-3	PHACTR3	Phosphatase and actin regulator 3
25.96554	26.48786	26.09852	26.38823	27.17817	26.33216	27.38418	27.40714	9	1008.5716	117.81	EVHAVVTVR	P53680-2;P53680	P53680-2	AP2S1	AP-2 complex subunit sigma
24.05333	24.19197	23.94181	23.89726	25.73242	NaN	25.90373	25.77176	9	1023.5461	102.51	EVHDKGALR	Q08AF3-2;Q08AF3	Q08AF3-2	SLFN5	Schlafen family member 5
22.59717	23.11763	23.23626	23.38205	25.16388	24.80449	25.05345	25.21682	11	1292.6949	104.22	EVHGEAQRVLR	Q5VYK3	Q5VYK3	ECM29	Proteasome-associated protein ECM29 homolog
NaN	20.50688	NaN	NaN	22.85424	22.77006	21.56463	21.88498	9	1096.5989	124.23	EVHTKINTR	Q9BZ95-3;Q9BZ95-4;Q9BZ95-2;Q9BZ95-5;Q9BZ95	Q9BZ95-3	WHSC1L1	Histone-lysine N-methyltransferase NSD3
22.24429	22.22217	22.28478	22.2878	NaN	24.34922	24.27959	24.35003	10	1272.6099	155.11	EVHYINDVER	Q15477	Q15477	SKIV2L	Helicase SKI2W
21.15512	21.63954	21.19575	21.56416	24.01793	24.17585	24.12652	23.96587	11	1340.7412	93.345	EVIDQRLIEAR	Q9ULM3	Q9ULM3	YEATS2	YEATS domain-containing protein 2
NaN	NaN	NaN	17.50711	21.34462	21.0692	21.85053	21.21519	12	1417.7123	98.943	EVIDVMQENITK	O75379-2;O75379	O75379-2	VAMP4	Vesicle-associated membrane protein 4
21.06046	21.79598	21.77656	22.25032	24.62729	23.96146	25.01529	24.78057	9	1104.5485	111.74	EVIEIMTDR	P09651-3;P09651-2;P09651;Q32P51	P09651-3	HNRNPA1;HNRNPA1L2	Heterogeneous nuclear ribonucleoprotein A1;Heterogeneous nuclear ribonucleoprotein A1, N-terminally processed;Heterogeneous nuclear ribonucleoprotein A1-like 2
21.91791	22.97703	22.35867	23.35192	25.21701	24.16928	25.11454	25.11684	13	1433.7184	169.37	EVIEIMTDRGSGK	P09651-3;P09651-2;P09651;Q32P51	P09651-3	HNRNPA1;HNRNPA1L2	Heterogeneous nuclear ribonucleoprotein A1;Heterogeneous nuclear ribonucleoprotein A1, N-terminally processed;Heterogeneous nuclear ribonucleoprotein A1-like 2
NaN	NaN	NaN	18.69965	23.1756	22.28076	23.45576	23.15707	13	1393.7718	97.214	EVIGIGGFGKVYR	Q16584	Q16584	MAP3K11	Mitogen-activated protein kinase kinase kinase 11
23.35353	23.63168	23.49192	23.65436	25.78149	25.524	25.9857	25.8292	11	1214.6983	153.05	EVIGSKLNISR	Q9NU22	Q9NU22	MDN1	Midasin
20.60531	NaN	21.01788	20.92673	22.1974	NaN	NaN	NaN	9	1090.6135	70.256	EVIKDGRFK	O43520	O43520	ATP8B1	Phospholipid-transporting ATPase IC
24.81118	24.84613	24.81015	24.80784	26.36771	25.97795	25.98958	26.01193	9	1113.6758	196.32	EVIKQLKEK	Q9Y3A5	Q9Y3A5	SBDS	Ribosome maturation protein SBDS
25.79476	26.44563	26.25681	26.38139	28.97665	28.3333	29.11202	29.02229	9	1058.6158	182.29	EVIKSMKPK	Q96B26	Q96B26	EXOSC8	Exosome complex component RRP43
21.76199	21.3229	21.94467	21.95102	23.71324	23.28814	23.39676	23.3761	10	1160.6289	192.26	EVIKVEDTTK	Q6P1M9	Q6P1M9	ARMCX5	Armadillo repeat-containing X-linked protein 5
22.33609	21.84096	22.2826	22.3123	25.64025	25.07769	24.94521	25.17934	9	1021.6284	126.62	EVIKVIHGK	Q15382	Q15382	RHEB	GTP-binding protein Rheb
24.51983	24.83118	25.13226	25.95014	28.71394	28.35955	NaN	28.95071	10	1209.6758	124.08	EVILIDPFHK	P61313	P61313	RPL15	60S ribosomal protein L15
22.17197	22.42106	22.26611	21.77161	23.94913	24.02411	23.49082	23.62165	11	1296.715	117.53	EVINTPRVVDR	O60684	O60684	KPNA6	Importin subunit alpha-7
22.42913	22.76786	22.84682	23.06289	24.86084	NaN	24.86032	24.35171	10	1129.6091	121.09	EVINVDGTKR	O75197	O75197	LRP5	Low-density lipoprotein receptor-related protein 5
18.69571	20.04713	19.72172	20.50349	22.96012	22.20135	23.36786	22.86797	11	1303.6595	126.07	EVIPYTPAMQR	P09601	P09601	HMOX1	Heme oxygenase 1
NaN	NaN	NaN	19.51464	22.51485	22.87675	22.86132	22.67715	14	1529.7838	162.36	EVIQAFSAPENAVR	Q99622	Q99622	C12orf57	Protein C10
23.83499	23.96702	24.04093	24.16008	25.39107	25.20083	25.31634	25.39751	10	1184.6149	149.57	EVIQLQGDQR	P41567;O60739	P41567	EIF1;EIF1B	Eukaryotic translation initiation factor 1;Eukaryotic translation initiation factor 1b
25.61352	25.97388	25.62503	26.10771	26.49904	26.43679	26.22323	26.20978	11	1240.6776	179.1	EVIQNPATITR	Q9Y4X5	Q9Y4X5	ARIH1	E3 ubiquitin-protein ligase ARIH1
21.43441	21.97586	21.41158	22.11089	22.78917	21.37999	23.07677	22.84261	10	1140.6615	114.89	EVIRLDGAIR	Q99714-2;Q99714	Q99714-2	HSD17B10	3-hydroxyacyl-CoA dehydrogenase type-2
22.18858	22.1523	22.38308	22.22485	24.08966	24.19708	24.02056	24.23885	9	1114.6095	173.48	EVIRSQQQK	O43318-2;O43318	O43318-2	MAP3K7	Mitogen-activated protein kinase kinase kinase 7
NaN	22.47432	NaN	21.92524	23.31976	23.9167	24.10885	24.18797	10	1270.7106	123.75	EVIRSQQQKR	O43318-2;O43318	O43318-2	MAP3K7	Mitogen-activated protein kinase kinase kinase 7
26.44599	26.26017	26.06934	26.31515	28.023	28.46758	28.03449	28.58842	9	1099.7077	214.23	EVIRVTKKK	Q8IWE5	Q8IWE5	PLEKHM2	Pleckstrin homology domain-containing family M member 2
25.68274	26.01676	25.64488	26.2617	28.37522	NaN	28.31795	28.35788	9	1043.5975	122.52	EVISLINTR	Q96CS3	Q96CS3	FAF2	FAS-associated factor 2
21.75532	22.29662	22.16254	22.52707	25.28157	25.05697	25.08331	25.18986	11	1199.6762	118.71	EVISLSQVTPK	O60313;O60313-2	O60313	OPA1	Dynamin-like 120 kDa protein, mitochondrial;Dynamin-like 120 kDa protein, form S1
23.02274	22.93442	22.88498	23.45199	24.6833	24.89689	24.68078	24.66205	9	969.53558	156.75	EVISRGGPR	Q9H2D6-5;Q9H2D6-7;Q9H2D6-3;Q9H2D6-2;Q9H2D6;Q9H2D6-6	Q9H2D6-5	TRIOBP	TRIO and F-actin-binding protein
NaN	NaN	NaN	NaN	21.97963	22.84002	22.44794	22.17831	12	1286.683	138.66	EVISSAVDALQR	P42695	P42695	NCAPD3	Condensin-2 complex subunit D3
29.88199	30.19636	29.99698	30.24354	31.68391	31.59895	31.62196	31.61693	11	1126.6346	167.23	EVISTPGVVAR	P52294	P52294	KPNA1	Importin subunit alpha-5;Importin subunit alpha-5, N-terminally processed
21.97046	21.88543	22.00326	22.6189	23.59446	24.15391	24.33258	24.15854	11	1229.6867	113.18	EVITEAEKIAK	Q9UKA4	Q9UKA4	AKAP11	A-kinase anchor protein 11
19.65741	19.9055	19.98899	20.44111	23.58463	23.42867	23.58348	23.35783	10	1224.719	119.68	EVITLERPLR	Q9NRY7-1;O15162-2;Q9NRY7-3;Q9NRY7;O15162	Q9NRY7-1	PLSCR2;PLSCR1	Phospholipid scramblase 2;Phospholipid scramblase 1
22.97132	22.90465	23.11642	23.25465	24.33804	24.54887	24.45356	24.40451	9	1123.551	164.77	EVITQDYTR	Q9Y618-5;Q9Y618-4;Q9Y618-3;Q9Y618;Q9Y618-2	Q9Y618-5	NCOR2	Nuclear receptor corepressor 2
NaN	NaN	NaN	NaN	23.96058	NaN	23.44771	23.97281	9	1088.619	164.71	EVKSITKER	Q02224-3;Q02224-2;Q02224	Q02224-3	CENPE	Centromere-associated protein E
22.77601	22.89966	22.85064	23.0347	23.92361	24.03867	23.9619	24.11386	9	986.50327	73.208	EVLAEPSSR	Q6NSJ2-2;Q6NSJ2	Q6NSJ2-2	PHLDB3	Pleckstrin homology-like domain family B member 3
19.26229	19.56434	19.09076	19.67375	22.35576	22.00034	22.31354	22.17992	9	1071.6441	134.06	EVLALPFKR	Q9NV88-3;Q9NV88-2;Q9NV88	Q9NV88-3	INTS9	Integrator complex subunit 9
NaN	21.15974	21.01434	21.27145	22.77239	23.28051	22.80146	22.64394	10	1140.6139	99.136	EVLATPLENR	A8MZ97	A8MZ97	C2orf74	Uncharacterized protein C2orf74
23.63168	24.01154	23.40289	23.94789	25.28429	24.42047	25.49692	25.35448	10	1184.6877	100.48	EVLEAIRVTR	Q8IVT2	Q8IVT2	MISP	Mitotic interactor and substrate of PLK1
22.49753	22.81319	23.63832	24.34184	26.47567	26.70872	26.67115	26.60583	14	1624.8209	208.11	EVLEYNAIGGKYNR	P14324-2;P14324	P14324-2	FDPS	Farnesyl pyrophosphate synthase
20.74016	20.94885	20.79954	20.93431	23.47556	22.38524	23.15383	23.62812	10	1183.6999	162.97	EVLKIMPVQK	P15880	P15880	RPS2	40S ribosomal protein S2
22.20765	22.16546	22.58877	22.05943	22.8911	22.59234	NaN	22.67411	9	1056.6179	113.26	EVLKQLAEK	P16949;P16949-2	P16949	STMN1	Stathmin
22.67803	23.10717	22.83445	23.07186	25.0737	24.58377	25.4754	25.51147	10	1215.7122	112.36	EVLKTRMALR	Q6KCM7;Q6KCM7-6;Q6KCM7-4;Q6KCM7-5;Q6KCM7-2;Q6KCM7-3	Q6KCM7	SLC25A25	Calcium-binding mitochondrial carrier protein SCaMC-2
NaN	19.50224	NaN	20.97883	22.87151	22.49948	22.46717	22.82363	11	1316.5918	149.72	EVLNDPENMEK	Q07866-8;Q07866-2;Q07866-3;Q07866;Q07866-7;Q07866-5;Q07866-10;Q07866-6;Q07866-4;Q07866-9	Q07866-8	KLC1	Kinesin light chain 1
23.25595	23.20926	23.4381	23.63234	25.18994	25.25958	25.22946	25.1206	11	1241.6728	112.13	EVLPDRVATSR	Q9Y657	Q9Y657	SPIN1	Spindlin-1
27.72182	27.45497	27.24336	27.19479	29.46669	29.56997	29.64067	29.67521	9	972.49886	157.68	EVLQGGSQR	P22415-2;P22415	P22415-2	USF1	Upstream stimulatory factor 1
26.18086	25.87357	25.69517	26.08833	26.924	26.68672	27.05051	26.4799	9	1044.5928	163.9	EVLSDAKKR	O75190-3;O75190;Q8WWF6;O75190-2;P31689-2;P31689	O75190-3	DNAJB6;DNAJB3;DNAJA1	DnaJ homolog subfamily B member 6;DnaJ homolog subfamily B member 3;DnaJ homolog subfamily A member 1
24.54846	24.67595	24.44405	24.43879	25.2862	25.12676	25.49256	25.27028	9	1070.6084	96.948	EVLSDPKKR	Q9UDY4;Q8WW22-3;Q8WW22;Q8WW22-2	Q9UDY4	DNAJB4;DNAJA4	DnaJ homolog subfamily B member 4;DnaJ homolog subfamily A member 4
25.75078	25.96255	26.12949	26.19727	26.92965	27.03055	26.97574	27.03559	9	1043.5247	126.52	EVLSDPQTR	Q9NVH1-3;Q9NVH1-2;Q9NVH1	Q9NVH1-3	DNAJC11	DnaJ homolog subfamily C member 11
24.19137	24.2717	24.19768	24.44828	20.6937	25.81314	26.02766	25.86889	9	946.52362	138.37	EVLVAGFGR	P62266	P62266	RPS23	40S ribosomal protein S23
NaN	18.32285	18.60953	19.15911	21.29384	21.54265	21.5522	21.37878	11	1270.6921	112.84	EVLVPEGPLYR	Q969P0-3;Q969P0	Q969P0-3	IGSF8	Immunoglobulin superfamily member 8
NaN	20.85658	21.35917	20.80522	22.52401	23.01195	22.67812	23.41158	10	1177.5397	159.58	EVMEDRQSGK	P51991-2;P51991	P51991-2	HNRNPA3	Heterogeneous nuclear ribonucleoprotein A3
20.57727	21.37348	21.45317	22.18776	24.64713	24.78462	24.87629	24.82828	12	1412.6428	196.88	EVMEQSAGIMYR	Q8N2G4-3;Q8N2G4-2;Q8N2G4-4;Q8N2G4	Q8N2G4-3	LYPD1	Ly6/PLAUR domain-containing protein 1
24.83827	24.48794	24.32031	24.3672	25.00406	26.34996	25.45391	25.63059	11	1234.6128	113.62	EVMGNPGTFKR	Q96DB5-3;Q96DB5-2;Q96DB5	Q96DB5-3	RMDN1	Regulator of microtubule dynamics protein 1
24.89055	24.80769	25.12396	24.96948	25.30928	25.66321	23.76658	23.90076	9	918.4593	125.01	EVMGTGAVR	Q969K3;Q969K3-2	Q969K3	RNF34	E3 ubiquitin-protein ligase RNF34
NaN	NaN	NaN	NaN	22.67016	22.03591	22.87489	22.51198	13	1316.6395	162.26	EVMKEGGSPAGQK	Q460N5-3;Q460N5-1;Q460N5;Q460N5-4	Q460N5-3	PARP14	Poly [ADP-ribose] polymerase 14
20.49999	21.66006	21.52277	21.53564	23.66308	23.09163	23.45776	23.89282	10	1214.5601	195.88	EVMTHINEDK	Q9H8V3-2;Q9H8V3-4;Q9H8V3;Q9H8V3-3	Q9H8V3-2	ECT2	Protein ECT2
23.34733	23.69551	30.17843	30.53742	25.79895	31.31959	31.27548	31.34715	10	1114.587	164.31	EVNDPSLTIK	P00403	P00403	MT-CO2	Cytochrome c oxidase subunit 2
22.73144	22.85207	22.72355	23.15879	24.29453	24.31154	24.16308	24.13187	11	1201.6455	114.89	EVNGAPVYVVR	Q9Y2G3	Q9Y2G3	ATP11B	Probable phospholipid-transporting ATPase IF
21.71616	21.81948	21.95227	21.85719	23.44847	NaN	NaN	NaN	9	1057.5152	108.09	EVNNELANR	Q9NUQ9-2;Q9NUQ9	Q9NUQ9-2	FAM49B	Protein FAM49B
23.73469	23.81118	24.04435	24.32725	25.18401	25.55587	25.07427	25.50452	9	1133.6193	175.38	EVNNFQKKK	Q9NVA2;Q9NVA2-2	Q9NVA2	11-Sep	Septin-11
25.08627	25.26589	25.05924	24.99071	25.44547	25.3256	25.4582	25.26073	9	1115.5571	150.17	EVNQETIQR	Q9UHA2	Q9UHA2	SS18L2	SS18-like protein 2
23.07697	22.96	22.69207	23.37305	25.11008	24.96943	25.09438	24.94024	10	1228.6412	150.35	EVNQETIQRL	Q9UHA2	Q9UHA2	SS18L2	SS18-like protein 2
24.21015	24.32718	24.10509	24.24945	NaN	NaN	NaN	NaN	10	1258.6418	95.358	EVNQPKFNQR	Q9HAU5	Q9HAU5	UPF2	Regulator of nonsense transcripts 2
17.95191	18.41183	17.95271	NaN	21.39341	21.41044	22.59655	21.02208	9	1089.5131	126.24	EVNSGFFYK	P40227-2;P40227;Q92526-2;Q92526-3;Q92526	P40227-2	CCT6A;CCT6B	T-complex protein 1 subunit zeta;T-complex protein 1 subunit zeta-2
25.58898	25.8196	25.81646	25.96466	27.26481	27.31199	27.30661	27.32234	9	1169.5829	143	EVPELYHQR	Q96EK5	Q96EK5	KIAA1279	KIF1-binding protein
21.804	22.2845	20.5849	22.44498	25.24427	25.3191	25.39888	25.24005	11	1353.7001	104.22	EVPLEENVNRR	Q96CT7	Q96CT7	CCDC124	Coiled-coil domain-containing protein 124
NaN	20.90691	NaN	21.42854	22.57874	NaN	22.60876	22.2946	11	1200.6099	70.056	EVPNGKEVSSR	Q9H4L7;Q9H4L7-2	Q9H4L7	SMARCAD1	SWI/SNF-related matrix-associated actin-dependent regulator of chromatin subfamily A containing DEAD/H box 1
23.34733	23.65425	23.56848	23.78377	25.78224	24.47556	25.77264	26.50574	9	1081.6244	115.69	EVPNKIINR	Q16666-3;Q16666-2;Q16666;Q16666-6	Q16666-3	IFI16	Gamma-interferon-inducible protein 16
22.42293	22.5463	22.55359	22.63675	23.95952	24.02842	23.97482	23.73283	10	1107.6037	111.01	EVPPNQIVGR	Q6P158-3;Q6P158-2;Q6P158	Q6P158-3	DHX57	Putative ATP-dependent RNA helicase DHX57
21.02587	21.40779	21.55244	21.67271	23.54227	23.63157	23.75664	23.57704	10	1136.619	109.11	EVPQAPEVLR	Q9HCH0-2;Q9HCH0-3;Q9HCH0	Q9HCH0-2	NCKAP5L	Nck-associated protein 5-like
NaN	NaN	24.93481	25.19573	23.09079	23.37981	23.05763	23.53326	10	1183.6673	105.52	EVPREKLASR	Q6PKG0-3;Q6PKG0	Q6PKG0-3	LARP1	La-related protein 1
23.83074	23.95899	23.69413	23.99326	25.89164	25.78137	25.82816	25.72038	11	1283.7561	129.84	EVPRTIIVTTR	O15294-2;O15294-3;O15294;O15294-4	O15294-2	OGT	UDP-N-acetylglucosamine--peptide N-acetylglucosaminyltransferase 110 kDa subunit
19.70695	NaN	NaN	NaN	23.33224	23.70123	23.55707	23.52839	10	1153.5979	110.41	EVPSEIEVPR	O95072-2;O95072	O95072-2	REC8	Meiotic recombination protein REC8 homolog
24.34861	24.3804	24.55051	24.6284	26.29019	26.69949	26.85162	26.69339	12	1204.5935	142	EVPSSSGINSTK	Q9Y5Q9;Q9Y5Q9-2	Q9Y5Q9	GTF3C3	General transcription factor 3C polypeptide 3
NaN	21.70261	21.25309	21.61818	23.01284	22.90023	23.01347	22.38284	10	1207.6309	159.58	EVQDLHLAQR	Q96N66-2;Q96N66-3;Q96N66	Q96N66-2	MBOAT7	Lysophospholipid acyltransferase 7
22.44486	22.76438	22.65766	23.38943	25.62115	25.1739	26.02479	25.89874	11	1302.6714	212.28	EVQDRVMLTGR	P62699	P62699	YPEL5	Protein yippee-like 5
27.06322	27.44451	27.33108	27.52373	28.45869	28.50188	28.60003	28.68752	13	1333.6474	178.46	EVQDTSGGTTALR	Q16531	Q16531	DDB1	DNA damage-binding protein 1
22.84571	22.40665	22.6601	22.81501	25.33139	25.49262	25.71597	25.79156	11	1172.5534	100.02	EVQGRAGDGER	Q7Z406-5;Q7Z406-4;Q7Z406;Q7Z406-6;Q7Z406-2	Q7Z406-5	MYH14	Myosin-14
22.42923	22.60998	22.40741	22.78726	24.90192	24.80213	24.71198	25.02652	10	1128.5887	155.42	EVQPKTQGSR	P52701-3;P52701;P52701-2	P52701-3	MSH6	DNA mismatch repair protein Msh6
21.59528	22.1311	21.57851	22.21647	24.8532	24.69402	24.63489	24.70535	10	1158.6397	122.74	EVQPNGKIFK	O95573	O95573	ACSL3	Long-chain-fatty-acid--CoA ligase 3
22.11143	22.00014	22.07966	22.08232	23.59298	24.13375	24.04327	23.8551	9	1049.5142	111.17	EVQPSYATR	Q9H6Z9	Q9H6Z9	EGLN3	Egl nine homolog 3
20.60159	NaN	NaN	NaN	23.63843	23.66145	23.6309	23.63544	11	1355.6906	103.08	EVQQARDLQNR	Q13158	Q13158	FADD	FAS-associated death domain protein
22.40691	22.46605	22.7176	22.6139	24.61543	24.5313	24.65354	24.82065	11	1326.7368	113.69	EVQRQLIGTQR	Q9UPN3;Q9UPN3-5	Q9UPN3	MACF1	Microtubule-actin cross-linking factor 1, isoforms 1/2/3/5
23.67896	23.71125	23.71314	23.57785	24.45237	24.56813	24.73464	25.41506	9	1177.6568	99.802	EVQSYIRKR	Q86UP2-2;Q86UP2-3;Q86UP2-4;Q86UP2	Q86UP2-2	KTN1	Kinectin
21.87748	21.96895	22.05073	21.76312	23.60298	23.18539	23.80499	23.68496	11	1217.6	179.1	EVQVASQSSQR	P12270	P12270	TPR	Nucleoprotein TPR
24.06225	24.08974	24.32444	24.56761	26.45876	26.50671	26.63879	26.65212	11	1313.6939	192.26	EVQVLDDKNVR	Q9Y6A4	Q9Y6A4	CFAP20	Cilia- and flagella-associated protein 20
23.27441	23.12629	23.50458	23.30633	23.72046	23.87586	24.25133	24.30459	11	1129.584	87.184	EVRADTGGLGR	Q08999	Q08999	RBL2	Retinoblastoma-like protein 2
NaN	NaN	NaN	NaN	NaN	NaN	22.729	22.53576	9	1114.5982	144.12	EVRLNVEEK	Q13283;Q9UN86-2;Q9UN86	Q13283	G3BP1;G3BP2	Ras GTPase-activating protein-binding protein 1;Ras GTPase-activating protein-binding protein 2
25.51153	25.54251	25.5552	25.86642	NaN	26.4861	26.78955	26.51869	9	1073.5465	163.69	EVSAEVRER	O95229	O95229	ZWINT	ZW10 interactor
NaN	NaN	NaN	NaN	22.98482	23.30619	23.30952	23.04762	10	1242.5881	106.68	EVSFYNVTER	P14373	P14373	TRIM27	Zinc finger protein RFP
21.81675	22.27574	22.43038	21.91845	23.95713	24.27263	24.07104	24.1255	10	1082.5469	127.02	EVSNGSVVHR	Q14202-3;Q14202-2;Q14202	Q14202-3	ZMYM3	Zinc finger MYM-type protein 3
23.97622	23.37146	24.07578	23.74139	25.63553	25.50091	25.33685	25.49424	10	1072.5877	126.62	EVSPITGRSK	Q96E52-2;Q96E52	Q96E52-2	OMA1	Metalloendopeptidase OMA1, mitochondrial
25.27476	25.50355	25.47673	25.4607	26.06926	27.22361	26.07267	26.57888	10	1136.5536	107.9	EVSPMYGVQK	Q9H3K2	Q9H3K2	GHITM	Growth hormone-inducible transmembrane protein
21.3437	21.1006	21.27122	21.63356	23.2343	23.26885	23.12496	23.12484	11	1125.603	138.4	EVSPPVTVNGK	Q9Y2J8-2;Q9Y2J8	Q9Y2J8-2	PADI2	Protein-arginine deiminase type-2
22.34644	22.82359	22.42091	22.63748	24.36979	24.32745	24.58869	24.7757	11	1256.6837	106.62	EVSPVSRQSIR	Q9H6S3;Q9H6S3-3;Q9H6S3-2	Q9H6S3	EPS8L2	Epidermal growth factor receptor kinase substrate 8-like protein 2
21.29384	21.68569	21.43863	22.06572	22.13402	23.41558	22.48866	23.25926	9	1101.6142	125.49	EVSQVKREK	Q9P0K7-3;Q9P0K7;Q9P0K7-2;Q9P0K7-4	Q9P0K7-3	RAI14	Ankycorbin
23.82192	23.82386	24.01945	24.17859	26.22269	26.18775	26.04845	26.06981	11	1167.6724	161.44	EVSRVLVPGGR	O60344-4	O60344-4
24.71722	22.11318	24.97461	24.93859	25.49677	25.63901	25.61644	24.29978	9	1058.5833	113.5	EVSTVNVRR	Q9NTI5	Q9NTI5	PDS5B	Sister chromatid cohesion protein PDS5 homolog B
24.0941	24.46538	23.99309	24.63489	25.3018	25.23801	25.29698	25.17223	11	1234.6517	111.86	EVSVSSKKSER	O96028	O96028	WHSC1	Histone-lysine N-methyltransferase NSD2
26.00191	26.1449	26.02213	26.13563	27.03695	27.28171	27.2049	27.09919	9	1036.5189	116.9	EVTDYAIAR	Q14566	Q14566	MCM6	DNA replication licensing factor MCM6
19.69944	NaN	NaN	NaN	23.19573	23.62689	23.16541	23.23034	10	1192.62	87.806	EVTDYAIARR	Q14566	Q14566	MCM6	DNA replication licensing factor MCM6
25.65029	25.66286	25.6177	25.72869	26.59974	26.9536	26.95859	26.80477	9	1040.4775	131.03	EVTDYTTGR	O60488-2;O60488	O60488-2	ACSL4	Long-chain-fatty-acid--CoA ligase 4
23.78826	23.79203	23.77545	24.06373	25.65854	25.70657	25.59776	25.71028	10	1220.6149	175.51	EVTEEGVRFR	Q9BXR0-2;Q9BXR0	Q9BXR0-2	QTRT1	Queuine tRNA-ribosyltransferase
27.59498	27.70028	27.70378	28.10579	30.20979	30.39387	30.35815	30.22539	12	1301.6827	240.8	EVTGQETVAQIK	P35544	P35544	FAU	Ubiquitin-like protein FUBI
22.02567	21.82205	21.97158	21.80266	23.14706	22.6289	22.54529	22.6165	11	1158.6105	94.309	EVTGTGLGRNR	Q8WYP5;Q8WYP5-3;Q8WYP5-2	Q8WYP5	AHCTF1	Protein ELYS
22.08255	22.44038	22.68629	NaN	24.32017	23.72015	23.72265	23.89013	9	1037.5982	151.04	EVTKLVHGR	Q9Y2Z4	Q9Y2Z4	YARS2	Tyrosine--tRNA ligase, mitochondrial
20.25165	20.91896	20.23327	21.12364	23.10111	22.59851	23.45023	23.50519	10	1140.5961	118.32	EVTPAMQIPR	Q13029-5;Q13029-3;Q13029-2;Q13029	Q13029-5	PRDM2	PR domain zinc finger protein 2
NaN	NaN	NaN	NaN	22.75805	23.0815	23.14485	23.53837	10	1071.5309	99.802	EVTQNSPAAR	Q09666;Q09666-2	Q09666	AHNAK	Neuroblast differentiation-associated protein AHNAK
25.56031	25.69378	25.48428	25.80383	26.92422	26.78856	27.04427	26.72377	9	1029.5819	196.79	EVTRILDGK	Q9H299	Q9H299	SH3BGRL3	SH3 domain-binding glutamic acid-rich-like protein 3
22.03433	22.84385	22.88101	23.15533	24.55514	24.5848	25.12963	24.96653	9	1030.5407	228.05	EVTRPTNSK	Q9Y291	Q9Y291	MRPS33	28S ribosomal protein S33, mitochondrial
24.71146	NaN	NaN	24.94248	NaN	NaN	NaN	NaN	9	1056.6404	108.98	EVTRVKAVR	Q9H3M7	Q9H3M7	TXNIP	Thioredoxin-interacting protein
25.07439	24.6184	25.22273	24.99809	26.68806	25.73926	26.5507	26.23327	11	1006.468	139.98	EVTSGGGGTSR	P15924;P15924-2;P15924-3	P15924	DSP	Desmoplakin
22.42504	22.23675	21.54052	22.04247	NaN	23.43593	NaN	23.53005	9	961.48287	113.26	EVTSGVQSR	Q9H2G9-2;Q9H2G9	Q9H2G9-2	BLZF1	Golgin-45
20.08667	NaN	NaN	21.33615	23.50749	22.96957	23.23751	23.07857	9	1096.5587	113.5	EVTSKMFQK	P16144-4;P16144-2;P16144-3;P16144;P16144-5	P16144-4	ITGB4	Integrin beta-4
22.82166	22.82104	22.81386	23.26513	24.88739	24.87089	25.07786	24.93486	10	1049.5142	124.08	EVVAGEFGSR	P19447	P19447	ERCC3	TFIIH basal transcription factor complex helicase XPB subunit
21.62346	21.5991	21.56128	21.60073	23.46737	23.45976	23.63157	23.36506	10	1145.6041	153.24	EVVDKSQVSR	Q969R5-2;Q969R5-3;Q969R5	Q969R5-2	L3MBTL2	Lethal(3)malignant brain tumor-like protein 2
NaN	22.43125	22.09152	22.06319	23.02012	NaN	23.30271	23.43275	10	1164.5411	109.48	EVVDSNPYSR	Q9GZZ9	Q9GZZ9	UBA5	Ubiquitin-like modifier-activating enzyme 5
24.79966	25.03633	24.99455	23.52898	27.07877	26.85448	26.98544	27.1574	11	1205.6252	190.02	EVVDTTASTKR	P46013-2;P46013	P46013-2	MKI67	Antigen KI-67
23.49143	23.45914	23.28334	23.68196	25.23714	25.45196	25.27006	25.4924	10	1130.5204	180.87	EVVEEAENGR	P06454-2;P06454	P06454-2	PTMA	Prothymosin alpha;Prothymosin alpha, N-terminally processed;Thymosin alpha-1
29.36246	29.4103	29.01927	29.55488	31.19337	31.08569	31.14242	31.11551	11	1329.7293	269.39	EVVEFLKNPQK	Q96TA2-3;Q96TA2-2;Q96TA2	Q96TA2-3	YME1L1	ATP-dependent zinc metalloprotease YME1L1
24.56663	24.83841	25.07124	25.25205	26.35874	26.97552	26.61442	26.59292	11	1234.5864	150.27	EVVEGMDISTR	Q9ULU4-17;Q9ULU4-8;Q9ULU4-14;Q9ULU4-12;Q9ULU4-22;Q9ULU4-16;Q9ULU4-5;Q9ULU4-20;Q9ULU4-13;Q9ULU4-10;Q9ULU4-7;Q9ULU4-19;Q9ULU4-15;Q9ULU4-18	Q9ULU4-17	ZMYND8	Protein kinase C-binding protein 1
18.56529	19.39318	19.53894	19.15933	20.57191	22.71578	22.97879	22.4244	10	1169.6292	124.23	EVVELPVTER	Q9BXI6;Q9BXI6-2	Q9BXI6	TBC1D10A	TBC1 domain family member 10A
23.22498	23.56116	23.48947	23.89477	26.01706	26.14398	25.9113	26.17828	12	1308.6674	177.3	EVVEPEGPVAQR	Q96EK5	Q96EK5	KIAA1279	KIF1-binding protein
22.92365	23.30703	22.89347	23.2815	23.43759	24.0861	24.164	23.91543	9	1029.5455	106.36	EVVEQGITR	P51398-2;P51398-3;P51398	P51398-2	DAP3	28S ribosomal protein S29, mitochondrial
24.02606	24.11529	24.29852	24.42483	26.18316	26.24541	26.20911	23.91059	11	1284.715	183.67	EVVEQGITRVR	P51398-2;P51398-3;P51398	P51398-2	DAP3	28S ribosomal protein S29, mitochondrial
22.91048	22.20476	22.22061	22.25765	24.53967	24.22199	23.61032	24.0662	9	1150.6207	146.79	EVVHINRER	Q14123;Q14123-3;Q14123-2	Q14123	PDE1C	Calcium/calmodulin-dependent 3,5-cyclic nucleotide phosphodiesterase 1C
23.56104	23.40899	23.4496	23.35582	25.44164	24.84814	24.85196	25.11462	10	1124.6917	113.41	EVVIPQKKGK	P19338	P19338	NCL	Nucleolin
25.5609	25.28369	25.16143	25.24695	25.96226	25.8793	26.22083	26.18656	9	1113.6506	108.98	EVVKENIRK	Q96E52-2;Q96E52	Q96E52-2	OMA1	Metalloendopeptidase OMA1, mitochondrial
23.77625	24.49631	23.79243	24.44272	25.86561	24.09997	26.61835	26.05813	10	1226.7823	120.09	EVVKLRISKR	Q9NNW7-4;Q9NNW7-3;Q9NNW7-2;Q9NNW7	Q9NNW7-4	TXNRD2	Thioredoxin reductase 2, mitochondrial
22.70715	22.81472	22.65342	22.568	24.56069	24.74468	24.39552	24.45375	9	1133.6193	134.66	EVVNYVQKR	Q9H9A7	Q9H9A7	RMI1	RecQ-mediated genome instability protein 1
21.19436	21.58843	21.24162	22.38419	24.14756	23.68635	24.15584	24.10965	10	1209.6255	89.047	EVVPDGPWRR	Q96N96-6	Q96N96-6
20.34581	20.36816	20.57865	21.81644	23.33743	23.54321	23.53433	23.12739	11	1153.6091	118.33	EVVPDVNVAGR	Q9BQL6-4;Q9BQL6-2;Q9BQL6	Q9BQL6-4	FERMT1	Fermitin family homolog 1
NaN	NaN	NaN	NaN	23.91141	23.79501	23.79798	23.84805	12	1292.6976	145.9	EVVPEPGQPLTK	Q10570	Q10570	CPSF1	Cleavage and polyadenylation specificity factor subunit 1
20.26029	20.64588	NaN	21.02931	23.14291	22.93009	22.77921	22.93413	12	1419.6994	119.68	EVVPFSSDEQKR	O15231-5;O15231-4;O15231-7;O15231;O15231-3;O15231-8;O15231-6;O15231-2	O15231-5	ZNF185	Zinc finger protein 185
19.87491	21.13163	21.78269	NaN	24.33163	24.40347	23.87558	24.34631	12	1269.6789	146.17	EVVPRGGSVSQR	O60312	O60312	ATP10A	Probable phospholipid-transporting ATPase VA
21.33963	22.15903	22.07238	21.83846	22.18089	23.23272	21.95978	22.72065	10	1128.5775	135.83	EVVQSSPVER	P12270	P12270	TPR	Nucleoprotein TPR
24.91187	25.04872	25.07321	24.99265	26.01276	26.18814	26.16141	26.31627	9	1135.6462	112.41	EVVRDHIIR	Q8WUP2-3;Q8WUP2;Q8WUP2-2	Q8WUP2-3	FBLIM1	Filamin-binding LIM protein 1
26.07869	26.23863	26.33451	26.31479	27.45026	27.54797	27.71914	27.53275	15	1433.7375	144.55	EVVRYLGGSGGAGGR	Q6SPF0	Q6SPF0	SAMD1	Atherin
25.13073	24.79872	24.66557	25.40636	26.16829	26.74701	26.37901	26.74612	10	1200.6463	257.96	EVVSENQRLK	P18850	P18850	ATF6	Cyclic AMP-dependent transcription factor ATF-6 alpha;Processed cyclic AMP-dependent transcription factor ATF-6 alpha
22.73422	22.53531	22.25292	22.54014	24.80612	24.45601	24.81103	24.39996	9	902.5073	160.56	EVVSGVVSK	Q14008-2;Q14008;Q14008-3	Q14008-2	CKAP5	Cytoskeleton-associated protein 5
NaN	23.86183	23.53362	24.15174	25.30058	25.7756	25.4597	25.61501	12	1415.7732	112.43	EVVTEIRDKATR	Q9ULX3	Q9ULX3	NOB1	RNA-binding protein NOB1
24.96	25.5948	25.72861	25.86849	26.81336	26.89735	27.05072	27.16538	13	1212.6099	188.99	EVVTPGSGPGTGR	Q86V97;Q8WVZ9	Q86V97	KBTBD6;KBTBD7	Kelch repeat and BTB domain-containing protein 6;Kelch repeat and BTB domain-containing protein 7
20.2376	20.49551	20.77394	21.12294	24.32951	24.39395	24.21704	24.16875	11	1274.6619	171.56	EVVTPNIFNSR	P26639;P26639-2	P26639	TARS	Threonine--tRNA ligase, cytoplasmic
25.26069	25.15283	25.25097	25.13355	27.11625	27.02242	27.25286	27.26419	10	1106.539	231.2	EVVTSMGTQR	Q53G59;Q53G59-2	Q53G59	KLHL12	Kelch-like protein 12
29.66323	29.92366	29.90713	30.01092	31.10774	30.57705	31.21077	31.38905	9	985.59203	187.34	EVVVSGKLR	P23396;P23396-2	P23396	RPS3	40S ribosomal protein S3
NaN	NaN	23.61818	23.38298	25.50431	25.72119	26.08489	26.07751	12	1456.7998	125.54	EVVVVKDRETQR	Q14011;Q14011-2;P98179	Q14011	CIRBP;RBM3	Cold-inducible RNA-binding protein;RNA-binding protein 3
22.75438	22.57709	22.37547	23.01658	24.45023	24.18246	24.19453	24.52761	9	1139.6087	138.4	EVVYRFTAR	Q99661-2;Q99661	Q99661-2	KIF2C	Kinesin-like protein KIF2C
25.45466	25.5412	25.32584	25.73967	26.53031	26.849	27.22039	27.00871	9	1142.6924	142.64	EVWKGIKKR	Q9UJK0	Q9UJK0	TSR3	Ribosome biogenesis protein TSR3 homolog
24.00813	24.44405	24.0662	24.43288	25.22354	25.41893	25.73223	25.44692	9	1052.4563	130.04	EVYAGSHQY	Q9H3P7	Q9H3P7	ACBD3	Golgi resident protein GCP60
25.87056	26.10203	26.19749	26.22536	27.39852	27.88914	28.02454	28.13873	10	1175.5935	176.4	EVYDGPKNVR	Q15154-2;Q15154	Q15154-2	PCM1	Pericentriolar material 1 protein
21.47457	21.6539	21.13402	22.10757	23.42329	23.55438	23.70609	23.83306	9	1187.5247	123.69	EVYDGTWYR	Q13308-5;Q13308-2;Q13308;Q13308-6;Q13308-4	Q13308-5	PTK7	Inactive tyrosine-protein kinase 7
22.77104	23.50857	23.47914	23.36906	25.26109	25.40999	25.59041	25.55462	11	1138.5619	131.62	EVYGTGVASTR	Q9NUV7	Q9NUV7	SPTLC3	Serine palmitoyltransferase 3
25.96937	26.14285	25.99695	26.27833	26.44843	26.32927	26.44561	26.79117	9	1204.6928	109.86	EVYKELRLR	P49327	P49327	FASN	Fatty acid synthase;[Acyl-carrier-protein] S-acetyltransferase;[Acyl-carrier-protein] S-malonyltransferase;3-oxoacyl-[acyl-carrier-protein] synthase;3-oxoacyl-[acyl-carrier-protein] reductase;3-hydroxyacyl-[acyl-carrier-protein] dehydratase;Enoyl-[acyl-carrier-protein] reductase;Oleoyl-[acyl-carrier-protein] hydrolase
NaN	NaN	20.44556	NaN	23.2887	23.07614	23.55953	23.3965	11	1371.6129	121.73	EVYKGYMDDPR	O94759-2;O94759	O94759-2	TRPM2	Transient receptor potential cation channel subfamily M member 2
NaN	21.90767	22.0473	22.25632	24.03599	24.14546	24.25025	24.0783	11	1273.5826	132.01	EVYNDSGYLSK	P51587	P51587	BRCA2	Breast cancer type 2 susceptibility protein
28.02765	28.23402	28.03396	28.38332	29.53566	29.63268	29.83183	29.76064	10	1338.7044	244.8	EVYNEFVRKR	Q13206	Q13206	DDX10	Probable ATP-dependent RNA helicase DDX10
NaN	NaN	NaN	NaN	NaN	NaN	25.72804	25.65305	13	1499.7845	109.84	EVYPAQVQGPRTR	Q96GE4-2;Q96GE4	Q96GE4-2	CEP95	Centrosomal protein of 95 kDa
24.60354	24.59315	24.68057	24.39277	26.51131	26.4593	26.1882	26.68097	9	1118.6084	169.57	EVYPEARKK	O00422	O00422	SAP18	Histone deacetylase complex subunit SAP18
21.56141	21.96832	21.96194	22.154	24.90999	24.86632	25.0121	24.94954	11	1334.7347	113.26	EVYPVGIFQKR	Q9UI95	Q9UI95	MAD2L2	Mitotic spindle assembly checkpoint protein MAD2B
22.24728	21.57103	22.14218	NaN	25.61136	24.05142	23.52612	24.02909	11	1300.6776	140.45	EVYQVPPSVQR	Q14511-3;Q14511;Q14511-2	Q14511-3	NEDD9	Enhancer of filamentation 1;Enhancer of filamentation 1 p55
20.10367	20.2287	20.22858	20.93934	22.42836	22.64489	22.8624	22.83599	10	1265.6041	125.82	EVYVWDVNSR	Q9Y5J1	Q9Y5J1	UTP18	U3 small nucleolar RNA-associated protein 18 homolog
23.73262	23.76375	23.75032	24.05606	25.32385	25.1859	25.21985	25.4108	9	1033.592	138.83	FAAESIIKR	O95503	O95503	CBX6	Chromobox protein homolog 6
18.37365	18.75532	18.14738	18.48085	24.36192	24.37968	24.51129	24.04085	9	895.49159	145.21	FAALHGPAL	Q14166	Q14166	TTLL12	Tubulin--tyrosine ligase-like protein 12
22.177	22.34508	22.34716	22.41186	25.74574	25.60758	25.72242	25.73748	9	961.45051	111.28	FADHVSSSL	Q69YN4-4;Q69YN4-2;Q69YN4-3;Q69YN4	Q69YN4-4	KIAA1429	Protein virilizer homolog
25.56183	25.89661	25.541	26.08531	28.22981	28.21951	28.25056	28.22881	9	1063.5298	161.9	FADQEVRSL	O00443	O00443	PIK3C2A	Phosphatidylinositol 4-phosphate 3-kinase C2 domain-containing subunit alpha
25.39741	25.34665	25.33719	25.77236	28.57091	28.81161	28.87713	28.92765	9	947.48248	117.93	FAEGQGRAL	Q92508	Q92508	PIEZO1	Piezo-type mechanosensitive ion channel component 1
NaN	NaN	NaN	NaN	22.70868	23.71324	23.13088	20.50232	10	942.4447	108	FAIGGSGSTF	P28065-2;P28065	P28065-2	PSMB9	Proteasome subunit beta type-9
25.69928	25.96583	25.68231	26.25243	28.73673	28.69664	28.87091	28.62579	11	1131.6764	178.94	FAITAIKGVGR	P62269	P62269	RPS18	40S ribosomal protein S18
18.80171	NaN	19.11477	19.60579	22.5022	22.41116	22.74053	22.52275	9	1124.5615	130.27	FALFNTEQR	Q05193-5;Q05193-3;Q9UQ16-2;Q9UQ16-3;Q05193-2;Q05193;Q9UQ16;Q9UQ16-4	Q05193-5	DNM1;DNM3	Dynamin-1;Dynamin-3
20.40914	20.14892	20.41328	21.32784	26.13232	26.71489	26.43984	26.50016	9	1099.5372	126.28	FAMDVYKNL	P60228	P60228	EIF3E	Eukaryotic translation initiation factor 3 subunit E
19.49248	19.28173	NaN	19.79552	NaN	NaN	24.78756	24.90711	9	944.50797	116.9	FARPASPSL	Q8WUF5	Q8WUF5	PPP1R13L	RelA-associated inhibitor
21.60535	21.73355	21.36906	21.50978	23.60975	23.57057	23.8511	23.41828	9	1080.5604	154.31	FASDPILYR	P14618-2;P14618;P14618-3	P14618-2	PKM	Pyruvate kinase PKM
25.18609	25.00273	24.80435	25.11977	28.35909	28.24767	28.27275	28.2957	9	971.47125	123.99	FASHVSPEV	Q9NP61-2;Q9NP61	Q9NP61-2	ARFGAP3	ADP-ribosylation factor GTPase-activating protein 3
NaN	NaN	NaN	20.51845	24.21608	24.74006	24.86335	24.56987	11	1241.571	156.83	FAVDMQTTSSR	Q16787-4;Q16787-1;Q16787-3;Q16787	Q16787-4	LAMA3	Laminin subunit alpha-3
21.6974	21.06973	20.8753	21.32042	27.04708	26.74881	26.91056	26.81507	9	1028.5767	125.31	FAVISRHSL	P33527-8;P33527-6;P33527-7;P33527-5;P33527-4;P33527-2;P33527-3;P33527;P33527-9	P33527-8	ABCC1	Multidrug resistance-associated protein 1
NaN	NaN	NaN	19.75879	22.66787	22.80831	22.5787	22.49931	11	1255.6197	97.965	FAYTGRTAQEL	P98171;P98171-2	P98171	ARHGAP4	Rho GTPase-activating protein 4
23.30994	23.87605	23.54239	23.735	27.3053	27.85603	27.77461	27.91405	9	991.43592	122.19	FDNDAASPR	P13747	P13747	HLA-E	HLA class I histocompatibility antigen, alpha chain E
23.30758	23.69869	23.7265	24.08164	25.06517	25.37106	25.35703	25.20023	10	1149.5455	166.16	FGDEPPVFSR	Q99816-2;Q99816	Q99816-2	TSG101	Tumor susceptibility gene 101 protein
20.52593	20.91057	20.84835	20.73331	24.77816	24.79402	25.02973	25.084	9	905.4243	129.96	FGHSSTSAL	Q7Z6Z7-2;Q7Z6Z7-3;Q7Z6Z7	Q7Z6Z7-2	HUWE1	E3 ubiquitin-protein ligase HUWE1
24.25285	24.51412	24.53996	24.95136	28.27675	28.25142	28.34266	28.23416	9	1016.5291	127.56	FGIDRPAEL	Q8IWZ8	Q8IWZ8	SUGP1	SURP and G-patch domain-containing protein 1
24.85946	25.00015	NaN	25.01856	28.99574	28.95629	28.93171	29.02007	9	941.49707	138.07	FIAPTGHSL	Q9NVA2;Q9NVA2-2;Q14141-3;Q14141-2;Q14141-4;Q14141	Q9NVA2	SEPT11;SEPT6	Septin-11;Septin-6
19.40532	19.8272	19.48217	19.48966	22.68297	22.04693	22.84875	22.72894	12	1418.8034	116.52	FIFQPNGKIVTR	Q9C040;Q9C040-2	Q9C040	TRIM2	Tripartite motif-containing protein 2
21.71083	22.06108	21.47179	22.20261	25.6051	25.11906	25.82236	25.84769	10	1116.6655	144.38	FIIDGKGVLR	P32119	P32119	PRDX2	Peroxiredoxin-2
NaN	NaN	NaN	NaN	23.76111	23.56128	24.07594	NaN	9	1063.5485	125.31	FIMDRAQAL	O14787-2;O14787	O14787-2	TNPO2	Transportin-2
21.53184	21.79356	21.53953	21.52655	25.86865	25.59047	25.6695	25.60164	9	957.49198	118.69	FISPTGHSL	Q9P0V9-3;Q9P0V9;Q9P0V9-2;Q9UH03-2;Q9UH03;Q6ZU15	Q9P0V9-3	SEPT10;SEPT3;SEPT14	Septin-10;Neuronal-specific septin-3;Septin-14
17.96121	18.36072	19.81511	20.28625	24.7755	26.80931	25.32639	25.41844	9	1002.5386	142.64	FIVDPVSNL	P15924;P15924-2;P15924-3	P15924	DSP	Desmoplakin
NaN	NaN	NaN	NaN	19.70491	23.03621	20.79329	20.9789	13	1513.7565	98.943	FIYNPTTGEFLGR	P54709	P54709	ATP1B3	Sodium/potassium-transporting ATPase subunit beta-3
23.26671	23.23656	22.98014	23.26928	25.45651	25.36436	25.39571	25.57019	9	1130.5608	107.66	FLDEKTHEL	Q9H0K6	Q9H0K6	PUS7L	Pseudouridylate synthase 7 homolog-like protein
27.33952	27.52903	27.63644	27.80095	30.02234	30.11793	30.49553	30.47015	9	1064.4597	137.95	FNDPNAKEM	Q96KR1	Q96KR1	ZFR	Zinc finger RNA-binding protein
23.95961	24.02977	23.88874	24.18911	26.78294	26.90885	26.92139	26.818	9	1056.5352	117.16	FPDNQRPAL	P43268-3;P43268-2;P43268	P43268-3	ETV4	ETS translocation variant 4
21.21169	21.59696	21.61009	21.89175	25.86835	25.9691	25.99451	26.028	9	1132.5665	153.73	FPDNQRPFL	P41161;P41161-2	P41161	ETV5	ETS translocation variant 5
25.39585	25.70351	25.51752	25.98092	27.39305	27.6571	27.44031	27.51473	10	1211.62	161.12	FPHNPQFIGR	Q9H9Y2	Q9H9Y2	RPF1	Ribosome production factor 1
21.77708	22.07757	21.8155	22.21839	25.78189	25.4715	25.60524	25.51461	11	1162.5619	128.38	FPRAPSTSDSV	P23193-2;P23193	P23193-2	TCEA1	Transcription elongation factor A protein 1
NaN	NaN	19.53691	20.43827	23.66014	23.52552	23.87455	24.01606	13	1431.747	116.19	FPRAPSTSDSVRL	P23193-2;P23193	P23193-2	TCEA1	Transcription elongation factor A protein 1
22.68866	22.42052	22.64744	22.68262	25.84711	24.99473	24.85267	24.99451	9	1026.5974	138.06	FPRKPSAPK	P26373	P26373	RPL13	60S ribosomal protein L13
NaN	NaN	NaN	NaN	26.21126	NaN	26.21186	26.047	11	1171.5986	131.12	FPRSPGQPSSL	Q5T011-5;Q5T011	Q5T011-5	SZT2	Protein SZT2
[truncated: 4,687 more rows]
