# Supplementary material for: High-throughput and Sensitive Immunopeptidomics Platform Reveals Profound Interferonγ-Mediated Remodeling of the Human Leukocyte Antigen (HLA) Ligandome
Source: Mol Cell Proteomics. 2017 Dec 14;17(3):533–48. doi: 10.1074/mcp.TIR117.000383 (PMC5836376; doi:10.1074/mcp.TIR117.000383)
Supplement: Supplemental Data [file supp_TIR117.000383_132937_2_supp_37762_p0vb9l.txt]

LFQ intensity Ctrl_1	LFQ intensity Ctrl_2	LFQ intensity Ctrl_3	LFQ intensity Ctrl_4	LFQ intensity IFNg_1	LFQ intensity IFNg_2	LFQ intensity IFNg_3	LFQ intensity IFNg_4	Peptides	Razor + unique peptides	Unique peptides	Sequence coverage [%]	Unique + razor sequence coverage [%]	Unique sequence coverage [%]	Mol. weight [kDa]	Q-value	Score	Intensity	MS/MS count	Protein IDs	Majority protein IDs	Protein names	Gene names
25.48404	25.7082	25.24492	25.296	25.82231	26.08756	26.02369	26.06316	11	11	11	26	26	26	56.919	0	21.229	738740000	67	A0AV96-2;A0AV96;Q8TBY0-2;Q8TBY0-3;Q8TBY0;Q9NQ94-5;Q9NQ94-6;Q9NQ94-3;Q9NQ94-2;Q9NQ94-4;Q9NQ94	A0AV96-2;A0AV96	RNA-binding protein 47	RBM47
n. def.	n. def.	21.42142	n. def.	n. def.	21.19009	n. def.	n. def.	3	3	3	9.9	9.9	9.9	40.463	0.00091979	2.5365	159480000	4	A0AVI4;A0AVI4-2	A0AVI4;A0AVI4-2	E3 ubiquitin-protein ligase TM129	TMEM129
28.97238	29.06566	29.19953	29.14046	29.5966	29.51661	29.48836	29.67238	35	35	35	36.7	36.7	36.7	117.97	0	78.905	8240600000	228	A0AVT1;A0AVT1-2;A0AVT1-3;A0AVT1-4	A0AVT1;A0AVT1-2	Ubiquitin-like modifier-activating enzyme 6	UBA6
28.13354	28.32685	28.29872	28.13203	27.68939	28.13433	27.95848	28.07944	18	18	18	22.8	22.8	22.8	98.9	0	61.144	3347500000	138	A0FGR8-2;A0FGR8;A0FGR8-6;A0FGR8-4;A0FGR8-5	A0FGR8-2;A0FGR8;A0FGR8-6;A0FGR8-4	Extended synaptotagmin-2	ESYT2
n. def.	n. def.	n. def.	n. def.	23.04268	n. def.	22.49904	23.32649	1	1	1	5.7	5.7	5.7	20.431	0.0003876	3.1988	91954000	7	A0JLT2-2;A0JLT2	A0JLT2-2;A0JLT2	Mediator of RNA polymerase II transcription subunit 19	MED19
28.00207	28.51326	28.4556	28.25156	28.45176	28.34295	28.57029	28.59555	24	24	24	39.9	39.9	39.9	71.639	0	65.483	3943600000	145	A0MZ66;A0MZ66-3;A0MZ66-4;A0MZ66-5;A0MZ66-6;A0MZ66-2;A0MZ66-8;A0MZ66-7	A0MZ66;A0MZ66-3;A0MZ66-4;A0MZ66-5;A0MZ66-6;A0MZ66-2;A0MZ66-8	Shootin-1	KIAA1598
26.5506	26.79427	27.0403	26.78494	25.66863	26.83509	26.29866	26.51956	8	8	8	14.2	14.2	14.2	67.867	0	18.843	1249200000	33	A1L0T0	A1L0T0	Acetolactate synthase-like protein	ILVBL
n. def.	n. def.	n. def.	n. def.	n. def.	n. def.	22.00522	n. def.	2	2	2	32.4	32.4	32.4	7.7558	0.0010941	2.4303	16142000	1	A1L188	A1L188	Uncharacterized protein C17orf89	C17orf89
23.76223	23.99645	23.96385	24.13148	24.22781	24.08002	24.09587	24.0891	5	5	5	8.8	8.8	8.8	80.885	0	7.6777	223630000	22	A1L390-2;A1L390-3;A1L390	A1L390-2;A1L390-3;A1L390	Pleckstrin homology domain-containing family G member 3	PLEKHG3
28.05129	28.39092	28.24608	28.14024	28.23027	28.32002	28.20658	28.20331	26	26	24	28.2	28.2	26.2	101.58	0	35.213	3735900000	116	A1X283	A1X283	SH3 and PX domain-containing protein 2B	SH3PXD2B
n. def.	n. def.	n. def.	n. def.	n. def.	n. def.	n. def.	24.13907	1	1	1	7.4	7.4	7.4	20.987	0.00039147	3.3329	114240000	4	A1Z1Q3-5;A1Z1Q3-4;A1Z1Q3-2;A1Z1Q3	A1Z1Q3-5;A1Z1Q3-4;A1Z1Q3-2;A1Z1Q3	O-acetyl-ADP-ribose deacetylase MACROD2	MACROD2
22.2369	n. def.	22.77374	22.40354	22.69867	22.97409	22.92951	22.53181	5	3	2	4.9	2.8	1.6	95.047	0.00020161	3.7144	78929000	8	A2A3N6	A2A3N6	Putative PIP5K1A and PSMD4-like protein	PIPSL
27.80778	27.96229	27.75945	27.78638	27.77787	27.67128	27.7431	28.1335	33	33	33	14.3	14.3	14.3	268.57	0	72.75	2678700000	107	A2RRP1;A2RRP1-2	A2RRP1;A2RRP1-2	Neuroblastoma-amplified sequence	NBAS
23.83846	23.3835	n. def.	22.89876	23.579	23.45287	23.34055	23.5775	3	3	3	13.7	13.7	13.7	36.547	0	6.5619	117990000	10	A2RUC4;A2RUC4-2	A2RUC4;A2RUC4-2	tRNA wybutosine-synthesizing protein 5	TYW5
24.44796	24.84852	24.15136	23.67293	24.48105	24.62851	24.70678	25.11227	6	6	6	5.1	5.1	5.1	129.81	0	4.7791	318830000	11	A2RUS2-2;A2RUS2	A2RUS2-2;A2RUS2	DENN domain-containing protein 3	DENND3
25.96054	26.09217	25.83277	25.87797	25.94062	26.2276	26.06007	26.09802	21	21	21	12.2	12.2	12.2	210.92	0	22.906	848140000	56	A3KMH1-3;A3KMH1;A3KMH1-2	A3KMH1-3;A3KMH1;A3KMH1-2	von Willebrand factor A domain-containing protein 8	VWA8
26.06868	26.18168	26.03055	25.94058	25.84687	25.93885	26.03829	25.80494	15	15	11	12.8	12.8	9.2	154.06	0	20.655	767380000	56	A3KN83-3;A3KN83-2;A3KN83;A3KN83-4;Q9Y2G9-3	A3KN83-3;A3KN83-2;A3KN83;A3KN83-4	Protein strawberry notch homolog 1	SBNO1
26.37184	26.47181	26.46474	26.39846	26.10992	26.4813	26.68779	26.69032	13	13	13	38	38	38	42.932	0	29.535	1225600000	58	A4D1E9;A4D1E9-2;A4D1E9-3	A4D1E9;A4D1E9-2	GTP-binding protein 10	GTPBP10
23.46799	23.04817	n. def.	23.68913	23.5285	23.19637	23.57126	23.36226	5	5	5	11.6	11.6	11.6	71.351	0	4.8942	131680000	6	A4D1P6-2;A4D1P6;A4D1P6-3	A4D1P6-2;A4D1P6	WD repeat-containing protein 91	WDR91
28.34134	28.19183	28.406	28.3993	27.6975	28.07097	27.68926	27.8384	10	10	10	25.7	25.7	25.7	42.85	0	33.034	3395400000	66	A4D1S0;A4D1S0-2	A4D1S0;A4D1S0-2	Killer cell lectin-like receptor subfamily G member 2	KLRG2
23.49375	n. def.	22.95681	22.94292	23.34109	24.04868	23.44733	23.53172	5	4	4	25.8	22.1	22.1	24.4	0	5.7436	166950000	17	A4D1S5;A4D1S5-2	A4D1S5;A4D1S5-2	Ras-related protein Rab-19	RAB19
n. def.	22.54314	n. def.	n. def.	23.51352	n. def.	23.38087	23.62712	2	2	2	6.5	6.5	6.5	38.658	0.000756	2.8757	93401000	9	A5D8V6	A5D8V6	Vacuolar protein sorting-associated protein 37C	VPS37C
24.77213	26.0128	24.13383	24.40113	22.89289	24.38087	24.10213	23.82658	4	3	3	15	11.2	11.2	30.85	0.00019972	3.5731	302750000	9	A5PLL7-2;A5PLL7	A5PLL7-2;A5PLL7	Transmembrane protein 189	TMEM189
n. def.	22.69823	n. def.	n. def.	23.83451	23.89929	24.36453	23.71261	3	3	3	11.3	11.3	11.3	34.884	0.0017886	2.2406	153290000	9	A5PLN9-7;A5PLN9-2;A5PLN9-4;A5PLN9;A5PLN9-5	A5PLN9-7;A5PLN9-2;A5PLN9-4;A5PLN9;A5PLN9-5	Trafficking protein particle complex subunit 13	TRAPPC13
28.90417	28.84446	28.76104	28.73696	28.91199	28.87024	28.96469	29.02681	51	51	51	23.4	23.4	23.4	266.38	0	235.79	5714700000	267	A5YKK6-2;A5YKK6;A5YKK6-3;A5YKK6-4	A5YKK6-2;A5YKK6;A5YKK6-3;A5YKK6-4	CCR4-NOT transcription complex subunit 1	CNOT1
n. def.	n. def.	n. def.	n. def.	n. def.	n. def.	23.81792	n. def.	2	2	2	16.8	16.8	16.8	14.688	0.00074766	2.7724	183520000	8	Q9GZQ8;A6NCE7;Q9H492;Q9H492-2	Q9GZQ8;A6NCE7;Q9H492;Q9H492-2	Microtubule-associated proteins 1A/1B light chain 3B;Microtubule-associated proteins 1A/1B light chain 3 beta 2;Microtubule-associated proteins 1A/1B light chain 3A	MAP1LC3B;MAP1LC3B2;MAP1LC3A
28.20858	28.32225	28.29863	28.2712	28.29255	28.4633	28.27697	28.60897	10	10	10	34	34	34	34.006	0	17.352	3457800000	71	A6NDG6	A6NDG6	Phosphoglycolate phosphatase	PGP
24.84833	25.16116	25.07251	25.11478	24.99347	24.9044	25.1434	25.12068	6	6	6	20.1	20.1	20.1	33.62	0	6.5089	347280000	28	A6NDU8	A6NDU8	UPF0600 protein C5orf51	C5orf51
n. def.	n. def.	n. def.	n. def.	23.82483	23.65174	23.29278	n. def.	3	3	3	10.6	10.6	10.6	40.078	0.0021045	2.0473	106840000	5	A6NED2	A6NED2	RCC1 domain-containing protein 1	RCCD1
27.50922	28.01638	27.19864	27.24708	27.49305	27.40251	27.14141	27.66425	4	2	2	11.4	3.6	3.6	34.803	0	4.7903	2187200000	28	A6NHQ2	A6NHQ2	rRNA/tRNA 2-O-methyltransferase fibrillarin-like protein 1	FBLL1
28.76639	28.818	28.71204	28.55028	28.78466	28.90461	28.65116	28.84503	49	49	49	26.9	26.9	26.9	226.37	0	129.06	5435500000	195	A6NHR9;A6NHR9-2;A6NHR9-3	A6NHR9;A6NHR9-2	Structural maintenance of chromosomes flexible hinge domain-containing protein 1	SMCHD1
24.8561	25.0878	24.64185	24.69477	25.05854	25.3693	24.95305	24.50549	10	10	10	26.7	26.7	26.7	45.209	0	12.369	387390000	27	A6NKD9	A6NKD9	Coiled-coil domain-containing protein 85C	CCDC85C
n. def.	n. def.	n. def.	25.01937	n. def.	n. def.	n. def.	n. def.	3	3	3	7.9	7.9	7.9	43.553	0.00057078	2.9628	74289000	5	A6NKF1;A6NKF1-2	A6NKF1	SAC3 domain-containing protein 1	SAC3D1
n. def.	n. def.	n. def.	n. def.	n. def.	n. def.	n. def.	25.78726	29	1	1	16.3	0.7	0.7	197.48	0	8.9229	448980000	10	A6NKT7;Q7Z3J3	A6NKT7;Q7Z3J3	RanBP2-like and GRIP domain-containing protein 3;RanBP2-like and GRIP domain-containing protein 4	RGPD3;RGPD4
23.41106	n. def.	n. def.	n. def.	23.33374	n. def.	n. def.	23.93436	4	4	4	2.6	2.6	2.6	196.43	0.0017844	2.2194	96482000	5	A7E2V4-5;A7E2V4;A7E2V4-3;A7E2V4-4;A7E2V4-2	A7E2V4-5;A7E2V4;A7E2V4-3;A7E2V4-4;A7E2V4-2	Zinc finger SWIM domain-containing protein 8	ZSWIM8
24.39872	24.78257	24.873	24.87286	24.15167	24.22052	24.43771	24.25731	5	5	5	5.1	5.1	5.1	125.06	0	8.2873	255240000	19	A8CG34;Q96HA1;Q96HA1-2;A8CG34-2;Q96HA1-3;A6NF01	A8CG34;Q96HA1;Q96HA1-2;A8CG34-2;Q96HA1-3	Nuclear envelope pore membrane protein POM 121C;Nuclear envelope pore membrane protein POM 121	POM121C;POM121
23.2571	n. def.	22.49755	n. def.	22.92118	23.10482	22.67467	n. def.	3	3	3	5.9	5.9	5.9	63.486	0.0021231	2.1333	78801000	8	A8MW92-4;A8MW92;A8MW92-2	A8MW92-4;A8MW92;A8MW92-2	PHD finger protein 20-like protein 1	PHF20L1
26.95116	29.34312	27.19657	27.37791	27.87361	27.80329	28.62885	27.81714	4	4	4	35.5	35.5	35.5	8.496	0	6.3521	4401700000	29	P62308;A8MWD9	P62308;A8MWD9	Small nuclear ribonucleoprotein G;Putative small nuclear ribonucleoprotein G-like protein 15	SNRPG;SNRPGP15
25.40152	25.44329	25.41564	25.37716	25.16955	25.54807	25.44629	25.37411	7	7	7	24.3	24.3	24.3	42.233	0	21.038	537900000	34	A8MXV4	A8MXV4	Nucleoside diphosphate-linked moiety X motif 19, mitochondrial	NUDT19
25.74561	26.14351	25.93294	25.94831	25.8704	25.59969	25.8313	25.99901	6	6	6	31.1	31.1	31.1	25.423	0	12.313	647640000	12	A9UHW6;A9UHW6-2;A9UHW6-3	A9UHW6;A9UHW6-2;A9UHW6-3	MIF4G domain-containing protein	MIF4GD
n. def.	n. def.	24.56227	24.50694	n. def.	n. def.	n. def.	24.26599	2	2	2	5.8	5.8	5.8	35.169	0.0091636	1.5894	180360000	4	B3EWF7	B3EWF7	Laforin, isoform 9	EPM2A
24.78182	24.34218	25.40041	25.26195	23.67077	24.50549	24.49387	n. def.	2	2	2	7.2	7.2	7.2	38.484	0	7.4621	264860000	23	B7ZAQ6-2;B7ZAQ6-3;P0CG08;B7ZAQ6	B7ZAQ6-2;B7ZAQ6-3;P0CG08;B7ZAQ6	Golgi pH regulator A;Golgi pH regulator B	GPR89A;GPR89B
25.92481	25.91848	26.20542	25.05482	25.5609	25.00239	25.3946	25.23407	8	8	8	16.4	16.4	16.4	49.994	0	9.7512	503640000	37	C4AMC7;Q6VEQ5;Q9NQA3;A8K0Z3;A8MWX3	C4AMC7;Q6VEQ5;Q9NQA3;A8K0Z3;A8MWX3	Putative WAS protein family homolog 3;WAS protein family homolog 2;WAS protein family homolog 6;WAS protein family homolog 1;Putative WAS protein family homolog 4	WASH3P;WASH2P;WASH6P;WASH1;WASH4P
25.10113	24.48419	24.97754	24.06308	25.19776	25.16381	25.2018	24.84556	5	5	5	57.7	57.7	57.7	10.92	0	8.1433	457040000	31	C9JLW8	C9JLW8	Protein FAM195B	FAM195B
29.56023	30.17379	29.32144	29.19371	29.58978	29.32937	29.56382	29.2187	5	5	5	3.1	3.1	3.1	205.42	0	119.85	9752200000	150	E9PAV3;Q13765;E9PAV3-2;Q9BZK3	E9PAV3;Q13765;E9PAV3-2	Nascent polypeptide-associated complex subunit alpha, muscle-specific form;Nascent polypeptide-associated complex subunit alpha	NACA
27.80587	27.29894	27.05289	27.17083	27.34249	27.33381	27.02274	27.56092	3	3	2	25.4	25.4	17.2	13.798	0	20.41	2065000000	38	E9PRG8	E9PRG8	Uncharacterized protein C11orf98	C11orf98
n. def.	24.43962	26.32031	26.26188	24.21778	25.1928	24.56842	n. def.	3	3	3	26.2	26.2	26.2	11.133	0.00074991	2.8006	391650000	10	L0R6Q1	L0R6Q1		SLC35A4
25.95945	25.70941	25.80386	25.735	25.76981	25.81514	25.83014	25.98978	5	5	5	17.7	17.7	17.7	33.615	0	8.5934	685130000	30	O00115-2;O00115	O00115-2;O00115	Deoxyribonuclease-2-alpha	DNASE2
29.37482	29.72613	29.41712	29.34845	28.60932	29.52787	28.79216	28.89087	24	24	24	37.5	37.5	37.5	72.911	0	239.64	7597000000	191	O00116	O00116	Alkyldihydroxyacetonephosphate synthase, peroxisomal	AGPS
28.08674	28.23398	27.91239	28.06743	27.82335	27.90953	27.91912	27.91016	21	21	19	32	32	28.3	75.042	0	25.273	2937400000	105	O00139-2;O00139-1;O00139-5;O00139;O00139-4	O00139-2;O00139-1;O00139-5;O00139;O00139-4	Kinesin-like protein KIF2A	KIF2A
29.27686	29.28474	29.00335	29.04182	29.21174	29.23066	29.03931	29.54468	19	6	6	34.7	11	11	49.129	0	38.502	7756200000	103	O00148;O00148-2;O00148-3	O00148;O00148-2;O00148-3	ATP-dependent RNA helicase DDX39A	DDX39A
28.80218	28.59662	28.79427	28.84813	29.14749	28.91815	29.18265	28.78806	15	15	15	56.8	56.8	56.8	36.071	0	83.636	5948400000	183	O00151	O00151	PDZ and LIM domain protein 1	PDLIM1
28.65017	28.65468	28.46385	28.49895	28.73208	28.62185	28.57228	28.78939	12	12	12	39.5	39.5	39.5	36.567	0	85.25	6148200000	174	O00154-6;O00154-4;O00154-7;O00154;O00154-5;O00154-2;O00154-3;Q6ZUV0	O00154-6;O00154-4;O00154-7;O00154;O00154-5;O00154-2;O00154-3	Cytosolic acyl coenzyme A thioester hydrolase	ACOT7
30.11086	30.27231	30.13993	30.14589	30.23226	30.10112	30.32475	30.31106	40	40	2	36.3	36.3	2.2	121.68	0	141.27	15123000000	327	O00159;O00159-2	O00159;O00159-2	Unconventional myosin-Ic	MYO1C
28.17016	28.19615	28.02633	28.26226	27.17255	27.8183	27.41216	27.42206	11	11	11	43.1	43.1	43.1	23.354	0	30.132	2716100000	96	O00161;O00161-2	O00161;O00161-2	Synaptosomal-associated protein 23	SNAP23
25.98503	25.79929	25.72265	25.70825	25.17668	25.77706	25.74049	25.90187	7	7	7	33.8	33.8	33.8	26.099	0	11.288	750740000	47	O00165-5;O00165;O00165-2;O00165-3;O00165-4;O00165-6	O00165-5;O00165;O00165-2;O00165-3	HCLS1-associated protein X-1	HAX1
28.0202	28.23004	27.94056	27.95144	28.18447	28.28277	28.18087	28.33994	15	15	15	50	50	50	37.636	0	64.587	3713500000	145	O00170	O00170	AH receptor-interacting protein	AIP
24.6102	25.47596	24.7073	24.49344	24.8374	25.00329	25.21264	24.84891	8	8	8	11.5	11.5	11.5	72.453	0	6.0433	393360000	26	O00178	O00178	GTP-binding protein 1	GTPBP1
27.57008	27.49656	27.34164	27.43181	27.36603	27.48078	27.41997	27.64822	14	14	14	24.5	24.5	24.5	67.764	0	128.33	2289500000	109	O00186	O00186	Syntaxin-binding protein 3	STXBP3
n. def.	n. def.	n. def.	n. def.	n. def.	n. def.	n. def.	21.73843	2	2	2	3.6	3.6	3.6	97.684	0	4.4194	53033000	6	O00192-2;O00192	O00192-2;O00192	Armadillo repeat protein deleted in velo-cardio-facial syndrome	ARVCF
26.41567	26.22505	25.10853	25.98207	n. def.	25.78992	25.85966	25.51677	3	3	3	13.1	13.1	13.1	20.332	0	17.803	720920000	12	O00193	O00193	Small acidic protein	SMAP
27.56405	27.39869	27.49137	27.52141	27.60067	27.62729	27.57932	27.75913	23	23	23	22.8	22.8	22.8	116.19	0	70.066	2461900000	109	O00203-3;O00203;Q13367;Q13367-4;Q13367-3	O00203-3;O00203	AP-3 complex subunit beta-1	AP3B1
n. def.	n. def.	n. def.	n. def.	n. def.	20.96797	n. def.	n. def.	1	1	1	3.7	3.7	3.7	39.598	0.0012683	2.3732	22013000	3	O00204-2;O00204	O00204-2;O00204	Sulfotransferase family cytosolic 2B member 1	SULT2B1
n. def.	n. def.	24.41222	24.02098	24.01529	24.64499	24.41009	24.30765	4	4	4	23.3	23.3	23.3	23.413	0	8.9938	288640000	12	O00212	O00212	Rho-related GTP-binding protein RhoD	RHOD
26.39233	26.63962	26.22264	26.35035	26.0003	26.42058	26.13815	25.79937	10	10	10	27.8	27.8	27.8	35.808	0	8.2558	964690000	46	O00214;O00214-2	O00214;O00214-2	Galectin-8	LGALS8
23.77193	24.17013	n. def.	23.89365	23.74273	23.07154	n. def.	23.2863	3	3	3	9	9	9	52.863	0	4.4399	149550000	11	O00221	O00221	NF-kappa-B inhibitor epsilon	NFKBIE
30.54977	30.44569	30.49753	30.51267	30.78651	30.51653	30.65617	30.96451	23	23	23	54.7	54.7	54.7	47.463	0	199.09	20256000000	344	O00231;O00231-2	O00231;O00231-2	26S proteasome non-ATPase regulatory subunit 11	PSMD11
29.44798	29.6204	29.33258	29.39075	29.73324	29.40606	29.64325	29.62396	18	18	18	30.7	30.7	30.7	52.904	0	285.9	10001000000	211	O00232;O00232-2	O00232;O00232-2	26S proteasome non-ATPase regulatory subunit 12	PSMD12
28.88838	29.16679	28.77178	28.6731	28.90219	28.84419	28.99183	29.04633	12	12	12	43	43	43	24.682	0	44.42	5595500000	107	O00233;O00233-2;O00233-3	O00233;O00233-2	26S proteasome non-ATPase regulatory subunit 9	PSMD9
28.50089	28.98718	29.03302	28.82766	29.19145	28.9521	29.15035	28.98153	5	5	5	66.2	66.2	66.2	7.4016	0	57.324	6202100000	73	O00244	O00244	Copper transport protein ATOX1	ATOX1
26.03006	26.96554	25.78686	26.44182	25.57418	n. def.	25.90435	25.7389	2	2	2	4.1	4.1	4.1	67.496	0	5.3339	558680000	13	O00255-2;O00255;O00255-3	O00255-2;O00255;O00255-3	Menin	MEN1
30.24989	30.15267	29.83254	30.07992	29.10107	30.1055	29.46579	29.26488	13	13	12	49.7	49.7	49.7	21.671	0	92.311	11641000000	170	O00264;O00264-2	O00264;O00264-2	Membrane-associated progesterone receptor component 1	PGRMC1
28.59658	28.93986	28.31398	28.40848	28.72312	28.54937	28.61796	28.91425	25	25	25	24	24	24	120.5	0	68.021	5170800000	188	O00267-2;O00267	O00267-2;O00267	Transcription elongation factor SPT5	SUPT5H
25.14266	25.34201	25.10861	24.94695	25.37958	25.07729	25.36576	24.95978	7	7	7	7.2	7.2	7.2	110.11	0	6.252	378330000	11	O00268	O00268	Transcription initiation factor TFIID subunit 4	TAF4
30.01412	30.1209	29.79899	29.95019	29.99091	29.91513	29.94112	30.24195	14	14	14	42.9	42.9	42.9	36.521	0	257.28	12267000000	219	O00273;O00273-2	O00273;O00273-2	DNA fragmentation factor subunit alpha	DFFA
n. def.	n. def.	n. def.	n. def.	n. def.	n. def.	n. def.	22.42255	1	1	1	3.7	3.7	3.7	28.232	0.0017867	2.2352	20875000	2	O00287	O00287	Regulatory factor X-associated protein	RFXAP
24.8187	24.87558	24.99283	24.90058	24.72806	24.61555	24.87136	25.1301	10	9	9	11.3	9.8	9.8	110.66	0	10.517	317000000	18	O00291-3;O00291-4;O00291	O00291-3;O00291-4;O00291	Huntingtin-interacting protein 1	HIP1
31.01545	31.12362	31.11551	31.22619	31.29855	31.33506	31.39734	31.21986	13	13	13	53.9	53.9	53.9	26.922	0	82.809	29263000000	226	O00299	O00299	Chloride intracellular channel protein 1	CLIC1
29.03015	29.04119	29.31741	29.21085	29.55153	29.19545	29.28304	29.55457	12	12	12	33.1	33.1	33.1	37.563	0	39.43	7365500000	138	O00303	O00303	Eukaryotic translation initiation factor 3 subunit F	EIF3F
n. def.	n. def.	n. def.	23.5518	n. def.	n. def.	n. def.	n. def.	4	2	2	5.6	3.3	3.3	86.307	0.0073987	1.6658	86731000	5	O00308-2;O00308;O00308-4	O00308-2;O00308;O00308-4	NEDD4-like E3 ubiquitin-protein ligase WWP2	WWP2
23.8692	24.42899	23.99524	24.29109	23.59047	23.84009	23.78935	24.11878	6	6	6	10.3	10.3	10.3	63.887	0	5.7867	177850000	16	O00311	O00311	Cell division cycle 7-related protein kinase	CDC7
27.53356	27.70405	27.47769	27.35195	27.85964	27.79259	27.63083	27.83978	13	13	13	27	27	27	51.459	0	16.946	2308100000	54	O00330-3;O00330;O00330-2	O00330-3;O00330	Pyruvate dehydrogenase protein X component, mitochondrial	PDHX
23.91278	n. def.	23.00787	23.62578	23.23606	23.81382	n. def.	n. def.	4	4	4	8.8	8.8	8.8	66.86	0	4.9485	105440000	12	O00391-2;O00391	O00391-2;O00391	Sulfhydryl oxidase 1	QSOX1
24.77585	24.26205	24.81617	25.14946	25.2558	24.69099	25.02052	n. def.	3	3	3	14.2	14.2	14.2	20.747	0	4.0718	330090000	11	O00399	O00399	Dynactin subunit 6	DCTN6
25.9755	26.06598	26.42714	26.05213	24.94221	25.98885	25.15368	25.33303	5	5	5	11.1	11.1	11.1	60.908	0	20.971	613760000	21	O00400	O00400	Acetyl-coenzyme A transporter 1	SLC33A1
25.95766	26.44373	25.92416	25.94514	26.11638	26.05399	26.22617	25.88274	10	10	10	21.2	21.2	21.2	54.826	0	26.982	823250000	39	O00401	O00401	Neural Wiskott-Aldrich syndrome protein	WASL
30.36328	30.38433	30.43281	30.34984	30.48068	30.31192	30.54195	30.66974	34	34	32	34.2	34.2	32.5	123.63	0	323.31	17284000000	276	O00410;O00410-3;O00410-2	O00410;O00410-3;O00410-2	Importin-5	IPO5
25.09204	24.87788	24.99951	25.28592	24.56924	24.77656	24.55098	24.70213	9	9	9	8	8	8	138.62	0	10.12	344690000	22	O00411	O00411	DNA-directed RNA polymerase, mitochondrial	POLRMT
23.91004	23.52361	23.65403	23.86609	24.26091	23.993	24.16507	24.06357	4	4	4	5.8	5.8	5.8	82.143	0	4.2007	188550000	23	O00418	O00418	Eukaryotic elongation factor 2 kinase	EEF2K
28.61323	28.95249	28.90412	28.78141	29.02673	29.22258	28.9279	28.94277	8	8	8	39.2	39.2	39.2	17.561	0	16.2	5777500000	61	O00422	O00422	Histone deacetylase complex subunit SAP18	SAP18
31.21379	31.501	31.12472	31.10625	31.18335	31.20612	31.2021	31.09402	28	28	26	46.6	46.6	42.7	63.704	0	197.49	27987000000	350	O00425;O00425-2	O00425	Insulin-like growth factor 2 mRNA-binding protein 3	IGF2BP3
29.8132	30.04035	29.82755	29.80859	30.01425	29.83522	29.97528	30.11805	31	31	31	46.5	46.5	46.5	81.876	0	109.78	11872000000	214	O00429;O00429-6;O00429-3;O00429-2;O00429-8;O00429-4;O00429-5;O00429-7	O00429;O00429-6;O00429-3;O00429-2;O00429-8;O00429-4;O00429-5;O00429-7	Dynamin-1-like protein	DNM1L
28.22697	28.07999	28.46766	28.12805	28.3452	28.14923	28.28943	28.28516	11	11	11	35	35	35	39.336	0	31.18	3912100000	90	O00442;O00442-2	O00442;O00442-2	RNA 3-terminal phosphate cyclase	RTCA
26.94179	27.05745	26.80033	27.05248	26.83473	26.83449	26.82092	26.99172	27	27	27	17	17	17	190.68	0	75.047	1416400000	71	O00443;O00443-2	O00443	Phosphatidylinositol 4-phosphate 3-kinase C2 domain-containing subunit alpha	PIK3C2A
24.37961	n. def.	24.37325	n. def.	n. def.	n. def.	24.4188	23.72099	4	4	4	12	12	12	50.268	0	4.3379	218900000	12	O00458;O00458-2	O00458;O00458-2	Interferon-related developmental regulator 1	IFRD1
24.19046	n. def.	24.75791	n. def.	n. def.	25.06382	24.72661	24.63034	6	6	6	9.8	9.8	9.8	81.544	0	7.9031	288870000	17	O00459	O00459	Phosphatidylinositol 3-kinase regulatory subunit beta	PIK3R2
28.80646	29.22336	28.46322	28.8359	27.47877	28.69697	27.70359	27.66166	19	19	19	29.2	29.2	29.2	81.879	0	84.908	4198000000	120	O00461	O00461	Golgi integral membrane protein 4	GOLIM4
27.63	27.40771	27.54782	27.59128	27.39075	27.62247	27.55172	27.48078	28	28	28	16.1	16.1	16.1	214.84	0	42.654	2336800000	145	O00468-6;O00468-7;O00468-3;O00468-5;O00468-4;O00468;O00468-2	O00468-6;O00468-7;O00468-3;O00468-5;O00468-4;O00468;O00468-2	Agrin;Agrin N-terminal 110 kDa subunit;Agrin C-terminal 110 kDa subunit;Agrin C-terminal 90 kDa fragment;Agrin C-terminal 22 kDa fragment	AGRN
27.99129	28.13526	27.56885	27.72195	27.49869	27.78644	27.54944	27.61168	13	13	13	20.5	20.5	20.5	84.685	0	47.726	2535900000	106	O00469;O00469-2;O00469-3	O00469;O00469-2;O00469-3	Procollagen-lysine,2-oxoglutarate 5-dioxygenase 2	PLOD2
26.61863	26.33339	26.54313	26.5643	26.59235	26.45529	26.48202	26.86124	14	13	13	21.6	20.6	20.6	81.852	0	15.872	1154800000	58	O00471	O00471	Exocyst complex component 5	EXOC5
27.1961	27.47869	n. def.	n. def.	n. def.	n. def.	n. def.	n. def.	3	3	3	24.4	24.4	24.4	9.5388	0	5.6294	1410900000	11	O00479	O00479	High mobility group nucleosome-binding domain-containing protein 4	HMGN4
26.54354	26.88983	26.67357	26.5717	26.00241	26.30999	25.76388	25.92933	4	4	4	46.9	46.9	46.9	9.3697	0.0003864	3.1631	936840000	21	O00483	O00483	Cytochrome c oxidase subunit NDUFA4	NDUFA4
27.96422	28.51709	28.90845	28.50525	29.15955	29.11996	29.20858	28.63634	12	12	12	31	31	31	34.577	0	19.605	5607300000	87	O00487	O00487	26S proteasome non-ATPase regulatory subunit 14	PSMD14
26.44702	25.57825	26.16718	26.40912	26.25195	26.35047	26.25908	26.27145	4	4	4	38.8	38.8	38.8	15.199	0	4.2562	854830000	20	O00488	O00488	Zinc finger protein 593	ZNF593
27.24146	26.84518	27.06938	27.06815	27.36861	27.08091	27.1898	27.59213	10	10	10	30.3	30.3	30.3	45.563	0	29.783	1868200000	53	O00499-9;O00499-7;O00499-4;O00499-6;O00499-3;O00499-2;O00499-5;O00499;O00499-10;O00499-8;O00499-11;Q9UBW5-2;Q9UBW5;P49418-2;P49418	O00499-9;O00499-7;O00499-4;O00499-6;O00499-3;O00499-2;O00499-5;O00499;O00499-10;O00499-8;O00499-11	Myc box-dependent-interacting protein 1	BIN1
30.21732	30.41639	30.16985	30.12706	30.29647	29.95005	30.20932	30.54305	14	14	7	22.6	22.6	12.9	57.81	0	44.755	14316000000	139	O00505	O00505	Importin subunit alpha-4	KPNA3
n. def.	n. def.	n. def.	n. def.	n. def.	22.7383	22.80322	22.91605	5	2	2	13.6	4.5	4.5	48.111	0.0091835	1.6011	62418000	10	O00506;O00506-3;O00506-2	O00506;O00506-3;O00506-2	Serine/threonine-protein kinase 25	STK25
n. def.	n. def.	n. def.	n. def.	n. def.	n. def.	n. def.	25.14122	20	1	1	8.2	0.5	0.5	291.07	0.0044528	1.8459	76377000	2	O00507;O00507-2	O00507;O00507-2	Probable ubiquitin carboxyl-terminal hydrolase FAF-Y	USP9Y
27.46428	27.83268	27.61238	27.57203	27.57672	27.34925	27.62715	27.54429	17	17	17	35.4	35.4	35.4	57.13	0	40.081	2197100000	78	O00515	O00515	Ladinin-1	LAD1
23.46214	n. def.	23.0886	23.03777	23.15408	23.09188	23.06457	n. def.	3	3	3	5.8	5.8	5.8	78.649	0.00074934	2.796	93399000	7	O00522-3;O00522;O00522-2	O00522-3;O00522	Krev interaction trapped protein 1	KRIT1
29.92804	30.2518	29.57492	29.72688	29.78991	29.49608	29.68191	29.72733	19	19	19	30.9	30.9	30.9	67.455	0	49.991	9893400000	162	O00541-2;O00541	O00541-2;O00541	Pescadillo homolog	PES1
25.10229	25.12947	25.13195	24.74422	24.73836	25.08038	25.02399	25.36142	5	5	5	18.5	18.5	18.5	32.316	0	16.715	461350000	23	O00560-2;O00560;O00560-3	O00560-2;O00560;O00560-3	Syntenin-1	SDCBP
n. def.	n. def.	n. def.	n. def.	n. def.	n. def.	n. def.	21.67977	1	1	1	1.5	1.5	1.5	134.77	0	5.9848	42600000	7	O00562-2;O00562	O00562-2;O00562	Membrane-associated phosphatidylinositol transfer protein 1	PITPNM1
27.17102	27.90604	27.13751	27.1418	27.30626	27.39043	27.42318	27.61919	11	11	11	20	20	20	78.863	0	33.316	2203200000	46	O00566	O00566	U3 small nucleolar ribonucleoprotein protein MPP10	MPHOSPH10
30.46509	30.15533	30.06856	30.31333	29.87589	30.10512	29.80292	29.87038	29	29	29	47	47	47	66.049	0	149.18	13753000000	342	O00567	O00567	Nucleolar protein 56	NOP56
30.39213	30.70578	30.31344	30.42742	30.54259	30.53417	30.60364	30.55014	29	28	10	45.3	43.7	15.6	73.243	0	125.52	17887000000	403	O00571;O00571-2;O15523-3	O00571;O00571-2	ATP-dependent RNA helicase DDX3X	DDX3X
24.48333	24.46108	25.00774	24.86627	25.36229	25.46871	25.12017	25.07145	5	5	5	20.7	20.7	20.7	29.48	0	10.208	428580000	23	O00584;O00584-2	O00584	Ribonuclease T2	RNASET2
30.37906	30.13528	30.28052	30.20548	29.70918	30.28725	29.97117	29.77623	9	9	9	17.3	17.3	17.3	55.385	0	164.28	11989000000	126	O00592-2;O00592	O00592-2;O00592	Podocalyxin	PODXL
28.62296	28.86325	28.57218	28.56982	28.11068	28.53442	28.31116	28.29964	14	14	14	39.6	39.6	39.6	42.026	0	36.343	3941300000	109	O00622	O00622	Protein CYR61	CYR61
25.73794	26.04997	26.29681	25.71615	26.32175	26.77681	26.4707	25.41867	6	6	6	20.3	20.3	20.3	32.113	0	7.4947	831560000	27	O00625	O00625	Pirin	PIR
28.22301	28.28105	28.61221	28.41563	28.40483	28.48012	29.14146	28.04025	13	6	6	22.3	12.5	12.5	57.886	0	32.737	4753800000	64	O00629	O00629	Importin subunit alpha-3	KPNA4
24.07684	23.63012	24.20985	24.07014	24.53196	24.45808	24.23316	24.74694	6	6	6	14.6	14.6	14.6	53.415	0	7.156	243660000	23	O00635	O00635	E3 ubiquitin-protein ligase TRIM38	TRIM38
26.3186	26.13724	26.11301	26.24273	25.9904	25.63755	25.86502	25.84936	5	5	4	13.6	13.6	11	47.441	0	7.8091	782340000	36	O00712;O00712-4;O00712-5;O00712-2;O00712-6	O00712;O00712-4;O00712-5;O00712-2	Nuclear factor 1 B-type	NFIB
28.21623	27.96944	27.91519	28.10704	28.10179	28.03858	28.05832	28.30687	9	9	9	24.7	24.7	24.7	32.532	0	11.05	3703800000	63	O00743-2;O00743;O00743-3	O00743-2;O00743;O00743-3	Serine/threonine-protein phosphatase 6 catalytic subunit;Serine/threonine-protein phosphatase 6 catalytic subunit, N-terminally processed	PPP6C
24.15252	24.1488	24.34238	24.1137	24.3841	24.87432	24.18813	25.01818	7	7	7	8.5	8.5	8.5	113.61	0	19.165	326570000	28	O00754-2;O00754	O00754-2;O00754	Lysosomal alpha-mannosidase;Lysosomal alpha-mannosidase A peptide;Lysosomal alpha-mannosidase B peptide;Lysosomal alpha-mannosidase C peptide;Lysosomal alpha-mannosidase D peptide;Lysosomal alpha-mannosidase E peptide	MAN2B1
22.20735	n. def.	22.44584	22.36776	n. def.	22.24882	22.40652	n. def.	3	3	3	9.5	9.5	9.5	39.005	0.0019604	2.2067	52372000	5	O00755	O00755	Protein Wnt-7a	WNT7A
27.45521	27.3662	27.15788	27.57636	28.11178	27.3106	27.49488	27.55369	8	8	8	40.8	40.8	40.8	19.652	0	20.494	2034600000	32	O00762;O00762-3;O00762-4;O00762-2	O00762;O00762-3;O00762-4;O00762-2	Ubiquitin-conjugating enzyme E2 C	UBE2C
27.64526	27.63229	27.60088	27.62052	28.01659	27.95177	27.7775	27.98098	8	8	8	25.3	25.3	25.3	35.102	0	15.135	3042400000	85	O00764;O00764-3;O00764-2	O00764;O00764-3;O00764-2	Pyridoxal kinase	PDXK
28.44967	27.51721	27.86437	28.15928	26.65758	27.95582	27.64375	26.74394	5	5	5	14.5	14.5	14.5	41.522	0	14.633	2626400000	40	O00767	O00767	Acyl-CoA desaturase	SCD
25.83314	26.00543	26.33783	26.83413	n. def.	25.91175	n. def.	n. def.	3	3	3	12.9	12.9	12.9	22.077	0.00020072	3.6456	572660000	7	O14493	O14493	Claudin-4	CLDN4
28.21706	28.51901	28.07133	28.17112	28.11366	27.9894	28.10993	28.30661	32	32	32	16.3	16.3	16.3	242.04	0	56.955	3437300000	138	O14497;O14497-3;O14497-2	O14497;O14497-3;O14497-2	AT-rich interactive domain-containing protein 1A	ARID1A
26.39772	26.56512	26.65267	26.44207	26.5675	26.87221	26.73104	26.27817	2	2	2	20.7	20.7	20.7	9.6008	0.00092285	2.5871	1108700000	19	O14519-2;O14519;O75956	O14519-2;O14519;O75956	Cyclin-dependent kinase 2-associated protein 1;Cyclin-dependent kinase 2-associated protein 2	CDK2AP1;CDK2AP2
n. def.	n. def.	n. def.	n. def.	23.23526	n. def.	n. def.	n. def.	1	1	1	8.3	8.3	8.3	12.615	0.0021258	2.1368	88164000	8	O14521-2;O14521-4;O14521	O14521-2;O14521-4;O14521	Succinate dehydrogenase [ubiquinone] cytochrome b small subunit, mitochondrial	SDHD
n. def.	n. def.	24.36333	24.51719	n. def.	24.47692	n. def.	n. def.	2	2	2	4.2	4.2	4.2	76.18	0	13.065	183460000	9	O14523;O14523-2	O14523;O14523-2	C2 domain-containing protein 2-like	C2CD2L
26.06365	25.42156	25.65149	25.86285	26.15684	26.22889	25.93659	26.521	6	6	6	32.4	32.4	32.4	22.199	0	14.139	955060000	50	O14530-2;O14530	O14530-2;O14530	Thioredoxin domain-containing protein 9	TXNDC9
27.16519	26.6245	26.97552	26.92558	27.6762	27.51292	27.53438	27.72501	12	12	12	21	21	21	64.84	0	80.281	1963400000	73	O14545;O14545-2	O14545;O14545-2	TRAF-type zinc finger domain-containing protein 1	TRAFD1
24.83755	n. def.	24.91871	24.87164	24.415	25.11426	24.64922	n. def.	3	3	3	24.6	24.6	24.6	12.615	0	6.0563	289140000	17	O14548	O14548	Cytochrome c oxidase subunit 7A-related protein, mitochondrial	COX7A2L
26.33999	26.58276	25.76956	26.08274	26.21466	26.0646	26.03349	26.49097	4	4	4	29.4	29.4	29.4	17.135	0	5.8653	1167900000	41	O14558	O14558	Heat shock protein beta-6	HSPB6
26.55666	25.96484	26.1281	26.01001	26.37801	26.11634	26.30669	25.86755	3	3	3	18.6	18.6	18.6	17.417	0	5.0038	1664700000	44	O14561	O14561	Acyl carrier protein, mitochondrial	NDUFAB1
26.66899	26.5106	26.62687	26.77178	27.04822	27.02897	27.06281	27.02443	6	6	6	19.7	19.7	19.7	33.382	0	18.104	1788300000	85	O14562	O14562	Ubiquitin domain-containing protein UBFD1	UBFD1
n. def.	n. def.	n. def.	n. def.	n. def.	n. def.	n. def.	21.38364	1	1	1	5.4	5.4	5.4	23.973	0.0032827	1.9286	58518000	8	O14569	O14569	Cytochrome b561 domain-containing protein 2	CYB561D2
27.06487	27.06487	26.78843	26.7128	26.90495	26.8846	26.98425	27.21614	29	29	29	15.4	15.4	15.4	236.6	0	36.203	1481700000	93	O14578-4;O14578;O14578-3;O14578-2	O14578-4;O14578;O14578-3	Citron Rho-interacting kinase	CIT
27.39174	27.15653	27.72884	27.66296	27.94291	27.59769	27.83629	27.2226	11	11	11	42.2	42.2	42.2	34.482	0	36.543	3346100000	111	O14579;O14579-3;O14579-2	O14579;O14579-3;O14579-2	Coatomer subunit epsilon	COPE
27.84536	28.03428	27.66452	27.74253	27.71927	27.69438	27.67728	27.89024	23	23	23	21.3	21.3	21.3	136.65	0	58.045	2907700000	111	O14617-5;O14617;O14617-4;O14617-2;O14617-3	O14617-5;O14617;O14617-4;O14617-2;O14617-3	AP-3 complex subunit delta-1	AP3D1
25.49701	25.50612	25.20661	25.41609	25.32499	25.00432	25.09865	25.4545	6	6	6	19.3	19.3	19.3	29.04	0	6.2743	520910000	38	O14618	O14618	Copper chaperone for superoxide dismutase	CCS
27.20751	27.50559	27.0704	26.48918	27.29842	27.24581	27.48085	27.20807	9	9	9	26.7	26.7	26.7	46.086	0	53.388	1845200000	64	O14639-4;O14639-3;O14639-5;O14639-2;O14639-6;O14639	O14639-4;O14639-3;O14639-5;O14639-2;O14639-6;O14639	Actin-binding LIM protein 1	ABLIM1
24.59195	24.51437	24.85852	24.7093	24.71009	24.64196	24.92701	24.97993	8	5	5	15.2	10.6	10.6	72.88	0	4.9601	282100000	15	O14640-2;O14640;P54792-2;P54792	O14640-2;O14640;P54792-2;P54792	Segment polarity protein dishevelled homolog DVL-1;Putative segment polarity protein dishevelled homolog DVL1P1	DVL1;DVL1P1
27.94458	28.34422	27.9969	27.79135	27.90461	27.99496	27.90839	28.17684	15	15	11	26.4	26.4	20.5	78.947	0	79.173	2859700000	111	O14641	O14641	Segment polarity protein dishevelled homolog DVL-2	DVL2
25.18075	25.29922	25.08026	25.11402	25.35121	25.21601	25.39195	25.28306	12	11	9	8.4	7.8	6.5	196.59	0	11.435	543310000	41	O14646-2;O14646	O14646-2;O14646	Chromodomain-helicase-DNA-binding protein 1	CHD1
23.56279	23.56871	23.02766	23.14023	n. def.	22.95734	22.45013	n. def.	7	4	4	4.3	2.4	2.4	200.56	0	4.2466	108990000	14	O14647-2;O14647;O14647-3	O14647-2;O14647	Chromodomain-helicase-DNA-binding protein 2	CHD2
24.98919	25.60298	24.90926	25.0759	23.77153	25.01478	24.18911	24.56895	4	4	4	20.5	20.5	20.5	22.724	0	6.7144	375150000	15	O14653-3;O14653;O14653-2	O14653-3;O14653;O14653-2	Golgi SNAP receptor complex member 2	GOSR2
25.43936	25.03162	24.98976	24.87568	24.19061	24.90903	23.84259	24.39153	9	9	9	31	31	31	37.808	0	21.176	372200000	37	O14656;O14656-2	O14656	Torsin-1A	TOR1A
n. def.	n. def.	n. def.	23.43365	23.19343	23.63101	23.30062	23.02176	2	2	2	6.5	6.5	6.5	37.978	0.0021104	2.0807	101880000	4	O14657	O14657	Torsin-1B	TOR1B
24.0606	n. def.	24.29607	24.30682	24.12825	24.88548	24.91342	23.38969	4	4	4	9.5	9.5	9.5	34.812	0	11.749	256740000	20	O14662-2;O14662-4;O14662-5;O14662;O14662-6;O14662-3	O14662-2;O14662-4;O14662-5;O14662;O14662-6	Syntaxin-16	STX16
27.40998	26.67061	27.21984	27.44087	26.42222	27.03988	26.63603	26.57715	12	12	12	20.7	20.7	20.7	84.141	0	47.738	1500900000	83	O14672;O14672-2	O14672;O14672-2	Disintegrin and metalloproteinase domain-containing protein 10	ADAM10
n. def.	n. def.	24.81372	25.2642	24.81049	25.33245	25.32014	25.29967	4	4	4	11.5	11.5	11.5	38.964	0.00039817	3.5223	452680000	22	O14681;O14681-3	O14681;O14681-3	Etoposide-induced protein 2.4 homolog	EI24
23.93256	n. def.	23.78985	23.81157	22.67853	23.9974	n. def.	23.63766	2	2	2	11.8	11.8	11.8	17.102	0.00092661	2.6442	179650000	14	O14684	O14684	Prostaglandin E synthase	PTGES
25.13782	24.23286	24.34875	24.59377	24.07398	24.1997	24.31879	24.55215	8	8	8	19.1	19.1	19.1	47.484	0	6.1267	293080000	17	O14733;O14733-4;O14733-3;O14733-2	O14733;O14733-4;O14733-3;O14733-2	Dual specificity mitogen-activated protein kinase kinase 7	MAP2K7
24.11601	n. def.	24.81064	24.96468	23.576	24.64949	24.07504	24.32903	6	6	6	20.7	20.7	20.7	35.914	0	49.589	282820000	23	O14734	O14734	Acyl-coenzyme A thioesterase 8	ACOT8
26.66289	27.46326	27.07357	26.99927	25.67984	26.63437	26.13475	25.41548	5	5	5	25.4	25.4	25.4	23.539	0	7.8656	1187000000	34	O14735;O14735-3;O14735-2	O14735;O14735-3	CDP-diacylglycerol--inositol 3-phosphatidyltransferase	CDIPT
30.39172	30.72184	30.61982	30.47102	30.6617	30.58692	30.78877	30.75231	10	10	10	67.2	67.2	67.2	14.285	0	210.42	19718000000	210	O14737;O14737-2	O14737;O14737-2	Programmed cell death protein 5	PDCD5
30.76975	30.8232	30.65258	30.64521	30.80093	30.7144	30.79854	30.95975	22	22	22	34.4	34.4	34.4	72.683	0	237.77	21576000000	301	O14744;O14744-5;O14744-2;O14744-3;O14744-4	O14744;O14744-5;O14744-2;O14744-3;O14744-4	Protein arginine N-methyltransferase 5;Protein arginine N-methyltransferase 5, N-terminally processed	PRMT5
28.63979	29.39771	28.75573	28.73599	28.80144	28.54385	28.41296	28.67212	14	14	14	38.5	38.5	38.5	38.868	0	73.448	4944700000	122	O14745;O14745-2	O14745;O14745-2	Na(+)/H(+) exchange regulatory cofactor NHE-RF1	SLC9A3R1
25.77535	26.16492	25.63575	25.66601	25.52489	25.60232	25.74145	25.58426	7	7	7	17.2	17.2	17.2	50.414	0	11.066	578660000	41	O14757-3;O14757;O14757-2	O14757-3;O14757;O14757-2	Serine/threonine-protein kinase Chk1	CHEK1
n. def.	n. def.	22.96932	n. def.	n. def.	n. def.	n. def.	n. def.	3	3	3	5.2	5.2	5.2	66.598	0.00038521	3.1162	46190000	5	O14772;O14772-2	O14772;O14772-2	Fucose-1-phosphate guanylyltransferase	FPGT
25.22924	n. def.	25.12009	25.21531	25.428	25.93744	25.31036	25.67252	3	3	3	11.9	11.9	11.9	34.463	0	7.9569	481400000	15	O14773-2;O14773	O14773-2;O14773	Tripeptidyl-peptidase 1	TPP1
28.51856	28.58689	28.73017	28.59889	28.93787	28.69079	28.75742	28.92091	34	34	34	28.6	28.6	28.6	121.69	0	59.385	5643900000	184	O14776-2;O14776;Q5VWI1	O14776-2;O14776	Transcription elongation regulator 1	TCERG1
28.80554	28.83789	28.76262	28.85293	28.86378	28.67401	28.89024	28.91516	28	28	28	41.7	41.7	41.7	73.912	0	60.033	5106700000	157	O14777	O14777	Kinetochore protein NDC80 homolog	NDC80
27.43173	27.63879	27.46178	27.40381	27.7166	27.41054	27.4763	27.34308	16	9	9	18.8	12	12	100.41	0	81.144	2033100000	63	O14787-2;O14787	O14787-2;O14787	Transportin-2	TNPO2
26.44425	26.65089	26.67371	26.57586	26.42784	26.46843	26.44152	26.65444	19	19	19	16	16	16	155.64	0	23.596	1170500000	51	O14802	O14802	DNA-directed RNA polymerase III subunit RPC1	POLR3A
30.51888	30.68854	30.65053	30.57091	30.8612	30.74911	30.73844	30.58334	12	12	12	45.6	45.6	45.6	27.887	0	56.666	19686000000	220	O14818;O14818-4;O14818-2;Q8TAA3-2;Q8TAA3-5;Q8TAA3	O14818;O14818-4;O14818-2	Proteasome subunit alpha type-7	PSMA7
28.29259	28.81964	28.21836	28.17498	27.6981	27.98821	27.57845	27.56034	8	8	8	33.1	33.1	33.1	38.287	0	55.433	2965100000	61	O14828;O14828-2	O14828;O14828-2	Secretory carrier-associated membrane protein 3	SCAMP3
23.49765	n. def.	23.47035	22.83301	23.74355	23.69147	23.43593	23.25638	5	5	5	6.4	6.4	6.4	137.46	0	19.33	162970000	12	O14841	O14841	5-oxoprolinase	OPLAH
23.13333	n. def.	n. def.	n. def.	23.48001	23.41893	23.41803	23.54156	5	5	5	7.5	7.5	7.5	81.957	0.00020012	3.5976	95635000	6	O14867	O14867	Transcription regulator protein BACH1	BACH1
24.37338	24.62801	24.38298	23.95189	24.50821	24.63804	24.39211	24.38857	4	4	4	17	17	17	37.767	0	13.566	288220000	18	O14874-2;O14874-3;O14874	O14874-2;O14874-3;O14874	[3-methyl-2-oxobutanoate dehydrogenase [lipoamide]] kinase, mitochondrial	BCKDK
n. def.	n. def.	n. def.	n. def.	25.32282	25.19404	25.317	25.40704	6	6	6	14.5	14.5	14.5	55.984	0	10.412	302540000	19	O14879	O14879	Interferon-induced protein with tetratricopeptide repeats 3	IFIT3
24.82673	n. def.	27.31406	27.13291	26.52707	26.63561	26.6675	26.61569	3	3	3	23.7	23.7	23.7	16.516	0	15.267	1194500000	20	O14880	O14880	Microsomal glutathione S-transferase 3	MGST3
n. def.	n. def.	n. def.	n. def.	n. def.	n. def.	n. def.	23.23716	1	1	1	4.8	4.8	4.8	28.155	0.0091758	1.596	84399000	4	O14893-3;O14893-2;O14893	O14893-3;O14893-2;O14893	Gem-associated protein 2	GEMIN2
n. def.	n. def.	n. def.	n. def.	n. def.	n. def.	n. def.	21.5787	1	1	1	3.2	3.2	3.2	41.929	0.0052775	1.7798	29345000	4	O14896-2;O14896	O14896-2;O14896	Interferon regulatory factor 6	IRF6
n. def.	n. def.	n. def.	n. def.	n. def.	n. def.	26.39292	n. def.	3	3	3	32.3	32.3	32.3	13.735	0	4.556	498870000	9	O14907	O14907	Tax1-binding protein 3	TAX1BP3
28.42706	28.69295	28.47387	28.53601	28.95288	29.06299	28.81479	28.82935	16	16	15	40.5	40.5	36.9	36.049	0	183.94	5642300000	189	O14908;O14908-2	O14908;O14908-2	PDZ domain-containing protein GIPC1	GIPC1
22.5069	n. def.	22.6027	22.49458	22.55604	22.50795	22.69304	n. def.	4	4	4	5.8	5.8	5.8	86.563	0.0049463	1.8111	74320000	7	O14920;O14920-4;O14920-2;O14920-3	O14920;O14920-4;O14920-2;O14920-3	Inhibitor of nuclear factor kappa-B kinase subunit beta	IKBKB
26.84134	26.90483	26.14884	26.39953	26.49788	26.37637	26.59449	26.92014	6	6	6	14.1	14.1	14.1	49.512	0	19.459	1193900000	59	O14929;O14929-2	O14929;O14929-2	Histone acetyltransferase type B catalytic subunit	HAT1
n. def.	n. def.	23.77746	n. def.	27.20723	27.34875	27.59861	28.09159	3	3	3	19.6	19.6	19.6	17.769	0.001273	2.4041	1236100000	25	O14933;O14933-2	O14933	Ubiquitin/ISG15-conjugating enzyme E2 L6	UBE2L6
26.15374	26.88437	25.81039	25.9268	25.41429	26.37768	25.84283	25.65641	7	7	7	8.4	8.4	8.4	102.11	0	11.171	895120000	29	O14936-3;O14936-4;O14936-6;O14936-2;O14936;O14936-5	O14936-3;O14936-4;O14936-6;O14936-2;O14936	Peripheral plasma membrane protein CASK	CASK
23.22688	n. def.	23.69891	23.70187	23.27853	23.77816	23.69689	23.05523	5	5	5	6.7	6.7	6.7	104.66	0	10.179	152440000	12	O14939-4;O14939;O14939-3	O14939-4;O14939	Phospholipase D2	PLD2
26.91079	26.92377	26.91639	27.11307	25.94559	27.11634	26.17282	26.72533	6	6	6	57.3	57.3	57.3	9.9062	0	29.404	1522000000	45	O14949	O14949	Cytochrome b-c1 complex subunit 8	UQCRQ
30.72793	29.75381	30.55709	30.68679	30.69603	30.59352	30.74423	30.71358	9	9	9	55	55	55	19.794	0	323.31	23374000000	307	P19105;O14950;P24844;P24844-2	P19105;O14950;P24844	Myosin regulatory light chain 12A;Myosin regulatory light chain 12B;Myosin regulatory light polypeptide 9	MYL12A;MYL12B;MYL9
28.59035	27.85001	28.67556	28.5476	28.4145	28.6335	28.79675	28.94511	16	16	16	17.1	17.1	17.1	86.191	0	35.339	4815300000	188	O14964;O14964-2	O14964;O14964-2	Hepatocyte growth factor-regulated tyrosine kinase substrate	HGS
27.08375	27.45756	26.88297	27.05497	26.78743	26.87912	26.87256	27.17722	12	12	11	37.7	37.7	35.7	45.809	0	25.421	1804300000	66	O14965;Q9UQB9-2;Q9UQB9-3;Q9UQB9	O14965	Aurora kinase A	AURKA
25.81248	25.67689	25.89296	26.00063	24.86552	25.63871	25.45513	24.92452	8	8	8	15.6	15.6	15.6	70.038	0	17.113	592220000	22	O14967;O14967-2	O14967;O14967-2	Calmegin	CLGN
24.78935	24.78506	25.24071	24.30375	24.32903	24.54215	24.37498	24.24634	4	4	4	14.8	14.8	14.8	33.01	0	5.5427	332210000	23	O14972;O14972-2	O14972;O14972-2	Down syndrome critical region protein 3	DSCR3
29.21533	29.58617	29.27575	29.42356	29.53838	29.42386	29.62242	29.65414	35	35	1	32	32	0.9	115.28	0	121.78	8358000000	206	O14974;O14974-5;O14974-3;O14974-2;O60237-4;O60237	O14974;O14974-5;O14974-3;O14974-2	Protein phosphatase 1 regulatory subunit 12A	PPP1R12A
n. def.	n. def.	n. def.	n. def.	n. def.	n. def.	22.23506	n. def.	35	1	1	34.4	1.3	1.3	109.1	0.0093178	1.5752	37363000	3	O14974-4	O14974-4	Protein phosphatase 1 regulatory subunit 12A	PPP1R12A
n. def.	n. def.	n. def.	n. def.	n. def.	n. def.	21.47714	n. def.	1	1	1	1.9	1.9	1.9	64.615	0.0032764	1.9072	16223000	2	O14975-2;O14975	O14975-2;O14975	Very long-chain acyl-CoA synthetase	SLC27A2
28.46482	28.15629	28.37426	28.44553	28.83358	28.61031	28.79222	28.88885	30	30	30	23	23	23	143.19	0	44.971	4718900000	162	O14976;O14976-2	O14976;O14976-2	Cyclin-G-associated kinase	GAK
28.83696	29.40507	28.91171	29.20546	29.32965	29.30099	29.1347	29.6478	16	15	15	37.6	35.7	35.7	46.437	0	56	8585000000	135	O14979;O14979-3;O14979-2	O14979;O14979-3;O14979-2	Heterogeneous nuclear ribonucleoprotein D-like	HNRNPDL
30.92337	30.44016	30.95088	30.98753	31.18157	31.01332	31.0939	31.38005	29	29	29	26.4	26.4	26.4	123.38	0	128.74	27041000000	429	O14980	O14980	Exportin-1	XPO1
23.57554	n. def.	23.60671	23.99421	24.0431	23.68121	23.77485	23.80548	9	9	9	5.6	5.6	5.6	206.89	0	7.4016	173590000	18	O14981;O14981-2	O14981	TATA-binding protein-associated factor 172	BTAF1
26.15132	26.27952	26.34002	26.1799	26.41138	26.1227	26.46544	26.57903	32	22	22	15.5	11.3	11.3	268.31	0	29.366	1030400000	71	O15020-2;O15020	O15020-2;O15020	Spectrin beta chain, non-erythrocytic 2	SPTBN2
28.98052	29.37952	28.9219	28.98945	29.04466	28.85136	29.09901	29.12635	39	39	39	21.4	21.4	21.4	228.87	0	117.57	6052600000	232	O15027-2;O15027-4;O15027-3;O15027;O15027-5	O15027-2;O15027-4;O15027-3;O15027;O15027-5	Protein transport protein Sec16A	SEC16A
26.20436	26.57802	26.43118	26.1845	25.9781	26.05426	25.94998	25.97285	16	16	16	10.5	10.5	10.5	205.12	0	24.537	838870000	57	O15031	O15031	Plexin-B2	PLXNB2
29.53464	29.98767	29.4372	29.55309	29.52729	29.61123	29.49585	29.69781	34	34	34	33.3	33.3	33.3	118.23	0	122.95	9385000000	259	O15042-2;O15042;O15042-3	O15042-2;O15042	U2 snRNP-associated SURP motif-containing protein	U2SURP
23.68346	23.79729	23.66134	23.72432	n. def.	23.84105	n. def.	n. def.	3	3	3	2.2	2.2	2.2	186.03	0	5.3224	105080000	11	O15047	O15047	Histone-lysine N-methyltransferase SETD1A	SETD1A
25.06205	25.22343	25.38106	25.2179	25.11605	25.09237	25.40276	25.06657	7	7	6	10.4	10.4	8.7	85.124	0	8.9068	448810000	13	O15066;O15066-2;O14782	O15066;O15066-2	Kinesin-like protein KIF3B;Kinesin-like protein KIF3B, N-terminally processed	KIF3B
28.95227	28.88998	29.0177	28.92224	29.46954	29.37499	29.29907	29.48765	30	30	30	23.2	23.2	23.2	144.73	0	139.79	7422700000	191	O15067	O15067	Phosphoribosylformylglycinamidine synthase	PFAS
23.28673	24.95602	n. def.	23.22386	n. def.	n. def.	n. def.	n. def.	2	2	2	1.9	1.9	1.9	110.56	0.0012686	2.3744	108970000	12	O15083	O15083	ERC protein 2	ERC2
25.49326	25.40656	25.74276	25.75085	26.19552	25.91075	26.09408	26.21987	14	14	11	16.6	16.6	14.1	112.96	0	28.281	813590000	55	O15084;O15084-4;O15084-1;O15084-2;Q8N8A2-5;Q8N8A2-3	O15084;O15084-4;O15084-1;O15084-2	Serine/threonine-protein phosphatase 6 regulatory ankyrin repeat subunit A	ANKRD28
n. def.	22.88357	22.58403	22.27853	22.65727	22.56267	22.51458	22.57286	3	3	3	3	3	3	167.7	0.0016152	2.2672	61779000	7	O15085;O15085-2	O15085;O15085-2	Rho guanine nucleotide exchange factor 11	ARHGEF11
26.13453	24.74427	26.14429	25.77241	25.5675	25.82893	25.76623	25.84637	12	12	12	24	24	24	65.485	0	18.131	732930000	41	O15091-2;O15091;O15091-4;O15091-3	O15091-2;O15091;O15091-4;O15091-3	Mitochondrial ribonuclease P protein 3	KIAA0391
23.31063	n. def.	23.20851	23.39637	23.61594	23.69625	23.36373	23.87811	8	8	8	12.1	12.1	12.1	84.639	0	6.9293	172640000	21	O15111	O15111	Inhibitor of nuclear factor kappa-B kinase subunit alpha	CHUK
n. def.	n. def.	n. def.	23.15561	23.70155	24.45858	n. def.	n. def.	2	2	2	17.3	17.3	17.3	15.179	0.0024424	2.0162	199540000	3	O15116	O15116	U6 snRNA-associated Sm-like protein LSm1	LSM1
24.46158	25.07463	24.85538	24.59332	24.00684	24.31077	24.24235	24.15027	4	4	4	3.7	3.7	3.7	142.17	0	5.1676	243550000	13	O15118;O15118-2	O15118;O15118-2	Niemann-Pick C1 protein	NPC1
25.31679	26.15983	25.83057	25.88862	25.60699	25.84847	25.8008	25.71874	7	7	7	29	29	29	37.92	0	6.7309	749980000	29	O15126;O15126-2	O15126;O15126-2	Secretory carrier-associated membrane protein 1	SCAMP1
n. def.	25.52668	25.62092	25.94641	26.14277	26.08115	25.77404	26.04333	3	3	3	13.7	13.7	13.7	36.648	0	9.823	813890000	30	O15127	O15127	Secretory carrier-associated membrane protein 2	SCAMP2
30.51681	30.80116	30.55655	30.5036	30.68679	30.65104	30.72029	30.58853	19	19	19	46.5	46.5	46.5	40.949	0	198.37	19359000000	210	O15143	O15143	Actin-related protein 2/3 complex subunit 1B	ARPC1B
30.03813	29.63646	29.75029	29.90067	29.85626	29.96099	29.78435	29.91142	19	19	19	49	49	49	34.333	0	167.56	13108000000	291	O15144	O15144	Actin-related protein 2/3 complex subunit 2	ARPC2
29.32083	29.17627	29.0262	29.36474	29.49345	29.32324	29.43744	29.48085	6	6	6	38.8	38.8	38.8	20.546	0	81.979	9045800000	118	O15145	O15145	Actin-related protein 2/3 complex subunit 3	ARPC3
23.59935	25.03192	24.14577	24.39421	23.63389	24.82381	24.04469	24.10013	1	1	1	13.3	13.3	13.3	9.02	0.00075047	2.8056	294150000	21	O15155-2;O15155	O15155-2;O15155	BET1 homolog	BET1
n. def.	n. def.	22.44104	22.2781	21.94113	22.04056	n. def.	n. def.	3	3	3	9.1	9.1	9.1	58.026	0	5.0635	85649000	9	O15156;O15156-2	O15156;O15156-2	Zinc finger and BTB domain-containing protein 7B	ZBTB7B
25.87244	26.2363	25.91959	26.01943	26.21769	26.244	26.34731	26.08144	8	8	8	26.9	26.9	26.9	38.646	0	12.217	948960000	44	O15160-2;O15160	O15160-2;O15160	DNA-directed RNA polymerases I and III subunit RPAC1	POLR1C
25.90109	26.40492	26.4994	26.44547	25.85296	26.89238	26.07108	26.39568	5	5	5	17.7	17.7	17.7	26.825	0	4.3084	905610000	13	O15162-2;O15162	O15162-2;O15162	Phospholipid scramblase 1	PLSCR1
24.28404	24.4346	23.93238	23.96129	24.01912	24.02521	23.9436	23.98729	8	7	7	8.7	7.9	7.9	113.02	0	5.1974	197000000	17	O15164-2;O15164	O15164-2;O15164	Transcription intermediary factor 1-alpha	TRIM24
26.17636	26.02895	26.25175	26.25037	25.24826	26.01844	25.97255	25.16496	7	6	6	28.7	28.7	28.7	23.818	0	28.696	964320000	39	O15173;O15173-2	O15173;O15173-2	Membrane-associated progesterone receptor component 2	PGRMC2
29.05074	29.39149	28.90406	28.8359	29.00715	28.85748	28.92502	29.04882	8	8	8	55	55	55	14.582	0	57.615	6438000000	105	O15212	O15212	Prefoldin subunit 6	PFDN6
25.96378	26.03458	26.06001	26.12692	25.81663	25.90614	25.5559	25.94936	12	12	12	22.5	22.5	22.5	68.07	0	22.289	840020000	46	O15213	O15213	WD repeat-containing protein 46	WDR46
28.65062	28.24531	28.66251	28.73896	28.80082	28.68412	28.87575	28.91131	26	26	26	34.9	34.9	34.9	77.672	0	67.594	5060900000	171	O15226;O15226-2	O15226;O15226-2	NF-kappa-B-repressing factor	NKRF
26.27315	26.1536	26.41222	26.39116	25.48047	26.61498	26.10795	25.71193	10	10	10	14.3	14.3	14.3	77.187	0	17.912	785790000	40	O15228;O15228-2	O15228;O15228-2	Dihydroxyacetone phosphate acyltransferase	GNPAT
27.83449	27.76116	27.73982	27.87408	27.4434	27.73828	27.53742	27.35271	33	33	33	10.9	10.9	10.9	399.73	0	86.488	2364800000	110	O15230;O15230-2	O15230	Laminin subunit alpha-5	LAMA5
28.90753	28.66153	28.724	28.81333	28.75828	28.52174	28.73418	28.8616	29	29	2	46.6	46.6	2.3	73.525	0	85.054	5173400000	171	O15231;O15231-7;O15231-4;O15231-6;O15231-8;O15231-5;O15231-9	O15231;O15231-7;O15231-4;O15231-6;O15231-8;O15231-5	Zinc finger protein 185	ZNF185
25.34999	25.1787	25.43733	25.54796	25.78382	25.40149	25.43571	25.67282	7	7	7	10	10	10	76.277	0	6.9259	546270000	18	O15234	O15234	Protein CASC3	CASC3
26.54126	26.15499	25.47933	25.77829	24.91538	25.96737	26.03794	25.44376	4	4	4	26.1	26.1	26.1	15.173	0.00038543	3.1262	700830000	10	O15235	O15235	28S ribosomal protein S12, mitochondrial	MRPS12
n. def.	n. def.	n. def.	24.79228	n. def.	n. def.	n. def.	n. def.	2	2	2	10.7	10.7	10.7	14.254	0.0003841	3.0944	165790000	7	O15243	O15243	Leptin receptor gene-related protein	LEPROT
25.567	25.94192	26.41995	25.57034	25.78619	26.20234	25.4872	25.39156	10	10	10	18.4	18.4	18.4	77.628	0	13.724	897540000	20	O15254;O15254-2	O15254;O15254-2	Peroxisomal acyl-coenzyme A oxidase 3	ACOX3
28.74833	28.88966	28.86659	28.80495	27.72442	28.67912	27.87666	27.80033	7	7	7	32.1	32.1	32.1	22.958	0	58.526	4812000000	80	O15258	O15258	Protein RER1	RER1
27.38665	27.88402	27.78157	27.94078	26.91456	27.64238	27.60017	26.57903	4	4	4	25.2	25.2	25.2	17.97	0	7.4536	3548200000	113	O15260-2;O15260;O15260-3	O15260-2;O15260;O15260-3	Surfeit locus protein 4	SURF4
24.61521	24.91118	24.50815	24.54545	24.48916	24.61543	24.53255	25.12955	6	6	6	18.4	18.4	18.4	42.089	0	5.6656	334910000	20	O15264;O15264-2;P53778-2;P53778	O15264	Mitogen-activated protein kinase 13	MAPK13
30.92734	31.46621	30.6327	30.82525	29.79667	30.78129	30.24218	29.9087	13	13	13	26.2	26.2	26.2	52.743	0	45.98	18687000000	103	O15269;O15269-2	O15269	Serine palmitoyltransferase 1	SPTLC1
26.00273	26.41083	25.8602	26.17604	25.63945	26.07361	25.59821	25.54539	9	9	9	16.4	16.4	16.4	62.924	0	17.789	677940000	35	O15270	O15270	Serine palmitoyltransferase 2	SPTLC2
27.7597	27.82232	27.7346	27.70556	28.15962	27.97093	28.0463	28.1874	23	23	23	22.3	22.3	22.3	116.92	0	90.241	3085900000	153	O15294;O15294-3;O15294-2;O15294-4	O15294;O15294-3;O15294-2;O15294-4	UDP-N-acetylglucosamine--peptide N-acetylglucosaminyltransferase 110 kDa subunit	OGT
26.67034	27.14628	27.09174	26.88995	26.82141	27.19835	27.22371	27.09979	8	8	8	25.2	25.2	25.2	28.082	0	21.427	1575800000	55	O15305;O15305-2	O15305	Phosphomannomutase 2	PMM2
n. def.	n. def.	n. def.	n. def.	n. def.	n. def.	n. def.	22.87807	2	2	2	15.7	15.7	15.7	25.914	0.0041188	1.8642	54735000	6	O15318	O15318	DNA-directed RNA polymerase III subunit RPC7	POLR3G
26.5979	27.64993	26.2065	26.62199	25.69487	26.09243	26.24	25.6771	18	18	13	22.1	22.1	18	81.84	0	29.04	1140500000	52	O15320-8;O15320-6;O15320-4;O15320-3;O15320-10;O15320;O15320-5;Q96PC5;O15320-9;O15320-7;O15320-2;A4FU28;Q86UF2;A4D2H0;Q8IX94;P0CG41;Q8IX95	O15320-8;O15320-6;O15320-4;O15320-3;O15320-10;O15320;O15320-5;Q96PC5;O15320-9;O15320-7;O15320-2	cTAGE family member 5;Melanoma inhibitory activity protein 2	CTAGE5;MIA2
25.86268	25.77369	25.94329	25.88271	25.05383	25.80183	25.33987	25.50999	9	9	9	21.9	21.9	21.9	55.25	0	34.827	696220000	41	O15321-2;O15321	O15321-2;O15321	Transmembrane 9 superfamily member 1	TM9SF1
24.25717	25.10689	25.00204	24.46526	24.66177	24.59372	25.00376	24.8746	10	10	10	14.6	14.6	14.6	104.74	0	12.598	380680000	37	O15327;O15327-2	O15327	Type II inositol 3,4-bisphosphate 4-phosphatase	INPP4B
23.87305	24.06686	23.22622	23.77354	23.47308	23.72328	23.51171	23.66752	5	5	5	8.5	8.5	8.5	75.25	0	3.9695	162430000	15	O15344;O15344-2	O15344;O15344-2	E3 ubiquitin-protein ligase Midline-1	MID1
29.18087	29.09854	28.91305	29.01853	28.51961	28.81369	28.58735	28.88818	7	7	7	27	27	27	22.98	0	31.222	5706400000	63	O15347	O15347	High mobility group protein B3	HMGB3
30.2544	30.2589	30.01518	30.03289	29.98332	29.88603	29.94907	30.18577	18	18	18	40.1	40.1	40.1	59.271	0	148	12010000000	182	O15355	O15355	Protein phosphatase 1G	PPM1G
27.4149	27.54222	27.29597	27.41788	27.55589	27.42798	27.52455	27.64842	23	23	23	19.3	19.3	19.3	138.6	0	44.15	2244600000	108	O15357;O15357-2;Q92835-3;Q92835-2;Q92835	O15357;O15357-2	Phosphatidylinositol 3,4,5-trisphosphate 5-phosphatase 2	INPPL1
29.12807	29.8764	28.98	29.05152	28.91496	28.95216	29.05992	29.02596	18	18	18	29.7	29.7	29.7	58.14	0	117.61	7457400000	163	O15371-2;O15371-3;O15371	O15371-2;O15371-3;O15371	Eukaryotic translation initiation factor 3 subunit D	EIF3D
29.55089	30.04284	29.44164	29.48256	29.56872	29.4965	29.67194	29.72943	14	14	14	33.5	33.5	33.5	39.93	0	164.47	9624000000	241	O15372	O15372	Eukaryotic translation initiation factor 3 subunit H	EIF3H
n. def.	n. def.	23.51027	23.47568	23.57635	23.65818	23.83248	n. def.	5	4	4	12.6	10.7	10.7	48.847	0	4.4116	141550000	7	O15379;O15379-2	O15379;O15379-2	Histone deacetylase 3	HDAC3
25.21512	25.16434	25.29162	25.28231	25.67322	25.45174	25.47491	25.49133	12	12	12	16.8	16.8	16.8	95.05	0	15.276	580540000	35	O15381;O15381-5;O15381-2;O15381-3;O15381-4	O15381;O15381-5;O15381-2;O15381-3;O15381-4	Nuclear valosin-containing protein-like	NVL
26.10139	25.79976	25.7717	26.06764	25.9671	26.10009	25.79469	26.29486	8	8	8	24	24	24	44.287	0	24.753	925900000	41	O15382;O15382-2	O15382;O15382-2	Branched-chain-amino-acid aminotransferase, mitochondrial	BCAT2
n. def.	n. def.	n. def.	n. def.	23.95713	24.19686	n. def.	n. def.	2	2	2	13.4	13.4	13.4	16.389	0.0093256	1.5829	161910000	4	O15392;O15392-2;O15392-5;O15392-4	O15392;O15392-2;O15392-5;O15392-4	Baculoviral IAP repeat-containing protein 5	BIRC5
26.90438	26.752	27.3446	27.33305	27.26186	27.31864	27.36419	27.43269	11	10	10	12.8	11.9	11.9	119.94	0	35.741	2174000000	76	O15397;O15397-2	O15397;O15397-2	Importin-8	IPO8
27.96257	27.46529	27.88227	27.83485	27.42622	27.64842	27.55903	27.3093	8	8	8	33.9	33.9	33.9	27.4	0	24.815	1989700000	45	O15400-2;O15400	O15400-2;O15400	Syntaxin-7	STX7
27.24898	26.05302	27.26051	27.24009	26.5015	27.34984	26.97717	26.95527	6	6	6	15.1	15.1	15.1	49.469	0	22.509	1481500000	48	O15427	O15427	Monocarboxylate transporter 4	SLC16A3
n. def.	24.07529	23.63666	n. def.	n. def.	24.0258	n. def.	23.92985	5	5	5	4.2	4.2	4.2	155.73	0	5.7178	213730000	6	O15440-5;O15440;O15440-4;O15440-3;O15440-2	O15440-5;O15440	Multidrug resistance-associated protein 5	ABCC5
26.45411	26.54338	25.99317	26.25972	26.13254	26.33691	26.24697	26.07631	9	9	9	21.2	21.2	21.2	54.985	0	14.215	944040000	62	O15446;O15446-2	O15446;O15446-2	DNA-directed RNA polymerase I subunit RPA34	CD3EAP
24.86642	25.3347	25.01333	24.99114	24.6231	25.35023	25.26996	25.14203	7	7	7	15.9	15.9	15.9	60.632	0	11.628	420270000	18	O15460-2;O15460	O15460-2;O15460	Prolyl 4-hydroxylase subunit alpha-2	P4HA2
28.36532	27.69598	28.48696	28.43134	27.98251	28.39477	28.27555	27.98745	9	9	9	50	50	50	22.417	0	49.167	3677000000	74	O15498;O15498-2	O15498;O15498-2	Synaptobrevin homolog YKT6	YKT6
27.49076	27.94531	28.55772	27.98071	28.30543	28.64048	28.26897	28.18815	6	6	5	43.7	43.7	38.4	16.32	0	12.346	3471300000	28	O15511;O15511-2	O15511;O15511-2	Actin-related protein 2/3 complex subunit 5	ARPC5
n. def.	n. def.	22.55194	23.00222	22.83848	22.5714	22.5879	23.08429	4	4	4	12.1	12.1	12.1	48.2	0.0010987	2.5013	89036000	8	O15530-4;O15530-3;O15530;Q6A1A2;O15530-5;O15530-2	O15530-4;O15530-3;O15530;Q6A1A2;O15530-5;O15530-2	3-phosphoinositide-dependent protein kinase 1;Putative 3-phosphoinositide-dependent protein kinase 2	PDPK1;PDPK2P
25.87743	26.25263	25.60008	26.0092	25.96204	27.62742	26.40046	25.82326	6	6	6	19.4	19.4	19.4	43.885	0	21.051	1129200000	53	O15533-2;O15533;O15533-3;O15533-4	O15533-2;O15533;O15533-3;O15533-4	Tapasin	TAPBP
25.6782	25.00372	25.2256	25.16066	25.39771	25.76481	25.62078	24.88171	6	6	6	16.9	16.9	16.9	38.787	0	8.9353	493030000	23	O15541;Q8IZP6	O15541	RING finger protein 113A	RNF113A
27.09567	26.07981	27.75576	27.29334	26.45518	26.92536	27.13448	26.29313	5	5	5	15.9	15.9	15.9	23.318	0	16.033	1347900000	37	O15551	O15551	Claudin-3	CLDN3
30.72858	30.97364	30.55444	30.68504	30.52543	30.62497	30.51126	30.67228	37	37	36	40	40	38.9	90.932	0	176.88	20367000000	451	O43143	O43143	Pre-mRNA-splicing factor ATP-dependent RNA helicase DHX15	DHX15
27.71594	27.99776	27.83527	27.62296	27.77744	27.76338	27.85929	27.88547	14	14	14	31.7	31.7	31.7	54.843	0	29.927	2623700000	84	O43148;O43148-2	O43148;O43148-2	mRNA cap guanine-N7 methyltransferase	RNMT
25.97408	25.92947	26.39189	26.65635	26.59619	26.36513	26.54642	26.46162	16	16	16	6.5	6.5	6.5	331.07	0	14.951	970180000	43	O43149;O43149-3	O43149	Zinc finger ZZ-type and EF-hand domain-containing protein 1	ZZEF1
24.31714	25.57629	24.06456	24.69211	24.77821	24.99998	24.6962	24.38673	8	5	5	8.6	6.6	6.6	106.98	0	8.3517	319220000	16	O43150-2;O43150	O43150-2;O43150	Arf-GAP with SH3 domain, ANK repeat and PH domain-containing protein 2	ASAP2
25.75027	25.31972	25.62319	25.75636	25.83326	25.84091	25.8735	25.99304	11	11	11	11.2	11.2	11.2	122.07	0	13.362	662240000	38	O43156	O43156	TELO2-interacting protein 1 homolog	TTI1
24.80528	23.2754	24.62092	24.6945	24.70799	24.83108	24.53843	n. def.	4	4	4	11.8	11.8	11.8	50.714	0	7.2679	296650000	17	O43159	O43159	Ribosomal RNA-processing protein 8	RRP8
24.77731	24.76583	24.40289	24.80025	24.70983	24.83268	24.88814	24.85733	13	12	12	8.5	8	8	197.41	0	7.2401	319370000	23	O43166-3;O43166-2;O43166	O43166-3;O43166-2;O43166	Signal-induced proliferation-associated 1-like protein 1	SIPA1L1
26.87959	26.03152	27.13369	26.91422	26.03683	27.00571	26.22499	25.65488	5	5	5	35.6	35.6	35.6	16.332	0	24.376	1217400000	50	O43169	O43169	Cytochrome b5 type B	CYB5B
27.44158	27.79005	27.64403	27.60611	27.8334	28.05056	27.90139	27.38402	15	15	15	29.8	29.8	29.8	58.32	0	55.88	2562000000	104	O43172-2;O43172	O43172-2;O43172	U4/U6 small nuclear ribonucleoprotein Prp4	PRPF4
32.25172	32.59828	32.56903	32.31284	32.47663	32.70155	32.62673	32.33319	20	20	20	36.8	36.8	36.8	56.65	0	323.31	68900000000	413	O43175	O43175	D-3-phosphoglycerate dehydrogenase	PHGDH
24.15414	23.73231	24.21364	23.84249	24.16446	24.30716	23.36786	n. def.	3	3	3	20	20	20	20.108	0	4.7124	140080000	12	O43181	O43181	NADH dehydrogenase [ubiquinone] iron-sulfur protein 4, mitochondrial	NDUFS4
27.29439	27.70668	27.1518	27.13624	27.32045	26.99841	27.12544	27.47313	10	9	9	22.2	19.5	19.5	54.099	0	27.975	1651600000	57	O43237;O43237-2	O43237;O43237-2	Cytoplasmic dynein 1 light intermediate chain 2	DYNC1LI2
30.85252	30.28461	30.56138	30.77077	30.83145	30.67817	30.84079	31.02261	32	32	32	47.4	47.4	47.4	60.977	0	323.31	21055000000	387	O43242;O43242-2	O43242;O43242-2	26S proteasome non-ATPase regulatory subunit 3	PSMD3
26.0801	26.09971	25.87811	26.08976	26.01848	26.11559	25.74571	25.99544	4	4	4	11.1	11.1	11.1	47.215	0	4.2686	839590000	29	O43251-6;O43251-8;O43251-3;O43251-9;Q9NWB1-3;O43251-4;O43251-5;O43251-10;O43251-2;O43251;Q9NWB1-4;Q9NWB1-5;Q9NWB1;O43251-7;Q9NWB1-2;A6NFN3;A6NFN3-2	O43251-6;O43251-8;O43251-3;O43251-9;Q9NWB1-3;O43251-4;O43251-5;O43251-10;O43251-2;O43251;Q9NWB1-4;Q9NWB1-5;Q9NWB1;O43251-7;Q9NWB1-2;A6NFN3;A6NFN3-2	RNA binding protein fox-1 homolog 2;RNA binding protein fox-1 homolog 1;RNA binding protein fox-1 homolog 3	RBFOX2;RBFOX1;RBFOX3
26.99604	27.03139	26.96345	26.98761	27.27418	27.48031	27.37136	27.25755	13	12	12	23.1	20.8	20.8	70.832	0	18.727	1876300000	67	O43252	O43252	Bifunctional 3-phosphoadenosine 5-phosphosulfate synthase 1;Sulfate adenylyltransferase;Adenylyl-sulfate kinase	PAPSS1
27.84206	27.21011	27.47143	27.61667	27.67061	27.48408	27.65191	27.54878	19	19	19	26.2	26.2	26.2	88.828	0	45.798	2726700000	121	O43264;O43264-2	O43264;O43264-2	Centromere/kinetochore protein zw10 homolog	ZW10
25.43148	25.63536	25.30111	25.00045	24.50367	25.332	24.59457	23.9943	9	9	9	17.8	17.8	17.8	58.397	0	8.0912	398740000	25	O43278;O43278-2	O43278;O43278-2	Kunitz-type protease inhibitor 1	SPINT1
24.31672	24.36085	24.72578	24.74981	24.02791	24.39257	23.98251	n. def.	3	3	3	9.5	9.5	9.5	45.118	0.00019996	3.592	373990000	22	O43286	O43286	Beta-1,4-galactosyltransferase 5	B4GALT5
28.32941	28.46952	28.33896	28.35536	28.25093	28.30665	28.36674	28.3501	27	27	27	34.8	34.8	34.8	90.254	0	64.036	3954800000	148	O43290	O43290	U4/U6.U5 tri-snRNP-associated protein 1	SART1
27.72981	28.09043	27.49305	27.65663	26.64526	27.56034	26.9428	27.07765	7	7	7	27	27	27	28.228	0	30.674	2087600000	62	O43291;O43291-2	O43291;O43291-2	Kunitz-type protease inhibitor 2	SPINT2
23.92922	23.9805	24.2553	24.05598	23.30841	24.05424	23.35016	23.69922	6	6	6	10.5	10.5	10.5	67.622	0	6.653	206310000	11	O43292;O43292-2	O43292;O43292-2	Glycosylphosphatidylinositol anchor attachment 1 protein	GPAA1
25.1673	25.59454	25.05312	24.97158	24.95673	24.96301	24.74986	24.75369	9	9	9	21.1	21.1	21.1	52.535	0	9.0715	439970000	27	O43293;O43293-2;Q9UIK4;Q9UIK4-2	O43293;O43293-2	Death-associated protein kinase 3	DAPK3
22.96457	22.91742	23.10674	22.67756	n. def.	23.09071	22.92033	23.15154	3	3	3	7.2	7.2	7.2	47.941	0	4.025	99216000	11	O43294-2;O43294	O43294-2;O43294	Transforming growth factor beta-1-induced transcript 1 protein	TGFB1I1
n. def.	23.71639	23.97448	23.89901	24.01784	24.31424	24.44316	24.37385	7	7	7	14.4	14.4	14.4	67.586	0	25.34	192780000	17	O43310;O43310-2	O43310;O43310-2	CBP80/20-dependent translation initiation factor	CTIF
n. def.	n. def.	n. def.	n. def.	n. def.	n. def.	n. def.	22.04247	1	1	1	1.7	1.7	1.7	92.06	0.0024407	2.0088	35714000	6	Q6PFW1-6;Q6PFW1-5;O43314-2;O43314;Q6PFW1-7;Q6PFW1-4;Q6PFW1-3;Q6PFW1-2;Q6PFW1	Q6PFW1-6;Q6PFW1-5;O43314-2;O43314;Q6PFW1-7;Q6PFW1-4;Q6PFW1-3;Q6PFW1-2;Q6PFW1	Inositol hexakisphosphate and diphosphoinositol-pentakisphosphate kinase 1;Inositol hexakisphosphate and diphosphoinositol-pentakisphosphate kinase 2	PPIP5K1;PPIP5K2
23.97631	n. def.	24.41912	24.3761	24.39754	24.30243	24.50276	24.35736	5	5	5	13	13	13	53.739	0	7.6905	273300000	14	O43318-4;O43318-3;O43318-2;O43318	O43318-4;O43318-3;O43318-2;O43318	Mitogen-activated protein kinase kinase kinase 7	MAP3K7
29.97705	29.49213	29.98414	30.00357	30.02102	29.97978	29.96375	29.83834	11	11	11	52.9	52.9	52.9	19.81	0	32.638	11339000000	148	O43324;O43324-2	O43324;O43324-2	Eukaryotic translation elongation factor 1 epsilon-1	EEF1E1
26.6679	26.81617	26.67425	26.62073	27.56696	27.4178	27.66831	27.94793	13	13	12	27.6	27.6	26.1	61.194	0	27.314	1890600000	51	O43353;O43353-2	O43353;O43353-2	Receptor-interacting serine/threonine-protein kinase 2	RIPK2
23.33415	23.53919	23.07122	22.81644	23.52157	22.86627	23.71198	22.93312	5	5	5	4.4	4.4	4.4	165.95	0.00020437	3.9263	117570000	12	O43379;O43379-4;O43379-3;O43379-2	O43379;O43379-4	WD repeat-containing protein 62	WDR62
31.67976	31.67926	31.83327	31.71653	31.76355	31.93051	31.80078	31.7244	27	27	18	37.4	37.4	26.7	70.942	0	323.31	41969000000	469	O43390;O43390-3;O43390-2;O43390-4	O43390;O43390-3;O43390-2;O43390-4	Heterogeneous nuclear ribonucleoprotein R	HNRNPR
28.50438	27.73957	28.31864	28.20676	28.05832	28.31778	28.19489	28.00876	23	23	23	35.7	35.7	35.7	77.528	0	78.129	3428800000	122	O43395;O43395-3	O43395	U4/U6 small nuclear ribonucleoprotein Prp3	PRPF3
28.59021	28.01505	28.75389	28.71142	28.66058	28.78144	29.01116	29.16722	11	11	11	43.3	43.3	43.3	32.251	0	193.11	5873000000	144	O43396	O43396	Thioredoxin-like protein 1	TXNL1
31.6697	32.26288	31.56629	31.50531	31.60594	31.41281	31.73154	31.86507	15	15	4	47.7	47.7	13.2	23.786	0	101.97	37436000000	275	O43399-5;O43399-7;O43399	O43399-5;O43399-7;O43399	Tumor protein D54	TPD52L2
26.82784	26.35951	27.23032	26.88658	27.0749	27.37658	27.14394	27.11803	9	9	9	49	49	49	23.773	0	26.304	1458500000	33	O43402;O43402-2	O43402;O43402-2	ER membrane protein complex subunit 8	EMC8
25.20996	25.10749	25.46076	25.79169	25.7939	25.70409	25.70327	25.78659	5	5	5	29.7	29.7	29.7	14.542	0	8.7494	614500000	22	O43414-3;O43414-2;O43414	O43414-3;O43414-2;O43414	ERI1 exoribonuclease 3	ERI3
23.11022	23.18124	23.6888	23.33334	23.49595	23.05069	23.27668	23.17381	8	8	8	13.5	13.5	13.5	87.703	0	16.206	140890000	12	O43422;O43422-2	O43422;O43422-2	52 kDa repressor of the inhibitor of the protein kinase	PRKRIR
n. def.	n. def.	n. def.	n. def.	n. def.	n. def.	n. def.	21.76782	1	1	1	3.6	3.6	3.6	41.21	0.0021322	2.1803	42645000	3	O43427-2;O43427	O43427-2;O43427	Acidic fibroblast growth factor intracellular-binding protein	FIBP
27.48577	27.79786	27.66885	27.62492	27.70945	27.63097	27.87941	27.60031	33	26	26	20	15.8	15.8	176.65	0	40.382	2393600000	101	O43432;O43432-3;O43432-4;O43432-2	O43432;O43432-3;O43432-4	Eukaryotic translation initiation factor 4 gamma 3	EIF4G3
27.44577	27.18943	27.61639	27.63803	27.90306	28.0004	28.07173	27.92768	8	8	8	39	39	39	19.208	0	13.46	2786500000	59	O43447;O43447-2	O43447;O43447-2	Peptidyl-prolyl cis-trans isomerase H	PPIH
26.93461	26.01941	26.8071	26.93112	26.55926	27.045	26.88437	26.96124	8	8	8	17.9	17.9	17.9	48.84	0	34.668	1366700000	41	O43464;O43464-3;O43464-2;O43464-4	O43464;O43464-3;O43464-2;O43464-4	Serine protease HTRA2, mitochondrial	HTRA2
25.99794	26.49436	25.98527	26.12544	26.40367	26.98533	26.44022	26.69869	10	10	7	34	34	23.4	39.589	0	26.922	1163500000	49	O43488	O43488	Aflatoxin B1 aldehyde reductase member 2	AKR7A2
30.74543	31.02637	30.62584	30.75891	30.75254	30.5993	30.72753	30.85534	46	46	9	44.6	44.6	7.1	112.59	0	315.05	19928000000	395	O43491;O43491-3;O43491-2	O43491;O43491-3;O43491-2	Band 4.1-like protein 2	EPB41L2
24.68196	24.53902	24.98272	23.13009	25.54224	25.20795	25.51192	25.2737	39	2	2	45.8	1.5	1.5	95.541	0	9.2544	406790000	12	O43491-4	O43491-4	Band 4.1-like protein 2	EPB41L2
28.68415	28.79712	28.74304	28.81384	27.69279	28.37078	27.84182	28.03994	14	14	14	34.1	34.1	34.1	45.879	0	101.13	3464800000	66	O43493-2;O43493-5;O43493-3;O43493;O43493-4;O43493-6	O43493-2;O43493-5;O43493-3;O43493;O43493-4;O43493-6	Trans-Golgi network integral membrane protein 2	TGOLN2
24.60003	27.04208	26.37862	26.79365	26.77165	26.73763	26.21937	27.00056	2	2	2	33	33	33	9.6138	0	32.879	1534200000	21	O43504	O43504	Ragulator complex protein LAMTOR5	LAMTOR5
24.07349	24.39185	24.79531	25.21545	22.42368	24.71188	23.78517	23.28926	3	3	3	8.2	8.2	8.2	47.119	0	4.0838	214380000	13	O43505	O43505	Beta-1,4-glucuronyltransferase 1	B4GAT1
23.55497	n. def.	23.62132	23.45689	23.16065	23.45098	23.34177	22.9324	2	2	2	2.8	2.8	2.8	71.276	0.001272	2.3988	114580000	8	O43524;O43524-2	O43524;O43524-2	Forkhead box protein O3	FOXO3
29.47468	29.61551	29.44806	29.59925	29.10139	29.35241	29.42426	29.26407	9	9	9	39.4	39.4	39.4	22.092	0	65.123	7084700000	82	O43583	O43583	Density-regulated protein	DENR
29.06291	27.8169	29.01257	29.03128	29.29964	29.04406	29.2841	29.45484	23	23	23	24.4	24.4	24.4	109.96	0	114.16	7038500000	225	O43592	O43592	Exportin-T	XPOT
n. def.	25.17824	n. def.	n. def.	n. def.	n. def.	n. def.	n. def.	2	2	2	16.9	16.9	16.9	16.187	0	17.127	492750000	11	O43598-2;O43598	O43598-2;O43598	2-deoxynucleoside 5-phosphate N-hydrolase 1	DNPH1
30.1262	29.87716	30.17212	30.17546	29.95366	29.97021	29.91684	30.16351	28	28	28	52.4	52.4	52.4	51.355	0	134.34	13175000000	293	O43615	O43615	Mitochondrial import inner membrane translocase subunit TIM44	TIMM44
27.76332	28.12888	27.62715	27.66438	27.67128	27.54341	27.79879	28.2185	7	7	7	31.1	31.1	31.1	20.274	0	17.578	2554000000	57	O43617;O43617-2	O43617;O43617-2	Trafficking protein particle complex subunit 3	TRAPPC3
25.88022	25.65212	24.96362	25.31171	n. def.	23.45563	24.79867	25.26878	4	4	4	20.3	20.3	20.3	25.104	0	5.054	366760000	15	O43633	O43633	Charged multivesicular body protein 2a	CHMP2A
n. def.	n. def.	n. def.	n. def.	23.73841	23.64196	23.79858	23.9878	3	3	3	8.9	8.9	8.9	42.915	0.00039432	3.4103	149360000	6	O43639	O43639	Cytoplasmic protein NCK2	NCK2
26.45654	25.54913	26.60088	26.6095	25.64279	26.64623	25.29946	26.11759	4	4	4	17.1	17.1	17.1	27.563	0	6.3216	793570000	25	O43657	O43657	Tetraspanin-6	TSPAN6
28.0609	27.93966	27.92269	28.04817	27.72299	27.93343	27.55501	27.96041	18	18	18	33.3	33.3	33.3	56.289	0	72.221	3041600000	109	O43660-2;O43660	O43660-2;O43660	Pleiotropic regulator 1	PLRG1
26.8169	26.35963	27.02612	26.88507	26.76421	27.01063	26.74945	26.77404	13	13	13	20.8	20.8	20.8	71.606	0	16.125	1344600000	50	O43663;O43663-4;O43663-3;O43663-2	O43663;O43663-4;O43663-3;O43663-2	Protein regulator of cytokinesis 1	PRC1
25.24235	25.08468	25.56128	25.47008	25.46401	25.3255	25.42393	25.82481	2	2	2	17.4	17.4	17.4	19.608	0	4.8151	458860000	15	O43665-2;O43665;O43665-3	O43665-2;O43665;O43665-3	Regulator of G-protein signaling 10	RGS10
29.01345	27.54856	28.81023	28.69558	28.93213	28.74961	28.92286	28.83867	8	8	8	15.3	15.3	15.3	49.692	0	96.204	4791100000	90	O43670-2;O43670;O43670-4;O43670-3	O43670-2;O43670;O43670-4;O43670-3	BUB3-interacting and GLEBS motif-containing protein ZNF207	ZNF207
26.51476	26.2653	26.78157	26.66777	25.98264	26.68939	26.22004	26.15414	4	4	4	29.2	29.2	29.2	15.667	0.00093353	2.7476	1070000000	19	O43674-2;O43674	O43674-2;O43674	NADH dehydrogenase [ubiquinone] 1 beta subcomplex subunit 5, mitochondrial	NDUFB5
n. def.	n. def.	n. def.	n. def.	n. def.	25.2126	24.69859	n. def.	2	2	2	21.4	21.4	21.4	11.402	0	3.9374	322970000	11	O43676	O43676	NADH dehydrogenase [ubiquinone] 1 beta subcomplex subunit 3	NDUFB3
28.20457	28.18896	28.25656	28.35422	28.4247	28.29035	28.36799	28.46848	6	6	6	21.6	21.6	21.6	38.792	0	24.764	4301500000	78	O43681	O43681	ATPase ASNA1	ASNA1
25.22188	24.57317	24.3571	24.52301	24.41332	24.52127	24.14771	25.03666	9	9	9	10.2	10.2	10.2	115.84	0	8.066	333530000	16	O43683-2;O43683-3;O43683	O43683-2;O43683-3;O43683	Mitotic checkpoint serine/threonine-protein kinase BUB1	BUB1
29.51009	29.57022	29.49072	29.53868	29.65166	29.86032	29.57355	29.67413	11	11	11	43.6	43.6	43.6	36.954	0	281.2	9561000000	161	O43684-2;O43684	O43684-2;O43684	Mitotic checkpoint protein BUB3	BUB3
25.26982	24.76709	25.97585	25.57291	24.90182	25.72575	n. def.	n. def.	3	3	3	11.1	11.1	11.1	32.573	0.0010977	2.4848	378240000	4	O43688;O43688-2;O43688-3	O43688;O43688-2;O43688-3	Lipid phosphate phosphohydrolase 2	PPAP2C
34.53485	34.60095	34.33884	34.48232	34.72451	34.38542	34.53194	34.6996	70	70	49	68.6	68.6	48.8	104.85	0	323.31	3.2786E+11	2151	O43707;O43707-2;O43707-3	O43707;O43707-2;O43707-3	Alpha-actinin-4	ACTN4
23.69891	n. def.	24.27732	n. def.	24.1817	24.36232	24.55526	n. def.	2	2	2	17.4	17.4	17.4	17.896	0	4.2237	203010000	6	O43708-2;O43708-3;O43708	O43708-2;O43708-3;O43708	Maleylacetoacetate isomerase	GSTZ1
25.58786	n. def.	25.66901	25.5222	24.98068	24.13367	25.09804	25.09688	4	4	4	14.6	14.6	14.6	31.88	0	7.5334	483160000	15	O43709;O43709-3;O43709-2	O43709;O43709-3	Probable 18S rRNA (guanine-N(7))-methyltransferase	WBSCR22
n. def.	n. def.	n. def.	n. def.	n. def.	n. def.	n. def.	23.65873	1	1	1	17.1	17.1	17.1	8.7858	0.0021333	2.1827	130590000	7	O43715	O43715	TP53-regulated inhibitor of apoptosis 1	TRIAP1
n. def.	23.73387	n. def.	n. def.	n. def.	24.15846	n. def.	24.37039	4	4	4	36	36	36	15.086	0	11.484	168450000	9	O43716	O43716	Glutamyl-tRNA(Gln) amidotransferase subunit C, mitochondrial	GATC
29.20713	29.08922	29.36202	29.32511	29.43366	29.25257	29.51968	29.53993	26	26	26	25.8	25.8	25.8	85.852	0	56.299	7524800000	145	O43719	O43719	HIV Tat-specific factor 1	HTATSF1
n. def.	n. def.	23.39807	23.7264	23.28546	23.46326	23.16243	23.55227	3	2	2	7.5	4.8	4.8	46.291	0.0010947	2.4375	138420000	6	O43739-2;O43739	O43739-2;O43739	Cytohesin-3	CYTH3
28.35905	28.14865	28.27284	28.28467	28.57942	28.25174	28.71591	28.54867	17	17	17	18.2	18.2	18.2	91.35	0	19.933	4307400000	97	O43747;O43747-2	O43747;O43747-2	AP-1 complex subunit gamma-1	AP1G1
24.95425	24.56488	25.02775	24.82328	24.65933	25.17915	24.99593	25.10137	4	4	4	19.2	19.2	19.2	29.176	0	8.4564	390840000	21	O43752;O43752-2	O43752	Syntaxin-6	STX6
28.11942	27.35909	28.45564	28.47158	27.6443	28.17493	27.88338	27.89689	6	6	6	21	21	21	24.81	0	10.257	3228300000	92	O43760;O43760-2	O43760;O43760-2	Synaptogyrin-2	SYNGR2
27.95283	27.67236	27.92756	28.19803	28.13487	27.92683	28.20597	28.08355	9	9	9	25.9	25.9	25.9	34.063	0	50.649	2985400000	79	O43765	O43765	Small glutamine-rich tetratricopeptide repeat-containing protein alpha	SGTA
27.78013	29.12147	28.16116	27.93568	28.18338	28.26181	28.18815	28.47495	9	9	8	75.2	75.2	65.8	12.975	0	43.145	3944200000	89	O43768-2;O43768;O43768-9;O43768-3;O43768-4;O43768-6;O43768-5;O43768-7;O43768-8	O43768-2;O43768;O43768-9;O43768-3;O43768-4;O43768-6;O43768-5;O43768-7	Alpha-endosulfine	ENSA
30.14601	29.90038	30.08081	30.17498	30.24536	30.16411	30.13956	30.36265	24	24	24	36.7	36.7	36.7	62.942	0	103.2	15207000000	244	O43776;O43776-2	O43776	Asparagine--tRNA ligase, cytoplasmic	NARS
n. def.	n. def.	n. def.	n. def.	n. def.	n. def.	23.48112	n. def.	39	1	1	34	1.4	1.4	131.98	0.0029488	1.97	40571000	1	O43795	O43795	Unconventional myosin-Ib	MYO1B
30.24524	30.36713	30.17272	30.21882	30.3434	30.21732	30.25935	30.49085	39	39	1	35.8	35.8	1.5	124.95	0	144.47	14910000000	342	O43795-2	O43795-2	Unconventional myosin-Ib	MYO1B
25.67487	25.97288	25.87661	25.92551	25.49994	25.65379	25.88134	25.85057	3	3	3	29.4	29.4	29.4	13.596	0	10.254	683900000	26	O43805	O43805	Sjoegren syndrome nuclear autoantigen 1	SSNA1
23.74776	23.83306	24.00565	24.18979	23.09063	23.66687	23.73138	n. def.	5	5	5	13.4	13.4	13.4	34.566	0.0029524	1.975	184330000	12	O43808	O43808	Peroxisomal membrane protein PMP34	SLC25A17
27.55486	27.51036	27.61751	27.49183	28.17441	28.73189	28.4147	27.88524	11	11	11	47.1	47.1	47.1	26.227	0	74.154	3642300000	102	O43809	O43809	Cleavage and polyadenylation specificity factor subunit 5	NUDT21
25.1842	25.4484	25.37997	25.20631	25.49418	25.3152	25.4118	25.34048	6	6	6	18.5	18.5	18.5	45.283	0	10.439	567770000	41	O43813	O43813	LanC-like protein 1	LANCL1
27.59577	27.27737	27.49473	27.59035	27.85275	27.80956	27.90144	27.78986	18	18	18	28.1	28.1	28.1	86.131	0	53.71	2799400000	113	O43815;O43815-2	O43815;O43815-2	Striatin	STRN
29.08352	29.38651	28.82247	29.06987	28.62073	29.08342	28.75777	28.77709	17	17	17	32	32	32	51.84	0	112.64	5846700000	125	O43818	O43818	U3 small nucleolar RNA-interacting protein 2	RRP9
25.95877	25.41931	25.49683	25.54648	23.95349	25.52692	25.22645	24.76865	4	4	4	16.2	16.2	16.2	29.81	0	4.6648	515130000	19	O43819	O43819	Protein SCO2 homolog, mitochondrial	SCO2
27.61702	27.81757	27.54753	27.51488	27.755	27.64031	27.67707	27.4684	13	13	13	23.4	23.4	23.4	76.107	0	54.935	2237700000	56	O43823	O43823	A-kinase anchor protein 8	AKAP8
27.05248	27.13163	26.97935	26.88995	27.1027	27.19348	27.06219	26.94893	11	11	11	32.7	32.7	32.7	42.183	0	35.482	1848200000	59	O43837;O43837-2;O43837-3	O43837;O43837-2	Isocitrate dehydrogenase [NAD] subunit beta, mitochondrial	IDH3B
29.10447	29.07056	28.98476	29.03255	29.38369	29.26761	29.29215	29.56462	32	32	32	28.7	28.7	28.7	131.57	0	150.52	7890500000	229	O43847;O43847-2	O43847;O43847-2	Nardilysin	NRD1
31.34631	30.51183	31.0775	31.24417	30.86607	30.89164	30.83002	30.89815	17	17	5	47.3	47.3	12.7	37.106	0	323.31	26071000000	338	O43852;O43852-3;O43852-10;O43852-5;O43852-6;O43852-13;O43852-14;O43852-9;O43852-11;O43852-15;O43852-12	O43852;O43852-3;O43852-10;O43852-5;O43852-6;O43852-13;O43852-14;O43852-9;O43852-11	Calumenin	CALU
24.58681	23.81548	25.64353	25.65573	25.3292	25.45278	25.45177	n. def.	14	2	2	39.4	4.8	4.8	37.134	0	10.717	433400000	17	O43852-2;O43852-4;O43852-8;O43852-7	O43852-2;O43852-4;O43852-8	Calumenin	CALU
27.38558	27.58334	27.21104	27.27666	27.24273	27.46692	27.57946	27.44522	12	12	4	24.8	24.8	7.7	53.753	0	14.065	2087200000	68	O43865-2;O43865;Q96HN2-4;Q96HN2-3	O43865-2;O43865;Q96HN2-4;Q96HN2-3	Putative adenosylhomocysteinase 2;Putative adenosylhomocysteinase 3	AHCYL1;AHCYL2
25.79882	25.95114	25.89615	25.75659	25.80467	25.65753	25.80728	25.62221	16	10	10	14.7	9.5	9.5	122.95	0	7.5841	654430000	24	O43896	O43896	Kinesin-like protein KIF1C	KIF1C
25.49942	n. def.	25.37994	25.30848	25.3697	25.45995	25.40074	n. def.	8	8	8	18.2	18.2	18.2	50.282	0	8.8997	528660000	17	O43913;O43913-2	O43913;O43913-2	Origin recognition complex subunit 5	ORC5
25.45883	25.35121	24.81299	25.25692	25.20922	25.78229	25.48108	25.69362	8	8	5	22.2	22.2	14.4	50.377	0	19.471	521940000	26	O43929;O43929-2;O43929-3	O43929;O43929-2;O43929-3	Origin recognition complex subunit 4	ORC4
27.06065	26.87197	27.24082	27.0071	27.20041	27.03496	27.15904	26.83497	18	18	18	27.6	27.6	27.6	71.689	0	31.429	1695900000	77	O60216;Q9H4I0;Q9H4I0-2	O60216	Double-strand-break repair protein rad21 homolog	RAD21
25.85315	26.08562	23.77475	25.82685	25.75285	25.26803	25.64031	26.0934	3	3	3	34	34	34	10.998	0	20.906	632110000	22	O60220	O60220	Mitochondrial import inner membrane translocase subunit Tim8 A	TIMM8A
n. def.	n. def.	n. def.	n. def.	n. def.	n. def.	22.99895	n. def.	7	2	2	3.7	1.6	1.6	192.23	0.0029447	1.956	54451000	3	O60229-2;O60229;O60229-3	O60229-2;O60229;O60229-3	Kalirin	KALRN
27.02253	27.63111	27.61891	27.52932	27.54473	27.92411	27.77894	28.04349	24	23	23	25.2	24.3	24.3	119.26	0	37.77	2638500000	70	O60231	O60231	Putative pre-mRNA-splicing factor ATP-dependent RNA helicase DHX16	DHX16
28.42194	26.46078	28.09728	28.21466	28.60113	28.51769	28.32745	28.35943	6	6	6	36.7	36.7	36.7	21.474	0	67.634	3956700000	93	O60232	O60232	Sjoegren syndrome/scleroderma autoantigen 1	SSSCA1
24.78621	24.75108	24.33824	24.317	24.47556	24.55678	24.43505	24.90366	10	10	10	8.2	8.2	8.2	160.6	0	5.7155	291690000	27	O60244	O60244	Mediator of RNA polymerase II transcription subunit 14	MED14
26.78194	26.71646	27.02697	26.77869	27.09063	26.93112	27.13594	26.93933	10	10	9	31.4	31.4	27.6	40.925	0	27.555	1620700000	83	O60256;O60256-3;O60256-4;O60256-2	O60256;O60256-3;O60256-4;O60256-2	Phosphoribosyl pyrophosphate synthase-associated protein 2	PRPSAP2
30.37927	30.38556	30.13149	30.23729	29.53221	30.03682	29.6235	29.65251	41	41	28	35.7	35.7	26	121.9	0	185.06	12530000000	262	O60264	O60264	SWI/SNF-related matrix-associated actin-dependent regulator of chromatin subfamily A member 5	SMARCA5
28.49083	28.49205	28.40011	28.43229	28.5708	28.46108	28.45207	28.67533	31	31	31	23	23	23	144.68	0	84.066	4076900000	127	O60271-4;O60271-2;O60271;O60271-5;O60271-3;O60271-9;Q9UPT6;Q9UPT6-2	O60271-4;O60271-2;O60271;O60271-5;O60271-3;O60271-9	C-Jun-amino-terminal kinase-interacting protein 4	SPAG9
27.16029	27.46084	27.38805	27.22104	27.13545	27.20182	27.09235	27.1575	27	27	27	14.1	14.1	14.1	254.39	0	54.097	1764400000	77	O60287	O60287	Nucleolar pre-ribosomal-associated protein 1	URB1
n. def.	n. def.	n. def.	22.97418	22.79096	23.09557	n. def.	n. def.	2	2	2	5.7	5.7	5.7	58.304	0.0009311	2.7081	64847000	9	O60291-4;O60291;O60291-3;O60291-2	O60291-4;O60291;O60291-3;O60291-2	E3 ubiquitin-protein ligase MGRN1	MGRN1
27.23891	27.4307	27.65027	27.61196	27.87391	27.54399	27.53148	27.64733	13	13	12	8.8	8.8	8.2	194.61	0	17.581	2926900000	38	O60292	O60292	Signal-induced proliferation-associated 1-like protein 3	SIPA1L3
23.29726	23.15815	23.5464	22.98292	22.89794	23.18811	22.93979	n. def.	4	4	4	2.4	2.4	2.4	217.49	0.00020149	3.701	91540000	7	O60293-2;O60293;O60293-4	O60293-2;O60293;O60293-4	Zinc finger C3H1 domain-containing protein	ZFC3H1
23.97307	n. def.	23.93742	n. def.	23.72692	23.58348	23.79818	24.1292	3	3	3	5	5	5	75.601	0	4.2978	133570000	7	O60294	O60294	tRNA wybutosine-synthesizing protein 4	LCMT2
26.48809	26.9608	26.62394	26.68338	26.74535	26.5327	26.69312	26.76509	19	18	18	14.1	13.6	13.6	171.29	0	35.565	1272000000	60	O60306	O60306	Intron-binding protein aquarius	AQR
28.95704	28.87047	28.90179	28.91151	28.84347	29.1039	28.84449	29.15771	30	30	30	30.7	30.7	30.7	115.88	0	132.86	6010600000	188	O60313-2;O60313	O60313-2;O60313	Dynamin-like 120 kDa protein, mitochondrial;Dynamin-like 120 kDa protein, form S1	OPA1
n. def.	n. def.	23.27966	n. def.	23.12808	23.42368	23.22164	23.71639	5	5	5	2.5	2.5	2.5	218.4	0.0012711	2.3903	96496000	7	O60318;O60318-2	O60318	Germinal-center associated nuclear protein	MCM3AP
24.78072	25.30316	25.10725	24.8307	25.06993	24.77279	25.09253	25.09949	18	6	0	10.1	3.3	0	199.26	0	8.8537	388190000	22	O60333-2;O60333;O60333-4	O60333-2;O60333;O60333-4	Kinesin-like protein KIF1B	KIF1B
24.21926	n. def.	n. def.	24.63699	n. def.	24.49814	n. def.	24.72427	18	3	3	15.9	3.2	3.2	130.36	0.00039754	3.5103	254390000	5	O60333-3	O60333-3	Kinesin-like protein KIF1B	KIF1B
27.16796	27.50279	27.32199	27.25133	27.50438	27.45057	27.41062	27.73092	16	16	16	20.7	20.7	20.7	92.902	0	29.48	2455700000	109	O60341;O60341-2	O60341;O60341-2	Lysine-specific histone demethylase 1A	KDM1A
25.73374	25.89957	25.18779	25.86684	25.77801	25.65218	25.5204	26.04912	13	11	11	12	10.6	10.6	139.55	0	28.216	702000000	33	O60343-2;O60343-3;O60343;O60343-5;O60343-4	O60343-2;O60343-3;O60343	TBC1 domain family member 4	TBC1D4
24.91022	24.99218	24.86674	24.95961	25.19054	25.03124	25.18854	25.09515	4	4	4	15.7	15.7	15.7	28.306	0	4.5035	435270000	36	O60344-4;O60344	O60344-4;O60344	Endothelin-converting enzyme 2;Methyltransferase-like region;Endothelin-converting enzyme 2 region	ECE2
24.43492	24.88157	23.96913	24.47234	23.77585	24.35589	23.89551	24.09152	8	8	8	13.8	13.8	13.8	75.579	0	8.134	224950000	20	O60353-2;O60353	O60353-2;O60353	Frizzled-6	FZD6
n. def.	n. def.	n. def.	n. def.	n. def.	n. def.	n. def.	24.35508	9	1	1	52.6	7.3	7.3	15.529	0.0082118	1.6321	192020000	12	O60361	O60361	Putative nucleoside diphosphate kinase	NME2P1
24.398	21.91689	23.63843	24.07276	22.20905	23.63976	22.98043	n. def.	4	4	4	10.6	10.6	10.6	51.964	0.00020231	3.7425	159110000	14	O60427;O60427-2	O60427;O60427-2	Fatty acid desaturase 1	FADS1
31.46534	31.65702	31.37757	31.48697	31.60178	31.46495	31.60977	31.68043	101	101	99	51.4	51.4	50.6	204.74	0	296.7	33960000000	732	O60437;REV__Q9ULW3	O60437	Periplakin	PPL
24.95695	24.75149	25.44541	25.3506	25.42605	25.17322	25.41451	25.14864	4	4	4	9.7	9.7	9.7	54.554	0	7.8066	466130000	26	O60443;O60443-3	O60443;O60443-3	Non-syndromic hearing impairment protein 5	DFNA5
23.74919	n. def.	n. def.	23.99938	24.00607	24.22199	23.9218	n. def.	2	2	2	2.5	2.5	2.5	92.948	0.0021337	2.1845	135360000	9	O60447;O60447-2	O60447;O60447-2	Ecotropic viral integration site 5 protein homolog	EVI5
26.6569	26.45333	26.80526	26.67828	26.76395	26.78706	26.41893	26.70675	3	3	3	1.8	1.8	1.8	198.31	0.0010985	2.499	1042000000	6	O60449;O60449-3;O60449-2	O60449;O60449-3;O60449-2	Lymphocyte antigen 75	LY75
24.90541	25.61392	24.86117	25.08266	23.57842	24.82595	24.05076	n. def.	6	6	6	10.6	10.6	10.6	73.003	0	5.4415	316660000	15	O60476	O60476	Mannosyl-oligosaccharide 1,2-alpha-mannosidase IB	MAN1A2
27.73441	27.61295	27.58692	27.66905	27.55472	27.8914	27.64753	27.83014	16	16	16	27.6	27.6	27.6	74.435	0	55.33	2811600000	124	O60488-2;O60488	O60488-2;O60488	Long-chain-fatty-acid--CoA ligase 4	ACSL4
27.63692	27.85097	27.86768	27.73383	27.9249	28.27378	28.12864	28.20252	7	7	5	32.7	32.7	22.8	18.762	0	20.945	3185100000	66	O60493;O60493-4;O60493-2;O60493-3	O60493;O60493-4;O60493-2;O60493-3	Sorting nexin-3	SNX3
24.03322	23.17194	24.15399	24.1997	23.38759	23.78267	23.6093	23.57265	6	6	6	29.3	29.3	29.3	28.114	0	24.565	167360000	18	O60499;O60499-2	O60499;O60499-2	Syntaxin-10	STX10
27.91707	27.73344	28.06625	27.92756	28.1042	28.04921	28.37745	28.45517	19	19	19	23.3	23.3	23.3	96.931	0	73.824	3037100000	80	O60502-4;O60502;O60502-2;O60502-3	O60502-4;O60502;O60502-2;O60502-3	Protein O-GlcNAcase	MGEA5
n. def.	n. def.	n. def.	22.31349	22.63903	23.16771	n. def.	n. def.	4	4	4	17.9	17.9	17.9	36.742	0.0021368	2.1961	83710000	6	O60504-2;O60504	O60504-2;O60504	Vinexin	SORBS3
31.1313	31.04908	31.16956	31.06728	31.19554	31.28565	31.17979	31.08898	26	17	0	40.5	28.9	0	65.681	0	323.31	27967000000	291	O60506-2;O60506	O60506-2;O60506	Heterogeneous nuclear ribonucleoprotein Q	SYNCRIP
n. def.	n. def.	n. def.	n. def.	n. def.	n. def.	n. def.	25.79867	25	1	1	45	1.9	1.9	58.735	0.0031131	1.9387	603250000	11	O60506-4;O60506-3;O60506-5	O60506-4;O60506-3;O60506-5	Heterogeneous nuclear ribonucleoprotein Q	SYNCRIP
25.68314	25.97889	26.07967	25.80917	25.78354	25.95936	25.8918	26.00582	10	10	10	20.7	20.7	20.7	65.521	0	13.86	712470000	43	O60508	O60508	Pre-mRNA-processing factor 17	CDC40
24.16116	24.09547	23.77384	n. def.	23.91843	24.27199	24.30368	24.32869	9	7	7	9.8	8.1	8.1	124.71	0	10.713	218040000	11	O60518	O60518	Ran-binding protein 6	RANBP6
27.35153	27.22499	27.304	27.32096	27.05652	27.29097	26.60244	27.07898	15	15	15	15.3	15.3	15.3	118.02	0	22.285	1558600000	69	O60524-4;O60524-5;O60524-3;O60524;O60524-2	O60524-4;O60524-5;O60524-3;O60524	Nuclear export mediator factor NEMF	NEMF
30.04596	30.31225	29.91271	30.00424	30.10637	29.95629	30.02446	30.1035	18	18	18	48.7	48.7	48.7	41.949	0	111.25	13486000000	231	O60547;O60547-2	O60547;O60547-2	GDP-mannose 4,6 dehydratase	GMDS
26.38832	26.09911	25.91812	26.15707	26.00121	26.36473	26.21736	26.35166	10	8	8	23.3	19.7	19.7	56.98	0	18.982	876240000	40	O60551	O60551	Glycylpeptide N-tetradecanoyltransferase 2	NMT2
27.55772	27.49846	27.34164	27.43611	27.55296	27.40446	27.44158	27.64141	14	14	14	19.1	19.1	19.1	80.684	0	123.06	2295900000	78	O60563;O60563-2	O60563	Cyclin-T1	CCNT1
25.57271	26.15883	26.04059	26.07647	25.4023	25.56331	25.82442	25.94253	10	10	2	9.8	9.8	1.8	119.54	0	10.342	569920000	28	O60566;O60566-3	O60566;O60566-3	Mitotic checkpoint serine/threonine-protein kinase BUB1 beta	BUB1B
28.99051	29.18002	29.05507	29.04711	28.50002	28.97705	28.76932	28.87282	24	24	24	32.5	32.5	32.5	84.784	0	76.606	6424100000	254	O60568	O60568	Procollagen-lysine,2-oxoglutarate 5-dioxygenase 3	PLOD3
25.9222	26.05194	26.34959	26.09485	26.23294	25.95314	25.94262	26.00037	4	4	4	24.4	24.4	24.4	27.026	0	9.7827	685370000	14	O60573-2;O60573	O60573-2;O60573	Eukaryotic translation initiation factor 4E type 2	EIF4E2
n. def.	n. def.	n. def.	n. def.	22.23222	22.33156	n. def.	n. def.	2	2	2	4.2	4.2	4.2	73.681	0.001621	2.2986	40820000	6	O60583-2;O60583	O60583-2;O60583	Cyclin-T2	CCNT2
30.41347	30.63642	30.64882	30.59495	30.44134	30.47673	30.57831	30.66127	44	44	43	30	30	30	141.35	0	175.81	18168000000	384	O60610;O60610-2;O60610-3	O60610;O60610-2;O60610-3	Protein diaphanous homolog 1	DIAPH1
n. def.	24.83769	n. def.	n. def.	n. def.	n. def.	n. def.	n. def.	2	2	2	10.7	10.7	10.7	13.219	0.0014474	2.3502	233670000	6	O60613-2;O60613	O60613-2;O60613	15 kDa selenoprotein	Sep 15
n. def.	n. def.	n. def.	n. def.	n. def.	n. def.	n. def.	22.08255	1	1	1	6.2	6.2	6.2	21.269	0.0078846	1.646	34322000	3	O60636-2;O60636	O60636-2;O60636	Tetraspanin-2	TSPAN2
26.25744	25.9769	26.14796	26.14919	26.53032	26.11002	26.29099	26.24409	12	12	12	20.1	20.1	20.1	73.796	0	29.084	891120000	57	O60645-2;O60645-3;O60645	O60645-2;O60645-3;O60645	Exocyst complex component 3	EXOC3
30.00999	30.38072	29.85981	29.8392	30.33266	29.90009	30.05969	30.21651	20	20	10	52.6	52.6	28.2	45.803	0	203.03	12501000000	224	O60664-4;O60664;O60664-3	O60664-4;O60664;O60664-3	Perilipin-3	PLIN3
n. def.	n. def.	22.52121	22.75994	22.67319	23.06819	23.29796	n. def.	2	2	2	10.2	10.2	10.2	27.827	0.00056797	2.8992	89446000	5	O60671-2;O60671	O60671-2;O60671	Cell cycle checkpoint protein RAD1	RAD1
26.06751	25.91684	26.0234	26.38116	26.21085	26.18283	26.12337	26.36995	11	11	11	23.2	23.2	23.2	59.875	0	17.94	958880000	53	O60678;O60678-2	O60678;O60678-2	Protein arginine N-methyltransferase 3	PRMT3
27.48462	26.98783	27.391	27.31458	27.75646	27.55735	27.74727	27.19094	16	11	8	28.7	19	13.1	60.029	0	37.227	2084800000	76	O60684	O60684	Importin subunit alpha-7	KPNA6
28.99569	29.65414	29.24835	28.91274	29.35039	29.31655	29.45341	29.30606	19	19	19	38.9	38.9	38.9	55.023	0	64.103	7256300000	140	O60701;O60701-2;O60701-3	O60701;O60701-2;O60701-3	UDP-glucose 6-dehydrogenase	UGDH
30.07572	30.20979	29.94294	30.03761	30.13516	30.21778	30.03905	30.29406	36	36	36	39.1	39.1	39.1	104.15	0	262.65	15294000000	429	O60716-5;O60716-3;O60716-8;O60716-7;O60716-21;O60716-19;O60716-13;O60716-11;O60716-2;O60716;O60716-24;O60716-23;O60716-16;O60716-15;O60716-6;O60716-4;O60716-18;O60716-17;O60716-10;O60716-9;O60716-22;O60716-20;O60716-14;O60716-12;O60716-29;O60716-27;O60716-32;O60716-31;O60716-26;O60716-25;O60716-30;O60716-28	O60716-5;O60716-3;O60716-8;O60716-7;O60716-21;O60716-19;O60716-13;O60716-11;O60716-2;O60716;O60716-24;O60716-23;O60716-16;O60716-15;O60716-6;O60716-4;O60716-18;O60716-17;O60716-10;O60716-9;O60716-22;O60716-20;O60716-14;O60716-12;O60716-29;O60716-27;O60716-32;O60716-31;O60716-26;O60716-25;O60716-30;O60716-28	Catenin delta-1	CTNND1
24.71518	26.43962	23.91579	23.22064	22.8459	23.68934	23.60818	22.68785	3	3	3	12.7	12.7	12.7	31.938	0.00020268	3.7766	268820000	7	O60725	O60725	Protein-S-isoprenylcysteine O-methyltransferase	ICMT
25.58517	24.53594	25.53754	25.48364	25.63973	25.70723	25.34675	25.36339	3	3	3	27.4	27.4	27.4	12.732	0	64.562	541910000	25	P41567;O60739	P41567;O60739	Eukaryotic translation initiation factor 1;Eukaryotic translation initiation factor 1b	EIF1;EIF1B
28.43623	28.66888	28.27062	28.37522	28.55028	28.61971	28.52369	28.7336	19	19	17	37	37	32.9	58.47	0	87.086	4636500000	206	O60749;O60749-2	O60749;O60749-2	Sorting nexin-2	SNX2
27.71319	26.91604	27.65895	27.59996	26.6465	27.40617	27.25133	26.56577	10	10	10	31.2	31.2	31.2	29.634	0	16.823	2013800000	66	O60762	O60762	Dolichol-phosphate mannosyltransferase subunit 1	DPM1
29.6685	29.95823	29.51252	29.61742	29.70517	29.54311	29.61854	29.92437	27	27	27	26.4	26.4	26.4	107.89	0	193.63	10100000000	256	O60763;O60763-2;REV__Q5VZ89-5;REV__Q5VZ89-6;REV__Q5VZ89	O60763;O60763-2	General vesicular transport factor p115	USO1
n. def.	n. def.	n. def.	n. def.	n. def.	n. def.	n. def.	23.81861	1	1	1	10.2	10.2	10.2	15.139	0.00020101	3.666	258830000	12	O60783	O60783	28S ribosomal protein S14, mitochondrial	MRPS14
22.64198	23.06112	23.7263	25.18688	24.38311	23.59355	25.78883	25.2531	3	3	3	6.9	6.9	6.9	48.672	0	3.9847	331560000	19	O60784-3;O60784;O60784-4;O60784-2	O60784-3;O60784;O60784-4;O60784-2	Target of Myb protein 1	TOM1
35.57742	36.07483	35.42076	35.49831	35.45308	35.32854	35.25666	35.39752	10	10	0	59.5	59.5	0	13.989	0	104.03	5.3133E+11	477	Q99879;Q99877;Q93079;Q5QNW6;P62807;P58876;O60814;Q5QNW6-2;P57053	Q99879;Q99877;Q93079;Q5QNW6;P62807;P58876;O60814;Q5QNW6-2;P57053	Histone H2B type 1-M;Histone H2B type 1-N;Histone H2B type 1-H;Histone H2B type 2-F;Histone H2B type 1-C/E/F/G/I;Histone H2B type 1-D;Histone H2B type 1-K;Histone H2B type F-S	HIST1H2BM;HIST1H2BN;HIST1H2BH;HIST2H2BF;HIST1H2BC;HIST1H2BD;HIST1H2BK;H2BFS
n. def.	n. def.	23.98763	23.19538	23.96226	23.94717	23.8659	23.40471	8	6	5	16.1	11.9	10	54.406	0.00020109	3.6759	171940000	11	O60825-2;O60825;P16118-2;P16118	O60825-2;O60825	6-phosphofructo-2-kinase/fructose-2,6-bisphosphatase 2;6-phosphofructo-2-kinase;Fructose-2,6-bisphosphatase	PFKFB2
25.15873	25.86145	25.47395	25.35283	25.80058	25.62439	25.72031	25.88169	14	14	14	28.5	28.5	28.5	70.755	0	27.259	658810000	41	O60826	O60826	Coiled-coil domain-containing protein 22	CCDC22
26.36021	25.89273	26.74458	26.68204	27.06723	26.71973	26.78144	26.9336	9	9	9	34.8	34.8	34.8	30.401	0	34.449	1249600000	66	O60828-2;O60828;O60828-5;O60828-4;O60828-3;O60828-6;O60828-10;O60828-9;O60828-8;O60828-7	O60828-2;O60828;O60828-5;O60828-4;O60828-3	Polyglutamine-binding protein 1	PQBP1
22.96166	n. def.	23.11633	22.99581	n. def.	n. def.	n. def.	n. def.	2	2	2	12.4	12.4	12.4	19.258	0.0096378	1.561	49989000	6	O60831	O60831	PRA1 family protein 2	PRAF2
29.82566	29.96444	29.79211	29.88043	29.94517	29.7568	29.87184	30.19578	21	21	21	42	42	42	57.673	0	142.34	12077000000	247	O60832;O60832-2	O60832;O60832-2	H/ACA ribonucleoprotein complex subunit 4	DKC1
31.63539	31.7539	31.47523	31.64332	31.56615	31.5038	31.509	31.60638	52	52	52	36.6	36.6	36.6	138.83	0	323.31	35441000000	503	O60841;Q9H2L5-3;Q9H2L5;Q9H2L5-2	O60841	Eukaryotic translation initiation factor 5B	EIF5B
29.78785	29.95421	29.81978	29.83941	29.93382	29.7855	29.58203	29.66949	13	13	13	54	54	54	15.48	0	102.07	11408000000	107	O60869-2;O60869-3;O60869	O60869-2;O60869-3;O60869	Endothelial differentiation-related factor 1	EDF1
25.72297	25.43495	25.5207	25.6212	25.47735	25.73676	25.52979	25.3656	9	9	9	22.9	22.9	22.9	45.373	0	10.149	535270000	26	O60870;O60870-2	O60870;O60870-2	DNA/RNA-binding protein KIN17	KIN
29.81022	29.92266	30.01332	29.91755	30.43122	30.22952	30.27742	30.33447	13	13	13	28.9	28.9	28.9	45.745	0	49.205	14053000000	195	O60884	O60884	DnaJ homolog subfamily A member 2	DNAJA2
28.39526	28.66959	28.36503	28.48968	28.43793	28.35473	28.38558	28.28229	18	18	13	13.9	13.9	10.6	152.22	0	70.523	4171300000	133	O60885;O60885-2;O60885-3;Q58F21-5;Q58F21-4;Q58F21;Q58F21-3;Q58F21-2	O60885;O60885-2;O60885-3	Bromodomain-containing protein 4	BRD4
n. def.	24.17691	n. def.	24.60964	25.01368	n. def.	n. def.	28.38924	2	2	2	14.7	14.7	14.7	16.832	0	5.4487	1061500000	11	O60888-3;O60888;O60888-2	O60888-3;O60888;O60888-2	Protein CutA	CUTA
24.32409	23.74427	24.2024	24.3025	24.11854	24.084	23.93697	24.66579	5	5	5	6.7	6.7	6.7	91.64	0.00038941	3.2611	236820000	10	O60890;O60890-2	O60890	Oligophrenin-1	OPHN1
23.50373	22.00512	23.4179	23.4979	23.6184	23.35716	23.28221	23.39257	4	4	4	18.2	18.2	18.2	31.691	0	6.0406	143250000	13	O60921;O60921-2	O60921;O60921-2	Checkpoint protein HUS1	HUS1
29.48941	29.5183	29.5701	29.50459	29.78594	29.7292	29.63737	29.74267	7	7	7	43.4	43.4	43.4	14.21	0	13.406	8392600000	86	O60925	O60925	Prefoldin subunit 1	PFDN1
n. def.	23.99153	23.82182	n. def.	24.35286	24.60456	23.5248	24.79313	2	2	2	19	19	19	13.952	0	4.189	220470000	10	O60927	O60927	Protein phosphatase 1 regulatory subunit 11	PPP1R11
n. def.	n. def.	23.7189	23.40445	23.23567	23.64086	23.17376	n. def.	2	2	2	13.6	13.6	13.6	32.064	0	5.7157	130000000	4	O60930	O60930	Ribonuclease H1	RNASEH1
26.65731	27.1029	26.54659	26.56356	26.77919	26.7278	26.768	26.85519	16	16	16	24.3	24.3	24.3	84.958	0	28.482	1198000000	62	O60934	O60934	Nibrin	NBN
24.60851	24.51256	24.96062	24.57577	24.89125	24.57346	25.07712	24.92121	3	3	3	17.8	17.8	17.8	22.629	0	15.593	397630000	18	O60936;O60936-3;O60936-1	O60936;O60936-3;O60936-1	Nucleolar protein 3	NOL3
22.72101	n. def.	22.51658	22.62156	23.16309	23.31948	22.90701	23.03972	2	2	2	5.7	5.7	5.7	61.538	0.00020218	3.7323	104110000	6	O60941-6;O60941-3;O60941-5;O60941-2;O60941-4;O60941-7;O60941;Q9Y4J8-8;Q9Y4J8-12;Q9Y4J8-6;Q9Y4J8-10;Q9Y4J8-11;Q9Y4J8-16;Q9Y4J8-5;Q9Y4J8-4;Q9Y4J8-3;Q9Y4J8-13;Q9Y4J8-2;Q9Y4J8-14;Q9Y4J8-15;Q9Y4J8	O60941-6;O60941-3;O60941-5;O60941-2;O60941-4;O60941-7;O60941;Q9Y4J8-8;Q9Y4J8-12;Q9Y4J8-6;Q9Y4J8-10;Q9Y4J8-11;Q9Y4J8-16;Q9Y4J8-5;Q9Y4J8-4;Q9Y4J8-3;Q9Y4J8-13;Q9Y4J8-2;Q9Y4J8-14;Q9Y4J8-15;Q9Y4J8	Dystrobrevin beta;Dystrobrevin alpha	DTNB;DTNA
25.85281	25.81683	25.75906	25.82716	25.66793	25.5946	25.62876	25.89282	5	5	5	11.2	11.2	11.2	52.533	0	5.2502	548890000	12	O60942-3;O60942-4;O60942-2;O60942	O60942-3;O60942-4;O60942-2;O60942	mRNA-capping enzyme;Polynucleotide 5-triphosphatase;mRNA guanylyltransferase	RNGTT
26.25341	26.18427	25.57219	26.04076	24.98954	26.27695	25.64089	25.16212	7	7	7	10.4	10.4	10.4	78.159	0	7.8216	684660000	23	O75027-3;O75027;O75027-2	O75027-3;O75027;O75027-2	ATP-binding cassette sub-family B member 7, mitochondrial	ABCB7
n. def.	n. def.	21.85612	22.57328	23.08071	22.35684	22.25029	22.51853	6	4	2	6.4	4.6	2.1	120.88	0.00039809	3.5217	72120000	7	O75044;P0DMP2	O75044;P0DMP2	SLIT-ROBO Rho GTPase-activating protein 2;SLIT-ROBO Rho GTPase-activating protein 2B	SRGAP2;SRGAP2B
31.86304	31.84019	32.0868	32.19387	32.47704	32.29603	32.49798	32.50838	28	28	28	51.8	51.8	51.8	66.193	0	262.55	60398000000	420	O75083;O75083-3	O75083;O75083-3	WD repeat-containing protein 1	WDR1
25.12569	24.92606	n. def.	24.87975	n. def.	23.11475	n. def.	n. def.	3	3	1	4.5	4.5	1.7	63.619	0.0069187	1.6959	186640000	6	O75084	O75084	Frizzled-7	FZD7
24.71413	24.83653	24.59109	24.94873	24.45538	24.84427	24.68833	n. def.	7	7	6	7.1	7.1	6	118.58	0	5.5205	266890000	11	O75110;O75110-2	O75110;O75110-2	Probable phospholipid-transporting ATPase IIA	ATP9A
29.39803	29.56788	29.32307	29.34665	29.45327	29.363	29.50979	29.59124	48	48	41	31.1	31.1	26.4	160.9	0	217.22	8130600000	307	O75116	O75116	Rho-associated protein kinase 2	ROCK2
26.96961	27.06147	26.47607	26.96146	26.53226	26.65294	26.59477	26.69259	23	18	18	18.9	15	15	141.13	0	25.226	1184900000	60	O75122;O75122-3;O75122-2	O75122;O75122-3	CLIP-associating protein 2	CLASP2
25.74568	25.91641	25.65436	25.64141	25.14981	25.40324	25.48827	25.49841	9	9	9	14.3	14.3	14.3	78.855	0	7.5479	553200000	33	O75127	O75127	Pentatricopeptide repeat-containing protein 1, mitochondrial	PTCD1
23.13906	n. def.	n. def.	22.90998	23.19924	23.10725	23.46314	23.1746	4	4	4	8	8	8	85.848	0.00039479	3.4192	86806000	9	O75128-6;O75128-3;O75128;O75128-7;O75128-2	O75128-6;O75128-3;O75128;O75128-7;O75128-2	Protein cordon-bleu	COBL
29.3694	29.41655	29.44022	29.50527	29.61159	29.62626	29.86863	29.77455	21	21	20	35.9	35.9	34.3	60.13	0	89.865	9447800000	167	O75131;Q9HCH3-2;Q8IYJ1;Q96A23;O95741;Q9UBL6-2;Q96A23-2;Q9HCH3;O95741-2;Q9UBL6	O75131	Copine-3	CPNE3
24.18003	n. def.	24.34983	24.12502	24.28461	n. def.	n. def.	n. def.	3	3	3	9.9	9.9	9.9	44.486	0.00020329	3.8333	158810000	12	O75143-3;O75143-2;O75143;O75143-5;O75143-4	O75143-3;O75143-2;O75143;O75143-5;O75143-4	Autophagy-related protein 13	ATG13
26.61835	26.74175	26.37738	26.75149	26.74932	26.52971	26.65785	26.98587	17	17	16	17.6	17.6	16.3	119.39	0	24.554	1200600000	54	O75146;O75146-2	O75146;O75146-2	Huntingtin-interacting protein 1-related protein	HIP1R
26.87221	26.99162	27.12347	26.91821	27.21039	27.12504	27.22702	27.14957	24	22	22	27.4	25.2	25.2	113.65	0	69.918	1551700000	81	O75150;O75150-4;O75150-3	O75150;O75150-4;O75150-3	E3 ubiquitin-protein ligase BRE1B	RNF40
24.43606	24.34692	24.14989	n. def.	n. def.	23.70493	23.47222	n. def.	3	3	2	2.9	2.9	1.6	120.77	0	4.1453	180700000	9	O75151	O75151	Lysine-specific demethylase PHF2	PHF2
27.07979	26.97607	26.9982	27.11496	26.6277	26.83894	26.894	26.59192	15	15	15	23.3	23.3	23.3	89.13	0	56.779	1326300000	73	O75152	O75152	Zinc finger CCCH domain-containing protein 11A	ZC3H11A
30.37026	30.39172	30.18601	30.20827	30.3803	30.2302	30.38659	30.52206	44	44	44	35.8	35.8	35.8	146.67	0	191.38	16603000000	448	O75153;Q9Y5I4-2;Q9Y5I4	O75153	Clustered mitochondria protein homolog	CLUH
26.68016	26.7888	26.63893	26.6983	26.78644	26.86632	26.65976	26.63201	9	5	5	9.4	5.7	5.7	76.391	0	12.394	1261900000	52	O75157-2;O75157;Q99576-4;Q99576;Q99576-3	O75157-2;O75157	TSC22 domain family protein 2	TSC22D2
22.4226	22.76217	n. def.	n. def.	22.53604	22.3063	22.15397	22.53124	3	3	3	3.4	3.4	3.4	120.66	0.0003927	3.3644	56746000	6	O75164;O75164-2	O75164	Lysine-specific demethylase 4A	KDM4A
26.4148	26.60513	26.60272	26.59192	26.48151	26.50903	26.36525	26.66858	28	28	28	14.1	14.1	14.1	254.41	0	26.776	1291400000	90	O75165	O75165	DnaJ homolog subfamily C member 13	DNAJC13
23.52564	23.09941	23.82182	23.51497	23.37172	n. def.	n. def.	23.51689	3	3	3	6	6	6	61.457	0.00092833	2.6801	96078000	6	O75167-5;O75167-2;O75167;O75167-4	O75167-5;O75167-2;O75167;O75167-4	Phosphatase and actin regulator 2	PHACTR2
26.22667	26.02064	26.07122	26.06698	25.94215	25.67107	26.16858	26.24512	7	7	7	8.8	8.8	8.8	81.871	0	14.345	729270000	25	O75175;O75175-2;O75175-3	O75175;O75175-2	CCR4-NOT transcription complex subunit 3	CNOT3
n. def.	n. def.	n. def.	n. def.	n. def.	n. def.	n. def.	23.21891	1	1	1	2.5	2.5	2.5	42.99	0.0073974	1.6618	66391000	4	O75177	O75177	Calcium-responsive transactivator	SS18L1
28.11768	27.81262	28.1055	28.08071	28.32234	28.04223	28.34291	28.5093	33	33	21	13.8	13.8	9.6	263.55	0	110.93	3148000000	134	O75179-7;O75179-2;O75179;O75179-6;O75179-4;O75179-3;O75179-5	O75179-7;O75179-2;O75179;O75179-6;O75179-4	Ankyrin repeat domain-containing protein 17	ANKRD17
n. def.	n. def.	n. def.	n. def.	23.74294	23.88045	23.69742	23.65851	6	6	6	5.7	5.7	5.7	129.36	0	8.2609	130500000	11	O75182-2;O75182;O75182-3	O75182-2;O75182	Paired amphipathic helix protein Sin3b	SIN3B
28.14214	27.53683	27.94481	27.98701	28.14219	28.34443	28.14914	28.00464	8	8	7	24	24	20.9	35.714	0	17.929	3230200000	56	O75190-3;O75190;O75190-2;O75190-4;Q8WWF6;Q8NHS0;Q7Z6W7	O75190-3;O75190;O75190-2	DnaJ homolog subfamily B member 6	DNAJB6
24.48315	n. def.	n. def.	n. def.	n. def.	n. def.	n. def.	n. def.	2	2	2	12.3	12.3	12.3	35.509	0.0099354	1.5393	198450000	14	O75208;O75208-2	O75208;O75208-2	Ubiquinone biosynthesis protein COQ9, mitochondrial	COQ9
28.55841	28.66963	28.57651	28.40973	28.44987	28.25979	28.41784	28.2243	7	7	7	34.6	34.6	34.6	21.007	0	102.92	3627600000	87	O75223;O75223-3;O75223-2;O75223-4	O75223;O75223-3	Gamma-glutamylcyclotransferase	GGCT
n. def.	23.42368	23.27128	23.78806	23.36693	23.48407	n. def.	23.67357	2	2	2	8.7	8.7	8.7	22.202	0.0017857	2.2251	122920000	13	O75251-2;O75251	O75251-2;O75251	NADH dehydrogenase [ubiquinone] iron-sulfur protein 7, mitochondrial	NDUFS7
26.28111	25.41551	26.52139	26.52416	26.46666	26.52165	26.7661	26.62617	8	8	8	18.6	18.6	18.6	51.851	0	17.308	1207900000	37	O75306-2;O75306	O75306-2;O75306	NADH dehydrogenase [ubiquinone] iron-sulfur protein 2, mitochondrial	NDUFS2
29.00959	29.03226	28.77304	28.92241	29.06953	28.80526	29.03428	29.31633	12	12	12	27.7	27.7	27.7	50.925	0	48.855	5988000000	181	O75312	O75312	Zinc finger protein ZPR1	ZPR1
n. def.	n. def.	n. def.	23.25796	n. def.	23.47296	23.01381	22.94086	4	4	4	14.8	14.8	14.8	38.938	0.0011005	2.5129	99367000	9	O75319;O75319-2	O75319	RNA/RNP complex-1-interacting phosphatase	DUSP11
26.68445	26.77555	26.67573	26.42928	26.48187	26.73117	26.63062	26.66546	7	6	6	22.7	19.9	19.9	33.742	0	11.778	1243100000	42	O75323;O75323-2	O75323;O75323-2	Protein NipSnap homolog 2	GBAS
29.15988	29.22057	29.09479	28.96829	28.87897	28.87602	28.81549	28.90211	30	30	29	40.6	40.6	39.6	82.3	0	50.604	5827900000	143	O75330-2;O75330;O75330-3;O75330-4;O75916-4;O75916-2;O75916-3;O75916-5;O75916	O75330-2;O75330;O75330-3;O75330-4	Hyaluronan mediated motility receptor	HMMR
27.47622	27.30504	27.66112	27.64753	27.57629	27.53222	27.89232	27.84122	8	8	8	35.6	35.6	35.6	21.868	0	103.13	3343300000	66	O75340;O75340-2	O75340;O75340-2	Programmed cell death protein 6	PDCD6
30.08904	30.21385	29.99591	30.18612	30.23409	30.13846	30.22676	30.07915	13	13	13	61.1	61.1	61.1	12.855	0	123.1	13994000000	222	O75347;O75347-2	O75347;O75347-2	Tubulin-specific chaperone A	TBCA
26.58047	26.99453	26.33402	26.45926	26.70715	26.14042	26.58377	26.16319	5	5	5	38.1	38.1	38.1	13.757	0	8.67	1013600000	26	O75348	O75348	V-type proton ATPase subunit G 1	ATP6V1G1
27.61161	27.8565	27.60985	27.60449	27.95992	28.24948	28.15335	27.65403	15	15	11	32.2	32.2	24.1	49.301	0	67.102	3126400000	91	O75351	O75351	Vacuolar protein sorting-associated protein 4B	VPS4B
27.72312	27.3446	27.80483	27.68766	26.31619	27.47212	26.84745	26.13242	5	5	5	18.3	18.3	18.3	19.752	0	8.2741	1987300000	50	O75352-2;O75352	O75352-2;O75352	Mannose-P-dolichol utilization defect 1 protein	MPDU1
24.44133	n. def.	24.0436	n. def.	23.35622	24.7546	24.62025	23.4501	6	5	5	6.5	5.6	5.6	115.27	0.00039162	3.3408	198180000	9	O75362	O75362	Zinc finger protein 217	ZNF217
30.10762	30.31246	29.70023	29.86398	29.48898	29.76487	29.47543	28.86665	15	15	14	40.7	40.7	38.3	39.488	0	75.382	10528000000	253	O75367-3;O75367;O75367-2	O75367-3;O75367;O75367-2	Core histone macro-H2A.1	H2AFY
27.48139	26.92116	27.79458	27.59477	28.3654	28.23334	28.36353	28.23581	7	7	7	46.5	46.5	46.5	12.774	0	18.837	3131700000	42	O75368	O75368	SH3 domain-binding glutamic acid-rich-like protein	SH3BGRL
34.30402	34.37049	34.21292	34.23285	34.74925	34.59846	34.6829	34.77176	140	129	125	53.5	51.7	50.7	281.63	0	323.31	2.9373E+11	2728	O75369-8;O75369-2;O75369-9;O75369;O75369-6;O75369-3;O75369-7;O75369-5;O75369-4	O75369-8;O75369-2;O75369-9;O75369;O75369-6;O75369-3;O75369-7;O75369-5;O75369-4	Filamin-B	FLNB
25.58958	25.76956	25.66384	25.65671	25.54593	25.40795	25.52325	25.71148	13	12	12	6.4	6.1	6.1	270.21	0	17.085	571180000	33	O75376;O75376-2;O75376-3	O75376;O75376-2	Nuclear receptor corepressor 1	NCOR1
23.0096	22.96958	23.22291	23.88045	22.96645	23.13963	22.9383	22.93989	2	2	2	18.6	18.6	18.6	16.24	0	4.0755	100220000	7	O75379-2;O75379	O75379-2;O75379	Vesicle-associated membrane protein 4	VAMP4
25.00881	24.96697	25.53193	25.39293	25.61827	25.4204	25.45541	25.52037	4	4	4	33.1	33.1	33.1	13.711	0	9.9866	567190000	31	O75380	O75380	NADH dehydrogenase [ubiquinone] iron-sulfur protein 6, mitochondrial	NDUFS6
27.53044	27.80249	27.6215	27.61034	26.43567	27.532	26.91114	26.73957	9	9	9	24.3	24.3	24.3	36.701	0	11.704	1871300000	48	O75381-2;O75381	O75381-2;O75381	Peroxisomal membrane protein PEX14	PEX14
30.90663	31.13394	30.67993	30.87328	30.80717	31.0363	30.80201	30.92103	15	15	15	26.4	26.4	26.4	51.712	0	39.539	24847000000	295	O75390	O75390	Citrate synthase, mitochondrial	CS
26.73092	26.75277	26.81225	26.73027	26.73557	26.9447	26.79872	26.65649	10	10	10	42.3	42.3	42.3	26.034	0	24.842	1282700000	43	O75391	O75391	Sperm-associated antigen 7	SPAG7
23.89551	24.10013	24.24067	23.76527	24.08318	24.19528	23.90757	24.09208	1	1	1	16.9	16.9	16.9	7.6191	0.0010965	2.4679	254000000	7	O75394	O75394	39S ribosomal protein L33, mitochondrial	MRPL33
29.78935	30.78714	29.82113	29.9255	29.20625	29.93832	29.69586	29.27177	10	10	10	42.8	42.8	42.8	24.593	0	114.31	10586000000	130	O75396	O75396	Vesicle-trafficking protein SEC22b	SEC22B
29.19707	29.88008	29.26385	29.1625	29.56182	29.40673	29.49793	29.77099	21	21	21	17.7	17.7	17.7	105.93	0	81.54	8569800000	144	O75400-2;O75400;O75400-3	O75400-2;O75400;O75400-3	Pre-mRNA-processing factor 40 homolog A	PRPF40A
n. def.	n. def.	25.58179	25.5677	25.52492	25.00624	25.57952	25.8598	5	5	5	7.7	7.7	7.7	79.871	0	5.4258	436100000	13	O75410-7;O75410;O75410-2;O75410-8;O75410-5;O75410-4;O75410-6;O75410-3	O75410-7;O75410;O75410-2;O75410-8;O75410-5;O75410-4;O75410-6;O75410-3	Transforming acidic coiled-coil-containing protein 1	TACC1
n. def.	n. def.	23.76689	n. def.	23.79303	23.45438	23.72837	23.78975	2	2	2	14.5	14.5	14.5	21.142	0	4	156510000	8	O75414;O75414-2	O75414;O75414-2	Nucleoside diphosphate kinase 6	NME6
25.66129	26.07075	25.96556	25.63234	25.74212	25.73946	25.88236	25.90679	7	7	7	14.3	14.3	14.3	73.449	0	26.471	727580000	38	O75427	O75427	Leucine-rich repeat and calponin homology domain-containing protein 4	LRCH4
27.14404	26.30461	27.01041	27.32243	27.35917	26.95793	27.09557	27.03706	5	5	5	21.3	21.3	21.3	28.823	0	19.117	1770900000	66	O75431-2;O75431	O75431-2;O75431	Metaxin-2	MTX2
28.92886	28.47359	28.69262	28.76983	28.99105	28.84805	28.8441	29.10712	13	13	11	42.2	42.2	40.1	38.169	0	134.13	6341900000	175	O75436;O75436-2	O75436;O75436-2	Vacuolar protein sorting-associated protein 26A	VPS26A
23.65862	23.53457	23.37478	23.37212	22.62972	24.22457	23.93805	23.18545	4	4	4	36.2	36.2	36.2	6.9611	0	6.6448	201690000	20	O75438;O75438-2	O75438;O75438-2	NADH dehydrogenase [ubiquinone] 1 beta subcomplex subunit 1	NDUFB1
28.26401	28.47638	28.1589	28.20876	28.28502	28.42554	28.39321	28.22348	12	11	11	24.5	23.1	23.1	54.366	0	31.067	3775500000	178	O75439	O75439	Mitochondrial-processing peptidase subunit beta	PMPCB
23.62008	22.61128	23.31534	23.34001	23.61077	23.71125	23.65053	23.43682	2	2	2	9.5	9.5	9.5	23.306	0.00093249	2.7436	173140000	15	O75446	O75446	Histone deacetylase complex subunit SAP30	SAP30
23.09695	n. def.	23.75664	23.37279	23.15397	23.11721	23.44228	22.96531	3	3	3	3.9	3.9	3.9	108.94	0	5.2468	107220000	13	O75448-2;O75448	O75448-2;O75448	Mediator of RNA polymerase II transcription subunit 24	MED24
24.29593	26.24	25.059	25.00007	24.87526	25.38238	25.21141	25.06023	6	6	6	10.8	10.8	10.8	55.964	0	4.1817	441540000	16	O75449;O75449-2	O75449	Katanin p60 ATPase-containing subunit A1	KATNA1
28.65963	28.68295	28.86606	28.95105	28.45376	28.75191	28.5526	28.35922	19	18	18	32.3	30.8	30.8	60.103	0	56.05	4649000000	119	O75475;O75475-3;O75475-2	O75475;O75475-3;O75475-2	PC4 and SFRS1-interacting protein	PSIP1
26.79786	26.72117	26.58276	26.79551	25.05399	26.34999	25.69856	25.39405	13	7	7	28.6	19.9	19.9	38.925	0	32.382	793410000	29	O75477	O75477	Erlin-1	ERLIN1
26.31015	26.34618	25.78746	26.13935	25.53333	26.09549	25.6612	25.69426	10	10	10	25.5	25.5	25.5	62.411	0	19.694	838230000	36	O75487;O75487-2;Q9Y625	O75487;O75487-2	Glypican-4;Secreted glypican-4	GPC4
27.77348	27.59562	27.42934	27.52984	27.66885	27.58542	27.79222	27.68251	11	11	11	33.3	33.3	33.3	30.241	0	27.646	2584500000	67	O75489;O75489-2	O75489	NADH dehydrogenase [ubiquinone] iron-sulfur protein 3, mitochondrial	NDUFS3
24.24075	24.55544	25.26535	24.90298	25.21827	26.16388	25.07092	24.82968	5	5	5	28.5	28.5	28.5	20.117	0	52.379	576480000	28	O75494-5;O75494-4;O75494-6;O75494-3;O75494-2;O75494;Q8WXF0	O75494-5;O75494-4;O75494-6;O75494-3;O75494-2;O75494	Serine/arginine-rich splicing factor 10	SRSF10
24.85809	25.18888	24.55473	24.7155	24.53694	24.02673	n. def.	24.92121	4	4	4	26.8	26.8	26.8	23.565	0	5.0506	251550000	13	O75496	O75496	Geminin	GMNN
26.70715	26.55062	26.64485	26.4464	26.53586	26.74919	26.60767	26.39449	2	2	2	23.7	23.7	23.7	8.5435	0	3.9664	1249700000	37	O75506	O75506	Heat shock factor-binding protein 1	HSBP1
24.51977	n. def.	n. def.	23.55836	n. def.	22.44852	n. def.	n. def.	2	2	2	11.1	11.1	11.1	21.993	0.0051142	1.8016	103570000	3	O75508	O75508	Claudin-11	CLDN11
24.97233	25.60925	25.20732	25.30027	25.15333	25.82675	25.46264	24.90058	7	7	7	24.5	24.5	24.5	39.609	0	143.2	632370000	38	O75521-2;O75521	O75521-2;O75521	Enoyl-CoA delta isomerase 2, mitochondrial	ECI2
26.97662	27.42342	26.7406	26.83738	27.10929	27.21095	26.78457	27.31786	9	8	8	21.8	18.5	18.5	30.249	0	9.7288	1602100000	42	O75525-2;O75525	O75525-2;O75525	KH domain-containing, RNA-binding, signal transduction-associated protein 3	KHDRBS3
n. def.	n. def.	n. def.	n. def.	22.58909	23.00124	22.93128	23.84	4	4	4	14.4	14.4	14.4	41.392	0	6.3385	93245000	8	O75528-2;O75528	O75528-2;O75528	Transcriptional adapter 3	TADA3
25.94391	25.83343	25.66476	25.68011	25.87495	25.98496	25.88637	25.85422	11	11	11	32.2	32.2	32.2	45.524	0	15.916	761210000	54	O75530-3;O75530;O75530-2	O75530-3;O75530;O75530-2	Polycomb protein EED	EED
29.0725	28.30134	28.57816	28.86272	25.47751	27.81311	24.1546	27.04833	3	3	3	29.2	29.2	29.2	10.058	0.00038234	3.0456	3318000000	22	O75531	O75531	Barrier-to-autointegration factor;Barrier-to-autointegration factor, N-terminally processed	BANF1
31.18937	31.18754	31.09308	31.10892	31.01465	31.03885	31.09478	31.0843	51	51	51	39.6	39.6	39.6	145.83	0	323.31	27004000000	538	O75533;O75533-2	O75533	Splicing factor 3B subunit 1	SF3B1
30.01983	30.13919	30.1437	30.0775	30.30193	30.19824	30.41327	30.53083	30	30	30	39.8	39.8	39.8	85.746	0	181.53	14872000000	287	O75534-2;O75534;O75534-3;O75534-4	O75534-2;O75534;O75534-3;O75534-4	Cold shock domain-containing protein E1	CSDE1
25.64779	26.14387	25.51956	25.62053	25.44941	25.48542	25.21238	25.2995	7	7	7	20.3	20.3	20.3	40.03	0	7.2368	513020000	16	O75554-2;O75554	O75554-2;O75554	WW domain-binding protein 4	WBP4
27.57102	27.2878	28.02163	27.72065	28.08952	28.23357	28.19821	28.03748	11	11	11	38.7	38.7	38.7	34.404	0	168.65	3200800000	98	O75569;O75569-3;O75569-2	O75569;O75569-3;O75569-2	Interferon-inducible double-stranded RNA-dependent protein kinase activator A	PRKRA
n. def.	n. def.	n. def.	n. def.	n. def.	23.45149	n. def.	n. def.	2	2	2	16.9	16.9	16.9	16.871	0.0021134	2.0945	90560000	4	O75575;O75575-2;O75575-3	O75575;O75575-2;O75575-3	DNA-directed RNA polymerase III subunit RPC9	CRCP
25.50906	n. def.	25.53694	25.62656	25.71905	25.57329	25.67252	25.59793	4	4	4	19.9	19.9	19.9	28.424	0	5.2248	508320000	13	O75586;O75586-2;O75586-3	O75586;O75586-2	Mediator of RNA polymerase II transcription subunit 6	MED6
23.83817	n. def.	23.65502	23.8754	23.2995	23.8551	23.21119	23.71649	8	8	8	2	2	2	509.7	0	11.066	152130000	22	O75592-2;O75592	O75592-2;O75592	E3 ubiquitin-protein ligase MYCBP2	MYCBP2
n. def.	n. def.	n. def.	n. def.	n. def.	n. def.	n. def.	23.79808	2	2	2	5.7	5.7	5.7	45.285	0.00092166	2.5751	114760000	4	O75600;O75600-2	O75600;O75600-2	2-amino-3-ketobutyrate coenzyme A ligase, mitochondrial	GCAT
26.82457	27.00303	26.84242	26.58477	27.15596	27.02834	26.83244	26.62854	3	3	3	19.1	19.1	19.1	19.343	0	24.743	1462500000	36	O75607	O75607	Nucleoplasmin-3	NPM3
28.00865	28.02997	28.37691	27.85792	27.92897	27.59797	27.82074	27.98891	4	4	4	21.5	21.5	21.5	22.875	0	7.0989	2893400000	58	O75608-2;O75608	O75608-2;O75608	Acyl-protein thioesterase 1	LYPLA1
n. def.	n. def.	23.99291	24.36018	24.13461	24.03649	24.29985	24.34543	3	3	3	8.7	8.7	8.7	48.349	0	6.2221	194270000	14	O75616;O75616-2	O75616	GTPase Era, mitochondrial	ERAL1
30.94287	30.77753	30.83786	30.80332	30.9172	30.81711	30.85378	31.06824	81	81	81	33.4	33.4	33.4	244.5	0	314.39	23805000000	693	O75643;O75643-2	O75643	U5 small nuclear ribonucleoprotein 200 kDa helicase	SNRNP200
24.74714	24.52839	24.58789	24.59759	23.82716	24.09861	24.41551	24.60501	8	8	8	23.9	23.9	23.9	42.95	0	7.9016	287350000	22	O75648-2;O75648;O75648-3;O75648-4;O75648-5	O75648-2;O75648;O75648-3;O75648-4	Mitochondrial tRNA-specific 2-thiouridylase 1	TRMU
28.39084	28.12213	28.75309	28.65901	28.88742	28.4101	29.01041	28.91528	13	13	13	45.2	45.2	45.2	31.444	0	22.628	4699500000	91	O75663;O75663-2	O75663;O75663-2	TIP41-like protein	TIPRL
n. def.	n. def.	n. def.	24.44922	24.05068	n. def.	n. def.	n. def.	4	4	4	4.9	4.9	4.9	111.74	0.00092816	2.678	197420000	7	O75665-3;O75665;O75665-2	O75665-3;O75665;O75665-2	Oral-facial-digital syndrome 1 protein	OFD1
23.88781	n. def.	23.43886	24.02732	23.90656	23.97482	24.14383	24.17798	7	7	7	9.1	9.1	9.1	84.883	0.00019992	3.5912	211380000	9	O75676-2;O75676;O75582;O75582-2;O75582-3	O75676-2;O75676	Ribosomal protein S6 kinase alpha-4	RPS6KA4
28.86098	28.6209	28.8529	28.96785	29.16154	28.99596	29.21178	29.14195	13	13	13	29.4	29.4	29.4	41.45	0	45.982	5764700000	116	O75683	O75683	Surfeit locus protein 6	SURF6
24.89791	25.73273	24.89217	24.40145	25.12202	25.39722	25.5858	24.59058	10	9	9	34.2	31.1	31.1	42.086	0	12.377	427370000	17	O75688-4;O75688-2;O75688;O75688-5;O75688-3	O75688-4;O75688-2;O75688;O75688-5	Protein phosphatase 1B	PPM1B
28.82978	28.26423	28.71326	28.63979	28.4729	28.70339	28.48347	28.63048	48	48	48	17.9	17.9	17.9	318.38	0	114.71	4786400000	219	O75691	O75691	Small subunit processome component 20 homolog	UTP20
28.9026	28.48869	28.75223	28.92878	29.14387	28.8776	29.07852	29.19336	29	29	29	22.8	22.8	22.8	149.01	0	146.11	6551700000	217	O75694-2;O75694	O75694-2;O75694	Nuclear pore complex protein Nup155	NUP155
23.67949	23.6903	24.42246	23.96217	24.09434	24.27526	24.2727	23.99593	4	4	4	11.1	11.1	11.1	39.641	0	6.3209	230880000	11	O75695	O75695	Protein XRP2	RP2
n. def.	n. def.	23.6102	n. def.	23.1523	23.54651	23.45814	n. def.	3	3	3	13.7	13.7	13.7	30.818	0	7.2492	90652000	5	O75712	O75712	Gap junction beta-3 protein	GJB3
26.85946	27.10729	26.96664	26.8417	27.01297	26.87982	27.06209	27.08101	18	18	18	20.1	20.1	20.1	125.97	0	43.424	1466700000	64	O75717;O75717-2	O75717;O75717-2	WD repeat and HMG-box DNA-binding protein 1	WDHD1
25.40276	25.96647	25.43122	25.56046	25.47794	25.83663	25.42082	25.51033	9	9	9	19.2	19.2	19.2	46.561	0	6.6261	662720000	33	O75718	O75718	Cartilage-associated protein	CRTAP
26.54932	26.9862	26.53534	26.48075	25.62193	26.34733	25.90555	26.05138	20	15	15	29.2	21.5	21.5	74.761	0	21.06	974930000	59	O75746;O75746-2	O75746;O75746-2	Calcium-binding mitochondrial carrier protein Aralar1	SLC25A12
24.24322	24.00462	24.29509	24.35548	23.82202	24.58995	24.24118	24.39571	5	5	5	13.8	13.8	13.8	35.612	0	4.5028	245260000	17	O75787-2;O75787	O75787-2;O75787	Renin receptor	ATP6AP2
26.50738	26.05732	26.60498	26.67034	26.80943	26.80661	26.92298	26.70332	10	10	10	28.4	28.4	28.4	33.395	0	35.009	1261700000	71	O75792	O75792	Ribonuclease H2 subunit A	RNASEH2A
26.55422	26.86773	26.7424	26.63533	27.04239	26.75034	26.96257	26.85792	9	9	9	28.6	28.6	28.6	39.134	0	17.23	1370500000	61	O75794	O75794	Cell division cycle protein 123 homolog	CDC123
27.23361	27.63734	27.29491	27.32809	27.95016	27.78768	27.76123	28.04218	20	20	19	30.3	30.3	29.3	92.565	0	121.4	2578800000	94	O75815;O75815-3;O75815-2	O75815;O75815-3;O75815-2	Breast cancer anti-estrogen resistance protein 3	BCAR3
26.23442	25.39901	26.53215	25.89763	26.46245	26.22795	26.64952	26.50437	6	6	6	19.1	19.1	19.1	39.327	0	24.216	1099600000	39	O75818-2;O75818	O75818-2;O75818	Ribonuclease P protein subunit p40	RPP40
29.85588	29.25604	30.07877	29.84702	30.15702	30.3592	30.33117	30.03354	19	19	19	44.1	44.1	44.1	35.611	0	317.58	12798000000	154	O75821	O75821	Eukaryotic translation initiation factor 3 subunit G	EIF3G
29.96815	29.73659	29.99873	29.91584	30.11135	29.79815	30.07137	29.79974	13	13	13	33.3	33.3	33.3	29.062	0	41.941	11635000000	132	O75822;O75822-2;O75822-3	O75822;O75822-2;O75822-3	Eukaryotic translation initiation factor 3 subunit J	EIF3J
24.93504	n. def.	25.3835	24.68368	25.36843	25.83969	25.48591	25.34093	6	4	4	24.9	14.4	14.4	30.85	0	4.7197	511110000	27	O75828	O75828	Carbonyl reductase [NADPH] 3	CBR3
27.80175	27.7424	27.04187	27.51375	27.52238	27.57485	27.23909	27.78986	6	6	6	37.6	37.6	37.6	24.428	0	48.044	2474800000	48	O75832;O75832-2	O75832;O75832-2	26S proteasome non-ATPase regulatory subunit 10	PSMD10
25.97826	25.41355	25.84972	26.07604	26.29516	26.19058	26.19982	26.4839	12	12	12	15.4	15.4	15.4	87.116	0	14.686	881950000	43	O75843	O75843	AP-1 complex subunit gamma-like 2	AP1G2
28.33283	28.02849	28.56935	28.41607	27.23827	28.24413	28.09859	27.46653	11	11	11	23.4	23.4	23.4	54.812	0	67.654	3055000000	55	O75844	O75844	CAAX prenyl protease 1 homolog	ZMPSTE24
29.21058	29.34405	29.41171	29.28974	29.54563	29.66031	29.43667	29.57459	15	14	14	33.6	31.4	31.4	46.659	0	26.839	8142200000	130	O75874	O75874	Isocitrate dehydrogenase [NADP] cytoplasmic	IDH1
25.69556	25.5764	25.78012	25.2318	25.04706	25.05034	25.32385	n. def.	5	5	5	10.1	10.1	10.1	61.863	0	6.3772	471530000	21	O75879	O75879	Glutamyl-tRNA(Gln) amidotransferase subunit B, mitochondrial	GATB
26.95826	27.48447	27.32277	27.47676	26.33695	27.21234	26.59818	26.56976	8	8	8	20.6	20.6	20.6	33.814	0	8.7182	1497000000	30	O75880	O75880	Protein SCO1 homolog, mitochondrial	SCO1
25.79647	n. def.	26.25751	25.99828	26.0684	25.7935	26.11472	25.98113	5	5	5	26.3	26.3	26.3	21	0	6.3424	662380000	19	O75884;O75884-2	O75884;O75884-2	Putative hydrolase RBBP9	RBBP9
26.03076	26.40313	25.91513	26.14139	26.0878	25.77713	25.59807	25.74714	6	4	4	12.6	9	9	58.164	0	7.2554	725180000	23	O75886;O75886-2	O75886;O75886-2	Signal transducing adapter molecule 2	STAM2
22.83497	n. def.	22.96238	22.99162	n. def.	23.18603	22.70208	n. def.	4	4	4	12.7	12.7	12.7	55.278	0	5.8316	89893000	11	O75907	O75907	Diacylglycerol O-acyltransferase 1	DGAT1
25.56326	24.25918	24.5794	24.9168	24.93607	24.48395	24.82085	n. def.	5	5	5	14.5	14.5	14.5	64.239	0	12.599	300050000	12	O75909;O75909-4;O75909-1;O75909-2	O75909;O75909-4	Cyclin-K	CCNK
26.60738	27.63596	27.46855	27.34104	26.79452	27.24536	27.24409	26.42733	4	4	4	18.1	18.1	18.1	21.614	0	7.056	1980400000	41	O75915	O75915	PRA1 family protein 3	ARL6IP5
26.3515	25.13093	26.09152	26.31017	25.46339	26.38744	25.90079	25.98116	23	20	20	12.5	11.4	11.4	237.29	0	20.381	857940000	58	O75923;O75923-14;O75923-4;O75923-10;O75923-2;O75923-8;O75923-15;O75923-3;O75923-9;O75923-6;O75923-12;O75923-5;O75923-11;O75923-7;O75923-13	O75923;O75923-14;O75923-4;O75923-10;O75923-2;O75923-8;O75923-15;O75923-3;O75923-9;O75923-6;O75923-12;O75923-5;O75923-11;O75923-7;O75923-13	Dysferlin	DYSF
23.41067	n. def.	23.94127	23.45814	23.25214	23.71377	23.45801	22.74956	3	3	2	8.9	8.9	6.7	45.056	0	5.7804	129060000	10	O75928-3;O75928-2;O75928;O75925;O75925-2	O75928-3;O75928-2;O75928	E3 SUMO-protein ligase PIAS2	PIAS2
26.07032	26.05583	26.36965	26.03099	26.9983	26.84266	26.77618	26.26513	10	10	10	48	48	48	26.131	0	28.129	1296900000	46	O75934	O75934	Pre-mRNA-splicing factor SPF27	BCAS2
28.78366	28.62383	28.41997	28.80986	28.77834	28.70058	28.55296	28.74429	8	8	8	36.6	36.6	36.6	21.119	0	9.1141	4561500000	43	O75935;O75935-3;O75935-2	O75935;O75935-3;O75935-2	Dynactin subunit 3	DCTN3
29.48712	29.81228	29.51762	29.57788	29.52744	29.72615	29.57452	29.77338	13	13	13	35.2	35.2	35.2	29.841	0	132.01	9405300000	115	O75937	O75937	DnaJ homolog subfamily C member 8	DNAJC8
26.68271	26.44899	26.49457	26.576	26.33301	26.72065	26.72598	27.15576	8	8	8	29.8	29.8	29.8	26.711	0	21.38	1204400000	22	O75940	O75940	Survival of motor neuron-related-splicing factor 30	SMNDC1
28.12687	28.12588	28.62492	28.47139	27.86426	28.61354	28.0624	28.25903	10	10	10	45.3	45.3	45.3	18.491	0	15.575	3850400000	88	O75947;O75947-2	O75947;O75947-2	ATP synthase subunit d, mitochondrial	ATP5H
27.42126	27.63879	27.47869	27.55128	26.92196	27.35288	27.25863	27.21679	15	15	15	40.5	40.5	40.5	47.355	0	77.125	1879300000	64	O75955;O75955-2	O75955;O75955-2	Flotillin-1	FLOT1
26.88553	27.28145	27.25088	27.04635	27.09315	26.94369	27.09758	27.04729	32	32	27	11.3	11.3	9.8	341.59	0	44.618	1731100000	113	O75962-4;O75962;O75962-2;O75962-5;O75962-3	O75962-4;O75962;O75962-2;O75962-5	Triple functional domain protein	TRIO
28.29185	29.37644	28.14307	28.50237	27.69856	28.17859	27.89493	27.40292	5	5	5	47.6	47.6	47.6	11.428	0	48.765	3356100000	49	O75964	O75964	ATP synthase subunit g, mitochondrial	ATP5L
23.10891	n. def.	23.03492	22.84276	n. def.	22.72301	n. def.	n. def.	3	3	3	2.8	2.8	2.8	152.93	0	8.4763	65121000	6	O75976;O75976-2	O75976;O75976-2	Carboxypeptidase D	CPD
28.70777	28.88806	28.57524	28.51119	29.20697	29.07697	28.98929	29.29955	12	12	12	30.7	30.7	30.7	37.432	0	30.961	6412900000	147	O76003	O76003	Glutaredoxin-3	GLRX3
31.26344	31.07042	30.95283	31.15629	31.30612	31.16914	31.21431	31.65425	29	29	29	43.9	43.9	43.9	54.972	0	96.387	26831000000	286	O76021;O76021-2	O76021;O76021-2	Ribosomal L1 domain-containing protein 1	RSL1D1
26.29597	26.84278	26.5796	26.85281	25.60561	26.29434	25.91143	25.73684	9	9	9	11	11	11	100.29	0	18.664	911020000	33	O76024	O76024	Wolframin	WFS1
27.63686	27.80434	27.71142	27.62226	27.9603	27.99016	28.0414	27.98191	21	21	21	34.3	34.3	34.3	69.223	0	75.058	2965300000	127	O76031	O76031	ATP-dependent Clp protease ATP-binding subunit clpX-like, mitochondrial	CLPX
n. def.	n. def.	n. def.	n. def.	n. def.	21.74242	n. def.	n. def.	2	2	2	8.4	8.4	8.4	36.636	0.0017841	2.2167	44563000	5	O76054-5;O76054-4;O76054;Q9UDX4-3;Q9UDX4-2;Q9UDX4	O76054-5;O76054-4;O76054;Q9UDX4-3;Q9UDX4-2;Q9UDX4	SEC14-like protein 2;SEC14-like protein 3	SEC14L2;SEC14L3
23.59286	23.63954	23.79877	23.80381	23.73407	24.21393	23.59912	n. def.	1	1	1	4	4	4	33.248	0.0016143	2.2654	154810000	5	O76061	O76061	Stanniocalcin-2	STC2
23.56883	23.46762	23.49069	23.69943	22.58477	23.47395	n. def.	n. def.	2	2	2	5.5	5.5	5.5	46.405	0.0010979	2.4919	97387000	8	O76062;O76062-2	O76062;O76062-2	Delta(14)-sterol reductase	TM7SF2
26.31878	27.34028	27.20424	26.59719	27.23754	27.68819	27.22149	27.92513	7	7	7	22.1	22.1	22.1	37.84	0	6.493	1732900000	31	O76071	O76071	Probable cytosolic iron-sulfur protein assembly protein CIAO1	CIAO1
n. def.	n. def.	n. def.	n. def.	n. def.	22.13157	n. def.	n. def.	2	2	2	3.2	3.2	3.2	94.804	0.0081953	1.618	61048000	2	O76074-2;O76074	O76074-2;O76074	cGMP-specific 3,5-cyclic phosphodiesterase	PDE5A
n. def.	23.06705	23.48407	23.85823	23.20456	23.51292	23.62701	23.67519	3	3	3	8.3	8.3	8.3	39.109	0.00038752	3.1984	165770000	7	O76075;O76075-2	O76075	DNA fragmentation factor subunit beta	DFFB
29.59286	29.35328	29.58543	29.62132	29.66802	29.41532	29.74273	29.856	25	25	25	40.2	40.2	40.2	74.605	0	122.75	8784400000	182	O76094;O76094-2	O76094;O76094-2	Signal recognition particle subunit SRP72	SRP72
n. def.	n. def.	n. def.	n. def.	n. def.	n. def.	n. def.	24.05623	1	1	1	11.1	11.1	11.1	13.355	0	9.2098	255200000	8	O76095-2;O76095	O76095-2;O76095	Protein JTB	JTB
30.34255	29.90742	30.11508	30.16207	30.5681	30.5591	30.26674	30.67143	16	16	15	53	53	50.2	31.121	0	86.023	15440000000	255	O94760;O94760-2	O94760;O94760-2	N(G),N(G)-dimethylarginine dimethylaminohydrolase 1	DDAH1
n. def.	25.43898	25.14328	25.10737	n. def.	n. def.	n. def.	25.61184	5	5	5	4.8	4.8	4.8	133.08	0.00039032	3.2908	362340000	8	O94761	O94761	ATP-dependent DNA helicase Q4	RECQL4
25.56433	25.43667	24.64801	25.2754	25.19193	25.06489	25.24641	25.33494	9	9	9	10.3	10.3	10.3	108.86	0	7.9836	430540000	17	O94762;O94762-4;O94762-2;O94762-3	O94762;O94762-4	ATP-dependent DNA helicase Q5	RECQL5
26.11034	26.37554	25.78217	26.0445	26.09583	25.49112	26.30313	26.34264	11	11	2	22.1	22.1	3.7	59.832	0	17.468	836150000	46	O94763;O94763-3;O94763-2	O94763;O94763-3;O94763-2	Unconventional prefoldin RPB5 interactor 1	URI1
n. def.	n. def.	23.64284	23.64262	n. def.	23.84086	n. def.	23.66698	2	2	2	6	6	6	34.624	0.00057143	2.9714	113690000	5	O94766-2;O94766	O94766-2;O94766	Galactosylgalactosylxylosylprotein 3-beta-glucuronosyltransferase 3	B3GAT3
29.62464	29.79605	29.6831	29.61809	29.65721	29.65717	29.74474	29.6757	28	28	23	43.6	43.6	36.7	75.022	0	195.53	9651100000	245	O94776;O94776-2	O94776;O94776-2	Metastasis-associated protein MTA2	MTA2
27.48516	27.56507	27.6261	27.90438	27.57456	27.70984	27.72202	27.61105	20	18	18	22.2	20.1	20.1	112.13	0	41.337	2344800000	72	O94804	O94804	Serine/threonine-protein kinase 10	STK10
24.9147	25.16023	24.74868	24.83427	25.01903	25.07655	24.81083	25.37729	13	13	13	7.4	7.4	7.4	200.55	0	8.5372	439330000	27	O94822;O94822-3;O94822-2	O94822;O94822-3	E3 ubiquitin-protein ligase listerin	LTN1
29.25034	29.3006	29.08522	28.99591	28.80624	29.23879	28.89894	28.77502	15	15	15	26.6	26.6	26.6	67.454	0	42.524	6417300000	98	O94826	O94826	Mitochondrial import receptor subunit TOM70	TOMM70A
23.09499	n. def.	23.09809	23.07388	22.74526	22.83009	23.24233	22.78265	4	4	4	5.2	5.2	5.2	108.19	0.00092217	2.581	96397000	8	O94829	O94829	Importin-13	IPO13
24.8187	24.86924	24.7752	24.84211	24.96062	25.02462	24.71204	25.2214	7	7	7	9.4	9.4	9.4	81.031	0	6.992	340380000	22	O94830;O94830-2	O94830	Phospholipase DDHD2	DDHD2
25.05904	25.3667	25.02665	24.87867	24.95394	24.83079	25.0721	25.35713	11	11	10	12.1	12.1	10.7	116.2	0	11.81	414700000	28	O94832;B0I1T2-2;B0I1T2-3;B0I1T2-4	O94832	Unconventional myosin-Id	MYO1D
n. def.	24.18518	24.84728	24.7015	24.3278	25.40879	25.30737	n. def.	3	3	3	5.7	5.7	5.7	63.594	0.00039355	3.3888	292600000	15	O94842-3;O94842-2;O94842;O94900;O15405-2;O15405	O94842-3;O94842-2;O94842	TOX high mobility group box family member 4	TOX4
26.04523	26.11969	26.1194	25.96157	25.51455	25.93789	25.69943	25.8873	14	14	14	17.2	17.2	17.2	106.21	0	22.769	707910000	55	O94851-5;O94851-6;O94851-4;O94851-3;O94851;O94851-2	O94851-5;O94851-6;O94851-4;O94851-3;O94851;O94851-2	Protein-methionine sulfoxide oxidase MICAL2	MICAL2
25.07851	n. def.	24.88483	25.20929	24.72505	24.95881	24.97566	25.01142	7	7	7	8.2	8.2	8.2	104.66	0	8.9651	336100000	24	O94854-2;O94854	O94854-2;O94854	Uncharacterized protein KIAA0754	KIAA0754
26.26823	25.65595	25.9738	26.10661	26.26141	25.93312	26.12522	26.26127	9	9	9	9.3	9.3	9.3	113.01	0	17.645	805770000	33	O94855;O94855-2	O94855;O94855-2	Protein transport protein Sec24D	SEC24D
28.64924	28.86788	28.38887	28.38747	28.28348	28.51574	28.16	28.53141	23	23	23	27.7	27.7	27.7	89.594	0	28.83	4095400000	149	O94874;O94874-3;O94874-2	O94874;O94874-3;O94874-2	E3 UFM1-protein ligase 1	UFL1
23.75918	23.52648	23.91141	24.19835	22.92841	24.09579	23.98659	23.94449	3	3	3	8.1	8.1	8.1	71.685	0	13.437	209460000	12	O94875-9;O94875-5;O94875-3;O94875-8;O94875-2;O94875-4;O94875-12;O94875-10;O94875;O94875-11;O94875-7;O94875-6	O94875-9;O94875-5;O94875-3;O94875-8;O94875-2;O94875-4;O94875-12;O94875-10;O94875;O94875-11;O94875-7	Sorbin and SH3 domain-containing protein 2	SORBS2
n. def.	n. def.	n. def.	n. def.	n. def.	n. def.	n. def.	22.64192	1	1	1	2.7	2.7	2.7	53.003	0.0021345	2.1876	52826000	6	O94876-2;O94876	O94876-2;O94876	Transmembrane and coiled-coil domains protein 1	TMCC1
26.07508	26.76547	26.22055	26.33873	26.35335	26.18056	26.12299	26.11908	10	10	10	12.5	12.5	12.5	100.05	0	14.544	891170000	36	O94880;O94880-2	O94880;O94880-2	PHD finger protein 14	PHF14
24.11188	24.3804	23.36092	24.09467	23.89578	23.96781	23.82192	23.92207	9	9	9	9.1	9.1	9.1	136.65	0	8.7234	208420000	16	O94885;Q9NSI8;Q9NSI8-3	O94885	SAM and SH3 domain-containing protein 1	SASH1
n. def.	n. def.	29.86026	28.20518	29.35466	29.47686	29.60484	29.60138	4	4	4	5.3	5.3	5.3	92.125	0.0024454	2.0192	9917400000	17	O94886	O94886	CSC1-like protein 1	TMEM63A
27.79328	27.52694	27.99432	27.87707	27.86526	27.6758	27.99329	27.95316	12	12	12	27.4	27.4	27.4	54.862	0	38.279	2636800000	79	O94888	O94888	UBX domain-containing protein 7	UBXN7
27.06003	27.05455	26.30131	26.91843	23.19063	26.84793	24.559	n. def.	16	16	15	18.6	18.6	17.7	101.93	0	41.15	876140000	41	O94901-9;O94901-8;O94901;O94901-5;O94901-6;O94901-3;O94901-2;O94901-7	O94901-9;O94901-8;O94901;O94901-5;O94901-6	SUN domain-containing protein 1	SUN1
27.30382	27.72078	27.06692	27.11912	27.4556	26.9706	27.07561	27.19065	9	9	9	33.1	33.1	33.1	30.344	0	22.967	1710500000	38	O94903	O94903	Proline synthase co-transcribed bacterial homolog protein	PROSC
28.77985	29.04672	28.54525	28.60731	27.05765	28.58122	27.67768	27.69598	15	15	9	40.1	40.1	28.9	37.839	0	57.144	3723100000	85	O94905;O94905-2;O94905-3	O94905	Erlin-2	ERLIN2
30.32228	30.47237	30.09056	30.2415	30.11706	30.31019	30.07342	30.17272	42	42	42	44.1	44.1	44.1	106.92	0	162.99	14059000000	369	O94906;O94906-2	O94906;O94906-2	Pre-mRNA-processing factor 6	PRPF6
25.16672	25.50851	25.46438	25.45504	25.14032	25.28926	25.37653	25.7102	8	8	8	6.4	6.4	6.4	173.05	0	11.172	507910000	24	O94913	O94913	Pre-mRNA cleavage complex 2 protein Pcf11	PCF11
27.63692	27.75964	27.5927	27.55808	27.78488	27.59882	27.69232	27.88437	32	32	27	11	11	9.6	339.59	0	34.45	2555200000	111	O94915	O94915	Protein furry homolog-like	FRYL
n. def.	n. def.	n. def.	n. def.	n. def.	23.00074	n. def.	n. def.	2	1	1	5.2	3	3	45.597	0.0032821	1.9272	90132000	7	O94915-2	O94915-2	Protein furry homolog-like	FRYL
24.56465	24.03515	24.60008	24.79739	n. def.	24.68587	n. def.	23.68378	2	2	2	5.4	5.4	5.4	55.016	0.00038971	3.2753	220440000	6	O94919	O94919	Endonuclease domain-containing 1 protein	ENDOD1
n. def.	n. def.	21.03745	n. def.	n. def.	n. def.	n. def.	n. def.	4	3	3	9.9	8	8	47.759	0.0019608	2.2106	6113900	3	O94921-3;O94921-2;O94921	O94921-3;O94921-2;O94921	Cyclin-dependent kinase 14	CDK14
n. def.	24.62243	23.93508	24.02479	24.13782	n. def.	23.98867	24.19122	17	2	2	30.5	4	4	73.46	0	48.946	217490000	10	O94925;O94925-2	O94925	Glutaminase kidney isoform, mitochondrial	GLS
30.10799	30.22699	30.17474	30.1305	30.10787	30.06304	30.19213	30.05608	19	19	4	36.6	36.6	7	65.459	0	323.31	12833000000	189	O94925-3	O94925-3	Glutaminase kidney isoform, mitochondrial	GLS
23.69912	23.21432	23.84671	23.83268	24.05672	24.11823	24.2143	24.51671	8	8	8	16.4	16.4	16.4	71.682	0	14.332	218780000	25	O94927;O94927-2	O94927	HAUS augmin-like complex subunit 5	HAUS5
n. def.	n. def.	24.06308	n. def.	n. def.	n. def.	n. def.	n. def.	2	2	2	4.8	4.8	4.8	71.478	0.0011007	2.5139	80522000	2	O94952-1;O94952	O94952-1;O94952	F-box only protein 21	FBXO21
23.37425	n. def.	n. def.	n. def.	23.1416	23.31866	23.02239	n. def.	3	3	3	6.7	6.7	6.7	69.413	0	5.0316	80524000	7	O94955	O94955	Rho-related BTB domain-containing protein 3	RHOBTB3
25.12408	25.34628	25.31088	25.13751	24.8892	24.54787	25.22044	25.32	8	8	7	5.7	5.7	4.8	183.86	0	6.1944	561170000	17	O94964-2;O94964;O94964-4;O94964-3	O94964-2;O94964;O94964-4	Protein SOGA1;N-terminal form;C-terminal 80 kDa form	SOGA1
25.16496	25.83137	25.00097	24.99218	24.95203	25.21956	25.11545	25.07953	9	9	9	7.9	7.9	7.9	150.66	0	9.1328	406190000	20	O94966-7;O94966-6;O94966-5;O94966-4;O94966-3;O94966;O94966-2	O94966-7;O94966-6;O94966-5;O94966-4;O94966-3;O94966	Ubiquitin carboxyl-terminal hydrolase 19	USP19
23.43568	n. def.	n. def.	n. def.	n. def.	n. def.	n. def.	n. def.	3	3	3	4.2	4.2	4.2	98.515	0.00020173	3.717	82352000	8	O94967-2;O94967;O94967-3;O94967-4	O94967-2;O94967;O94967-3;O94967-4	WD repeat-containing protein 47	WDR47
27.25007	26.87853	26.63506	26.8441	26.82699	26.62045	26.74612	26.80637	25	16	16	27.5	16.9	16.9	103.96	0	25.486	1514200000	62	O94973;O94973-2;O94973-3	O94973;O94973-2;O94973-3	AP-2 complex subunit alpha-2	AP2A2
29.47245	29.13369	29.48099	29.36121	29.7779	29.6226	29.67998	29.80178	24	24	24	24.1	24.1	24.1	117.67	0	88.632	9246800000	216	O94979-6;O94979-3;O94979-10;O94979-4;O94979-9;O94979-2;O94979;O94979-8;O94979-7;O94979-5	O94979-6;O94979-3;O94979-10;O94979-4;O94979-9;O94979-2;O94979;O94979-8;O94979-7;O94979-5	Protein transport protein Sec31A	SEC31A
26.35333	26.49732	26.47285	25.79017	26.52024	26.17116	26.47376	27.04625	4	4	3	11.1	11.1	8.9	40.623	0	24.079	1063100000	23	O94992	O94992	Protein HEXIM1	HEXIM1
n. def.	n. def.	n. def.	n. def.	n. def.	n. def.	21.92405	n. def.	2	2	2	3.1	3.1	3.1	97.486	0.0083584	1.6125	40893000	3	O95049-5;O95049;O95049-4;O95049-3	O95049-5;O95049;O95049-4;O95049-3	Tight junction protein ZO-3	TJP3
24.64455	25.09985	24.49039	24.68298	23.97378	24.18071	24.57911	n. def.	6	5	5	17.1	15.1	15.1	45.281	0	6.4975	244640000	20	O95067	O95067	G2/mitotic-specific cyclin-B2	CCNB2
25.50969	25.60642	25.01861	25.89673	23.72119	25.4793	n. def.	24.20337	2	2	2	9.2	9.2	9.2	32.011	0	9.8037	517300000	16	O95070	O95070	Protein YIF1A	YIF1A
27.40365	27.66506	27.05889	27.21845	27.30678	27.08548	27.31622	27.54259	32	32	32	12.8	12.8	12.8	309.22	0	60.075	1944700000	84	O95071-2;O95071	O95071-2;O95071	E3 ubiquitin-protein ligase UBR5	UBR5
22.56532	n. def.	n. def.	22.68404	22.84462	n. def.	22.51829	23.53148	3	3	3	6.4	6.4	6.4	60.773	0.001275	2.4203	62716000	8	O95072-2;O95072	O95072-2;O95072	Meiotic recombination protein REC8 homolog	REC8
24.35373	24.08837	23.99662	23.75185	23.94154	24.26614	24.22037	24.14686	3	3	3	20.5	20.5	20.5	17.344	0.0016257	2.33	221780000	9	O95081-2;O95081	O95081-2;O95081	Arf-GAP domain and FG repeat-containing protein 2	AGFG2
26.34422	26.89551	26.09116	26.1371	26.08377	26.16375	26.06073	26.13116	7	7	7	7.3	7.3	7.3	125.87	0	8.9465	857990000	26	O95104;O95104-2;O95104-3	O95104;O95104-2;O95104-3	Splicing factor, arginine/serine-rich 15	SCAF4
27.35867	26.31005	26.81543	26.98696	26.25956	26.1865	n. def.	26.23413	4	4	4	24.2	24.2	24.2	15.489	0	8.176	939360000	15	O95139;O95139-2	O95139;O95139-2	NADH dehydrogenase [ubiquinone] 1 beta subcomplex subunit 6	NDUFB6
25.82313	26.36893	25.51159	25.86254	25.65464	25.98309	25.78833	25.9157	13	13	12	16.8	16.8	15.6	86.401	0	13.327	780910000	37	O95140;O95140-2	O95140;O95140-2	Mitofusin-2	MFN2
25.42502	25.31482	25.41377	25.47296	25.48133	25.74543	25.60014	25.54954	6	6	6	18.1	18.1	18.1	41.142	0	13.54	563360000	31	O95149	O95149	Snurportin-1	SNUPN
28.01137	28.02189	27.9962	27.99841	28.20969	28.0544	28.09189	28.07908	27	27	27	26.7	26.7	26.7	133.27	0	51.134	3166200000	125	O95155-2;O95155;O95155-4;O95155-3	O95155-2;O95155;O95155-4;O95155-3	Ubiquitin conjugation factor E4 B	UBE4B
27.08396	25.89481	26.50999	26.85115	26.67492	27.02136	26.79786	26.90311	7	7	7	24.8	24.8	24.8	34.114	0	28.274	1574500000	70	O95159	O95159	Zinc finger protein-like 1	ZFPL1
27.79656	27.66709	27.60442	27.7592	27.83744	27.62965	27.6725	28.06851	27	27	27	22.7	22.7	22.7	150.25	0	54.769	2759200000	110	O95163	O95163	Elongator complex protein 1	IKBKAP
25.45967	26.54078	24.6719	25.3397	25.26746	25.54987	25.04893	25.54869	3	2	2	15.4	9.4	9.4	13.918	0.00019936	3.5444	601400000	18	O95166	O95166	Gamma-aminobutyric acid receptor-associated protein	GABARAP
23.98242	25.6937	23.51473	23.8224	23.14728	n. def.	23.41429	23.58738	2	2	2	19.2	19.2	19.2	14.026	0.00039216	3.3578	221070000	14	O95168-2;O95168	O95168-2;O95168	NADH dehydrogenase [ubiquinone] 1 beta subcomplex subunit 4	NDUFB4
n. def.	n. def.	n. def.	24.42611	n. def.	25.04656	n. def.	n. def.	2	2	2	12.3	12.3	12.3	18.479	0.0029453	1.957	223980000	4	O95169-3;O95169;O95169-2	O95169-3;O95169;O95169-2	NADH dehydrogenase [ubiquinone] 1 beta subcomplex subunit 8, mitochondrial	NDUFB8
30.06291	30.51831	30.17938	30.24161	30.07291	29.98346	30.13284	30.18329	36	36	4	49.6	49.6	4.1	77.551	0	275.65	12823000000	345	O95171;O95171-3	O95171;O95171-3	Sciellin	SCEL
24.67627	n. def.	24.79422	24.88656	24.68801	25.0388	25.06484	24.75374	3	3	3	23.9	23.9	23.9	12.551	0	12.904	319950000	14	O95182	O95182	NADH dehydrogenase [ubiquinone] 1 alpha subcomplex subunit 7	NDUFA7
28.84356	27.96411	28.84718	28.92482	28.78687	29.18839	28.73792	28.52858	4	4	1	15.3	15.3	6.4	25.609	0	31.36	6152900000	70	O95197-3;O95197-6;O95197-5	O95197-3;O95197-6;O95197-5	Reticulon-3	RTN3
31.25395	31.15738	31.07042	31.11446	30.30302	31.12392	30.60054	30.63426	33	33	33	39.1	39.1	39.1	83.353	0	179.56	21899000000	291	O95202;O95202-2;O95202-3;Q2VYF4-4;Q2VYF4-3;Q2VYF4-2;Q2VYF4	O95202	LETM1 and EF-hand domain-containing protein 1, mitochondrial	LETM1
23.89403	n. def.	23.32773	23.44316	23.73003	23.43415	23.34272	23.81841	4	4	4	8	8	8	62.299	0.00020387	3.8844	137850000	14	O95208-2;O95208-3;O95208;O95208-5	O95208-2;O95208-3;O95208	Epsin-2	EPN2
n. def.	n. def.	n. def.	n. def.	n. def.	n. def.	22.19701	n. def.	1	1	1	9.9	9.9	9.9	14.428	0.0021145	2.0981	34049000	0	O95214;O95214-2	O95214;O95214-2	Leptin receptor overlapping transcript-like 1	LEPROTL1
28.96422	27.91148	28.95975	29.07781	29.20732	29.03939	29.44437	29.15366	14	14	14	31.6	31.6	31.6	36.318	0	36.271	6113400000	152	O95218-2;O95218	O95218-2;O95218	Zinc finger Ran-binding domain-containing protein 2	ZRANB2
25.37461	23.54262	24.4932	24.82624	24.69067	24.45249	25.17661	24.78661	7	7	7	15.1	15.1	15.1	51.908	0	22.433	401680000	22	O95219;O95219-2	O95219;O95219-2	Sorting nexin-4	SNX4
24.99998	25.82757	25.02851	25.2463	25.17912	24.85034	25.07001	24.99014	5	5	5	19.1	19.1	19.1	31.293	0	7.4616	391760000	29	O95229;O95229-2	O95229;O95229-2	ZW10 interactor	ZWINT
29.2055	29.59263	29.01624	29.12775	29.26828	29.09899	29.01802	29.1345	17	17	17	35	35	35	51.466	0	38.817	7057300000	112	O95232;O95232-2	O95232	Luc7-like protein 3	LUC7L3
25.49735	25.84324	24.86613	25.06102	24.94391	25.00397	24.6111	24.801	11	11	11	14.4	14.4	14.4	100.28	0	11.088	426090000	29	O95235;O95235-2	O95235;O95235-2	Kinesin-like protein KIF20A	KIF20A
28.28056	28.62282	28.33479	28.36607	27.56943	28.18395	27.91929	27.55406	26	26	25	22.4	22.4	21.5	139.88	0	45.377	3124400000	128	O95239;O95239-2;Q2VIQ3;Q6ZMV9-3;Q6ZMV9	O95239;O95239-2	Chromosome-associated kinesin KIF4A	KIF4A
22.96208	n. def.	n. def.	22.92741	23.11369	22.97722	22.94478	23.1251	3	3	3	5.9	5.9	5.9	64.767	0.00039139	3.3326	71132000	5	O95243-5;O95243-2;O95243;O95243-6;O95243-3	O95243-5;O95243-2;O95243;O95243-6;O95243-3	Methyl-CpG-binding domain protein 4	MBD4
25.36979	25.1279	24.43962	24.73629	24.21512	24.44563	23.64141	25.17509	4	4	4	18.4	18.4	18.4	28.612	0	5.7363	341000000	12	O95249;O95249-2	O95249;O95249-2	Golgi SNAP receptor complex member 1	GOSR1
25.28397	n. def.	25.14624	24.39656	24.55368	24.99658	24.97189	n. def.	9	9	9	21	21	21	66.947	0	12.351	341640000	13	O95251-4;O95251;O95251-2;O95251-3;O95251-5	O95251-4;O95251;O95251-2;O95251-3;O95251-5	Histone acetyltransferase KAT7	KAT7
25.27469	25.87117	24.43886	25.01265	25.16039	25.22527	24.93008	25.64243	7	7	7	15.8	15.8	15.8	59.031	0	9.7946	478580000	22	O95260-2;O95260	O95260-2;O95260	Arginyl-tRNA--protein transferase 1	ATE1
30.76248	30.94217	30.84991	30.88416	30.22366	30.79459	30.31398	30.48106	14	13	13	54.7	54.7	54.7	27.228	0	100.23	19810000000	210	O95292;O95292-2	O95292	Vesicle-associated membrane protein-associated protein B/C	VAPB
26.74855	26.82529	26.93191	26.85543	27.08324	26.96069	27.2178	27.22876	12	12	12	17	17	17	90.144	0	28.718	1479000000	64	O95294-4;O95294-3;O95294-2;O95294	O95294-4;O95294-3;O95294-2;O95294	RasGAP-activating-like protein 1	RASAL1
24.56808	24.51719	24.51033	23.98902	23.46051	24.05912	23.18488	23.95544	3	3	3	23.4	23.4	23.4	15.947	0	3.9592	212510000	11	O95297-4;O95297-2;O95297;O95297-5;O95297-3	O95297-4;O95297-2;O95297	Myelin protein zero-like protein 1	MPZL1
n. def.	n. def.	n. def.	n. def.	n. def.	23.7349	n. def.	n. def.	1	1	1	12.5	12.5	12.5	11.399	0.0021364	2.1959	90008000	8	O95298-2;O95298	O95298-2;O95298	NADH dehydrogenase [ubiquinone] 1 subunit C2	NDUFC2
23.26184	24.05292	24.04668	23.41377	23.97386	23.68624	23.849	23.79491	5	5	5	11.5	11.5	11.5	40.75	0.00038805	3.2076	172750000	14	O95299;O95299-2	O95299	NADH dehydrogenase [ubiquinone] 1 alpha subcomplex subunit 10, mitochondrial	NDUFA10
25.81936	26.04999	25.74018	25.93427	25.58975	26.2673	25.8632	25.82755	9	8	8	14.9	13.7	13.7	63.083	0	10.548	790900000	67	O95302;O95302-3;O95302-2;Q75LS8	O95302;O95302-3;O95302-2	Peptidyl-prolyl cis-trans isomerase FKBP9	FKBP9
27.44672	27.57239	27.63672	27.22738	27.79173	28.11322	27.75767	27.82748	13	10	10	24.6	20.5	20.5	52.054	0	21.066	2414600000	60	O95319-5;O95319-2;O95319;O95319-4;O95319-3	O95319-5;O95319-2;O95319;O95319-4;O95319-3	CUGBP Elav-like family member 2	CELF2
28.45238	28.93974	28.70622	28.49835	29.14615	29.7025	29.59982	28.90564	12	12	12	50.4	50.4	50.4	27.547	0	151.34	6862200000	179	O95336	O95336	6-phosphogluconolactonase	PGLS
26.8662	27.0559	26.51977	26.66641	26.89989	26.88902	26.77781	26.82116	15	15	14	27.4	27.4	25.1	69.5	0	49.202	1528800000	75	O95340;O95340-2	O95340;O95340-2	Bifunctional 3-phosphoadenosine 5-phosphosulfate synthase 2;Sulfate adenylyltransferase;Adenylyl-sulfate kinase	PAPSS2
30.10787	30.36922	30.18589	30.16003	30.17057	30.18707	30.12238	30.24229	56	56	56	40.9	40.9	40.9	135.65	0	249.05	13501000000	406	O95347;O95347-2	O95347;O95347-2	Structural maintenance of chromosomes protein 2	SMC2
n. def.	n. def.	n. def.	23.62712	n. def.	23.58806	23.55508	23.51123	8	8	8	14	14	14	68.617	0	5.6997	122990000	10	O95352-3;O95352-2;O95352	O95352-3;O95352-2;O95352	Ubiquitin-like modifier-activating enzyme ATG7	ATG7
25.79422	n. def.	26.01201	25.73606	25.99252	25.72791	26.1411	26.09816	7	7	7	3.1	3.1	3.1	301.05	0	11.464	650790000	19	O95359-3;O95359;O95359-2;O95359-6;O95359-1;O95359-5	O95359-3;O95359;O95359-2;O95359-6;O95359-1;O95359-5	Transforming acidic coiled-coil-containing protein 2	TACC2
28.49675	28.66037	28.30765	28.38018	28.44849	28.37397	28.44995	28.65738	18	18	18	33.5	33.5	33.5	63.954	0	83.061	4545400000	116	O95361;O95361-2;Q309B1;Q309B1-2	O95361	Tripartite motif-containing protein 16	TRIM16
25.56384	25.07206	25.14616	25.3396	25.20075	25.11032	25.06809	25.23798	7	7	7	18.4	18.4	18.4	52.356	0	10.102	515950000	29	O95363	O95363	Phenylalanine--tRNA ligase, mitochondrial	FARS2
n. def.	n. def.	n. def.	n. def.	22.41388	n. def.	22.81396	n. def.	2	2	2	5.3	5.3	5.3	61.438	0.004948	1.8154	83322000	2	O95365	O95365	Zinc finger and BTB domain-containing protein 7A	ZBTB7A
27.45521	27.94955	27.5791	27.46264	27.40406	27.97891	27.61562	27.51585	8	8	8	37.2	37.2	37.2	24.737	0	13.691	2787500000	53	O95372	O95372	Acyl-protein thioesterase 2	LYPLA2
29.25347	28.52653	29.56525	29.36607	29.59868	29.23107	29.68043	29.57642	24	24	23	21.7	21.7	20.7	119.52	0	129.96	8450600000	180	O95373	O95373	Importin-7	IPO7
23.91825	24.07292	23.85186	24.02301	23.99706	23.97919	n. def.	24.21527	3	3	3	9.5	9.5	9.5	57.818	0	12.669	201080000	10	O95376	O95376	E3 ubiquitin-protein ligase ARIH2	ARIH2
25.4733	25.55166	25.51114	25.46725	25.64405	25.30309	25.69793	25.99099	9	9	9	15.9	15.9	15.9	68.386	0	8.1067	513630000	28	O95391	O95391	Pre-mRNA-splicing factor SLU7	SLU7
28.25332	28.46995	28.19503	28.1755	28.0927	28.27751	28.22338	28.34824	14	14	14	26.6	26.6	26.6	59.851	0	43.643	3549300000	79	O95394;O95394-3;O95394-4	O95394;O95394-3;O95394-4	Phosphoacetylglucosamine mutase	PGM3
n. def.	n. def.	n. def.	n. def.	n. def.	22.22764	n. def.	22.89682	2	2	2	5	5	5	49.669	0.0056046	1.7636	53974000	5	O95396	O95396	Adenylyltransferase and sulfurtransferase MOCS3;Molybdopterin-synthase adenylyltransferase;Molybdopterin-synthase sulfurtransferase	MOCS3
25.73658	25.21141	26.33596	26.13983	26.46273	26.21971	26.6047	26.55903	6	6	6	19.4	19.4	19.4	37.646	0	10.013	907370000	44	O95400	O95400	CD2 antigen cytoplasmic tail-binding protein 2	CD2BP2
29.47684	29.94294	29.45319	29.4125	29.3572	29.42984	29.55653	29.50688	54	54	54	32.5	32.5	32.5	200.84	0	162.65	9146200000	324	O95425-2;O95425-4;O95425-3;O95425	O95425-2;O95425-4;O95425-3;O95425	Supervillin	SVIL
24.37855	n. def.	24.55415	24.36246	24.51761	24.37815	n. def.	n. def.	2	2	2	5.7	5.7	5.7	45.409	0	15.085	179770000	9	O95429-2;O95429	O95429-2;O95429	BAG family molecular chaperone regulator 4	BAG4
30.16914	29.75373	30.08258	30.1471	30.08664	30.01611	30.13809	30.18907	17	17	17	44.4	44.4	44.4	38.274	0	73.739	12092000000	207	O95433;O95433-2	O95433;O95433-2	Activator of 90 kDa heat shock protein ATPase homolog 1	AHSA1
28.82639	28.27963	28.44837	28.73159	27.78563	28.22343	27.95271	28.25074	11	11	2	15.9	15.9	2.3	75.759	0	47.304	3811600000	113	O95436	O95436	Sodium-dependent phosphate transport protein 2B	SLC34A2
26.74021	26.86773	26.7162	26.79662	26.8642	26.66452	26.75417	27.07102	15	15	15	24.9	24.9	24.9	66.574	0	24.603	1380600000	81	O95453-2;O95453-3;O95453;O95453-4	O95453-2;O95453-3;O95453;O95453-4	Poly(A)-specific ribonuclease PARN	PARN
28.0834	28.65625	28.29224	28.21285	28.4773	27.96235	28.3201	28.15388	10	10	10	33	33	33	32.854	0	109.94	3770700000	69	O95456;O95456-2	O95456;O95456-2	Proteasome assembly chaperone 1	PSMG1
29.7096	29.9067	29.64041	29.60892	28.5232	29.59685	28.93058	28.91019	14	14	14	23.4	23.4	23.4	63.523	0	47.094	8205400000	109	O95470	O95470	Sphingosine-1-phosphate lyase 1	SGPL1
27.62422	27.95898	27.1031	26.99927	27.27719	27.0559	27.32466	27.58327	9	9	9	31.9	31.9	31.9	30.065	0	21.764	2263500000	58	O95478	O95478	Ribosome biogenesis protein NSA2 homolog	NSA2
24.93206	25.30473	24.71701	25.20359	24.74001	24.80356	24.8521	24.20836	8	8	8	10.4	10.4	10.4	88.892	0	10.338	335350000	19	O95479	O95479	GDH/6PGL endoplasmic bifunctional protein;Glucose 1-dehydrogenase;6-phosphogluconolactonase	H6PD
24.34543	n. def.	25.07096	24.31084	25.07993	25.02597	24.97093	24.37908	5	5	5	4.6	4.6	4.6	119.75	0	7.1518	360320000	13	O95486;O95486-2	O95486;O95486-2	Protein transport protein Sec24A	SEC24A
26.64444	25.87275	26.45781	26.2917	26.70359	26.33216	26.63547	26.64815	11	11	11	12	12	12	133.63	0	39.339	1142700000	59	O95487-2;O95487;O95487-3	O95487-2;O95487;O95487-3	Protein transport protein Sec24B	SEC24B
25.21771	25.83273	26.22247	25.82515	25.65051	24.63406	26.2156	26.14793	6	6	6	7	7	7	126.16	0	5.1913	544190000	11	O95490-3;O95490-4;O95490-2;O95490-5;O95490;O95490-7;O95490-6	O95490-3;O95490-4;O95490-2;O95490-5;O95490;O95490-7;O95490-6	Latrophilin-2	LPHN2
22.90725	n. def.	22.66125	22.78646	22.75707	22.98834	22.89045	n. def.	3	3	3	7.6	7.6	7.6	49.228	0.00039386	3.395	95433000	9	O95544;O95544-2;O95544-3	O95544;O95544-2;O95544-3	NAD kinase	NADK
25.91449	25.49768	25.30838	25.79206	25.79216	25.70699	25.63115	25.05689	6	6	6	19.4	19.4	19.4	32.176	0	13.206	561770000	32	O95551-3;O95551;O95551-2	O95551-3;O95551;O95551-2	Tyrosyl-DNA phosphodiesterase 2	TDP2
n. def.	n. def.	n. def.	n. def.	26.11815	n. def.	n. def.	n. def.	1	1	1	6.2	6.2	6.2	17.779	0.0039553	1.8788	813700000	4	O95562	O95562	Vesicle transport protein SFT2B	SFT2D2
21.22576	n. def.	22.00045	n. def.	n. def.	22.85664	n. def.	n. def.	3	3	3	20.5	20.5	20.5	14.279	0.0021164	2.1014	304160000	10	O95563	O95563	Mitochondrial pyruvate carrier 2	MPC2
n. def.	n. def.	22.6195	n. def.	n. def.	n. def.	n. def.	n. def.	3	3	3	9.1	9.1	9.1	42.148	0.0096426	1.5654	33113000	2	O95568	O95568	Histidine protein methyltransferase 1 homolog	METTL18
26.8992	26.93382	26.76116	26.77467	27.23233	27.11188	27.17102	26.82845	7	7	7	30.3	30.3	30.3	27.873	0	10.275	1712800000	35	O95571	O95571	Persulfide dioxygenase ETHE1, mitochondrial	ETHE1
27.53468	28.26566	27.38772	27.1946	26.95416	27.71122	27.36394	27.32157	14	14	14	21.2	21.2	21.2	80.419	0	32.982	2309700000	103	O95573	O95573	Long-chain-fatty-acid--CoA ligase 3	ACSL3
28.07837	28.22522	28.06599	28.02284	27.92637	27.93607	28.03612	28.03192	23	23	23	14.2	14.2	14.2	194.81	0	39.804	2929400000	97	O95602	O95602	DNA-directed RNA polymerase I subunit RPA1	POLR1A
26.65198	28.16806	26.9824	27.37873	27.21762	26.01306	27.98983	27.22573	7	7	7	2.4	2.4	2.4	355.88	0	4.4892	1763800000	23	O95613-2;O95613	O95613-2;O95613	Pericentrin	PCNT
24.64257	n. def.	24.15012	24.67987	24.96168	24.86401	25.17836	25.3663	5	5	5	19.8	19.8	19.8	26.499	0	17.657	359440000	14	O95619	O95619	YEATS domain-containing protein 4	YEATS4
25.32879	24.93148	24.52361	24.98307	24.32608	24.72946	24.38732	24.92039	7	7	7	8.2	8.2	8.2	119.38	0	9.5261	333250000	22	O95625	O95625	Zinc finger and BTB domain-containing protein 11	ZBTB11
22.7009	23.17362	23.65228	24.61009	24.26163	23.59776	23.06187	23.58405	4	4	4	8.5	8.5	8.5	70.338	0	6.7384	157480000	13	O95628-8;O95628-4;O95628-9;O95628-10;O95628-5;O95628-3;O95628-2;O95628;O95628-7;O95628-6	O95628-8;O95628-4;O95628-9;O95628-10;O95628-5;O95628-3;O95628-2;O95628;O95628-7;O95628-6	CCR4-NOT transcription complex subunit 4	CNOT4
27.16949	27.21697	27.30583	27.0451	27.47282	27.26033	27.38813	27.53364	14	14	14	37	37	37	48.076	0	35.948	2133200000	62	O95630;O95630-2	O95630;O95630-2	STAM-binding protein	STAMBP
n. def.	n. def.	n. def.	n. def.	n. def.	23.5013	n. def.	23.5813	3	3	3	6.8	6.8	6.8	67.748	0.00020117	3.6801	87367000	3	O95631	O95631	Netrin-1	NTN1
24.55561	24.55227	24.53931	24.82498	25.05676	25.0089	25.18306	25.73616	7	7	7	27.9	27.9	27.9	30.255	0	7.8974	443900000	26	O95639;O95639-3;O95639-2	O95639;O95639-3;O95639-2	Cleavage and polyadenylation specificity factor subunit 4	CPSF4
n. def.	n. def.	23.26055	n. def.	n. def.	n. def.	n. def.	n. def.	1	1	1	3	3	3	62.442	0.0021119	2.0887	103320000	4	O95671-3;O95671-2;O95671	O95671-3;O95671-2;O95671	N-acetylserotonin O-methyltransferase-like protein	ASMTL
25.73397	25.11779	25.7473	25.83612	24.75797	25.44183	24.84321	24.97518	3	3	3	11.2	11.2	11.2	51.417	0	18.288	478950000	22	O95674	O95674	Phosphatidate cytidylyltransferase 2	CDS2
25.00273	24.84862	24.26599	24.87835	24.54887	24.44859	24.46949	24.66633	4	4	4	15.3	15.3	15.3	40.907	0	6.9986	322090000	15	O95684-2;O95684;O95684-3	O95684-2;O95684;O95684-3	FGFR1 oncogene partner	FGFR1OP
24.40931	24.33101	24.3306	24.03423	24.75542	24.87474	25.19231	24.85186	5	5	5	20.1	20.1	20.1	32.559	0	12.824	344880000	22	O95685	O95685	Protein phosphatase 1 regulatory subunit 3D	PPP1R3D
22.31163	n. def.	21.9143	n. def.	n. def.	22.3374	n. def.	n. def.	2	2	2	2.8	2.8	2.8	119.52	0.0024463	2.0214	51588000	8	O95696;O95696-2	O95696;O95696-2	Bromodomain-containing protein 1	BRD1
26.14927	25.8995	25.6195	25.91978	26.0585	25.98388	26.06466	26.17032	5	5	5	25	25	25	25.424	0	6.5721	782190000	31	O95707	O95707	Ribonuclease P protein subunit p29	POP4
26.18461	26.00348	26.13457	26.04527	25.96462	25.72988	25.96713	26.38569	29	29	29	6.9	6.9	6.9	527.22	0	26.73	875280000	69	O95714;Q9BVR0	O95714	E3 ubiquitin-protein ligase HERC2	HERC2
28.29793	28.58384	28.05961	28.44162	27.67202	28.14521	27.87473	27.44419	8	6	5	30.1	23.3	19.6	24.267	0	21.424	3291800000	86	O95716	O95716	Ras-related protein Rab-3D	RAB3D
27.28762	27.66844	27.24055	27.39632	26.89989	26.98566	27.05621	27.19084	9	9	9	41.5	41.5	41.5	28.97	0	21.013	1688300000	59	O95721	O95721	Synaptosomal-associated protein 29	SNAP29
29.10392	29.27082	28.88893	28.68962	28.78964	28.8132	28.93767	29.09979	13	13	11	26.8	26.8	23.5	58.022	0	76.818	5428900000	76	O95747	O95747	Serine/threonine-protein kinase OSR1	OXSR1
27.68405	27.48784	27.8871	27.87303	28.16346	27.76281	27.90386	27.89747	8	8	8	26	26	26	34.87	0	16.326	2622300000	59	O95749;O95749-2	O95749;O95749-2	Geranylgeranyl pyrophosphate synthase	GGPS1
29.11053	29.41858	29.03381	29.19655	29.18509	29.04573	29.20175	29.29235	28	25	25	38	33.8	33.8	94.511	0	115.23	7607300000	230	O95757	O95757	Heat shock 70 kDa protein 4L	HSPA4L
27.77379	27.8444	27.69445	27.68291	27.63076	27.63367	27.45897	27.89516	10	7	7	22.8	18	18	56.501	0	17.557	2424600000	80	O95758-1;O95758-6;O95758-2;O95758;O95758-5;O95758-4;O95758-7	O95758-1;O95758-6;O95758-2;O95758;O95758-5;O95758-4;O95758-7	Polypyrimidine tract-binding protein 3	PTBP3
27.26499	n. def.	27.23754	27.27489	27.64499	27.39133	27.28233	27.43022	5	5	5	54.2	54.2	54.2	10.403	0	11.288	1629700000	44	O95777	O95777	U6 snRNA-associated Sm-like protein LSm8	LSM8
28.90561	29.17131	28.88201	28.86785	28.99566	28.94623	28.94595	29.26334	31	31	22	34.7	34.7	25.2	105.36	0	71.698	6281700000	223	O95782-2;O95782	O95782-2;O95782	AP-2 complex subunit alpha-1	AP2A1
26.46894	26.48162	26.56713	26.30913	26.22091	26.35102	26.08851	26.3881	13	13	13	16	16	16	102.98	0	25.939	876440000	49	O95785-3;O95785-4;O95785;O95785-2	O95785-3;O95785-4;O95785;O95785-2	Protein Wiz	WIZ
29.50582	29.285	29.74093	29.77579	29.93255	29.80381	29.85812	30.09861	24	24	22	49.4	49.4	46.2	54.933	0	243.71	10376000000	215	O95793-2;O95793;O95793-3	O95793-2;O95793;O95793-3	Double-stranded RNA-binding protein Staufen homolog 1	STAU1
24.82881	24.9494	25.62338	25.27039	25.67212	25.80361	25.66942	25.41403	9	9	9	22.5	22.5	22.5	44.678	0	7.4411	549980000	29	O95801	O95801	Tetratricopeptide repeat protein 4	TTC4
29.53456	29.93298	29.24685	29.46919	29.36709	29.24114	29.34606	29.25885	13	13	13	25.6	25.6	25.6	47.173	0	41.43	7849600000	136	O95810	O95810	Serum deprivation-response protein	SDPR
29.97419	30.1409	29.94154	29.82944	30.02842	29.7475	29.83537	30.14224	11	11	11	63	63	63	23.772	0	66.994	10290000000	91	O95816;O95816-2	O95816;O95816-2	BAG family molecular chaperone regulator 2	BAG2
28.26231	28.76756	28.26347	28.46914	28.55593	28.30051	28.3901	28.57362	25	25	25	57.6	57.6	57.6	61.594	0	67.311	4132300000	140	O95817	O95817	BAG family molecular chaperone regulator 3	BAG3
27.05765	27.15528	27.09305	26.93146	26.76459	26.76711	26.69564	26.88483	20	12	10	15.3	10.4	9.4	150.91	0	44.817	1504900000	84	O95819-3;O95819;O95819-5;O95819-4;O95819-2	O95819-3;O95819;O95819-5;O95819-4;O95819-2	Mitogen-activated protein kinase kinase kinase kinase 4	MAP4K4
n. def.	n. def.	n. def.	n. def.	n. def.	21.73128	n. def.	n. def.	3	3	3	13.5	13.5	13.5	38.696	0.00093127	2.7145	81669000	5	O95825;O95825-2	O95825;O95825-2	Quinone oxidoreductase-like protein 1	CRYZL1
30.30193	30.45464	30.30965	30.34889	29.87802	30.33352	29.9421	29.90297	21	21	21	37.9	37.9	37.9	66.294	0	266.66	13190000000	208	O95831-3;O95831;O95831-2;O95831-6;O95831-5;O95831-4	O95831-3;O95831;O95831-2	Apoptosis-inducing factor 1, mitochondrial	AIFM1
27.78594	n. def.	27.66105	27.63249	27.01255	27.5294	27.39034	27.31829	4	4	4	13.3	13.3	13.3	22.744	0	5.6673	1912100000	49	O95832	O95832	Claudin-1	CLDN1
n. def.	n. def.	n. def.	n. def.	n. def.	n. def.	n. def.	23.75052	1	1	1	6.8	6.8	6.8	26.648	0.00020416	3.9029	88044000	4	O95833	O95833	Chloride intracellular channel protein 3	CLIC3
26.57096	27.06415	26.55312	26.57001	26.80132	26.57816	26.73286	26.64127	11	11	10	20	20	18.8	70.678	0	84.961	1325700000	49	O95834;O95834-2;O95834-3;Q05BV3-4;O00423;O00423-3	O95834;O95834-2;O95834-3	Echinoderm microtubule-associated protein-like 2	EML2
n. def.	n. def.	n. def.	n. def.	n. def.	22.24658	22.40561	n. def.	3	3	3	19.8	19.8	19.8	24.118	0	5.7997	44830000	3	O95848	O95848	Uridine diphosphate glucose pyrophosphatase	NUDT14
29.7929	29.76948	29.59231	29.67003	29.76004	29.7227	29.8531	29.55472	15	15	6	51	51	17.5	33.392	0	60.923	10449000000	207	O95861;O95861-4;O95861-2	O95861;O95861-4;O95861-2	3(2),5-bisphosphate nucleotidase 1	BPNT1
28.17274	28.25908	27.87777	27.79216	26.99313	27.85709	27.39468	27.00164	11	11	11	23.9	23.9	23.9	52.259	0	95.528	3051300000	94	O95864;O95864-4;O95864-2;O95864-3	O95864;O95864-4;O95864-2;O95864-3	Fatty acid desaturase 2	FADS2
27.09386	27.37393	27.58068	27.22821	27.71784	27.75105	27.70596	27.62868	10	9	9	38.9	36.1	36.1	29.644	0	19.995	2134400000	40	O95865	O95865	N(G),N(G)-dimethylarginine dimethylaminohydrolase 2	DDAH2
23.49631	n. def.	23.32869	23.37265	n. def.	23.12882	n. def.	n. def.	4	4	4	7	7	7	63.243	0.00075315	2.8357	76395000	7	O95870;O95870-2	O95870;O95870-2	Abhydrolase domain-containing protein 16A	ABHD16A
28.27169	28.55622	28.1955	27.90673	28.11267	28.27866	28.33752	27.8783	7	7	7	33.1	33.1	33.1	19.206	0	21.866	4086800000	88	O95881	O95881	Thioredoxin domain-containing protein 12	TXNDC12
23.92062	24.40302	24.4346	24.44012	23.67476	24.58743	24.281	24.00385	6	6	6	19	19	19	36.694	0.0002008	3.6525	268970000	20	O95900;O95900-2	O95900;O95900-2	Probable tRNA pseudouridine synthase 2	TRUB2
24.09973	24.20404	24.32608	24.09289	24.6953	24.41248	24.79774	24.37046	7	7	7	12.7	12.7	12.7	72.757	0	9.7439	336030000	19	O95905;O95905-3;O95905-2	O95905;O95905-3;O95905-2	Protein SGT1	ECD
23.84891	23.93058	23.73995	24.01231	24.03624	23.73521	23.76638	24.00247	5	5	5	14.4	14.4	14.4	28.722	0	5.85	200120000	18	O95926;O95926-2	O95926	Pre-mRNA-splicing factor SYF2	SYF2
26.20767	26.50502	26.70174	26.70306	26.78069	26.91525	27.07245	26.61049	8	8	8	19.3	19.3	19.3	29.014	0	9.8284	1102700000	36	O95983-2;O95983	O95983-2;O95983	Methyl-CpG-binding domain protein 3	MBD3
n. def.	n. def.	n. def.	n. def.	21.25488	n. def.	n. def.	n. def.	1	1	1	1.6	1.6	1.6	79.838	0.0099404	1.5432	16210000	1	O95985-3;O95985-2;O95985	O95985-3;O95985-2;O95985	DNA topoisomerase 3-beta-1	TOP3B
25.98096	26.05049	25.78064	25.91351	25.91404	25.83217	25.91191	n. def.	4	4	4	29.1	29.1	29.1	19.471	0	5.9311	597650000	21	O95989	O95989	Diphosphoinositol polyphosphate phosphohydrolase 1	NUDT3
26.01625	25.96733	26.27977	26.1943	26.02119	25.90511	26.40427	26.65007	6	6	6	26.2	26.2	26.2	26.251	0	10.781	782000000	30	O95999	O95999	B-cell lymphoma/leukemia 10	BCL10
26.39818	26.16825	25.6262	26.22639	25.37019	26.10992	24.88985	26.24822	5	5	5	36	36	36	20.776	0	12.541	693910000	30	O96000;O96000-2	O96000;O96000-2	NADH dehydrogenase [ubiquinone] 1 beta subcomplex subunit 10	NDUFB10
26.72169	26.90828	27.02094	26.73001	25.87237	26.81934	26.59591	25.79902	9	9	9	14.5	14.5	14.5	76.096	0	16.451	1116600000	34	O96005;O96005-4;O96005-3	O96005;O96005-4;O96005-3	Cleft lip and palate transmembrane protein 1	CLPTM1
28.63222	28.36657	28.89363	28.83274	28.06805	28.77982	28.47038	27.94375	4	4	4	13.7	13.7	13.7	34.441	0	26.392	4472600000	94	O96008-2;O96008	O96008-2;O96008	Mitochondrial import receptor subunit TOM40 homolog	TOMM40
26.45983	26.16035	26.20492	26.034	24.84929	26.28067	25.63118	25.08144	6	6	6	24.3	24.3	24.3	28.431	0	10.251	890080000	33	O96011;O96011-2	O96011;O96011-2	Peroxisomal membrane protein 11B	PEX11B
26.94771	27.3333	26.80169	26.93933	26.74445	26.72573	26.71122	26.72884	9	9	9	16.9	16.9	16.9	64.071	0	12.131	1464600000	44	O96013;O96013-2;O96013-3;O96013-4;Q9P286	O96013;O96013-2;O96013-3;O96013-4	Serine/threonine-protein kinase PAK 4	PAK4
25.99211	26.32924	26.08805	26.08251	26.09446	26.11295	26.19218	26.08669	6	6	6	10.9	10.9	10.9	60.914	0	7.2323	721820000	26	O96017;O96017-9;O96017-13;O96017-4;O96017-12;O96017-11;O96017-8;O96017-7;O96017-3;O96017-6;O96017-5;O96017-2	O96017;O96017-9;O96017-13;O96017-4;O96017-12	Serine/threonine-protein kinase Chk2	CHEK2
29.66919	29.73426	30.01731	29.81853	30.01877	30.00155	30.08689	30.08904	18	18	18	43.8	43.8	43.8	47.46	0	206.36	12019000000	231	O96019;O96019-2;O94805	O96019;O96019-2	Actin-like protein 6A	ACTL6A
28.15287	28.08238	28.23549	28.15851	28.36945	28.26437	28.49637	28.34372	30	30	16	24	24	12	152.26	0	63.369	3757300000	137	O96028;O96028-2;O96028-5;O96028-4;O96028-6;O96028-7	O96028;O96028-2	Histone-lysine N-methyltransferase NSD2	WHSC1
28.62805	28.67872	28.2776	28.36336	28.03962	28.5406	28.23137	27.73215	6	6	6	76.5	76.5	76.5	11.268	0	91.992	4216100000	105	P00167-2;P00167;P00167-3	P00167-2;P00167;P00167-3	Cytochrome b5	CYB5A
32.55947	32.51805	32.32155	32.44125	32.51463	32.48268	32.30185	32.46954	19	18	18	41	37.3	37.3	36.688	0	164.37	72631000000	519	P00338;P00338-3;P00338-4;P00338-5;P00338-2	P00338;P00338-3;P00338-4;P00338-5;P00338-2	L-lactate dehydrogenase A chain	LDHA
30.22124	29.85559	30.1294	30.19425	30.29898	30.52244	30.42922	30.177	22	22	22	43.4	43.4	43.4	61.397	0	229.55	15335000000	271	P00367;P00367-3;P00367-2;P49448	P00367;P00367-3;P00367-2;P49448	Glutamate dehydrogenase 1, mitochondrial;Glutamate dehydrogenase 2, mitochondrial	GLUD1;GLUD2
n. def.	n. def.	n. def.	24.37119	n. def.	24.96877	n. def.	n. def.	2	2	2	10.7	10.7	10.7	21.452	0.00038595	3.1442	182880000	10	P00374;P00374-2;Q86XF0	P00374;P00374-2;Q86XF0	Dihydrofolate reductase;Dihydrofolate reductase, mitochondrial	DHFR;DHFRL1
29.04745	27.98272	29.06522	28.96689	28.04968	28.82805	28.29605	28.12475	14	14	14	39.6	39.6	39.6	31.628	0	108.63	5148100000	97	P00387-2;P00387;P00387-3	P00387-2;P00387;P00387-3	NADH-cytochrome b5 reductase 3;NADH-cytochrome b5 reductase 3 membrane-bound form;NADH-cytochrome b5 reductase 3 soluble form	CYB5R3
29.30824	28.64289	29.3962	29.36123	29.78698	29.84271	29.7117	29.8036	15	15	15	35.1	35.1	35.1	51.7	0	108.44	9513900000	136	P00390-2;P00390-3;P00390;P00390-5;P00390-4	P00390-2;P00390-3;P00390;P00390-5;P00390-4	Glutathione reductase, mitochondrial	GSR
27.44403	27.48016	27.41353	27.60689	n. def.	n. def.	n. def.	n. def.	2	2	2	7.5	7.5	7.5	25.565	0.00075301	2.8354	1360800000	24	P00403	P00403	Cytochrome c oxidase subunit 2	MT-CO2
26.21766	25.98661	25.85887	26.23486	25.96746	26.34484	25.96733	26.52242	1	1	1	5.4	5.4	5.4	29.95	0.00038476	3.1062	1040200000	15	P00414	P00414	Cytochrome c oxidase subunit 3	MT-CO3
30.8017	30.82851	30.67405	30.59272	30.61491	30.35269	30.65685	30.71882	5	5	5	53.9	53.9	53.9	15.936	0	143.89	17923000000	112	P00441	P00441	Superoxide dismutase [Cu-Zn]	SOD1
30.59966	28.46502	30.78706	30.71145	30.86511	30.58468	30.81161	30.91192	17	17	17	66.8	66.8	66.8	32.118	0	323.31	22961000000	298	P00491	P00491	Purine nucleoside phosphorylase	PNP
29.51809	29.35809	29.74145	29.58692	29.66104	29.635	29.67529	29.65426	10	10	9	53.2	53.2	50	24.579	0	60.823	10530000000	184	P00492	P00492	Hypoxanthine-guanine phosphoribosyltransferase	HPRT1
30.55243	29.68181	30.93389	30.84146	30.73255	30.81528	30.78082	30.89577	23	23	23	45.3	45.3	45.3	47.517	0	195.6	22034000000	350	P00505;P00505-2	P00505;P00505-2	Aspartate aminotransferase, mitochondrial	GOT2
n. def.	n. def.	n. def.	n. def.	n. def.	n. def.	n. def.	23.14171	2	1	1	2.5	1.2	1.2	122.87	0.0012725	2.401	73606000	8	P00519;P00519-2	P00519;P00519-2	Tyrosine-protein kinase ABL1	ABL1
27.03769	27.07306	26.92931	27.10049	26.66438	26.97967	26.85246	26.60201	16	16	16	15.8	15.8	15.8	134.28	0	58.027	1496200000	79	P00533;P00533-4;P00533-3;P00533-2	P00533;P00533-4;P00533-3;P00533-2	Epidermal growth factor receptor	EGFR
32.52753	32.69766	32.82892	32.59606	33.04428	33.16255	33.22805	33.16436	29	29	22	64.3	64.3	53.2	44.614	0	323.31	1.006E+11	588	P00558;P00558-2	P00558;P00558-2	Phosphoglycerate kinase 1	PGK1
28.20331	27.8194	28.42746	28.28092	28.60904	28.78759	28.64096	28.64979	10	10	10	42.3	42.3	42.3	21.635	0	31.047	4192500000	99	P00568;Q9Y6K8-2;Q9Y6K8-3;Q9Y6K8	P00568	Adenylate kinase isoenzyme 1	AK1
25.33053	25.54898	25.67012	25.22615	25.17984	25.70464	25.50094	25.13563	11	11	11	27.8	27.8	27.8	46.908	0	11.048	640580000	34	P00749-2;P00749	P00749-2;P00749	Urokinase-type plasminogen activator;Urokinase-type plasminogen activator long chain A;Urokinase-type plasminogen activator short chain A;Urokinase-type plasminogen activator chain B	PLAU
27.41361	27.43873	27.44443	27.3794	27.69724	27.53816	27.52515	27.55721	9	9	9	26.7	26.7	26.7	40.764	0	19.247	2207200000	70	P00813	P00813	Adenosine deaminase	ADA
30.64263	30.69079	30.9034	30.83763	30.68712	30.44608	30.66704	30.607	12	12	12	55.8	55.8	55.8	29.246	0	105.08	20199000000	205	P00918	P00918	Carbonic anhydrase 2	CA2
25.9113	26.50072	25.68533	25.5677	25.93112	25.98433	26.04689	26.14861	8	8	8	18	18	18	46.53	0	8.8791	825070000	53	P00966	P00966	Argininosuccinate synthase	ASS1
26.08985	25.59403	26.25758	26.24835	26.29539	26.62937	26.73143	26.60696	23	23	20	15.5	15.5	13.5	187.15	0	59.502	987830000	62	P01024	P01024	Complement C3;Complement C3 beta chain;C3-beta-c;Complement C3 alpha chain;C3a anaphylatoxin;Acylation stimulating protein;Complement C3b alpha chain;Complement C3c alpha chain fragment 1;Complement C3dg fragment;Complement C3g fragment;Complement C3d fragment;Complement C3f fragment;Complement C3c alpha chain fragment 2	C3
26.9955	26.31199	26.35765	26.77718	26.36745	27.0203	26.40858	26.92671	5	5	3	30.2	30.2	18	21.229	0	8.4917	1203400000	58	P01111;P01112;P01112-2	P01111;P01112	GTPase NRas;GTPase HRas;GTPase HRas, N-terminally processed	NRAS;HRAS
25.57655	24.7043	25.3032	25.56288	25.21011	25.23612	24.74026	24.68715	4	2	2	23.9	11.7	11.7	21.424	0	9.1171	478040000	15	P01116-2;P01116	P01116-2;P01116	GTPase KRas;GTPase KRas, N-terminally processed	KRAS
27.10909	27.42326	27.03915	27.14365	26.62798	27.23261	26.94022	26.75111	14	14	14	24	24	24	76.855	0	31.985	1597300000	83	P01130-3;P01130;P01130-2;P01130-4;P01130-5;P01130-6	P01130-3;P01130;P01130-2;P01130-4;P01130-5;P01130-6	Low-density lipoprotein receptor	LDLR
n. def.	23.5657	n. def.	n. def.	n. def.	n. def.	n. def.	n. def.	1	1	1	6.9	6.9	6.9	22.106	0.0052739	1.7775	15868000	1	P01567	P01567	Interferon alpha-7	IFNA7
27.04448	27.33364	27.14375	27.38063	29.04978	29.22281	29.00745	28.90722	10	6	1	29.6	19.1	2.8	40.46	0	248.83	4233200000	70	P01889;P03989;Q31610;P30486;Q95365;Q29836;P30475;Q04826;Q29718;P30495;P30485;P30461;P30685;P30498;P30491;P30490;P30484;P30464;P18465;P18464;P10319;P30488;P30487;P30483;P30481	P01889;P03989;Q31610;P30486;Q95365;Q29836;P30475;Q04826;Q29718;P30495;P30485;P30461;P30685;P30498;P30491;P30490;P30484;P30464;P18465;P18464;P10319	HLA class I histocompatibility antigen, B-7 alpha chain;HLA class I histocompatibility antigen, B-27 alpha chain;HLA class I histocompatibility antigen, B-81 alpha chain;HLA class I histocompatibility antigen, B-48 alpha chain;HLA class I histocompatibility antigen, B-38 alpha chain;HLA class I histocompatibility antigen, B-67 alpha chain;HLA class I histocompatibility antigen, B-39 alpha chain;H…	HLA-B
25.45526	25.75868	25.38146	25.22221	26.12163	26.63326	25.91276	26.34454	11	6	2	31	20	6.6	40.908	0	26.863	893810000	55	P01891;P30453;P30457;P16190;P16189;P30512;P30456;P30450;P18462	P01891;P30453;P30457;P16190;P16189	HLA class I histocompatibility antigen, A-68 alpha chain;HLA class I histocompatibility antigen, A-34 alpha chain;HLA class I histocompatibility antigen, A-66 alpha chain;HLA class I histocompatibility antigen, A-33 alpha chain;HLA class I histocompatibility antigen, A-31 alpha chain	HLA-A
26.19539	25.7252	25.94679	26.12943	25.95888	26.11971	26.22393	25.98568	5	5	5	4.2	4.2	4.2	127.98	0	22.593	866840000	30	P02462-2;P02462;P29400;P29400-2	P02462-2;P02462	Collagen alpha-1(IV) chain;Arresten	COL4A1
31.81046	31.89211	31.72886	31.89872	31.91385	31.71661	32.03387	31.86212	15	15	15	53.7	53.7	53.7	20.159	0	101.51	46812000000	286	P02511	P02511	Alpha-crystallin B chain	CRYAB
34.69343	35.0387	34.582	34.68201	34.85601	34.68353	34.75464	34.87779	67	67	65	72.9	72.9	72.7	74.139	0	323.31	3.2539E+11	1525	P02545;P02545-3;P02545-6;P02545-2;P02545-5;P02545-4;REV__Q5VX52	P02545;P02545-3;P02545-6;P02545-2;P02545-5;P02545-4	Prelamin-A/C;Lamin-A/C	LMNA
n. def.	n. def.	n. def.	n. def.	n. def.	n. def.	21.32948	n. def.	1	1	1	16.2	16.2	16.2	10.852	0.0021086	2.0696	16821000	1	P02656	P02656	Apolipoprotein C-III	APOC3
24.43581	26.79278	24.39179	24.70815	24.75261	24.54646	24.79605	24.58595	4	4	4	18.8	18.8	18.8	21.522	0	8.3399	433190000	23	P02686-2;P02686;P02686-6;P02686-5;P02686-4;P02686-3	P02686-2;P02686;P02686-6;P02686-5;P02686-4;P02686-3	Myelin basic protein	MBP
28.27333	28.52657	28.08177	28.18106	28.03218	28.21725	28.06013	28.14394	33	33	33	16.7	16.7	16.7	256.5	0	66.762	3680700000	164	P02751-17;P02751-3;P02751;P02751-7;P02751-15;P02751-6;P02751-5;P02751-11;P02751-10;P02751-9;P02751-14;P02751-13;P02751-8;P02751-4;P02751-12;P02751-16;P02751-2	P02751-17;P02751-3;P02751;P02751-7;P02751-15;P02751-6;P02751-5;P02751-11;P02751-10;P02751-9;P02751-14;P02751-13;P02751-8;P02751-4;P02751-12	Fibronectin;Anastellin;Ugl-Y1;Ugl-Y2;Ugl-Y3	FN1
n. def.	n. def.	n. def.	n. def.	n. def.	n. def.	23.48824	n. def.	1	1	1	12.2	12.2	12.2	10.881	0.0029483	1.9693	107120000	9	P02778	P02778	C-X-C motif chemokine 10;CXCL10(1-73)	CXCL10
31.54199	31.63036	31.5208	31.53459	30.85668	31.52136	31.12189	31.14655	30	30	30	41.7	41.7	41.7	84.87	0	323.31	32308000000	407	P02786;Q9UP52-2;Q9UP52-3;Q9UP52	P02786	Transferrin receptor protein 1;Transferrin receptor protein 1, serum form	TFRC
29.3776	29.32429	29.30097	29.27008	28.87015	29.39266	28.94086	29.25347	26	26	25	39.3	39.3	38.1	77.063	0	323.31	7516600000	273	P02787	P02787	Serotransferrin	TF
25.21134	23.80892	24.73195	25.04639	24.70382	24.76547	24.52666	n. def.	7	7	7	38.3	38.3	38.3	21.225	0	4.731	346720000	18	P02794	P02794	Ferritin heavy chain;Ferritin heavy chain, N-terminally processed	FTH1
30.76715	32.10721	31.94643	31.26181	32.22446	33.61511	28.67077	31.61061	4	4	1	67.2	67.2	32.8	6.0422	0	111.06	42171000000	83	P02795;P80297;P13640-2;P13640;P80294	P02795;P80297;P13640-2;P13640	Metallothionein-2;Metallothionein-1X;Metallothionein-1G	MT2A;MT1X;MT1G
22.03812	n. def.	n. def.	n. def.	n. def.	n. def.	22.64205	n. def.	3	3	3	7.8	7.8	7.8	67.026	0.00020243	3.7582	37705000	6	P03915	P03915	NADH-ubiquinone oxidoreductase chain 5	MT-ND5
23.75797	n. def.	24.21334	23.99343	23.51316	24.16339	23.70883	23.6767	2	2	2	35.3	35.3	35.3	7.9916	0.00020276	3.7799	253110000	47	P03928	P03928	ATP synthase protein 8	MT-ATP8
24.93211	25.37182	24.86003	25.44329	25.0872	25.31465	25.07488	25.17478	3	3	3	25.8	25.8	25.8	14.326	0	4.7936	415570000	17	P03973	P03973	Antileukoproteinase	SLPI
24.45369	24.53202	24.41931	24.39643	24.05466	24.4119	23.52444	24.56668	6	6	6	8.7	8.7	8.7	97.475	0	7.5484	241150000	12	P04035;P04035-3;P04035-2	P04035;P04035-3;P04035-2	3-hydroxy-3-methylglutaryl-coenzyme A reductase	HMGCR
24.48118	24.39034	24.9038	24.17463	24.15646	24.56424	24.33579	23.1345	9	9	9	21.4	21.4	21.4	59.755	0	11.002	273660000	20	P04040	P04040	Catalase	CAT
28.17698	28.30934	28.05765	28.11669	27.91216	28.11073	28.10654	28.36724	11	11	11	25.6	25.6	25.6	50.316	0	7.1868	3121900000	46	P04062-4;P04062-5;P04062-2;P04062;P04062-3	P04062-4;P04062-5;P04062-2;P04062;P04062-3	Glucosylceramidase	GBA
25.79655	25.61094	25.01597	25.44638	25.30807	25.83848	25.10605	26.05167	3	3	3	5.8	5.8	5.8	53.688	0.003112	1.9364	562110000	15	P04066	P04066	Tissue alpha-L-fucosidase	FUCA1
34.20827	34.44344	34.452	34.35087	34.62886	34.35619	34.44536	34.40159	34	34	28	73.9	73.9	60.2	39.42	0	323.31	2.6107E+11	874	P04075;P04075-2	P04075;P04075-2	Fructose-bisphosphate aldolase A	ALDOA
28.51811	28.85451	29.059	28.54937	29.73759	29.90785	29.75282	29.02065	5	5	5	62.2	62.2	62.2	11.139	0	138.71	8579300000	96	P04080	P04080	Cystatin-B	CSTB
33.20935	33.25645	33.31716	33.2608	33.37542	33.39726	33.27309	33.22446	27	27	27	60.1	60.1	60.1	38.714	0	323.31	1.2116E+11	698	P04083	P04083	Annexin A1	ANXA1
24.71665	n. def.	24.87938	24.75669	24.76775	24.58944	n. def.	n. def.	6	4	4	1.4	0.9	0.9	515.6	0.00038933	3.2588	586580000	12	P04114	P04114	Apolipoprotein B-100;Apolipoprotein B-48	APOB
22.25508	n. def.	21.94156	n. def.	n. def.	22.50019	21.98078	22.06434	2	2	2	4.7	4.7	4.7	60.601	0.00038685	3.1747	65280000	7	P04150-7;P04150-5;P04150-13;P04150-12;P04150-11;P04150-9;P04150-2;P04150-8;P04150-10;P04150;P04150-16;P04150-15;P04150-14;P08235-2;P04150-6;P04150-3;P08235-4;P08235	P04150-7;P04150-5;P04150-13;P04150-12;P04150-11;P04150-9;P04150-2;P04150-8;P04150-10;P04150;P04150-16;P04150-15;P04150-14;P08235-2;P04150-6;P04150-3;P08235-4;P08235	Glucocorticoid receptor;Mineralocorticoid receptor	NR3C1;NR3C2
25.73575	26.03219	25.26446	25.06538	24.41132	25.45679	25.06089	25.14744	5	5	5	20.7	20.7	20.7	26.885	0	7.9672	458940000	22	P04156-2;P04156	P04156-2;P04156	Major prion protein	PRNP
24.38219	24.57514	23.78447	24.53297	25.19895	24.94329	24.98785	25.30337	4	4	4	18.2	18.2	18.2	19.73	0	22.132	442320000	21	P04179-4;P04179-2;P04179;P04179-3	P04179-4;P04179-2;P04179;P04179-3	Superoxide dismutase [Mn], mitochondrial	SOD2
27.62247	27.48547	28.0838	27.93613	28.25584	28.42009	28.41925	27.90306	16	16	7	38.7	38.7	19.6	48.534	0	62.824	3782900000	117	P04181	P04181	Ornithine aminotransferase, mitochondrial;Ornithine aminotransferase, hepatic form;Ornithine aminotransferase, renal form	OAT
n. def.	n. def.	n. def.	n. def.	n. def.	n. def.	n. def.	22.60761	10	1	1	31.9	4	4	32.853	0.0091774	1.5968	53213000	6	P04181-2	P04181-2	Ornithine aminotransferase, mitochondrial;Ornithine aminotransferase, hepatic form;Ornithine aminotransferase, renal form	OAT
28.06902	27.76585	28.08055	27.92886	28.09255	27.77536	27.85168	28.25377	11	11	11	45.7	45.7	45.7	25.468	0	38.089	3059400000	55	P04183	P04183	Thymidine kinase, cytosolic	TK1
n. def.	n. def.	n. def.	n. def.	n. def.	24.507	n. def.	n. def.	1	1	1	5.6	5.6	5.6	26.398	0	7.0481	161370000	20	P04233-2;P04233	P04233-2;P04233	HLA class II histocompatibility antigen gamma chain	CD74
34.16451	34.48879	34.24757	33.99378	34.59857	34.6912	34.57339	34.4427	22	22	2	61.8	61.8	4.5	36.053	0	323.31	2.8711E+11	709	P04406;O14556	P04406	Glyceraldehyde-3-phosphate dehydrogenase	GAPDH
25.35256	26.71293	25.52406	25.52289	25.84886	25.11866	25.67992	25.69832	21	1	1	69.6	4.1	4.1	31.548	0	7.0063	1118300000	54	P04406-2	P04406-2	Glyceraldehyde-3-phosphate dehydrogenase	GAPDH
26.56063	27.18158	26.48112	26.76344	26.8071	26.74599	26.76749	26.95327	14	14	14	31.5	31.5	31.5	51.657	0	41.263	1489400000	52	P04424;P04424-3;P04424-2	P04424;P04424-3;P04424-2	Argininosuccinate lyase	ASL
28.98718	29.04004	28.68047	28.90397	29.2241	30.05647	29.722	29.2476	12	12	2	37.5	37.5	6.3	40.84	0	66.729	8093000000	123	P04439;P30455;P30443;P05534;P30447	P04439;P30455;P30443;P05534	HLA class I histocompatibility antigen, A-3 alpha chain;HLA class I histocompatibility antigen, A-36 alpha chain;HLA class I histocompatibility antigen, A-1 alpha chain;HLA class I histocompatibility antigen, A-24 alpha chain	HLA-A
29.36601	28.97353	29.60901	29.47698	30.01531	29.93284	30.17153	30.02208	6	6	4	22.8	22.8	17.5	28.315	0	61.917	12149000000	160	P04632	P04632	Calpain small subunit 1	CAPNS1
n. def.	n. def.	n. def.	n. def.	n. def.	n. def.	n. def.	25.48228	2	1	1	32.8	19.7	19.7	6.0863	0.0052784	1.7808	569820000	9	P04733	P04733	Metallothionein-1F	MT1F
32.83304	32.83374	32.83013	32.99724	32.93814	32.66206	32.8917	33.02079	16	16	16	62.4	62.4	62.4	22.782	0	145.22	84470000000	258	P04792	P04792	Heat shock protein beta-1	HSPB1
27.97569	27.9467	28.1874	28.25768	28.15064	27.94347	28.40125	28.2405	10	10	10	34.8	34.8	34.8	35.716	0	24.125	3885100000	97	P04818;P04818-2;P04818-3	P04818;P04818-2;P04818-3	Thymidylate synthase	TYMS
32.26156	32.38211	32.42827	32.27292	31.02115	32.18778	31.48577	31.34011	38	38	38	60	60	60	68.569	0	323.31	48395000000	449	P04843	P04843	Dolichyl-diphosphooligosaccharide--protein glycosyltransferase subunit 1	RPN1
30.3834	30.123	30.18412	30.43976	28.62801	29.99604	29.12559	28.97632	15	15	15	24.7	24.7	24.7	67.723	0	156.2	11712000000	152	P04844-2;P04844	P04844-2;P04844	Dolichyl-diphosphooligosaccharide--protein glycosyltransferase subunit 2	RPN2
27.27649	26.66397	27.14957	27.23215	26.74496	27.10279	26.8276	26.75977	12	4	4	35.5	15.5	15.5	40.45	0	31.798	1646500000	36	P04899;P04899-4;P04899-6;P04899-3;P04899-5;P04899-2	P04899;P04899-4;P04899-6;P04899-3;P04899-5;P04899-2	Guanine nucleotide-binding protein G(i) subunit alpha-2	GNAI2
31.82069	31.85408	31.73937	31.88336	31.09421	31.83334	31.29011	31.37648	39	39	26	33.3	33.3	21.4	113	0	323.31	38149000000	585	P05023-4;P05023;P05023-3;P05023-2;P13637;P13637-2;P13637-3;Q13733;P20648	P05023-4;P05023;P05023-3;P05023-2	Sodium/potassium-transporting ATPase subunit alpha-1	ATP1A1
27.57571	27.46069	27.14812	27.61534	26.78194	27.55384	26.86797	26.87502	6	6	6	20.6	20.6	20.6	34.893	0	24.752	1698900000	45	P05026-2;P05026	P05026-2;P05026	Sodium/potassium-transporting ATPase subunit beta-1	ATP1B1
27.90942	27.99658	27.71457	27.95787	27.40105	27.97273	27.44608	27.075	14	14	13	20.1	20.1	19	85.039	0	47.805	2541800000	98	P05067-9;P05067;P05067-5;P05067-6;P05067-7;P05067-11;P05067-8;P05067-3;P05067-4;P05067-10;P05067-2	P05067-9;P05067;P05067-5;P05067-6;P05067-7;P05067-11;P05067-8;P05067-3;P05067-4;P05067-10	Amyloid beta A4 protein;N-APP;Soluble APP-alpha;Soluble APP-beta;C99;Beta-amyloid protein 42;Beta-amyloid protein 40;C83;P3(42);P3(40);C80;Gamma-secretase C-terminal fragment 59;Gamma-secretase C-terminal fragment 57;Gamma-secretase C-terminal fragment 50;C31	APP
26.72312	26.61175	27.05992	26.76307	26.58377	26.55251	27.11724	26.68886	15	13	13	27.5	25.7	25.7	56.381	0	88.054	1269400000	69	P05091;P05091-2;P00352;O94788-4;O94788-2;O94788-3;O94788	P05091;P05091-2	Aldehyde dehydrogenase, mitochondrial	ALDH2
28.58449	28.52264	28.54738	28.62593	27.86242	28.47336	28.07623	28.1331	15	15	15	20.2	20.2	20.2	87.057	0	101.75	3666200000	113	P05106;P05106-2;P05106-3	P05106;P05106-2;P05106-3	Integrin beta-3	ITGB3
24.05945	n. def.	24.13171	24.7572	23.17779	24.19099	23.35689	23.36132	6	6	6	8.2	8.2	8.2	84.781	0.00038219	3.0376	159990000	9	P05107	P05107	Integrin beta-2	ITGB2
30.34329	30.53844	30.43758	30.42722	30.11409	29.78285	29.48137	30.32689	9	9	9	52	52	52	10.659	0	88.081	11650000000	72	P05114	P05114	Non-histone chromosomal protein HMG-14	HMGN1
32.70835	32.31657	32.46592	32.61923	31.88929	32.70776	32.25727	32.24508	19	19	9	49.7	49.7	23.5	32.852	0	49.899	70634000000	399	P05141;Q9H0C2	P05141	ADP/ATP translocase 2;ADP/ATP translocase 2, N-terminally processed	SLC25A5
28.70777	27.39428	28.44213	28.62659	29.60804	30.10337	29.84536	29.75044	8	8	8	51.5	51.5	51.5	17.887	0	25.133	9202900000	86	P05161	P05161	Ubiquitin-like protein ISG15	ISG15
24.53184	24.87037	24.32773	24.51653	24.24561	24.2571	24.45287	24.57658	7	7	7	12.1	12.1	12.1	77.047	0	9.0111	267130000	18	P05165-2;P05165;P05165-3	P05165-2;P05165;P05165-3	Propionyl-CoA carboxylase alpha chain, mitochondrial	PCCA
n. def.	23.81127	23.31313	23.91998	22.93225	23.46862	23.54675	23.0732	4	4	4	8.3	8.3	8.3	58.215	0	5.6391	148650000	9	P05166;P05166-2	P05166;P05166-2	Propionyl-CoA carboxylase beta chain, mitochondrial	PCCB
30.41589	29.98305	30.41216	30.39999	30.29428	30.49829	30.42212	30.5601	20	20	20	50.5	50.5	50.5	36.112	0	123.49	16164000000	334	P05198	P05198	Eukaryotic translation initiation factor 2 subunit 1	EIF2S1
32.45745	32.80245	31.7531	32.39154	31.71914	31.66399	31.53366	31.28041	7	7	5	51.1	51.1	46.7	9.3926	0	49.853	48259000000	100	P05204;Q15651-2	P05204	Non-histone chromosomal protein HMG-17	HMGN2
29.24932	29.58293	29.24366	29.3724	30.34889	30.75557	30.29745	30.53575	16	16	16	28.6	28.6	28.6	57.825	0	68.86	12244000000	141	P05362	P05362	Intercellular adhesion molecule 1	ICAM1
31.85601	31.67724	30.67506	31.15225	31.57552	30.81031	31.00035	30.7725	9	9	9	78.3	78.3	78.3	11.665	0	255.16	28425000000	206	P05387	P05387	60S acidic ribosomal protein P2	RPLP2
31.84831	31.82468	31.86083	31.89262	31.96675	32.0553	31.75402	31.91826	13	13	13	46.4	46.4	46.4	34.273	0	127.62	47817000000	260	P05388;P05388-2;Q8NHW5	P05388;P05388-2;Q8NHW5	60S acidic ribosomal protein P0;60S acidic ribosomal protein P0-like	RPLP0;RPLP0P6
24.32203	24.29866	24.77274	25.319	24.50379	24.48781	24.56605	24.42291	5	5	5	16.6	16.6	16.6	44.395	0	4.7542	326870000	21	P05423	P05423	DNA-directed RNA polymerase III subunit RPC4	POLR3D
32.57919	32.52279	32.73237	32.78246	32.90248	32.72505	32.82807	32.87209	33	33	33	59.1	59.1	59.1	46.836	0	323.31	83080000000	557	P05455	P05455	Lupus La protein	SSB
30.61597	30.64762	30.74927	30.80717	29.94949	30.59335	30.04153	30.07966	21	21	21	22.4	22.4	22.4	88.414	0	100.12	15890000000	307	P05556;P05556-2;P05556-5;P05556-4;P05556-3	P05556;P05556-2;P05556-5;P05556-4;P05556-3	Integrin beta-1	ITGB1
36.24206	36.48449	36.14807	36.13715	36.06537	35.84029	35.90091	35.98494	39	37	21	63.5	61.4	40.2	48.057	0	323.31	8.291E+11	1908	P05783;CON__H-INV:HIT000015463;CON__Q92764;CON__Q14525;CON__Q9UE12;CON__Q15323;CON__A2A5Y0;CON__Q14532;CON__A2AB72;CON__O76013;CON__REFSEQ:XP_986630;Q14525;Q15323;O76013-2;Q14532;O76013	P05783	Keratin, type I cytoskeletal 18	KRT18
27.23416	27.43157	27.26571	27.69883	n. def.	26.83858	27.68479	n. def.	3	3	3	19.3	19.3	19.3	16.684	0	24.385	2017200000	29	P05976-2;P05976;P08590	P05976-2;P05976;P08590	Myosin light chain 1/3, skeletal muscle isoform;Myosin light chain 3	MYL1;MYL3
26.45937	26.79823	26.50628	26.54632	26.62756	26.50205	26.63948	26.77065	6	6	6	18	18	18	40.786	0	31.813	1389000000	48	P06132	P06132	Uroporphyrinogen decarboxylase	UROD
23.51653	23.87699	23.82445	23.72328	23.43606	23.93436	23.63389	23.86429	4	3	3	9.2	7.3	7.3	58	0	4.6229	161060000	9	P06239;P06239-3;P06239-2	P06239;P06239-3;P06239-2	Tyrosine-protein kinase Lck	LCK
n. def.	23.09992	23.46812	23.15738	23.46176	23.31008	23.34245	n. def.	3	3	3	8.9	8.9	8.9	48.766	0.00039078	3.3213	149480000	8	P06280	P06280	Alpha-galactosidase A	GLA
27.94336	27.87162	27.91045	27.93101	28.21271	28.12829	28.28916	28.14019	18	18	18	21.8	21.8	21.8	106.16	0	47.413	3294000000	99	P06400	P06400	Retinoblastoma-associated protein	RB1
33.19735	33.06164	33.4375	33.52438	33.33578	33.03118	33.46161	33.31757	8	8	8	38.2	38.2	38.2	12.074	0	323.31	1.1386E+11	428	P06454-2;P06454	P06454-2;P06454	Prothymosin alpha;Prothymosin alpha, N-terminally processed;Thymosin alpha-1	PTMA
30.98644	31.02135	30.94405	30.82229	30.88664	30.76509	30.8313	30.94663	21	21	19	57.2	57.2	50.8	34.095	0	301.56	24933000000	401	P06493;P06493-2	P06493;P06493-2	Cyclin-dependent kinase 1	CDK1
31.60669	31.80593	31.74511	31.53436	31.89237	31.95501	31.88001	32.0344	23	23	23	49.3	49.3	49.3	56.559	0	299.39	52752000000	590	P06576	P06576	ATP synthase subunit beta, mitochondrial	ATP5B
n. def.	n. def.	n. def.	n. def.	27.99593	n. def.	n. def.	n. def.	1	1	1	11.4	11.4	11.4	13.242	0	21.416	354270000	2	P06702	P06702	Protein S100-A9	S100A9
31.71792	31.7963	32.27481	32.11101	32.03056	31.67997	32.29896	31.86397	5	5	5	41.1	41.1	41.1	10.18	0	7.5589	46288000000	39	P06703	P06703	Protein S100-A6	S100A6
27.78731	27.45395	27.73828	27.8565	28.13931	28.15976	28.01595	28.06599	7	7	7	40.6	40.6	40.6	25.097	0	33.726	3208400000	82	P06730;P06730-2;P06730-3	P06730;P06730-2;P06730-3	Eukaryotic translation initiation factor 4E	EIF4E
34.96839	35.1269	34.88208	34.9328	35.21824	35.20525	35.23431	34.71447	29	29	11	59.2	59.2	17.5	47.168	0	323.31	4.0058E+11	1007	P06733	P06733	Alpha-enolase	ENO1
26.86962	n. def.	26.9954	26.42361	26.98229	26.87408	27.27302	27.22527	19	2	2	56	2.9	2.9	36.928	0	5.4028	2365200000	49	P06733-2	P06733-2	Alpha-enolase	ENO1
31.99017	31.94848	31.945	31.99631	31.93709	31.93782	31.88467	32.0816	43	43	35	45.5	45.5	37.4	93.133	0	323.31	49829000000	769	P06737-2;P06737	P06737-2;P06737	Glycogen phosphorylase, liver form	PYGL
32.36286	32.28021	32.31279	32.39872	32.30975	32.13234	32.22943	32.40634	23	23	23	41.9	41.9	41.9	63.146	0	298.47	63870000000	432	P06744;P06744-2;CON__Q3ZBD7;Q8N196	P06744;P06744-2	Glucose-6-phosphate isomerase	GPI
34.74033	34.9763	34.6796	34.76969	34.79066	34.37406	34.53253	34.69955	20	20	4	58.3	58.3	9.3	28.4	0	323.31	3.1091E+11	525	P06748-3;P06748	P06748-3;P06748	Nucleophosmin	NPM1
n. def.	n. def.	n. def.	n. def.	n. def.	n. def.	28.89842	30.79258	24	1	1	55.8	4.6	4.6	32.95	0	16.53	4165200000	8	P06753	P06753	Tropomyosin alpha-3 chain	TPM3
34.40553	34.80991	34.03338	34.17616	34.37101	33.99799	34.06856	34.26521	39	39	0	85.9	85.9	0	29.032	0	323.31	2.3503E+11	701	P06753-2;P06753-3	P06753-2;P06753-3	Tropomyosin alpha-3 chain	TPM3
n. def.	n. def.	n. def.	n. def.	n. def.	n. def.	23.13039	n. def.	35	1	0	77.8	5.2	0	28.922	0.00039675	3.4801	86494000	6	P06753-6	P06753-6	Tropomyosin alpha-3 chain	TPM3
30.22734	30.45807	30.27008	30.18766	29.3982	30.12915	29.65228	29.50203	42	42	42	41.8	41.8	41.8	112.26	0	165.76	12394000000	319	P06756-2;P06756-3;P06756	P06756-2;P06756-3;P06756	Integrin alpha-V;Integrin alpha-V heavy chain;Integrin alpha-V light chain	ITGAV
29.72928	29.6411	30.18222	30.01585	30.03052	30.27186	30.02234	30.1267	10	10	10	18.7	18.7	18.7	60.702	0	8.5869	11179000000	46	P06865;P06865-2	P06865	Beta-hexosaminidase subunit alpha	HEXA
29.51668	30.00223	29.04122	29.00448	28.95174	28.90406	28.86844	28.92309	10	2	0	59.5	7.9	0	13.92	0	9.4325	6680200000	57	Q16778;P33778;P23527;P06899;Q6DRA6;Q6DN03	Q16778;P33778;P23527;P06899;Q6DRA6;Q6DN03	Histone H2B type 2-E;Histone H2B type 1-B;Histone H2B type 1-O;Histone H2B type 1-J;Putative histone H2B type 2-D;Putative histone H2B type 2-C	HIST2H2BE;HIST1H2BB;HIST1H2BO;HIST1H2BJ;HIST2H2BD;HIST2H2BC
28.76869	27.30913	29.02789	29.03339	27.8562	28.85159	27.70523	28.10285	16	16	16	40.4	40.4	40.4	52.948	0	72.605	4766600000	92	P07099	P07099	Epoxide hydrolase 1	EPHX1
29.19013	29.1487	29.72353	29.21556	29.82367	29.67138	29.85938	29.595	10	10	10	82.8	82.8	82.8	10.044	0	48.791	10901000000	97	P07108;P07108-3;P07108-2;P07108-4;P07108-5;P07108-6	P07108;P07108-3;P07108-2;P07108-4;P07108-5	Acyl-CoA-binding protein	DBI
33.8672	34.03789	33.43452	33.65085	33.78175	33.60918	33.96791	33.8224	20	20	19	44	44	44	36.638	0	186.3	1.756E+11	621	P07195;Q6ZMR3;P07864	P07195	L-lactate dehydrogenase B chain	LDHB
23.92687	24.21312	23.3839	23.75165	23.7124	23.64504	23.76678	24.04627	6	6	6	10.2	10.2	10.2	65.171	0	4.0306	172450000	14	P07199	P07199	Major centromere autoantigen B	CENPB
25.99746	24.95243	25.9213	26.34147	24.92985	25.80112	25.61684	25.82124	3	3	3	5.6	5.6	5.6	60.329	0	10.615	669970000	15	P07204	P07204	Thrombomodulin	THBD
32.96513	32.99902	32.95513	32.9691	32.67337	32.96423	32.79353	32.76612	37	37	37	58.1	58.1	58.1	57.116	0	294.22	95469000000	731	P07237	P07237	Protein disulfide-isomerase	P4HB
27.67687	28.47777	27.31285	27.41619	27.2202	27.00164	26.77568	26.64389	5	5	5	20.6	20.6	20.6	20.863	0	8.3972	1608800000	29	P07305;P07305-2	P07305;P07305-2	Histone H1.0;Histone H1.0, N-terminally processed	H1F0
24.78267	n. def.	24.40633	24.45312	24.04668	25.09462	24.64691	24.42297	4	4	4	42.4	42.4	42.4	11.261	0	7.3617	270920000	18	P07311;P07311-2	P07311	Acylphosphatase-1	ACYP1
27.18933	27.13271	27.31829	27.09295	27.32354	27.9438	27.60343	27.45756	8	8	8	17	17	17	44.552	0	10.422	2210700000	66	P07339	P07339	Cathepsin D;Cathepsin D light chain;Cathepsin D heavy chain	CTSD
34.91238	35.11826	35.00119	35.03042	34.99892	34.66336	34.84731	34.79459	32	32	32	74.6	74.6	74.6	38.604	0	323.31	3.6798E+11	1397	P07355;P07355-2;A6NMY6	P07355;P07355-2;A6NMY6	Annexin A2;Putative annexin A2-like protein	ANXA2;ANXA2P2
30.95151	30.63244	31.03957	30.99166	31.2939	31.16201	31.38185	31.40502	32	32	32	38	38	38	81.889	0	116.6	27941000000	498	P07384	P07384	Calpain-1 catalytic subunit	CAPN1
30.70784	31.60995	30.08322	29.97158	30.55554	29.6107	30.03957	30.16327	19	2	2	41.4	6.1	6.1	49.67	0	71.689	15820000000	74	P07437;A6NNZ2	P07437	Tubulin beta chain	TUBB
31.27703	31.62462	31.02967	31.22791	31.064	31.09503	31.10237	31.00229	20	20	20	32.6	32.6	32.6	58.112	0	59.6	27834000000	343	P07602;P07602-2;P07602-3	P07602;P07602-2;P07602-3	Prosaposin;Saposin-A;Saposin-B-Val;Saposin-B;Saposin-C;Saposin-D	PSAP
25.9012	25.42031	26.14237	25.93474	26.02931	26.23347	26.12979	25.63603	7	7	7	15.3	15.3	15.3	63.111	0	12.409	830550000	39	P07686	P07686	Beta-hexosaminidase subunit beta;Beta-hexosaminidase subunit beta chain B;Beta-hexosaminidase subunit beta chain A	HEXB
n. def.	n. def.	n. def.	21.93247	n. def.	n. def.	n. def.	n. def.	1	1	1	4.2	4.2	4.2	37.564	0.0010969	2.4708	25935000	1	P07711	P07711	Cathepsin L1;Cathepsin L1 heavy chain;Cathepsin L1 light chain	CTSL
33.44307	33.22245	33.20765	33.33458	33.51864	33.74124	33.54109	33.60466	12	12	12	64.3	64.3	64.3	15.054	0	258.76	1.5169E+11	506	P07737;CON__P02584	P07737	Profilin-1	PFN1
29.31849	29.18759	29.42856	29.06448	29.1672	29.82002	29.35752	29.34543	8	8	8	52.2	52.2	52.2	14.557	0	179.08	7474400000	113	P07741-2;P07741	P07741-2;P07741	Adenine phosphoribosyltransferase	APRT
32.46426	32.65578	32.49815	32.44307	32.45194	32.42362	32.48092	32.55737	74	74	73	44.8	44.8	44.8	170.59	0	323.31	69975000000	972	P07814	P07814	Bifunctional glutamate/proline--tRNA ligase;Glutamate--tRNA ligase;Proline--tRNA ligase	EPRS
27.14812	27.63865	26.94771	26.97421	27.13183	27.30669	27.2116	26.97913	10	10	10	34.2	34.2	34.2	37.821	0	46.486	1785300000	70	P07858	P07858	Cathepsin B;Cathepsin B light chain;Cathepsin B heavy chain	CTSB
34.22324	34.3577	33.80135	34.06559	34.0901	33.8508	33.88513	34.2287	52	33	32	49.3	33.1	32.1	84.659	0	323.31	2.1939E+11	1027	P07900;P07900-2;Q14568;Q58FG0	P07900;P07900-2	Heat shock protein HSP 90-alpha	HSP90AA1
34.02927	34.02424	33.83366	33.93641	34.09049	33.73802	33.9261	33.90518	24	24	24	50.5	50.5	50.5	32.337	0	302.59	1.7446E+11	690	P07910-2;P07910;P07910-4;P07910-3;O60812;B2RXH8;P0DMR1;B7ZW38;Q86SE5;Q86SE5-3;Q86SE5-2	P07910-2;P07910;P07910-4;P07910-3	Heterogeneous nuclear ribonucleoproteins C1/C2	HNRNPC
29.65596	29.75546	29.84757	29.84182	29.34919	29.54407	28.84858	28.95696	4	4	4	38.5	38.5	38.5	10.739	0	8.3251	7576600000	56	P07919;A0A096LP55	P07919	Cytochrome b-c1 complex subunit 6, mitochondrial	UQCRH
29.33187	29.11942	29.43468	29.4174	28.96367	29.21859	29.13763	29.08808	32	32	32	18	18	18	198.04	0	99.245	6799900000	182	P07942	P07942	Laminin subunit beta-1	LAMB1
28.74724	28.92646	28.54551	28.54174	28.00013	28.43026	28.28061	28.40381	14	14	9	24.7	24.7	16.9	60.801	0	30.834	4367400000	138	P07947;P06241-3;P06241-2;P06241;P09769	P07947	Tyrosine-protein kinase Yes	YES1
24.05059	24.72291	24.0164	23.79759	23.73397	24.58388	24.27987	23.78547	10	9	9	23.8	22.2	22.2	56.033	0	6.3504	211910000	20	P07948-2;P07948;P08631-3;P08631-2;P08631-4;P08631	P07948-2;P07948	Tyrosine-protein kinase Lyn	LYN
30.2889	29.99618	30.17498	30.47218	30.407	30.12189	30.26282	30.31041	33	22	4	65.8	41.5	10.6	32.85	0	323.31	13548000000	163	P07951	P07951	Tropomyosin beta chain	TPM2
28.78285	28.82089	28.94918	28.2856	28.76024	28.53716	29.21004	28.25746	30	3	1	58.8	11.3	4.6	32.989	0	11.102	4294900000	32	P07951-2;P07951-3	P07951-2;P07951-3	Tropomyosin beta chain	TPM2
30.86798	30.69221	30.87093	30.74783	31.20332	31.27653	31.1692	31.25862	17	17	17	31.7	31.7	31.7	50.212	0	70.762	26802000000	249	P07954-2;P07954	P07954-2;P07954	Fumarate hydratase, mitochondrial	FH
23.32704	n. def.	23.91734	23.60014	23.78826	22.96753	23.57531	n. def.	4	4	4	18.2	18.2	18.2	25.211	0.00020383	3.8796	119160000	11	P07992-4;P07992;P07992-2;P07992-3	P07992-4;P07992;P07992-2;P07992-3	DNA excision repair protein ERCC-1	ERCC1
26.77894	25.04827	26.22514	26.43743	25.91545	26.42209	26.24732	25.59281	3	3	3	3.8	3.8	3.8	75.823	0	5.1749	920020000	27	P08047-3;P08047-2;P08047	P08047-3;P08047-2;P08047	Transcription factor Sp1	SP1
23.45663	n. def.	23.90463	23.88548	n. def.	23.23595	23.03241	23.41338	5	5	5	3.6	3.6	3.6	154.79	0	4.6635	135770000	9	P08069	P08069	Insulin-like growth factor 1 receptor;Insulin-like growth factor 1 receptor alpha chain;Insulin-like growth factor 1 receptor beta chain	IGF1R
24.81206	n. def.	25.2651	25.19449	25.19547	24.51773	24.8798	25.23294	8	8	8	13.1	13.1	13.1	72.423	0	7.7051	334140000	15	P08133-2;P08133	P08133-2;P08133	Annexin A6	ANXA6
27.13907	30.05659	n. def.	26.56068	25.71246	25.88855	25.07586	26.46812	13	6	6	42.5	19.2	19.2	22.006	0	23.139	2547800000	28	P08134	P08134	Rho-related GTP-binding protein RhoC	RHOC
30.49962	30.19789	30.49677	30.65215	29.89595	30.641	30.21974	30.18139	23	23	23	41.4	41.4	41.4	57.944	0	101.94	16595000000	243	P08195-2;P08195-3;P08195;P08195-4	P08195-2;P08195-3;P08195;P08195-4	4F2 cell-surface antigen heavy chain	SLC3A2
26.5575	26.8715	26.74714	26.89238	26.83159	26.98305	26.6047	26.87209	15	12	12	22.7	19.2	19.2	85.182	0	24.445	1398700000	57	P08237;P08237-3;P08237-2	P08237;P08237-3;P08237-2	ATP-dependent 6-phosphofructokinase, muscle type	PFKM
35.72126	36.10454	35.69962	35.81266	35.77769	35.5356	35.73469	35.86531	53	51	24	51.7	50	25.4	83.263	0	323.31	6.9149E+11	2187	P08238;Q58FF7	P08238;Q58FF7	Heat shock protein HSP 90-beta;Putative heat shock protein HSP 90-beta-3	HSP90AB1;HSP90AB3P
28.72289	28.70856	28.43889	28.41881	27.75837	28.53649	27.88983	28.1821	23	23	23	32.9	32.9	32.9	69.81	0	111.51	4160000000	156	P08240;P08240-2	P08240;P08240-2	Signal recognition particle receptor subunit alpha	SRPR
30.95671	30.85809	30.93115	30.99598	31.00464	31.06175	31.03767	31.09283	21	21	21	38.9	38.9	38.9	62.168	0	103.03	27629000000	378	P08243-2;P08243;P08243-3	P08243-2;P08243;P08243-3	Asparagine synthetase [glutamine-hydrolyzing]	ASNS
27.85656	28.05997	27.81549	27.88274	27.97399	28.07719	27.93022	28.13736	10	10	10	27	27	27	37.699	0	16.729	2997700000	88	P08397-2;P08397;P08397-4;P08397-3	P08397-2;P08397;P08397-4;P08397-3	Porphobilinogen deaminase	HMBS
27.93674	28.22173	27.98131	27.93416	28.17817	28.41671	28.28538	28.18125	16	16	12	35.4	35.4	25.9	40.188	0	36.743	3853100000	112	P08559-3;P08559;P08559-2;P08559-4	P08559-3;P08559;P08559-2;P08559-4	Pyruvate dehydrogenase E1 component subunit alpha, somatic form, mitochondrial	PDHA1
26.2381	26.21158	26.25981	26.2478	25.86429	26.20658	26.10699	26.2387	8	8	8	5.4	5.4	5.4	167.55	0	19.984	948800000	39	P08572	P08572	Collagen alpha-2(IV) chain;Canstatin	COL4A2
29.13922	28.67425	29.43458	29.37428	28.51578	29.34087	29.009	28.98794	8	8	8	21.2	21.2	21.2	35.422	0	60.824	7545600000	133	P08574	P08574	Cytochrome c1, heme protein, mitochondrial	CYC1
29.83644	28.85421	29.78891	29.6799	29.85341	29.52804	29.98414	29.82318	10	8	8	43.6	36.9	36.9	25.486	0	26.826	8772100000	67	P08579	P08579	U2 small nuclear ribonucleoprotein B	SNRPB2
27.22564	27.19075	27.19319	27.26696	27.03633	27.49267	27.09658	27.2929	21	21	20	14.6	14.6	14	155.54	0	29.273	1915200000	90	P08581;P08581-2;P08581-3;P42685-2;Q9H3Y6;P42685;Q04912-2;Q04912	P08581;P08581-2	Hepatocyte growth factor receptor	MET
24.78092	24.66009	25.02382	24.94454	24.30835	24.60778	24.44348	24.41293	9	9	9	13.3	13.3	13.3	80.214	0	8.3891	307430000	16	P08582;P08582-2	P08582	Melanotransferrin	MFI2
30.24104	30.50038	30.16722	30.1278	30.34488	30.36515	30.29756	30.1671	19	19	19	33.2	33.2	33.2	51.556	0	75.82	14906000000	225	P08621;P08621-2;P08621-3;P08621-4	P08621;P08621-2;P08621-3	U1 small nuclear ribonucleoprotein 70 kDa	SNRNP70
n. def.	n. def.	28.01201	n. def.	n. def.	27.76421	27.73841	n. def.	4	3	3	11.3	8.6	8.6	45.412	0.00020182	3.7214	1823800000	4	P08651-4;P08651-5;P08651-3;P08651-6;P08651-2;P08651	P08651-4;P08651-5;P08651-3;P08651-6;P08651-2;P08651	Nuclear factor 1 C-type	NFIC
29.24728	29.25305	29.44138	29.35674	29.42284	29.28978	29.53241	29.72407	34	31	30	59.2	55.8	53.9	53.651	0	99.529	7863100000	202	P08670;P17661;P41219;P41219-2;P14136-3;P14136;P14136-2	P08670	Vimentin	VIM
30.73949	30.63366	30.82972	30.61658	31.07744	30.98285	30.55105	30.5953	9	9	9	30.4	30.4	30.4	15.55	0	28.505	25005000000	176	P08708	P08708	40S ribosomal protein S17	RPS17
29.9924	29.48501	30.12485	30.21257	29.3644	30.15473	29.83983	29.8914	13	13	5	33.6	33.6	13.6	40.532	0	67.853	12554000000	262	P08754;P19087;P09471-2;A8MTJ3;P09471	P08754	Guanine nucleotide-binding protein G(k) subunit alpha	GNAI3
31.29784	31.45919	31.441	31.40583	31.59246	31.4071	31.76212	31.3756	12	12	12	47.8	47.8	47.8	32.854	0	160.08	36006000000	270	P08865	P08865	40S ribosomal protein SA	RPSA
26.88274	25.98368	27.11446	27.22867	n. def.	n. def.	n. def.	n. def.	2	2	2	11.5	11.5	11.5	17.271	0.001612	2.252	853250000	19	P08962-3;P08962-2;P08962	P08962-3;P08962-2;P08962	CD63 antigen	CD63
24.97614	24.90591	25.28592	25.24594	25.41529	25.43333	25.38413	25.58434	6	6	6	21	21	21	38.632	0	18.66	550920000	26	P09001	P09001	39S ribosomal protein L3, mitochondrial	MRPL3
30.51747	30.59566	30.39254	30.38402	30.49123	30.31419	30.43331	30.54913	12	12	10	37.9	37.9	32.6	31.279	0	117.48	16396000000	145	P09012	P09012	U1 small nuclear ribonucleoprotein A	SNRPA
23.02724	n. def.	24.86797	23.48284	24.90752	24.59497	25.06903	24.04852	4	3	3	13.3	8.7	8.7	42.707	0	5.0178	337820000	18	P09104-2;P09104	P09104-2;P09104	Gamma-enolase	ENO2
25.72489	25.99761	26.20516	25.67702	26.24456	26.39514	26.24621	26.40043	8	8	8	29.5	29.5	29.5	44.292	0	21.849	853230000	35	P09110;P09110-2	P09110;P09110-2	3-ketoacyl-CoA thiolase, peroxisomal	ACAA1
27.242	n. def.	27.17408	27.20918	27.27338	27.03779	n. def.	27.53527	2	2	2	18.8	18.8	18.8	16.156	0	45.753	1526000000	14	P09132;P09132-2	P09132;P09132-2	Signal recognition particle 19 kDa protein	SRP19
30.3639	27.90742	30.85994	30.63019	30.9663	31.708	31.14801	31.26439	10	10	10	50	50	50	23.356	0	195	29421000000	237	P09211	P09211	Glutathione S-transferase P	GSTP1
27.66878	26.96202	27.98196	27.50476	28.1047	28.435	28.47977	28.1455	3	3	3	24.5	24.5	24.5	17.394	0	66.814	3176100000	28	P09234	P09234	U1 small nuclear ribonucleoprotein C	SNRPC
31.88118	32.01707	31.94765	31.93273	32.13262	32.23138	32.05109	32.05229	10	10	10	63	63	63	14.716	0	156.42	51013000000	242	P09382	P09382	Galectin-1	LGALS1
28.63682	28.47077	28.65523	28.55377	28.73657	29.12758	29.35003	29.11096	9	9	9	46	46	46	22.408	0	46.559	5925400000	77	P09417-2;P09417	P09417-2;P09417	Dihydropteridine reductase	QDPR
32.66547	33.09023	32.50451	32.86778	32.78322	33.0415	32.75945	32.86404	21	21	15	54.4	54.4	35.8	24.893	0	323.31	1.0408E+11	578	P09429;B2RPK0	P09429;B2RPK0	High mobility group protein B1;Putative high mobility group protein B1-like 1	HMGB1;HMGB1P1
26.14674	n. def.	26.25988	26.06139	26.03603	26.40651	26.30184	25.85619	7	7	2	45.9	45.9	11.9	15.85	0	9.933	770740000	34	P09455	P09455	Retinol-binding protein 1	RBP1
30.30236	30.5401	30.28989	30.50937	30.50474	30.09194	30.13919	30.09194	28	15	3	59.5	36.6	6.7	32.876	0	45.223	15958000000	110	P09493-3;P09493-4;P09493-10;P09493-8	P09493-3;P09493-4;P09493-10;P09493-8
26.88902	26.96389	26.87373	26.98218	26.84781	26.78531	26.88623	27.11565	18	4	2	47.3	14.3	9	28.385	0	22.554	1218100000	44	P09493-5	P09493-5
29.91798	30.79304	30.14686	30.10275	30.0738	30.02089	30.12312	29.88613	11	11	11	36.7	36.7	36.7	23.662	0	39.897	12767000000	96	P09496-2;P09496-4;P09496-3;P09496;P09496-5	P09496-2;P09496-4;P09496-3;P09496;P09496-5	Clathrin light chain A	CLTA
30.21813	30.83801	30.23535	30.23979	30.39008	30.24672	30.5449	30.57723	12	12	12	35.1	35.1	35.1	23.181	0	28.501	14874000000	149	P09497-2;P09497	P09497-2;P09497	Clathrin light chain B	CLTB
29.18196	29.18007	29.30025	29.2557	29.43915	29.4056	29.44693	29.62549	17	17	2	45.1	45.1	5	35.882	0	158.84	8246700000	201	P09525	P09525	Annexin A4	ANXA4
28.85923	29.08934	28.76519	28.75178	28.61856	28.87206	28.59864	28.65253	19	19	19	38.4	38.4	38.4	45.098	0	109.95	5516900000	172	P09543-2;P09543	P09543-2;P09543	2,3-cyclic-nucleotide 3-phosphodiesterase	CNP
30.4567	30.23421	30.387	30.52832	30.44963	30.49314	30.4184	30.35689	15	15	15	33	33	33	54.177	0	149	17960000000	241	P09622;P09622-2;P09622-3	P09622;P09622-2;P09622-3	Dihydrolipoyl dehydrogenase, mitochondrial	DLD
32.80392	32.72992	33.24445	33.10684	33.26919	32.97253	33.22576	33.09286	23	19	19	59.1	54.1	54.1	34.196	0	124.71	1.1285E+11	449	P09651-2;P09651;P09651-3;Q32P51	P09651-2;P09651;P09651-3;Q32P51	Heterogeneous nuclear ribonucleoprotein A1;Heterogeneous nuclear ribonucleoprotein A1, N-terminally processed;Heterogeneous nuclear ribonucleoprotein A1-like 2	HNRNPA1;HNRNPA1L2
29.12095	29.39225	29.15747	29.15284	29.24819	29.18698	29.4109	29.06666	12	12	12	39.6	39.6	39.6	28.415	0	92.849	7520700000	214	P09661	P09661	U2 small nuclear ribonucleoprotein A	SNRPA1
27.2116	27.04469	26.83159	27.54193	23.3377	25.21082	22.69506	23.24792	5	5	5	50.7	50.7	50.7	8.7813	0.0003858	3.1425	892370000	25	P09669	P09669	Cytochrome c oxidase subunit 6C	COX6C
28.81955	29.40499	28.47336	28.73486	27.86991	28.49499	28.13824	27.36494	8	8	8	20.7	20.7	20.7	35.709	0	68.518	4514900000	127	P09758	P09758	Tumor-associated calcium signal transducer 2	TACSTD2
32.17379	32.29485	32.21043	32.17667	31.46475	31.8498	31.5576	31.43569	62	62	62	46.3	46.3	46.3	113.08	0	323.31	45274000000	719	P09874	P09874	Poly [ADP-ribose] polymerase 1	PARP1
32.13758	32.57055	32.38371	32.26955	32.59608	32.5511	32.8372	32.58439	14	14	14	60.5	60.5	60.5	24.824	0	323.31	78014000000	493	P09936	P09936	Ubiquitin carboxyl-terminal hydrolase isozyme L1	UCHL1
29.80317	29.94363	29.72589	29.89053	29.9506	29.778	29.79928	29.84416	26	26	26	48.1	48.1	48.1	69.284	0	159.03	10902000000	275	P09960;P09960-4;P09960-2;P09960-3	P09960;P09960-4;P09960-2;P09960-3	Leukotriene A-4 hydrolase	LTA4H
n. def.	n. def.	n. def.	n. def.	n. def.	n. def.	27.03213	n. def.	8	2	2	20.9	7.1	7.1	39.455	0	108.66	3927200000	40	P09972	P09972	Fructose-bisphosphate aldolase C	ALDOC
30.66008	30.68035	29.65704	30.25406	30.08626	30.24694	29.68027	30.12891	4	2	2	31.2	18.8	18.8	13.509	0	12.881	14484000000	97	Q71UI9;P0C0S5;Q71UI9-3;Q71UI9-4;Q71UI9-2	Q71UI9;P0C0S5;Q71UI9-3;Q71UI9-4;Q71UI9-2	Histone H2A.V;Histone H2A.Z	H2AFV;H2AFZ
34.47079	34.05916	34.00462	34.35344	33.91581	33.74555	33.81077	34.17236	7	7	1	41.4	41.4	8.6	13.936	0	227.16	1.8918E+11	324	Q99878;Q96KK5;Q9BTM1;Q16777;Q6FI13;P0C0S8;P20671;Q9BTM1-2;Q96QV6	Q99878;Q96KK5;Q9BTM1;Q16777;Q6FI13;P0C0S8;P20671;Q9BTM1-2;Q96QV6	Histone H2A type 1-J;Histone H2A type 1-H;Histone H2A.J;Histone H2A type 2-C;Histone H2A type 2-A;Histone H2A type 1;Histone H2A type 1-D;Histone H2A type 1-A	HIST1H2AJ;HIST1H2AH;H2AFJ;HIST2H2AC;HIST2H2AA3;HIST1H2AG;HIST1H2AD;HIST1H2AA
23.51533	23.78566	23.36613	23.42637	23.43492	23.52349	22.26571	23.16458	2	2	2	8.4	8.4	8.4	30.632	0.00075061	2.8081	113730000	4	P0C2W1	P0C2W1	F-box/SPRY domain-containing protein 1	FBXO45
27.79365	27.89348	27.72065	27.91005	26.86832	27.93146	27.2649	27.33279	7	7	7	20.1	20.1	20.1	29.668	0	14.659	2651600000	77	P47985;P0C7P4	P47985;P0C7P4	Cytochrome b-c1 complex subunit Rieske, mitochondrial;Cytochrome b-c1 complex subunit 11;Putative cytochrome b-c1 complex subunit Rieske-like protein 1	UQCRFS1;UQCRFS1P1
n. def.	23.91543	23.60264	23.60716	24.27391	24.13328	24.28193	23.93067	4	4	4	11.7	11.7	11.7	41.739	0.00074752	2.7659	159570000	12	P0CAP2;P0CAP2-3;Q9BZD3;P0CAP2-2;P0CAP1-11	P0CAP2;P0CAP2-3;Q9BZD3;P0CAP2-2	DNA-directed RNA polymerase II subunit GRINL1A;Putative GRINL1B complex locus protein 2	POLR2M;GCOM2
n. def.	n. def.	24.13281	24.14157	24.08123	24.23615	24.35616	n. def.	6	6	6	15.5	15.5	15.5	51.391	0	6.0335	177940000	9	P0CG12	P0CG12	Chromosome transmission fidelity protein 8 homolog isoform 2	CHTF8
n. def.	n. def.	n. def.	n. def.	n. def.	n. def.	22.36744	n. def.	2	2	2	21.5	21.5	21.5	13.313	0.00074836	2.7831	54503000	5	P0CG13	P0CG13	Chromosome transmission fidelity protein 8 homolog	CHTF8
n. def.	n. def.	n. def.	n. def.	n. def.	n. def.	n. def.	22.67833	1	1	1	9.1	9.1	9.1	21.118	0.00039131	3.3311	62562000	7	P0DI83	P0DI83	Ras-related protein Rab-34, isoform NARR	RAB34
n. def.	n. def.	n. def.	24.51833	n. def.	23.89578	23.60014	n. def.	3	3	3	46.2	46.2	46.2	10.351	0	4.6329	176880000	6	P0DJ93	P0DJ93	Small integral membrane protein 13	SMIM13
31.81829	32.01165	31.97791	31.60664	32.17878	31.91214	31.97774	31.82161	34	28	16	41.3	36.8	21.1	70.051	0	169.75	46209000000	477	P0DMV9;P0DMV8;P0DMV8-2	P0DMV9;P0DMV8;P0DMV8-2	Heat shock 70 kDa protein 1B;Heat shock 70 kDa protein 1A	HSPA1B;HSPA1A
28.9188	29.05701	29.17498	29.21192	29.30184	29.1481	29.38944	29.33571	9	9	9	38.8	38.8	38.8	27.872	0	73.86	6936000000	92	P0DN76;Q01081;Q01081-2;Q01081-4;Q8WU68-3;Q8WU68;Q01081-3;Q8WU68-2	P0DN76;Q01081;Q01081-2;Q01081-4	Splicing factor U2AF 35 kDa subunit	U2AF1
30.63755	30.8476	30.70578	30.70932	30.84393	30.81413	30.90949	30.99584	21	21	21	33.9	33.9	33.9	60.586	0	192.49	20679000000	305	P0DN79;P35520;P35520-2	P0DN79;P35520;P35520-2	Cystathionine beta-synthase	CBS
26.248	26.57332	26.01197	26.08306	26.20038	26.46723	26.18444	26.28116	4	4	4	18.5	18.5	18.5	19.393	0	4.3278	838000000	33	P10109	P10109	Adrenodoxin, mitochondrial	FDX1
27.91108	27.79538	27.58914	27.76579	27.45678	27.66587	27.86685	27.92031	14	14	14	25.5	25.5	25.5	58.482	0	51.342	2618400000	90	P10155-3;P10155-5;P10155-4;P10155;P10155-2	P10155-3;P10155-5;P10155-4;P10155	60 kDa SS-A/Ro ribonucleoprotein	TROVE2
28.03139	28.05946	27.83123	27.67391	27.65854	28.04145	27.69312	28.01728	11	11	11	11.6	11.6	11.6	105.32	0	22.49	2669000000	67	P10253	P10253	Lysosomal alpha-glucosidase;76 kDa lysosomal alpha-glucosidase;70 kDa lysosomal alpha-glucosidase	GAA
27.25665	27.1044	27.242	27.48593	26.91923	26.93179	27.0531	26.74535	8	8	7	40.8	40.8	35.8	23.48	0	26.177	1691300000	76	P10301	P10301	Ras-related protein R-Ras	RRAS
n. def.	n. def.	n. def.	n. def.	n. def.	n. def.	n. def.	22.40699	10	1	0	27.9	3.6	0	40.976	0.0044475	1.8372	48854000	6	P10316	P10316	HLA class I histocompatibility antigen, A-69 alpha chain	HLA-A
24.27668	25.15136	n. def.	n. def.	24.46114	25.04143	24.70425	24.45976	8	4	2	25.4	12.3	7.4	40.648	0	7.7245	252850000	13	P10321	P10321	HLA class I histocompatibility antigen, Cw-7 alpha chain	HLA-C
23.88539	24.31624	23.95287	24.14663	24.02926	23.93265	24.27916	24.34313	5	4	4	9.9	8.3	8.3	67.585	0	5.7255	205010000	14	P10398;P10398-2	P10398	Serine/threonine-protein kinase A-Raf	ARAF
27.53304	28.60283	26.93101	27.18158	n. def.	24.3839	26.33386	26.74175	13	3	3	37.9	13.2	13.2	21.865	0	23.707	1165900000	25	P10412;P22492	P10412	Histone H1.4	HIST1H1E
28.59989	28.67933	28.67091	28.53133	28.32963	28.65632	28.61824	28.64736	12	12	12	16.7	16.7	16.7	68.996	0	14.808	4383100000	65	P10515	P10515	Dihydrolipoyllysine-residue acetyltransferase component of pyruvate dehydrogenase complex, mitochondrial	DLAT
26.17552	25.68124	25.74075	25.86172	25.73058	25.7546	25.47457	25.11028	8	8	8	5.3	5.3	5.3	211.68	0	8.9531	683530000	33	P10586-2;P10586;P23468-3;Q13332-7;P23468-7;P23468-5;P23468-4;P23468-6;Q13332-5;P23468-2;Q13332-6;P23468;Q13332-3;Q13332-4;Q13332-2;Q13332	P10586-2;P10586	Receptor-type tyrosine-protein phosphatase F	PTPRF
25.36095	24.58497	25.43851	25.25505	24.12597	25.43358	23.59901	23.84986	6	6	6	16.1	16.1	16.1	42.979	0	5.1281	324210000	12	P10588	P10588	Nuclear receptor subfamily 2 group F member 6	NR2F6
32.39461	30.29307	32.46541	32.2372	33.36006	33.61314	33.30443	32.44018	7	7	7	51.4	51.4	51.4	11.737	0	145.71	87747000000	305	P10599;P10599-2	P10599;P10599-2	Thioredoxin	TXN
27.92813	28.11852	27.79445	27.85775	27.45278	27.96019	27.58542	27.45427	6	6	6	30.2	30.2	30.2	13.696	0	35.895	2512600000	85	P10606	P10606	Cytochrome c oxidase subunit 5B, mitochondrial	COX5B
26.33228	26.28286	26.33662	26.56068	26.69166	26.90231	26.67344	25.96367	5	5	5	12.7	12.7	12.7	52.488	0	39.325	1158400000	38	P10619-2;P10619	P10619-2;P10619	Lysosomal protective protein;Lysosomal protective protein 32 kDa chain;Lysosomal protective protein 20 kDa chain	CTSA
29.49215	31.22303	28.87015	29.25431	29.15103	29.22881	29.86452	29.30382	6	6	6	30.3	30.3	30.3	17.598	0	76.836	10843000000	69	P10620;P10620-2	P10620;P10620-2	Microsomal glutathione S-transferase 1	MGST1
27.70378	27.26839	27.85608	27.82693	27.88972	28.23818	27.88104	27.96257	13	13	10	32.5	32.5	26.5	42.981	0	29.765	2704600000	90	P10644;P10644-2	P10644;P10644-2	cAMP-dependent protein kinase type I-alpha regulatory subunit;cAMP-dependent protein kinase type I-alpha regulatory subunit, N-terminally processed	PRKAR1A
23.5844	23.79362	23.64801	23.48947	n. def.	23.78177	n. def.	n. def.	2	2	2	9.4	9.4	9.4	28.627	0.00020153	3.7015	97607000	7	P10746	P10746	Uroporphyrinogen-III synthase	UROS
29.2346	29.43502	29.76353	29.41941	30.00638	30.34562	29.83867	30.09056	7	7	7	25.2	25.2	25.2	31.462	0	183.62	12229000000	297	P10768	P10768	S-formylglutathione hydrolase	ESD
34.42667	34.80371	34.19674	34.28285	34.47846	34.23314	34.32944	34.53224	37	37	37	56	56	56	61.054	0	323.31	2.4314E+11	842	P10809;P10809-2	P10809	60 kDa heat shock protein, mitochondrial	HSPD1
34.12832	34.47647	33.93561	34.023	33.99125	34.07368	33.97912	33.89997	51	51	49	60.7	60.7	59.6	72.332	0	323.31	2.1171E+11	1132	P11021	P11021	78 kDa glucose-regulated protein	HSPA5
30.18199	29.82288	30.29055	30.16866	29.95324	30.31344	30.05362	30.27653	32	32	32	22.9	22.9	22.9	177.6	0	192.72	12045000000	172	P11047;Q9Y6N6	P11047	Laminin subunit gamma-1	LAMC1
n. def.	n. def.	n. def.	n. def.	n. def.	n. def.	25.20803	n. def.	3	2	2	1.6	1.1	1.1	223.9	0.0070683	1.6708	204300000	2	P11055;P12882;Q9UKX2	P11055;P12882;Q9UKX2	Myosin-3;Myosin-1;Myosin-2	MYH3;MYH1;MYH2
24.45193	24.76056	24.66427	24.71764	24.71288	25.10338	24.92542	24.88721	8	8	8	20.1	20.1	20.1	48.344	0	7.2159	380120000	21	P11117;P11117-2	P11117	Lysosomal acid phosphatase	ACP2
28.22752	28.7079	28.24685	28.38833	28.28599	28.23357	28.15364	28.28599	11	11	3	6.9	6.9	1.9	199.08	0	13.735	2968300000	57	P11137-3;P11137;P11137-2	P11137-3;P11137;P11137-2	Microtubule-associated protein 2	MAP2
n. def.	n. def.	n. def.	n. def.	22.99371	22.42545	n. def.	n. def.	9	1	1	18.4	2.3	2.3	58.953	0.00092747	2.662	73600000	6	P11137-4	P11137-4	Microtubule-associated protein 2	MAP2
35.24229	35.42183	35.2997	35.1891	35.56856	35.37218	35.50122	35.37833	49	47	32	59.8	58.7	42.4	70.897	0	323.31	5.1477E+11	1837	P11142;P11142-2	P11142;P11142-2	Heat shock cognate 71 kDa protein	HSPA8
26.70543	26.68819	26.23832	26.58878	25.55095	26.72312	25.79942	26.15698	5	5	5	8.9	8.9	8.9	54.083	0	16.11	1191400000	40	P11166	P11166	Solute carrier family 2, facilitated glucose transporter member 1	SLC2A1
25.79266	25.97432	25.61804	25.78194	25.76446	25.66926	25.73392	25.85937	12	12	10	18.5	18.5	15.9	86.602	0	14.22	636470000	31	P11171-5;P11171-2;P11171;P11171-6;P11171-4;P11171-3;P11171-7	P11171-5;P11171-2;P11171;P11171-6;P11171-4;P11171-3;P11171-7	Protein 4.1	EPB41
28.25692	27.85887	28.04338	27.99669	28.39084	28.48239	28.35917	28.6514	18	18	18	36.2	36.2	36.2	52.221	0	35.773	4544300000	143	P11172;P11172-3;P11172-2;P11172-4	P11172;P11172-3;P11172-2;P11172-4	Uridine 5-monophosphate synthase;Orotate phosphoribosyltransferase;Orotidine 5-phosphate decarboxylase	UMPS
27.63941	28.33044	27.74766	27.55025	27.83557	28.19512	28.04661	27.71751	9	9	9	32.6	32.6	32.6	37.514	0	50.946	3076500000	118	P11177-3;P11177-2;P11177	P11177-3;P11177-2;P11177	Pyruvate dehydrogenase E1 component subunit beta, mitochondrial	PDHB
26.35704	26.59363	26.53242	26.37756	26.3665	26.41104	25.94139	n. def.	9	9	9	19.1	19.1	19.1	53.486	0	10.401	812580000	22	P11182	P11182	Lipoamide acyltransferase component of branched-chain alpha-keto acid dehydrogenase complex, mitochondrial	DBT
29.53107	29.41683	29.63644	29.62565	29.71624	29.47659	29.6778	29.68392	38	31	28	43.1	36.5	32.3	96.695	0	159.47	10037000000	284	P11216	P11216	Glycogen phosphorylase, brain form	PYGB
28.16048	28.26208	28.00533	28.34338	27.80876	28.27764	28.28185	27.93815	8	8	6	35.4	35.4	26.7	23.567	0	16.838	3539200000	71	P11233	P11233	Ras-related protein Ral-A	RALA
26.74753	26.36959	26.67761	26.86077	26.54189	27.10219	26.43776	26.78731	8	6	6	32	23.3	23.3	23.408	0	16.958	1242800000	34	P11234;P11234-3;P11234-2	P11234;P11234-3;P11234-2	Ras-related protein Ral-B	RALB
24.85467	24.50743	23.77636	n. def.	24.45613	24.4518	24.63107	24.52415	7	6	6	6.4	5.5	5.5	137.73	0	5.4225	252580000	12	P11274-2;P11274	P11274-2;P11274	Breakpoint cluster region protein	BCR
28.95563	29.02633	28.86838	28.91806	28.40884	29.03826	28.42242	28.52761	5	5	5	10.6	10.6	10.6	44.882	0	49.811	5107900000	80	P11279;P11279-2	P11279;P11279-2	Lysosome-associated membrane glycoprotein 1	LAMP1
28.35233	28.72123	28.48539	28.46186	28.55994	28.71568	28.58032	28.64859	17	17	17	32.5	32.5	32.5	46.588	0	117.96	4485100000	119	P11310;P11310-2	P11310;P11310-2	Medium-chain specific acyl-CoA dehydrogenase, mitochondrial	ACADM
30.75446	30.84887	30.64736	30.74663	30.20175	30.64616	30.19742	30.30204	40	40	36	47.6	47.6	43	90.725	0	107.8	18019000000	377	P11387	P11387	DNA topoisomerase 1	TOP1
30.42912	30.54499	30.34255	30.39591	28.92787	29.77181	29.04604	29.1209	48	48	34	28.7	28.7	21.2	174.38	0	149.19	11178000000	291	P11388;P11388-2;P11388-3;P11388-4	P11388;P11388-2;P11388-3;P11388-4	DNA topoisomerase 2-alpha	TOP2A
31.75736	31.80674	31.929	31.80309	31.87137	31.95529	31.81436	31.84266	40	40	40	65.4	65.4	65.4	59.256	0	222.33	46634000000	463	P11413;P11413-2;P11413-3	P11413;P11413-2;P11413-3	Glucose-6-phosphate 1-dehydrogenase	G6PD
24.60936	24.52582	25.08071	23.95633	25.22986	25.32783	24.81289	25.94134	6	6	6	36.3	36.3	36.3	17.776	0	5.6503	432520000	27	P11441	P11441	Ubiquitin-like protein 4A	UBL4A
21.66071	n. def.	22.31733	21.94188	22.14037	22.37891	22.35501	21.62511	2	2	2	6.6	6.6	6.6	45.509	0	4.4314	64819000	7	P11474;P11474-2;O95718-3;O95718-2;O95718	P11474;P11474-2;O95718-3;O95718-2;O95718	Steroid hormone receptor ERR1;Steroid hormone receptor ERR2	ESRRA;ESRRB
25.25126	25.99544	25.90314	25.60989	25.49564	25.60722	25.5618	25.59084	16	16	16	17.7	17.7	17.7	129.63	0	21.83	630820000	43	P11498;P11498-2	P11498;P11498-2	Pyruvate carboxylase, mitochondrial	PC
n. def.	n. def.	n. def.	n. def.	n. def.	n. def.	n. def.	23.09339	3	3	1	5.8	5.8	2.2	68.933	0.0062606	1.7364	67973000	7	P11532-8;P11532-7;P11532-5;P11532-6;P11532-10;P11532-9	P11532-8;P11532-7;P11532-5;P11532-6;P11532-10;P11532-9	Dystrophin	DMD
31.71022	31.90078	31.82157	31.6667	32.10124	32.01208	32.06253	32.03279	41	41	40	45.6	45.6	44.8	101.56	0	298.53	41513000000	527	P11586	P11586	C-1-tetrahydrofolate synthase, cytoplasmic;Methylenetetrahydrofolate dehydrogenase;Methenyltetrahydrofolate cyclohydrolase;Formyltetrahydrofolate synthetase;C-1-tetrahydrofolate synthase, cytoplasmic, N-terminally processed	MTHFD1
29.56333	29.71276	29.46809	29.48846	28.85967	29.33119	29.02981	29.1455	46	46	46	19.3	19.3	19.3	274.37	0	139.6	7276500000	281	P11717	P11717	Cation-independent mannose-6-phosphate receptor	IGF2R
28.21753	28.24036	27.964	27.9818	28.11416	28.14317	28.09723	27.44608	12	12	12	38.5	38.5	38.5	39.724	0	26.421	3383400000	114	P11766	P11766	Alcohol dehydrogenase class-3	ADH5
26.90426	26.8867	26.70108	26.74842	27.08101	26.91547	27.0591	27.09003	14	13	13	46.5	43.9	43.9	33.729	0	30.21	1670400000	99	P11802;P11802-2	P11802;P11802-2	Cyclin-dependent kinase 4	CDK4
27.83954	28.18371	27.99825	27.96411	27.919	27.88704	27.86089	28.02226	11	5	3	32.1	15.4	11	34.769	0	46.161	2929300000	39	P11908;P11908-2	P11908;P11908-2	Ribose-phosphate pyrophosphokinase 2	PRPS2
n. def.	n. def.	n. def.	n. def.	n. def.	n. def.	n. def.	22.08375	1	1	1	3	3	3	51.148	0.0003885	3.2197	45278000	5	P11926	P11926	Ornithine decarboxylase	ODC1
32.20723	32.27312	32.05148	32.01999	32.46041	32.42347	32.43961	32.55986	40	40	30	50.5	50.5	38.5	70.67	0	323.31	65845000000	768	P11940;P11940-2;Q9H361;Q4VXU2;Q4VXU2-2;Q96DU9-2;Q96DU9	P11940;P11940-2;Q9H361	Polyadenylate-binding protein 1;Polyadenylate-binding protein 3	PABPC1;PABPC3
31.05304	31.06522	30.99281	30.96589	31.39535	31.12275	31.18577	31.52113	13	13	13	48.7	48.7	48.7	28.768	0	254.8	30120000000	267	P12004	P12004	Proliferating cell nuclear antigen	PCNA
29.51354	29.37727	29.29651	29.23658	29.31495	29.15265	29.30604	29.4752	20	20	15	31.7	31.7	21.7	54.846	0	91.9	7202700000	177	P12081-4;P12081;P12081-3;P12081-2	P12081-4;P12081;P12081-3;P12081-2	Histidine--tRNA ligase, cytoplasmic	HARS
26.33998	25.70575	26.03553	26.08677	25.67409	25.97819	26.09822	25.4106	14	5	5	46.3	17.1	17.1	33.064	0	12.38	913220000	54	P12235	P12235	ADP/ATP translocase 1	SLC25A4
27.44829	28.1059	27.30034	27.6487	26.52773	27.19141	27.0879	27.48393	15	6	4	45.6	19.1	10.4	32.866	0	9.9223	1876600000	47	P12236	P12236	ADP/ATP translocase 3;ADP/ATP translocase 3, N-terminally processed	SLC25A6
30.85125	31.14066	31.06053	30.98604	31.65881	31.5965	31.6337	31.67834	21	21	20	43	43	41.4	55.804	0	323.31	35076000000	362	P12268	P12268	Inosine-5-monophosphate dehydrogenase 2	IMPDH2
31.63097	32.04515	31.52757	31.58991	31.78363	31.53436	31.65676	31.78932	107	107	107	39.2	39.2	39.2	267.29	0	323.31	38788000000	809	P12270;P12270-2	P12270	Nucleoprotein TPR	TPR
30.09698	30.52664	29.83856	29.984	30.39775	30.28008	30.06689	30.17938	14	14	14	40.7	40.7	40.7	42.644	0	156.6	17951000000	372	P12277;P06732	P12277	Creatine kinase B-type	CKB
31.72432	31.64311	31.91936	31.90899	32.09084	32.00424	32.07935	31.9593	25	25	25	64.1	64.1	64.1	36.375	0	323.31	47679000000	525	P12429	P12429	Annexin A3	ANXA3
n. def.	n. def.	24.1715	23.95624	n. def.	25.03179	n. def.	24.66947	3	3	3	6.7	6.7	6.7	47.036	0.00038797	3.2054	223780000	7	P12532;P12532-2;P17540	P12532;P12532-2	Creatine kinase U-type, mitochondrial	CKMT1A
n. def.	23.35138	22.63241	22.90914	23.3476	23.3507	23.05798	23.62255	3	3	3	8.8	8.8	8.8	50.47	0	4.1352	122660000	10	P12694;P12694-2	P12694;P12694-2	2-oxoisovalerate dehydrogenase subunit alpha, mitochondrial	BCKDHA
31.86802	31.73522	32.0182	31.96582	32.17929	32.04603	32.11403	32.28113	53	34	31	57.3	38.3	37.4	103.06	0	323.31	61141000000	754	P12814;P12814-3;P12814-2;P12814-4	P12814;P12814-3;P12814-2;P12814-4	Alpha-actinin-1	ACTN1
26.19231	25.90768	26.10767	24.55877	26.89631	25.38667	27.67714	25.86995	11	5	5	19.2	9.9	9.9	59.834	0	7.262	915390000	14	P12931;P12931-2	P12931;P12931-2	Proto-oncogene tyrosine-protein kinase Src	SRC
28.41034	25.19802	28.28419	28.15967	28.26338	28.33773	28.36586	28.59028	12	12	12	28.8	28.8	28.8	54.548	0	67.223	3660300000	69	P12955;P12955-3;P12955-2	P12955;P12955-3;P12955-2	Xaa-Pro dipeptidase	PEPD
31.35773	31.10818	31.21622	31.34979	31.30791	31.36646	31.07712	31.18382	33	33	33	44.3	44.3	44.3	69.842	0	229.37	31132000000	381	P12956;P12956-2	P12956;P12956-2	X-ray repair cross-complementing protein 6	XRCC6
32.07664	32.0181	31.8273	31.98973	31.93916	31.91139	31.84052	32.06166	35	35	35	37.8	37.8	37.8	82.704	0	323.31	47634000000	532	P13010	P13010	X-ray repair cross-complementing protein 5	XRCC5
n. def.	23.45124	23.83287	n. def.	23.93301	24.135	23.93121	23.93031	4	4	4	10.9	10.9	10.9	34.645	0.00038827	3.2149	208340000	10	P13051;P13051-2	P13051;P13051-2	Uracil-DNA glycosylase	UNG
29.69621	29.91128	29.39789	29.79115	29.14331	29.70565	29.35618	29.35687	10	10	10	44.4	44.4	44.4	19.576	0	26.542	10126000000	183	P13073	P13073	Cytochrome c oxidase subunit 4 isoform 1, mitochondrial	COX4I1
28.63589	28.7313	28.40072	28.38129	28.44691	28.72725	28.5852	28.58967	18	18	18	30	30	30	70.58	0	22.647	5862300000	80	P13196;P13196-2	P13196	5-aminolevulinate synthase, nonspecific, mitochondrial	ALAS1
27.67916	27.64664	27.14034	27.67788	27.08598	27.22417	26.87947	27.54907	4	4	4	8.8	8.8	8.8	44.955	0	7.985	2169600000	39	P13473-2;P13473;P13473-3	P13473-2;P13473;P13473-3	Lysosome-associated membrane glycoprotein 2	LAMP2
30.5969	30.48106	30.72452	30.54499	30.83733	30.708	30.75533	30.69511	18	18	18	45.1	45.1	45.1	49.973	0	155.67	18434000000	208	P13489	P13489	Ribonuclease inhibitor	RNH1
25.07026	25.68008	25.47763	25.69548	25.38693	26.04843	25.49515	25.14907	3	3	3	17.9	17.9	17.9	21.012	0	3.9733	611080000	28	P13498	P13498	Cytochrome b-245 light chain	CYBA
33.75682	33.93676	33.73681	33.74955	34.06246	33.87087	34.01878	34.04921	53	53	52	48.3	48.3	47.1	95.337	0	323.31	2.0826E+11	1510	P13639	P13639	Elongation factor 2	EEF2
32.47853	32.87716	32.43894	32.56284	32.2737	32.45724	32.37622	32.2795	37	37	37	49.8	49.8	49.8	72.932	0	323.31	69417000000	689	P13667	P13667	Protein disulfide-isomerase A4	PDIA4
n. def.	n. def.	n. def.	n. def.	n. def.	n. def.	n. def.	21.82501	12	1	1	25.5	3.2	3.2	61.049	0.00092302	2.5871	63366000	4	P13674	P13674	Prolyl 4-hydroxylase subunit alpha-1	P4HA1
27.39607	27.13457	27.63941	27.59655	27.39149	27.90064	27.61175	27.71751	13	13	2	26.4	26.4	3.3	58.957	0	53.918	2475400000	121	P13674-3;P13674-2	P13674-3;P13674-2	Prolyl 4-hydroxylase subunit alpha-1	P4HA1
31.41291	31.61868	31.45376	30.96382	31.64663	31.73912	31.46246	30.83296	7	7	7	29.1	29.1	29.1	19.595	0	30.167	37924000000	163	P13693;P13693-2;Q56UQ5;Q9HAU6	P13693;P13693-2	Translationally-controlled tumor protein	TPT1
22.52853	n. def.	22.4946	22.59423	22.50594	22.27318	22.45791	22.48753	4	4	4	16.4	16.4	16.4	36.294	0	6.998	76394000	11	P13716;P13716-2	P13716;P13716-2	Delta-aminolevulinic acid dehydratase	ALAD
27.00999	26.90035	27.50226	27.02306	26.23582	27.64636	26.7082	24.98398	7	7	7	24.4	24.4	24.4	33.067	0	94.279	1471700000	39	P13726;P13726-2	P13726	Tissue factor	F3
n. def.	n. def.	n. def.	24.20873	24.81176	25.90511	25.09539	26.05856	4	3	3	14	10.3	10.3	40.156	0	28.195	439030000	14	P13747	P13747	HLA class I histocompatibility antigen, alpha chain E	HLA-E
29.0409	27.9471	29.29134	29.28668	29.43911	29.29257	29.37538	29.61514	27	20	20	44.5	34.8	34.8	70.288	0	146.87	7583000000	201	P13796;P13796-2	P13796	Plastin-2	LCP1
31.98553	32.31008	31.94747	32.06606	32.28739	31.91841	32.15702	32.29691	37	37	28	51.3	51.3	39.4	70.81	0	323.31	55831000000	548	P13797;P13797-3;P13797-2	P13797;P13797-3;P13797-2	Plastin-3	PLS3
28.13594	27.6443	28.25359	28.36611	28.18376	28.18957	28.44735	28.35754	14	14	14	21.2	21.2	21.2	81.224	0	32.154	4040700000	108	P13798	P13798	Acylamino-acid-releasing enzyme	APEH
30.95491	31.52211	31.03184	30.8915	31.66352	31.67388	31.55696	31.60691	12	12	12	42	42	42	35.079	0	26.725	32085000000	130	P13804;P13804-2	P13804;P13804-2	Electron transfer flavoprotein subunit alpha, mitochondrial	ETFA
26.1798	25.861	25.99505	26.24605	26.44338	26.27293	26.4634	26.62031	11	11	11	18.4	18.4	18.4	76.482	0	35.909	997880000	54	P13807-2;P13807;P54840	P13807-2;P13807	Glycogen [starch] synthase, muscle	GYS1
27.86891	28.23868	27.98826	27.7714	27.95249	27.90896	27.95715	28.07224	13	13	13	33.7	33.7	33.7	45.518	0	67.701	2930800000	71	P13861;P13861-2;P31323	P13861;P13861-2	cAMP-dependent protein kinase type II-alpha regulatory subunit	PRKAR2A
n. def.	n. def.	23.1261	23.63854	23.29894	23.73086	24.0053	n. def.	5	4	4	15.5	11.1	11.1	44.114	0.0007523	2.8292	145740000	9	P13929-2;P13929;P13929-3	P13929-2;P13929;P13929-3	Beta-enolase	ENO3
27.12662	26.76762	27.27533	27.03769	27.29263	27.42206	27.38484	27.3385	11	11	11	40.2	40.2	40.2	28.38	0	36.638	1724400000	40	P13984	P13984	General transcription factor IIF subunit 2	GTF2F2
29.18702	29.36649	28.70041	28.93708	28.40888	29.24425	28.58635	28.6552	4	4	4	25	25	25	14.177	0	8.6327	6152900000	89	P13987	P13987	CD59 glycoprotein	CD59
27.32251	27.33577	27.29272	27.02147	27.39075	27.8565	27.8325	27.67027	8	8	8	25.7	25.7	25.7	37.895	0	37.452	2383600000	57	P13995;P13995-2;Q9H903-3;Q9H903-1;Q9H903-5;Q9H903	P13995;P13995-2	Bifunctional methylenetetrahydrofolate dehydrogenase/cyclohydrolase, mitochondrial;NAD-dependent methylenetetrahydrofolate dehydrogenase;Methenyltetrahydrofolate cyclohydrolase	MTHFD2
29.41854	28.90765	29.57051	29.61646	30.30356	29.96733	29.92281	29.861	3	3	3	23.5	23.5	23.5	12.476	0	48.546	15322000000	162	P14174	P14174	Macrophage migration inhibitory factor	MIF
25.71482	25.48475	25.11032	n. def.	n. def.	25.61352	n. def.	n. def.	2	2	2	14.2	14.2	14.2	17.128	0.00019976	3.5843	340860000	9	P14209-3;P14209	P14209-3;P14209	CD99 antigen	CD99
31.76778	31.60717	31.71235	31.62532	31.42632	31.87295	31.74963	31.70091	23	23	23	34.5	34.5	34.5	59.177	0	306.12	44243000000	465	P14314-2;P14314	P14314-2;P14314	Glucosidase 2 subunit beta	PRKCSH
22.64687	n. def.	22.12978	22.48203	22.42698	22.36946	22.70073	22.53303	3	3	3	6.8	6.8	6.8	54.013	0.00020137	3.688	86375000	11	P14317;P14317-2	P14317;P14317-2	Hematopoietic lineage cell-specific protein	HCLS1
31.74053	31.97972	31.50422	31.57254	31.61404	31.4981	31.53213	31.73134	12	12	12	29.7	29.7	29.7	40.532	0	130.05	38122000000	218	P14324-2;P14324	P14324-2;P14324	Farnesyl pyrophosphate synthase	FDPS
22.73136	n. def.	22.66458	22.85928	22.93544	22.46946	n. def.	n. def.	4	4	4	13.4	13.4	13.4	41.439	0.008857	1.6079	66849000	5	P14373-2;P14373	P14373-2;P14373	Zinc finger protein RFP	TRIM27
n. def.	n. def.	n. def.	n. def.	n. def.	25.1268	n. def.	n. def.	1	1	1	12	12	12	9.3959	0.0024488	2.0291	329080000	15	P14406	P14406	Cytochrome c oxidase subunit 7A2, mitochondrial	COX7A2
27.09215	27.60894	27.58032	27.32783	27.58104	27.95721	27.41909	27.29141	15	15	15	54.5	54.5	54.5	36.573	0	130.41	2532100000	107	P14550	P14550	Alcohol dehydrogenase [NADP(+)]	AKR1A1
34.95515	35.216	35.14638	35.08421	35.2833	35.17653	35.17247	35.09246	43	43	4	76.1	76.1	9.4	57.936	0	323.31	4.6479E+11	1368	P14618;P14618-3	P14618;P14618-3	Pyruvate kinase PKM	PKM
26.7107	26.34076	26.17857	26.62059	26.32334	26.3609	26.51093	26.72663	42	3	3	69.9	3.2	3.2	58.061	0.00020125	3.6827	1276900000	51	P14618-2	P14618-2	Pyruvate kinase PKM	PKM
25.30723	25.70546	25.48953	25.12266	25.66836	25.60113	24.54757	26.00759	4	4	4	38.4	38.4	38.4	11.139	0	48.473	530530000	12	P14621	P14621	Acylphosphatase-2	ACYP2
34.21386	34.08338	34.28554	34.15993	33.95792	34.12363	34.05916	33.98125	54	54	52	54.8	54.8	53.1	92.468	0	323.31	2.0722E+11	1270	P14625;Q58FF3	P14625	Endoplasmin	HSP90B1
27.2856	27.30426	27.46381	27.46855	26.92649	27.13075	27.07664	26.96884	8	8	7	18.2	18.2	16.4	48.337	0	15.951	1739600000	58	P14635;P14635-2	P14635;P14635-2	G2/mitotic-specific cyclin-B1	CCNB1
24.82939	24.3978	24.65125	24.61644	24.4768	24.33129	24.38844	24.50791	7	5	5	36.1	24.5	24.5	22.764	0	6.1367	268350000	21	P14649	P14649	Myosin light chain 6B	MYL6B
28.3551	27.53956	28.43555	28.28348	29.09956	29.14041	28.98934	28.184	8	8	8	26	26	26	23.656	0	31.898	6314400000	130	P14678-2;P63162;P14678;P63162-2;P14678-3	P14678-2;P63162;P14678;P63162-2;P14678-3	Small nuclear ribonucleoprotein-associated proteins B and B;Small nuclear ribonucleoprotein-associated protein N	SNRPB;SNRPN
27.7145	27.95105	27.91576	27.80569	28.08487	27.96895	28.03181	28.15364	28	28	28	29	29	29	117.97	0	40.223	3410700000	149	P14735;P14735-2	P14735;P14735-2	Insulin-degrading enzyme	IDE
25.59614	24.74119	26.71673	25.66817	26.96444	27.38072	26.8496	26.14589	4	4	4	45.3	45.3	45.3	10.192	0	8.5155	1153100000	22	P14854	P14854	Cytochrome c oxidase subunit 6B1	COX6B1
n. def.	n. def.	n. def.	n. def.	n. def.	23.33306	23.58486	n. def.	3	3	3	6	6	6	68.143	0.0026132	1.9993	56948000	4	P14859-4;P14859-5;P14859-3;P14859;P14859-2;P14859-6;Q9UKI9-3;Q9UKI9;Q9UKI9-2;P09086-4;P09086-3;P09086-2;P09086;P09086-5	P14859-4;P14859-5;P14859-3;P14859;P14859-2;P14859-6;Q9UKI9-3;Q9UKI9;Q9UKI9-2	POU domain, class 2, transcription factor 1;POU domain, class 2, transcription factor 3	POU2F1;POU2F3
31.6875	31.64689	31.75406	31.64199	32.07431	32.16884	32.03249	32.01667	19	19	18	38.5	38.5	37.4	64.132	0	262.21	50006000000	328	P14866;P14866-2	P14866;P14866-2	Heterogeneous nuclear ribonucleoprotein L	HNRNPL
31.96544	31.98594	31.67607	31.92086	31.77553	31.75951	31.80008	31.87405	33	33	33	64.3	64.3	64.3	57.136	0	298.76	45362000000	664	P14868;P14868-2	P14868;P14868-2	Aspartate--tRNA ligase, cytoplasmic	DARS
n. def.	n. def.	n. def.	n. def.	28.38043	28.18938	28.15432	28.46392	13	13	13	35	35	35	45.326	0	58.125	2387600000	66	P14902	P14902	Indoleamine 2,3-dioxygenase 1	IDO1
29.86703	30.10849	29.9348	30.04583	29.9421	30.03131	29.91114	30.00062	31	31	26	45	45	37.6	81.744	0	211.1	13996000000	326	P14923	P14923	Junction plakoglobin	JUP
24.20881	24.17972	24.84489	24.43097	24.34449	25.02859	24.99097	n. def.	5	5	5	31.5	31.5	31.5	13.53	0	6.8881	264040000	17	P14927;P14927-2	P14927;P14927-2	Cytochrome b-c1 complex subunit 7	UQCRB
24.25364	23.53231	24.10717	24.11267	24.57254	23.93921	24.19242	24.45663	6	6	4	9.4	9.4	6.7	84.436	0	4.7593	241900000	17	P15056	P15056	Serine/threonine-protein kinase B-raf	BRAF
n. def.	n. def.	26.71385	26.53089	26.82711	27.17674	26.78082	26.98902	6	6	6	16.6	16.6	16.6	42.064	0	12.835	986990000	12	P15104	P15104	Glutamine synthetase	GLUL
29.59103	29.53558	29.80868	29.7345	29.98305	29.98712	30.02736	29.97145	13	13	13	40.8	40.8	40.8	35.853	0	86.362	11715000000	195	P15121;C9JRZ8;C9JRZ8-2	P15121	Aldose reductase	AKR1B1
27.0151	27.81659	27.13095	27.26874	26.6454	27.16087	26.88553	26.94537	5	5	5	16.8	16.8	16.8	39.304	0	14.154	1672100000	47	P15151-3;P15151-2;P15151;P15151-4	P15151-3;P15151-2;P15151;P15151-4	Poliovirus receptor	PVR
25.72876	26.00783	25.85538	25.87675	25.56886	25.95866	25.76908	26.274	8	3	3	40.6	19.3	19.3	21.429	0	5.0314	740010000	21	P15153;Q9H4E5-2;P17081;Q9H4E5	P15153	Ras-related C3 botulinum toxin substrate 2	RAC2
29.91242	30.03643	29.84538	29.87317	30.10936	30.00638	30.08702	30.21778	23	23	10	34.1	34.1	16	68.6	0	125.59	12298000000	262	P15170-2;P15170-3;P15170	P15170-2;P15170-3;P15170	Eukaryotic peptide chain release factor GTP-binding subunit ERF3A	GSPT1
33.21541	33.53055	32.98619	33.23635	33.31189	33.12405	33.29557	33.18552	50	37	36	53.1	42.3	41.1	69.412	0	278.93	1.1483E+11	608	P15311	P15311	Ezrin	EZR
29.13629	29.02749	29.15233	29.03659	29.30112	29.09557	29.3456	29.12943	13	13	13	60.9	60.9	60.9	26.182	0	224.96	7865800000	139	P15374	P15374	Ubiquitin carboxyl-terminal hydrolase isozyme L3	UCHL3
23.5047	n. def.	23.51135	23.43517	n. def.	n. def.	n. def.	n. def.	3	3	3	14	14	14	29.413	0	4.2762	78266000	5	P15407;P15407-2	P15407	Fos-related antigen 1	FOSL1
24.88278	25.46014	24.83653	24.91775	24.31769	24.27156	24.83408	n. def.	2	2	2	8	8	8	31.095	0	4.0586	293660000	12	P15408-3;P15408;P15408-2	P15408-3;P15408;P15408-2	Fos-related antigen 2	FOSL2
26.19218	26.69458	26.09122	26.29137	25.78334	26.28184	26.01167	26.19787	7	7	7	19.8	19.8	19.8	39.313	0	10.442	898580000	49	P15529-15;P15529-12;P15529-14;P15529-11;P15529-13;P15529-10;P15529;P15529-9;P15529-7;P15529-8;P15529-4;P15529-6;P15529-3;P15529-5;P15529-2;P15529-16	P15529-15;P15529-12;P15529-14;P15529-11;P15529-13;P15529-10;P15529;P15529-9;P15529-7;P15529-8;P15529-4;P15529-6;P15529-3;P15529-5;P15529-2	Membrane cofactor protein	CD46
30.06728	26.97487	30.4684	30.39448	30.56211	30.05232	30.84041	30.22986	12	1	1	57.9	9.2	9.2	17.149	0	96.806	15102000000	78	P15531;P15531-2	P15531;P15531-2	Nucleoside diphosphate kinase A	NME1
26.53147	26.562	26.41062	26.20245	26.42889	26.30946	26.47923	26.50238	9	9	9	18.2	18.2	18.2	59.988	0	18.294	1176400000	65	P15586-2;P15586	P15586-2;P15586	N-acetylglucosamine-6-sulfatase	GNS
n. def.	n. def.	n. def.	n. def.	n. def.	n. def.	n. def.	25.67436	3	1	1	7	1.7	1.7	68.088	0.0021023	2.0397	311910000	9	P15621-2;P15621-3;P15621	P15621-2;P15621-3;P15621	Zinc finger protein 44	ZNF44
n. def.	n. def.	23.71335	n. def.	23.49424	23.71565	23.54781	n. def.	3	2	2	7.7	4.3	4.3	50.021	0.00038373	3.0835	117120000	4	P15622-2;P15622-3;P15622	P15622-2;P15622-3;P15622	Zinc finger protein 250	ZNF250
24.83316	25.05333	24.7306	24.67379	24.76931	24.81397	24.93094	25.19039	8	8	8	25.7	25.7	25.7	43.157	0	61.877	417730000	31	P15735-2;P15735	P15735-2;P15735	Phosphorylase b kinase gamma catalytic chain, liver/testis isoform	PHKG2
32.50985	32.81228	32.46392	32.45248	32.48318	32.39138	32.62804	32.69426	16	16	16	46.1	46.1	46.1	31.324	0	159.15	72479000000	341	P15880	P15880	40S ribosomal protein S2	RPS2
n. def.	n. def.	n. def.	n. def.	n. def.	n. def.	n. def.	24.51328	2	2	2	4.5	4.5	4.5	67.264	0.00039573	3.4414	128270000	3	P15923-2;P15923;P15923-3	P15923-2;P15923;P15923-3	Transcription factor E2-alpha	TCF3
32.56819	32.74216	32.51775	32.52631	32.74429	32.62246	32.68863	32.85477	160	160	160	44.4	44.4	44.4	331.77	0	323.31	75796000000	1460	P15924;P15924-3;P15924-2	P15924;P15924-3;P15924-2	Desmoplakin	DSP
27.57131	28.02443	27.46139	27.46045	27.47491	27.38985	27.3238	27.51976	7	7	7	28.5	28.5	28.5	29.247	0	15.348	3019400000	74	P15927;P15927-2;P15927-3	P15927;P15927-2;P15927-3	Replication protein A 32 kDa subunit	RPA2
24.9671	25.20284	25.00813	25.06817	25.4462	25.74479	25.5041	25.48742	7	7	7	70	70	70	121.02	0	12.794	567520000	33	P15941-4;P15941-3;P15941;P15941-2;P15941-7;P15941-17;P15941-11;P15941-8;P15941-15;P15941-6;P15941-12;P15941-16;P15941-9;P15941-10;P15941-13;P15941-5	P15941-4;P15941-3;P15941;P15941-2;P15941-7;P15941-17;P15941-11;P15941-8;P15941-15;P15941-6;P15941-12;P15941-16;P15941-9;P15941-10	Mucin-1;Mucin-1 subunit alpha;Mucin-1 subunit beta	MUC1
27.31622	27.58391	27.5512	27.51495	27.1041	27.70774	27.16461	27.18773	2	2	2	28.6	28.6	28.6	7.2454	0	8.9814	2087300000	33	P15954	P15954	Cytochrome c oxidase subunit 7C, mitochondrial	COX7C
23.07277	n. def.	23.1486	n. def.	n. def.	23.43161	n. def.	n. def.	2	2	2	6.8	6.8	6.8	24.399	0.00020358	3.857	64267000	5	P16035	P16035	Metalloproteinase inhibitor 2	TIMP2
27.3452	27.51863	27.03444	27.1977	26.74111	26.84745	26.78244	27.18754	8	8	8	23.8	23.8	23.8	37.277	0	11.572	1596700000	48	P16070-18;P16070-12;P16070-14;P16070-13;P16070-11;P16070-10;P16070-16;P16070-8;P16070-17;P16070-6;P16070-4;P16070-3;P16070-7;P16070-5;P16070;P16070-15;P16070-9;P16070-19	P16070-18;P16070-12;P16070-14;P16070-13;P16070-11;P16070-10;P16070-16;P16070-8;P16070-17;P16070-6;P16070-4;P16070-3;P16070-7;P16070-5;P16070;P16070-15;P16070-9	CD44 antigen	CD44
31.12657	30.86747	30.93445	30.55014	30.55399	30.50038	30.57894	30.65762	7	3	3	28	11.9	11.9	15.144	0.00038926	3.2537	21250000000	23	P16104;REV__Q8NB25-4;REV__Q8NB25-2;REV__Q8NB25-3;REV__Q8NB25;Q71UI9-5	P16104	Histone H2AX	H2AFX
28.51005	28.79173	28.47638	28.58714	28.18546	29.01129	28.54834	28.67442	34	34	34	22.5	22.5	22.5	194.46	0	68.807	4997800000	183	P16144-4;P16144-2;P16144-3;P16144;P16144-5	P16144-4;P16144-2;P16144-3;P16144	Integrin beta-4	ITGB4
28.75967	28.77982	29.0098	28.87505	29.0257	29.10891	29.00303	29.18605	13	13	11	52.3	52.3	41.9	30.375	0	110.48	5874900000	123	P16152;P16152-2	P16152;P16152-2	Carbonyl reductase [NADPH] 1	CBR1
n. def.	n. def.	n. def.	n. def.	n. def.	n. def.	23.18642	n. def.	2	1	1	10	6.1	6.1	25.444	0.00092421	2.6077	95766000	9	P16220-3;P16220-2;P16220	P16220-3;P16220-2;P16220	Cyclic AMP-responsive element-binding protein 1	CREB1
25.08881	24.00821	25.15232	25.55444	24.9482	25.20747	24.94136	25.48293	8	8	8	13.6	13.6	13.6	72.75	0	14.701	415950000	32	P16278-3;P16278;P16278-2	P16278-3;P16278;P16278-2	Beta-galactosidase	GLB1
24.86429	24.73345	24.77269	24.66487	25.27562	25.33974	25.34408	25.42538	7	7	7	19.6	19.6	19.6	42.864	0	10.183	448520000	41	P16333;P16333-2	P16333;P16333-2	Cytoplasmic protein NCK1	NCK1
24.13626	24.46426	24.20456	24.52576	24.36959	24.16339	24.68057	24.49887	7	7	7	11.1	11.1	11.1	89.384	0	6.419	276890000	20	P16383;P16383-2;P16383-3;P16383-4	P16383;P16383-2	GC-rich sequence DNA-binding factor 2	GCFC2
31.17242	31.94038	30.04323	30.95102	30.09068	29.95158	29.30448	30.12386	11	9	9	31	23.9	23.9	22.58	0	55.447	15949000000	151	P16401	P16401	Histone H1.5	HIST1H1B
33.28843	33.4349	32.42267	32.69478	32.09534	32.01055	31.69946	32.27891	13	13	3	39.4	39.4	14.1	21.364	0	75.102	59405000000	222	P16403	P16403	Histone H1.2	HIST1H1C
31.01372	31.09232	30.58576	30.93902	30.207	30.55463	30.28151	30.30149	10	10	10	22.3	22.3	22.3	34.932	0	166.2	18734000000	167	P16422	P16422	Epithelial cell adhesion molecule	EPCAM
29.36415	29.12332	28.92575	29.18797	28.29491	29.17705	28.67526	28.82478	25	25	25	33.5	33.5	33.5	76.689	0	101.13	6538500000	195	P16435	P16435	NADPH--cytochrome P450 reductase	POR
26.26792	26.62756	26.56149	26.59078	26.92003	27.08487	26.77831	27.11128	10	10	10	41.5	41.5	41.5	21.646	0	34.119	1321500000	54	P16455	P16455	Methylated-DNA--protein-cysteine methyltransferase	MGMT
31.26097	31.48822	31.28312	31.35846	30.33447	31.31257	30.86894	30.66586	41	41	41	36.7	36.7	36.7	114.76	0	199.5	26788000000	494	P16615;P16615-5;P16615-2;P16615-3;P16615-4;O14983-2;O14983;O14983-3;Q93084-4;Q93084-2;Q93084-3;Q93084-7;Q93084;Q93084-6;Q93084-5	P16615;P16615-5;P16615-2;P16615-3;P16615-4	Sarcoplasmic/endoplasmic reticulum calcium ATPase 2	ATP2A2
28.42598	28.96667	28.45014	28.4785	28.11912	28.30526	28.3119	28.3559	33	33	32	25.8	25.8	25.3	147.87	0	57.306	4458600000	188	P16885	P16885	1-phosphatidylinositol 4,5-bisphosphate phosphodiesterase gamma-2	PLCG2
26.54812	26.60272	26.69551	26.63243	26.63727	26.8197	26.75583	26.41551	10	10	10	23.4	23.4	23.4	46.374	0	32.432	1223400000	58	P16930;P16930-2	P16930;P16930-2	Fumarylacetoacetase	FAH
33.00211	32.9109	32.51801	32.80854	32.76748	32.47755	32.69673	32.69849	25	25	19	71.8	71.8	59.7	17.302	0	323.31	78613000000	320	P16949;P16949-2;Q9H169-3;Q9H169;Q9H169-4;Q9H169-2;REV__P36956-3;REV__P36956-2;REV__P36956;REV__P36956-4	P16949;P16949-2	Stathmin	STMN1
28.79789	27.39607	28.7939	28.89389	28.78503	28.40324	29.02538	28.65414	14	9	3	32.3	25.8	9.9	40.089	0	114.7	5049400000	92	P16989;P16989-3	P16989;P16989-3	Y-box-binding protein 3	YBX3
n. def.	25.79593	n. def.	n. def.	n. def.	n. def.	n. def.	n. def.	13	2	2	35.3	7.9	7.9	31.947	0.00075429	2.8534	591200000	14	P16989-2	P16989-2	Y-box-binding protein 3	YBX3
22.63221	24.46308	23.73438	n. def.	n. def.	22.76426	22.87622	23.00583	3	3	3	17.9	17.9	17.9	25.915	0	7.118	145160000	8	P17026	P17026	Zinc finger protein 22	ZNF22
25.83299	27.05827	25.90706	25.99964	25.8085	26.46793	26.02282	26.10442	6	6	5	19.3	19.3	16.8	42.155	0	6.7429	1016500000	17	P17028;P17028-2	P17028	Zinc finger protein 24	ZNF24
23.92379	23.82338	n. def.	23.48763	22.83805	23.59833	23.07655	22.74509	7	7	7	14.9	14.9	14.9	63.629	0.00020247	3.7653	138970000	13	P17029	P17029	Zinc finger protein with KRAB and SCAN domains 1	ZKSCAN1
25.838	24.70578	25.31108	26.09885	25.32364	25.04598	25.50167	n. def.	2	2	0	3.2	3.2	0	71.417	0.0057686	1.7588	667650000	9	P17039;P17039-2;Q8TAF7-2;Q8N141;Q9HCL3;Q8TAF7	P17039;P17039-2;Q8TAF7-2;Q8N141;Q9HCL3;Q8TAF7	Zinc finger protein 30;Zinc finger protein 461;Zinc finger protein 82 homolog;Zinc finger protein 14 homolog	ZNF30;ZNF461;ZFP82;ZFP14
24.18473	24.78547	24.42771	24.29341	24.40821	24.01945	24.6138	24.32505	4	4	4	10.7	10.7	10.7	46.564	0.00020008	3.5935	240250000	15	P17050	P17050	Alpha-N-acetylgalactosaminidase	NAGA
32.04068	32.82464	n. def.	n. def.	31.62571	31.82858	31.91317	31.46597	12	1	1	16.3	1.7	1.7	71.027	0	24.091	45291000000	94	P17066;P48741	P17066;P48741	Heat shock 70 kDa protein 6;Putative heat shock 70 kDa protein 7	HSPA6;HSPA7
31.80043	29.81717	31.71088	31.87122	31.47566	31.65693	31.76454	31.60682	7	7	3	51.4	51.4	23.4	11.676	0	323.31	30407000000	284	P17096;P17096-3	P17096;P17096-3	High mobility group protein HMG-I/HMG-Y	HMGA1
27.78856	28.63107	28.33952	28.40227	28.11709	27.86597	27.64196	27.63679	6	2	2	45.8	14.6	14.6	10.679	0	17.725	3432300000	106	P17096-2	P17096-2	High mobility group protein HMG-I/HMG-Y	HMGA1
24.9393	n. def.	24.77037	24.74463	24.97544	24.16569	24.81773	24.70393	3	3	3	17.7	17.7	17.7	21.541	0.00075543	2.8666	357310000	5	P17152	P17152	Transmembrane protein 11, mitochondrial	TMEM11
28.15885	28.41054	28.40227	28.43365	28.55713	28.4501	28.5952	28.74156	13	13	13	33.4	33.4	33.4	46.247	0	70.002	4552400000	158	P17174;P17174-2	P17174;P17174-2	Aspartate aminotransferase, cytoplasmic	GOT1
25.25461	25.36733	25.2627	25.30758	25.99998	25.31306	25.47893	25.61237	5	5	5	15.3	15.3	15.3	35.879	0	14.754	511930000	29	P17275	P17275	Transcription factor jun-B	JUNB
29.08109	29.19235	29.06848	29.1694	28.70965	29.52268	29.07707	29.02654	22	22	22	21	21	21	129.29	0	147.51	7044700000	237	P17301	P17301	Integrin alpha-2	ITGA2
28.79309	28.96598	28.51987	28.59335	28.69501	28.71937	28.59545	28.75172	25	25	25	32.7	32.7	32.7	84.936	0	64.931	4982300000	138	P17480-2;P17480	P17480-2;P17480	Nucleolar transcription factor 1	UBTF
n. def.	n. def.	n. def.	n. def.	n. def.	n. def.	23.6319	n. def.	2	2	2	9.8	9.8	9.8	35.173	0.00092149	2.5748	106150000	6	P17535	P17535	Transcription factor jun-D	JUND
24.30556	24.53724	24.10773	24.0874	24.26413	24.12747	24.10773	24.35951	3	3	2	9.4	9.4	5.9	33.68	0.00039722	3.4935	229310000	10	P17544-4;P17544-2;P17544-3;P17544-6;P17544	P17544-4;P17544-2;P17544-3;P17544-6;P17544	Cyclic AMP-dependent transcription factor ATF-7	ATF7
25.29358	25.02762	24.79501	24.9203	24.22501	24.97084	24.61437	23.85348	4	4	4	27.7	27.7	27.7	16.402	0	4.0045	312030000	14	P17568	P17568	NADH dehydrogenase [ubiquinone] 1 beta subcomplex subunit 7	NDUFB7
27.56645	26.92807	27.52268	27.75634	27.57528	27.65397	27.62631	27.61091	11	11	5	27.6	27.6	15.1	40.589	0	21.24	2505000000	58	P17612;P17612-2;P22694-10;P22612	P17612;P17612-2	cAMP-dependent protein kinase catalytic subunit alpha	PRKACA
29.68731	29.81702	29.69179	29.55594	29.81571	29.71065	29.76463	29.97199	18	18	18	27	27	27	79.994	0	98.276	11354000000	307	P17655;P17655-2	P17655;P17655-2	Calpain-2 catalytic subunit	CAPN2
25.28358	n. def.	25.37951	25.06891	25.11997	25.24703	25.11494	24.67476	3	3	1	10.6	10.6	3.4	33.591	0	4.8464	410280000	20	P17676-2;P17676	P17676-2;P17676	CCAAT/enhancer-binding protein beta	CEBPB
26.15318	26.14672	26.00967	26.06217	25.83822	26.26128	25.9091	25.96446	8	8	8	24.4	24.4	24.4	40.99	0	14.636	905260000	38	P17706-3;P17706-2;P17706-4;P17706	P17706-3;P17706-2;P17706-4;P17706	Tyrosine-protein phosphatase non-receptor type 2	PTPN2
30.44934	30.09673	30.34138	30.43102	30.58181	30.57795	30.53427	30.46256	27	27	24	44.7	44.7	38.7	66.69	0	194.14	18143000000	332	P17812;P17812-2	P17812;P17812-2	CTP synthase 1	CTPS1
24.92746	24.97027	24.37703	24.8321	24.84503	24.6953	24.58743	24.90926	5	5	5	9.1	9.1	9.1	67.541	0	6.9266	345730000	14	P17813-2;P17813	P17813-2;P17813	Endoglin	ENG
31.52253	31.54038	31.74314	31.55312	32.06705	32.19683	31.97323	32.16312	39	39	30	53.4	53.4	39.6	69.147	0	244.4	46756000000	665	P17844;P17844-2	P17844;P17844-2	Probable ATP-dependent RNA helicase DDX5	DDX5
28.27169	28.48968	28.22977	28.3271	28.30756	28.18324	28.08461	28.30973	20	16	15	29	23.2	22.1	85.018	0	87.18	4213100000	105	P17858;P17858-2	P17858;P17858-2	ATP-dependent 6-phosphofructokinase, liver type	PFKL
26.75443	27.00507	26.67519	26.3806	26.7166	27.44845	27.29859	26.77165	5	5	5	22.4	22.4	22.4	26.152	0	21.698	1865400000	75	P17931	P17931	Galectin-3	LGALS3
29.30297	29.19202	29.39573	29.45519	29.76776	29.74087	29.46277	29.94782	18	18	18	46.2	46.2	46.2	49.203	0	106.79	10659000000	270	P17980	P17980	26S protease regulatory subunit 6A	PSMC3
32.39085	32.3734	32.20807	32.24462	32.43114	32.29707	32.4145	32.4343	28	28	28	48.7	48.7	48.7	60.343	0	323.31	64212000000	697	P17987	P17987	T-complex protein 1 subunit alpha	TCP1
29.44512	28.60431	29.37021	29.50724	29.15347	29.65518	29.21796	29.40371	22	22	22	51.7	51.7	51.7	49.966	0	86.165	8731500000	242	P18031	P18031	Tyrosine-protein phosphatase non-receptor type 1	PTPN1
25.71955	n. def.	25.74932	26.1113	25.65212	25.89761	25.58302	25.33002	7	7	7	23.7	23.7	23.7	34.814	0	7.3954	617020000	35	P18065	P18065	Insulin-like growth factor-binding protein 2	IGFBP2
25.88753	26.01977	25.79603	25.85968	25.89772	25.80383	26.01665	26.17354	9	9	9	14.3	14.3	14.3	86.908	0	15.872	853210000	53	P18074;P18074-2	P18074;P18074-2	TFIIH basal transcription factor complex helicase XPD subunit	ERCC2
31.85058	31.62971	31.79668	31.77902	32.08173	31.78461	31.57781	31.82495	10	10	10	56.4	56.4	56.4	12.538	0	20.897	42801000000	185	P18077	P18077	60S ribosomal protein L35a	RPL35A
25.895	n. def.	25.65009	25.90814	24.75047	25.89874	25.47116	25.1425	8	8	8	11.9	11.9	11.9	88.053	0	10.299	549080000	16	P18084	P18084	Integrin beta-5	ITGB5
29.58158	27.33202	29.4762	30.07227	30.13748	29.74235	28.85531	30.62235	6	4	4	35.6	19.4	19.4	20.511	0	57.054	9984900000	120	P18085	P18085	ADP-ribosylation factor 4	ARF4
32.29156	31.97521	32.16429	32.21939	32.41115	32.03105	32.37405	32.32265	22	22	22	55.6	55.6	55.6	29.225	0	323.31	58561000000	457	P18124	P18124	60S ribosomal protein L7	RPL7
34.28802	34.39215	34.19197	34.20252	34.31696	34.12656	34.18837	34.34896	79	79	79	61.2	61.2	61.2	116.72	0	323.31	2.2748E+11	1633	P18206-2;P18206;P18206-3	P18206-2;P18206	Vinculin	VCL
21.86993	21.85999	22.62024	21.83194	22.53673	22.27742	22.15416	22.2485	5	5	4	7.1	7.1	6.1	89.702	0.00092013	2.5452	67979000	7	P18433-4;P18433-2;P18433-3;P18433	P18433-4;P18433-2;P18433-3;P18433	Receptor-type tyrosine-protein phosphatase alpha	PTPRA
27.70008	27.76104	27.44672	27.58613	27.04343	27.92065	27.30208	27.63803	12	12	12	17.1	17.1	17.1	85.935	0	27.504	2561800000	80	P18564;P18564-2	P18564;P18564-2	Integrin beta-6	ITGB6
28.24118	28.38702	27.91559	28.05362	28.07081	28.03559	28.18707	28.29171	20	20	19	12.5	12.5	12.2	232.3	0	36.175	3049700000	125	P18583-2;P18583-7;P18583;P18583-5;P18583-9;P18583-10;P18583-3;P18583-4;P18583-6;P18583-8	P18583-2;P18583-7;P18583;P18583-5;P18583-9;P18583-10;P18583-3;P18583-4;P18583-6	Protein SON	SON
26.87408	27.02633	26.78057	26.85174	26.92592	26.8334	26.74983	26.98435	12	12	12	34.5	34.5	34.5	43.239	0	33.613	1320100000	64	P18615;P18615-3;P18615-4	P18615;P18615-3;P18615-4	Negative elongation factor E	NELFE
32.20964	32.48438	32.14968	32.04596	32.17659	32.06198	32.19349	32.07217	11	11	11	51.6	51.6	51.6	21.397	0	66.027	51626000000	246	P18621;P18621-3;P18621-2	P18621;P18621-3;P18621-2	60S ribosomal protein L17	RPL17
30.3593	30.44411	30.57407	30.40121	30.74927	30.77494	30.78254	30.52561	12	12	12	45.7	45.7	45.7	28.804	0	294.05	22394000000	220	P18669;P15259;Q8N0Y7	P18669;P15259	Phosphoglycerate mutase 1;Phosphoglycerate mutase 2	PGAM1;PGAM2
29.7296	29.66538	29.78275	29.6716	29.6995	30.02419	29.87218	29.70795	13	13	13	35.4	35.4	35.4	44.969	0	126.88	10914000000	183	P18754;P18754-2	P18754;P18754-2	Regulator of chromosome condensation	RCC1
27.30817	27.44561	27.11753	27.31467	27.0258	27.12139	26.77756	27.24871	4	4	3	11.4	11.4	8.1	29.232	0	4.148	1503300000	13	P18846;P18846-2;Q03060-23;Q03060-9;Q03060-24;Q03060-8;Q03060-32;Q03060-26;Q03060-21;Q03060-31;Q03060-6	P18846;P18846-2	Cyclic AMP-dependent transcription factor ATF-1	ATF1
n. def.	24.75455	24.40386	24.17927	n. def.	23.86995	n. def.	n. def.	2	2	2	3.3	3.3	3.3	74.584	0.00075529	2.8659	137300000	4	P18850	P18850	Cyclic AMP-dependent transcription factor ATF-6 alpha;Processed cyclic AMP-dependent transcription factor ATF-6 alpha	ATF6
27.08142	26.98348	27.08426	26.91251	27.57181	27.40154	27.63679	27.53364	18	18	18	21.7	21.7	21.7	101.73	0	40.929	2005000000	89	P18858;P18858-3;P18858-2	P18858;P18858-3;P18858-2	DNA ligase 1	LIG1
28.10299	27.77587	28.24295	27.69843	28.12292	28.57824	28.25714	26.34881	5	5	5	38	38	38	12.587	0	132.56	2723000000	34	P18859;P18859-2	P18859;P18859-2	ATP synthase-coupling factor 6, mitochondrial	ATP5J
27.26651	27.97492	27.26571	27.13134	27.3575	27.58549	27.35153	27.24536	10	10	10	18	18	18	69.476	0	24.726	2038800000	34	P18887	P18887	DNA repair protein XRCC1	XRCC1
24.2712	n. def.	24.52019	23.80183	23.69445	24.02555	23.80735	23.18542	4	4	4	6.3	6.3	6.3	97.039	0	19.303	235560000	18	P19022-2;P19022;P55283-2;P55283	P19022-2;P19022	Cadherin-2	CDH2
27.20946	27.16691	26.84158	27.21577	27.01585	26.97115	27.13477	27.19329	17	17	17	14.2	14.2	14.2	148.53	0	23.951	1710400000	78	P19174;P19174-2	P19174;P19174-2	1-phosphatidylinositol 4,5-bisphosphate phosphodiesterase gamma-1	PLCG1
24.854	n. def.	25.02466	25.03301	24.05034	24.879	24.52999	24.66606	2	2	2	7.6	7.6	7.6	26.66	0.00038588	3.1427	276280000	20	P19256-2;P19256-3;P19256	P19256-2;P19256-3;P19256	Lymphocyte function-associated antigen 3	CD58
34.18312	34.48891	34.11303	34.15165	34.09199	33.94838	34.08781	34.20318	43	43	43	40.7	40.7	40.7	76.613	0	323.31	1.98E+11	705	P19338	P19338	Nucleolin	NCL
29.85183	29.99172	29.88609	29.91371	29.99361	30.18683	30.13553	30.14017	31	27	25	34.8	30.6	28.8	101.08	0	92.265	12341000000	323	P19367-4;P19367-2;P19367;P19367-3	P19367-4;P19367-2;P19367;P19367-3	Hexokinase-1	HK1
26.15227	26.69099	26.20038	26.48344	26.64938	26.53115	26.93708	26.50762	5	5	5	19.3	19.3	19.3	31.441	0	6.8641	1169000000	36	P19387	P19387	DNA-directed RNA polymerase II subunit RPB3	POLR2C
27.09527	27.66919	27.45482	27.31924	27.36795	27.47692	27.57037	27.42382	8	8	8	36.7	36.7	36.7	24.551	0	11.627	2145400000	65	P19388	P19388	DNA-directed RNA polymerases I, II, and III subunit RPABC1	POLR2E
25.05478	n. def.	25.37375	25.06135	25.97673	26.61526	25.98481	26.59974	3	3	3	12.9	12.9	12.9	27.391	0	6.8683	621740000	28	P19404	P19404	NADH dehydrogenase [ubiquinone] flavoprotein 2, mitochondrial	NDUFV2
25.88756	26.15263	24.81074	25.66557	25.2868	25.71798	25.27242	25.46706	6	6	6	9.3	9.3	9.3	89.277	0	5.8646	495750000	21	P19447	P19447	TFIIH basal transcription factor complex helicase XPB subunit	ERCC3
n. def.	n. def.	23.31576	22.89575	24.12786	24.54156	23.91934	24.79318	5	5	5	10.9	10.9	10.9	54.169	0	12.705	169410000	11	P19474;P19474-2	P19474;P19474-2	E3 ubiquitin-protein ligase TRIM21	TRIM21
28.1891	28.64355	28.28229	28.31393	28.80762	28.98473	28.66299	28.87839	16	16	16	30.9	30.9	30.9	62.094	0	125.58	5300300000	146	P19525;P19525-2	P19525;P19525-2	Interferon-induced, double-stranded RNA-activated protein kinase	EIF2AK2
23.84163	23.53374	24.22891	n. def.	24.02825	23.905	23.87605	n. def.	4	4	3	8	8	6.4	61.52	0.0019618	2.212	173040000	6	P19532;P19532-2;O14948-3;O14948-4;O14948-2;O14948;O75030-11;O75030-10;O75030-9;O75030-12;P19484;O75030-4;O75030-3;O75030-8;O75030-7;O75030-6;O75030-2;O75030-5;O75030	P19532	Transcription factor E3	TFE3
28.62568	28.10069	28.73085	28.7481	29.01603	28.7612	28.94712	29.2756	7	7	7	20.2	20.2	20.2	33.824	0	14.701	6598200000	113	P19623	P19623	Spermidine synthase	SRM
n. def.	n. def.	24.37192	24.10909	n. def.	23.95305	23.60014	n. def.	2	2	2	2.6	2.6	2.6	90.762	0.0093163	1.5728	156340000	5	P19634;P19634-2	P19634;P19634-2	Sodium/hydrogen exchanger 1	SLC9A1
28.27338	28.24676	28.57449	28.41583	28.5087	28.34841	28.72481	28.4334	17	17	17	50.9	50.9	50.9	41.213	0	67.802	4652400000	135	P19784	P19784	Casein kinase II subunit alpha	CSNK2A2
26.24826	26.68632	26.81946	26.50406	26.89261	26.99216	26.93652	27.07337	13	13	13	16.8	16.8	16.8	105.35	0	30.192	1444600000	73	P19838;P19838-2;P19838-3	P19838;P19838-2;P19838-3	Nuclear factor NF-kappa-B p105 subunit;Nuclear factor NF-kappa-B p50 subunit	NFKB1
n. def.	n. def.	n. def.	24.0421	23.80114	24.36786	24.33053	n. def.	4	4	4	10.2	10.2	10.2	49.955	0	5.6415	127530000	10	P19971;P19971-2	P19971;P19971-2	Thymidine phosphorylase	TYMP
25.0261	25.64911	25.98105	25.81499	24.53095	25.4618	25.28457	24.46706	10	10	5	11.5	11.5	6.2	130.62	0	18.355	493970000	21	P20020-6;P20020-3;P20020-4;P20020;P20020-5;P20020-2;Q01814-6;Q01814-8;Q01814-5;Q01814	P20020-6;P20020-3;P20020-4;P20020;P20020-5;P20020-2	Plasma membrane calcium-transporting ATPase 1	ATP2B1
31.24093	30.95636	31.30411	31.23112	31.23928	31.45645	31.2457	31.27908	27	27	27	55.3	55.3	55.3	38.388	0	213.83	28679000000	320	P20042	P20042	Eukaryotic translation initiation factor 2 subunit 2	EIF2S2
31.55028	31.85883	31.81974	31.66696	31.84375	31.79649	31.8461	31.9985	25	25	25	42.9	42.9	42.9	50.315	0	213.45	45110000000	416	P20073-2;P20073	P20073-2;P20073	Annexin A7	ANXA7
24.12786	n. def.	23.88372	23.82978	n. def.	n. def.	23.60252	n. def.	2	2	2	6.6	6.6	6.6	35.657	0.004283	1.8469	90898000	7	P20226-2;P20226;Q6SJ96	P20226-2;P20226;Q6SJ96	TATA-box-binding protein;TATA box-binding protein-like protein 2	TBP;TBPL2
28.82884	29.1122	28.93882	28.93447	28.8272	28.67694	29.04737	29.11357	5	5	3	26.2	26.2	13.1	22.168	0	20.294	6146200000	66	P20290	P20290	Transcription factor BTF3	BTF3
26.27908	26.69644	26.59078	26.87748	25.34015	26.561	26.31998	n. def.	4	3	3	16	12.3	12.3	24.758	0.00020442	3.9289	845020000	21	P20337	P20337	Ras-related protein Rab-3B	RAB3B
25.18605	26.414	25.36219	25.36035	24.68977	24.53688	25.07321	24.5604	5	5	4	26.6	26.6	20.2	24.389	0	12.084	479360000	33	P20338	P20338	Ras-related protein Rab-4A	RAB4A
26.11748	26.34023	25.87916	25.88362	25.51424	25.80233	25.78773	25.62614	8	5	5	48.3	32.3	32.3	22.178	0	19.499	697390000	33	P20339-2;P20339	P20339-2;P20339	Ras-related protein Rab-5A	RAB5A
29.98888	30.22331	29.88475	29.96003	29.39942	29.80681	29.56429	29.77117	14	14	9	51.4	51.4	27.9	23.548	0	146.9	12038000000	247	P20340-2;P20340;P20340-4;P20340-3	P20340-2;P20340;P20340-4	Ras-related protein Rab-6A	RAB6A
25.09519	25.36239	25.16795	25.2078	24.53783	25.17142	24.71476	24.47574	8	8	8	7	7	7	127.41	0	6.9816	368770000	17	P20585	P20585	DNA mismatch repair protein Msh3	MSH3
30.31365	29.50934	30.0633	29.99145	30.11297	30.3285	30.23581	30.45297	9	9	9	43.2	43.2	43.2	26.489	0	50.844	15432000000	198	P20618	P20618	Proteasome subunit beta type-1	PSMB1
28.08826	27.58756	28.11887	28.20289	27.65758	28.04192	27.81519	27.98136	5	5	5	17.7	17.7	17.7	30.993	0	28.851	2733000000	38	P20645	P20645	Cation-dependent mannose-6-phosphate receptor	M6PR
27.63437	27.27489	28.22325	27.8732	27.91792	28.31596	27.73389	28.25777	4	4	4	16.7	16.7	16.7	16.762	0	8.5545	3094100000	55	P20674	P20674	Cytochrome c oxidase subunit 5A, mitochondrial	COX5A
31.87001	32.12399	31.61144	31.71375	31.83928	31.68056	31.67476	31.74367	41	39	34	49.1	49	43.7	66.408	0	323.31	41299000000	624	P20700	P20700	Lamin-B1	LMNB1
30.5449	30.75573	30.50559	30.61518	30.78737	30.51211	30.56284	30.73247	25	25	25	34.3	34.3	34.3	80.264	0	128.06	17327000000	256	P20810-9;P20810-5;P20810-10;P20810-7;P20810-6;P20810-4;P20810-8;P20810-2;P20810;P20810-3	P20810-9;P20810-5;P20810-10;P20810-7;P20810-6;P20810-4;P20810-8;P20810-2;P20810;P20810-3	Calpastatin	CAST
26.67896	26.88704	26.62017	26.29952	27.02739	27.41191	27.28507	27.36302	12	11	11	30.9	29.2	29.2	52.597	0	130.17	1642800000	68	P20839-2;P20839-4;P20839;P20839-3;P20839-7;P20839-5;P20839-6	P20839-2;P20839-4;P20839;P20839-3;P20839-7;P20839-5;P20839-6	Inosine-5-monophosphate dehydrogenase 1	IMPDH1
25.88015	n. def.	25.53783	25.78279	25.67804	25.05457	n. def.	26.69392	6	6	6	1	1	1	772.92	0.0021042	2.0467	621040000	11	P20929-4;P20929;P20929-3;P20929-2	P20929-4;P20929;P20929-3;P20929-2	Nebulin	NEB
27.17655	27.0357	27.10729	27.02823	26.99086	26.98653	27.01839	27.06999	22	22	22	26.7	26.7	26.7	100.4	0	75.38	1740300000	76	P20936-2;P20936-4;P20936;P20936-3	P20936-2;P20936-4;P20936	Ras GTPase-activating protein 1	RASA1
29.9982	30.6617	30.13785	30.22193	30.34276	29.93044	30.32871	30.09911	5	5	5	23.5	23.5	23.5	11.53	0	55.343	13123000000	75	P20962	P20962	Parathymosin	PTMS
27.74676	27.68813	27.65164	27.8087	27.78007	27.89232	27.86118	28.05113	19	19	2	23.1	23.1	2.6	90.255	0	34.804	2973900000	135	P21127-8;P21127-3;P21127-2;P21127;P21127-6;P21127-9;P21127-12;P21127-4;P21127-5;P21127-10;Q9UQ88-4;Q9UQ88-3;Q9UQ88-2;Q9UQ88-10;Q9UQ88-5;Q9UQ88-9;Q9UQ88-8	P21127-8;P21127-3;P21127-2;P21127;P21127-6;P21127-9;P21127-12;P21127-4;P21127-5;P21127-10;Q9UQ88-4;Q9UQ88-3;Q9UQ88-2;Q9UQ88-10;Q9UQ88-5	Cyclin-dependent kinase 11B;Cyclin-dependent kinase 11A	CDK11B;CDK11A
27.90173	27.38829	27.82536	28.00121	28.13848	27.90282	27.97345	28.05512	12	12	12	41.8	41.8	41.8	26.559	0	27.723	3194900000	74	P21266;P46439;Q03013-3;P09488-2;P28161-2;Q03013-2;P28161;Q03013;P09488	P21266	Glutathione S-transferase Mu 3	GSTM3
25.88693	25.91166	26.33366	25.95936	26.93708	26.79017	26.9354	26.75545	9	9	9	21.3	21.3	21.3	56.5	0	17.613	1117800000	68	P21281;P15313	P21281	V-type proton ATPase subunit B, brain isoform	ATP6V1B2
28.48558	28.7758	28.66726	28.70603	28.93216	28.87511	28.88861	29.11553	17	17	17	38.2	38.2	38.2	43.941	0	19.795	5120100000	102	P21283	P21283	V-type proton ATPase subunit C 1	ATP6V1C1
28.06846	27.43897	27.8675	27.71398	28.02353	28.20611	28.41869	28.52085	10	10	10	64.2	64.2	64.2	20.567	0	134.77	3446000000	82	P21291	P21291	Cysteine and glycine-rich protein 1	CSRP1
35.84123	35.88903	35.66405	35.7452	36.02303	35.75931	35.90181	35.9494	141	141	124	54.7	54.7	50.8	280.01	0	323.31	7.1347E+11	3559	P21333-2;P21333	P21333-2;P21333	Filamin-A	FLNA
26.78132	27.29342	27.04479	27.27524	27.1378	27.09235	27.30208	27.16844	18	18	18	19.9	19.9	19.9	98.398	0	39.234	1879700000	57	P21399	P21399	Cytoplasmic aconitate hydratase	ACO1
29.58309	29.59228	29.46704	29.40489	28.7542	29.42096	29.19136	29.01454	16	16	16	32.1	32.1	32.1	63.367	0	74.884	7509900000	127	P21589;P21589-2	P21589;P21589-2	5-nucleotidase	NT5E
26.03565	26.1266	25.71571	25.53597	25.05676	25.44752	24.7895	25.22692	3	3	3	23.8	23.8	23.8	15.585	0	6.6569	468450000	14	P21741;P21741-2	P21741;P21741-2	Midkine	MDK
30.09723	30.32367	30.14504	30.07419	29.9057	30.48472	30.4515	30.03144	12	12	12	44.5	44.5	44.5	30.772	0	163.96	14117000000	195	P21796	P21796	Voltage-dependent anion-selective channel protein 1	VDAC1
26.88821	26.79464	27.32637	26.56065	26.63353	27.00871	26.84936	25.77926	8	8	8	27.1	27.1	27.1	31.629	0	9.733	1330300000	36	P21912	P21912	Succinate dehydrogenase [ubiquinone] iron-sulfur subunit, mitochondrial	SDHB
27.38714	27.9955	26.94391	26.93033	26.20872	26.75124	26.52105	26.34854	4	4	4	14.5	14.5	14.5	25.416	0	87.114	1449200000	51	P21926	P21926	CD9 antigen	CD9
28.74143	28.63156	29.21863	29.06897	28.46217	28.99148	29.08618	28.49557	9	9	9	53.8	53.8	53.8	24.449	0	59.575	5547100000	57	P21964-2;P21964	P21964-2;P21964	Catechol O-methyltransferase	COMT
33.175	33.28582	33.22906	33.20233	33.58531	33.51536	33.48075	33.50142	32	32	31	39.4	39.4	38.4	77.328	0	323.31	1.3242E+11	733	P21980;P21980-2;P21980-3;P49221	P21980;P21980-2	Protein-glutamine gamma-glutamyltransferase 2	TGM2
24.29278	24.52892	24.42509	24.01478	24.24952	24.43218	24.26707	24.37013	8	8	8	12.4	12.4	12.4	83.134	0	14.325	239990000	18	P22033	P22033	Methylmalonyl-CoA mutase, mitochondrial	MUT
29.1206	28.98747	29.04239	29.09265	29.04986	28.84008	29.00155	29.172	26	26	26	35.1	35.1	35.1	89.42	0	102.37	6408100000	147	P22059;Q969R2-6;Q969R2-3;Q969R2-2;Q969R2	P22059	Oxysterol-binding protein 1	OSBP
27.40349	28.04302	27.75634	27.75716	28.02168	27.94363	28.1939	28.02733	6	6	6	22.9	22.9	22.9	24.636	0	126.89	3006800000	57	P22061;P22061-2	P22061;P22061-2	Protein-L-isoaspartate(D-aspartate) O-methyltransferase	PCMT1
30.41639	29.51056	30.2683	30.47015	30.50909	30.51944	30.41478	30.60894	19	19	17	51.7	51.7	48.3	33.784	0	238.95	18012000000	254	P22087	P22087	rRNA 2-O-methyltransferase fibrillarin	FBL
30.72021	30.87313	30.76643	30.79041	30.99112	31.01478	30.97651	31.0848	33	33	33	32.8	32.8	32.8	107.77	0	309.44	25017000000	499	P22102;P22102-2	P22102;P22102-2	Trifunctional purine biosynthetic protein adenosine-3;Phosphoribosylamine--glycine ligase;Phosphoribosylformylglycinamidine cyclo-ligase;Phosphoribosylglycinamide formyltransferase	GART
31.54476	31.35021	31.46027	31.49262	31.54839	31.4887	31.59254	31.762	19	19	19	35.1	35.1	35.1	47.079	0	227.38	33946000000	363	P22234;P22234-2	P22234;P22234-2	Multifunctional protein ADE2;Phosphoribosylaminoimidazole-succinocarboxamide synthase;Phosphoribosylaminoimidazole carboxylase	PAICS
28.99478	29.51666	28.95624	28.99887	29.33283	29.50954	29.27189	29.17672	14	14	14	20.5	20.5	20.5	54.415	0	107.43	7496100000	144	P22307-7;P22307;P22307-4;P22307-8;P22307-6;P22307-2;P22307-3	P22307-7;P22307;P22307-4;P22307-8;P22307-6;P22307-2	Non-specific lipid-transfer protein	SCP2
31.49724	31.59446	31.59352	31.42687	31.81207	31.71235	31.75581	32.0184	35	35	35	33.3	33.3	33.3	113.8	0	323.31	38828000000	398	P22314-2;P22314	P22314-2;P22314	Ubiquitin-like modifier-activating enzyme 1	UBA1
32.82833	32.79244	32.67697	32.90284	33.03538	33.28209	32.92382	33.20475	17	17	1	61.4	61.4	2.6	30.137	0	102.32	1.1919E+11	730	P22392-2;P22392	P22392-2;P22392	Nucleoside diphosphate kinase B	NME2
n. def.	n. def.	23.57508	23.58268	23.98581	23.83287	24.05225	24.028	5	5	5	18.7	18.7	18.7	27.372	0	4.7113	172360000	11	P22415-2;P22415;Q15853-4;Q15853-3;Q15853-2;Q15853	P22415-2;P22415	Upstream stimulatory factor 1	USF1
24.73862	25.07165	24.97539	24.6572	24.72432	25.28472	24.51533	24.83374	9	9	9	25.7	25.7	25.7	48.056	0	8.9998	389560000	31	P22570-4;P22570;P22570-7;P22570-3;P22570-5;P22570-2;P22570-6	P22570-4;P22570;P22570-7;P22570-3;P22570-5;P22570-2;P22570-6	NADPH:adrenodoxin oxidoreductase, mitochondrial	FDXR
34.6139	34.91545	34.48879	34.6385	34.83272	34.65826	34.60184	34.60062	23	23	22	54.4	54.4	54.4	37.429	0	323.31	3.4205E+11	863	P22626;P22626-2	P22626;P22626-2	Heterogeneous nuclear ribonucleoproteins A2/B1	HNRNPA2B1
24.18397	23.50531	23.63544	24.01903	22.7634	24.02952	23.79045	n. def.	4	4	4	5.6	5.6	5.6	104.76	0	4.6803	157190000	16	P22670;P48378-2;P48380-2;P48378;P48380	P22670	MHC class II regulatory factor RFX1	RFX1
27.76408	27.894	27.70008	27.83038	27.70675	27.79017	27.80051	27.87853	18	18	16	25.7	25.7	23.7	99.632	0	73.012	2792200000	87	P22681	P22681	E3 ubiquitin-protein ligase CBL	CBL
23.7382	n. def.	24.41822	23.68035	22.78835	23.73954	23.7319	23.7167	8	2	2	18.5	6	6	40.622	0.00075259	2.8331	180030000	8	P22694;P22694-4;P22694-3;P22694-5;P22694-7;P22694-6;P22694-9;P22694-2;P22694-8	P22694;P22694-4;P22694-3;P22694-5;P22694-7;P22694-6;P22694-9;P22694-2;P22694-8	cAMP-dependent protein kinase catalytic subunit beta	PRKACB
30.02907	29.96361	30.27631	29.95269	29.84331	30.50758	30.10299	29.64494	19	19	19	45.9	45.9	45.9	48.442	0	158.92	14837000000	218	P22695	P22695	Cytochrome b-c1 complex subunit 2, mitochondrial	UQCRC2
23.46051	23.75399	23.20416	n. def.	23.26184	23.0523	23.80676	n. def.	3	3	3	10.6	10.6	10.6	47.862	0	4.7924	137040000	7	P22830;P22830-2	P22830;P22830-2	Ferrochelatase, mitochondrial	FECH
29.91969	29.41575	30.00638	29.97624	30.00865	29.83296	29.95768	29.95671	20	20	17	59.8	59.8	51.8	33.969	0	271.36	10700000000	224	P23193;P23193-2	P23193;P23193-2	Transcription elongation factor A protein 1	TCEA1
27.24916	27.26705	27.17798	27.1029	26.61989	27.37418	27.09225	26.86242	17	17	17	15.8	15.8	15.8	119.09	0	24.079	1651800000	73	P23229-4;P23229-2;P23229-9;P23229-6;P23229-5;P23229-3;P23229;P23229-7	P23229-4;P23229-2;P23229-9;P23229-6;P23229-5;P23229-3;P23229;P23229-7	Integrin alpha-6;Integrin alpha-6 heavy chain;Integrin alpha-6 light chain;Processed integrin alpha-6	ITGA6
32.22685	32.71606	32.35092	32.3713	32.44334	32.47192	32.32983	32.47979	33	33	32	40.5	40.5	39.3	76.149	0	248.59	72964000000	717	P23246;P23246-2	P23246;P23246-2	Splicing factor, proline- and glutamine-rich	SFPQ
25.57106	25.34018	25.28358	25.41815	25.58618	25.63964	25.44218	25.66052	9	9	9	18.6	18.6	18.6	51.169	0	19.984	599180000	47	P23258;Q9NRH3	P23258;Q9NRH3	Tubulin gamma-1 chain;Tubulin gamma-2 chain	TUBG1;TUBG2
32.30247	32.44414	31.9875	32.25124	31.85853	32.3581	31.94161	31.91919	16	16	16	60.2	60.2	60.2	23.742	0	135.41	57131000000	466	P23284	P23284	Peptidyl-prolyl cis-trans isomerase B	PPIB
27.93455	28.21197	27.82372	27.76281	27.73654	28.29334	28.04999	28.0545	13	13	12	24.3	24.3	22.8	65.443	0	59.04	3480700000	100	P23368;P23368-2;Q16798-2	P23368;P23368-2	NAD-dependent malic enzyme, mitochondrial	ME2
30.93424	30.84296	30.9632	30.96058	33.79585	33.50723	33.38715	33.57034	30	30	30	51.8	51.8	51.8	53.165	0	323.31	95586000000	435	P23381;P23381-2	P23381;P23381-2	Tryptophan--tRNA ligase, cytoplasmic;T1-TrpRS;T2-TrpRS	WARS
33.02482	32.76444	32.91015	33.10924	32.9096	32.94986	33.02399	33.33498	23	23	23	72.4	72.4	72.4	26.688	0	247.64	96853000000	661	P23396;P23396-2	P23396;P23396-2	40S ribosomal protein S3	RPS3
n. def.	n. def.	n. def.	n. def.	26.29109	n. def.	n. def.	n. def.	1	1	1	5.8	5.8	5.8	18.884	0.009481	1.571	843830000	18	P23434	P23434	Glycine cleavage system H protein, mitochondrial	GCSH
24.88446	n. def.	24.93423	n. def.	24.35884	24.23973	24.17234	23.99378	5	5	4	14.2	14.2	12.4	51.016	0	6.4563	281700000	17	P23443-4;P23443-3;P23443-5;P23443-2;P23443	P23443-4;P23443-3;P23443-5;P23443-2;P23443	Ribosomal protein S6 kinase beta-1	RPS6KB1
n. def.	n. def.	24.98898	25.18135	24.74581	25.30703	24.52868	25.14837	6	6	6	4.9	4.9	4.9	133.28	0	4.0503	550160000	17	P23458;O60674	P23458	Tyrosine-protein kinase JAK1	JAK1
26.35743	26.195	26.26526	26.3585	27.55113	27.38977	27.61618	27.71083	15	11	11	14.1	11.9	11.9	100.42	0	16.638	1714300000	49	P23497;P23497-6;P23497-5;P23497-2;P23497-3;P23497-4;P23497-7;Q9H930-1;Q9H930-2;Q9H930;Q9H930-3	P23497;P23497-6;P23497-5;P23497-2;P23497-3;P23497-4;P23497-7	Nuclear autoantigen Sp-100	SP100
n. def.	n. def.	24.25875	23.90123	24.03171	24.01988	24.92057	24.30096	3	3	3	4.8	4.8	4.8	93.026	0.0021292	2.1654	256620000	5	P23508;P23508-2	P23508;P23508-2	Colorectal mutant cancer protein	MCC
32.28786	32.26221	32.12909	32.26632	32.23095	32.23544	32.36385	32.4343	23	23	23	47	47	47	47.716	0	203.87	61435000000	587	P23526;P23526-2	P23526;P23526-2	Adenosylhomocysteinase	AHCY
34.07008	34.15986	34.3026	34.21509	34.44585	34.24983	34.36711	34.26444	21	21	18	83.7	83.7	62.7	18.502	0	323.31	2.2784E+11	696	P23528	P23528	Cofilin-1	CFL1
31.83522	31.70895	32.04999	32.06461	32.06628	31.85731	32.11129	32.02446	44	44	44	48	48	48	69.15	0	323.31	46206000000	321	P23588;P23588-2;REV__P23588-2;REV__P23588	P23588;P23588-2	Eukaryotic translation initiation factor 4B	EIF4B
24.68533	24.55467	24.19708	24.37484	24.65168	24.11664	24.74304	24.78975	4	4	4	14	14	14	39.103	0	7.8454	302520000	24	P23610	P23610	Factor VIII intron 22 protein	F8A1
n. def.	n. def.	n. def.	n. def.	21.89182	22.33334	n. def.	n. def.	2	2	2	5.9	5.9	5.9	51.008	0.0017848	2.2225	41166000	2	P23677	P23677	Inositol-trisphosphate 3-kinase A	ITPKA
24.48013	n. def.	24.53611	25.26274	23.33074	n. def.	n. def.	n. def.	3	3	3	5.3	5.3	5.3	82.629	0.0059322	1.7485	178600000	8	P23743;P23743-2;P23743-3	P23743	Diacylglycerol kinase alpha	DGKA
26.44392	26.96554	26.36465	26.46596	26.41691	26.55849	26.45651	26.57989	16	16	16	27.8	27.8	27.8	73.776	0	25.696	1250900000	78	P23786	P23786	Carnitine O-palmitoyltransferase 2, mitochondrial	CPT2
26.85946	27.33176	27.03475	27.10509	27.09758	27.24018	27.14899	27.11813	13	13	13	56.6	56.6	56.6	23.819	0	15.384	1852800000	82	P23919;P23919-2	P23919;P23919-2	Thymidylate kinase	DTYMK
26.83918	26.24922	26.76775	26.76522	26.91331	26.65908	26.88227	27.05569	15	15	15	19.8	19.8	19.8	90.069	0	16.297	1344100000	67	P23921	P23921	Ribonucleoside-diphosphate reductase large subunit	RRM1
23.63622	n. def.	n. def.	23.63544	n. def.	23.8226	23.514	24.1255	4	4	4	15.3	15.3	15.3	33.729	0	4.1614	140260000	10	P24385	P24385	G1/S-specific cyclin-D1	CCND1
n. def.	n. def.	n. def.	22.90903	23.0201	22.90095	n. def.	23.47321	5	3	3	7.2	4.1	4.1	73.475	0.0012713	2.392	84780000	8	P24386	P24386	Rab proteins geranylgeranyltransferase component A 1	CHM
28.52973	n. def.	28.87499	27.70642	26.33504	27.71299	n. def.	25.88841	2	2	1	10.2	10.2	4.3	21.241	0.0029442	1.9533	2106200000	12	P33947-2;P33947;P24390	P33947-2;P33947;P24390	ER lumen protein-retaining receptor 2;ER lumen protein-retaining receptor 1	KDELR2;KDELR1
24.86816	n. def.	24.60473	25.34418	24.7015	23.94691	23.8187	24.68752	6	6	6	15.5	15.5	15.5	45.571	0	5.005	298530000	14	P24468;P24468-3;P24468-2;P10589	P24468;P24468-3;P24468-2;P10589	COUP transcription factor 2;COUP transcription factor 1	NR2F2;NR2F1
30.57533	30.70306	30.34868	30.18636	30.57028	30.46256	30.36713	30.78199	9	6	6	33.3	24.4	24.4	24.763	0	14.543	15959000000	75	P24534	P24534	Elongation factor 1-beta	EEF1B2
30.4876	30.21523	30.32217	30.39907	28.99172	30.37213	29.47758	29.41816	11	11	11	37.5	37.5	37.5	28.908	0	130.71	11717000000	120	P24539	P24539	ATP synthase F(0) complex subunit B1, mitochondrial	ATP5F1
28.21304	27.49259	27.88239	27.65526	28.25156	28.4753	28.2606	28.23973	7	7	7	46.2	46.2	46.2	18.042	0	117.43	3760100000	111	P24666;P24666-4;P24666-3;P24666-2	P24666;P24666-4;P24666-3;P24666-2	Low molecular weight phosphotyrosine protein phosphatase	ACP1
28.22329	28.51788	28.22619	28.24522	28.28881	28.6223	28.53297	28.46069	16	16	16	37	37	37	45.199	0	115.5	4036700000	105	P24752;P24752-2	P24752	Acetyl-CoA acetyltransferase, mitochondrial	ACAT1
28.42422	28.71941	28.46026	28.52466	28.50142	28.60251	28.59921	28.48654	43	43	43	23.9	23.9	23.9	217.17	0	80.173	4446000000	198	P24928;P24928-2	P24928	DNA-directed RNA polymerase II subunit RPB1	POLR2A
27.60052	27.68799	27.67047	27.78986	27.69405	27.47746	27.6971	27.54407	14	12	12	44.3	37.9	37.9	33.929	0	39.792	2438100000	127	P24941;P24941-2	P24941;P24941-2	Cyclin-dependent kinase 2	CDK2
25.30013	n. def.	n. def.	n. def.	n. def.	n. def.	n. def.	25.37971	3	3	3	1.5	1.5	1.5	300.44	0.0044467	1.8363	169490000	6	P25054-2;P25054	P25054-2;P25054	Adenomatous polyposis coli protein	APC
25.36893	25.68067	24.66454	25.03116	25.03502	25.08788	24.8826	25.16986	9	9	9	13.4	13.4	13.4	79.573	0	10.389	456350000	38	P25098;P35626	P25098	Beta-adrenergic receptor kinase 1	ADRBK1
30.13296	29.98318	30.13259	30.27019	30.37109	30.20874	30.25957	30.37213	33	33	33	37.6	37.6	37.6	90.98	0	122.71	15276000000	395	P25205;P25205-2	P25205;P25205-2	DNA replication licensing factor MCM3	MCM3
n. def.	n. def.	n. def.	n. def.	n. def.	25.41073	n. def.	n. def.	2	2	2	10.1	10.1	10.1	22.831	0.00092081	2.5635	441490000	8	P25208	P25208	Nuclear transcription factor Y subunit beta	NFYB
26.01742	26.68525	26.56443	26.17335	26.21252	26.32112	26.148	26.19498	8	8	8	32.7	32.7	32.7	33.178	0	9.8089	976240000	25	P25325;P25325-2	P25325;P25325-2	3-mercaptopyruvate sulfurtransferase	MPST
31.3004	30.78262	31.16147	31.15653	31.43822	31.58938	31.493	31.75031	9	9	9	60.6	60.6	60.6	14.515	0	99.321	35286000000	217	P25398	P25398	40S ribosomal protein S12	RPS12
25.25332	25.46438	25.27547	25.50996	25.29327	25.4063	25.38952	25.56419	8	6	6	14.1	12	12	74.88	0	8.7754	532300000	26	P25440-4;P25440-3;P25440;P25440-2	P25440-4;P25440-3;P25440;P25440-2	Bromodomain-containing protein 2	BRD2
27.26598	27.18707	27.29342	27.28357	26.73376	27.16576	27.04156	27.03643	7	7	7	19.7	19.7	19.7	35.386	0	35.582	1448700000	48	P25445-6;P25445;P25445-7	P25445-6;P25445	Tumor necrosis factor receptor superfamily member 6	FAS
27.44308	27.3396	27.15219	27.14277	26.32653	27.30356	26.80501	26.74227	9	9	9	25.4	25.4	25.4	44.712	0	19.394	1999300000	49	P25490;O15391	P25490	Transcriptional repressor protein YY1	YY1
29.81592	30.0789	29.95657	29.91385	30.05595	30.0874	30.01545	30.03564	23	23	9	44.4	44.4	16.5	38.044	0	57.876	12450000000	199	P25685	P25685	DnaJ homolog subfamily B member 1	DNAJB1
24.25357	24.50282	24.7635	24.50755	24.36239	24.53777	24.36286	24.49625	7	6	6	26.5	23.5	23.5	35.58	0	6.2781	256640000	16	P25686;P25686-2	P25686;P25686-2	DnaJ homolog subfamily B member 2	DNAJB2
32.70829	32.94428	32.78232	32.81938	32.71416	32.88885	32.78733	32.72088	33	33	33	47.7	47.7	47.7	59.75	0	323.31	85576000000	545	P25705;P25705-2;P25705-3	P25705;P25705-2;P25705-3	ATP synthase subunit alpha, mitochondrial	ATP5A1
23.76567	24.25587	23.77233	n. def.	25.64826	25.54286	25.96449	25.3667	5	5	5	14.8	14.8	14.8	37.495	0	6.9638	466160000	26	P25774;P25774-2	P25774;P25774-2	Cathepsin S	CTSS
31.17182	31.41453	31.34779	31.14789	31.38	31.77624	31.63517	31.60572	19	19	19	59.3	59.3	59.3	29.555	0	146.15	32481000000	258	P25786;P25786-2	P25786;P25786-2	Proteasome subunit alpha type-1	PSMA1
27.58162	28.05092	28.32419	27.9582	28.20196	28.98691	28.48097	27.87309	5	5	5	23.1	23.1	23.1	25.898	0	25.364	4401000000	57	P25787	P25787	Proteasome subunit alpha type-2	PSMA2
30.97937	31.04284	31.02426	30.92288	31.19366	31.34266	31.21112	31.04746	15	15	15	42.7	42.7	42.7	27.647	0	41.5	27166000000	259	P25788-2;P25788	P25788-2;P25788	Proteasome subunit alpha type-3	PSMA3
29.99335	29.60827	29.97856	29.89851	30.14248	30.24207	30.42622	30.17629	11	11	11	35.6	35.6	35.6	29.483	0	25.02	12922000000	142	P25789;P25789-2	P25789;P25789-2	Proteasome subunit alpha type-4	PSMA4
25.82141	25.48305	26.32167	26.16739	n. def.	25.85074	25.46523	25.89627	5	5	5	17.7	17.7	17.7	30.619	0	6.2704	575900000	20	P25942;P25942-2	P25942	Tumor necrosis factor receptor superfamily member 5	CD40
28.46894	28.50594	28.2968	28.51521	27.63582	28.53642	27.93292	28.04911	15	15	15	13.4	13.4	13.4	116.61	0	33.913	3602300000	86	P26006;P26006-1	P26006;P26006-1	Integrin alpha-3;Integrin alpha-3 heavy chain;Integrin alpha-3 light chain	ITGA3
26.25088	26.45701	25.7144	25.98396	25.2738	25.7748	25.298	25.68424	12	12	12	19.9	19.9	19.9	85.631	0	18.741	730570000	32	P26012;P26012-2	P26012;P26012-2	Integrin beta-8	ITGB8
n. def.	n. def.	23.63589	23.48222	23.37677	n. def.	n. def.	n. def.	3	3	3	9.2	9.2	9.2	41.975	0.0021262	2.1419	103750000	2	P26022	P26022	Pentraxin-related protein PTX3	PTX3
33.77254	34.14209	33.76416	33.99159	34.05626	33.86147	34.05496	33.97519	64	64	48	56.2	56.2	40.9	67.819	0	323.31	2.0455E+11	1088	P26038	P26038	Moesin	MSN
29.64165	29.4153	29.35052	29.59014	29.48769	29.40829	29.34665	29.62296	20	20	20	44.7	44.7	44.7	54.416	0	202.76	10028000000	223	P26196	P26196	Probable ATP-dependent RNA helicase DDX6	DDX6
n. def.	n. def.	n. def.	n. def.	n. def.	n. def.	n. def.	19.64056	11	1	1	12	2	2	100.45	0.00020198	3.7262	16013000	2	P26232-2;P26232-5;P26232;P26232-3;P26232-4;P26232-6;REV__Q9P2T0-2;REV__Q9P2T0	P26232-2;P26232-5;P26232;P26232-3	Catenin alpha-2	CTNNA2
30.21674	30.18222	30.09786	30.19589	29.46548	30.00665	29.5275	29.53066	55	55	1	34.2	34.2	0.9	183.16	0	236.43	12150000000	323	P26358;P26358-3	P26358;P26358-3	DNA (cytosine-5)-methyltransferase 1	DNMT1
n. def.	n. def.	23.2081	n. def.	n. def.	n. def.	n. def.	n. def.	55	1	1	33.8	0.8	0.8	184.82	0.00039612	3.4583	23309000	2	P26358-2	P26358-2	DNA (cytosine-5)-methyltransferase 1	DNMT1
29.98631	27.56761	30.04973	30.19777	30.55188	30.48106	30.33309	30.31969	14	14	14	30.6	30.6	30.6	53.12	0	58.127	14163000000	118	P26368-2;P26368	P26368-2;P26368	Splicing factor U2AF 65 kDa subunit	U2AF2
32.82879	33.32335	32.64345	32.82534	33.00182	32.76345	32.9828	33.21553	17	17	17	46	46	46	24.261	0	235.02	92001000000	337	P26373;P26373-2	P26373;P26373-2	60S ribosomal protein L13	RPL13
26.05945	26.0679	25.98956	26.0296	25.96376	25.8411	26.05327	25.96691	12	12	10	20.3	20.3	17.2	74.071	0	36.544	799760000	34	P26374	P26374	Rab proteins geranylgeranyltransferase component A 2	CHML
25.47772	25.67441	25.42483	24.83089	25.58523	26.43941	26.16835	25.72468	8	8	8	18	18	18	46.319	0	15.891	704400000	39	P26440;P26440-2	P26440;P26440-2	Isovaleryl-CoA dehydrogenase, mitochondrial	IVD
30.31851	30.35205	30.09333	30.17355	30.05634	30.16758	29.89702	29.85103	11	9	9	37.3	27.3	27.3	24.033	0	97.441	14464000000	201	P26583	P26583	High mobility group protein B2	HMGB2
31.84423	32.03983	31.74683	31.91331	31.88784	31.90867	31.73417	31.93354	17	17	14	38	38	33.3	57.221	0	166.96	44022000000	315	P26599;P26599-2;P26599-3	P26599;P26599-2;P26599-3	Polypyrimidine tract-binding protein 1	PTBP1
31.69387	31.57041	31.50947	31.72436	31.88238	31.6969	31.79819	31.98029	32	32	32	42.2	42.2	42.2	83.434	0	274.25	43552000000	571	P26639;P26639-2;A2RTX5-2;A2RTX5	P26639;P26639-2	Threonine--tRNA ligase, cytoplasmic	TARS
29.01215	29.29316	29.05251	29.09529	29.02541	28.99978	29.06784	29.25744	35	35	35	28.8	28.8	28.8	140.47	0	155.95	7057900000	240	P26640;P26640-2	P26640	Valine--tRNA ligase	VARS
33.21832	32.56985	33.12753	33.17543	33.25322	33.11031	33.30688	33.19808	23	23	23	44.4	44.4	44.4	50.118	0	323.31	1.1292E+11	650	P26641;P26641-2	P26641;P26641-2	Elongation factor 1-gamma	EEF1G
27.95449	28.5512	27.85323	27.94296	27.98147	28.46859	28.00373	28.14759	5	5	5	32.4	32.4	32.4	15.649	0	10.714	4053100000	41	P26885	P26885	Peptidyl-prolyl cis-trans isomerase FKBP2	FKBP2
27.9165	27.57239	27.78332	27.76389	27.99237	28.51867	28.06574	28.03706	9	9	9	45.7	45.7	45.7	25.268	0	102.98	3380900000	131	P27144	P27144	Adenylate kinase 4, mitochondrial	AK4
31.9205	32.23452	32.00025	32.00624	31.93101	31.6456	31.98614	31.92959	17	12	12	49	38	38	27.764	0	323.31	45869000000	300	P27348	P27348	14-3-3 protein theta	YWHAQ
26.57273	26.68939	26.50422	26.32485	26.51689	26.28727	26.81641	26.42731	14	11	11	35.1	26.9	26.9	43.135	0	33.164	1055100000	46	P27361;P27361-2;P27361-3	P27361;P27361-2;P27361-3	Mitogen-activated protein kinase 3	MAPK3
26.40438	26.60696	26.54763	26.64842	26.25252	26.52683	26.09182	25.73965	19	17	17	30.7	27.5	27.5	74.15	0	43.379	964310000	45	P27448-8;P27448-6;P27448-3;P27448-4;P27448;P27448-2;P27448-7;Q9P0L2;Q9P0L2-3	P27448-8;P27448-6;P27448-3;P27448-4;P27448;P27448-2;P27448-7	MAP/microtubule affinity-regulating kinase 3	MARK3
24.48216	24.93571	24.30027	24.50573	24.2754	23.96367	24.44101	24.04885	8	8	8	13.5	13.5	13.5	85.295	0	9.0935	254420000	20	P27540-3;P27540-4;P27540;P27540-2	P27540-3;P27540-4;P27540;P27540-2	Aryl hydrocarbon receptor nuclear translocator	ARNT
n. def.	n. def.	n. def.	23.38298	n. def.	23.03585	n. def.	23.17819	2	2	2	7.4	7.4	7.4	37.983	0.0032804	1.9234	74398000	4	P27544-2;P27544	P27544-2;P27544	Ceramide synthase 1	CERS1
31.46582	31.60616	31.00316	31.41377	31.39453	31.26024	31.18601	31.3978	12	12	12	35.5	35.5	35.5	24.604	0	38.714	35511000000	371	P27635;Q96L21	P27635	60S ribosomal protein L10	RPL10
22.35657	n. def.	n. def.	n. def.	n. def.	22.18286	n. def.	n. def.	2	2	2	3.2	3.2	3.2	73.363	0.0056018	1.7616	70753000	4	P27658	P27658	Collagen alpha-1(VIII) chain;Vastatin	COL8A1
29.93396	30.11694	30.21188	30.09534	30.22435	30.03826	30.28483	30.14977	25	25	25	38.8	38.8	38.8	68.137	0	84.011	13301000000	226	P27694	P27694	Replication protein A 70 kDa DNA-binding subunit;Replication protein A 70 kDa DNA-binding subunit, N-terminally processed	RPA1
31.04003	30.69785	31.30699	31.12497	31.12768	30.97774	31.32254	31.10312	18	18	18	51.3	51.3	51.3	35.554	0	236.11	26244000000	238	P27695	P27695	DNA-(apurinic or apyrimidinic site) lyase;DNA-(apurinic or apyrimidinic site) lyase, mitochondrial	APEX1
24.55227	n. def.	24.46351	24.40276	24.51051	24.955	24.28764	24.0831	5	5	5	20.4	20.4	20.4	30.518	0	5.164	287920000	27	P27707	P27707	Deoxycytidine kinase	DCK
31.498	31.23306	31.52971	31.54945	31.64026	31.46071	31.56361	31.64233	67	67	67	32.7	32.7	32.7	242.98	0	323.31	37206000000	829	P27708;P31327-2;P31327;P31327-3	P27708	CAD protein;Glutamine-dependent carbamoyl-phosphate synthase;Aspartate carbamoyltransferase;Dihydroorotase	CAD
33.80818	33.67398	33.95341	34.12594	33.92176	33.98303	33.70903	33.93298	18	18	18	32.6	32.6	32.6	48.141	0	323.31	1.814E+11	585	P27797	P27797	Calreticulin	CALR
31.59553	31.35369	31.50578	31.50706	31.33341	31.33245	31.38525	31.29937	53	53	17	45.4	45.4	16.6	121	0	310.34	31330000000	495	P27816;P27816-6;P27816-2;P27816-7	P27816;P27816-6;P27816-2	Microtubule-associated protein 4	MAP4
31.97124	31.20624	32.02525	32.17036	30.75899	32.15201	31.11054	31.16543	32	32	32	41.7	41.7	41.7	67.567	0	323.31	38320000000	364	P27824;P27824-2;P27824-3	P27824;P27824-2;P27824-3	Calnexin	CANX
24.78826	24.83417	24.82871	24.96424	24.94235	24.94476	25.08647	25.22626	7	6	6	10.9	9	9	83.597	0	8.4475	349800000	23	P27986;P27986-4;P27986-5;P27986-3;P27986-2	P27986;P27986-4;P27986-5;P27986-3;P27986-2	Phosphatidylinositol 3-kinase regulatory subunit alpha	PIK3R1
26.21132	26.021	25.73818	26.24314	27.95737	28.31648	27.96752	28.11143	9	9	9	36.6	36.6	36.6	30.354	0	26.321	2524400000	68	P28062;P28062-2	P28062;P28062-2	Proteasome subunit beta type-8	PSMB8
n. def.	24.79571	n. def.	22.67653	27.14676	27.32894	27.90426	27.43944	4	4	4	20.1	20.1	20.1	23.264	0	10.451	1207000000	25	P28065;P28065-2	P28065;P28065-2	Proteasome subunit beta type-9	PSMB9
30.43291	30.49848	30.85341	30.78745	30.92366	30.76588	31.21159	30.78222	11	11	11	45.6	45.6	45.6	26.411	0	214.93	24169000000	248	P28066;P28066-2	P28066;P28066-2	Proteasome subunit alpha type-5	PSMA5
29.43976	29.56031	29.17033	29.79614	29.63275	29.56732	29.54388	29.23284	6	6	6	23.5	23.5	23.5	29.204	0	45.304	9184300000	135	P28070	P28070	Proteasome subunit beta type-4	PSMB4
30.44579	30.81284	30.5313	30.41206	30.39264	30.30247	30.48193	30.43311	8	8	8	28.5	28.5	28.5	25.357	0	15.356	15531000000	132	P28072	P28072	Proteasome subunit beta type-6	PSMB6
30.47885	30.59521	30.30606	30.53427	30.13895	30.49095	30.35037	30.34625	11	11	4	37.3	37.3	12.2	28.48	0	207.1	16982000000	243	P28074;P28074-2	P28074;P28074-2	Proteasome subunit beta type-5	PSMB5
n. def.	n. def.	n. def.	n. def.	n. def.	n. def.	n. def.	20.35111	8	1	1	48.8	7.5	7.5	17.782	0.0070755	1.6773	24786000	5	P28074-3	P28074-3	Proteasome subunit beta type-5	PSMB5
28.64726	28.71725	28.6584	28.68412	27.31829	28.50801	28.128	27.2007	22	22	18	33.4	33.4	28.1	75.475	0	169.36	4143500000	125	P28288;P28288-2	P28288;P28288-2	ATP-binding cassette sub-family D member 3	ABCD3
27.23389	27.22766	27.16557	27.24645	27.28745	27.00967	26.97191	26.98435	12	11	11	27	24.8	24.8	40.569	0	47.649	1726500000	72	P28289;P28289-2;Q9NZQ9-2;Q9NZQ9	P28289;P28289-2	Tropomodulin-1	TMOD1
26.57034	26.87162	26.83485	26.79266	26.71516	26.57744	26.60555	26.94235	14	14	14	14.4	14.4	14.4	121.45	0	19.145	1165700000	61	P28290-2;P28290-3;P28290	P28290-2;P28290-3;P28290	Sperm-specific antigen 2	SSFA2
25.86759	26.52518	26.26533	25.94018	26.11519	26.36239	26.40451	26.48381	14	14	14	27.6	27.6	27.6	73.527	0	30.108	980870000	56	P28331-4;P28331;P28331-2;P28331-5;P28331-3	P28331-4;P28331;P28331-2;P28331-5;P28331-3	NADH-ubiquinone oxidoreductase 75 kDa subunit, mitochondrial	NDUFS1
26.55223	26.43516	26.74817	26.56052	27.02602	26.97793	27.02844	26.91855	20	20	20	20.8	20.8	20.8	123.63	0	43.131	1536500000	89	P28340	P28340	DNA polymerase delta catalytic subunit	POLD1
24.54881	n. def.	25.18601	n. def.	n. def.	n. def.	24.71099	n. def.	3	3	3	9	9	9	39.999	0.0082146	1.633	225330000	8	P28347-2;P28347;Q99594;Q15561-3;Q15561;Q15562;Q15562-2;Q15562-4	P28347-2;P28347;Q99594;Q15561-3;Q15561;Q15562;Q15562-2;Q15562-4	Transcriptional enhancer factor TEF-1;Transcriptional enhancer factor TEF-5;Transcriptional enhancer factor TEF-3;Transcriptional enhancer factor TEF-4	TEAD1;TEAD3;TEAD4;TEAD2
25.18352	24.7885	25.41506	25.75443	24.82736	25.36766	24.9308	25.14829	23	10	10	19.7	9.9	9.9	121.14	0	8.9659	423750000	18	P28370-2;P28370	P28370-2;P28370	Probable global transcription activator SNF2L1	SMARCA1
28.8296	28.46665	28.52197	28.52794	28.62746	28.35955	28.55124	28.55014	17	17	14	45.6	45.6	36.9	41.389	0	70.578	5315500000	183	P28482;P28482-2	P28482;P28482-2	Mitogen-activated protein kinase 1	MAPK1
26.26444	25.64535	26.87584	26.42618	26.80501	27.26069	27.01818	26.21419	7	7	7	31.3	31.3	31.3	24.01	0	40.326	1749600000	64	P28676	P28676	Grancalcin	GCA
n. def.	n. def.	23.08714	23.33238	22.86556	23.26671	23.03711	22.98045	4	4	4	9.8	9.8	9.8	56.921	0	6.2333	103700000	9	P28702;P28702-3;P19793-2;P19793;P48443	P28702;P28702-3;P19793-2;P19793	Retinoic acid receptor RXR-beta;Retinoic acid receptor RXR-alpha	RXRB;RXRA
23.95207	23.3648	24.5956	24.31969	24.03095	24.01699	24.06866	24.34069	6	6	6	6.4	6.4	6.4	133.11	0	9.8852	218920000	18	P28715;P28715-2;P28715-3	P28715	DNA repair protein complementing XP-G cells	ERCC5
27.19394	27.03737	26.6637	26.85852	26.90736	26.93517	26.64966	26.84518	14	14	14	24.3	24.3	24.3	63.544	0	62.169	1520500000	66	P28799;P28799-2;P28799-3	P28799;P28799-2;P28799-3	Granulins;Acrogranin;Paragranulin;Granulin-1;Granulin-2;Granulin-3;Granulin-4;Granulin-5;Granulin-6;Granulin-7	GRN
30.29154	30.2752	30.54665	30.43619	31.61522	31.87621	31.74318	31.50394	28	28	28	63.1	63.1	63.1	52.771	0	230.52	30489000000	353	P28838-2;P28838	P28838-2;P28838	Cytosol aminopeptidase	LAP3
30.09936	29.47466	30.53473	30.42512	30.65275	30.38484	30.54195	30.24627	8	8	8	36.7	36.7	36.7	11.117	0	16.454	15206000000	86	P29034	P29034	Protein S100-A2	S100A2
26.31069	26.84649	25.9376	26.75175	26.70279	26.40059	26.73299	26.71777	8	8	8	20.3	20.3	20.3	49.452	0	32.253	1169200000	36	P29083	P29083	General transcription factor IIE subunit 1	GTF2E1
26.95837	26.46045	26.71188	26.63437	26.25131	26.75187	26.63243	26.72182	9	9	9	32.6	32.6	32.6	33.043	0	16.191	1289600000	41	P29084	P29084	Transcription initiation factor IIE subunit beta	GTF2E2
28.2062	28.43551	28.18163	28.13389	28.37513	28.20308	28.33675	28.31997	28	28	28	24.9	24.9	24.9	138.35	0	48.106	3793700000	165	P29144	P29144	Tripeptidyl-peptidase 2	TPP2
27.51563	27.15412	27.39387	27.28047	27.57773	27.55961	27.549	27.67175	11	11	11	35.7	35.7	35.7	30.188	0	69.044	2101100000	62	P29218;P29218-3;P29218-2	P29218;P29218-3;P29218-2	Inositol monophosphatase 1	IMPA1
27.58534	27.50066	27.59242	27.68485	27.30417	27.62031	27.39468	27.49335	12	12	12	35.2	35.2	35.2	38.091	0	21.249	2043500000	71	P29279;P29279-2	P29279;P29279-2	Connective tissue growth factor	CTGF
29.78172	29.68296	29.64008	29.84534	29.11555	29.73807	29.3505	29.31162	27	27	25	26.7	26.7	24.8	108.27	0	66.775	9447200000	259	P29317;P29317-2	P29317	Ephrin type-A receptor 2	EPHA2
25.29376	24.97329	25.26245	25.49387	25.17764	25.21649	25.55368	25.60741	8	6	6	10.2	8.3	8.3	109.87	0	9.6823	469640000	20	P29323-2;P29323-3;P29323	P29323-2;P29323-3;P29323	Ephrin type-B receptor 2	EPHB2
26.49023	26.7145	26.53706	26.65322	26.70477	26.75799	26.78992	26.95394	13	13	13	24	24	24	67.56	0	19.461	1261000000	47	P29350;P29350-3;P29350-4;P29350-2	P29350;P29350-3;P29350-4;P29350-2	Tyrosine-protein phosphatase non-receptor type 6	PTPN6
25.57493	26.29286	25.35464	25.31776	25.84269	25.53226	25.78332	25.31745	8	8	8	20.3	20.3	20.3	51.61	0	17.161	688960000	40	P29353-2;P29353-7;P29353;P29353-6;P29353-3;P29353-5;P98077	P29353-2;P29353-7;P29353;P29353-6;P29353-3	SHC-transforming protein 1	SHC1
23.91306	24.02158	23.87211	24.28539	23.90509	24.13014	24.01078	23.91114	4	4	4	26.7	26.7	26.7	30.824	0	18.224	203320000	14	P29372-5;P29372-4;P29372-2;P29372	P29372-5;P29372-4;P29372-2;P29372	DNA-3-methyladenine glycosylase	MPG
33.04736	33.29625	32.91755	33.01657	33.22461	33.04499	33.03212	33.25166	30	30	30	40	40	40	67.877	0	261.02	1.1091E+11	630	P29401;P29401-2	P29401;P29401-2	Transketolase	TKT
27.07449	27.66811	27.28198	26.97662	27.62742	27.5734	27.92201	26.91718	5	5	3	15.9	15.9	9.7	44.136	0	38.581	2243400000	85	P29558-2;P29558	P29558-2;P29558	RNA-binding motif, single-stranded-interacting protein 1	RBMS1
28.90873	28.94215	28.75331	28.77272	29.92734	29.89646	29.92011	29.95046	29	29	2	30.6	30.6	2.3	97.55	0	180.6	8650500000	257	P29590;P29590-11;P29590-4;P29590-5;P29590-9;P29590-12;P29590-14;P29590-10	P29590;P29590-11;P29590-4;P29590-5;P29590-9;P29590-12;P29590-14;P29590-10	Protein PML	PML
22.75077	22.326	22.32213	22.49817	23.91506	23.93211	n. def.	n. def.	29	2	2	33	2.7	2.7	90.253	0.0052757	1.7784	99358000	9	P29590-3;P29590-8;P29590-13	P29590-3;P29590-8;P29590-13	Protein PML	PML
21.29883	21.28241	21.17852	21.34684	21.43405	21.40468	21.39853	21.47284	2	2	2	2.4	2.4	2.4	133.65	0.0016141	2.265	38775000	5	P29597	P29597	Non-receptor tyrosine-protein kinase TYK2	TYK2
32.15291	32.52419	32.5472	32.61083	32.73018	32.62464	32.88718	32.85662	20	20	2	61.9	61.9	12.1	31.121	0	323.31	86060000000	559	P29692;P29692-2;P29692-4	P29692;P29692-2;P29692-4	Elongation factor 1-delta	EEF1D
n. def.	n. def.	n. def.	n. def.	n. def.	n. def.	n. def.	26.98512	19	1	1	62.6	8.2	8.2	28.558	0	79.709	1948600000	32	P29692-3	P29692-3	Elongation factor 1-delta	EEF1D
n. def.	n. def.	n. def.	n. def.	22.52344	21.68842	22.14034	22.16214	2	2	2	4.5	4.5	4.5	78.786	0	4.3459	37279000	5	P29728-2;P29728	P29728-2;P29728	2-5-oligoadenylate synthase 2	OAS2
30.96596	30.49971	30.97658	31.06027	30.77227	30.7787	31.01757	31.18311	15	15	15	45.8	45.8	45.8	31.554	0	145.8	21100000000	132	P29966	P29966	Myristoylated alanine-rich C-kinase substrate	MARCKS
27.05227	27.11763	27.23425	27.31328	26.64361	27.03149	26.81238	26.87232	9	9	5	29.5	29.5	16.7	42.123	0	31.386	1565700000	62	P29992;O95837;Q03113-3;Q03113-2;P19086;Q03113	P29992	Guanine nucleotide-binding protein subunit alpha-11	GNA11
23.50506	n. def.	23.60637	22.9458	23.21727	23.36986	23.57531	23.25084	2	2	2	5.6	5.6	5.6	55.117	0	4.7004	128970000	11	P30038-2;P30038-3;P30038	P30038-2;P30038-3;P30038	Delta-1-pyrroline-5-carboxylate dehydrogenase, mitochondrial	ALDH4A1
29.33377	27.97793	29.47572	29.14448	29.5996	29.6044	29.51056	29.67487	9	9	9	29.1	29.1	29.1	28.993	0	24.907	8109900000	100	P30040;P30040-2	P30040	Endoplasmic reticulum resident protein 29	ERP29
32.62255	31.93589	32.46808	32.57351	32.46219	32.42064	32.32817	32.63188	18	18	18	69.6	69.6	69.6	25.035	0	175.82	71071000000	380	P30041	P30041	Peroxiredoxin-6	PRDX6
26.93348	27.27631	27.4299	27.35926	27.25997	27.3138	27.35321	27.95887	7	7	7	24.6	24.6	24.6	28.17	0	39.976	1992900000	45	P30042;P30042-2	P30042;P30042-2	ES1 protein homolog, mitochondrial	C21orf33
25.07088	25.1961	25.0491	24.89666	25.53074	25.40652	25.63978	25.4087	6	6	6	44.2	44.2	44.2	22.119	0	17.884	526530000	36	P30043	P30043	Flavin reductase (NADPH)	BLVRB
27.30713	26.85946	27.86703	27.36202	28.03695	28.63665	28.4462	27.96455	6	6	6	37.7	37.7	37.7	17.031	0	38.65	3614000000	53	P30044-2;P30044;P30044-3;P30044-4	P30044-2;P30044;P30044-3	Peroxiredoxin-5, mitochondrial	PRDX5
25.12601	24.70567	26.21145	25.54324	26.42454	26.89597	26.16573	27.30522	6	6	6	52.5	52.5	52.5	12.712	0	21.729	1176900000	35	P30046;P30046-2;A6NHG4	P30046;P30046-2;A6NHG4	D-dopachrome decarboxylase;D-dopachrome decarboxylase-like protein	DDT;DDTL
28.98799	29.24565	29.40734	29.06679	29.20564	29.30247	29.34115	28.95975	7	7	7	33.2	33.2	33.2	25.838	0	106.01	7564000000	138	P30048-2;P30048	P30048-2;P30048	Thioredoxin-dependent peroxide reductase, mitochondrial	PRDX3
29.42418	29.58862	29.27996	29.13176	29.15586	29.38531	29.16773	29.60196	3	3	3	22.6	22.6	22.6	17.49	0	36.125	6626900000	79	P30049	P30049	ATP synthase subunit delta, mitochondrial	ATP5D
31.29395	31.64736	31.37912	31.50588	31.04798	30.97828	31.22262	30.4184	10	10	10	73.3	73.3	73.3	17.818	0	130.71	26843000000	155	P30050;P30050-2	P30050;P30050-2	60S ribosomal protein L12	RPL12
28.98368	29.228	28.9167	28.95324	29.25883	29.0568	29.17098	28.97787	9	9	9	31.7	31.7	31.7	31.387	0	38.074	6610300000	115	P30084	P30084	Enoyl-CoA hydratase, mitochondrial	ECHS1
28.74413	29.64509	28.89787	28.84622	29.19528	29.33121	29.24583	29.08116	12	12	12	53.1	53.1	53.1	22.222	0	68.042	7488100000	114	P30085;P30085-2	P30085;P30085-2	UMP-CMP kinase	CMPK1
29.92082	30.11359	30.1246	29.96527	30.37793	30.76943	30.59619	30.26584	9	9	9	48.7	48.7	48.7	21.057	0	55.524	14551000000	176	P30086	P30086	Phosphatidylethanolamine-binding protein 1;Hippocampal cholinergic neurostimulating peptide	PEBP1
32.84206	32.90265	32.97395	32.81112	32.89905	32.95792	32.86697	32.79996	35	35	35	51.5	51.5	51.5	56.782	0	323.31	88928000000	717	P30101	P30101	Protein disulfide-isomerase A3	PDIA3
31.10425	31.19876	31.20087	31.17385	31.44776	31.11911	31.23232	31.16854	25	25	21	45.8	45.8	37.5	65.308	0	158.89	28943000000	353	P30153	P30153	Serine/threonine-protein phosphatase 2A 65 kDa regulatory subunit A alpha isoform	PPP2R1A
26.40636	26.62519	26.62324	26.69591	26.77994	26.63699	26.88425	26.77605	15	11	11	30.8	22.6	22.6	66.213	0	25.469	1344600000	57	P30154;P30154-2;P30154-4;P30154-3;P30154-5	P30154;P30154-2;P30154-4;P30154-3;P30154-5	Serine/threonine-protein phosphatase 2A 65 kDa regulatory subunit A beta isoform	PPP2R1B
31.95321	31.8685	31.45958	31.96616	32.00306	32.0266	31.97757	32.01255	9	9	9	11.4	11.4	11.4	91.866	0	8.913	45036000000	41	P30260;P30260-2	P30260;P30260-2	Cell division cycle protein 27 homolog	CDC27
n. def.	n. def.	n. def.	n. def.	n. def.	23.24285	n. def.	24.32409	2	2	2	7.3	7.3	7.3	33.067	0.00039761	3.5104	51406000	4	P30279;P30279-2	P30279;P30279-2	G1/S-specific cyclin-D2	CCND2
27.5658	27.2907	27.2732	27.50415	27.90644	28.2822	27.98609	27.53845	7	5	5	33.3	26.6	26.6	22.04	0	19.65	2738500000	36	P30405;P30405-2	P30405	Peptidyl-prolyl cis-trans isomerase F, mitochondrial	PPIF
n. def.	n. def.	n. def.	n. def.	n. def.	n. def.	23.23345	n. def.	1	1	1	4.5	4.5	4.5	21.632	0.001269	2.3765	182040000	6	P30408	P30408	Transmembrane 4 L6 family member 1	TM4SF1
27.8481	28.17384	27.93809	28.1036	27.70695	27.53453	27.60399	28.23777	6	6	6	4.6	4.6	4.6	165.67	0	4.3563	2334500000	36	P30414	P30414	NK-tumor recognition protein;Putative peptidyl-prolyl cis-trans isomerase	NKTR
29.52664	29.5579	29.42626	29.51352	29.59559	29.81196	29.61742	29.89851	13	13	11	30.6	30.6	27	56.806	0	161.95	9607000000	167	P30419;P30419-2	P30419;P30419-2	Glycylpeptide N-tetradecanoyltransferase 1	NMT1
28.71728	27.94676	28.98506	28.79117	28.0257	28.70408	28.13687	28.35729	15	15	15	44.3	44.3	44.3	36.032	0	44.668	4533800000	116	P30519;P30519-2	P30519;P30519-2	Heme oxygenase 2	HMOX2
29.25579	29.39321	29.26004	28.98294	29.28991	29.07493	29.14263	29.31523	15	15	15	39.7	39.7	39.7	50.097	0	98.978	7607100000	140	P30520	P30520	Adenylosuccinate synthetase isozyme 2	ADSS
25.79007	25.86997	25.65373	25.72036	25.27707	25.41267	25.30041	25.2186	7	7	7	9	9	9	97.376	0	8.1071	529450000	36	P30530-2;P30530;Q12866	P30530-2;P30530	Tyrosine-protein kinase receptor UFO	AXL
28.62729	28.90547	28.36047	28.51187	28.29382	28.45097	28.20793	28.53416	16	16	16	42.3	42.3	42.3	41.465	0	53.56	4732200000	102	P30533	P30533	Alpha-2-macroglobulin receptor-associated protein	LRPAP1
29.31166	29.1667	28.46186	28.96033	26.55744	28.72065	27.26651	27.21651	2	2	2	9.5	9.5	9.5	18.828	0.0012679	2.3722	4494600000	25	P30536	P30536	Translocator protein	TSPO
28.9735	29.36252	29.02839	29.05349	29.13161	29.12381	29.16646	29.30326	16	16	16	31.6	31.6	31.6	54.889	0	54.428	6486300000	137	P30566;P30566-2	P30566;P30566-2	Adenylosuccinate lyase	ADSL
n. def.	26.05519	25.11144	25.99468	25.49372	n. def.	25.42614	n. def.	3	2	2	3.5	1.5	1.5	58.494	0.0016149	2.2666	489810000	14	P30613-2;P30613	P30613-2;P30613	Pyruvate kinase PKLR	PKLR
29.69383	29.79761	29.59151	29.61756	29.86148	29.6567	29.79191	29.98114	62	62	56	45	45	40.9	156.78	0	212.65	10012000000	386	P30622-2;P30622-1;P30622	P30622-2;P30622-1;P30622	CAP-Gly domain-containing linker protein 1	CLIP1
29.05372	29.25126	29.17028	29.02979	29.25413	29.74061	29.39767	28.97894	8	8	8	50.6	50.6	50.6	20.006	0	34.631	6716600000	80	P30626-3;P30626-2;P30626	P30626-3;P30626-2;P30626	Sorcin	SRI
23.38574	23.88939	23.46214	23.17667	23.56384	23.24083	23.697	23.53089	4	4	4	15.4	15.4	15.4	27.335	0.0002	3.5923	177510000	9	P30711	P30711	Glutathione S-transferase theta-1	GSTT1
28.64726	28.9566	28.68659	28.68662	28.77216	28.68382	28.76332	28.8476	15	15	14	42.2	42.2	39.6	42.741	0	46.768	5071900000	113	P30740;P30740-2	P30740;P30740-2	Leukocyte elastase inhibitor	SERPINB1
26.5299	25.24492	26.9292	26.87267	26.32322	26.66777	26.49802	n. def.	4	4	4	5.9	5.9	5.9	67.638	0	16.495	1081500000	27	P30825	P30825	High affinity cationic amino acid transporter 1	SLC7A1
27.99545	28.21174	28.13805	28.1162	28.30482	28.46727	28.48258	28.30561	18	18	16	34.4	34.4	32.7	57.206	0	78.951	4115700000	98	P30837;P47895	P30837	Aldehyde dehydrogenase X, mitochondrial	ALDH1B1
28.72221	28.36081	28.67587	28.5947	28.96436	28.80934	28.96315	28.96088	36	36	36	32.2	32.2	32.2	133.9	0	74.643	5627200000	208	P30876	P30876	DNA-directed RNA polymerase II subunit RPB2	POLR2B
29.58027	29.62214	29.73067	29.487	29.73396	29.88013	29.76392	29.56405	19	19	19	39.3	39.3	39.3	72.691	0	323.31	10341000000	209	P31040;P31040-2;P31040-3	P31040;P31040-2;P31040-3	Succinate dehydrogenase [ubiquinone] flavoprotein subunit, mitochondrial	SDHA
28.52675	28.89357	28.85329	28.78609	28.576	28.63062	28.53308	28.48478	10	10	10	19.7	19.7	19.7	51.026	0	62.643	4173400000	71	P31146	P31146	Coronin-1A	CORO1A
28.39059	28.44059	28.18338	28.22048	28.5238	28.23325	28.60604	28.55998	21	12	12	46.1	27.3	27.3	50.582	0	31.83	4211400000	137	P31150	P31150	Rab GDP dissociation inhibitor alpha	GDI1
30.71342	30.91926	30.43738	30.54222	30.66246	30.62888	30.62375	30.82069	18	18	18	46.8	46.8	46.8	43.66	0	108.14	20680000000	235	P31153;P31153-2;Q00266	P31153;P31153-2	S-adenosylmethionine synthase isoform type-2	MAT2A
23.12825	n. def.	n. def.	23.11266	n. def.	22.97663	23.1713	23.16385	6	3	3	14.7	8.7	8.7	43.072	0.00092319	2.594	95109000	5	P31321	P31321	cAMP-dependent protein kinase type I-beta regulatory subunit	PRKAR1B
27.25494	27.54826	27.29114	27.1915	27.41313	27.15025	27.06969	26.98859	14	14	13	37.5	37.5	35.2	44.877	0	33.493	1939700000	88	P31350;P31350-2;Q7LG56-3	P31350;P31350-2	Ribonucleoside-diphosphate reductase subunit M2	RRM2
24.84264	24.99955	24.87112	24.85057	23.96341	24.39447	24.33422	24.47531	4	4	4	18.2	18.2	18.2	21.641	0	7.4134	272230000	18	P31431;P31431-2	P31431;P31431-2	Syndecan-4	SDC4
27.30086	27.59811	27.43181	27.57881	27.82013	27.55377	27.70596	27.74137	8	5	1	18.7	10.1	2.1	42.963	0	9.5197	2256700000	46	P31483;P31483-2	P31483;P31483-2	Nucleolysin TIA-1 isoform p40	TIA1
30.10287	29.9255	29.64243	29.89106	30.32924	30.39346	30.13663	30.50114	21	21	21	48.4	48.4	48.4	44.868	0	74.304	14650000000	196	P31689;P31689-2	P31689;P31689-2	DnaJ homolog subfamily A member 1	DNAJA1
25.49534	25.14628	25.28821	25.70351	25.68958	25.47664	25.78957	26.0789	9	9	7	19.6	19.6	15.8	55.686	0	11.584	638560000	28	P31749;P31749-2	P31749;P31749-2	RAC-alpha serine/threonine-protein kinase	AKT1
25.72998	23.8674	24.97675	24.63522	25.10229	24.89356	24.97172	24.47982	7	6	6	13.3	11.6	11.6	55.768	0	5.1892	392500000	17	P31751;P31751-2	P31751;P31751-2	RAC-beta serine/threonine-protein kinase	AKT2
29.66446	29.82147	29.67573	29.52791	29.37863	30.08144	29.7758	29.41698	16	16	15	37.7	37.7	36.2	52.645	0	99.257	11043000000	206	P31930	P31930	Cytochrome b-c1 complex subunit 1, mitochondrial	UQCRC1
24.96746	25.2566	25.62653	25.28574	25.37129	25.38129	25.77243	24.21215	5	5	5	21.1	21.1	21.1	35.329	0	23.634	501380000	34	P31937	P31937	3-hydroxyisobutyrate dehydrogenase, mitochondrial	HIBADH
30.20151	29.91556	30.32614	30.19988	30.63348	30.9067	30.70223	30.68696	29	29	29	46.6	46.6	46.6	64.615	0	166.01	19693000000	419	P31939;P31939-2	P31939;P31939-2	Bifunctional purine biosynthesis protein PURH;Phosphoribosylaminoimidazolecarboxamide formyltransferase;IMP cyclohydrolase	ATIC
29.85287	30.33383	29.81868	29.77055	29.85724	29.7637	29.7715	30.03157	10	9	9	37.2	34.7	34.7	35.238	0	127.8	11988000000	163	P31942-2;P31942;P31942-3;P31942-4;P31942-6;P31942-5	P31942-2;P31942;P31942-3	Heterogeneous nuclear ribonucleoprotein H3	HNRNPH3
30.96692	31.38154	30.97548	30.87569	31.41211	31.46903	31.27392	31.2894	15	15	8	39.4	39.4	23.4	49.229	0	221.06	33848000000	341	P31943	P31943	Heterogeneous nuclear ribonucleoprotein H;Heterogeneous nuclear ribonucleoprotein H, N-terminally processed	HNRNPH1
32.13773	31.80801	32.10806	32.06301	32.15837	31.80128	32.05714	32.27667	12	5	5	41	23.4	23.4	27.85	0	323.31	47121000000	140	P31946-2;P31946	P31946-2;P31946	14-3-3 protein beta/alpha;14-3-3 protein beta/alpha, N-terminally processed	YWHAB
32.80219	32.97992	32.87533	32.91988	32.99757	32.84079	33.09434	32.84853	19	15	15	63.4	51.9	51.9	24.336	0	108.84	96792000000	524	P31947-2;P31947	P31947-2;P31947	14-3-3 protein sigma	SFN
33.58643	33.68343	33.61237	33.64892	33.75941	33.48075	33.65885	33.70553	55	55	55	66.9	66.9	66.9	62.639	0	301	1.6029E+11	935	P31948;P31948-2;P31948-3	P31948;P31948-2;P31948-3	Stress-induced-phosphoprotein 1	STIP1
32.69088	33.25743	33.17758	33.20343	33.33565	33.32053	33.32684	33.73933	6	6	6	41	41	41	11.74	0	47.093	1.0838E+11	165	P31949	P31949	Protein S100-A11;Protein S100-A11, N-terminally processed	S100A11
27.71797	27.8936	27.83105	27.85049	27.77379	27.87999	27.78132	27.70477	17	17	17	14	14	14	138.91	0	39.766	2506300000	106	P32004-3;P32004-2;P32004	P32004-3;P32004-2;P32004	Neural cell adhesion molecule L1	L1CAM
32.16917	32.59259	32.19064	32.05889	32.16546	32.24088	32.23312	32.22291	14	13	13	59.6	54	54	21.892	0	111.17	56710000000	239	P32119;P32119-2	P32119	Peroxiredoxin-2	PRDX2
24.35944	23.76598	24.06636	24.2622	23.60795	24.04527	23.89412	24.37438	3	3	3	9.9	9.9	9.9	44.391	0	5.2737	218400000	16	P32121-5;P32121-2;P32121;P32121-3;P32121-4	P32121-5;P32121-2;P32121;P32121-3;P32121-4	Beta-arrestin-2	ARRB2
n. def.	n. def.	n. def.	n. def.	n. def.	n. def.	22.45249	n. def.	1	1	1	14.4	14.4	14.4	16.185	0	4.6955	63297000	4	P32320	P32320	Cytidine deaminase	CDA
27.39428	26.90231	27.74092	27.51841	27.86644	28.03039	27.64086	27.57203	9	9	9	48.3	48.3	48.3	20.016	0	40.372	2597100000	55	P32321;P32321-2	P32321;P32321-2	Deoxycytidylate deaminase	DCTD
28.20476	28.13104	28.74766	28.5087	28.40406	28.71493	28.3562	28.28008	11	11	10	44.8	44.8	40.8	33.36	0	151.38	4832400000	164	P32322;P32322-3;P32322-2	P32322;P32322-3;P32322-2	Pyrroline-5-carboxylate reductase 1, mitochondrial	PYCR1
27.8977	28.04796	27.81231	27.93213	32.19448	32.26226	32.14516	32.2368	21	21	14	33.8	33.8	22.5	67.93	0	297.29	37528000000	326	P32455	P32455	Interferon-induced guanylate-binding protein 1	GBP1
n. def.	23.573	n. def.	n. def.	28.18698	28.29013	28.23959	28.32916	16	12	12	28.4	20.5	20.5	67.208	0	18.4	1955700000	46	P32456	P32456	Interferon-induced guanylate-binding protein 2	GBP2
25.69811	25.8739	25.63165	25.89173	26.13381	25.91054	25.76213	25.46594	9	9	9	19	19	19	64.928	0	13.333	640820000	31	P32519-2;P32519	P32519-2;P32519	ETS-related transcription factor Elf-1	ELF1
25.05552	24.75542	25.36172	25.67546	25.52136	25.62103	25.4022	25.56953	4	4	4	11.1	11.1	11.1	48.738	0	25.081	503780000	18	P32780-2;P32780	P32780-2;P32780	General transcription factor IIH subunit 1	GTF2H1
26.70978	26.82189	26.54398	26.70094	26.54298	26.56523	26.29934	26.58849	8	8	8	27.1	27.1	27.1	41.26	0	21.463	1248000000	72	P32929-3;P32929;P32929-2	P32929-3;P32929;P32929-2	Cystathionine gamma-lyase	CTH
30.04609	30.05827	29.43527	29.66302	29.69851	29.64657	29.34124	29.9709	8	8	8	33.9	33.9	33.9	21.863	0	62.185	14039000000	209	P32969	P32969	60S ribosomal protein L9	RPL9
26.33351	26.45075	26.29745	26.32289	26.16112	26.42232	26.35384	26.5335	13	13	13	18.5	18.5	18.5	77.906	0	15.574	1032700000	55	P33121-3;P33121;P33121-2;Q9ULC5-4;Q9ULC5;Q9ULC5-3	P33121-3;P33121;P33121-2	Long-chain-fatty-acid--CoA ligase 1	ACSL1
31.32469	31.60682	31.23734	31.27381	30.96857	31.12034	31.117	31.06252	59	59	59	53.3	53.3	53.3	109.68	0	323.31	28394000000	532	P33176;O60282;Q12840;O60282-2	P33176	Kinesin-1 heavy chain	KIF5B
27.62226	27.75009	27.51254	27.58341	27.65629	27.59106	27.67573	27.53601	10	10	7	19.5	19.5	13	59.251	0	14.287	2157700000	92	P33240-2;P33240	P33240-2;P33240	Cleavage stimulation factor subunit 2	CSTF2
27.52895	27.68919	27.68244	27.82037	28.0357	28.21438	27.84709	28.07051	7	7	7	48.2	48.2	48.2	17.748	0	21.193	2966100000	68	P33316-2;P33316	P33316-2;P33316	Deoxyuridine 5-triphosphate nucleotidohydrolase, mitochondrial	DUT
27.12721	27.49595	26.86962	26.94537	25.99367	26.98109	26.52253	26.34875	16	16	16	11.3	11.3	11.3	164.97	0	23.542	1363500000	54	P33527-2;P33527;P33527-9;P33527-6;P33527-5;P33527-4;P33527-3;P33527-8;P33527-7;O15438;O15438-4	P33527-2;P33527;P33527-9;P33527-6;P33527-5;P33527-4;P33527-3;P33527-8;P33527-7	Multidrug resistance-associated protein 1	ABCC1
24.94699	n. def.	24.7894	25.06612	25.06238	25.21508	25.0167	25.20068	2	2	2	24.1	24.1	24.1	9.8602	0	4.4165	459860000	21	P33552	P33552	Cyclin-dependent kinases regulatory subunit 2	CKS2
26.07531	26.1418	26.38261	26.32594	25.19321	26.42363	25.98869	25.67992	13	13	13	19.6	19.6	19.6	82.936	0	22.13	817880000	48	P33897;Q9UBJ2	P33897	ATP-binding cassette sub-family D member 1	ABCD1
26.73596	26.69975	26.38857	26.61526	26.4675	26.54153	26.74407	26.62687	14	14	14	18.3	18.3	18.3	96.943	0	26.278	1152300000	52	P33981-2;P33981	P33981-2;P33981	Dual specificity protein kinase TTK	TTK
29.68099	29.81868	29.81336	29.68083	29.94447	29.8738	29.97705	29.97978	30	30	30	33.6	33.6	33.6	96.557	0	102.99	11258000000	247	P33991	P33991	DNA replication licensing factor MCM4	MCM4
29.41774	29.40477	29.47758	29.39405	29.35563	29.44674	29.28919	29.45533	33	33	33	45.4	45.4	45.4	82.285	0	87.558	8449900000	230	P33992	P33992	DNA replication licensing factor MCM5	MCM5
29.63751	29.94768	29.55699	29.5589	29.6797	29.61784	29.67714	29.79857	35	35	35	48.7	48.7	48.7	81.307	0	208.02	10664000000	257	P33993;P33993-3;P33993-2	P33993;P33993-3	DNA replication licensing factor MCM7	MCM7
24.4353	n. def.	23.89938	24.66166	24.33974	24.51623	23.83123	24.45394	4	4	4	7.1	7.1	7.1	58.025	0.0007492	2.7917	224550000	11	P34059	P34059	N-acetylgalactosamine-6-sulfatase	GALNS
25.03431	27.31025	25.49975	25.68381	24.71785	25.86309	25.15592	24.95149	8	8	8	26.9	26.9	26.9	22.16	0	8.8718	641130000	17	P34741	P34741	Syndecan-2	SDC2
28.10809	28.24227	28.25016	28.17274	28.2566	28.24681	28.47007	28.35174	14	14	14	32.7	32.7	32.7	49.027	0	39.232	3776000000	146	P34896-2;P34896;P34896-3;P34896-4	P34896-2;P34896;P34896-3;P34896-4	Serine hydroxymethyltransferase, cytosolic	SHMT1
30.77525	30.70256	31.06638	31.00885	30.91641	31.34229	31.04446	31.05969	19	19	19	42.2	42.2	42.2	53.454	0	153.14	27060000000	392	P34897-3;P34897;P34897-2	P34897-3;P34897;P34897-2	Serine hydroxymethyltransferase, mitochondrial	SHMT2
32.42099	32.54315	32.39315	32.35762	32.51477	32.36802	32.46156	32.65964	49	49	47	54	54	51.4	94.33	0	323.31	65825000000	627	P34932;P34932-2	P34932	Heat shock 70 kDa protein 4	HSPA4
n. def.	n. def.	24.41171	n. def.	24.41796	24.19129	24.41332	24.26012	5	5	5	15.6	15.6	15.6	46.655	0	7.5753	214640000	14	P34949;P34949-2	P34949;P34949-2	Mannose-6-phosphate isomerase	MPI
n. def.	28.39178	n. def.	n. def.	n. def.	n. def.	n. def.	n. def.	1	1	1	5.4	5.4	5.4	25.924	0	45.995	320030000	4	P35030-5;P35030-3;P35030-2;P35030-4;P35030	P35030-5;P35030-3;P35030-2;P35030-4;P35030	Trypsin-3	PRSS3
27.43317	27.49892	26.40905	27.05869	26.38303	26.34369	28.07674	27.92768	6	3	3	34.3	13.6	13.6	15.046	0	13.636	2079500000	22	P35080	P35080	Profilin-2	PFN2
29.30376	29.39092	29.80474	29.58898	29.93761	30.16615	30.07137	29.80176	6	6	3	40	40	19.3	15.088	0	94.521	11031000000	83	P35080-2	P35080-2	Profilin-2	PFN2
30.44983	30.29132	30.48731	30.46568	30.26618	30.29833	30.41024	30.39805	36	36	25	36.5	36.5	26.3	100.07	0	294.63	15084000000	324	P35221;P35221-2;P35221-3	P35221;P35221-2;P35221-3	Catenin alpha-1	CTNNA1
28.94263	29.12492	28.93784	29.0787	28.64485	29.17812	28.94198	28.87657	27	22	22	41.4	34.3	34.3	85.496	0	157.52	6729100000	222	P35222;P35222-2	P35222	Catenin beta-1	CTNNB1
24.5474	23.89152	24.84225	24.36573	24.71806	24.85153	24.37564	24.91853	3	3	3	14.4	14.4	14.4	36.949	0.00074738	2.7652	309210000	19	P35226;P35227	P35226	Polycomb complex protein BMI-1	BMI1
30.83718	31.0886	30.85549	30.72858	30.58163	31.03892	30.58674	30.74839	12	12	12	37.9	37.9	37.9	29.804	0	50.463	19339000000	206	P35232;P35232-2	P35232;P35232-2	Prohibitin	PHB
28.38591	28.54911	28.54226	28.43579	28.47715	28.46018	28.41627	28.54841	15	15	14	49.2	49.2	47.1	42.621	0	184.15	5167600000	141	P35237	P35237	Serpin B6	SERPINB6
30.68629	30.81062	30.44095	30.79576	30.61272	30.31462	30.44697	30.46577	45	28	27	46.1	29.8	29.8	68.563	0	149.18	17165000000	185	P35241;P35241-5;P35241-4;P35241-2;P35241-3	P35241;P35241-5;P35241-4	Radixin	RDX
25.63245	25.26492	25.49765	25.85866	26.20872	26.26726	25.61975	25.90065	5	5	5	52.1	52.1	52.1	13.569	0	27.596	873850000	31	P35244	P35244	Replication protein A 14 kDa subunit	RPA3
27.97093	28.55036	28.25593	28.19028	28.06157	28.21586	28.19929	28.40312	16	16	16	38	38	38	39.681	0	50.312	3644500000	94	P35249;P35249-2	P35249;P35249-2	Replication factor C subunit 4	RFC4
27.64877	27.51886	27.9701	27.84631	28.19371	27.99804	28.22697	28.12623	13	13	13	36.4	36.4	36.4	39.157	0	71.356	3099000000	116	P35250;P35250-2	P35250;P35250-2	Replication factor C subunit 2	RFC2
27.98076	28.22669	27.92988	27.92456	27.18035	27.46599	27.05517	27.03128	19	19	19	18	18	18	128.18	0	32.665	2156000000	74	P35251-2;P35251	P35251-2;P35251	Replication factor C subunit 1	RFC1
30.67379	30.86253	30.38844	30.35993	30.5845	30.73771	30.72834	30.67775	5	5	5	27.3	27.3	27.3	14.787	0	15.11	18323000000	99	P35268;Q6P5R6	P35268	60S ribosomal protein L22	RPL22
27.51608	27.91673	27.76819	27.70991	27.97421	27.76465	27.89174	27.61723	15	15	15	30	30	30	58.24	0	49.618	2602400000	82	P35269	P35269	General transcription factor IIF subunit 1	GTF2F1
26.03469	26.46114	26.2786	26.44908	26.54025	26.49657	26.39682	26.29493	8	8	8	32.6	32.6	32.6	28.048	0	10.84	1023100000	52	P35270	P35270	Sepiapterin reductase	SPR
n. def.	n. def.	n. def.	n. def.	n. def.	n. def.	27.26866	n. def.	1	1	1	0.5	0.5	0.5	208.06	0.0029458	1.9576	1770600000	14	P35499;Q99250-2;Q99250	P35499;Q99250-2;Q99250	Sodium channel protein type 4 subunit alpha;Sodium channel protein type 2 subunit alpha	SCN4A;SCN2A
n. def.	n. def.	22.57789	22.78592	22.47046	22.72386	21.99172	22.69492	4	4	4	4	4	4	131.59	0.00056948	2.9382	74216000	9	P35568	P35568	Insulin receptor substrate 1	IRS1
28.6317	28.71313	28.3204	28.48712	28.69335	28.53905	28.55903	28.90397	42	42	42	28.1	28.1	28.1	174.76	0	85.89	4787400000	204	P35573;P35573-2;P35573-3	P35573;P35573-2;P35573-3	Glycogen debranching enzyme;4-alpha-glucanotransferase;Amylo-alpha-1,6-glucosidase	AGL
34.93847	35.01758	34.84731	34.95883	35.04433	34.88089	34.98248	35.02052	159	159	131	59.6	59.6	49.6	226.53	0	323.31	3.9806E+11	2925	P35579;P35579-2;REV__Q9UKV3-5;REV__Q9UKV3	P35579;P35579-2	Myosin-9	MYH9
32.84358	32.88965	32.7543	32.78984	32.77861	32.58942	32.76989	32.77594	130	110	1	51.2	43.8	0.5	229	0	323.31	83698000000	1204	P35580;P35580-3;P35580-2;P12883;P13535;Q9Y623;A7E2Y1	P35580;P35580-3;P35580-2	Myosin-10	MYH10
30.71186	30.75207	30.82836	30.85281	30.96423	30.75875	31.06001	30.91549	36	36	36	43	43	43	99.045	0	323.31	24199000000	434	P35606-2;P35606	P35606-2;P35606	Coatomer subunit beta	COPB2
26.76598	26.84266	27.06044	27.00443	26.58205	27.26284	26.70886	26.72169	6	6	6	10.4	10.4	10.4	64.734	0	18.426	1641100000	32	P35610;P35610-3;P35610-2	P35610	Sterol O-acyltransferase 1	SOAT1
28.1281	28.30278	28.16997	28.13912	28.17969	27.82238	28.14628	28.25178	16	16	15	26.1	26.1	24.9	69.984	0	45.131	3055900000	116	P35611-2;P35611-6;P35611-4;P35611;P35611-3;P35611-5;P35612-2;P35612-8;P35612-9	P35611-2;P35611-6;P35611-4;P35611;P35611-3;P35611-5	Alpha-adducin	ADD1
29.9556	29.81749	29.4735	29.78163	28.74564	29.41961	29.07577	29.30665	9	9	2	34.2	34.2	5.2	29.221	0	113.24	8955200000	117	P35613-2;P35613;P35613-4	P35613-2;P35613;P35613-4	Basigin	BSG
n. def.	n. def.	24.84957	24.82512	24.30069	25.0195	24.74289	24.82313	8	1	1	51.1	6.8	6.8	19.438	0.00038226	3.0396	343630000	14	P35613-3	P35613-3	Basigin	BSG
30.5106	30.18353	30.61166	30.69843	30.55591	30.53853	30.51531	30.44549	13	11	11	18.7	18.7	18.7	53.354	0	246.19	19667000000	227	P35637-2;P35637	P35637-2;P35637	RNA-binding protein FUS	FUS
29.10851	29.38963	29.12226	29.20198	29.32539	29.13391	29.4381	29.41575	33	33	33	19.2	19.2	19.2	212.57	0	246.13	7050200000	214	P35658-2;P35658-4;P35658;P35658-3;P35658-5	P35658-2;P35658-4;P35658;P35658-3;P35658-5	Nuclear pore complex protein Nup214	NUP214
29.85089	28.87259	29.65562	29.77983	29.61947	29.81368	29.60141	29.798	15	15	15	32.5	32.5	32.5	42.674	0	46.797	10471000000	194	P35659;P35659-2	P35659;P35659-2	Protein DEK	DEK
25.37607	24.89726	25.55201	25.09668	25.88136	25.46301	25.99207	n. def.	4	4	4	31.1	31.1	31.1	11.776	0	5.9244	513830000	27	P35754	P35754	Glutaredoxin-1	GLRX
23.61437	23.26985	22.79172	23.35299	22.86595	23.26356	22.88433	n. def.	5	4	4	11.8	10.1	10.1	61.323	0.0021056	2.0496	99382000	6	P35789-3;P35789-2;P35789	P35789-3;P35789-2;P35789	Zinc finger protein 93	ZNF93
26.1727	26.19276	25.85341	26.06854	26.26446	26.38862	26.28131	26.26318	11	11	10	30.1	30.1	27	42.447	0	14.682	910200000	39	P35813;P35813-3;P35813-2	P35813;P35813-3;P35813-2	Protein phosphatase 1A	PPM1A
27.67587	27.58999	27.60957	27.51473	27.68639	27.83141	27.71973	27.72904	12	12	12	36.6	36.6	36.6	34.36	0	68.358	2320300000	63	P35914;P35914-3;P35914-2;Q8TB92-5;Q8TB92-2;Q8TB92	P35914;P35914-3;P35914-2	Hydroxymethylglutaryl-CoA lyase, mitochondrial	HMGCL
31.48553	31.577	31.42867	31.39484	31.57754	31.54269	31.65032	31.79579	29	29	29	56.8	56.8	56.8	48.633	0	185.1	35373000000	516	P35998;P35998-2	P35998;P35998-2	26S protease regulatory subunit 7	PSMC2
n. def.	n. def.	23.26442	23.30522	n. def.	23.3123	23.43797	23.3123	3	3	3	19	19	19	20.878	0	7.6591	95850000	6	P36404;P36404-2	P36404	ADP-ribosylation factor-like protein 2	ARL2
23.18407	n. def.	25.2107	23.48751	24.63323	26.19427	25.86242	24.40568	4	4	4	20.9	20.9	20.9	20.455	0.00039324	3.3807	427800000	12	P36405	P36405	ADP-ribosylation factor-like protein 3	ARL3
28.29898	28.58932	28.36961	28.35536	28.4019	28.30882	28.44608	28.45113	15	15	11	29.8	29.8	21.8	44.424	0	98.507	4508400000	146	P36507	P36507	Dual specificity mitogen-activated protein kinase kinase 2	MAP2K2
29.99321	29.90527	29.78647	29.94363	29.7769	30.05129	30.02499	29.80973	12	12	12	37	37	37	32.881	0	89.666	12113000000	174	P36542-2;P36542	P36542-2;P36542	ATP synthase subunit gamma, mitochondrial	ATP5C1
26.37566	n. def.	26.30332	26.42379	26.62742	26.68231	26.80907	26.74137	5	5	3	24	24	15.3	22.706	0	6.0707	965090000	33	P36543-3;P36543;P36543-2	P36543-3;P36543;P36543-2	V-type proton ATPase subunit E 1	ATP6V1E1
26.24873	26.14416	26.44501	26.33548	26.76838	27.12426	26.54646	26.85103	15	15	15	40.5	40.5	40.5	50.151	0	37.567	1359700000	48	P36551;P36551-2	P36551	Oxygen-dependent coproporphyrinogen-III oxidase, mitochondrial	CPOX
31.93072	32.21077	31.92433	31.95442	32.38407	32.01398	32.36361	32.30283	24	24	24	52.5	52.5	52.5	47.697	0	205.24	63332000000	513	P36578	P36578	60S ribosomal protein L4	RPL4
27.96917	28.15957	28.08907	27.83828	27.7753	28.09617	28.19704	27.80193	23	23	23	23.9	23.9	23.9	100.4	0	64.105	3282400000	82	P36776-2;P36776;P36776-3	P36776-2;P36776;P36776-3	Lon protease homolog, mitochondrial	LONP1
29.69861	29.88239	29.84628	29.81277	29.72857	29.66053	29.89035	29.7636	26	26	26	45	45	45	61.448	0	93.024	10534000000	256	P36871;P36871-2;P36871-3	P36871;P36871-2;P36871-3	Phosphoglucomutase-1	PGM1
27.0151	24.99602	27.12829	27.09939	27.31302	26.95327	27.17007	27.45113	14	2	2	38.7	5.9	5.9	36.983	0	13.564	1572600000	37	P36873;P36873-2	P36873;P36873-2	Serine/threonine-protein phosphatase PP1-gamma catalytic subunit	PPP1CC
26.95127	27.28586	27.16911	27.27737	27.47646	27.28295	27.30478	27.43952	15	15	15	28.3	28.3	28.3	68.66	0	32.426	1942000000	77	P36915;P36915-2	P36915;P36915-2	Guanine nucleotide-binding protein-like 1	GNL1
28.83503	28.66841	29.24422	29.05139	29.29095	29.30337	29.02356	29.10894	18	18	18	49.9	49.9	49.9	42.1	0	45.687	6724400000	139	P36952;P36952-2	P36952;P36952-2	Serpin B5	SERPINB5
24.83157	n. def.	23.96939	24.34672	24.48425	24.39571	24.31762	24.72941	3	3	3	32.8	32.8	32.8	14.523	0	5.3972	286720000	18	P36954	P36954	DNA-directed RNA polymerase II subunit RPB9	POLR2I
29.883	29.82664	29.87317	29.91342	29.84813	30.14528	29.94963	30.11867	13	13	13	28.5	28.5	28.5	48.755	0	189.36	12016000000	181	P36957;P36957-2	P36957;P36957-2	Dihydrolipoyllysine-residue succinyltransferase component of 2-oxoglutarate dehydrogenase complex, mitochondrial	DLST
28.86688	29.05064	29.09502	29.16792	29.16214	28.78983	29.28734	29.03784	5	5	5	23.5	23.5	23.5	14.57	0	66.671	5864600000	59	P37108	P37108	Signal recognition particle 14 kDa protein	SRP14
26.32644	25.93715	26.62282	26.14637	26.78094	26.59135	26.7929	26.34854	7	7	7	12.3	12.3	12.3	53.254	0	18.772	1111400000	40	P37198	P37198	Nuclear pore glycoprotein p62	NUP62
26.30581	26.23206	26.27288	26.24793	26.16145	26.34031	26.17708	26.40018	9	9	9	38.9	38.9	38.9	22.313	0	10.715	1020000000	47	P37235;P84074;P61601	P37235;P84074	Hippocalcin-like protein 1;Neuron-specific calcium-binding protein hippocalcin	HPCAL1;HPCA
27.93022	27.99005	27.72241	27.7855	26.95438	27.5642	27.44206	27.04739	13	13	13	33.8	33.8	33.8	48.115	0	26.901	2120400000	70	P37268;P37268-5;P37268-4;P37268-3;P37268-2	P37268;P37268-5;P37268-4;P37268-3;P37268-2	Squalene synthase	FDFT1
32.01704	32.47573	31.69237	31.75951	32.48932	32.23227	32.37606	32.23078	14	14	13	61.3	61.3	54.3	22.391	0	216.86	62089000000	463	P37802;P37802-2	P37802;P37802-2	Transgelin-2	TAGLN2
32.30381	32.49111	32.09679	32.14336	32.26352	32.35865	32.15702	32.22866	20	20	20	53.1	53.1	53.1	37.54	0	150	55723000000	460	P37837	P37837	Transaldolase	TALDO1
23.96772	24.26692	24.10326	24.02318	23.74253	23.50069	24.1411	n. def.	4	4	4	51.8	51.8	51.8	11.372	0.00039596	3.4498	177490000	11	P37840-2;P37840;P37840-3;Q16143	P37840-2;P37840;P37840-3	Alpha-synuclein	SNCA
28.99994	29.05478	29.16433	28.9948	29.19563	29.41858	29.11768	29.35991	16	16	16	62.7	62.7	62.7	27.843	0	40.433	6885500000	212	P38117;P38117-2	P38117;P38117-2	Electron transfer flavoprotein subunit beta	ETFB
32.51583	32.79467	32.68393	32.65245	32.5437	32.4609	32.54342	32.63112	28	28	7	55.5	55.5	16.1	42.331	0	191.08	71644000000	454	P38159;P38159-2;P38159-3;O75526;Q8N7X1	P38159;P38159-2	RNA-binding motif protein, X chromosome;RNA-binding motif protein, X chromosome, N-terminally processed	RBMX
26.5952	26.3081	26.49845	26.45638	26.35817	26.41421	26.56798	26.70121	8	8	8	16.7	16.7	16.7	62.608	0	21.833	947520000	25	P38432	P38432	Coilin	COIL
n. def.	n. def.	22.67627	21.96445	22.35971	22.16481	22.50787	n. def.	3	3	3	7.9	7.9	7.9	39.111	0.0057637	1.7547	72070000	6	P38571-2;P38571	P38571-2;P38571	Lysosomal acid lipase/cholesteryl ester hydrolase	LIPA
29.09889	28.91385	28.88288	28.95235	29.51053	29.28333	29.4044	29.52446	16	16	16	27.6	27.6	27.6	64.735	0	109.43	7168500000	165	P38606-2;P38606	P38606-2;P38606	V-type proton ATPase catalytic subunit A	ATP6V1A
32.78211	32.66145	32.95875	32.80111	32.94972	32.78867	33.0254	33.01666	47	46	46	57.9	56.8	56.8	73.68	0	323.31	89893000000	652	P38646	P38646	Stress-70 protein, mitochondrial	HSPA9
30.8915	30.94866	30.78761	30.95366	31.0855	31.10199	31.08113	31.21304	26	20	20	41.8	35.8	35.8	46.871	0	195.39	25724000000	346	P38919	P38919	Eukaryotic initiation factor 4A-III;Eukaryotic initiation factor 4A-III, N-terminally processed	EIF4A3
n. def.	n. def.	22.4502	22.50315	22.34549	22.55714	22.42068	n. def.	3	3	3	3.7	3.7	3.7	109.15	0	5.1484	60974000	5	P38935	P38935	DNA-binding protein SMUBP-2	IGHMBP2
32.2202	32.76715	32.02687	32.02234	32.22705	32.39777	32.08809	32.19128	13	13	13	64.8	64.8	64.8	16.06	0	40.787	55932000000	241	P39019	P39019	40S ribosomal protein S19	RPS19
33.40223	33.41777	32.91675	33.28719	33.24318	32.90455	33.01991	33.23706	29	29	29	43.2	43.2	43.2	46.108	0	323.31	1.2495E+11	633	P39023;Q92901	P39023	60S ribosomal protein L3	RPL3
29.67909	29.7949	29.46476	29.66817	28.05108	29.76235	28.89305	28.45666	10	10	10	23.3	23.3	23.3	49.019	0	34.238	8366600000	110	P39656-3;P39656;P39656-2	P39656-3;P39656;P39656-2	Dolichyl-diphosphooligosaccharide--protein glycosyltransferase 48 kDa subunit	DDOST
30.8149	30.38597	31.07795	30.92945	31.15629	30.79521	31.1963	31.09968	13	13	11	37.3	37.3	34.5	28.585	0	148.64	27780000000	273	P39687;O95626;O43423	P39687	Acidic leucine-rich nuclear phosphoprotein 32 family member A	ANP32A
29.13885	29.50612	29.25764	29.22679	29.19439	29.44788	29.26497	29.26069	15	15	15	33.7	33.7	33.7	42.592	0	46.643	7525500000	132	P39748;P39748-2;CON__P01030;CON__ENSEMBL:ENSBTAP00000007350	P39748;P39748-2	Flap endonuclease 1	FEN1
26.98783	27.08304	26.94648	26.9982	27.01031	26.68632	26.95394	27.03139	17	17	8	13.4	13.4	7.5	161.65	0	19.413	1386900000	68	P39880-2;P39880;P39880-3;P39880-5;P39880-4;P39880-6;O14529	P39880-2;P39880;P39880-3;P39880-5;P39880-4;P39880-6	Homeobox protein cut-like 1	CUX1
28.11585	28.07296	28.21859	28.27338	28.44841	28.44439	28.40227	28.52365	8	8	8	22.8	22.8	22.8	36.856	0	63.436	3694000000	88	P40121-2;P40121	P40121-2;P40121	Macrophage-capping protein	CAPG
25.2087	24.58274	24.83393	25.02741	24.81812	24.68357	25.07366	24.50379	8	7	7	17.2	15.5	15.5	52.823	0	6.9903	361520000	21	P40123;P40123-2;P40123-3	P40123;P40123-2	Adenylyl cyclase-associated protein 2	CAP2
29.48247	29.285	29.19782	29.34437	29.44111	29.23219	29.53892	29.7043	26	26	26	40.3	40.3	40.3	61.89	0	148.84	7724600000	204	P40222	P40222	Alpha-taxilin	TXLNA
31.59566	31.56801	31.73904	31.60085	31.8636	31.89378	31.97774	31.97278	20	20	15	31.8	31.8	24.3	58.024	0	98.288	46447000000	450	P40227;P40227-2	P40227;P40227-2	T-complex protein 1 subunit zeta	CCT6A
26.80993	27.17026	26.81775	26.82007	27.8239	28.022	28.02062	28.0316	7	7	7	24.6	24.6	24.6	29.574	0	8.4338	2765700000	75	P40261	P40261	Nicotinamide N-methyltransferase	NNMT
25.11064	n. def.	n. def.	n. def.	26.11694	27.26651	26.73879	26.54135	4	4	4	13.6	13.6	13.6	28.936	0	6.579	713920000	14	P40306	P40306	Proteasome subunit beta type-10	PSMB10
31.45258	31.91042	31.17938	31.34239	31.57705	31.22262	31.39897	31.47943	16	16	16	48.3	48.3	48.3	23.577	0	37.745	34740000000	278	P40429;Q6NVV1	P40429	60S ribosomal protein L13a	RPL13A
27.31225	25.3681	27.08132	26.88087	26.79736	26.94168	26.78207	27.10069	4	4	4	28.7	28.7	28.7	18.565	0	10.935	1803400000	52	P40616-2;P40616	P40616-2;P40616	ADP-ribosylation factor-like protein 1	ARL1
27.10749	26.77919	27.10789	27.15914	27.05061	26.85436	27.20219	27.27498	19	19	19	26.2	26.2	26.2	84.6	0	15.713	1456800000	51	P40692;P40692-3;P40692-2	P40692;P40692-3;P40692-2	DNA mismatch repair protein Mlh1	MLH1
28.93047	28.62321	28.89299	28.97678	29.64165	29.43617	29.48553	29.71635	22	22	1	26.5	26.5	3	83.125	0	127.07	7826100000	159	P40763-3;P40763	P40763-3;P40763	Signal transducer and activator of transcription 3	STAT3
n. def.	n. def.	n. def.	n. def.	n. def.	24.22523	n. def.	n. def.	22	1	1	24.7	2.7	2.7	87.98	0	4.3964	118970000	4	P40763-2	P40763-2	Signal transducer and activator of transcription 3	STAT3
25.71413	26.40281	25.85086	25.80867	25.89333	25.87741	25.94965	26.06766	11	11	11	12.3	12.3	12.3	115.08	0	11.645	700890000	43	P40818-2;P40818	P40818-2;P40818	Ubiquitin carboxyl-terminal hydrolase 8	USP8
27.96988	27.97853	28.08831	27.94983	28.36545	28.15465	28.30387	28.51863	10	10	10	40.1	40.1	40.1	32.806	0	48.943	3325700000	70	P40855;P40855-5	P40855;P40855-5	Peroxisomal biogenesis factor 19	PEX19
31.75978	31.47706	31.91031	31.75438	31.8473	31.88838	32.00477	31.68954	16	16	16	42.8	42.8	42.8	36.426	0	238.12	42308000000	252	P40925;P40925-3;P40925-2	P40925;P40925-3;P40925-2	Malate dehydrogenase, cytoplasmic	MDH1
32.8923	33.26668	32.6479	32.58665	33.17963	33.25631	33.1791	33.25617	19	19	19	66	66	66	35.503	0	323.31	1.0101E+11	558	P40926;P40926-2	P40926;P40926-2	Malate dehydrogenase, mitochondrial	MDH2
28.40141	28.549	28.71689	28.49106	28.60063	28.56772	28.56373	28.64003	14	14	14	44.7	44.7	44.7	38.496	0	43.986	4689700000	105	P40937;P40937-2	P40937;P40937-2	Replication factor C subunit 5	RFC5
27.76509	28.29907	27.67869	27.79123	27.6361	27.66105	27.72832	27.84733	17	17	17	52.5	52.5	52.5	40.556	0	137.74	2721500000	99	P40938;P40938-2	P40938;P40938-2	Replication factor C subunit 3	RFC3
29.61732	29.77474	29.62817	29.59385	29.82533	30.34223	30.207	29.6007	24	24	24	32.6	32.6	32.6	82.999	0	140.78	12308000000	271	P40939;P40939-2	P40939	Trifunctional enzyme subunit alpha, mitochondrial;Long-chain enoyl-CoA hydratase;Long chain 3-hydroxyacyl-CoA dehydrogenase	HADHA
31.42101	31.53691	31.03617	31.28046	31.00041	31.27947	31.0232	31.16639	23	23	23	46.2	46.2	46.2	51.109	0	323.31	29296000000	374	P41091;Q2VIR3;Q2VIR3-2	P41091;Q2VIR3;Q2VIR3-2	Eukaryotic translation initiation factor 2 subunit 3;Putative eukaryotic translation initiation factor 2 subunit 3-like protein	EIF2S3;EIF2S3L
n. def.	n. def.	n. def.	n. def.	n. def.	n. def.	23.31783	n. def.	2	2	2	14	14	14	19.738	0.00074724	2.7528	155050000	6	P41208	P41208	Centrin-2	CETN2
n. def.	n. def.	23.89421	23.8783	24.23914	24.26256	23.96939	n. def.	3	3	3	5.1	5.1	5.1	64.706	0.0002002	3.6	160070000	6	P41214;P41214-2	P41214	Eukaryotic translation initiation factor 2D	EIF2D
28.19784	27.57622	28.33624	28.39268	28.24934	28.59342	28.36064	28.51664	10	10	10	47.9	47.9	47.9	17	0	73.742	4174900000	94	P41223;P41223-2	P41223;P41223-2	Protein BUD31 homolog	BUD31
28.93714	28.87188	28.8343	28.81964	28.99032	28.87285	28.89738	28.89073	14	14	14	49.1	49.1	49.1	24.783	0	62.273	5587300000	115	P41227-2;P41227;Q9BSU3	P41227-2;P41227	N-alpha-acetyltransferase 10	NAA10
28.89186	29.26414	28.6618	28.9979	28.98918	28.47131	28.93537	28.73934	8	8	8	34.6	34.6	34.6	23.015	0	36.338	5386400000	100	P41236;Q6NXS1	P41236;Q6NXS1	Protein phosphatase inhibitor 2;Protein phosphatase inhibitor 2-like protein 3	PPP1R2;PPP1R2P3
26.21608	26.11076	26.65157	26.39228	26.46692	26.53598	26.54352	26.25124	10	10	10	26	26	26	50.704	0	13.794	1084200000	39	P41240;P42679-3;P42679;P42679-2	P41240	Tyrosine-protein kinase CSK	CSK
n. def.	n. def.	n. def.	n. def.	n. def.	n. def.	n. def.	19.45238	1	1	1	9	9	9	18.628	0.00092404	2.604	11150000	3	P41247-2;P41247	P41247-2;P41247	Patatin-like phospholipase domain-containing protein 4	PNPLA4
31.33218	30.5216	31.24564	31.3028	31.45802	31.24774	31.33042	31.62095	30	30	30	30.6	30.6	30.6	83.165	0	165.69	29144000000	348	P41250	P41250	Glycine--tRNA ligase	GARS
31.05659	30.84655	31.00457	30.96733	31.15243	31.10562	31.12977	31.16674	47	47	47	34.6	34.6	34.6	144.5	0	283.98	28318000000	531	P41252	P41252	Isoleucine--tRNA ligase, cytoplasmic	IARS
29.35546	28.51841	28.84933	29.19458	29.3472	28.88518	28.9412	29.19955	12	12	10	27.5	27.5	24.8	68.262	0	123.09	7493400000	138	P41743	P41743	Protein kinase C iota type	PRKCI
n. def.	n. def.	n. def.	n. def.	n. def.	26.52822	n. def.	n. def.	1	1	1	1.7	1.7	1.7	44.239	0.00038842	3.2153	624620000	5	P41970	P41970	ETS domain-containing protein Elk-3	ELK3
28.17265	26.12325	28.2867	28.3154	28.21817	28.08208	28.16394	28.22614	7	7	7	24.9	24.9	24.9	30.895	0	30.635	3547800000	75	P42126-2;P42126	P42126-2;P42126	Enoyl-CoA delta isomerase 1, mitochondrial	ECI1
29.64926	30.10886	29.92451	30.03774	29.88358	30.03708	29.87392	29.99064	24	24	16	38.6	38.6	26.9	75.491	0	227.14	11773000000	280	P42166;P42167-3	P42166	Lamina-associated polypeptide 2, isoform alpha;Thymopoietin;Thymopentin	TMPO
29.1489	29.86535	29.15403	29.30552	27.50514	29.06515	27.93416	27.99394	18	10	10	39.2	21.4	21.4	50.67	0	58.966	6073200000	111	P42167;P42167-2	P42167;P42167-2	Lamina-associated polypeptide 2, isoforms beta/gamma;Thymopoietin;Thymopentin	TMPO
29.92238	30.1321	29.86393	29.86015	31.88012	31.63914	31.95046	31.87708	34	34	1	44.7	44.7	1.7	87.334	0	247.17	32775000000	514	P42224;Q14765	P42224	Signal transducer and activator of transcription 1-alpha/beta	STAT1
25.95894	26.21632	25.82243	25.97528	26.34354	26.20818	26.13377	26.40279	8	8	8	11.1	11.1	11.1	94.134	0	25.656	993780000	48	P42226;P42226-3;P42226-2	P42226;P42226-3;P42226-2	Signal transducer and activator of transcription 6	STAT6
28.83828	28.69982	28.71414	28.87918	28.70675	28.64272	28.67815	28.54245	24	24	24	24.6	24.6	24.6	117.8	0	76.433	5030500000	170	P42285	P42285	Superkiller viralicidic activity 2-like 2	SKIV2L2
n. def.	24.11926	24.31576	23.65469	24.59503	24.77274	24.48013	23.56349	4	4	4	16.1	16.1	16.1	36.853	0	10.843	286910000	15	P42330;Q04828;P17516;P52895-2;P42330-2;P52895	P42330;Q04828;P17516	Aldo-keto reductase family 1 member C3;Aldo-keto reductase family 1 member C1;Aldo-keto reductase family 1 member C4	AKR1C3;AKR1C1;AKR1C4
25.01521	25.0827	24.87056	24.93917	25.04272	24.98811	24.88274	25.0496	12	12	12	12.6	12.6	12.6	124.28	0	18.172	415050000	31	P42336	P42336	Phosphatidylinositol 4,5-bisphosphate 3-kinase catalytic subunit alpha isoform	PIK3CA
23.44632	23.54026	23.417	23.58268	23.29586	23.24582	23.55497	n. def.	3	3	3	3.5	3.5	3.5	122.76	0	4.0417	115570000	8	P42338	P42338	Phosphatidylinositol 4,5-bisphosphate 3-kinase catalytic subunit beta isoform	PIK3CB
26.84781	26.46638	26.64058	26.6725	26.75226	26.75748	26.95782	26.9862	21	21	21	8.9	8.9	8.9	288.89	0	24.093	1388300000	81	P42345	P42345	Serine/threonine-protein kinase mTOR	MTOR
25.23816	24.97788	24.62361	24.58319	24.35016	24.62182	24.71471	23.75532	14	14	14	8	8	8	236.83	0	6.3265	364110000	27	P42356;P42356-2;Q8N8J0;A4QPH2-2;A4QPH2-4;A4QPH2	P42356	Phosphatidylinositol 4-kinase alpha	PI4KA
28.65246	28.26937	28.52092	28.44963	28.62073	28.46377	28.49228	29.09854	25	25	25	28.2	28.2	28.2	98.655	0	58.599	4238900000	109	P42566;P42566-2	P42566;P42566-2	Epidermal growth factor receptor substrate 15	EPS15
26.90839	n. def.	26.68819	26.54501	26.55445	26.50697	26.63686	26.76002	5	5	5	17	17	17	31.608	0	28.051	1179000000	33	P42574	P42574	Caspase-3;Caspase-3 subunit p17;Caspase-3 subunit p12	CASP3
23.33019	23.86193	23.38588	23.73066	23.59946	23.64636	23.84374	23.34204	8	8	8	23.9	23.9	23.9	50.685	0	7.3627	198680000	17	P42575;P42575-2;P42575-3	P42575;P42575-2	Caspase-2;Caspase-2 subunit p18;Caspase-2 subunit p13;Caspase-2 subunit p12	CASP2
31.03368	31.37612	31.15599	30.99981	31.03124	30.93965	31.16033	31.06297	6	6	3	41.7	41.7	15.5	9.461	0	63.892	27005000000	182	P42677	P42677	40S ribosomal protein S27	RPS27
24.47902	24.93328	24.81411	24.48438	24.47618	24.16139	24.07186	24.34787	7	7	6	8.3	8.3	7	115.82	0	8.2898	239840000	15	P42684-7;P42684-5;P42684-6;P42684;P42684-4;P42684-10;P42684-2;P42684-3;P42684-8	P42684-7;P42684-5;P42684-6;P42684;P42684-4;P42684-10;P42684-2;P42684-3	Abelson tyrosine-protein kinase 2	ABL2
24.19625	24.47098	24.17226	24.42079	24.26942	23.92107	23.93337	24.33858	6	6	2	3.5	3.5	1.3	218.97	0	4.2233	185860000	10	P42694	P42694	Probable helicase with zinc finger domain	HELZ
24.59679	23.96332	24.26205	24.45086	24.30473	24.64922	24.49436	24.09844	7	7	7	5.2	5.2	5.2	168.89	0	11.092	281880000	25	P42695	P42695	Condensin-2 complex subunit D3	NCAPD3
27.40609	27.54871	27.46692	27.57672	27.39485	27.27915	27.37931	27.75373	15	15	15	35.3	35.3	35.3	48.564	0	52.47	1994900000	101	P42696;P42696-2	P42696;P42696-2	RNA-binding protein 34	RBM34
33.22676	32.9007	33.13337	33.20643	33.07214	33.19903	33.14262	33.12643	74	74	73	46.8	46.8	46.3	157.9	0	323.31	1.0985E+11	1147	P42704	P42704	Leucine-rich PPR motif-containing protein, mitochondrial	LRPPRC
27.60364	27.16164	27.68892	27.60201	27.5716	28.1057	28.09587	27.88227	12	12	12	28.7	28.7	28.7	41.924	0	94.713	2909800000	78	P42765	P42765	3-ketoacyl-CoA thiolase, mitochondrial	ACAA2
30.90985	30.85786	30.92302	31.06433	30.92323	30.79831	30.85801	31.0715	7	7	7	37.4	37.4	37.4	14.551	0	116.88	22576000000	103	P42766	P42766	60S ribosomal protein L35	RPL35
27.11118	26.20107	27.50385	27.20116	28.36114	28.17231	28.15088	27.84284	7	7	7	55.1	55.1	55.1	16.532	0	271.09	3034600000	49	P42771;P42771-2;P42771-4;P42772;P42771-3	P42771;P42771-2;P42771-4	Cyclin-dependent kinase inhibitor 2A	CDKN2A
24.78771	25.34966	24.67686	24.65922	24.40698	25.25234	24.65611	24.67761	4	4	4	9.7	9.7	9.7	55.799	0	8.6181	434620000	21	P42785;P42785-2	P42785;P42785-2	Lysosomal Pro-X carboxypeptidase	PRCP
27.80286	28.01818	27.80119	27.79247	27.89145	27.76148	28.00892	28.06841	41	41	41	15.5	15.5	15.5	347.6	0	63.892	3095300000	149	P42858	P42858	Huntingtin	HTT
28.83783	28.99545	28.64801	28.65625	27.63561	28.54565	27.78669	27.86029	15	15	15	20.8	20.8	20.8	85.561	0	36.501	4231900000	117	P42892-3;P42892-2;P42892-4;P42892	P42892-3;P42892-2;P42892-4;P42892	Endothelin-converting enzyme 1	ECE1
23.33443	n. def.	22.79136	22.82896	23.61941	23.05588	22.77431	23.76739	4	4	4	6.6	6.6	6.6	74.596	0.00075075	2.8085	105190000	6	P42898;P42898-2	P42898;P42898-2	Methylenetetrahydrofolate reductase	MTHFR
25.14624	25.62759	25.80423	25.86583	24.53404	25.0655	24.83118	25.11243	4	4	4	7.7	7.7	7.7	55.722	0	6.2744	448990000	13	P43007;P43007-2	P43007;P43007-2	Neutral amino acid transporter A	SLC1A4
30.24002	30.41226	30.21535	30.29077	30.45875	30.31646	30.19108	30.44707	28	28	28	57.1	57.1	57.1	46.637	0	285.89	16679000000	328	P43034;P43034-2	P43034	Platelet-activating factor acetylhydrolase IB subunit alpha	PAFAH1B1
29.74327	29.55921	29.26298	29.48158	29.22325	29.5558	29.00844	29.36338	17	17	17	31.4	31.4	31.4	71.607	0	79.718	7579500000	139	P43121;P43121-2	P43121;P43121-2	Cell surface glycoprotein MUC18	MCAM
30.73755	31.02228	30.67202	30.76311	31.09604	30.8455	30.93712	30.9152	36	36	36	42.4	42.4	42.4	94.622	0	323.31	24544000000	485	P43243;P43243-2	P43243	Matrin-3	MATR3
29.06997	29.28012	29.00359	28.85261	29.13082	28.98435	29.07447	29.20245	25	25	2	26.2	26.2	3.2	104.74	0	60.005	6557600000	184	P43246	P43246	DNA mismatch repair protein Msh2	MSH2
29.4538	29.08205	29.59007	29.3714	28.82887	29.35521	28.93801	29.12888	30	30	30	39.3	39.3	39.3	80.852	0	74.27	6649300000	180	P43304;P43304-2	P43304;P43304-2	Glycerol-3-phosphate dehydrogenase, mitochondrial	GPD2
28.73544	29.06463	28.48266	28.71506	26.87666	28.61775	27.22995	27.27293	2	2	2	6.6	6.6	6.6	32.235	0	4.5619	3524400000	50	P43307;P43307-2	P43307;P43307-2	Translocon-associated protein subunit alpha	SSR1
23.9619	23.9266	n. def.	n. def.	23.64581	n. def.	23.68228	n. def.	3	3	3	5.4	5.4	5.4	68.019	0.0010951	2.448	119880000	9	P43378	P43378	Tyrosine-protein phosphatase non-receptor type 9	PTPN9
30.90971	31.6628	30.62723	30.72306	30.97542	30.73417	30.83853	30.43221	11	11	10	59.5	59.5	59.5	23.239	0	177.64	21704000000	138	P43487-2;P43487	P43487-2;P43487	Ran-specific GTPase-activating protein	RANBP1
29.69594	29.62041	29.65491	29.66557	29.84366	29.91798	29.93593	30.19084	20	20	20	40.1	40.1	40.1	55.52	0	323.31	12039000000	294	P43490	P43490	Nicotinamide phosphoribosyltransferase	NAMPT
29.53993	29.29887	29.83283	29.74199	30.22837	30.20711	30.03839	30.18825	22	22	22	35.2	35.2	35.2	47.366	0	117.32	13193000000	295	P43686;P43686-2	P43686;P43686-2	26S protease regulatory subunit 6B	PSMC4
27.9061	27.74394	27.92354	27.90564	27.82996	28.11704	28.09984	27.76749	11	11	11	36.3	36.3	36.3	35.39	0	18.115	2747000000	79	P43897;P43897-2;P43897-3;P43897-4	P43897;P43897-2	Elongation factor Ts, mitochondrial	TSFM
24.46831	n. def.	24.8632	24.64691	n. def.	25.46828	24.44354	24.7135	2	2	2	9.9	9.9	9.9	22.763	0	7.3279	345340000	16	P45877	P45877	Peptidyl-prolyl cis-trans isomerase C	PPIC
32.80141	32.64003	32.67175	32.55547	32.16764	32.73219	32.6663	32.27086	13	13	13	47.6	47.6	47.6	31.566	0	148.68	68053000000	336	P45880;P45880-2;P45880-1	P45880;P45880-2;P45880-1	Voltage-dependent anion-selective channel protein 2	VDAC2
n. def.	n. def.	n. def.	21.51663	22.32658	23.9566	22.77591	n. def.	4	4	4	13.9	13.9	13.9	36.025	0.00039002	3.2802	65988000	8	P45954-2;P45954	P45954-2;P45954	Short/branched chain specific acyl-CoA dehydrogenase, mitochondrial	ACADSB
30.05543	30.20256	30.25214	30.07048	30.25575	30.26495	30.13736	30.05956	11	11	10	49.2	49.2	42.9	22.225	0	115.44	14137000000	184	P45973	P45973	Chromobox protein homolog 5	CBX5
29.49975	29.77966	29.58477	29.61647	29.72865	29.59999	29.77838	29.80437	26	26	25	29.2	29.2	28	93.307	0	183.52	9537100000	231	P45974-2;P45974	P45974-2;P45974	Ubiquitin carboxyl-terminal hydrolase 5	USP5
22.11636	n. def.	23.93903	23.74047	23.64889	23.87136	23.73614	23.96921	5	5	3	14.1	14.1	9.4	44.021	0	4.4499	184360000	12	P45983-3;P45983-2;P45983-4;P45983;P45983-5	P45983-3;P45983-2;P45983-4;P45983;P45983-5	Mitogen-activated protein kinase 8	MAPK8
n. def.	n. def.	24.31686	24.15507	23.99257	24.436	24.22883	24.49399	5	5	5	14.3	14.3	14.3	44.287	0	14.767	220510000	9	P45985;P45985-2	P45985;P45985-2	Dual specificity mitogen-activated protein kinase kinase 4	MAP2K4
31.44663	31.459	31.12805	31.25344	30.29669	30.82487	30.21709	30.28162	119	119	119	44.6	44.6	44.6	358.69	0	323.31	21892000000	703	P46013;P46013-2	P46013;P46013-2	Antigen KI-67	MKI67
26.85222	26.57701	27.1208	26.51537	n. def.	26.5969	26.22926	25.71427	4	4	4	3	3	3	129.39	0.0046122	1.8287	1041600000	8	P46020-3;P46020-2;P46020	P46020-3;P46020-2;P46020	Phosphorylase b kinase regulatory subunit alpha, skeletal muscle isoform	PHKA1
29.33658	29.71978	29.24252	29.2781	29.99766	29.93101	30.03092	29.94963	27	27	27	44.1	44.1	44.1	63.541	0	252.19	10634000000	251	P46060	P46060	Ran GTPase-activating protein 1	RANGAP1
28.74169	29.01847	28.6703	28.62314	28.68355	28.70803	28.7105	28.68859	24	24	24	39.3	39.3	39.3	73.457	0	80.235	5115400000	162	P46063	P46063	ATP-dependent DNA helicase Q1	RECQL
29.76918	30.01797	29.43754	29.64317	29.56975	29.58335	29.57771	29.64081	22	22	1	28.4	28.4	1.5	89.301	0	200.96	9308700000	268	P46087;P46087-4	P46087;P46087-4	Probable 28S rRNA (cytosine(4447)-C(5))-methyltransferase	NOP2
26.56642	26.8655	26.61961	26.59235	26.52664	26.42982	26.58362	26.59363	21	21	21	9.8	9.8	9.8	278.23	0	27.487	1089400000	57	P46100-4;P46100;P46100-2;P46100-5;P46100-3;P46100-6	P46100-4;P46100;P46100-2;P46100-5;P46100-3;P46100-6	Transcriptional regulator ATRX	ATRX
27.47962	27.38599	27.69584	27.37219	27.55932	27.81543	27.78613	27.84548	10	10	10	36.8	36.8	36.8	33.83	0	82.066	2626400000	83	P46108;P46108-2	P46108;P46108-2	Adapter molecule crk	CRK
27.138	27.16605	27.14773	26.86053	27.24889	27.16183	27.24245	27.2691	11	11	11	33.7	33.7	33.7	33.777	0	23.809	2044400000	67	P46109	P46109	Crk-like protein	CRKL
25.3211	25.50703	25.47281	25.78292	24.91884	25.28299	24.96129	24.70287	5	5	5	6.5	6.5	6.5	81.316	0	6.2719	463370000	18	P46199	P46199	Translation initiation factor IF-2, mitochondrial	MTIF2
28.15808	27.91285	28.12938	28.19821	28.45795	28.34287	28.44494	28.53649	24	24	24	25.4	25.4	25.4	118.69	0	95.361	4006200000	159	P46379-2;P46379;P46379-3;P46379-5;P46379-4	P46379-2;P46379;P46379-3;P46379-5;P46379-4	Large proline-rich protein BAG6	BAG6
29.34291	29.34244	29.2929	29.35901	29.64686	29.68137	29.58275	29.68929	31	31	31	43.4	43.4	43.4	82.593	0	244.4	9615200000	301	P46459;P46459-2	P46459;P46459-2	Vesicle-fusing ATPase	NSF
27.65554	27.84852	27.58018	27.77354	27.40479	27.48693	27.57355	27.61147	12	12	1	35.2	35.2	4.1	36.172	0	21.071	2398200000	64	P46734-2	P46734-2	Dual specificity mitogen-activated protein kinase kinase 3	MAP2K3
26.6811	26.73027	26.26687	26.37599	26.4927	26.39914	26.47635	26.30668	9	9	9	34.4	34.4	34.4	33.149	0	34.191	1212700000	58	P46736-2;P46736-3;P46736;P46736-4;P46736-5	P46736-2;P46736-3;P46736;P46736-4	Lys-63-specific deubiquitinase BRCC36	BRCC3
31.24813	31.28472	30.91071	31.27437	31.42527	30.98699	31.284	31.25361	7	7	7	38.5	38.5	38.5	16.561	0	26.674	29753000000	176	P46776	P46776	60S ribosomal protein L27a	RPL27A
31.87676	32.17991	31.88722	32.05414	32.18878	31.95116	32.08094	31.83217	18	18	18	46.1	46.1	46.1	34.362	0	180.78	58855000000	577	P46777	P46777	60S ribosomal protein L5	RPL5
30.58289	28.28326	29.86956	30.509	30.68754	30.13124	30.50465	30.23672	6	6	6	34.4	34.4	34.4	18.565	0	27.797	16221000000	139	P46778	P46778	60S ribosomal protein L21	RPL21
31.96898	32.10212	31.8246	31.91153	31.96671	31.67346	31.90315	32.07683	12	12	12	54	54	54	15.747	0	29.221	42814000000	172	P46779;P46779-2;P46779-3;P46779-4;P46779-5	P46779;P46779-2;P46779-3;P46779-4;P46779-5	60S ribosomal protein L28	RPL28
32.81919	32.87502	32.46371	32.70963	32.63567	32.40649	32.617	32.86614	21	21	21	59.3	59.3	59.3	22.591	0	93.399	77455000000	388	P46781	P46781	40S ribosomal protein S9	RPS9
31.66991	32.29343	31.44938	31.66966	31.33804	31.55787	31.63888	31.76616	11	11	11	37.3	37.3	37.3	22.876	0	33.217	40527000000	200	P46782	P46782	40S ribosomal protein S5;40S ribosomal protein S5, N-terminally processed	RPS5
31.59045	30.25699	31.3571	31.43941	31.78655	31.68395	31.60019	31.65292	13	12	12	60	55.8	55.8	18.898	0	132.76	38623000000	233	P46783;Q9NQ39	P46783;Q9NQ39	40S ribosomal protein S10;Putative 40S ribosomal protein S10-like	RPS10;RPS10P5
28.11163	27.72299	27.85828	28.06219	27.91416	27.64217	27.80968	27.97394	28	28	28	12.8	12.8	12.8	270.63	0	65.967	2630900000	88	P46821;P78559;P78559-2	P46821	Microtubule-associated protein 1B;MAP1B heavy chain;MAP1 light chain LC1	MAP1B
27.0702	27.13682	27.73066	27.49419	27.73841	27.57542	27.88338	27.51668	9	9	6	36.7	36.7	21.8	32.668	0	55.819	2588100000	97	P46926;P46926-2	P46926;P46926-2	Glucosamine-6-phosphate isomerase 1	GNPDA1
28.37555	27.70101	27.49434	26.6702	26.20773	27.33799	27.45701	27.77008	9	5	5	10.7	6.7	6.7	104.22	0.00056829	2.9033	2038400000	9	P46934-4;P46934-2;P46934;P46934-3;Q9P2P5-2;Q9P2P5;Q76N89-2;Q76N89	P46934-4;P46934-2;P46934;P46934-3	E3 ubiquitin-protein ligase NEDD4	NEDD4
28.023	28.52421	27.88728	27.90902	28.04265	27.79222	28.00908	27.90862	9	9	8	22.2	22.2	20.6	54.461	0	52.17	2926800000	68	P46937;P46937-9;P46937-6;P46937-7;P46937-2;P46937-8;P46937-5;P46937-3;P46937-4;Q86UL8-2;Q86UL8	P46937;P46937-9;P46937-6;P46937-7;P46937-2;P46937-8;P46937-5;P46937-3;P46937-4	Transcriptional coactivator YAP1	YAP1
27.33867	27.70938	27.30417	27.30051	27.53126	27.27533	27.41167	27.76116	37	37	37	12.3	12.3	12.3	394.46	0	58.035	1966900000	115	P46939;P46939-2;P46939-4;P46939-3	P46939;P46939-2	Utrophin	UTRN
32.19164	32.04801	32.04655	32.1321	31.79114	31.97049	31.92645	31.8966	70	70	67	40.2	40.2	38.7	189.25	0	323.31	50202000000	952	P46940	P46940	Ras GTPase-activating-like protein IQGAP1	IQGAP1
25.2797	24.81172	25.4999	25.16791	25.89557	25.80875	25.21408	26.3691	5	5	5	16.8	16.8	16.8	37.478	0	8.52	715930000	27	P46976-2;P46976;P46976-3	P46976-2;P46976;P46976-3	Glycogenin-1	GYG1
30.67379	30.4564	30.65991	30.73109	29.0146	30.55828	29.4177	29.87872	19	19	19	21.3	21.3	21.3	80.529	0	37.869	14689000000	215	P46977;P46977-2	P46977;P46977-2	Dolichyl-diphosphooligosaccharide--protein glycosyltransferase subunit STT3A	STT3A
n. def.	24.24271	22.93079	22.9281	23.44607	22.93398	22.80925	23.34123	4	4	4	6.4	6.4	6.4	85.238	0	4.6804	120740000	10	P47712	P47712	Cytosolic phospholipase A2;Phospholipase A2;Lysophospholipase	PLA2G4A
28.06394	27.37873	28.35418	28.19188	28.17102	28.00721	28.41151	28.05289	11	9	9	52.8	43.4	43.4	32.949	0	122.68	3491500000	62	P47755;P47755-2	P47755;P47755-2	F-actin-capping protein subunit alpha-2	CAPZA2
31.4876	31.31878	31.40466	31.50233	31.57312	31.55705	31.60968	31.70981	19	19	19	53.7	53.7	53.7	30.628	0	262.13	37859000000	605	P47756-2;P47756	P47756-2;P47756	F-actin-capping protein subunit beta	CAPZB
28.56928	28.55574	27.2992	28.52013	28.86582	28.81134	28.94489	29.01553	4	4	4	26.4	26.4	26.4	16.46	0	7.4814	4996100000	71	P47813;O14602	P47813;O14602	Eukaryotic translation initiation factor 1A, X-chromosomal;Eukaryotic translation initiation factor 1A, Y-chromosomal	EIF1AX;EIF1AY
30.18719	30.08651	30.21013	30.24298	30.30008	30.29505	30.37046	30.32249	35	34	34	47	47	47	87.798	0	200.4	16350000000	397	P47897;P47897-2	P47897;P47897-2	Glutamine--tRNA ligase	QARS
30.96492	32.09116	29.69114	30.56973	30.33298	29.8486	29.88623	30.45327	4	4	4	22.6	22.6	22.6	17.752	0	19.405	18731000000	82	P47914	P47914	60S ribosomal protein L29	RPL29
n. def.	n. def.	23.71764	22.5636	24.12139	24.18488	23.51027	23.59069	5	4	4	12.3	9.7	9.7	51.062	0	7.0345	151100000	13	P47974	P47974	Zinc finger protein 36, C3H1 type-like 2	ZFP36L2
27.7179	28.12623	27.6421	27.68345	28.11008	28.65489	28.08664	28.36465	7	7	7	30.5	30.5	30.5	23.277	0	33.882	3572500000	103	P48047	P48047	ATP synthase subunit O, mitochondrial	ATP5O
28.98251	28.48995	29.01353	29.01103	29.23286	29.12689	29.19667	29.06561	18	18	5	51.9	51.9	13.4	44.39	0	38.93	6737700000	173	P48059-3;P0CW19-2;P0CW20;P0CW19	P48059-3	LIM and senescent cell antigen-like-containing domain protein 1	LIMS1
24.15012	24.58503	24.30835	24.61532	23.85015	23.37265	23.65294	23.72192	4	4	4	18.8	18.8	18.8	30.366	0	5.2905	185020000	11	P48060;P48060-2	P48060	Glioma pathogenesis-related protein 1	GLIPR1
28.89894	28.98647	28.77828	28.80181	28.88498	28.72462	28.95563	29.0369	22	22	22	33.1	33.1	33.1	80.699	0	46.274	5716700000	146	P48147	P48147	Prolyl endopeptidase	PREP
29.10124	28.74641	29.26638	28.97517	29.29848	29.17064	29.23897	29.35936	14	14	13	23.8	23.8	23.8	64.149	0	42.203	7054900000	126	P48163;P48163-2	P48163;P48163-2	NADP-dependent malic enzyme	ME1
27.47073	n. def.	27.55142	27.73027	n. def.	27.3808	n. def.	27.59142	3	3	3	2.8	2.8	2.8	105.04	0.0082008	1.6245	1752000000	11	P48200	P48200	Iron-responsive element-binding protein 2	IREB2
26.37587	26.29271	26.21599	26.28875	26.06429	25.80843	26.07559	26.28792	10	10	10	20.3	20.3	20.3	65.322	0	14.252	806720000	39	P48382;P48382-2	P48382;P48382-2	DNA-binding protein RFX5	RFX5
26.22573	26.68819	26.06108	25.85958	26.22409	26.28343	26.12285	26.66669	6	6	4	18.5	18.5	12.3	46.224	0	53.061	900970000	29	P48426;P48426-2	P48426;P48426-2	Phosphatidylinositol 5-phosphate 4-kinase type-2 alpha	PIP4K2A
22.64744	23.76486	23.45663	23.51003	24.03423	24.37398	24.28954	23.87455	2	2	1	4.5	4.5	1.6	56.136	0.0017883	2.2389	185520000	9	P48436;P56693-2;P56693	P48436;P56693-2;P56693	Transcription factor SOX-9;Transcription factor SOX-10	SOX9;SOX10
31.23158	31.32147	31.32496	31.24711	31.50318	31.42041	31.56951	31.38149	35	35	35	50.9	50.9	50.9	57.21	0	305.34	34346000000	444	P48444;P48444-2	P48444;P48444-2	Coatomer subunit delta	ARCN1
27.86597	27.88977	27.37634	27.56885	27.32105	27.68779	27.1693	27.36035	20	20	20	29.1	29.1	29.1	82.198	0	26.403	2184800000	95	P48449-3;P48449;P48449-2	P48449-3;P48449;P48449-2	Lanosterol synthase	LSS
26.54985	26.83232	26.82068	26.76787	27.015	26.68793	26.90162	27.30791	16	16	16	23.2	23.2	23.2	72.765	0	17.208	1399900000	68	P48506	P48506	Glutamate--cysteine ligase catalytic subunit	GCLC
28.61066	28.63589	28.88314	28.53508	28.98016	28.99091	28.99572	29.0469	9	9	9	34.3	34.3	34.3	30.727	0	75.496	5831100000	138	P48507;P48507-2	P48507;P48507-2	Glutamate--cysteine ligase regulatory subunit	GCLM
27.88408	27.14948	28.01786	28.04984	27.08669	27.80095	27.38747	27.37617	4	4	4	14.2	14.2	14.2	28.295	0	6.5008	2497500000	46	P48509	P48509	CD151 antigen	CD151
28.88614	28.51657	28.56333	28.5974	28.74897	28.61709	28.70613	28.787	11	11	11	24.6	24.6	24.6	39.611	0	27.049	5653800000	100	P48556	P48556	26S proteasome non-ATPase regulatory subunit 8	PSMD8
28.15378	28.34739	28.28401	28.35128	28.17031	28.22628	28.32045	28.27258	33	31	31	19.2	18.5	18.5	228.86	0	79.381	3557800000	175	P48634;P48634-3;P48634-2;P48634-4	P48634;P48634-3;P48634-2;P48634-4	Protein PRRC2A	PRRC2A
28.89099	29.08121	28.94629	28.85293	28.83241	28.64382	28.78992	29.01028	19	19	19	34.2	34.2	34.2	52.384	0	24.302	5483100000	112	P48637;P48637-2	P48637;P48637-2	Glutathione synthetase	GSS
31.9141	32.00618	31.95525	31.78799	32.38857	32.25895	32.00751	32.18792	37	37	37	49.4	49.4	49.4	59.67	0	262.06	61111000000	815	P48643;P48643-2	P48643;P48643-2	T-complex protein 1 subunit epsilon	CCT5
26.6088	25.97161	26.64828	26.62422	25.80595	26.91171	26.42948	25.94962	5	5	5	19.9	19.9	19.9	34.579	0	14.808	1161000000	40	P48651-3;P48651-2;P48651	P48651-3;P48651-2;P48651	Phosphatidylserine synthase 1	PTDSS1
25.35397	25.90697	25.61091	25.56279	25.38745	25.90307	25.75532	25.79981	7	7	7	16.6	16.6	16.6	51.927	0	9.0141	702860000	30	P48723	P48723	Heat shock 70 kDa protein 13	HSPA13
27.44853	27.24844	26.9954	27.19366	27.24027	27.28639	27.21039	27.94319	13	13	13	41.5	41.5	41.5	38.914	0	36.259	2115100000	91	P48729;P48729-3;P48729-2;Q8N752	P48729;P48729-3;P48729-2	Casein kinase I isoform alpha	CSNK1A1
26.17531	26.15673	25.74438	26.00864	25.82811	25.85422	25.76342	26.05889	10	10	3	27.4	27.4	11.2	46.832	0	12.983	794730000	30	P48730-2;P48730	P48730-2;P48730	Casein kinase I isoform delta	CSNK1D
29.73994	29.8959	30.07521	29.81975	29.91641	30.10662	30.09798	30.02036	21	21	20	46	46	46	50.909	0	109.94	13952000000	247	P48735;P48735-2	P48735;P48735-2	Isocitrate dehydrogenase [NADP], mitochondrial	IDH2
28.75395	28.68983	28.45274	28.56049	28.50283	28.47456	28.51938	28.75936	13	13	11	47.6	47.6	41.3	31.54	0	47.356	4444100000	118	P48739;P48739-3;P48739-2	P48739;P48739-3;P48739-2	Phosphatidylinositol transfer protein beta isoform	PITPNB
25.82058	26.68752	26.06739	25.93393	25.95187	26.31413	26.09249	26.01999	8	8	8	15.1	15.1	15.1	81.742	0	42.408	1007900000	27	P48960-2;P48960-3;P48960;Q9UHX3-4;Q9UHX3-6;Q9UHX3-3;Q9UHX3-2;Q9UHX3	P48960-2;P48960-3;P48960	CD97 antigen;CD97 antigen subunit alpha;CD97 antigen subunit beta	CD97
24.98237	25.22107	25.53742	25.30803	25.10597	25.68177	25.73694	25.29292	11	11	11	28.8	28.8	28.8	51.289	0	27.589	554580000	38	P49005	P49005	DNA polymerase delta subunit 2	POLD2
30.78745	31.11086	30.77423	30.57073	30.7315	30.5122	30.41468	30.67758	3	3	3	18.5	18.5	18.5	19.529	0	173.92	16403000000	38	P49006	P49006	MARCKS-related protein	MARCKSL1
29.46976	29.71756	29.4252	29.44336	29.61519	29.58953	29.59197	29.79374	18	18	4	31.8	31.8	9.1	64.505	0	120.06	9709100000	209	P49023;P49023-2;P49023-3	P49023;P49023-2;P49023-3	Paxillin	PXN
n. def.	n. def.	n. def.	n. def.	n. def.	n. def.	21.7907	n. def.	15	1	1	34.7	3.1	3.1	46.603	0.0044513	1.8433	22761000	2	P49023-4	P49023-4	Paxillin	PXN
n. def.	23.58543	n. def.	n. def.	n. def.	n. def.	n. def.	n. def.	2	2	2	5.4	5.4	5.4	65.414	0.0016243	2.3213	42428000	2	P49116;P49116-2	P49116;P49116-2	Nuclear receptor subfamily 2 group C member 2	NR2C2
29.6402	29.14574	29.2722	29.26018	29.3994	29.48919	29.47887	29.23578	15	15	15	30.8	30.8	30.8	53.801	0	39.291	7378200000	125	P49189;P49189-2	P49189;P49189-2	4-trimethylaminobutyraldehyde dehydrogenase	ALDH9A1
31.98682	32.3294	31.61776	31.83115	31.86131	31.64611	31.68679	32.04251	8	8	8	38.5	38.5	38.5	13.293	0	37.215	42757000000	166	P49207	P49207	60S ribosomal protein L34	RPL34
26.83846	26.29265	27.05403	27.35229	27.66594	27.52671	27.49777	28.15586	9	9	9	32.8	32.8	32.8	33.269	0	35.314	2321300000	58	P49247	P49247	Ribose-5-phosphate isomerase	RPIA
29.25305	29.27828	29.09134	29.02675	27.25638	28.84215	27.76129	27.42142	14	14	14	28.2	28.2	28.2	57.548	0	34.173	4949500000	106	P49257	P49257	Protein ERGIC-53	LMAN1
31.61632	31.52962	31.59517	31.63871	31.61829	31.38992	31.689	31.77494	35	35	34	40.4	40.4	40.4	85.237	0	250.6	35479000000	433	P49321;P49321-3;P49321-4;P49321-2	P49321;P49321-3;P49321-4;P49321-2	Nuclear autoantigenic sperm protein	NASP
33.69633	33.90437	33.64323	33.6597	33.84913	33.65288	33.78614	33.86765	96	96	96	41	41	41	273.42	0	323.31	1.7367E+11	1895	P49327	P49327	Fatty acid synthase;[Acyl-carrier-protein] S-acetyltransferase;[Acyl-carrier-protein] S-malonyltransferase;3-oxoacyl-[acyl-carrier-protein] synthase;3-oxoacyl-[acyl-carrier-protein] reductase;3-hydroxyacyl-[acyl-carrier-protein] dehydratase;Enoyl-[acyl-carrier-protein] reductase;Oleoyl-[acyl-carrier-protein] hydrolase	FASN
25.81174	25.79526	25.90956	25.56877	25.97544	25.71112	25.94552	26.46449	7	7	7	23.4	23.4	23.4	36.492	0	9.2842	716140000	37	P49354-2;P49354	P49354-2;P49354	Protein farnesyltransferase/geranylgeranyltransferase type-1 subunit alpha	FNTA
23.21294	22.75075	24.22604	23.77555	23.69975	23.37425	24.24467	23.48431	3	3	3	6.6	6.6	6.6	43.574	0.00075614	2.8784	193550000	13	P49356-2;P49356	P49356-2;P49356	Protein farnesyltransferase subunit beta	FNTB
26.23699	25.72234	26.45634	26.41174	26.71293	26.34059	26.42723	26.78606	8	8	8	24.4	24.4	24.4	40.97	0	35.496	1088900000	53	P49366;P49366-2;P49366-3	P49366;P49366-2;P49366-3	Deoxyhypusine synthase	DHPS
32.07297	32.04358	32.3208	32.23392	32.54015	32.34268	32.57774	32.55229	41	41	41	58.5	58.5	58.5	60.533	0	323.31	66120000000	686	P49368;P49368-2	P49368;P49368-2	T-complex protein 1 subunit gamma	CCT3
26.0092	26.2963	26.12601	26.53604	26.24808	26.2133	26.62338	26.30756	7	7	7	18.8	18.8	18.8	33.535	0	7.7657	1048900000	32	P49406	P49406	39S ribosomal protein L19, mitochondrial	MRPL19
26.26451	26.36451	26.52718	26.3389	26.34547	26.32062	26.26006	26.66831	6	6	6	20.5	20.5	20.5	46.308	0	16.678	974790000	41	P49407-2;P49407	P49407-2;P49407	Beta-arrestin-1	ARRB1
32.72548	32.88631	32.71391	32.60803	32.68554	32.74162	32.7142	32.53807	27	27	27	60.2	60.2	60.2	49.541	0	323.31	82405000000	590	P49411	P49411	Elongation factor Tu, mitochondrial	TUFM
28.88858	29.01055	28.97635	28.85549	29.42073	29.26772	29.35725	29.30337	19	19	19	40.5	40.5	40.5	55.366	0	48.429	6961800000	202	P49419-2;P49419;P49419-4	P49419-2;P49419;P49419-4	Alpha-aminoadipic semialdehyde dehydrogenase	ALDH7A1
n. def.	n. def.	23.46588	22.82314	23.1413	n. def.	n. def.	23.12573	3	3	3	14.8	14.8	14.8	26.736	0.00020342	3.8482	102670000	5	P49427	P49427	Ubiquitin-conjugating enzyme E2 R1	CDC34
n. def.	n. def.	n. def.	n. def.	n. def.	n. def.	21.83665	n. def.	2	2	2	5.5	5.5	5.5	43.998	0.0010983	2.4958	44848000	4	P49441	P49441	Inositol polyphosphate 1-phosphatase	INPP1
27.467	27.509	27.31259	27.51299	27.60908	27.26249	27.34562	27.6571	37	37	37	12.5	12.5	12.5	367.76	0	49.61	2036000000	103	P49454	P49454	Centromere protein F	CENPF
29.11689	28.88533	28.95759	28.93151	29.37712	29.5197	29.23549	29.20287	7	7	7	64	64	64	10.112	0	61.489	7154300000	70	P49458;P49458-2	P49458	Signal recognition particle 9 kDa protein	SRP9
n. def.	n. def.	23.30522	n. def.	n. def.	23.14524	23.29978	n. def.	2	2	2	17.8	17.8	17.8	17.315	0.00020092	3.6583	91010000	5	P49459;P49459-3;P49459-2	P49459;P49459-3;P49459-2	Ubiquitin-conjugating enzyme E2 A	UBE2A
28.31402	28.04302	28.49694	28.34473	28.66031	28.84263	28.55516	28.68883	15	15	15	43.6	43.6	43.6	41.731	0	22.326	4643100000	106	P49585;Q9Y5K3-2;Q9Y5K3-4;Q9Y5K3-3;Q9Y5K3	P49585	Choline-phosphate cytidylyltransferase A	PCYT1A
31.80293	32.10631	31.89696	31.74443	31.97035	31.83459	31.99436	31.90609	37	37	37	39.3	39.3	39.3	106.81	0	313.38	43696000000	538	P49588;P49588-2	P49588;P49588-2	Alanine--tRNA ligase, cytoplasmic	AARS
29.03907	29.09986	28.82787	28.89021	28.97536	28.80378	28.90776	29.10295	33	33	33	40.4	40.4	40.4	94.637	0	98.429	5920000000	235	P49589-3;P49589;P49589-2	P49589-3;P49589;P49589-2	Cysteine--tRNA ligase, cytoplasmic	CARS
24.45086	24.97671	24.4073	n. def.	24.41899	24.13203	24.76956	n. def.	10	5	5	20.2	10.5	10.5	56.888	0	8.205	247610000	18	P49590;P49590-2	P49590;P49590-2	Probable histidine--tRNA ligase, mitochondrial	HARS2
30.84461	30.03656	30.6447	30.84595	30.94405	30.87372	31.05446	30.93832	25	25	25	44.9	44.9	44.9	58.777	0	134.47	22181000000	272	P49591	P49591	Serine--tRNA ligase, cytoplasmic	SARS
25.21508	25.91593	25.80304	25.65573	25.50827	25.54563	25.62182	26.0514	7	7	7	30.6	30.6	30.6	38.518	0	24.546	591610000	30	P49593-2;P49593	P49593-2;P49593	Protein phosphatase 1F	PPM1F
n. def.	n. def.	n. def.	n. def.	n. def.	n. def.	20.13458	n. def.	1	1	1	1.5	1.5	1.5	91.058	0.0056065	1.7671	22187000	5	P49641-2;P49641-1;P49641	P49641-2;P49641-1;P49641	Alpha-mannosidase 2x	MAN2A2
n. def.	24.07251	n. def.	24.28376	24.4982	24.44386	24.53172	24.51767	4	4	4	9.8	9.8	9.8	49.901	0.00092644	2.6432	246840000	8	P49642	P49642	DNA primase small subunit	PRIM1
24.55122	n. def.	24.48916	24.62556	24.56773	24.52618	24.23052	24.32258	9	9	9	21.2	21.2	21.2	58.805	0	6.7417	249380000	16	P49643;P49643-2	P49643	DNA primase large subunit	PRIM2
26.73557	25.90699	26.87033	26.84002	27.51923	27.6215	27.4773	27.56703	13	13	13	31.6	31.6	31.6	43.262	0	74.352	2028500000	82	P49662;P49662-2;P49662-4;P49662-5;P51878-3;P51878-6;P51878-2;P51878;P51878-5;P49662-3;Q6UXS9-3;Q6UXS9	P49662;P49662-2;P49662-4	Caspase-4;Caspase-4 subunit 1;Caspase-4 subunit 2	CASP4
n. def.	n. def.	n. def.	n. def.	n. def.	n. def.	n. def.	23.7082	8	1	1	19	3.1	3.1	47.315	0.0021371	2.1966	81881000	4	P49674	P49674	Casein kinase I isoform epsilon	CSNK1E
26.34918	25.00971	25.94118	26.12668	25.7714	26.23008	26.03884	24.84321	12	12	12	19.3	19.3	19.3	82.785	0	14.859	800040000	43	P49711;P49711-2;Q8NI51-11;Q8NI51-6;Q8NI51-5;Q8NI51-10;Q8NI51-2;Q8NI51;Q8NI51-3;Q8NI51-7;Q8NI51-8	P49711;P49711-2	Transcriptional repressor CTCF	CTCF
28.10679	28.30865	28.47742	28.87766	28.63568	28.24613	28.46147	27.25872	9	9	9	37.1	37.1	37.1	22.949	0	55.526	4329700000	84	P49720	P49720	Proteasome subunit beta type-3	PSMB3
29.64669	28.56089	29.85789	29.68266	29.89822	29.89392	30.18388	30.0724	9	9	9	36.3	36.3	36.3	22.836	0	26.358	11848000000	130	P49721	P49721	Proteasome subunit beta type-2	PSMB2
29.90584	30.05388	29.70907	29.66206	30.02999	29.82065	29.94629	30.00598	31	31	31	34.4	34.4	34.4	101.89	0	192.75	12483000000	305	P49736	P49736	DNA replication licensing factor MCM2	MCM2
30.18943	29.88531	29.88182	29.95338	30.03512	29.9924	29.91142	30.16854	26	26	26	39.7	39.7	39.7	70.389	0	206.88	13216000000	306	P49748;P49748-3;P49748-2	P49748;P49748-3;P49748-2	Very long-chain specific acyl-CoA dehydrogenase, mitochondrial	ACADVL
28.44506	28.76373	28.49179	28.52821	28.63917	28.3997	28.729	28.89409	29	29	29	15.5	15.5	15.5	241.64	0	73.05	4869400000	173	P49750-4;P49750;P49750-3	P49750-4;P49750;P49750-3	YLP motif-containing protein 1	YLPM1
28.63513	29.10622	28.51972	28.75328	27.35422	28.48566	27.36143	27.58885	8	8	8	39.7	39.7	39.7	24.976	0	31.167	4285800000	94	P49755	P49755	Transmembrane emp24 domain-containing protein 10	TMED10
29.45042	29.66389	29.42612	29.47423	29.65893	29.52094	29.56576	29.693	28	28	28	27.5	27.5	27.5	100.18	0	105.52	8503300000	182	P49756;P49756-2;P49756-3;P49756-4	P49756	RNA-binding protein 25	RBM25
26.05689	25.85298	25.90679	25.24855	26.19528	26.1404	26.37734	25.93398	13	13	9	24.1	24.1	18.1	69.43	0	17.65	916390000	49	P49757-3;P49757;P49757-4;P49757-2;P49757-8;P49757-7;P49757-6;P49757-5;P49757-9	P49757-3;P49757;P49757-4;P49757-2;P49757-8;P49757-7;P49757-6;P49757-5	Protein numb homolog	NUMB
n. def.	n. def.	22.01879	21.83942	22.10811	21.99917	21.92187	n. def.	2	2	2	7	7	7	59.961	0.0009261	2.6313	54069000	6	P49760-3;P49760	P49760-3;P49760	Dual specificity protein kinase CLK2	CLK2
n. def.	n. def.	n. def.	23.58921	23.29712	22.92908	23.33484	23.78796	5	5	5	12.4	12.4	12.4	58.588	0.00039825	3.5284	138620000	14	P49761-1;P49761;P49761-3	P49761-1;P49761;P49761-3	Dual specificity protein kinase CLK3	CLK3
25.0814	24.92007	25.0701	25.34868	24.47822	25.21397	24.72515	24.94002	3	3	3	5.4	5.4	5.4	52.197	0.0003888	3.2232	394530000	13	P49768-2;P49768;P49768-7;P49768-3;P49768-5;P49768-6;P49810-3;P49810	P49768-2;P49768;P49768-7	Presenilin-1;Presenilin-1 NTF subunit;Presenilin-1 CTF subunit;Presenilin-1 CTF12	PSEN1
28.54771	28.17212	28.44257	28.60731	28.56351	28.48251	28.37065	28.57124	9	9	9	27.4	27.4	27.4	38.989	0	32.049	4129700000	74	P49770	P49770	Translation initiation factor eIF-2B subunit beta	EIF2B2
28.18386	30.30693	28.69813	28.25894	28.61319	28.92816	28.82781	28.80301	6	6	6	58.7	58.7	58.7	13.802	0	33.563	6310400000	82	P49773	P49773	Histidine triad nucleotide-binding protein 1	HINT1
29.43982	29.83062	29.34729	29.45916	29.52114	29.51555	29.56709	29.44405	40	40	40	29.5	29.5	29.5	153.94	0	147.5	9226000000	274	P49790;P49790-3;P49790-2	P49790;P49790-3;P49790-2	Nuclear pore complex protein Nup153	NUP153
30.70388	30.90749	30.73004	30.77148	30.96829	30.77061	30.84199	31.03525	98	98	67	33.9	33.9	24.8	358.2	0	275.67	21392000000	601	P49792;Q7Z3J3-2	P49792	E3 SUMO-protein ligase RanBP2	RANBP2
26.29292	25.80496	25.66601	25.62302	25.73149	24.68774	26.1427	n. def.	4	4	4	2.8	2.8	2.8	193.25	0	4.415	826440000	11	P49815-5;P49815-3;P49815-2;P49815-4;P49815;P49815-7;P49815-6;P49815-8	P49815-5;P49815-3;P49815-2;P49815-4;P49815;P49815-7;P49815-6;P49815-8	Tuberin	TSC2
26.47158	26.06807	26.46072	26.8098	26.71463	27.07582	26.68979	26.48282	8	8	8	17.1	17.1	17.1	49.867	0	13.202	1314800000	64	P49821-2;P49821	P49821-2;P49821	NADH dehydrogenase [ubiquinone] flavoprotein 1, mitochondrial	NDUFV1
25.32444	25.27245	25.25148	25.25155	25.42701	25.16645	25.22092	25.61406	12	7	7	26.9	19.5	19.5	50.98	0	14.156	486590000	36	P49840	P49840	Glycogen synthase kinase-3 alpha	GSK3A
26.67976	26.47186	26.31608	26.25032	26.14235	26.2081	26.57816	26.59634	13	13	8	33.3	33.3	24.8	46.744	0	17.702	1047800000	53	P49841;P49841-2	P49841;P49841-2	Glycogen synthase kinase-3 beta	GSK3B
26.14608	25.53362	25.58872	25.78952	25.99103	26.10221	26.11492	26.55484	13	13	13	22.2	22.2	22.2	72.668	0	15.03	724700000	38	P49848;P49848-3;P49848-2	P49848;P49848-3;P49848-2	Transcription initiation factor TFIID subunit 6	TAF6
27.32877	27.5369	27.39428	27.32843	27.51923	27.55252	27.479	27.82104	12	12	12	23.7	23.7	23.7	64.969	0	69.435	2434500000	112	P49902;P49902-2	P49902;P49902-2	Cytosolic purine 5-nucleotidase	NT5C2
25.41384	24.6566	26.60964	25.60295	26.69418	26.89446	26.82687	26.39387	7	7	7	24	24	24	42.91	0	20.164	1117300000	53	P49903;P49903-2;P49903-4;P49903-3	P49903;P49903-2;P49903-4;P49903-3	Selenide, water dikinase 1	SEPHS1
n. def.	n. def.	n. def.	n. def.	n. def.	24.61868	23.97097	24.84043	4	4	4	19.7	19.7	19.7	23.255	0.00038858	3.2199	230630000	11	P49914;P49914-2	P49914;P49914-2	5-formyltetrahydrofolate cyclo-ligase	MTHFS
31.93122	31.70652	31.83872	31.86861	32.04619	32.03797	31.95816	31.91961	36	36	36	47.5	47.5	47.5	76.715	0	259.11	48870000000	573	P49915;P49915-2	P49915;P49915-2	GMP synthase [glutamine-hydrolyzing]	GMPS
25.82384	25.99897	25.61594	25.90534	25.61913	25.22589	25.45883	25.57727	14	14	14	17.6	17.6	17.6	102.69	0	15.515	596640000	33	P49916-3;P49916;P49916-4;P49916-2	P49916-3;P49916;P49916-4;P49916-2	DNA ligase 3	LIG3
28.73499	28.35938	28.87745	28.96378	28.98005	28.9321	28.99181	28.92657	25	25	25	33.1	33.1	33.1	80.592	0	95.885	5556300000	149	P49959;P49959-3;P49959-2	P49959;P49959-3;P49959-2	Double-strand break repair protein MRE11A	MRE11A
25.55614	25.8946	25.48769	25.57124	25.2314	25.40717	25.05034	24.96031	8	4	4	24.2	11.4	11.4	42.142	0.00038358	3.078	483570000	13	P50148	P50148	Guanine nucleotide-binding protein G(q) subunit alpha	GNAQ
n. def.	n. def.	n. def.	n. def.	n. def.	21.78919	n. def.	n. def.	2	2	2	38.2	38.2	38.2	7.2053	0.0031142	1.9446	57839000	1	P50151;Q9H1X3-3	P50151;Q9H1X3-3	Guanine nucleotide-binding protein G(I)/G(S)/G(O) subunit gamma-10	GNG10
27.87684	27.70147	27.86355	27.83087	27.97836	28.00217	28.06173	27.92841	11	11	11	30.3	30.3	30.3	39.591	0	19.134	2809300000	91	P50213;P50213-2	P50213;P50213-2	Isocitrate dehydrogenase [NAD] subunit alpha, mitochondrial	IDH3A
22.26768	22.5739	23.37478	n. def.	n. def.	22.72663	n. def.	n. def.	1	1	1	10.1	10.1	10.1	15.628	0.00038292	3.056	67153000	5	P50221-3;P50221;P50222	P50221-3;P50221;P50222	Homeobox protein MOX-1;Homeobox protein MOX-2	MEOX1;MEOX2
28.8035	28.20439	28.85097	28.91889	29.01975	29.03273	29.10951	29.12124	5	5	5	51.9	51.9	51.9	8.5328	0	11.123	6419900000	71	P50238	P50238	Cysteine-rich protein 1	CRIP1
24.77404	24.92475	25.02255	24.66877	24.62439	24.7963	24.84057	24.78706	6	6	6	13.8	13.8	13.8	50.765	0	7.4997	329990000	22	P50336	P50336	Protoporphyrinogen oxidase	PPOX
31.88493	31.949	31.93125	32.04306	32.18734	31.90656	32.18919	31.97453	35	35	26	68.3	68.3	49.4	50.663	0	323.31	52264000000	646	P50395;P50395-2	P50395;P50395-2	Rab GDP dissociation inhibitor beta	GDI2
28.93332	29.26313	29.06265	29.16516	27.62401	29.11734	28.47646	27.88925	12	12	12	40.6	40.6	40.6	28.994	0	95.866	5493200000	135	P50402	P50402	Emerin	EMD
29.07097	29.45748	29.01983	29.17145	28.44047	29.18553	28.7499	28.48381	22	22	22	29.2	29.2	29.2	88.367	0	115.81	6146300000	218	P50416;P50416-2	P50416;P50416-2	Carnitine O-palmitoyltransferase 1, liver isoform	CPT1A
23.26771	23.20796	23.10532	23.15499	23.07043	23.65009	23.36853	23.13446	3	3	3	7.4	7.4	7.4	44.943	0.0082132	1.6324	127750000	5	P50440-3;P50440-2;P50440	P50440-3;P50440-2;P50440	Glycine amidinotransferase, mitochondrial	GATM
25.11771	24.37901	24.84403	25.15553	23.95296	24.47023	24.06406	24.24147	5	5	5	6.2	6.2	6.2	81.661	0	3.9911	289990000	11	P50443	P50443	Sulfate transporter	SLC26A2
32.03908	31.91278	32.12115	32.06554	31.87317	31.89703	31.67224	31.47774	21	21	21	48.3	48.3	48.3	46.44	0	323.31	51159000000	515	P50454	P50454	Serpin H1	SERPINH1
30.09648	30.33714	29.80481	29.96843	30.08537	29.82039	30.04336	30.09484	14	14	14	37.4	37.4	37.4	41.331	0	61.646	12669000000	192	P50502;Q8NFI4;Q8IZP2	P50502;Q8NFI4;Q8IZP2	Hsc70-interacting protein;Putative protein FAM10A5;Putative protein FAM10A4	ST13;ST13P5;ST13P4
n. def.	n. def.	n. def.	n. def.	n. def.	n. def.	n. def.	23.85681	3	3	3	6	6	6	66.83	0.0016184	2.2855	73188000	3	P50542-2;P50542-3;P50542;P50542-4	P50542-2;P50542-3;P50542;P50542-4	Peroxisomal targeting signal 1 receptor	PEX5
29.96306	30.60125	30.26696	30.19812	30.35374	30.48116	30.40751	30.46344	19	19	19	43.2	43.2	43.2	39.829	0	54.146	14428000000	145	P50552	P50552	Vasodilator-stimulated phosphoprotein	VASP
30.41367	30.41679	30.19929	30.18872	30.52599	30.59726	30.41991	30.77878	34	34	0	36.8	36.8	0	97.965	0	159.18	18710000000	418	P50570-4;P50570;Q9UQ16-2;Q9UQ16-3;Q9UQ16;Q9UQ16-4;Q9UQ16-5;P20591-2;P20591;P20592	P50570-4;P50570	Dynamin-2	DNM2
29.20618	29.30576	28.89608	29.06216	29.21252	29.24581	29.22637	29.05716	13	13	3	29.1	29.1	9.2	52.891	0	228.29	6930300000	158	P50579;P50579-3	P50579;P50579-3	Methionine aminopeptidase 2	METAP2
25.07794	25.38374	25.37391	n. def.	25.14682	24.75328	25.31486	n. def.	12	2	2	26.2	5.3	5.3	50.509	0	16.162	387290000	12	P50579-2	P50579-2	Methionine aminopeptidase 2	METAP2
25.11942	25.03729	24.17668	24.91611	n. def.	24.87145	24.5657	24.79942	2	2	2	16.3	16.3	16.3	16.829	0	4.3055	374580000	11	P50583	P50583	Bis(5-nucleosyl)-tetraphosphatase [asymmetrical]	NUDT2
26.19841	26.01805	26.34382	26.02559	25.81978	25.59258	25.85707	25.90841	10	10	9	26.9	26.9	24.6	39.038	0	6.4127	764310000	35	P50613	P50613	Cyclin-dependent kinase 7	CDK7
n. def.	n. def.	n. def.	23.40639	n. def.	n. def.	n. def.	n. def.	2	2	2	2.9	2.9	2.9	80.759	0.00039588	3.4464	122230000	7	P50747	P50747	Biotin--protein ligase;Biotin--[methylmalonyl-CoA-carboxytransferase] ligase;Biotin--[propionyl-CoA-carboxylase [ATP-hydrolyzing]] ligase;Biotin--[methylcrotonoyl-CoA-carboxylase] ligase;Biotin--[acetyl-CoA-carboxylase] ligase	HLCS
27.31337	27.48577	27.11366	27.13271	27.39411	27.29404	27.41224	27.37385	30	30	30	14.8	14.8	14.8	250.75	0	42.296	1957700000	143	P50748;P50748-2	P50748	Kinetochore-associated protein 1	KNTC1
26.98229	26.99927	26.99475	26.85579	26.65335	26.88157	27.06126	26.96851	9	8	8	24.7	22.6	22.6	42.777	0	37.625	1483000000	53	P50750;P50750-2	P50750;P50750-2	Cyclin-dependent kinase 9	CDK9
28.34274	28.54749	28.46622	28.41365	28.6541	28.44861	28.72644	28.72637	49	49	1	19	19	0.5	317.7	0	133.59	4689400000	259	P50851-2	P50851-2	Lipopolysaccharide-responsive and beige-like anchor protein	LRBA
26.26662	26.28397	26.35099	26.42993	26.33209	26.63824	26.3141	26.71568	12	12	12	22.5	22.5	22.5	67.404	0	29.326	1025700000	58	P50895	P50895	Basal cell adhesion molecule	BCAM
25.86776	25.74578	26.27932	26.06303	25.54251	24.07398	24.39284	24.8307	5	5	5	26.6	26.6	26.6	23.093	0	8.5676	576930000	14	P50897-2;P50897	P50897-2;P50897	Palmitoyl-protein thioesterase 1	PPT1
31.1157	30.89012	30.54425	30.91848	31.09936	30.81635	30.80108	31.3803	8	8	8	39.5	39.5	39.5	23.432	0	25.587	25405000000	184	P50914	P50914	60S ribosomal protein L14	RPL14
33.51312	33.56218	33.34678	33.42955	33.5038	33.37801	33.46368	33.49726	44	44	44	68.1	68.1	68.1	59.62	0	323.31	1.3829E+11	1166	P50990;P50990-2;P50990-3	P50990;P50990-2;P50990-3	T-complex protein 1 subunit theta	CCT8
32.96963	33.14407	32.75746	32.83647	33.0544	32.91608	32.99318	32.95173	33	33	33	53.4	53.4	53.4	57.924	0	323.31	91112000000	576	P50991;P50991-2	P50991;P50991-2	T-complex protein 1 subunit delta	CCT4
30.64013	30.70182	31.04908	30.74142	31.08588	31.25293	31.23181	30.9243	20	20	19	37.5	37.5	35.6	51.242	0	304.71	25826000000	314	P50995-2;P50995	P50995-2;P50995	Annexin A11	ANXA11
26.72975	26.74407	26.53441	26.63962	26.73725	26.55445	26.72962	26.58362	15	15	13	25.9	25.9	23.2	82.842	0	39.77	1140500000	58	P51003;P51003-2;Q9NRJ5	P51003	Poly(A) polymerase alpha	PAPOLA
30.31495	30.54876	30.27974	30.27364	30.42342	30.1116	30.03852	30.25867	31	31	28	45.2	45.2	41.4	69.72	0	190.42	14985000000	323	P51114;P51114-2;P51114-3	P51114;P51114-2;P51114-3	Fragile X mental retardation syndrome-related protein 1	FXR1
28.391	28.57474	28.71116	28.54628	28.91134	28.74371	28.90458	28.73269	24	21	20	35.4	31.8	29	74.222	0	87.007	5324500000	128	P51116	P51116	Fragile X mental retardation syndrome-related protein 2	FXR2
29.6972	28.80937	29.51237	29.50673	29.05618	29.66589	29.2457	29.08357	8	8	5	45.4	45.4	30.6	23.482	0	128.04	7923400000	177	P51148;P51148-2	P51148;P51148-2	Ras-related protein Rab-5C	RAB5C
29.96113	29.94587	29.97419	29.91028	29.41337	29.96664	29.48099	29.67071	14	14	14	60.9	60.9	60.9	23.489	0	175.77	10646000000	188	P51149	P51149	Ras-related protein Rab-7a	RAB7A
23.10663	22.87965	22.69789	n. def.	n. def.	n. def.	n. def.	n. def.	3	3	3	18.4	18.4	18.4	22.837	0.0003973	3.4955	77639000	9	P51151;Q9NP90	P51151	Ras-related protein Rab-9A	RAB9A
27.64774	27.21716	n. def.	27.38311	26.53671	26.40503	26.59932	28.25961	8	5	5	36	23.2	23.2	22.774	0	8.6773	1669700000	16	P51153;Q96E17	P51153	Ras-related protein Rab-13	RAB13
24.41513	24.78132	24.57911	24.51887	24.15854	25.02661	24.63943	24.73903	6	6	6	29.1	29.1	29.1	24.041	0	6.2797	310750000	26	P51159-2;P51159;O00194	P51159-2;P51159	Ras-related protein Rab-27A	RAB27A
26.98945	27.0168	27.13232	26.68231	26.71175	27.06897	27.07316	26.90185	11	11	11	34.2	34.2	34.2	41.044	0	21.944	1695700000	81	P51398-2;P51398-3;P51398	P51398-2;P51398-3;P51398	28S ribosomal protein S29, mitochondrial	DAP3
26.05528	25.9731	25.98105	25.79136	26.37345	26.52142	26.46264	26.03542	5	5	5	33.5	33.5	33.5	20.478	0	35.454	952780000	43	P51452;P51452-2	P51452;P51452-2	Dual specificity protein phosphatase 3	DUSP3
25.45757	25.81081	25.16162	25.10526	25.19944	25.13081	25.12274	25.35158	25	11	11	16.7	8	8	179.28	0	15.959	511970000	35	P51531-2;P51531	P51531-2;P51531	Probable global transcription activator SNF2L2	SMARCA2
29.29905	29.43917	29.14671	29.20172	28.98997	29.1249	28.97766	29.1785	37	37	23	21.1	21.1	12.6	181.26	0	92.472	6687100000	205	P51532-5;P51532-2;P51532-3;P51532-4;P51532	P51532-5;P51532-2;P51532-3;P51532-4;P51532	Transcription activator BRG1	SMARCA4
24.84642	n. def.	24.67163	24.88814	24.6507	25.15804	24.58921	24.85491	3	3	3	7.9	7.9	7.9	41.468	0.00020036	3.6156	459000000	7	P51553-2;P51553	P51553-2;P51553	Isocitrate dehydrogenase [NAD] subunit gamma, mitochondrial	IDH3G
25.71285	25.91579	25.35733	25.42563	25.61703	25.59648	25.70073	25.46744	8	8	8	20.4	20.4	20.4	42.272	0	8.0373	650740000	41	P51570;P51570-2	P51570;P51570-2	Galactokinase	GALK1
28.90205	29.56554	29.01877	29.13347	27.72169	29.2722	28.33377	27.83056	6	6	6	37	37	37	18.998	0	27.875	6459100000	100	P51571	P51571	Translocon-associated protein subunit delta	SSR4
31.85901	32.00675	31.7533	31.85556	30.87906	31.69004	31.20093	31.0822	21	21	21	45.1	45.1	45.1	27.991	0	59.243	37999000000	276	P51572;P51572-2	P51572;P51572-2	B-cell receptor-associated protein 31	BCAP31
27.26901	26.87549	26.89516	27.3345	27.21373	27.11257	27.30643	27.42734	10	10	10	37.1	37.1	37.1	28.18	0	31.741	2053600000	72	P51580	P51580	Thiopurine S-methyltransferase	TPMT
n. def.	25.0065	24.78766	24.81778	24.91771	25.03704	24.89037	25.09873	7	7	7	2.6	2.6	2.6	384.2	0	4.7724	268470000	10	P51587	P51587	Breast cancer type 2 susceptibility protein	BRCA2
26.62324	26.5176	26.40079	26.47683	25.44906	26.18769	25.775	25.49479	10	10	10	24.7	24.7	24.7	52.44	0	15.696	792480000	34	P51608;P51608-2	P51608;P51608-2	Methyl-CpG-binding protein 2	MECP2
29.21988	29.22493	29.14516	29.17731	29.38722	29.33317	29.43498	29.54646	31	31	30	17.7	17.7	17.3	213.4	0	143.58	8019700000	306	P51610-4;P51610-2;P51610;P51610-3	P51610-4;P51610-2;P51610	Host cell factor 1;HCF N-terminal chain 1;HCF N-terminal chain 2;HCF N-terminal chain 3;HCF N-terminal chain 4;HCF N-terminal chain 5;HCF N-terminal chain 6;HCF C-terminal chain 1;HCF C-terminal chain 2;HCF C-terminal chain 3;HCF C-terminal chain 4;HCF C-terminal chain 5;HCF C-terminal chain 6	HCFC1
24.54528	24.06398	24.64047	24.39159	24.89509	24.49771	24.90242	24.40983	8	8	7	15.3	15.3	14.1	68.021	0	10.173	373110000	18	P51617-4;P51617-2;P51617-3;P51617	P51617-4;P51617-2;P51617-3;P51617	Interleukin-1 receptor-associated kinase 1	IRAK1
27.78756	26.57134	27.98875	27.96928	26.96642	27.33313	26.54912	27.14102	2	2	2	20.1	20.1	20.1	16.828	0	5.8313	2345700000	22	P51636-2;P51636;P51636-3	P51636-2;P51636;P51636-3	Caveolin-2	CAV2
26.0935	25.76704	25.8354	26.03231	25.33909	25.97022	25.40441	25.32543	9	9	8	21.6	21.6	19.2	54.847	0	15	677520000	44	P51648;P51648-2;P48448;P30838	P51648;P51648-2	Fatty aldehyde dehydrogenase	ALDH3A2
23.36025	n. def.	23.04543	23.05391	n. def.	n. def.	23.28193	22.0468	2	2	2	4.5	4.5	4.5	57.214	0.00019964	3.5711	78392000	7	P51649;P51649-2	P51649;P51649-2	Succinate-semialdehyde dehydrogenase, mitochondrial	ALDH5A1
29.22541	29.48737	29.2902	29.34094	29.03949	29.27664	29.1278	28.88093	24	24	24	32.5	32.5	32.5	79.685	0	125.02	7192400000	220	P51659;P51659-3;P51659-2	P51659;P51659-3;P51659-2	Peroxisomal multifunctional enzyme type 2;(3R)-hydroxyacyl-CoA dehydrogenase;Enoyl-CoA hydratase 2	HSD17B4
30.13565	30.24059	29.77762	29.90483	30.05349	30.07826	30.04309	30.42302	10	10	10	32.1	32.1	32.1	37.025	0	269.25	13727000000	156	P51665	P51665	26S proteasome non-ATPase regulatory subunit 7	PSMD7
27.20974	27.08233	27.02041	27.35161	27.20424	27.11852	27.35993	27.49114	16	16	3	20.6	20.6	5.2	89.865	0	36.143	1806000000	77	P51692	P51692	Signal transducer and activator of transcription 5B	STAT5B
26.0092	25.17782	25.91123	25.57366	25.84043	25.69609	25.65141	25.85994	9	8	7	9.4	8.5	7.1	109.82	0	12.731	612870000	34	P51784	P51784	Ubiquitin carboxyl-terminal hydrolase 11	USP11
n. def.	n. def.	n. def.	n. def.	n. def.	n. def.	n. def.	23.48959	1	1	1	14.7	14.7	14.7	13.062	0	7.9337	146460000	7	P51808	P51808	Dynein light chain Tctex-type 3	DYNLT3
24.51135	n. def.	25.53857	24.5319	24.93116	25.11664	25.67363	25.55128	6	6	6	30.5	30.5	30.5	24.935	0	7.1655	421220000	17	P51809;P51809-3;P51809-2	P51809;P51809-3;P51809-2	Vesicle-associated membrane protein 7	VAMP7
26.24693	26.43844	25.72786	26.03783	25.87715	25.87434	25.78267	25.96812	17	9	9	23	12.2	12.2	83.735	0	13.558	843140000	58	P51812;Q15349;Q15349-3;Q15349-2;Q9UK32-2;Q9UK32;O60307;Q6P0Q8-2;Q6P0Q8;O15021-2;O15021-3;O15021-1;O15021	P51812	Ribosomal protein S6 kinase alpha-3	RPS6KA3
n. def.	n. def.	n. def.	n. def.	n. def.	n. def.	22.27276	n. def.	2	2	2	2.1	2.1	2.1	131.42	0.0060996	1.7472	55926000	5	P51825;P51825-3;P51825-2	P51825;P51825-3;P51825-2	AF4/FMR2 family member 1	AFF1
32.5935	32.10609	32.53913	32.65006	32.48848	32.4852	32.52662	32.7081	24	24	23	80	80	76.7	26.788	0	323.31	65629000000	467	P51858;P51858-2;P51858-3	P51858;P51858-2;P51858-3	Hepatoma-derived growth factor	HDGF
n. def.	n. def.	24.36746	n. def.	24.37551	24.08359	24.26978	24.87615	5	5	5	17.3	17.3	17.3	37.643	0	5.0249	190040000	11	P51946	P51946	Cyclin-H	CCNH
24.92343	24.72817	24.98216	24.78731	24.68598	25.09023	25.20438	24.99947	6	6	6	22.1	22.1	22.1	31.148	0	8.2795	393420000	26	P51948-2;P51948	P51948-2;P51948	CDK-activating kinase assembly factor MAT1	MNAT1
n. def.	26.24411	n. def.	n. def.	n. def.	n. def.	n. def.	n. def.	4	2	2	24.4	13.6	13.6	19.499	0.0007533	2.837	113900000	2	P51965-3;P51965;P51965-2	P51965-3;P51965;P51965-2	Ubiquitin-conjugating enzyme E2 E1	UBE2E1
24.98211	24.90825	25.29712	25.61619	25.75545	26.08034	25.93116	25.13817	5	5	5	43.6	43.6	43.6	20.105	0	19.852	760540000	31	P51970	P51970	NADH dehydrogenase [ubiquinone] 1 alpha subcomplex subunit 8	NDUFA8
32.78893	32.83455	32.87179	32.86879	32.98217	32.79863	32.8236	32.88693	24	24	5	45.5	45.5	8.5	39.594	0	192.5	99348000000	591	P51991	P51991	Heterogeneous nuclear ribonucleoprotein A3	HNRNPA3
27.83708	29.29116	27.85935	28.1813	28.09149	27.81127	27.5059	28.24726	22	3	3	43.3	3.9	3.9	37.029	0	7.1631	4507100000	44	P51991-2	P51991-2	Heterogeneous nuclear ribonucleoprotein A3	HNRNPA3
31.89128	32.33149	31.87924	32.01943	32.00885	32.0345	31.93996	31.98756	21	21	21	42.8	42.8	42.8	51.872	0	292.39	50939000000	529	P52209-2;P52209	P52209-2;P52209	6-phosphogluconate dehydrogenase, decarboxylating	PGD
33.13848	33.64892	33.32804	33.30198	33.71549	33.6829	33.63634	33.61336	50	50	50	63.4	63.4	63.4	73.62	0	311.24	1.5583E+11	1058	P52272-2;P52272	P52272-2;P52272	Heterogeneous nuclear ribonucleoprotein M	HNRNPM
29.9334	30.27064	30.0234	30.0544	29.9262	29.87066	30.05427	30.00491	13	13	13	30.6	30.6	30.6	57.861	0	162.82	12759000000	213	P52292	P52292	Importin subunit alpha-1	KPNA2
28.80904	28.56326	28.78541	28.7441	29.04103	28.85055	29.01792	29.01991	17	17	10	29.6	29.6	17.3	60.221	0	96.066	5607000000	117	P52294	P52294	Importin subunit alpha-5;Importin subunit alpha-5, N-terminally processed	KPNA1
27.97356	28.28824	27.95826	27.79173	27.79203	27.96565	28.00416	28.15822	7	7	7	36.5	36.5	36.5	18.001	0	18.777	2806500000	46	P52298;P52298-3;P52298-2;A6PVI3	P52298;P52298-3;P52298-2	Nuclear cap-binding protein subunit 2	NCBP2
28.42258	28.39432	28.20027	28.3506	28.67734	28.3262	28.54322	28.51856	18	18	18	34.3	34.3	34.3	66.316	0	142.13	4240700000	155	P52306;P52306-4;P52306-5;P52306-2;P52306-6;P52306-3	P52306;P52306-4;P52306-5;P52306-2;P52306-6;P52306-3	Rap1 GTPase-GDP dissociation stimulator 1	RAP1GDS1
n. def.	n. def.	n. def.	n. def.	n. def.	n. def.	n. def.	19.66155	1	1	1	2.3	2.3	2.3	63.926	0.0021175	2.1059	20480000	3	P52429	P52429	Diacylglycerol kinase epsilon	DGKE
29.26486	28.29544	28.9898	29.11719	29.08319	29.16171	28.74913	28.95469	7	7	7	40	40	40	17.143	0	45.183	5855900000	79	P52434;P52434-4;P52434-3;P52434-2;P52434-5	P52434;P52434-4;P52434-3;P52434-2	DNA-directed RNA polymerases I, II, and III subunit RPABC3	POLR2H
n. def.	n. def.	24.70071	n. def.	24.76005	25.19798	24.77505	25.56416	5	5	5	37.6	37.6	37.6	13.293	0	3.9451	386750000	9	P52435;Q9H1A7;Q9GZM3;Q9GZM3-2	P52435;Q9H1A7;Q9GZM3	DNA-directed RNA polymerase II subunit RPB11-a;DNA-directed RNA polymerase II subunit RPB11-b2;DNA-directed RNA polymerase II subunit RPB11-b1	POLR2J;POLR2J3;POLR2J2
30.03446	30.05943	29.1803	29.68407	29.83504	29.94098	29.48622	29.58758	10	10	10	35.3	35.3	35.3	23.207	0	116.76	12682000000	156	P52565;P52565-2	P52565;P52565-2	Rho GDP-dissociation inhibitor 1	ARHGDIA
30.90562	30.20175	30.80893	30.97862	30.92635	30.9211	30.98128	30.75947	14	14	14	49.8	49.8	49.8	22.988	0	222.67	23464000000	333	P52566	P52566	Rho GDP-dissociation inhibitor 2	ARHGDIB
26.93955	27.48738	26.8584	27.10009	27.07837	27.1518	27.06671	27.14618	7	7	7	18.6	18.6	18.6	54.181	0	65.769	1588000000	35	P52594-2;P52594-3;P52594;P52594-4	P52594-2;P52594-3;P52594;P52594-4	Arf-GAP domain and FG repeat-containing protein 1	AGFG1
30.31192	30.52645	30.77321	30.58638	31.18624	30.97514	31.12472	30.82031	13	11	11	32.8	26.3	26.3	45.671	0	146.88	23049000000	143	P52597	P52597	Heterogeneous nuclear ribonucleoprotein F;Heterogeneous nuclear ribonucleoprotein F, N-terminally processed	HNRNPF
n. def.	n. def.	25.4561	25.17752	26.4558	26.70477	26.72221	27.02158	9	9	9	11.5	11.5	11.5	97.456	0	10.175	878220000	29	P52630-4;P52630	P52630-4;P52630	Signal transducer and activator of transcription 2	STAT2
n. def.	n. def.	n. def.	n. def.	n. def.	n. def.	23.26999	n. def.	2	2	2	5.9	5.9	5.9	41.513	0.00092115	2.5715	76775000	4	P52655	P52655	Transcription initiation factor IIA subunit 1;Transcription initiation factor IIA alpha chain;Transcription initiation factor IIA beta chain	GTF2A1
29.01574	29.3759	28.97717	28.99693	29.00576	29.07921	29.0715	29.08154	37	37	37	30.6	30.6	30.6	152.78	0	74.103	6444500000	223	P52701;P52701-3;P52701-4;P52701-2	P52701;P52701-3;P52701-4;P52701-2	DNA mismatch repair protein Msh6	MSH6
29.25777	29.45144	29.21755	29.38416	29.17548	28.9339	29.16015	29.3449	33	33	33	28.8	28.8	28.8	119.16	0	67.175	6308000000	192	P52732	P52732	Kinesin-like protein KIF11	KIF11
25.82102	25.83829	25.542	25.79687	25.58686	25.69708	25.68846	25.96031	12	12	12	14.5	14.5	14.5	97.031	0	17.727	700520000	59	P52735-3;P52735-2;P52735	P52735-3;P52735-2;P52735	Guanine nucleotide exchange factor VAV2	VAV2
n. def.	n. def.	n. def.	n. def.	n. def.	n. def.	n. def.	22.15252	1	1	1	1.9	1.9	1.9	67.301	0.0096266	1.5544	58439000	5	P52739-2;P52739	P52739-2;P52739	Zinc finger protein 131	ZNF131
n. def.	n. def.	n. def.	n. def.	n. def.	n. def.	n. def.	21.46039	2	1	1	5.1	3.6	3.6	65.635	0.00075572	2.872	35714000	2	P52747-2;P52747-3;P52747	P52747-2;P52747-3;P52747	Zinc finger protein 143	ZNF143
n. def.	26.38717	25.25717	25.97358	25.51147	25.25512	25.50531	25.59491	5	3	3	5.5	3.6	3.6	92.153	0.0014482	2.3627	544840000	9	P52756;P52756-4;P52756-2;P52756-5	P52756	RNA-binding protein 5	RBM5
25.56735	n. def.	26.40526	25.98224	25.89199	27.09194	26.12031	26.15343	2	2	2	15.3	15.3	15.3	14.494	0	4.8575	791900000	27	P52758	P52758	Ribonuclease UK114	HRSP12
28.16863	26.92048	28.16543	27.81806	28.18111	28.41086	28.55065	28.39444	9	9	9	20.2	20.2	20.2	41.268	0	14.12	3032900000	61	P52788;P52788-2	P52788;P52788-2	Spermine synthase	SMS
29.71524	29.93846	29.60705	29.77645	29.69181	29.66523	29.80492	29.66826	35	35	31	40	40	35.9	102.38	0	128.04	10647000000	316	P52789;P52790	P52789	Hexokinase-2	HK2
29.56656	29.78118	29.34619	29.10277	29.80298	29.9806	29.70444	29.95449	6	6	6	23.7	23.7	23.7	21.348	0	68.35	11993000000	101	P52815	P52815	39S ribosomal protein L12, mitochondrial	MRPL12
28.94458	29.03622	29.01473	28.91952	29.18149	29.00346	29.09833	29.32843	27	27	27	36.7	36.7	36.7	78.839	0	92.934	6839900000	157	P52888;P52888-2	P52888	Thimet oligopeptidase	THOP1
30.67993	30.71539	31.28223	31.02657	31.10331	30.93916	31.13754	30.90734	15	15	13	65	65	55.6	32.922	0	267.44	25082000000	185	P52907	P52907	F-actin-capping protein subunit alpha-1	CAPZA1
28.45038	29.15528	28.04677	28.32702	28.038	28.25259	28.20578	28.16255	6	6	6	41.3	41.3	41.3	11.832	0	110.17	3671500000	67	P52926;P52926-3;P52926-6;P52926-4;P52926-5;P52926-2	P52926;P52926-3;P52926-6;P52926-4;P52926-5;P52926-2	High mobility group protein HMGI-C	HMGA2
25.49741	26.84422	25.23392	25.47017	25.5535	25.88248	25.58818	26.17125	6	6	6	38.9	38.9	38.9	22.492	0	26.181	826450000	36	P52943;P52943-2	P52943;P52943-2	Cysteine-rich protein 2	CRIP2
28.55072	28.33586	28.3551	28.47989	28.70018	28.68489	28.69422	28.94592	34	34	34	21.7	21.7	21.7	186.27	0	77.919	4751900000	223	P52948-6;P52948-5;P52948;P52948-2;P52948-4;P52948-3	P52948-6;P52948-5;P52948;P52948-2	Nuclear pore complex protein Nup98-Nup96;Nuclear pore complex protein Nup98;Nuclear pore complex protein Nup96	NUP98
n. def.	n. def.	n. def.	n. def.	n. def.	n. def.	23.07813	n. def.	1	1	1	3.7	3.7	3.7	37.348	0.0099272	1.5357	109240000	1	P52951	P52951	Homeobox protein GBX-2	GBX2
27.61547	26.82796	27.69312	27.54995	28.06003	28.00174	28.11937	28.05621	9	9	9	32.8	32.8	32.8	33.428	0	33.416	2749000000	91	P53004	P53004	Biliverdin reductase A	BLVRA
29.21354	28.81681	29.02947	29.18343	28.43217	29.06938	28.54245	28.49804	13	13	13	36.7	36.7	36.7	34.012	0	17.799	6018400000	105	P53007	P53007	Tricarboxylate transport protein, mitochondrial	SLC25A1
27.66831	27.04406	27.96141	27.64684	27.89348	27.77593	28.03155	27.91473	13	13	13	29.7	29.7	29.7	56.878	0	21.129	2722500000	116	P53041;E7EU14	P53041	Serine/threonine-protein phosphatase 5	PPP5C
29.15429	29.38222	28.86281	28.91416	28.74634	28.65826	28.79743	28.70388	18	18	18	30.8	30.8	30.8	68.254	0	39.401	6592500000	100	P53350	P53350	Serine/threonine-protein kinase PLK1	PLK1
25.54197	26.06353	25.35964	25.76446	25.92624	25.72757	25.71057	26.11438	7	7	7	22.9	22.9	22.9	37.855	0	37.697	793360000	35	P53365;P53365-3;P53365-2	P53365;P53365-3;P53365-2	Arfaptin-2	ARFIP2
27.67101	27.87953	27.61989	27.55932	27.67721	27.56573	27.75117	27.89655	12	12	12	40.8	40.8	40.8	38.598	0	42.198	2509300000	85	P53367-2;P53367;P53367-3	P53367-2;P53367;P53367-3	Arfaptin-1	ARFIP1
24.72749	n. def.	24.92103	24.85719	25.28217	25.02136	25.07981	25.56773	3	3	3	13.6	13.6	13.6	33.412	0	5.183	380320000	15	P53384-2;P53384	P53384-2;P53384	Cytosolic Fe-S cluster assembly factor NUBP1	NUBP1
32.0554	32.1866	32.2496	32.15334	32.17884	32.01996	32.32582	32.2785	55	55	55	46.6	46.6	46.6	120.84	0	234.05	56176000000	790	P53396;P53396-2;P53396-3	P53396;P53396-2;P53396-3	ATP-citrate synthase	ACLY
27.72215	27.55713	27.6318	27.55684	27.96047	28.12593	27.92173	27.99183	7	7	7	21	21	21	43.215	0	29.058	2819200000	65	P53582	P53582	Methionine aminopeptidase 1	METAP1
28.7806	29.16464	28.63523	28.64914	28.80652	29.2695	29.13011	28.66472	9	9	9	31.2	31.2	31.2	36.249	0	127.32	6553600000	107	P53597	P53597	Succinyl-CoA ligase [ADP/GDP-forming] subunit alpha, mitochondrial	SUCLG1
28.84353	29.01712	28.91399	28.73612	29.02306	28.82095	28.93789	29.16293	13	13	13	28.8	28.8	28.8	43.404	0	27.486	5473100000	123	P53602	P53602	Diphosphomevalonate decarboxylase	MVD
25.85112	25.66836	25.74432	25.94329	25.83364	25.42701	26.083	26.28761	8	8	8	17.8	17.8	17.8	42.368	0	6.6349	727530000	31	P53609;P53609-2	P53609;P53609-2	Geranylgeranyl transferase type-1 subunit beta	PGGT1B
26.67411	27.45341	26.79352	26.5969	26.83219	26.62993	26.80698	26.94905	8	8	8	22.1	22.1	22.1	36.924	0	19.569	1312900000	59	P53611	P53611	Geranylgeranyl transferase type-2 subunit beta	RABGGTB
31.137	31.24496	31.06149	31.21292	31.54784	31.20635	31.46976	31.68746	49	49	49	49.6	49.6	49.6	107.14	0	323.31	35315000000	515	P53618	P53618	Coatomer subunit beta	COPB1
31.87004	31.95178	31.8044	31.84946	31.7057	31.81371	31.74166	31.8276	61	61	61	46.2	46.2	46.2	138.34	0	323.31	44689000000	627	P53621;P53621-2	P53621;P53621-2	Coatomer subunit alpha;Xenin;Proxenin	COPA
26.37044	26.29337	26.32378	26.02058	26.35867	26.71555	26.52843	25.77238	7	7	7	12.1	12.1	12.1	51.853	0	5.7696	1210000000	31	P53634;P53634-2;P53634-3	P53634	Dipeptidyl peptidase 1;Dipeptidyl peptidase 1 exclusion domain chain;Dipeptidyl peptidase 1 heavy chain;Dipeptidyl peptidase 1 light chain	CTSC
22.30366	n. def.	22.26991	22.58302	23.28982	22.46697	n. def.	22.64713	4	4	4	9.3	9.3	9.3	68.728	0.0062659	1.744	74250000	8	P53667-4;P53667-2;P53667;P53667-3	P53667-4;P53667-2;P53667;P53667-3	LIM domain kinase 1	LIMK1
24.78945	n. def.	n. def.	24.84986	24.62611	24.73381	24.22839	n. def.	3	3	3	5.2	5.2	5.2	72.231	0.0069233	1.7012	279440000	10	P53671;P53671-2;P53671-3	P53671	LIM domain kinase 2	LIMK2
26.35109	26.03857	25.51087	26.01859	25.80691	26.12467	25.64733	26.01504	2	2	2	10.6	10.6	10.6	17.018	0	8.2812	908560000	28	P53680;P53680-2	P53680;P53680-2	AP-2 complex subunit sigma	AP2S1
26.81641	26.24621	26.94592	26.69578	26.30942	27.08324	26.80686	26.59889	8	8	8	30.6	30.6	30.6	30.601	0	18.669	1318900000	40	P53701	P53701	Cytochrome c-type heme lyase	HCCS
n. def.	24.80553	n. def.	n. def.	n. def.	n. def.	n. def.	n. def.	2	2	2	10.6	10.6	10.6	20.324	0.0003827	3.0516	1073700000	6	P53801	P53801	Pituitary tumor-transforming gene 1 protein-interacting protein	PTTG1IP
26.51488	26.65826	26.55615	26.45853	26.38042	26.47673	26.37265	26.68351	12	12	12	12.6	12.6	12.6	98.918	0	16.587	900920000	38	P53814-5;P53814;P53814-6;P53814-2	P53814-5;P53814;P53814-6;P53814-2	Smoothelin	SMTN
28.86667	28.00523	29.09136	29.31853	28.17331	29.05946	28.35653	28.04349	8	8	8	10.6	10.6	10.6	53.944	0	77.205	4786800000	69	P53985;P53985-2	P53985;P53985-2	Monocarboxylate transporter 1	SLC16A1
26.16434	26.82687	26.2404	26.5185	25.92499	26.15985	25.3581	26.14036	7	7	7	21.5	21.5	21.5	36.622	0	7.7922	793460000	34	P53990-2;P53990;P53990-4;P53990-3;P53990-5;P53990-6	P53990-2;P53990;P53990-4;P53990-3;P53990-5	IST1 homolog	IST1
29.45589	29.64667	29.38989	29.54451	29.51935	29.41149	29.63308	29.68467	21	21	21	22.8	22.8	22.8	118.32	0	148.38	9080400000	213	P53992;P53992-2	P53992	Protein transport protein Sec24C	SEC24C
29.66658	29.39393	29.73907	29.76498	29.75352	29.81412	30.00008	29.95296	9	9	9	51.2	51.2	51.2	14.395	0	31.017	11897000000	185	P53999	P53999	Activated RNA polymerase II transcriptional coactivator p15	SUB1
n. def.	n. def.	n. def.	n. def.	n. def.	23.48444	23.7214	23.71482	3	3	3	2.5	2.5	2.5	139.56	0.00039746	3.5072	83263000	5	P54098	P54098	DNA polymerase subunit gamma-1	POLG
24.84847	24.63306	24.58141	24.67584	25.04093	25.1432	24.95043	25.27217	3	3	3	16	16	16	26.215	0	16.67	466090000	67	P54105	P54105	Methylosome subunit pICln	CLNS1A
26.28215	26.32804	25.92988	25.99863	26.19383	26.18646	26.0131	26.34271	11	11	11	8.7	8.7	8.7	159	0	10.831	868660000	42	P54132	P54132	Bloom syndrome protein	BLM
31.51122	31.55128	31.51691	31.53111	31.83244	31.64633	31.75601	31.73469	40	40	40	53.2	53.2	53.2	75.378	0	216.28	42699000000	633	P54136;P54136-2	P54136;P54136-2	Arginine--tRNA ligase, cytoplasmic	RARS
23.43479	24.21963	23.78736	23.85405	24.33668	23.71544	23.24518	24.42988	4	4	4	12.7	12.7	12.7	39.638	0.00038528	3.1188	175930000	19	P54252-4;P54252-2;P54252;P54252-3;P54252-5	P54252-4;P54252-2;P54252;P54252-3;P54252-5	Ataxin-3	ATXN3
24.73738	24.81201	24.4913	24.57917	24.95287	24.9358	25.04089	24.89763	12	12	12	13.2	13.2	13.2	101.38	0	7.6513	358580000	21	P54277-3;P54277;P54277-2;P54277-4	P54277-3;P54277;P54277-2;P54277-4	PMS1 protein homolog 1	PMS1
n. def.	n. def.	23.38916	n. def.	23.85491	23.54475	23.5386	23.951	2	2	2	4.5	4.5	4.5	62.751	0.0021307	2.1739	110150000	3	P54278-3;P54278;P54278-2	P54278-3;P54278;P54278-2	Mismatch repair endonuclease PMS2	PMS2
23.42458	23.85795	23.68078	23.46886	23.25013	23.81831	23.45212	23.3453	3	3	3	3.3	3.3	3.3	121.89	0.00091912	2.532	139970000	5	P54289-4;P54289-5;P54289-3;P54289-2;P54289	P54289-4;P54289-5;P54289-3;P54289-2;P54289	Voltage-dependent calcium channel subunit alpha-2/delta-1;Voltage-dependent calcium channel subunit alpha-2-1;Voltage-dependent calcium channel subunit delta-1	CACNA2D1
32.10162	32.03341	32.24842	32.19128	32.36924	32.34141	32.44085	32.41339	45	45	45	72.9	72.9	72.9	59.143	0	323.31	59275000000	773	P54577	P54577	Tyrosine--tRNA ligase, cytoplasmic;Tyrosine--tRNA ligase, cytoplasmic, N-terminally processed	YARS
32.0182	32.1816	31.64091	31.84928	32.14634	31.85222	32.01956	32.25572	26	26	26	41.4	41.4	41.4	52.385	0	323.31	48295000000	396	P54578-2;P54578;P54578-3	P54578-2;P54578;P54578-3	Ubiquitin carboxyl-terminal hydrolase 14	USP14
25.66077	26.2737	25.77553	25.80018	25.68426	25.77196	25.81074	25.88332	9	8	8	33.8	30.4	30.4	34.083	0	14.194	736980000	35	P54619-2;P54619;P54619-3	P54619-2;P54619;P54619-3	5-AMP-activated protein kinase subunit gamma-1	PRKAG1
24.86858	n. def.	24.91205	24.57837	25.06283	24.61656	24.79778	25.23856	20	5	5	27.1	9.5	9.5	70.02	0	8.5034	324930000	17	P54652	P54652	Heat shock-related 70 kDa protein 2	HSPA2
25.9467	26.71253	26.32718	26.14775	26.46935	26.60102	26.45861	26.90001	6	6	6	17.9	17.9	17.9	42.837	0	11.445	1117400000	42	P54687-4;P54687;P54687-5;P54687-2;P54687-3	P54687-4;P54687;P54687-5;P54687-2;P54687-3	Branched-chain-amino-acid aminotransferase, cytosolic	BCAT1
28.85258	28.42582	28.66262	29.01316	27.7181	28.92366	28.55212	28.6167	8	8	8	28.3	28.3	28.3	31.512	0	30.585	5084900000	92	P54709;P54709-2	P54709;P54709-2	Sodium/potassium-transporting ATPase subunit beta-3	ATP1B3
28.1377	29.07707	28.01036	28.12554	28.21822	27.84266	27.94748	28.15098	11	8	8	24	18.5	18.5	33.433	0	11.489	3850500000	65	P54725-2;P54725-3;P54725	P54725-2;P54725-3;P54725	UV excision repair protein RAD23 homolog A	RAD23A
30.92274	31.22762	30.93326	30.95719	31.03407	30.84566	31.09081	31.15303	16	16	13	35.9	35.9	34	43.171	0	146.07	23486000000	233	P54727;P54727-2	P54727	UV excision repair protein RAD23 homolog B	RAD23B
n. def.	n. def.	n. def.	21.75577	n. def.	n. def.	n. def.	22.44551	2	2	2	3.1	3.1	3.1	82.265	0.0021157	2.1006	36659000	2	P54802	P54802	Alpha-N-acetylglucosaminidase;Alpha-N-acetylglucosaminidase 82 kDa form;Alpha-N-acetylglucosaminidase 77 kDa form	NAGLU
29.1367	29.22412	29.42579	28.97569	29.59313	30.4773	30.16639	29.08666	11	11	11	54	54	54	24.648	0	56.5	10023000000	182	P54819-5;P54819-2;P54819;P54819-3;P54819-6;P54819-4	P54819-5;P54819-2;P54819;P54819-3;P54819-6;P54819-4	Adenylate kinase 2, mitochondrial;Adenylate kinase 2, mitochondrial, N-terminally processed	AK2
29.68433	29.76931	29.78197	29.78591	29.61249	29.82341	29.7574	29.73791	28	28	28	32.2	32.2	32.2	87.088	0	214.18	10544000000	285	P54886-2;P54886	P54886-2;P54886	Delta-1-pyrroline-5-carboxylate synthase;Glutamate 5-kinase;Gamma-glutamyl phosphate reductase	ALDH18A1
28.02997	27.85478	28.02965	27.96571	28.23009	28.09184	28.2699	28.25728	16	16	16	59.3	59.3	59.3	33.232	0	80.908	3569700000	123	P54920;Q9H115-3;Q9H115-2;Q9H115	P54920	Alpha-soluble NSF attachment protein	NAPA
28.05004	27.86343	28.02939	28.04838	28.2469	28.06589	28.04187	28.49328	16	16	16	31.8	31.8	31.8	49.222	0	81.5	3544900000	115	P55010	P55010	Eukaryotic translation initiation factor 5	EIF5
24.91242	24.41422	25.2228	25.44269	24.11402	24.80425	24.37994	24.96433	10	10	10	13.9	13.9	13.9	129.68	0	23.655	343000000	15	P55011-3;P55011	P55011-3;P55011	Solute carrier family 12 member 2	SLC12A2
29.07186	29.25905	28.94531	28.83198	29.40521	29.33149	29.42232	29.50319	11	11	9	31.8	31.8	27.1	40.736	0	154.81	7884900000	169	P55036;P55036-2	P55036;P55036-2	26S proteasome non-ATPase regulatory subunit 4	PSMD4
26.06271	25.46896	26.12173	26.37898	26.5443	26.35129	26.52882	26.93843	10	10	10	29.9	29.9	29.9	40.746	0	13.562	1179700000	50	P55039	P55039	Developmentally-regulated GTP-binding protein 2	DRG2
n. def.	n. def.	n. def.	n. def.	n. def.	n. def.	22.5919	24.21579	2	2	2	5.8	5.8	5.8	44.135	0	4.5636	61228000	4	P55058-3;P55058-4;P55058-2;P55058	P55058-3;P55058-4;P55058-2;P55058	Phospholipid transfer protein	PLTP
33.19114	33.06572	33.13778	33.19118	33.27919	33.09082	33.30307	33.36554	43	43	43	36.9	36.9	36.9	107.78	0	317.2	1.2502E+11	758	P55060-3;P55060;P55060-4;P55060-2	P55060-3;P55060;P55060-4	Exportin-2	CSE1L
24.16584	22.194	23.78766	23.33838	n. def.	n. def.	n. def.	n. def.	2	2	2	8.9	8.9	8.9	26.537	0.0031126	1.938	96494000	9	P55061;P55061-2	P55061;P55061-2	Bax inhibitor 1	TMBIM6
n. def.	24.6457	n. def.	n. def.	n. def.	n. def.	n. def.	n. def.	1	1	1	6	6	6	28.292	0.0016222	2.3086	76117000	3	P55064	P55064	Aquaporin-5	AQP5
31.85058	32.09547	31.74563	31.76797	32.16582	32.09745	32.07157	32.05517	46	46	46	46.7	46.7	46.7	89.321	0	323.31	49921000000	642	P55072	P55072	Transitional endoplasmic reticulum ATPase	VCP
27.34993	27.26428	26.95538	27.22977	27.50915	27.44245	27.43865	27.11714	10	9	9	20.5	18.9	18.9	51.958	0	13.474	1770100000	34	P55081	P55081	Microfibrillar-associated protein 1	MFAP1
29.21329	29.15156	29.07951	29.36223	29.27057	29.89436	29.67627	29.33996	18	18	18	36.9	36.9	36.9	51.294	0	57.606	8224600000	162	P55084;P55084-2	P55084;P55084-2	Trifunctional enzyme subunit beta, mitochondrial;3-ketoacyl-CoA thiolase	HADHB
28.6153	28.48397	28.75484	28.57384	28.82823	28.85287	28.54495	28.59779	14	14	14	54.9	54.9	54.9	20.7	0	61.044	4980800000	139	P55145	P55145	Mesencephalic astrocyte-derived neurotrophic factor	MANF
28.57029	29.00523	28.69568	28.71823	28.67425	28.64887	28.76405	28.78784	36	36	36	21.9	21.9	21.9	206.8	0	60.637	4844800000	175	P55196;P55196-5;P55196-1;P55196-3;P55196-6;P55196-2	P55196;P55196-5;P55196-1;P55196-3;P55196-6;P55196-2	Afadin	MLLT4
24.32725	24.1943	24.06324	24.11585	24.13453	24.46438	24.17805	24.44601	7	7	7	14	14	14	68.264	0	8.6715	209330000	16	P55199	P55199	RNA polymerase II elongation factor ELL	ELL
n. def.	n. def.	n. def.	n. def.	n. def.	n. def.	21.47507	n. def.	7	1	1	16	3.3	3.3	42.761	0.0026073	1.9883	24834000	1	P55209-2;P55209	P55209-2;P55209	Nucleosome assembly protein 1-like 1	NAP1L1
28.69259	28.55932	29.46344	28.32702	29.11342	28.73715	29.32118	28.8846	7	5	1	22	18.6	4	37.344	0	36.536	6597500000	60	P55209-3	P55209-3	Nucleosome assembly protein 1-like 1	NAP1L1
25.88965	26.10809	25.76519	25.69301	25.71853	25.65062	25.51551	26.01425	7	7	7	29.7	29.7	29.7	33.31	0	17.915	720270000	24	P55212;P55212-2	P55212	Caspase-6;Caspase-6 subunit p18;Caspase-6 subunit p11	CASP6
30.18471	30.13993	30.04856	30.26964	30.29033	30.16087	30.19554	30.35258	16	16	16	45.6	45.6	45.6	34.084	0	216.8	15364000000	248	P55263-3;P55263;P55263-2;P55263-4	P55263-3;P55263;P55263-2;P55263-4	Adenosine kinase	ADK
30.14212	30.34223	30.23729	30.24694	30.67211	30.60911	30.67287	30.69702	41	41	41	31.6	31.6	31.6	136.06	0	117.86	18095000000	361	P55265;P55265-4;P55265-3;P55265-2;P55265-5	P55265;P55265-4;P55265-3;P55265-2;P55265-5	Double-stranded RNA-specific adenosine deaminase	ADAR
26.20853	26.50214	26.24007	26.15008	25.80334	25.89957	26.11995	25.82381	6	6	6	8	8	8	88.308	0	7.0616	748110000	24	P55285;P55285-2	P55285;P55285-2	Cadherin-6	CDH6
29.61877	29.25264	29.35191	29.32496	29.57872	29.34011	29.48031	29.77241	12	12	12	46.2	46.2	46.2	19.863	0	99.596	7651300000	96	P55327-2;P55327-4;P55327-3;P55327;P55327-7;P55327-5;P55327-6;P55327-8	P55327-2;P55327-4;P55327-3;P55327;P55327-7;P55327-5;P55327-6	Tumor protein D52	TPD52
28.90072	28.69146	28.95252	28.95274	29.06309	29.01977	29.02435	29.18483	9	9	9	39.9	39.9	39.9	34.011	0	20.218	5697800000	58	P55735-2;P55735;P55735-3	P55735-2;P55735;P55735-3	Protein SEC13 homolog	SEC13
29.05995	28.58197	29.12819	29.08995	29.55043	29.59007	29.30569	29.70538	8	8	8	53.1	53.1	53.1	14.173	0	76.765	7796500000	167	P55769	P55769	NHP2-like protein 1;NHP2-like protein 1, N-terminally processed	NHP2L1
30.35384	30.29625	30.26595	30.16399	30.43897	30.28879	30.39407	30.58199	35	35	35	35.6	35.6	35.6	103.28	0	178.92	16292000000	383	P55786;P55786-2;A6NEC2;A6NEC2-2;A6NEC2-3	P55786;P55786-2	Puromycin-sensitive aminopeptidase	NPEPPS
23.7319	23.50069	23.38364	n. def.	n. def.	n. def.	n. def.	n. def.	2	2	2	18.5	18.5	18.5	23.449	0	31.535	98627000	6	P55789;P55789-2	P55789;P55789-2	FAD-linked sulfhydryl oxidase ALR	GFER
24.46849	25.31358	24.76122	24.94686	25.32148	25.956	25.82607	25.90745	10	4	4	23.2	10.9	10.9	49.263	0	10.128	583360000	17	P55795	P55795	Heterogeneous nuclear ribonucleoprotein H2	HNRNPH2
27.9414	27.73195	28.36686	28.22807	28.30826	28.45179	28.27963	28.56104	10	10	10	17.5	17.5	17.5	56.157	0	49.119	3602900000	110	P55809;P55809-2	P55809	Succinyl-CoA:3-ketoacid coenzyme A transferase 1, mitochondrial	OXCT1
26.80943	26.67465	27.52223	27.75053	28.69285	26.2865	27.96983	n. def.	3	2	2	24.3	12.6	12.6	11.637	0	7.3714	2122900000	17	P55854;P55854-2;Q6EEV6	P55854;P55854-2	Small ubiquitin-related modifier 3	SUMO3
30.66425	30.57416	30.57461	30.63235	30.84984	30.80647	30.852	30.97282	31	31	31	37.3	37.3	37.3	92.48	0	190.18	21886000000	389	P55884;P55884-2	P55884;P55884-2	Eukaryotic translation initiation factor 3 subunit B	EIF3B
28.45474	28.64918	28.21503	28.47104	28.47553	28.1027	28.28529	28.22518	5	5	5	31.3	31.3	31.3	21.994	0	152.75	4038700000	92	P55957;P55957-2;P55957-4;P55957-3	P55957;P55957-2	BH3-interacting domain death agonist;BH3-interacting domain death agonist p15;BH3-interacting domain death agonist p13;BH3-interacting domain death agonist p11	BID
26.98902	26.81299	27.07071	27.02633	25.5708	26.64086	26.29335	25.93701	4	4	2	70.9	70.9	27.3	6.2953	0	44.132	1342100000	42	P56134-3;P56134	P56134-3;P56134	ATP synthase subunit f, mitochondrial	ATP5J2
24.7494	24.77625	24.68736	24.58256	24.30862	24.39297	24.12123	24.26971	4	4	4	10.6	10.6	10.6	50.983	0	4.4784	277970000	16	P56181-2	P56181-2	NADH dehydrogenase [ubiquinone] flavoprotein 3, mitochondrial	NDUFV3
29.01148	29.27295	28.84891	28.7605	28.8816	28.6704	28.87906	29.17269	11	11	11	23.2	23.2	23.2	52.839	0	73.948	5122000000	97	P56182	P56182	Ribosomal RNA processing protein 1 homolog A	RRP1
30.3616	30.02868	30.3872	30.45513	30.28527	30.20198	30.42482	30.19366	28	28	28	29.8	29.8	29.8	101.11	0	207.98	15458000000	291	P56192;P56192-2	P56192;P56192-2	Methionine--tRNA ligase, cytoplasmic	MARS
25.89537	n. def.	26.05891	26.06792	25.84168	25.77047	25.8169	26.22727	6	5	5	52.7	42.9	42.9	12.323	0	13.563	649680000	22	P56211;P56211-2	P56211;P56211-2	cAMP-regulated phosphoprotein 19	ARPP19
25.97802	24.27611	25.55745	25.99565	25.70269	25.8783	24.66704	24.2832	7	7	5	17.2	17.2	13.7	46.365	0	6.9856	590130000	21	P56270-3;P56270;P56270-2;P56270-4;Q9HBE1-4;Q9HBE1-2;Q9HBE1-3;Q9HBE1	P56270-3;P56270;P56270-2	Myc-associated zinc finger protein	MAZ
24.91857	n. def.	24.97662	24.88138	24.96257	24.67212	25.07468	25.08683	3	3	3	38.2	38.2	38.2	7.7469	0.00091962	2.5361	311710000	12	P56277	P56277	Cx9C motif-containing protein 4	CMC4
n. def.	n. def.	26.67506	n. def.	27.18338	28.47792	27.11148	28.0004	3	3	3	45.1	45.1	45.1	5.8068	0.0054431	1.7746	1954800000	17	Q5VTU8;P56381	Q5VTU8;P56381	ATP synthase subunit epsilon-like protein, mitochondrial;ATP synthase subunit epsilon, mitochondrial	ATP5EP2;ATP5E
27.35304	28.21997	27.11515	27.45803	26.62143	27.41199	26.87432	27.04864	4	4	4	42	42	42	7.9331	0	6.8403	1791900000	58	P56385	P56385	ATP synthase subunit e, mitochondrial	ATP5I
28.42582	29.13741	28.71247	28.7702	29.2679	28.87996	29.01898	28.7225	5	5	5	31.8	31.8	31.8	26.599	0	149.24	6814900000	89	P56537;P56537-2	P56537	Eukaryotic translation initiation factor 6	EIF6
28.18726	28.209	28.33867	28.22048	28.32655	28.46357	28.22145	28.4906	14	9	9	31.2	21.8	21.8	48.944	0	43.829	3719600000	76	P56545;P56545-2	P56545;P56545-2	C-terminal-binding protein 2	CTBP2
22.43992	25.4168	24.18745	23.95394	22.67392	24.58101	24.14351	23.76436	4	4	4	17.5	17.5	17.5	17.871	0	5.707	262850000	12	P56556	P56556	NADH dehydrogenase [ubiquinone] 1 alpha subcomplex subunit 6	NDUFA6
23.87051	n. def.	23.87764	23.82192	n. def.	n. def.	24.08554	n. def.	2	2	2	5.6	5.6	5.6	42.139	0.00038692	3.1756	122310000	9	P56589	P56589	Peroxisomal biogenesis factor 3	PEX3
24.91939	25.70316	25.01695	25.16461	24.62444	25.33334	25.37594	n. def.	4	4	4	17.3	17.3	17.3	23.291	0.00039409	3.3996	341150000	17	P56747	P56747	Claudin-6	CLDN6
26.24247	25.82585	25.25857	25.16135	24.64911	25.22162	24.10278	24.33695	4	4	4	13.4	13.4	13.4	34.475	0	4.4835	460250000	18	P56937-3;P56937-2;P56937	P56937-3;P56937-2;P56937	3-keto-steroid reductase	HSD17B7
28.11332	28.30722	28.17098	28.16135	28.44711	28.38928	28.51709	28.53078	20	20	20	27.2	27.2	27.2	93.135	0	133.32	4015800000	131	P56945-5;P56945-8;P56945;P56945-7;P56945-3;P56945-2;P56945-6;P56945-4;Q14511-3;Q14511;Q14511-2	P56945-5;P56945-8;P56945;P56945-7;P56945-3;P56945-2;P56945-6;P56945-4	Breast cancer anti-estrogen resistance protein 1	BCAR1
25.14495	n. def.	24.23133	24.28595	25.20311	25.37561	23.89514	24.49491	4	4	4	13.6	13.6	13.6	33.403	0	4.4947	324420000	8	P56962	P56962	Syntaxin-17	STX17
n. def.	n. def.	n. def.	n. def.	24.94168	25.35629	25.32255	24.54262	3	3	3	10.7	10.7	10.7	33.224	0	16.969	324120000	13	P57076	P57076	UPF0769 protein C21orf59	C21orf59
n. def.	n. def.	n. def.	n. def.	n. def.	n. def.	n. def.	24.25234	4	1	1	10.9	4.1	4.1	45.361	0.0029463	1.9584	190770000	7	P57081-2;P57081	P57081-2;P57081	tRNA (guanine-N(7)-)-methyltransferase non-catalytic subunit WDR4	WDR4
26.7637	n. def.	26.50322	26.62854	26.58047	26.80304	26.5299	27.04552	4	4	1	14.7	14.7	4.1	29.946	0	8.7921	1094100000	18	P57081-3	P57081-3	tRNA (guanine-N(7)-)-methyltransferase non-catalytic subunit WDR4	WDR4
n. def.	n. def.	n. def.	n. def.	23.28743	n. def.	n. def.	n. def.	1	1	1	6.7	6.7	6.7	19.081	0.0077207	1.6499	58456000	5	P57086	P57086	SCAN domain-containing protein 1	SCAND1
29.37946	29.39601	29.26678	29.32389	28.238	29.3619	28.72025	28.41466	11	11	11	35.6	35.6	35.6	27.978	0	123.39	7410100000	179	P57088	P57088	Transmembrane protein 33	TMEM33
26.01044	25.80504	25.8754	25.85847	25.60589	25.85641	25.6923	25.75366	6	6	6	41.4	41.4	41.4	15.928	0	11.679	774010000	47	P57105	P57105	Synaptojanin-2-binding protein	SYNJ2BP
26.72988	26.61175	26.85174	26.88495	27.06476	26.95205	27.07255	27.3789	16	16	16	16.3	16.3	16.3	120.04	0	32.443	1663900000	103	P57678	P57678	Gem-associated protein 4	GEMIN4
n. def.	n. def.	n. def.	23.75113	23.97675	23.60467	23.70176	23.31534	3	2	2	9.2	6.9	6.9	37.077	0.0069257	1.7042	112540000	8	P57723-2;P57723	P57723-2;P57723	Poly(rC)-binding protein 4	PCBP4
n. def.	n. def.	n. def.	22.91106	22.63123	22.82516	22.68588	n. def.	3	2	2	15.2	10	10	23.712	0.0021352	2.1927	53639000	6	P57729	P57729	Ras-related protein Rab-38	RAB38
28.86644	29.41599	28.66221	28.85156	28.16907	28.60985	28.47375	28.54874	7	6	6	28.6	24.9	24.9	23.495	0	11.199	4846400000	80	P57735	P57735	Ras-related protein Rab-25	RAB25
27.62464	28.17398	27.58656	27.449	27.85454	27.97651	27.19282	27.56507	13	13	13	11.7	11.7	11.7	114.16	0	14.69	2441000000	30	P57737-3;P57737-2;P57737-4;P57737;Q9Y3D7	P57737-3;P57737-2;P57737-4;P57737	Coronin-7	CORO7
[truncated: 4,092 more rows]
