# Supplementary material for: High-throughput and Sensitive Immunopeptidomics Platform Reveals Profound Interferonγ-Mediated Remodeling of the Human Leukocyte Antigen (HLA) Ligandome
Source: Mol Cell Proteomics. 2017 Dec 14;17(3):533–48. doi: 10.1074/mcp.TIR117.000383 (PMC5836376; doi:10.1074/mcp.TIR117.000383)
Supplement: Supplemental Data [file supp_TIR117.000383_132937_2_supp_37778_p0vb9l.txt]

Protein Accession number	Short peptide sequence	Long peptide sequence	Direction of elongation (rigth is C-terminal, left is N terminal)	short_long Cterm C-term specificity of the C-terminal short and long peptide pairs	Length of elongation (a.a.)	shortPeptideCtrlMeanInt Mean value of normalized (Intensity UWB1269 ctrl 1-4) for short peptide	shortPeptideTrmntMeanInt Mean value of normalized (Intensity UWB1269 IFNg 1-4) for short peptide	longPeptideCtrlMeanInt Mean value of normalized (Intensity UWB1269 ctrl 1-4) for long peptide	longPeptideTrmntMeanInt Mean value of normalized (Intensity UWB1269 IFNg 1-4) for long peptide	ctrlIntDiff longPeptideCtrlMeanInt-shortPeptideCtrlMeanInt	trmntIntDiff longPeptideTrmntMeanInt-shortPeptideTrmntMeanInt	trmntIntDiff-ctrlIntDiff
O00571-2	STSENITQK	VGSTSENITQK	LEFT		2	3.771	3.465	-0.703	-3.319	-4.474	-6.784	-2.31
Q8TBE0-3	DTSSLAGTR	DTSSLAGTRR	RIGHT	T_T	1	-0.406	-1.42	-0.163	-1.241	0.243	0.18	-0.063
Q8N3U4	SVISGISSR	DTMSVISGISSR	LEFT		3	0.671	0.563	0.393	3.514	-0.278	2.951	3.228
Q9Y3B1-2	STISSNASK	STISSNASKGR	RIGHT	T_T	2	5.447	5.305	3.42	3.651	-2.027	-1.654	0.373
Q9NP50	RIKSNQISK	RIKSNQISKL	RIGHT	T_C	1	1.541	1.837	0.932	-2.729	-0.609	-4.566	-3.957
O43291-2	ATGDLATSR	ENATGDLATSR	LEFT		2	1.887	1.502	2.412	2.789	0.525	1.288	0.763
O43291-2	DSSVPSAPR	NAADSSVPSAPR	LEFT		3	2.644	2.206	0.075	-0.24	-2.569	-2.446	0.123
Q9Y5Y6	VVAFPTDSK	SVVAFPTDSK	LEFT		1	0.596	-3.357	-0.431	-0.594	-1.027	2.763	3.79
Q9Y5Y6	SVVAFPTDSK	SVVAFPTDSKTVQR	RIGHT	T_T	4	-0.431	-0.594	-3.061	-3.072	-2.63	-2.478	0.152
Q9Y5Y6	VAFPTDSKTVQR	SVVAFPTDSKTVQR	LEFT		2	3.687	3.397	-3.061	-3.072	-6.748	-6.469	0.28
O60828-5	TAAGPLFQQR	TTAAGPLFQQR	LEFT		1	2.037	2.459	1.827	1.394	-0.21	-1.066	-0.855
Q6IS14	AVAIKAMAK	EAAVAIKAMAK	LEFT		2	6.336	5.19	3.897	4.012	-2.439	-1.178	1.261
Q7Z4G1	KVADHSGQVK	KVADHSGQVKTK	RIGHT	T_T	2	2.169	-0.731	-0.825	-3.394	-2.994	-2.663	0.331
P42892-3	TASVSEAER	STASVSEAER	LEFT		1	-0.93	-1.286	0.799	0.99	1.729	2.276	0.547
P42892-3	TDPHSPSRFR	ITDPHSPSRFR	LEFT		1	0.477	0.032	5.615	5.232	5.138	5.2	0.062
Q9UBU8-3	TSETPQPPR	STSETPQPPR	LEFT		1	5.518	5.541	0.391	-0.038	-5.127	-5.579	-0.452
Q9UBU8-3	EVAPPEYHR	EVAPPEYHRK	RIGHT	T_T	1	7.369	6.205	7.83	7.096	0.461	0.892	0.43
Q9UBU8-3	EVAPPEYHR	EVAPPEYHRKA	RIGHT	T_C	2	7.369	6.205	1.743	2.397	-5.625	-3.807	1.818
Q9UBU8-3	EVAPPEYHRK	EVAPPEYHRKA	RIGHT	T_C	1	7.83	7.096	1.743	2.397	-6.087	-4.699	1.388
P53814-5	GTAEPGGSM	GTAEPGGSMK	RIGHT	C_T	1	-4.102	-3.082	-0.552	-2.147	3.549	0.935	-2.614
Q8IWA4	GPRNAQRVL	GPRNAQRVLL	RIGHT	C_C	1	-3.98	2.306	-0.325	1.535	3.655	-0.77	-4.426
Q13352-4	NSFDPSKITR	NSFDPSKITRK	RIGHT	T_T	1	2.243	1.748	3.495	3.323	1.251	1.575	0.323
Q9Y696	EIAYSDVAK	EIAYSDVAKR	RIGHT	T_T	1	-2.07	-1.859	-0.768	-1.142	1.302	0.717	-0.585
P62424	KVAPAPAVVK	KVAPAPAVVKK	RIGHT	T_T	1	6.236	6.144	4.264	4.424	-1.972	-1.72	0.252
Q9Y5Q9	SSSGINSTK	EVPSSSGINSTK	LEFT		3	-1.874	-2.21	0.816	1.436	2.69	3.645	0.955
Q9P0V9-3	FISPTGHSL	YFISPTGHSL	LEFT		1	-2.036	0.485	-4.127	-1.608	-2.091	-2.093	-0.002
P17844	RTGNPTGTY	FRTGNPTGTY	LEFT		1	0.874	-0.182	-1.227	-0.276	-2.101	-0.094	2.007
P09651-3	EVIEIMTDR	EVIEIMTDRGSGK	RIGHT	T_T	4	-1.916	-0.622	-1	-0.308	0.916	0.313	-0.603
Q9BXW9-3	ESMLTPPIAR	ESMLTPPIARR	RIGHT	T_T	1	-3.865	-2.163	-3.708	-2.532	0.157	-0.369	-0.526
Q15573	ETVAIGGKR	ETVAIGGKRR	RIGHT	T_T	1	-0.663	-3.567	-2.583	-1.237	-1.92	2.331	4.25
Q2TAY7	EAYPDGSSKEK	EAYPDGSSKEKR	RIGHT	T_T	1	0.19	0.529	-3.323	-1.95	-3.512	-2.479	1.034
Q9Y6K0	VIFTGGVGK	RVIFTGGVGK	LEFT		1	0.402	0.953	2.567	1.57	2.166	0.617	-1.549
P14618-2	FASDPILYR	ESFASDPILYR	LEFT		2	-2.079	-1.626	-2.63	-1.166	-0.55	0.46	1.011
O75533	EIYGGSDSR	EIYGGSDSRF	RIGHT	T_C	1	1.431	1.001	3.311	5.008	1.879	4.007	2.128
O75533	EIYGGSDSR	EIYGGSDSRFAGY	RIGHT	T_C	4	1.431	1.001	-2.499	-0.939	-3.93	-1.94	1.99
O75533	EIYGGSDSRF	EIYGGSDSRFAGY	RIGHT	C_C	3	3.311	5.008	-2.499	-0.939	-5.809	-5.947	-0.137
Q9Y6H1	APRQPGLMA	APRQPGLMAQM	RIGHT	C_C	2	-2.164	0.761	0.594	2.334	2.758	1.573	-1.185
P24928	KTYQDIQNTIK	KTYQDIQNTIKK	RIGHT	T_T	1	4.364	2.598	-0.381	-1.022	-4.745	-3.62	1.125
Q9Y6C9	EPLPPTIGR	GYEPLPPTIGR	LEFT		2	-1.294	-4.017	1.424	1.95	2.719	5.967	3.248
Q9Y6C9	EPLPPTIGR	VGYEPLPPTIGR	LEFT		3	-1.294	-4.017	-3.779	-1.979	-2.485	2.038	4.523
Q9Y6C9	GYEPLPPTIGR	VGYEPLPPTIGR	LEFT		1	1.424	1.95	-3.779	-1.979	-5.203	-3.929	1.274
O43920	TIQSGEQPYK	LTIQSGEQPYK	LEFT		1	0.128	-2.353	-2.89	-1.835	-3.018	0.518	3.536
P33897	RLYFSQQTY	RLYFSQQTYY	RIGHT	C_C	1	4.059	4.078	-2.158	-0.689	-6.216	-4.767	1.449
O14672	GQYGNPLNK	GQYGNPLNKY	RIGHT	T_C	1	-1.156	-0.347	0.754	-1.094	1.911	-0.747	-2.658
P22626-2	SIDGRVVEPK	HSIDGRVVEPK	LEFT		1	1.213	-1.464	2.05	3.332	0.837	4.796	3.959
P22626-2	DTIEIITDR	DTIEIITDRQSGK	RIGHT	T_T	4	5.545	5.598	0.897	0.121	-4.648	-5.477	-0.829
P22626-2	EIITDRQSGK	DTIEIITDRQSGK	LEFT		3	-1.417	-2.088	0.897	0.121	2.314	2.209	-0.105
P22626-2	HTINGHNAEVR	HTINGHNAEVRK	RIGHT	T_T	1	4.299	4.071	0.857	0.891	-3.442	-3.18	0.262
Q9UBD5	ATSPIIIHR	ATSPIIIHRL	RIGHT	T_C	1	2.662	-2.42	-1.449	-1.372	-4.111	1.048	5.159
P06400	TVNPKESILK	TVNPKESILKR	RIGHT	T_T	1	-0.892	-1.72	0.814	1.523	1.705	3.243	1.538
Q8NFH5-3	VISDRQTPK	QVISDRQTPK	LEFT		1	-3.86	-0.026	-1.503	-2.588	2.357	-2.563	-4.92
P07737	VHGGLINK	GVHGGLINK	LEFT		1	0.794	-0.785	8.176	6.555	7.382	7.34	-0.042
P07737	VHGGLINK	EGVHGGLINK	LEFT		2	0.794	-0.785	2.504	1.283	1.71	2.068	0.358
P07737	GVHGGLINK	EGVHGGLINK	LEFT		1	8.176	6.555	2.504	1.283	-5.672	-5.272	0.4
P07737	GVHGGLINK	GVHGGLINKK	RIGHT	T_T	1	8.176	6.555	-2.397	-2.605	-10.574	-9.16	1.414
Q9UK73	DVSHPIIYR	DNIDVSHPIIYR	LEFT		3	2.4	2.235	-1.1	-0.312	-3.5	-2.547	0.954
P49588	NTIDPSHPM	NTIDPSHPMAK	RIGHT	C_T	2	3.508	3.666	-2.249	-2.101	-5.758	-5.767	-0.009
P11802	EAFEHPNVVR	EAFEHPNVVRL	RIGHT	T_C	1	1.774	2.143	-3.541	-1.492	-5.315	-3.636	1.679
Q9P016-2	GTSGSDKGLSGK	RLAGTSGSDKGLSGK	LEFT		3	-0.898	-3.008	4.779	5.097	5.677	8.105	2.428
Q9P2Q2	SAALPQSQR	TSAALPQSQR	LEFT		1	2.145	2.047	-1.88	-2.639	-4.025	-4.685	-0.661
Q86VY4	TVFVGTAGTVGR	DTVFVGTAGTVGR	LEFT		1	4.531	4.791	1.538	2.649	-2.992	-2.142	0.851
Q96M96-3	PRTPGRHGL	APRTPGRHGL	LEFT		1	-1.221	-0.419	2.651	3.236	3.871	3.655	-0.217
Q9GZR7	SPAKNPSSL	SPAKNPSSLF	RIGHT	C_C	1	1.417	2.492	-2.153	-2.716	-3.57	-5.208	-1.638
Q99880	AVSEGTKAVTK	HAVSEGTKAVTK	LEFT		1	4.049	0.867	-0.758	-2.186	-4.807	-3.053	1.753
Q99880	AVTKYTSSK	GTKAVTKYTSSK	LEFT		3	5.888	4.355	1.083	0.964	-4.805	-3.391	1.414
Q9HDC5	SPAGTRGGF	SPAGTRGGFVL	RIGHT	C_C	2	3.113	2.138	0.515	-0.888	-2.598	-3.026	-0.428
P12270	EVAQVESLR	EVAQVESLRYR	RIGHT	T_T	2	-0.678	-0.525	-1.223	-0.455	-0.545	0.07	0.615
Q96PP8	HPNWPNHTL	VPHPNWPNHTL	LEFT		2	-3.312	1.671	-3.901	1.557	-0.589	-0.114	0.475
P01584	SVDPKNYPK	ESVDPKNYPK	LEFT		1	4.147	3.034	0.096	-0.197	-4.051	-3.23	0.821
O00308-4	PSETKKTGK	GLPSETKKTGK	LEFT		2	-3.013	-2.303	-0.919	-1.359	2.095	0.945	-1.15
Q8WUI4-3	VASSVVKQK	AVASSVVKQK	LEFT		1	1.877	2.005	2.242	1.515	0.365	-0.49	-0.855
Q8WUI4-3	KLAEVILKK	KLAEVILKKQ	RIGHT		1	-0.099	1.437	-0.48	-0.851	-0.381	-2.288	-1.908
Q9Y580	TSSAQIIQR	MTSSAQIIQR	LEFT		1	3.124	3.07	-1.97	-3.05	-5.094	-6.12	-1.026
P17987	QPRYPVNSV	QPRYPVNSVNIL	RIGHT	C_C	3	4.884	5.72	-4.052	-0.305	-8.936	-6.025	2.911
Q6NXR4	SAFGQAFSK	HSAFGQAFSK	LEFT		1	0.902	0.158	-2.473	-2.626	-3.374	-2.784	0.591
P49368-2	RIDDIVSGHK	RIDDIVSGHKKK	RIGHT	T_T	2	-1.244	0.328	-0.206	-1.611	1.038	-1.939	-2.976
Q8TEA8	TVGGEQISAIGR	VTVGGEQISAIGR	LEFT		1	2.15	1.872	-2.771	-0.662	-4.921	-2.534	2.386
Q9BSV6	RPDSRHHSL	PRPDSRHHSL	LEFT		1	4.162	4.488	0.439	1.423	-3.723	-3.065	0.658
Q9BSV6	RPDSRHHSL	APRPDSRHHSL	LEFT		2	4.162	4.488	5.08	6.048	0.919	1.56	0.641
Q9BSV6	PRPDSRHHSL	APRPDSRHHSL	LEFT		1	0.439	1.423	5.08	6.048	4.641	4.624	-0.017
P85037-2	SSAPVVVTR	SSSAPVVVTR	LEFT		1	3.358	1.595	-0.785	-0.489	-4.143	-2.084	2.059
Q14008-2	KVFNQPKAK	KVFNQPKAKAK	RIGHT	T_T	2	4.449	4.553	-0.11	-1.103	-4.56	-5.657	-1.097
Q9NPJ4-2	APRLNSADRPM	APRLNSADRPMKTSVL	RIGHT	C_C	5	4.789	6.203	-4.315	-1.77	-9.103	-7.973	1.13
O75190-3	EAYEVLSDAKK	EAYEVLSDAKKR	RIGHT	T_T	1	2.32	0.91	0.054	-0.442	-2.267	-1.351	0.915
O75190-3	EVLSDAKKR	EAYEVLSDAKKR	LEFT		3	2.305	1.591	0.054	-0.442	-2.251	-2.032	0.219
P29084	ALSTPVVEK	RALSTPVVEK	LEFT		1	-0.25	0.013	1.105	0.162	1.354	0.149	-1.205
Q9Y5I7	SAAGVSMAK	KAYSAAGVSMAK	LEFT		3	-2.712	-1.577	2.005	2.194	4.717	3.771	-0.946
Q15468	KVRQPPAYK	KVRQPPAYKK	RIGHT	T_T	1	-3.811	-1.571	0.481	1.373	4.291	2.944	-1.347
Q14444-2	SGYQRDGYQQNFK	YSGYQRDGYQQNFK	LEFT		1	-1.167	-1.447	-1.153	-1.063	0.013	0.384	0.371
Q9ULX6-2	TTADFRTKK	TTADFRTKKK	RIGHT	T_T	1	-1.277	-0.877	-1.714	-1.459	-0.437	-0.582	-0.146
O75683	HSAPEQQAR	HSAPEQQARTR	RIGHT	T_T	2	-1.629	-2.738	0.612	0.274	2.241	3.012	0.771
Q14697-3	AAVAAVAAR	AAVAAVAARR	RIGHT	T_T	1	4.739	4.438	3.904	3.633	-0.835	-0.806	0.029
Q14697-3	AAVAAVAAR	AAVAAVAARRR	RIGHT	T_T	2	4.739	4.438	-0.994	-1.019	-5.733	-5.457	0.276
Q14697-3	VAAVAARR	AVAAVAARR	LEFT		1	3.13	2.138	7.317	6.144	4.187	4.007	-0.18
Q14697-3	VAAVAARR	AAVAAVAARR	LEFT		2	3.13	2.138	3.904	3.633	0.774	1.495	0.721
Q14697-3	VAAVAARR	MAAVAAVAARR	LEFT		3	3.13	2.138	-0.131	1.507	-3.261	-0.631	2.63
Q14697-3	AVAAVAARR	AAVAAVAARR	LEFT		1	7.317	6.144	3.904	3.633	-3.413	-2.512	0.901
Q14697-3	AVAAVAARR	MAAVAAVAARR	LEFT		2	7.317	6.144	-0.131	1.507	-7.447	-4.638	2.81
Q14697-3	AVAAVAARR	AVAAVAARRR	RIGHT	T_T	1	7.317	6.144	4.886	4.497	-2.43	-1.648	0.783
Q14697-3	AAVAAVAARR	MAAVAAVAARR	LEFT		1	3.904	3.633	-0.131	1.507	-4.034	-2.126	1.908
Q14697-3	AAVAAVAARR	AAVAAVAARRR	RIGHT	T_T	1	3.904	3.633	-0.994	-1.019	-4.898	-4.652	0.246
Q14697-3	AVAAVAARRR	AAVAAVAARRR	LEFT		1	4.886	4.497	-0.994	-1.019	-5.881	-5.516	0.365
Q9Y5L4	TVSRAYNSR	NTVSRAYNSR	LEFT		1	-0.242	-2.333	-2.165	-2.428	-1.923	-0.095	1.828
O60832-2	NAIEGGTQL	NAIEGGTQLSR	RIGHT	C_T	2	1.089	-0.287	-1.012	-1.934	-2.101	-1.646	0.455
P13995-2	RVHDPVTAK	RVHDPVTAKPK	RIGHT	T_T	2	0.483	0.538	1.771	1.335	1.287	0.797	-0.491
P33991	VPRGQYTSGKGSSAV	VPRGQYTSGKGSSAVGL	RIGHT	C_C	2	0.844	1.823	-1.444	-0.039	-2.288	-1.862	0.426
P82921	MVQEGNVESAYR	TVMVQEGNVESAYR	LEFT		2	-2.852	-1.104	-4.342	-2.397	-1.49	-1.293	0.197
P82914	RVFQETQKLK	RVFQETQKLKK	RIGHT	T_T	1	2.446	-0.767	0.958	1.306	-1.488	2.072	3.561
Q96I24	SVYGYGVQK	SVYGYGVQKR	RIGHT	T_T	1	-3.678	-2.671	1.749	2.214	5.427	4.886	-0.542
Q8IVP5	HSSGPMVEK	RVFGHSSGPMVEK	LEFT		4	-0.55	-1.966	0.607	0.82	1.157	2.786	1.629
P52292	GPNERIGMV	GPNERIGMVV	RIGHT	C_C	1	-0.605	0.712	-0.193	0.984	0.412	0.272	-0.141
P02545-5	SASSVTVTR	SSGSSASSVTVTR	LEFT		4	4.131	4.258	-1.084	-1.138	-5.215	-5.395	-0.181
P02545-5	SASSVTVTR	ISSGSSASSVTVTR	LEFT		5	4.131	4.258	-1.718	-0.885	-5.849	-5.143	0.706
P02545-5	SASSVTVTR	PISSGSSASSVTVTR	LEFT		6	4.131	4.258	-3.736	-2.828	-7.867	-7.086	0.781
P02545-5	SASSVTVTR	GPISSGSSASSVTVTR	LEFT		7	4.131	4.258	-1.578	-0.932	-5.709	-5.19	0.519
P02545-5	SASSVTVTR	GGPISSGSSASSVTVTR	LEFT		8	4.131	4.258	-0.213	1.32	-4.344	-2.938	1.407
P02545-5	SASSVTVTR	VGGPISSGSSASSVTVTR	LEFT		9	4.131	4.258	-1.642	0.357	-5.773	-3.901	1.872
P02545-5	SSGSSASSVTVTR	ISSGSSASSVTVTR	LEFT		1	-1.084	-1.138	-1.718	-0.885	-0.634	0.253	0.887
P02545-5	SSGSSASSVTVTR	PISSGSSASSVTVTR	LEFT		2	-1.084	-1.138	-3.736	-2.828	-2.653	-1.69	0.962
P02545-5	SSGSSASSVTVTR	GPISSGSSASSVTVTR	LEFT		3	-1.084	-1.138	-1.578	-0.932	-0.494	0.206	0.7
P02545-5	SSGSSASSVTVTR	GGPISSGSSASSVTVTR	LEFT		4	-1.084	-1.138	-0.213	1.32	0.87	2.458	1.587
P02545-5	SSGSSASSVTVTR	VGGPISSGSSASSVTVTR	LEFT		5	-1.084	-1.138	-1.642	0.357	-0.558	1.495	2.053
P02545-5	ISSGSSASSVTVTR	PISSGSSASSVTVTR	LEFT		1	-1.718	-0.885	-3.736	-2.828	-2.018	-1.943	0.075
P02545-5	ISSGSSASSVTVTR	GPISSGSSASSVTVTR	LEFT		2	-1.718	-0.885	-1.578	-0.932	0.14	-0.047	-0.187
P02545-5	ISSGSSASSVTVTR	GGPISSGSSASSVTVTR	LEFT		3	-1.718	-0.885	-0.213	1.32	1.505	2.205	0.7
P02545-5	ISSGSSASSVTVTR	VGGPISSGSSASSVTVTR	LEFT		4	-1.718	-0.885	-1.642	0.357	0.076	1.242	1.166
P02545-5	PISSGSSASSVTVTR	GPISSGSSASSVTVTR	LEFT		1	-3.736	-2.828	-1.578	-0.932	2.158	1.896	-0.262
P02545-5	PISSGSSASSVTVTR	GGPISSGSSASSVTVTR	LEFT		2	-3.736	-2.828	-0.213	1.32	3.523	4.148	0.625
P02545-5	PISSGSSASSVTVTR	VGGPISSGSSASSVTVTR	LEFT		3	-3.736	-2.828	-1.642	0.357	2.094	3.185	1.091
P02545-5	GPISSGSSASSVTVTR	GGPISSGSSASSVTVTR	LEFT		1	-1.578	-0.932	-0.213	1.32	1.365	2.252	0.887
P02545-5	GPISSGSSASSVTVTR	VGGPISSGSSASSVTVTR	LEFT		2	-1.578	-0.932	-1.642	0.357	-0.064	1.289	1.353
P02545-5	GGPISSGSSASSVTVTR	VGGPISSGSSASSVTVTR	LEFT		1	-0.213	1.32	-1.642	0.357	-1.428	-0.963	0.465
O94776	SLPATHIRGK	ESLPATHIRGK	LEFT		1	1.247	-1.693	3.68	4.292	2.434	5.986	3.552
Q52LW3	KMLEAENALK	KMLEAENALKK	RIGHT	T_T	1	1.542	1.427	0.573	1.729	-0.969	0.302	1.271
Q52LW3	ESESKIFER	HTSESESKIFER	LEFT		3	-0.327	-0.16	-0.165	0.305	0.162	0.465	0.303
Q8IVT2	AVIQGQAVR	AVIQGQAVRK	RIGHT	T_T	1	0.43	-0.114	-0.212	-0.594	-0.642	-0.48	0.162
Q9BXS6-4	VASTPISQR	SVASTPISQR	LEFT		1	0.966	-3.735	3.882	2.829	2.916	6.564	3.648
Q9BXS6-4	VTVSGGTPK	HVTVSGGTPK	LEFT		1	0.477	-0.655	-0.789	-1.549	-1.266	-0.894	0.372
O43815-2	SVIDTSTIVR	SVIDTSTIVRK	RIGHT	T_T	1	-0.058	-2.726	1.354	0.701	1.412	3.428	2.015
Q53GL7	SPRPDRALV	SPRPDRALVQL	RIGHT	C_C	2	-0.921	-1.299	-3.435	-0.476	-2.514	0.823	3.337
P46013-2	ESADTPTSTR	ESADTPTSTRR	RIGHT	T_T	1	0.273	0.63	-0.192	0.771	-0.466	0.141	0.607
P62244	IIDDHRAGK	EIIDDHRAGK	LEFT		1	-0.152	-2.908	1.961	1.641	2.112	4.548	2.436
P62249	TATAVAHCKR	KTATAVAHCKR	LEFT		1	1.318	3.388	-0.391	1.167	-1.709	-2.222	-0.513
Q96J88-2	APKGPSRESV	APKGPSRESVV	RIGHT	C_C	1	-0.705	3.417	-3.142	2.518	-2.437	-0.899	1.538
Q96J88-2	SVVHAGQRR	ESVVHAGQRR	LEFT		1	-2.978	-1.034	-3.731	-0.612	-0.753	0.422	1.174
P26599	SPNQARAQA	SPNQARAQAAL	RIGHT	C_C	2	0.903	2.968	-2.11	-0.329	-3.013	-3.297	-0.284
Q15056-2	RTGPPMGSR	RTGPPMGSRF	RIGHT	T_C	1	1.455	1.253	-4.005	5.815	-5.46	4.561	10.022
Q15056-2	RTGPPMGSR	RTGPPMGSRFR	RIGHT	T_T	2	1.455	1.253	-0.719	-1.789	-2.174	-3.042	-0.868
Q15056-2	RTGPPMGSRF	RTGPPMGSRFR	RIGHT	C_T	1	-4.005	5.815	-0.719	-1.789	3.286	-7.603	-10.889
Q9NVA2	FIAPTGHSL	YFIAPTGHSL	LEFT		1	-0.061	3.789	-3.761	-2.047	-3.7	-5.835	-2.135
O95298-2	KTYGEIFEK	KTYGEIFEKF	RIGHT	T_C	1	7.063	6.348	-1.476	0.76	-8.539	-5.587	2.952
Q14807	RTVTGAKPLK	RTVTGAKPLKK	RIGHT	T_T	1	4.144	3.029	1.729	0.544	-2.416	-2.484	-0.069
P39019	RIAGQVAAANK	RIAGQVAAANKKH	RIGHT		2	1.158	-0.186	-0.211	-1.517	-1.369	-1.331	0.038
Q71DI3	KSAPATGGVK	KSAPATGGVKK	RIGHT	T_T	1	3.125	0.97	1.958	1.038	-1.168	0.068	1.236
P23193-2	STSSGNVSNR	ESTSSGNVSNR	LEFT		1	-2.413	-2.504	0.831	1.295	3.244	3.799	0.555
P23193-2	FPRAPSTSDSV	FPRAPSTSDSVRL	RIGHT	C_C	2	-1.668	0.395	-3.512	-1.468	-1.844	-1.863	-0.019
Q8WUU4	TLDKHLRQK	ATLDKHLRQK	LEFT		1	6.162	6.133	0.278	-0.767	-5.884	-6.9	-1.016
Q8N1F7	LAASQVVNR	DLLAASQVVNR	LEFT		2	-0.977	-0.394	-2.181	-1.998	-1.204	-1.605	-0.4
Q9H2D1	VVNSPHRQYK	AVVNSPHRQYK	LEFT		1	1.038	0.608	0.842	-0.139	-0.196	-0.747	-0.552
Q9BRU9	RSNPKVLSEK	RSNPKVLSEKQNAEGE	RIGHT		6	0.897	0.217	1.66	1.155	0.764	0.938	0.174
P58107	ATATVSVGK	STATATVSVGK	LEFT		2	0.699	2.286	-2.146	-0.892	-2.845	-3.178	-0.334
P49207	LSYNTASNK	RLSYNTASNK	LEFT		1	0.835	1.046	1.639	1.418	0.805	0.372	-0.433
Q8WV92	TTVDIFHKK	TTVDIFHKKH	RIGHT		1	1.097	1.359	0.629	1.242	-0.467	-0.117	0.351
Q8WV92	TTVDIFHKK	TTVDIFHKKHTK	RIGHT	T_T	3	1.097	1.359	-1.007	1.449	-2.104	0.091	2.194
Q8WV92	TTVDIFHKKH	TTVDIFHKKHTK	RIGHT		2	0.629	1.242	-1.007	1.449	-1.636	0.207	1.843
Q6ZRV2	VAAPGAVGGER	EVAAPGAVGGER	LEFT		1	2.122	1.118	1.318	1.941	-0.805	0.823	1.628
Q6ZRV2	EVAAPGAVGGER	EVAAPGAVGGERR	RIGHT	T_T	1	1.318	1.941	-0.004	0.463	-1.322	-1.479	-0.157
Q9P2B7	VDPSSGHPR	SAVDPSSGHPR	LEFT		2	-3.036	-2.353	3.552	3.945	6.588	6.297	-0.291
Q8WVM0	EVGPGPGGITR	YVYEVGPGPGGITR	LEFT		3	3.799	4.113	-3.136	-1.039	-6.935	-5.152	1.783
Q8WVM0	IVHGDVLTFK	RIVHGDVLTFK	LEFT		1	2.054	3.134	-2.196	-1.8	-4.25	-4.935	-0.685
Q06609-3	TTATEFHQR	TTATEFHQRR	RIGHT	T_T	1	2.379	2.166	-3.309	-2.547	-5.689	-4.713	0.975
O60287	TVENFGQLGR	STVENFGQLGR	LEFT		1	0.88	0.79	-0.832	-0.492	-1.712	-1.282	0.43
Q9Y450-4	TVSEPAVIKR	QTVSEPAVIKR	LEFT		1	-0.328	-1.636	-0.853	0.353	-0.524	1.989	2.513
Q53R41-2	DSSEVNVAK	DTIDSSEVNVAK	LEFT		3	-0.459	-3.99	0.841	1.094	1.3	5.083	3.783
Q7L5Y9-3	RLDAVRHAR	RLDAVRHARK	RIGHT	T_T	1	4.716	-0.847	1.151	0.632	-3.565	1.479	5.044
Q9UKB1-2	GTSSVIVSR	NGTSSVIVSR	LEFT		1	4.652	3.991	2.793	0.49	-1.858	-3.502	-1.643
Q9UKB1-2	GTSSVIVSR	GTSSVIVSRK	RIGHT	T_T	1	4.652	3.991	0.652	0.097	-4	-3.895	0.106
P11413	AVYTKMMTK	AVYTKMMTKK	RIGHT	T_T	1	2.947	3.665	-2.446	-1.959	-5.392	-5.624	-0.231
Q5JPE7-2	KLYTKHGTLK	KLYTKHGTLKY	RIGHT	T_C	1	-2.416	-0.666	-3.557	-0.651	-1.141	0.015	1.156
Q5JPE7-2	SVNGKVLSK	SVNGKVLSKGQ	RIGHT		2	7.991	7.432	-3.767	-3.276	-11.758	-10.707	1.051
Q9HD42	RVYAENAIRK	RVYAENAIRKK	RIGHT	T_T	1	1.429	1.478	2.464	1.69	1.035	0.213	-0.823
Q9NQS7-2	RVPSSLAYSLK	GARVPSSLAYSLK	LEFT		2	-1.751	-2.523	-2.525	-2.716	-0.775	-0.193	0.581
P50395	KLYSESLAR	KLYSESLARY	RIGHT	T_C	1	-0.661	-3.675	-2.235	-2.463	-1.574	1.212	2.786
Q6ZP29-2	AAGPVAAPR	SAAGPVAAPR	LEFT		1	2.319	1.054	2.349	1.664	0.03	0.609	0.579
O60664-2	TVKQGVDQK	ETVKQGVDQK	LEFT		1	-1.288	-1.707	-2.697	-2.583	-1.41	-0.876	0.534
P51665	TTVGTLSQR	DTTVGTLSQR	LEFT		1	2.087	1.083	-0.019	-0.712	-2.106	-1.795	0.311
P62310	ETYEEIYKSTK	ETYEEIYKSTKR	RIGHT	T_T	1	4.24	4.427	0.312	0.972	-3.928	-3.455	0.473
A5YKK6-2	TVAKTVTVTR	TTVAKTVTVTR	LEFT		1	2.304	1.011	1.093	1.732	-1.211	0.721	1.932
P09603-2	HTVDPGSAK	HTVDPGSAKQR	RIGHT	T_T	2	-0.609	0.011	3.289	3.469	3.898	3.457	-0.441
Q9H9Y2	FPHNPQFIGR	SLFPHNPQFIGR	LEFT		2	1.993	2.308	-4.019	-1.603	-6.012	-3.911	2.1
Q92630-2	DANGNIQQR	MTDANGNIQQR	LEFT		2	2.108	1.358	-3.195	-2.7	-5.303	-4.058	1.246
P62341	MQYATGPLLK	KMQYATGPLLK	LEFT		1	-0.783	-1.074	1.779	0.533	2.562	1.607	-0.955
Q9BVJ6-3	EAISSLDGKNR	EAISSLDGKNRR	RIGHT	T_T	1	0.035	-0.324	0.661	1.049	0.626	1.373	0.748
A6NGR9	APRPARPPP	APRPARPPPVF	RIGHT		2	5.564	7.165	-2.371	0.522	-7.935	-6.642	1.293
Q86U44	EVAGTVTGQK	EVAGTVTGQKR	RIGHT	T_T	1	0.544	0.677	1.549	2.026	1.005	1.349	0.344
Q99622	FSAPENAVR	EVIQAFSAPENAVR	LEFT		5	-0.244	-0.019	-3.824	-2.527	-3.58	-2.508	1.072
Q9BUN8-2	TVAVPLVGK	ATVAVPLVGK	LEFT		1	-2.478	-0.672	-4.266	-2.267	-1.788	-1.594	0.194
O75330-2	KLLGHQNLK	KLLGHQNLKQK	RIGHT	T_T	2	-0.808	-0.843	-0.962	-1.718	-0.154	-0.876	-0.722
O95793-2	APNPAKATVTA	APNPAKATVTAMI	RIGHT	C_C	2	0.729	2.648	-4.108	-2.486	-4.837	-5.134	-0.298
P49327	DTIVSGTLPQR	DTIVSGTLPQRM	RIGHT	T_C	1	1.55	2.297	-4.316	-1.783	-5.866	-4.08	1.786
P05783	RSTFSTNYR	SFTTRSTFSTNYR	LEFT		4	1.904	0.753	-4.076	-3.811	-5.98	-4.564	1.416
P05783	SVQAPSYGARPVS	SVQAPSYGARPVSSAA	RIGHT		3	-1.91	-3.434	-3.171	-2.82	-1.262	0.614	1.876
P05783	SVYAGAGGSGSR	SVYAGAGGSGSRISVS	RIGHT		4	5.119	4.257	-3.422	-2.332	-8.541	-6.589	1.952
P05783	SVYAGAGGSGSR	SVYAGAGGSGSRISVSR	RIGHT	T_T	5	5.119	4.257	-0.594	0.831	-5.713	-3.426	2.287
P05783	SVYAGAGGSGSRISVS	SVYAGAGGSGSRISVSR	RIGHT		1	-3.422	-2.332	-0.594	0.831	2.828	3.163	0.335
P05783	SGSRISVSR	SVYAGAGGSGSRISVSR	LEFT		8	-0.839	-1.533	-0.594	0.831	0.244	2.364	2.12
P05783	SVSRSTSFR	RISVSRSTSFR	LEFT		2	2.791	2.412	3.326	2.604	0.535	0.192	-0.343
Q9UPT9	FVWSGTAEAR	FVWSGTAEARKR	RIGHT	T_T	2	-2.795	-1.224	1.811	1.954	4.605	3.178	-1.427
Q9UHD8	RLGDSSGPALK	RLRRLGDSSGPALK	LEFT		3	3.21	2.599	0.181	1.309	-3.029	-1.291	1.739
P16402	SKERSGVSL	AASKERSGVSL	LEFT		2	-4.063	-1.184	5.084	6.245	9.147	7.429	-1.719
Q5T2R2-2	DVIDDASSR	DVIDDASSRR	RIGHT	T_T	1	-1.373	-0.778	-1.841	-1.512	-0.468	-0.734	-0.266
Q9NVU7-2	RTLNPQMLQK	RTLNPQMLQKK	RIGHT	T_T	1	0.959	1.123	-1.543	-0.74	-2.501	-1.863	0.639
Q16531	TSGGTTALR	DTSGGTTALR	LEFT		1	4.278	3.896	5.621	5.814	1.343	1.918	0.575
Q16531	TSGGTTALR	EVQDTSGGTTALR	LEFT		4	4.278	3.896	3.69	3.372	-0.588	-0.524	0.064
Q16531	DTSGGTTALR	EVQDTSGGTTALR	LEFT		3	5.621	5.814	3.69	3.372	-1.932	-2.442	-0.51
Q7Z404-3	TVALANSYGR	YTVALANSYGR	LEFT		1	0.619	0.167	-2.752	-2.458	-3.37	-2.625	0.745
Q96FZ2	AVSSVVNNSR	HAVSSVVNNSR	LEFT		1	0.767	0.352	-2.175	-2.092	-2.942	-2.444	0.498
Q95365	GSHSMRYFYTSVSRPG	GSHSMRYFYTSVSRPGR	RIGHT		1	-2.008	-1.893	-0.73	-0.017	1.278	1.876	0.598
Q95365	DTAAQITQR	TAADTAAQITQR	LEFT		3	5.88	5.755	0.623	2.43	-5.257	-3.326	1.932
P29558-2	AVIGHFNGK	EAVIGHFNGK	LEFT		1	-3.82	-2.352	0.727	0.894	4.547	3.245	-1.302
Q15233	KTFNLEKQNHTPR	KTFNLEKQNHTPRK	RIGHT	T_T	1	-2.757	0.534	3.31	3.709	6.067	3.175	-2.892
Q15233	TPAPPGPAT	TPAPPGPATM	RIGHT		1	-4.562	-2.726	-3.42	-0.031	1.142	2.695	1.552
Q8IU81	ALREPGKAL	DALREPGKAL	LEFT		1	1.002	1.413	-1.62	-0.832	-2.622	-2.245	0.378
P51114-3	RIYGESADAVK	RIYGESADAVKK	RIGHT	T_T	1	5.336	5.74	3.058	2.212	-2.279	-3.528	-1.249
O43847	RPSDANRKEM	RPSDANRKEML	RIGHT	C_C	1	0.664	2.866	-2.012	-0.681	-2.676	-3.548	-0.871
Q16236-3	EVFDFSQRR	EVFDFSQRRK	RIGHT	T_T	1	5.87	6.319	0.724	1.547	-5.145	-4.772	0.373
Q9Y3C4	DVKNAGDLR	DVKNAGDLRR	RIGHT	T_T	1	3.169	2.301	0.716	0.109	-2.453	-2.192	0.261
Q9Y3D9	ETVGSIFSR	ETVGSIFSRTR	RIGHT	T_T	2	2.869	3.041	1.445	2.254	-1.425	-0.787	0.638
P54274-2	RVGTPQSTK	RVGTPQSTKK	RIGHT	T_T	1	1.516	-0.994	-3.838	-3.63	-5.354	-2.636	2.719
Q16881-7	EQIEAGTPGR	EQIEAGTPGRLR	RIGHT	T_T	2	-3.997	-1.1	-0.27	0.72	3.727	1.82	-1.907
Q8WUH6	VVNKVPLTGK	AVVNKVPLTGK	LEFT		1	1.998	2.864	-0.275	1.322	-2.273	-1.542	0.731
Q9UQE7	APDSQRLKL	APDSQRLKLL	RIGHT	C_C	1	-0.032	1.236	-1.936	-0.054	-1.904	-1.29	0.614
Q9UQE7	ETYLNENLR	ETYLNENLRK	RIGHT	T_T	1	-4.054	0.193	-3.232	-2.651	0.822	-2.843	-3.666
Q9UQE7	ETYLNENLR	ETYLNENLRKR	RIGHT	T_T	2	-4.054	0.193	-3.121	-2.494	0.933	-2.686	-3.62
Q9UQE7	ETYLNENLRK	ETYLNENLRKR	RIGHT	T_T	1	-3.232	-2.651	-3.121	-2.494	0.111	0.157	0.046
Q9UQE7	TTSELEAINK	TTSELEAINKR	RIGHT	T_T	1	-1.067	-1.287	0.365	-1.121	1.432	0.166	-1.266
Q8WUH2	EERPPIVKR	SEERPPIVKR	LEFT		1	-2.172	-1.869	-0.579	-0.851	1.594	1.018	-0.576
Q6P2Q9	APSQQRQQI	APSQQRQQIA	RIGHT	C_C	1	2.007	1.293	-3.936	-0.891	-5.943	-2.184	3.759
Q12955-7	SPADGKPRL	SPADGKPRLSL	RIGHT	C_C	2	-0.149	1.341	-2.569	-1.625	-2.419	-2.966	-0.547
P53350	SVNASKPSER	HSVNASKPSER	LEFT		1	6.976	6.659	4.878	4.529	-2.098	-2.129	-0.031
Q9H211	TTAQEVLAR	TTAQEVLARAR	RIGHT	T_T	2	2.936	3.305	5.449	5.194	2.513	1.89	-0.624
Q9BZR9	RVYGQPSTK	RVYGQPSTKHY	RIGHT	T_C	2	2.103	2.726	2.662	1.808	0.559	-0.918	-1.477
P21796	KVTGSLETK	TTKVTGSLETK	LEFT		2	-0.057	-2.73	-1.531	0.138	-1.474	2.868	4.341
Q9H8U3	HVSLITPTK	HVSLITPTKR	RIGHT	T_T	1	-0.795	-0.955	4.722	4.861	5.516	5.816	0.299
P52272-2	FSMAGVVVR	EVFSMAGVVVR	LEFT		2	-3.044	-0.861	-0.855	-0.316	2.189	0.545	-1.644
Q9UGM6	QAADILLYK	VLQAADILLYK	LEFT		2	-3.875	-3.907	-3.814	-1.402	0.061	2.505	2.444
Q9UGM6	AVADAVIEK	KLAVADAVIEK	LEFT		2	3.471	2.37	1.09	-0.515	-2.381	-2.885	-0.504
P27695	VPNAGRGLV	VPNAGRGLVRL	RIGHT	C_C	2	-3.818	-2.214	4.222	5.589	8.04	7.803	-0.237
P27695	PNAGRGLVRL	VPNAGRGLVRL	LEFT		1	-2.979	-0.997	4.222	5.589	7.2	6.586	-0.615
Q9BVI0-2	RPKETDHKS	RPKETDHKSL	RIGHT		1	-3.101	-3.501	3.615	3.777	6.716	7.278	0.562
P21333-2	GPGLSRTGV	GPGLSRTGVEL	RIGHT	C_C	2	1.942	1.231	-3.874	2.758	-5.816	1.527	7.343
Q06481-5	TAAAAATGR	GTAAAAATGR	LEFT		1	4.762	4.975	3.664	3.113	-1.098	-1.862	-0.764
Q9Y291	KLFSELPLAK	KLFSELPLAKK	RIGHT	T_T	1	-3.422	0.478	-4.206	-2.576	-0.784	-3.055	-2.271
P26373	ATWFNQPAR	ATWFNQPARK	RIGHT	T_T	1	-0.089	0.386	2.34	1.564	2.429	1.178	-1.251
P26373	APRPASGPIR	APRPASGPIRP	RIGHT		1	2.567	2.901	6.668	6.396	4.1	3.495	-0.605
P26373	APRPASGPIR	APRPASGPIRPI	RIGHT	T_C	2	2.567	2.901	0.492	1.428	-2.075	-1.474	0.601
P26373	APRPASGPIR	APRPASGPIRPIV	RIGHT	T_C	3	2.567	2.901	3.926	5.459	1.359	2.558	1.199
P26373	APRPASGPIR	APRPASGPIRPIVR	RIGHT	T_T	4	2.567	2.901	1.887	3.807	-0.68	0.905	1.586
P26373	PRPASGPIRP	APRPASGPIRP	LEFT		1	-1.664	-1.402	6.668	6.396	8.332	7.798	-0.533
P26373	APRPASGPIRP	APRPASGPIRPI	RIGHT		1	6.668	6.396	0.492	1.428	-6.176	-4.969	1.207
P26373	APRPASGPIRP	APRPASGPIRPIV	RIGHT		2	6.668	6.396	3.926	5.459	-2.741	-0.937	1.804
P26373	APRPASGPIRP	APRPASGPIRPIVR	RIGHT		3	6.668	6.396	1.887	3.807	-4.781	-2.59	2.191
P26373	APRPASGPIRPI	APRPASGPIRPIV	RIGHT	C_C	1	0.492	1.428	3.926	5.459	3.434	4.032	0.598
P26373	APRPASGPIRPI	APRPASGPIRPIVR	RIGHT	C_T	2	0.492	1.428	1.887	3.807	1.395	2.379	0.984
P26373	APRPASGPIRPIV	APRPASGPIRPIVR	RIGHT	C_T	1	3.926	5.459	1.887	3.807	-2.039	-1.653	0.387
P26373	FPRKPSAPK	ILFPRKPSAPK	LEFT		2	-1.039	-0.03	2.145	0.606	3.184	0.636	-2.548
P20290-2	TVIHFNNPK	GTVIHFNNPK	LEFT		1	4.714	3.704	-0.493	-0.211	-5.206	-3.915	1.291
Q9H999	TNNIGSVAR	ITNNIGSVAR	LEFT		1	-0.979	-0.946	-4.065	-3.256	-3.086	-2.309	0.777
P51398-2	EVVEQGITR	EVVEQGITRVR	RIGHT	T_T	2	-0.555	-1.327	0.554	0.436	1.109	1.764	0.654
P84243	KSAPSTGGVK	KSAPSTGGVKK	RIGHT	T_T	1	2.149	1.17	-3.941	-3.232	-6.089	-4.401	1.688
P63313	ASFDKAKLK	EIASFDKAKLK	LEFT		2	5.803	3.728	5.061	4.93	-0.742	1.203	1.945
P36578	RMFAPTKTWR	RMFAPTKTWRR	RIGHT	T_T	1	4.446	4.762	-2.031	0.051	-6.477	-4.711	1.765
P60228	TTAVITNKDVR	TTAVITNKDVRK	RIGHT	T_T	1	-0.249	-0.142	1.891	2.113	2.14	2.255	0.115
P60228	TTAVITNKDVR	TTAVITNKDVRKR	RIGHT	T_T	2	-0.249	-0.142	-0.644	-0.193	-0.395	-0.051	0.344
P60228	TTAVITNKDVRK	TTAVITNKDVRKR	RIGHT	T_T	1	1.891	2.113	-0.644	-0.193	-2.535	-2.306	0.229
P60228	ITNKDVRKR	TTAVITNKDVRKR	LEFT		4	0.71	-0.58	-0.644	-0.193	-1.354	0.387	1.742
O43318-2	EVIRSQQQK	EVIRSQQQKR	RIGHT	T_T	1	-1.406	-1.09	-2.723	-1.347	-1.317	-0.256	1.061
Q9Y5G0-2	ANDNPPVFNR	TDANDNPPVFNR	LEFT		2	-1.942	-1.568	-1.162	-1.23	0.78	0.337	-0.443
P35222	DAAHPTNVQR	DAAHPTNVQRL	RIGHT	T_C	1	8.101	7.48	3.083	3.909	-5.017	-3.571	1.447
P35222	KPQDYKKRL	KPQDYKKRLSV	RIGHT	C_C	2	3.669	3.975	0.722	1.705	-2.947	-2.27	0.677
O75083	SVGEITGHNK	SSVGEITGHNK	LEFT		1	4.456	4.532	0.077	1.659	-4.379	-2.873	1.506
P35232	RPVASQLPR	RPVASQLPRIF	RIGHT	T_C	2	2.56	3.765	-4.474	-1.796	-7.033	-5.561	1.472
P35232	ITQRELVSR	ELITQRELVSR	LEFT		2	-0.507	-1.94	4.654	4.493	5.161	6.434	1.273
O43491-3	TTTTTHITK	STTTTTHITK	LEFT		1	-0.912	-1.657	-0.483	-1.852	0.429	-0.195	-0.624
Q92922	AAAGLAVYR	AAAGLAVYRR	RIGHT	T_T	1	-0.678	-0.245	-2.787	-2.309	-2.109	-2.064	0.044
P13010	ETIGKKFEK	ETIGKKFEKR	RIGHT	T_T	1	7.136	6.639	5.198	5.109	-1.938	-1.531	0.408
O14925	GTMTGMLYK	TVAAGTMTGMLYK	LEFT		4	6.183	6.189	0.984	0.345	-5.199	-5.843	-0.644
Q13045-2	VLQSPGLSGK	AVLQSPGLSGK	LEFT		1	0.691	0.331	1.889	1.501	1.198	1.17	-0.028
Q86VK4-4	TTAGNLKNHR	TTAGNLKNHRR	RIGHT	T_T	1	-4.057	-3.754	-0.967	-1.121	3.09	2.633	-0.457
Q9H8M9	TVSDLSVRR	DTVSDLSVRR	LEFT		1	-0.38	0.028	0.776	1.139	1.156	1.111	-0.045
Q9H0U6	AVAPEFTNR	EAVAPEFTNR	LEFT		1	0.109	-1.307	2.268	2.386	2.158	3.694	1.535
Q9UNH7-2	RVAAHPILR	RVAAHPILRR	RIGHT	T_T	1	5.134	5.239	3.288	3.102	-1.846	-2.137	-0.291
Q14693	ETPSSSSVVKK	ETPSSSSVVKKR	RIGHT	T_T	1	0.091	0.531	-1.631	-1.171	-1.722	-1.702	0.02
P62805	DAVTYTEHAK	DAVTYTEHAKR	RIGHT	T_T	1	-0.662	-0.136	-1.012	-1.614	-0.35	-1.478	-1.128
P62805	VTYTEHAKR	DAVTYTEHAKR	LEFT		2	1.608	0.228	-1.012	-1.614	-2.62	-1.842	0.778
P46782	QAVDVSPLR	QAVDVSPLRR	RIGHT	T_T	1	1.948	2.824	-3.813	-2.444	-5.76	-5.268	0.493
P46782	SSNSYAIKK	KGSSNSYAIKK	LEFT		2	2.275	1.275	-0.023	-2.421	-2.298	-3.696	-1.398
Q13308-5	HAANLAGQR	HAANLAGQRR	RIGHT	T_T	1	0.486	0.109	1.319	0.919	0.833	0.81	-0.023
P24821-6	GVLKKVIRH	GVLKKVIRHK	RIGHT		1	4.888	4.599	2.689	1.581	-2.199	-3.018	-0.819
Q9H147	QPRGPSGAERGGL	QPRGPSGAERGGLEL	RIGHT	C_C	2	-3.23	-0.711	-0.349	1.178	2.882	1.89	-0.992
Q9H8V3-2	RPVQRLPSV	RPVQRLPSVAL	RIGHT	C_C	2	-2.942	0.066	-4.379	-1.095	-1.438	-1.161	0.277
P62829	TVKKGKPELR	TVKKGKPELRK	RIGHT	T_T	1	8.296	7.604	3.554	1.551	-4.742	-6.052	-1.31
Q9UHA2	EVNQETIQR	EVNQETIQRL	RIGHT	T_C	1	1.44	0.173	-0.631	-0.176	-2.072	-0.349	1.723
Q5T3J3	STIDPSGTR	STIDPSGTRSK	RIGHT	T_T	2	0.476	0.217	2.623	2.649	2.146	2.432	0.286
Q99607	SVASASTTR	STASVASASTTR	LEFT		3	1.867	1.524	-1.319	-0.967	-3.186	-2.491	0.695
P16949	PEFPLSPPK	SVPEFPLSPPK	LEFT		2	-3.795	-3.97	1.28	3.1	5.075	7.069	1.995
P16949	PEFPLSPPK	ESVPEFPLSPPK	LEFT		3	-3.795	-3.97	-3.033	0.03	0.762	4	3.238
P16949	SVPEFPLSPPK	ESVPEFPLSPPK	LEFT		1	1.28	3.1	-3.033	0.03	-4.313	-3.069	1.244
Q13535-2	KLYEEPLSK	KLYEEPLSKL	RIGHT	T_C	1	1.167	1.942	-2.758	-1.866	-3.924	-3.808	0.116
P24539	RVYKEVKNR	RVYKEVKNRL	RIGHT	T_C	1	0.884	-0.029	-4.258	-2.278	-5.142	-2.249	2.893
Q9Y2F5	HVYVGNISK	HVYVGNISKK	RIGHT	T_T	1	0.485	-1.577	2.151	2.161	1.666	3.738	2.072
Q96EK5	RLRDPDSHIVK	RLRDPDSHIVKK	RIGHT	T_T	1	1.494	1.167	0.165	-0.372	-1.33	-1.539	-0.209
Q6P1K8	RVFEHHGQVR	RVFEHHGQVRL	RIGHT	T_C	1	0.28	0.406	-3.927	-0.973	-4.208	-1.378	2.83
O95503	FAAESIIKR	RVFAAESIIKR	LEFT		2	0.163	0.085	-1.507	-1.862	-1.67	-1.947	-0.277
Q00613-2	KIRQDSVTK	KIRQDSVTKL	RIGHT	T_C	1	-1.345	-1.627	2.182	-2.871	3.527	-1.244	-4.771
P04075	STGSIAKR	ESTGSIAKR	LEFT		1	-0.359	-0.711	6.489	6.464	6.848	7.175	0.328
P04075	ESTGSIAKR	ESTGSIAKRL	RIGHT	T_C	1	6.489	6.464	1.281	1.523	-5.208	-4.941	0.266
P48444-2	APARPSGPS	APARPSGPSKAL	RIGHT		3	-2.297	-0.605	-2.052	-0.11	0.245	0.494	0.249
P48444-2	APARPSGPSKAL	APAPARPSGPSKAL	LEFT		2	-2.052	-0.11	-1.617	0.546	0.435	0.656	0.221
Q99816-2	GDEPPVFSR	FGDEPPVFSR	LEFT		1	4.364	4.424	0.042	0.047	-4.322	-4.377	-0.055
O75964	IVNSAQTGSFK	KIVNSAQTGSFK	LEFT		1	-1.238	-1.274	-0.82	-2.336	0.418	-1.062	-1.48
Q9P032	APRHPSTNSL	APRHPSTNSLL	RIGHT	C_C	1	1.262	2.652	-0.193	1.21	-1.455	-1.442	0.013
P28062	APRGQRPESA	APRGQRPESAL	RIGHT	C_C	1	-3.754	-1.313	-1.145	3.717	2.609	5.03	2.421
P28062	APRGQRPESA	APRGQRPESALP	RIGHT		2	-3.754	-1.313	-4.085	-1.013	-0.331	0.3	0.631
P28062	APRGQRPESAL	APRGQRPESALP	RIGHT		1	-1.145	3.717	-4.085	-1.013	-2.94	-4.73	-1.79
Q96FV9-2	KLDDTQASRK	KLDDTQASRKK	RIGHT	T_T	1	2.171	-0.062	1.217	-0.224	-0.953	-0.162	0.791
Q8TCU4-3	AVTGPGNQK	SAVTGPGNQK	LEFT		1	2.839	1.628	-4.053	-3.097	-6.892	-4.725	2.167
P63261	AVFPSIVGR	AVFPSIVGRPR	RIGHT	T_T	2	2.106	2.025	1.884	3.42	-0.222	1.394	1.617
P63261	FPSIVGRPR	AVFPSIVGRPR	LEFT		2	-3.369	-2.31	1.884	3.42	5.253	5.73	0.477
P63261	TAASSSSLEK	ATAASSSSLEK	LEFT		1	-0.594	-0.979	0.509	0.501	1.102	1.48	0.378
P63261	SGPSIVHR	ESGPSIVHR	LEFT		1	1.8	-0.039	9.19	8.468	7.39	8.507	1.116
Q13347	KLFDSTTLEH	KLFDSTTLEHQK	RIGHT		2	-0.509	-1.349	2.269	1.65	2.779	2.999	0.22
P28070	NPMVTGTSV	NPMVTGTSVL	RIGHT	C_C	1	3.005	4.177	-0.728	0.608	-3.732	-3.569	0.164
P06899	AVTKYTSAK	GTKAVTKYTSAK	LEFT		3	5.254	4.294	0.646	0.306	-4.608	-3.988	0.62
P67809	ETQGQQPPQR	ETQGQQPPQRR	RIGHT	T_T	1	5.208	5.142	1.669	1.924	-3.539	-3.218	0.321
Q8IZQ5	EAAVVAVAEK	EAAVVAVAEKR	RIGHT	T_T	1	3.196	2.197	-0.832	-0.647	-4.028	-2.844	1.184
Q8IZQ5	AVVAVAEKR	EAAVVAVAEKR	LEFT		2	1.105	0.912	-0.832	-0.647	-1.937	-1.558	0.379
Q07352	TPAGGGFPR	GTPAGGGFPR	LEFT		1	6.651	5.211	3.745	3.018	-2.906	-2.193	0.712
Q86UU0-3	TAAEAVLQGR	NTAAEAVLQGR	LEFT		1	1.276	0.07	0.578	0.325	-0.698	0.255	0.953
Q86UU0-3	MPMSNVGTTR	MPMSNVGTTRL	RIGHT	T_C	1	0.996	1.707	-4.388	-2.307	-5.385	-4.014	1.371
O95168-2	NVYPNFRPTPK	RTINVYPNFRPTPK	LEFT		3	-1.08	-0.11	-0.438	1.503	0.642	1.612	0.971
Q9H1I8-2	KGNSPLLQK	VLFGKGNSPLLQK	LEFT		4	2.912	0.554	1.576	2.05	-1.336	1.496	2.832
P05556	EVFNELVGK	EVFNELVGKQR	RIGHT	T_T	2	-3.96	-2.815	3.424	4.197	7.385	7.011	-0.373
P05556	VVNPKYEGK	VTTVVNPKYEGK	LEFT		3	0.936	-0.518	1.223	-0.423	0.286	0.095	-0.191
Q96DE5	SVSDLAPPR	FSVSDLAPPR	LEFT		1	3.932	1.491	-0.984	-2.166	-4.916	-3.657	1.259
Q12756	RVRDLLNPK	RVRDLLNPKNK	RIGHT	T_T	2	-0.388	-0.009	-1.367	-0.999	-0.979	-0.99	-0.011
Q15042-4	ETAKPIPAR	ETAKPIPARR	RIGHT	T_T	1	0.651	1.213	2.086	2.458	1.435	1.246	-0.19
Q12768	FSGVKPLTR	DVFSGVKPLTR	LEFT		2	-4.051	-2.592	4.746	4.592	8.797	7.184	-1.613
Q12769	YDRPGASPK	AVYDRPGASPK	LEFT		2	-0.703	-0.981	4.947	5.599	5.65	6.58	0.93
Q9UIL1-3	SVFQTTDTK	SVFQTTDTKSKR	RIGHT	T_T	3	0.478	0.646	-1.381	-0.962	-1.859	-1.608	0.251
P09958	AVRIPGGPA	WAVRIPGGPA	LEFT		1	-1.839	-0.148	-3.366	-0.878	-1.528	-0.73	0.798
P09958	AVRIPGGPA	NTWAVRIPGGPA	LEFT		3	-1.839	-0.148	-4.262	-2.746	-2.423	-2.597	-0.174
P09958	WAVRIPGGPA	NTWAVRIPGGPA	LEFT		2	-3.366	-0.878	-4.262	-2.746	-0.895	-1.868	-0.972
Q562R1	EAGPPIVHR	DEAGPPIVHR	LEFT		1	-3.782	-3.341	-0.975	-2.138	2.807	1.203	-1.604
P23396	AQAESLRYK	AIAQAESLRYK	LEFT		2	3.442	2.877	3.124	2.53	-0.318	-0.347	-0.029
Q9NP84-2	AAAPPAPFR	APGAAAPPAPFR	LEFT		3	1.387	-2.456	-0.871	-0.768	-2.257	1.688	3.945
Q9NP84-2	AAAPPAPFR	EQAPGAAAPPAPFR	LEFT		5	1.387	-2.456	-0.548	-0.311	-1.935	2.145	4.08
Q9NP84-2	AAAPPAPFR	AAAPPAPFRL	RIGHT	T_C	1	1.387	-2.456	2.376	2.431	0.989	4.887	3.898
Q9NP84-2	APGAAAPPAPFR	EQAPGAAAPPAPFR	LEFT		2	-0.871	-0.768	-0.548	-0.311	0.323	0.457	0.134
Q63ZY3-3	TAAGAPAQR	STAAGAPAQR	LEFT		1	2.425	1.935	1.915	1.575	-0.51	-0.36	0.15
Q63ZY3-3	EVADPTAHR	EVADPTAHRR	RIGHT	T_T	1	2.853	2.12	0.552	0.691	-2.301	-1.429	0.872
P46060	RVIAKALEK	RVIAKALEKK	RIGHT	T_T	1	5.735	4.769	-1.025	-1.454	-6.76	-6.223	0.537
P46060	VIAKALEKK	RVIAKALEKK	LEFT		1	0.205	0.588	-1.025	-1.454	-1.231	-2.042	-0.811
P46063	MLQQSGSKNTGAK	MLQQSGSKNTGAKK	RIGHT	T_T	1	-0.379	0.633	0.218	0.322	0.597	-0.311	-0.908
P22087	DVAQPDQTR	DVAQPDQTRI	RIGHT	T_C	1	4.94	4.868	2.23	2.584	-2.71	-2.284	0.425
O95155-2	SPIGASGVAH	SPIGASGVAHR	RIGHT		1	-3.919	0.556	1.041	1.139	4.96	0.583	-4.377
Q9Y2H6-2	RLNESTSYK	RLNESTSYKF	RIGHT	T_C	1	-1.159	-2.16	1.435	0.684	2.594	2.844	0.251
O75461-2	EVEQGQTSNK	EVEQGQTSNKR	RIGHT	T_T	1	-1.941	-2.204	-3.19	-3.413	-1.249	-1.209	0.04
O00411	SVSEVVVNR	AESVSEVVVNR	LEFT		2	0.113	-3.527	-2.329	-0.553	-2.442	2.974	5.416
Q14566	EVTDYAIAR	EVTDYAIARR	RIGHT	T_T	1	2.421	1.961	-3.928	-1.941	-6.348	-3.902	2.447
P62917	VVFRDPYRFK	VVFRDPYRFKK	RIGHT	T_T	1	0.703	1.173	2.114	3.001	1.411	1.829	0.418
P62917	RVKLPSGSK	RVKLPSGSKK	RIGHT	T_T	1	4.051	4.25	8.628	5.771	4.577	1.521	-3.056
P62318-2	ETNTGEVYR	ETNTGEVYRGK	RIGHT	T_T	2	3.94	4.566	-2.609	-1.335	-6.55	-5.901	0.648
P62910	EIAHNVSSK	EIAHNVSSKNR	RIGHT	T_T	2	-0.407	-0.661	-3.497	-0.794	-3.089	-0.133	2.956
Q96E22	SVYDHQGIFK	SVYDHQGIFKR	RIGHT	T_T	1	1.974	2.281	1.868	2.761	-0.106	0.48	0.586
Q99613-2	ALLDIQSSGR	ALLDIQSSGRAK	RIGHT	T_T	2	-1.481	-3.652	-2.173	-2.636	-0.692	1.016	1.708
Q99613-2	LDIQSSGRAK	LLDIQSSGRAK	LEFT		1	-3.625	-3.617	7.179	6.63	10.804	10.247	-0.557
Q99613-2	LDIQSSGRAK	ALLDIQSSGRAK	LEFT		2	-3.625	-3.617	-2.173	-2.636	1.452	0.981	-0.471
Q99613-2	LLDIQSSGRAK	ALLDIQSSGRAK	LEFT		1	7.179	6.63	-2.173	-2.636	-9.352	-9.266	0.086
Q99613-2	RVFDHKQGTY	RVFDHKQGTYGGY	RIGHT	C_C	3	3.761	-1.555	0.169	0.166	-3.592	1.721	5.313
P49915	KVFGGTVHK	KVFGGTVHKK	RIGHT	T_T	1	7.093	6.827	7.219	7.207	0.126	0.381	0.255
Q9UQ88-4	KTLDEILQEK	KTLDEILQEKK	RIGHT	T_T	1	1.144	1.89	1.815	-2.185	0.672	-4.075	-4.746
Q86XK2-6	STNSHPILR	STNSHPILRK	RIGHT	T_T	1	0.517	-0.064	-0.771	-0.332	-1.288	-0.268	1.02
Q9Y2J4-3	TTAVTDPRYR	TTAVTDPRYRAR	RIGHT	T_T	2	3.837	4.17	2.935	2.98	-0.903	-1.189	-0.286
Q13283	AVYGQKEIHR	AVYGQKEIHRK	RIGHT	T_T	1	4.083	3.921	4.523	4.929	0.441	1.008	0.567
Q13283	YGQKEIHRK	AVYGQKEIHRK	LEFT		2	-0.153	0.064	4.523	4.929	4.677	4.865	0.188
Q15014	TSEAPQPPR	STSEAPQPPR	LEFT		1	3.92	4.529	-0.65	-0.629	-4.57	-5.158	-0.588
P62081	LVFPSEIVGK	LVFPSEIVGKR	RIGHT	T_T	1	3.928	4.125	-1.964	1.144	-5.892	-2.982	2.911
P62081	FPSEIVGKR	LVFPSEIVGKR	LEFT		2	1.367	1.209	-1.964	1.144	-3.331	-0.066	3.265
P62081	ETFSGVYKK	ETFSGVYKKL	RIGHT	T_C	1	6.889	6.274	6.046	5.758	-0.843	-0.516	0.326
P62081	ETFSGVYKK	ETFSGVYKKLT	RIGHT		2	6.889	6.274	-1.757	0.398	-8.645	-5.876	2.769
P62081	ETFSGVYKKL	ETFSGVYKKLT	RIGHT		1	6.046	5.758	-1.757	0.398	-7.803	-5.36	2.442
Q9H7Z7	QVVEVNPVR	QVVEVNPVRR	RIGHT	T_T	1	3.181	3.797	-2.455	0.079	-5.636	-3.718	1.917
Q8IZW8	SPRPPNSPSI	SPRPPNSPSISI	RIGHT	C_C	2	0.075	0.928	-2.293	-0.344	-2.368	-1.272	1.096
P04183	SPSKTRGQI	SPSKTRGQIQV	RIGHT	C_C	2	-2.329	-1.587	1.691	3.111	4.02	4.698	0.678
Q9BXK1	SSGAVVHR	ISSGAVVHR	LEFT		1	-3.803	-1.828	0.849	1.296	4.653	3.124	-1.528
Q9BXK1	SSGAVVHR	MAISSGAVVHR	LEFT		3	-3.803	-1.828	1.224	2.863	5.027	4.691	-0.336
Q9BXK1	ISSGAVVHR	MAISSGAVVHR	LEFT		2	0.849	1.296	1.224	2.863	0.375	1.567	1.192
Q9NR31-2	GLYGQTTGK	EIFGLYGQTTGK	LEFT		3	4.91	4.9	-2.966	-1.775	-7.876	-6.675	1.2
Q99661-2	ETASNEVVYR	ETASNEVVYRF	RIGHT	T_C	1	-0.762	0.093	-3.732	-3.767	-2.97	-3.859	-0.889
Q9UMY1	TTASQTNIK	TTASQTNIKK	RIGHT	T_T	1	-1.318	-0.855	0.08	0.529	1.398	1.384	-0.014
Q9UMY1	SLYGPGTNR	SLYGPGTNRTTVNK	RIGHT	T_T	5	7.716	6.972	-1.092	-0.868	-8.809	-7.84	0.969
Q9UMY1	GTNRTTVNK	SLYGPGTNRTTVNK	LEFT		5	-3.049	-3.771	-1.092	-0.868	1.957	2.903	0.946
P41743	RIYAMKVVK	RIYAMKVVKK	RIGHT	T_T	1	1.445	-3.738	1.368	2.682	-0.077	6.42	6.497
O95361	KLNENAISR	KLNENAISRL	RIGHT	T_C	1	3.668	2.526	3.841	3.165	0.173	0.638	0.466
P61353	VFRDPALK	DVFRDPALK	LEFT		1	-0.34	-1.297	8.545	8.155	8.885	9.452	0.566
P61353	DVFRDPALK	DVFRDPALKR	RIGHT	T_T	1	8.545	8.155	8.5	7.837	-0.045	-0.317	-0.272
Q9NQT4	TGSSPRGPGCSL	GTGSSPRGPGCSL	LEFT		1	-3.518	-2.777	-4.203	-1.548	-0.685	1.229	1.914
O14777	ETIKQENTR	ETIKQENTRL	RIGHT	T_C	1	-2.102	-1.641	-2.716	-2.165	-0.615	-0.524	0.091
P35241-3	TLRQIRQGNTK	KTLRQIRQGNTK	LEFT		1	-0.139	-0.457	-0.633	-1.001	-0.493	-0.544	-0.051
Q01995	DLFEGKDMAAVQR	QTVDLFEGKDMAAVQR	LEFT		3	-4.528	-2.772	-3.57	0.419	0.959	3.191	2.233
O43290	SMNANTITK	KSMNANTITK	LEFT		1	1.971	0.898	-1.137	-1.958	-3.108	-2.856	0.251
Q9H6F5	ETVTGGFGAK	ETVTGGFGAKK	RIGHT	T_T	1	-3.544	-1.341	1.793	-1.97	5.337	-0.628	-5.966
P78527-2	STFDTQITK	STFDTQITKK	RIGHT	T_T	1	2.269	1.671	1.844	2.131	-0.425	0.46	0.885
Q7Z6M2	RQYDKFLTH	RQYDKFLTHF	RIGHT		1	2.464	2.403	-1.205	0.624	-3.669	-1.78	1.889
P04792	GPEAAKSDETAAK	AQLGGPEAAKSDETAAK	LEFT		4	0.258	-2.497	-0.051	-1.911	-0.31	0.586	0.895
P53396-2	KLYRPGSVAY	KLYRPGSVAYVSR	RIGHT	C_T	3	0.767	-0.836	-0.182	-0.306	-0.948	0.53	1.478
Q9NRG0	ATYSYRHGSGK	ATYSYRHGSGKEK	RIGHT	T_T	2	-1.351	-1.743	3.197	3.225	4.549	4.968	0.42
P38919	PNNRELYIHR	DLPNNRELYIHR	LEFT		2	-4.614	-2.947	0.05	1.784	4.664	4.732	0.068
P42166	KLYEKKLLK	KLYEKKLLKL	RIGHT	T_C	1	1.457	2.428	-3.746	-2.499	-5.203	-4.927	0.276
Q13148	ASSAVKVKR	DASSAVKVKR	LEFT		1	1.082	0.896	0.327	-1.145	-0.755	-2.042	-1.287
Q9BVP2-2	TTAGEQSTR	ETTAGEQSTR	LEFT		1	-3.313	-3.657	-0.176	0.119	3.138	3.776	0.638
Q8WWN8-2	SLDQPFLSK	KSLDQPFLSK	LEFT		1	1.184	0.898	-0.417	-2.329	-1.601	-3.227	-1.626
Q96CT7	TAFEEAQLPR	FTAFEEAQLPR	LEFT		1	2.08	2.209	-4.483	-1.975	-6.564	-4.183	2.38
Q13188	SVSDIIRLR	GSVSDIIRLR	LEFT		1	1.595	-0.744	-4.295	-3.346	-5.891	-2.603	3.288
Q9NWK9-2	KLLPNGFTK	KLLPNGFTKR	RIGHT	T_T	1	4.146	3.543	1.261	-0.471	-2.885	-4.014	-1.129
P05161	AVHPSGVAL	LAVHPSGVAL	LEFT		1	-3.987	-2.102	0.837	4.516	4.823	6.618	1.795
P06493	TTGQVVAMK	KTTGQVVAMK	LEFT		1	-0.102	2.421	1.017	0.727	1.119	-1.694	-2.813
Q9H900-2	DTAAVDRSVK	DTAAVDRSVKR	RIGHT	T_T	1	-2.132	-2.031	1.496	1.589	3.628	3.62	-0.008
Q9BZ67-2	STIDYVEDGKGIR	STIDYVEDGKGIRR	RIGHT	T_T	1	-3.728	-2.071	-0.044	-3.381	3.684	-1.31	-4.994
Q9BZ67-2	YVEDGKGIRR	STIDYVEDGKGIRR	LEFT		4	2.345	1.812	-0.044	-3.381	-2.389	-5.193	-2.804
P30153	EAHFVPLVK	EAHFVPLVKR	RIGHT	T_T	1	1.204	1.743	3.472	3.673	2.268	1.93	-0.338
Q9NR30-2	RVYSGHQGR	RVYSGHQGRTI	RIGHT	T_C	2	-0.25	1.163	0.958	-2.121	1.207	-3.283	-4.491
Q99102-9	TTQESQTTR	QTTQESQTTR	LEFT		1	-3.141	-1.765	-4.215	-1.636	-1.073	0.128	1.201
Q86U06-4	STIGETSNR	STIGETSNRSR	RIGHT	T_T	2	5.393	3.984	2.651	1.162	-2.742	-2.822	-0.08
P86791	KLFNGTFLK	KLFNGTFLKA	RIGHT	T_C	1	-0.3	0.81	-2.785	-0.752	-2.485	-1.562	0.923
Q13444-2	RPGPPQRAL	RPGPPQRALL	RIGHT	C_C	1	-0.302	-1.192	-2.906	-0.877	-2.605	0.315	2.919
Q9C0C7-5	QPRNPATSV	QPRNPATSVTSQGTQTL	RIGHT	C_C	8	-1.158	0.966	-3.818	-1.318	-2.66	-2.284	0.376
P63220	ASNRIIGAK	SASNRIIGAK	LEFT		1	0.051	-2.919	4.042	-4.023	3.991	-1.104	-5.095
Q96AZ6	VLSERLLHK	RVLSERLLHK	LEFT		1	-1.156	-2.046	0.369	2.096	1.526	4.143	2.617
Q13823	ETTFGPKSQR	ESFETTFGPKSQR	LEFT		3	0.263	0.478	-4.054	-2.741	-4.317	-3.219	1.098
Q13823	TTFGPKSQRK	TTFGPKSQRKR	RIGHT	T_T	1	1.239	1.29	1.529	2.538	0.29	1.248	0.958
O00299	NVTTVDTKR	NVTTVDTKRR	RIGHT	T_T	1	1.424	1.853	0.252	-0.136	-1.172	-1.989	-0.818
Q13671-2	RTYSPSAQVK	RTYSPSAQVKR	RIGHT	T_T	1	1.907	1.968	0.316	0.205	-1.591	-1.764	-0.173
Q96SB8	FTADGDQVFAGR	EAFTADGDQVFAGR	LEFT		2	-1.681	-2.778	-3.322	-1.036	-1.641	1.742	3.384
Q9ULT8	ETSSLESFVR	ETSSLESFVRR	RIGHT	T_T	1	-4.129	-2.224	1.088	1.476	5.216	3.7	-1.516
P32969	TTVKNKDIR	TTVKNKDIRK	RIGHT	T_T	1	1.251	0.062	-1.012	-1.594	-2.263	-1.656	0.607
Q9Y281-3	MIYASSKDAIK	MIYASSKDAIKK	RIGHT	T_T	1	2.064	0.378	1.995	1.491	-0.069	1.113	1.182
P05362	APSSPRPAL	APSSPRPALP	RIGHT		1	-1.141	3.632	0.982	4.793	2.123	1.161	-0.962
P07900	SSAGGSFTVR	ESSAGGSFTVR	LEFT		1	-0.276	-0.24	-0.56	0.629	-0.284	0.869	1.152
P62750	RPDGEKKAYV	RPDGEKKAYVRL	RIGHT	C_C	2	1.459	-0.647	-4.093	2.056	-5.552	2.703	8.255
P62753	RLSSLRASTSK	RLSSLRASTSKSESSQK	RIGHT	T_T	6	1.364	0.213	-1.361	-2.591	-2.725	-2.805	-0.079
P62753	SLRASTSKSESSQK	RLSSLRASTSKSESSQK	LEFT		3	6.416	5.156	-1.361	-2.591	-7.778	-7.747	0.03
Q9H3P2-7	ATGQWTRFK	ATGQWTRFKK	RIGHT	T_T	1	2.377	2.858	0.527	0.238	-1.85	-2.62	-0.77
Q14669-4	SPRLPVGGF	SPRLPVGGFR	RIGHT	C_T	1	3.184	4.542	-0.618	0.298	-3.801	-4.244	-0.443
Q14669-4	SPRLPVGGF	SPRLPVGGFRSL	RIGHT	C_C	3	3.184	4.542	-3.72	0.696	-6.903	-3.847	3.056
Q14669-4	SPRLPVGGFR	SPRLPVGGFRSL	RIGHT	T_C	2	-0.618	0.298	-3.72	0.696	-3.102	0.398	3.499
Q86XR8-2	VINSIPLAK	RVINSIPLAK	LEFT		1	-1.785	-3.604	0.989	-0.283	2.774	3.322	0.548
Q00534	ETFEHPNVVR	ETFEHPNVVRL	RIGHT	T_C	1	2.09	2.514	-2.269	-0.781	-4.358	-3.295	1.063
Q9Y6K1-2	ATYNKQPMY	ATYNKQPMYR	RIGHT	C_T	1	-4.029	-0.085	-1.072	-0.148	2.957	-0.063	-3.021
P14324-2	NAIGGKYNR	EVLEYNAIGGKYNR	LEFT		5	7.497	6.763	-0.333	1.419	-7.829	-5.344	2.485
P15559	AMYDKGPFR	AMYDKGPFRSK	RIGHT	T_T	2	0.63	1.111	6.958	7.028	6.328	5.916	-0.412
Q15654	EAAGVSGPAGR	EAAGVSGPAGRGR	RIGHT	T_T	2	-2.552	-2.108	-3.766	-2.875	-1.215	-0.767	0.448
Q6UX04	EIYDPRNPVNK	EIYDPRNPVNKR	RIGHT	T_T	1	-0.613	-0.831	0.514	0.992	1.127	1.823	0.696
P13797-3	KSSDIAKTFR	KSSDIAKTFRK	RIGHT	T_T	1	2.413	4.148	0.36	-1.296	-2.053	-5.444	-3.391
P13797-3	DTIDERAINK	DTIDERAINKK	RIGHT	T_T	1	0.427	0.146	5.17	4.615	4.744	4.469	-0.274
P62701	DANGNSFATR	DANGNSFATRL	RIGHT	T_C	1	2.463	1.613	0.701	1.803	-1.762	0.19	1.952
Q9BW72	ESFKEKFVR	ESFKEKFVRK	RIGHT	T_T	1	4.147	1.78	2.032	0.656	-2.115	-1.124	0.991
Q9BVV8	TVFESRNLR	ETVFESRNLR	LEFT		1	-3.646	1.555	3.385	2.965	7.031	1.41	-5.622
A5PLN7-4	AGPSSRPSGGAA	AGPSSRPSGGAAAA	RIGHT	C_C	2	-3.76	1	-3.367	-1.876	0.393	-2.876	-3.269
Q7L5N1	VLYDRQGIGR	NVLYDRQGIGR	LEFT		1	4.741	2.422	1.003	0.561	-3.738	-1.861	1.878
Q96C19	AFKELQSTFK	AAFKELQSTFK	LEFT		1	0.31	-3.554	1.764	0.793	1.454	4.347	2.893
P78316-2	APAGARGGP	APAGARGGPA	RIGHT		1	0.805	1.889	-2.36	0.133	-3.165	-1.755	1.41
O14974-4	DLEPPVVKR	TDLEPPVVKR	LEFT		1	-0.476	-0.937	3.861	3.953	4.336	4.89	0.553
O75896	ETIVTKNGQK	ETIVTKNGQKR	RIGHT	T_T	1	-3.442	-0.463	-0.257	0.05	3.185	0.512	-2.673
Q6RFH5-2	RVYDPASPQR	RVYDPASPQRR	RIGHT	T_T	1	2.221	1.666	6.981	6.383	4.76	4.717	-0.044
Q00610-2	TAGIIGVNR	ATAGIIGVNR	LEFT		1	0.538	-2.642	4.429	4.385	3.891	7.027	3.136
Q15629	GTLTSNVADSPR	GTLTSNVADSPRNK	RIGHT	T_T	2	-1.601	-1.089	1.173	1.442	2.775	2.531	-0.243
Q15629	NVADSPRNK	GTLTSNVADSPRNK	LEFT		5	0.755	-0.215	1.173	1.442	0.418	1.657	1.239
B2RPK0	KTYIPPKGETK	KTYIPPKGETKK	RIGHT	T_T	1	2.438	0.539	-1.504	-3.961	-3.942	-4.5	-0.557
P29279	TAASMGPVR	MTAASMGPVR	LEFT		1	6.495	6.117	-2.298	1.529	-8.792	-4.587	4.205
P78347-5	DVFVVGTER	TDVFVVGTER	LEFT		1	5.165	4.066	2.193	1.598	-2.972	-2.468	0.504
P78347-5	DVFVVGTER	DVFVVGTERGR	RIGHT	T_T	2	5.165	4.066	3.532	2.923	-1.633	-1.142	0.491
P78347-5	FVVGTERGR	DVFVVGTERGR	LEFT		2	-1.383	-3.413	3.532	2.923	4.915	6.336	1.421
P84085	DAAGKTTILYK	DAAGKTTILYKL	RIGHT	T_C	1	0.01	0.281	-3.907	-3.088	-3.917	-3.369	0.548
P21145-3	ITMQDGFTYR	ATITMQDGFTYR	LEFT		2	-4.466	-3.412	-3.873	-2.766	0.593	0.645	0.052
Q9NQW6-2	TAASSVKTR	EATAASSVKTR	LEFT		2	4.521	3.688	0.955	1.44	-3.566	-2.248	1.317
Q9BVK6	RPRPGTGLGR	RPRPGTGLGRVM	RIGHT	T_C	2	1.155	1.886	2.3	6.285	1.145	4.399	3.254
P30260	RLFTSDSSTTK	RLFTSDSSTTKENSKK	RIGHT	T_T	5	-1.551	-2.286	-3.296	-3.084	-1.745	-0.798	0.947
