# Supplementary material for: High-throughput and Sensitive Immunopeptidomics Platform Reveals Profound Interferonγ-Mediated Remodeling of the Human Leukocyte Antigen (HLA) Ligandome
Source: Mol Cell Proteomics. 2017 Dec 14;17(3):533–48. doi: 10.1074/mcp.TIR117.000383 (PMC5836376; doi:10.1074/mcp.TIR117.000383)
Supplement: Supplemental Data [file supp_TIR117.000383_132937_2_supp_37797_p0vb9l.txt]

Intensity UWB1289_ctrl_1	Intensity UWB1289_ctrl_2	Intensity UWB1289_ctrl_3	Intensity UWB1289_ctrl_4	Intensity UWB1289_IFNg_1	Intensity UWB1289_IFNg_2	Intensity UWB1289_IFNg_3	Intensity UWB1289_IFNg_4	BEST FIT	min affinity	Student's T-test Significant Intensity UWB1289_IFNg_Intensity UWB1289_ctrl	Student's T-test significant	-Log Student's T-test p-value Intensity UWB1289_IFNg_Intensity UWB1289_ctrl	Student's T-test q-value Intensity UWB1289_IFNg_Intensity UWB1289_ctrl	Student's T-test Difference Intensity UWB1289_IFNg_Intensity UWB1289_ctrl	Student's T-test Test statistic Intensity UWB1289_IFNg_Intensity UWB1289_ctrl	R Count	K Count	Length	Mass	PEP	Score	Intensity	MS/MS Count	Sequence	Proteins	Leading razor protein	Gene names	Protein names	Peptide	Protein group IDs
-3.681928	-2.979895	-3.939198	-3.908561	-3.1265	-2.538406	-2.535569	-2.603829	A68	190.2			1.889432525	0.044140691	0.926319599	0.732259174	1	0	10	813.4457	0.0038231	139.28	26891000	1	AAAAAAAAAR	Q504T8;P47928;Q9Y651;P43694;P43694-2	Q504T8	MIDN;ID4;SOX21;GATA4	Midnolin;DNA-binding protein inhibitor ID-4;Transcription factor SOX-21;Transcription factor GATA-4	AAAAAAAAAR	1848
-3.693139	-2.556598	-1.748284	-2.017424	-3.702397	-3.466111	-2.597073	-3.907478		n. def.			0.89267572	0.072732162	-0.914403528	-0.60232603	0	1	9	714.40244	0.019149	110.63	16542000	1	AAAAAAAAK	P50914;Q99453;A6NHT5;Q05925;P50458;P15502-11;P15502-8;P15502-7;P15502-6;P15502-12;P15502-13;P15502-5;P15502-2;P15502-1;P15502-4;P15502-10;P15502;P15502-9;Q9NRF2	P50914	RPL14;PHOX2B;HMX3;EN1;LHX2;ELN;SH2B1	60S ribosomal protein L14;Paired mesoderm homeobox protein 2B;Homeobox protein HMX3;Homeobox protein engrailed-1;LIM/homeobox protein Lhx2;Elastin;SH2B adapter protein 1	AAAAAAAAK	1111;3350
0.5715427	0.8557062	0.5470975	0.6967799	0.9060345	1.378516	0.7523893	1.315409	A68	41.9			1.326550153	0.205525687	0.42030561	0.359610302	1	0	9	742.40859	0.0083714	148.21	417330000	4	AAAAAAAAR	P58107;Q504T8;P47928;Q9Y651;P43694;P43694-2	P58107	EPPK1;MIDN;ID4;SOX21;GATA4	Epiplakin;Midnolin;DNA-binding protein inhibitor ID-4;Transcription factor SOX-21;Transcription factor GATA-4	AAAAAAAAR	1211;1848;4002
-3.376108	-3.640085	-1.841401	-3.589261	-3.635198	-4.260162	-1.916532	-4.044741	A68	51.8			0.204862272	0.340558423	-0.352444559	-0.20950521	2	0	9	871.4988	0.013623	122.74	14704000	1	AAAAAVSRR	Q96JP5-2;Q96JP5	Q96JP5-2	ZFP91	E3 ubiquitin-protein ligase ZFP91	AAAAAVSRR	2800
2.111042	1.734489	1.675047	1.717544	2.985646	3.124713	2.737421	2.727418	B07	78.3			3.60452333	0.021864192	1.084268987	0.950671803	1	1	9	857.5083	0.010282	138.78	1327600000	3	AAAAGRKTL	Q9BSJ5-2;Q9BSJ5-3;Q9BSJ5	Q9BSJ5-2	C17orf80	Uncharacterized protein C17orf80	AAAAGRKTL	3003
1.354444	1.222006	1.085839	0.9855874	-3.630167	-0.08683303	-0.6356257	-0.1499115	A68	198.8	+	Intensity UWB1289_IFNg_Intensity UWB1289_ctrl	1.448183309	0.007820139	-2.287603423	-1.238135996	1	0	9	802.42972	0.010773	135.77	215650000	3	AAAAGSLSR	Q13207	Q13207	TBX2	T-box transcription factor TBX2	AAAAGSLSR	1502
4.38482	4.344851	4.657574	4.433953	5.540792	5.597648	5.372267	5.321664	A68	294.4			4.342721807	0.025644966	1.002793193	0.914870834	1	0	9	796.45554	0.027613	99.919	7856300000	1	AAAALPGAR	Q9H4Q3	Q9H4Q3	PRDM13	PR domain zinc finger protein 13	AAAALPGAR	3203
-0.03326095	0.08535787	0.4847779	-0.9220281	0.6698132	1.112827	-0.002762745	0.650245		n. def.			0.959244596	0.113222716	0.703818933	0.51176753	2	0	9	865.48823	0.0086981	146.94	292960000	8	AAAARPGPR	Q495Z4	Q495Z4	ASB16-AS1	Putative uncharacterized protein ASB16-AS1	AAAARPGPR	1829
1.66498	1.269365	1.362805	1.015448	1.896164	1.813071	1.379494	1.711305	A68	23.5			1.104941582	0.2355312	0.371858984	0.316315062	1	0	9	828.44537	0.0085495	147.52	635280000	5	AAAAVEAAR	Q15274	Q15274	QPRT	Nicotinate-nucleotide pyrophosphorylase [carboxylating]	AAAAVEAAR	1698
-1.167677	-1.594865	-1.099764	-1.160365	-0.9654939	-0.6440605	-0.7423692	-0.4019456		n. def.			1.878098446	0.125766972	0.567200452	0.487589648	0	1	9	774.42357	0.0098588	141.39	120290000	4	AAAAVSSAK	P49914	P49914	MTHFS	5-formyltetrahydrofolate cyclo-ligase	AAAAVSSAK	1096
-0.394778	-0.2355154	-0.4007862	-0.3705592	-0.3408712	-0.6528686	-0.6609128	-0.3728228	A68	70.3			0.82024148	0.460712958	-0.156459164	-0.142863237	1	0	9	830.42463	0.011786	130.22	152120000	3	AAAEGTVGR	Q8NEA6;Q8NEA6-2	Q8NEA6	GLIS3	Zinc finger protein GLIS3	AAAEGTVGR	2479
-1.475022	-0.9469624	-0.4818325	-1.5472	-1.664021	-1.085698	-1.484566	-1.665298	A68	26.7			0.602621704	0.265008696	-0.362141535	-0.282001496	1	0	9	945.48796	0.012868	145.34	82542000	7	AAAETQSLR	Q13523	Q13523	PRPF4B	Serine/threonine-protein kinase PRP4 homolog	AAAETQSLR	1541
-0.4849586	-0.5685124	-0.7632187	-0.6891652	-0.5296221	-0.6643443	-0.6760573	-0.7735118	A68	57.4			0.166967614	0.852400492	-0.034420162	-0.03188019	1	0	9	756.42424	0.011147	133.47	133150000	1	AAAGAAVAR	Q6ZRP7	Q6ZRP7	QSOX2	Sulfhydryl oxidase 2	AAAGAAVAR	2108
0.196677	0.2594768	0.2437222	0.1106273	-0.09520753	-0.1117142	-0.1600349	-0.3014881	A68	44.1			3.172126505	0.212091154	-0.369737009	-0.349611256	1	0	9	790.40859	0.012237	128.38	199060000	5	AAAGAFAGR	Q8N697	Q8N697	SLC15A4	Solute carrier family 15 member 4	AAAGAFAGR	2417
-1.830571	-1.857087	-1.297917	-1.357729	-2.327751	-2.388377	-2.275246	-2.163569	A68	221.1			2.376510101	0.070560397	-0.702909678	-0.607539828	1	0	10	845.43553	0.0033368	152.89	50745000	2	AAAGAGATTR	Q9HCE9-2;Q9HCE9	Q9HCE9-2	ANO8	Anoctamin-8	AAAGAGATTR	3290
-4.43067	-3.423918	-3.971614	-4.124801	-2.874691	-3.851396	-2.52493	-2.504628	B07	328.9			1.484816457	0.040720322	1.04883945	0.760206058	0	0	9	773.33779	0.0095371	143.37	22732000	1	AAAGAGPEM	P28482-2;P28482	P28482-2	MAPK1	Mitogen-activated protein kinase 1	AAAGAGPEM	858
-0.2382159	-0.1991563	-0.5504507	-0.2944396	-4.356444	-3.458349	-3.778263	-0.3181462		n. def.	+	Intensity UWB1289_IFNg_Intensity UWB1289_ctrl	1.575964848	0.004421389	-2.657234918	-1.391758606	1	0	11	930.46716	0.024685	85.212	75329000	1	AAAGGAFPRGG	Q99523	Q99523	SORT1	Sortilin	AAAGGAFPRGG	2916
-0.6041406	-0.7025573	-0.6392537	-0.7669922	-0.2714188	-0.1862941	-0.2503586	-0.2727661	A68	12.2			4.357473924	0.167708962	0.433026541	0.415870203	1	0	9	890.4974	0.0095937	143.02	163710000	4	AAAGLAVYR	Q92922	Q92922	SMARCC1	SWI/SNF complex subunit SMARCC1	AAAGLAVYR	2658
-2.825225	-2.675424	-2.639871	-3.006839	-2.542899	-2.232443	-2.119481	-2.342505	A68	35.1			2.089116509	0.162196993	0.47750777	0.425213993	2	0	10	1046.5985	0.020488	98.033	40118000	1	AAAGLAVYRR	Q92922	Q92922	SMARCC1	SWI/SNF complex subunit SMARCC1	AAAGLAVYRR	2658
-3.740408	-3.598678	-3.357373	-3.441811	-1.393821	-0.3517222	0.8083371	0.06225507	B07	73.7	+	Intensity UWB1289_IFNg_Intensity UWB1289_ctrl	3.405930269	0.001186441	3.315829773	2.260037543	0	0	9	759.35852	0.010816	135.5	156960000	2	AAAGPSCAL	P41134-2;P41134	P41134-2	ID1	DNA-binding protein inhibitor ID-1	AAAGPSCAL	985
-3.812264	-3.675848	-3.51108	-3.444902	-3.071126	-2.995472	-2.879726	-2.943908	B07	33.6			3.348263176	0.078723907	0.638465524	0.584579393	0	0	9	701.3708	0.016749	114.94	20734000	1	AAAGVGGSL	Q9BRK4	Q9BRK4	LZTS2	Leucine zipper putative tumor suppressor 2	AAAGVGGSL	2990
2.411921	2.411898	2.368574	2.929499	0.3678994	0.6339216	0.5293215	0.918535		n. def.	+	Intensity UWB1289_IFNg_Intensity UWB1289_ctrl	4.441973711	0.002216471	-1.91805356	-1.630113487	0	3	9	940.64334	0.011656	133.6	550590000	7	AAAKVILKK	Q5EE01;Q5EE01-2	Q5EE01	CENPW	Centromere protein W	AAAKVILKK	1882
-3.215348	-2.166728	-3.557928	-3.403874	-2.825836	-2.32803	-2.67395	-2.471796	A68	231			0.755367323	0.189363128	0.511066496	0.383423124	1	0	9	972.49886	0.017438	113.71	30154000	1	AAANEQLTR	Q9NX63	Q9NX63	CHCHD3	MICOS complex subunit MIC19	AAANEQLTR	3444
-0.05783575	-0.02696605	-0.1778148	-0.1777215	-0.4612728	-0.08928925	-0.2492559	-0.1624186	A68	31.4			0.707573096	0.520095285	-0.130474614	-0.11973309	1	0	9	917.47191	0.01212	128.86	180910000	2	AAANPVYGR	P25205;P25205-2	P25205	MCM3	DNA replication licensing factor MCM3	AAANPVYGR	822
-0.2080289	-0.03610548	0.1537114	0.07100131	1.180605	1.878052	1.772216	1.987876	B07	850.2	+	Intensity UWB1289_IFNg_Intensity UWB1289_ctrl	3.896747231	0.003907771	1.709542685	1.428968547	0	0	9	683.36024	0.01323	124.34	569010000	3	AAAPAAAAA	Q15283-2;Q15283	Q15283-2	RASA2	Ras GTPase-activating protein 2	AAAPAAAAA	1699;3993
-3.550686	-3.67064	-3.248336	-2.724812	-1.320377	-1.301062	-1.149094	-1.367606	B07	455.5	+	Intensity UWB1289_IFNg_Intensity UWB1289_ctrl	4.06315005	0.00209291	2.014083743	1.656147884	0	0	9	805.39702	0.014086	120.86	70365000	2	AAAPAGTTF	Q9H0Z9	Q9H0Z9	RBM38	RNA-binding protein 38	AAAPAGTTF	3156
-3.293036	-3.79069	-3.468511	-3.228657	-3.458583	-3.209674	-3.698329	-3.33568		n. def.			0.04184955	0.919009541	0.019657016	0.01689716	1	0	11	988.49377	0.020576	69.338	19110000	0	AAAPAGTTSSR	Q96JP5-2;Q96JP5	Q96JP5-2	ZFP91	E3 ubiquitin-protein ligase ZFP91	AAAPAGTTSSR	2800
0.001707553	-0.02050412	0.3436914	0.4791658	1.890318	1.881505	2.317903	2.304904	B07	24.9	+	Intensity UWB1289_IFNg_Intensity UWB1289_ctrl	4.437896793	0.002165517	1.89764236	1.614954126	0	0	9	727.38645	0.0069004	153.88	733390000	6	AAAPASGAL	P06576	P06576	ATP5B	ATP synthase subunit beta, mitochondrial	AAAPASGAL	564
-3.985326	-4.476172	-4.348639	-4.527337	-0.2106071	-0.3091371	0.1795617	0.2056324	B07	161.2	+	Intensity UWB1289_IFNg_Intensity UWB1289_ctrl	6.450571195	0.001842105	4.300731003	3.644328785	0	0	9	803.34835	0.0062256	177.84	155410000	8	AAAPASGEM	Q86XL3;Q86XL3-2	Q86XL3	ANKLE2	Ankyrin repeat and LEM domain-containing protein 2	AAAPASGEM	2267
-4.371252	-2.315139	-1.917168	-1.907375	-2.090912	-3.452671	-2.763405	-3.536783	A3	363			0.193147325	0.356831852	-0.333209276	-0.198469584	0	1	9	799.41882	0.025224	102.41	28658000	1	AAAPATGNK	Q02218-2;Q02218	Q02218-2	OGDH	2-oxoglutarate dehydrogenase, mitochondrial	AAAPATGNK	1362
-2.459107	-2.316933	-4.475963	-2.555656	-1.757523	-1.883679	-1.897117	-1.780948	A68	20.1			1.150258476	0.042976744	1.122097969	0.742323219	1	0	9	912.4566	0.010989	134.44	52076000	4	AAAPGAHYR	Q8WU58	Q8WU58	FAM222B	Protein FAM222B	AAAPGAHYR	2565
-2.947853	-2.731182	-2.914084	-2.575599	-1.188472	-0.9149526	-1.267519	-1.146381		n. def.	+	Intensity UWB1289_IFNg_Intensity UWB1289_ctrl	5.164971818	0.002843866	1.662848368	1.491409183	0	0	9	810.42357	0.0073073	169.97	79483000	4	AAAPNPASL	P55198	P55198	MLLT6	Protein AF-17	AAAPNPASL	1186
1.255366	1.484749	1.469196	1.338082	-3.207553	-3.839308	-3.281642	0.5034268		n. def.	+	Intensity UWB1289_IFNg_Intensity UWB1289_ctrl	2.072861488	0.001616088	-3.843117237	-1.923391772	1	0	9	896.48684	0.017261	114.02	196490000	2	AAAPPAPFR	Q9NP84-2;Q9NP84	Q9NP84-2	TNFRSF12A	Tumor necrosis factor receptor superfamily member 12A	AAAPPAPFR	3311
2.270874	2.199104	2.529217	2.506043	2.461862	2.366314	2.496826	2.399805		n. def.			0.254741386	0.769848556	0.054892242	0.050447061	1	0	10	1009.5709	0.0092179	107.32	1105600000	1	AAAPPAPFRL	Q9NP84-2;Q9NP84	Q9NP84-2	TNFRSF12A	Tumor necrosis factor receptor superfamily member 12A	AAAPPAPFRL	3311
-1.814786	-1.269437	-1.082721	-0.7971765	-3.114357	-3.801163	-2.451636	-3.284404	A68	52.2	+	Intensity UWB1289_IFNg_Intensity UWB1289_ctrl	2.806599469	0.00399663	-1.92185992	-1.422039979	1	0	9	774.39842	0.0071203	153.04	42617000	21	AAASAGATR	Q5UCC4-2;Q5UCC4	Q5UCC4-2	EMC10	ER membrane protein complex subunit 10	AAASAGATR	1953
-0.1321577	-0.5591515	-3.910138	-0.5303048	-0.5696194	-0.4908776	-0.3317852	-0.3459586	A68	18.4			0.427396558	0.147880611	0.84837776	0.450541792	1	0	9	818.42463	0.011128	133.58	146260000	4	AAASVASSR	Q9UPY3-3;Q9UPY3-2;Q9UPY3	Q9UPY3-3	DICER1	Endoribonuclease Dicer	AAASVASSR	3701
1.446625	1.211499	1.448444	1.264531	3.155821	2.745461	2.983549	2.976271	B07	37.3	+	Intensity UWB1289_IFNg_Intensity UWB1289_ctrl	5.351542239	0.003307002	1.622500777	1.469339522	0	0	9	929.46068	0.048651	73.039	1337900000	0	AAAYPHTSL	Q9P2R6-2;Q9P2R6	Q9P2R6-2	RERE	Arginine-glutamic acid dipeptide repeats protein	AAAYPHTSL	3528
-4.462325	-3.379812	-4.472547	-3.500002	-1.392124	-2.282165	-1.838681	-1.133941		n. def.	+	Intensity UWB1289_IFNg_Intensity UWB1289_ctrl	2.965176118	0.002152358	2.291943729	1.648197938	1	0	9	986.50327	0.011134	133.55	53353000	1	AAEEGLREL	O43293	O43293	DAPK3	Death-associated protein kinase 3	AAEEGLREL	221
2.048069	1.87646	2.126713	2.284148	3.205875	3.110469	-4.058661	-3.711842		n. def.			0.561139289	0.036524752	-2.447387248	-0.80602882	0	1	11	986.50327	0.013945	101.54	871280000	3	AAEIEGAGAAK	O60841	O60841	EIF5B	Eukaryotic translation initiation factor 5B	AAEIEGAGAAK	312
-1.105591	-1.085562	-1.142606	-0.9687353	0.4321494	0.5735276	0.6411526	0.5198775	B07	346.3	+	Intensity UWB1289_IFNg_Intensity UWB1289_ctrl	6.854141245	0.002616601	1.617300361	1.528720341	0	0	9	793.39702	0.012763	126.24	250200000	1	AAFAGGTSL	Q9BYD6	Q9BYD6	MRPL1	39S ribosomal protein L1, mitochondrial	AAFAGGTSL	3086
-4.099745	-4.071212	-4.155524	-3.949469	-1.842282	-1.377225	-2.172493	-1.836238		n. def.	+	Intensity UWB1289_IFNg_Intensity UWB1289_ctrl	4.966406936	0.001655431	2.261927843	1.934769022	1	0	11	1201.584	0.013898	105.4	45934000	1	AAFDGRHSQTL	P78395	P78395	PRAME	Melanoma antigen preferentially expressed in tumors	AAFDGRHSQTL	1315
1.568609	1.834289	1.401736	2.252791	0.8356243	0.935674	0.6873057	0.7150998	A3	591.5			2.609983245	0.035691323	-0.970930278	-0.813021094	0	2	11	1268.6765	1.62E-07	185.96	453540000	16	AAFKELQSTFK	Q96C19	Q96C19	EFHD2	EF-hand domain-containing protein D2	AAFKELQSTFK	2707
-3.789713	-3.675169	-4.818348	-3.026827	-1.397321	-2.066287	-0.8602687	-0.9823396	B07	630.6	+	Intensity UWB1289_IFNg_Intensity UWB1289_ctrl	2.795533249	0.002155878	2.500960141	1.713368384	0	0	9	819.34327	0.0095936	143.02	68539000	2	AAGEPGTSM	Q5VTR2	Q5VTR2	RNF20	E3 ubiquitin-protein ligase BRE1A	AAGEPGTSM	1962
-3.57799	-3.220246	-3.763671	-3.881635	-1.527061	-2.474207	-1.454362	-1.462563	B07	866.8	+	Intensity UWB1289_IFNg_Intensity UWB1289_ctrl	3.214260803	0.003357587	1.881337255	1.461071501	0	0	9	797.37417	0.01879	111.28	51173000	1	AAGPAPSPM	Q12834	Q12834	CDC20	Cell division cycle protein 20 homolog	AAGPAPSPM	1455
-0.3829242	-0.6233451	-0.05690073	-0.2718245	-0.737213	-0.6024123	-0.6960967	-0.8090828		n. def.			1.623530772	0.221853937	-0.377452577	-0.33535631	1	1	9	867.45626	0.0096546	142.64	137820000	2	AAGPGDPKR	Q9BQ61	Q9BQ61	C19orf43	Uncharacterized protein C19orf43	AAGPGDPKR	2971
2.193048	2.324185	2.492885	2.264013	0.7577503	1.089458	1.295994	1.073633	A68	163			4.203476513	0.012316981	-1.26432395	-1.12069003	1	0	9	808.45554	0.025912	101.69	588840000	1	AAGPVAAPR	Q6ZP29-2;Q6ZP29-3;Q6ZP29	Q6ZP29-2	PQLC2	Lysosomal amino acid transporter 1 homolog	AAGPVAAPR	2106
-1.311537	-1.117185	-0.8486648	-1.621698	-0.9805135	-0.548854	-1.44671	-1.43831	A3	100.7			0.174817454	0.595868895	0.121174335	0.095459794	1	1	9	945.55083	0.010691	142.64	97309000	4	AAHRPGPLK	Q2NL82	Q2NL82	TSR1	Pre-rRNA-processing protein TSR1 homolog	AAHRPGPLK	1807
-3.978274	-4.241465	-4.034355	-5.38091	-1.714749	-3.288353	-1.717872	-1.569207	B07	184.6	+	Intensity UWB1289_IFNg_Intensity UWB1289_ctrl	2.370979376	0.002666667	2.33620584	1.533824742	1	0	9	932.49358	0.019161	110.61	42564000	1	AAMAGRLMI	Q9NRN7-2;Q9NRN7	Q9NRN7-2	AASDHPPT	L-aminoadipate-semialdehyde dehydrogenase-phosphopantetheinyl transferase	AAMAGRLMI	3356
-0.5247084	-0.4111628	-0.7132558	-0.3996915	2.214903	1.614782	2.182322	2.21365	B07	22.5	+	Intensity UWB1289_IFNg_Intensity UWB1289_ctrl	5.361755668	0.0012	2.568618901	2.206030331	0	1	9	915.52117	0.01879	111.28	689160000	3	AAMKALQAL	Q9NUL3-8;Q9NUL3-3;Q9NUL3-2;Q9NUL3;Q9NUL3-7	Q9NUL3-8	STAU2	Double-stranded RNA-binding protein Staufen homolog 2	AAMKALQAL	3385
-3.756967	-0.914437	-1.245127	-0.7927656	0.214307	0.5357249	0.484169	0.6124666		n. def.	+	Intensity UWB1289_IFNg_Intensity UWB1289_ctrl	1.638426804	0.007372903	2.138991024	1.254463312	1	0	11	1176.5735	0.0014479	146.11	234700000	4	AANSERSQTTL	Q8N4T4-3;Q8N4T4-2;Q8N4T4-4;Q8N4T4	Q8N4T4-3	ARHGEF39	Rho guanine nucleotide exchange factor 39	AANSERSQTTL	2400
-3.048211	-3.08575	-4.591491	-3.60374	-1.860093	-1.647678	-2.431596	-1.877166	B07	42.9			2.199368735	0.010553387	1.628164828	1.165815445	1	0	9	802.42972	0.016332	115.69	45776000	1	AARAAGSTV	P60468	P60468	SEC61B	Protein transport protein Sec61 subunit beta	AARAAGSTV	1219
-4.864146	-4.241353	-4.5209	-3.888469	-0.7263318	-1.033308	-2.453127	-1.654837	B07	17.6	+	Intensity UWB1289_IFNg_Intensity UWB1289_ctrl	3.274025017	0.001537815	2.911816075	2.03066329	1	0	9	856.51305	0.013006	125.25	61868000	1	AARAVTGVL	Q9UG63;Q9UG63-2	Q9UG63	ABCF2	ATP-binding cassette sub-family F member 2	AARAVTGVL	3560
1.750275	1.832687	-4.085151	1.88395	3.139281	2.749878	2.765506	3.184062	B07	42.7			0.892344073	0.014991202	2.61424154	1.053387005	2	1	9	1041.6043	0.012183	128.6	1348000000	2	AAREKQRAL	Q15149;Q15149-7;Q15149-8;Q15149-9;Q15149-5;Q15149-4;Q15149-6;Q15149-3;Q15149-2	Q15149	PLEC	Plectin	AAREKQRAL	1694
6.914563	6.932347	7.07646	7.239083	7.549676	7.387478	7.325307	7.315163		n. def.			2.052178488	0.230229217	0.353792787	0.32372839	1	0	9	886.48723	0.011112	133.68	32421000000	7	AARPATSTL	Q04637-6;Q04637-7;Q04637-5;Q04637-4;Q04637-3;Q04637;Q04637-8;Q04637-9	Q04637-6	EIF4G1	Eukaryotic translation initiation factor 4 gamma 1	AARPATSTL	1390
-1.620482	-1.595521	-1.706268	-1.809273	0.3726602	0.084405	0.2820425	0.1473885	B07	702.9	+	Intensity UWB1289_IFNg_Intensity UWB1289_ctrl	6.408867295	0.001968436	1.904510023	1.761705364	1	0	11	1040.5615	0.0024227	137.13	196860000	4	AARVPGPSSSL	P42830	P42830	CXCL5	C-X-C motif chemokine 5;ENA-78(8-78);ENA-78(9-78)	AARVPGPSSSL	1005
-0.2255697	0.2129434	0.3649281	0.2590594	1.275902	0.7107532	1.820584	1.772358	B07	105.6			2.285172563	0.020909636	1.242059007	0.962861213	1	0	9	862.3967	0.023936	103.75	489800000	1	AASEAGRAM	Q14320	Q14320	FAM50A	Protein FAM50A	AASEAGRAM	1609
-3.157973	-3.633741	-3.258768	-3.272458	-0.5121742	-1.256892	-1.255238	-1.251864	B07	941.6	+	Intensity UWB1289_IFNg_Intensity UWB1289_ctrl	4.387794907	0.001768844	2.261692986	1.864758831	1	1	10	1094.6196	0.0028457	160.69	81914000	3	AASEKRLHAL	A0AVI4-2;A0AVI4	A0AVI4-2	TMEM129	E3 ubiquitin-protein ligase TM129	AASEKRLHAL	3
0.8807698	0.7595469	1.023306	1.063451	1.288029	1.110448	1.078876	1.369241	A68	59.8			1.529357414	0.290068784	0.279880062	0.254774729	1	0	9	1020.4989	0.0069415	153.73	459930000	5	AASENIFNR	Q8TF05-2;Q8TF05	Q8TF05-2	PPP4R1	Serine/threonine-protein phosphatase 4 regulatory subunit 1	AASENIFNR	2555
1.072638	1.194618	0.68629	0.6947124	-1.689777	-4.382301	0.7775309	-0.01713412		n. def.			1.004823101	0.015592664	-2.239984883	-1.042819019	1	1	9	1003.5298	0.011579	131.44	222040000	6	AASETLKER	Q9NTJ3-2;Q9NTJ3	Q9NTJ3-2	SMC4	Structural maintenance of chromosomes protein 4	AASETLKER	3376
2.421122	2.172671	2.342294	2.363786	2.160724	1.823546	2.311915	1.995672		n. def.			1.115162919	0.320367146	-0.252004057	-0.225396048	1	1	9	944.50394	0.013067	125.01	919240000	2	AASKERNGL	P16401	P16401	HIST1H1B	Histone H1.5	AASKERNGL	716
4.988881	5.043893	5.29456	5.010325	6.571263	5.996252	6.080335	6.331773		n. def.			3.640797123	0.017394161	1.16049099	1.010747371	1	1	11	1103.5935	0.00024852	156.83	13401000000	13	AASKERSGVSL	P16403;P10412;P16402	P16402	HIST1H1C;HIST1H1E;HIST1H1D	Histone H1.2;Histone H1.4;Histone H1.3	AASKERSGVSL	718;717
-0.7609368	-3.596287	-0.2988466	-0.5871794	0.3145234	0.8185304	0.7333507	0.9139269	B07	66.6			1.376115813	0.012184582	2.005895302	1.127513574	1	0	9	873.46683	0.014676	107.29	280890000	2	AASNVRGSL	Q16690	Q16690	DUSP5	Dual specificity protein phosphatase 5	AASNVRGSL	1777
1.096503	0.1778708	0.7868466	0.7997113	0.6439607	0.07622699	0.4626163	0.1022822	A68	93.1			0.827871631	0.234328789	-0.393961372	-0.318279351	1	0	9	816.40898	0.015014	118.06	284450000	2	AASPAASSR	P27694	P27694	RPA1	Replication protein A 70 kDa DNA-binding subunit;Replication protein A 70 kDa DNA-binding subunit, N-terminally processed	AASPAASSR	844
0.4617929	1.163045	1.333467	1.122346	1.742632	1.8116	1.864356	1.90893	B07	465.5			2.227481562	0.052044565	0.81171675	0.67927775	0	0	9	816.39775	0.0063021	158.56	659980000	6	AASPSGSQL	Q969X6-3;Q969X6;Q969X6-2	Q969X6-3	CIRH1A	Cirhin	AASPSGSQL	2679
0.3342583	0.2249037	0.2451737	0.2862978	-0.8329548	-0.8068669	-1.246994	-1.119511	A3	258.9			4.584040177	0.011208009	-1.274240054	-1.14706728	0	1	10	1036.5665	0.0035441	134.77	142920000	8	AASSHVPIQK	Q13620-1;Q13620	Q13620-1	CUL4B	Cullin-4B	AASSHVPIQK	1557
-2.234858	-2.361156	-1.770484	-1.669233	0.109189	0.4088454	0.5658889	0.4393464		n. def.	+	Intensity UWB1289_IFNg_Intensity UWB1289_ctrl	4.736206312	0.001478788	2.38975016	1.998613079	0	0	9	771.41267	0.013096	124.89	216300000	2	AATGATPIA	P08865	P08865	RPSA	40S ribosomal protein SA	AATGATPIA	596
4.646364	4.622689	4.793812	4.892524	4.464735	4.475339	4.413894	4.399999	A68	63.7			2.399408412	0.265225183	-0.300355315	-0.281668593	1	0	9	798.47119	0.0062776	174.64	4722700000	7	AAVAAVAAR	Q14697-3;Q14697;Q14697-2	Q14697-3	GANAB	Neutral alpha-glucosidase AB	AAVAAVAAR	1643
3.865581	3.600302	4.107024	4.042379	3.658328	3.524098	3.593478	3.754989	A68	80.5			1.15137822	0.303462465	-0.271098316	-0.241298513	2	0	10	954.5723	0.00046004	186.67	2700300000	14	AAVAAVAARR	Q14697-3;Q14697;Q14697-2	Q14697-3	GANAB	Neutral alpha-glucosidase AB	AAVAAVAARR	1643
-0.1945042	-0.0464162	-0.3457016	-3.390091	-0.2649862	0.2545947	-0.330621	-3.734669		n. def.			0.006817974	0.947668678	-0.024742125	-0.01116624	3	0	11	1110.6734	0.014901	93.649	140540000	1	AAVAAVAARRR	Q14697-3;Q14697;Q14697-2	Q14697-3	GANAB	Neutral alpha-glucosidase AB	AAVAAVAARRR	1643
-1.288431	-1.190508	-0.8548161	-0.6966584	1.287443	1.786253	1.366034	1.415937	B07	206.4	+	Intensity UWB1289_IFNg_Intensity UWB1289_ctrl	5.064027194	0.001451991	2.471520126	2.098453602	0	0	9	835.35681	0.013672	122.54	453970000	2	AAVDAGMAM	P26599;P26599-2;P26599-3	P26599	PTBP1	Polypyrimidine tract-binding protein 1	AAVDAGMAM	835
0.02226372	0.4061777	0.007312868	0.2131475	-2.959751	-2.513509	-3.156726	-3.099424	A68	24.5	+	Intensity UWB1289_IFNg_Intensity UWB1289_ctrl	5.703713244	0.001266055	-3.094577872	-2.637642483	1	0	9	916.46141	0.0060348	127.46	66945000	7	AAVDIGSER	O15231-5;O15231-4;O15231-7;O15231;O15231-3;O15231-8;O15231-6	O15231-5	ZNF185	Zinc finger protein 185	AAVDIGSER	181
-3.848535	-3.165571	-3.747516	-5.034056	-2.917763	-2.797864	-2.959947	-2.866929	B07	744			1.450796801	0.040498652	1.063293755	0.763136927	0	0	9	871.42871	0.017774	113.1	22318000	1	AAVDPGTEL	O95255	O95255	ABCC6	Multidrug resistance-associated protein 6	AAVDPGTEL	462
-0.7533821	-0.9891835	-0.6394493	-1.070922	-1.027074	-0.9906191	-1.032566	-1.505321	A68	119.9			0.877709197	0.306961404	-0.275660798	-0.237960286	2	0	9	955.55631	0.017336	97.635	100900000	1	AAVDVVRAR	Q0VG06-2;Q0VG06-3;Q0VG06	Q0VG06-2	FAAP100	Fanconi anemia-associated protein of 100 kDa	AAVDVVRAR	1437
1.291964	1.218725	1.474563	1.08373	1.588809	1.558922	1.633208	1.555974		n. def.			2.047514553	0.255226058	0.316982776	0.292579358	1	1	11	1181.6768	0.014303	98.582	589560000	7	AAVEPDVVVKR	Q9BQE4	Q9BQE4	VIMP	Selenoprotein S	AAVEPDVVVKR	2978
-0.4188208	-0.4147712	-0.5440562	-0.3629324	1.594252	1.56054	1.667956	1.244663		n. def.	+	Intensity UWB1289_IFNg_Intensity UWB1289_ctrl	5.904088848	0.001918367	1.951997884	1.772822513	0	1	9	925.55967	0.028367	105.04	481600000	1	AAVPKSLQL	O75843	O75843	AP1G2	AP-1 complex subunit gamma-like 2	AAVPKSLQL	405
2.165879	2.330745	2.174794	2.170242	4.401835	4.25536	4.242536	3.941793		n. def.	+	Intensity UWB1289_IFNg_Intensity UWB1289_ctrl	5.879155552	0.001860896	1.999966025	1.810642907	1	0	9	914.53379	0.016873	114.72	3080900000	2	AAVPRAAFL	P30040-2;P30040	P30040-2	ERP29	Endoplasmic reticulum resident protein 29	AAVPRAAFL	867
0.3977751	0.6183617	0.814206	0.556358	0.8537726	0.7323951	0.8660604	0.8533922	A68	35.1			1.335665967	0.339244755	0.229729861	0.210436847	1	0	9	824.48684	0.016097	116.11	354670000	3	AAVPVAAAR	Q9BWK5-4;Q9BWK5	Q9BWK5-4	MRI	Modulator of retrovirus infection homolog	AAVPVAAAR	3059
3.449259	3.557893	3.39957	3.290343	3.712327	-2.7406	-4.303257	3.744896	A68	51.3			0.774868946	0.014538958	-3.320924819	-1.065096864	1	0	9	924.57565	0.023501	119.17	1578100000	1	AAVPVIISR	Q14919;Q14919-2	Q14919	DRAP1	Dr1-associated corepressor	AAVPVIISR	1658
-0.4553598	-0.6473045	-0.8226252	-0.5896678	0.9452726	0.5966136	1.033142	1.070972	B07	369.8	+	Intensity UWB1289_IFNg_Intensity UWB1289_ctrl	4.616238828	0.004727273	1.540239356	1.360272671	1	0	9	884.54435	0.0085969	147.34	328210000	3	AAVRIGSVL	Q9Y5B0-4;Q9Y5B0	Q9Y5B0-4	CTDP1	RNA polymerase II subunit A C-terminal domain phosphatase	AAVRIGSVL	3814
-1.830491	-1.657743	-1.66792	-1.850542	-2.162225	-3.725695	-2.195803	-1.917935	A68	62.1			0.912966557	0.104324515	-0.748740494	-0.528662848	1	0	9	968.56548	0.022603	105.14	44228000	2	AAVTPIIER	Q9NUQ7	Q9NUQ7	UFSP2	Ufm1-specific protease 2	AAVTPIIER	3389
2.001189	1.990562	1.909654	2.050772	0.530093	0.8120904	0.7987627	0.9264714		n. def.			5.033438326	0.01227616	-1.221189857	-1.121480576	0	1	9	921.4556	0.025999	101.6	474990000	1	AAYGGLNEK	P50616	P50616	TOB1	Protein Tob1	AAYGGLNEK	1106
-4.239399	-3.035007	-3.674628	-3.617166	-2.705938	-2.304544	-2.639639	-2.628776	B07	213.6			2.191655607	0.032664437	1.071825743	0.849250695	1	0	9	976.57057	0.0091134	145.34	27214000	4	AAYLRALSL	O15294-2;O15294-3;O15294	O15294-2	OGT	UDP-N-acetylglucosamine--peptide N-acetylglucosaminyltransferase 110 kDa subunit	AAYLRALSL	186
-4.020339	-4.091135	-3.234401	-3.029575	-1.668604	-1.516843	-0.8218442	-1.174966		n. def.	+	Intensity UWB1289_IFNg_Intensity UWB1289_ctrl	3.363842798	0.002038147	2.29829824	1.72852444	1	1	9	1029.5026	0.013072	114.78	69423000	1	ACDPNNKRL	Q12768	Q12768	KIAA0196	WASH complex subunit strumpellin	ACDPNNKRL;ACDPNNKRL	1443
-3.952505	-2.392162	-2.48332	-2.308897	-3.60817	-2.495348	-4.543912	-2.804848		n. def.			0.427499829	0.204825904	-0.578848422	-0.361246855	0	2	8	814.49125	0.00022664	134.48	20301000	0	AEKVLAGK	P63092-3;P63092-2;P63092;P63092-4;Q5JWF2-2;Q5JWF2;P38405-3;P38405;P38405-2	P63092-3	GNAS;GNAL	Guanine nucleotide-binding protein G(s) subunit alpha isoforms short;Guanine nucleotide-binding protein G(s) subunit alpha isoforms XLas;Guanine nucleotide-binding protein G(olf) subunit alpha	AEKVLAGK	1290
-3.585443	-4.141867	-4.24483	-4.290503	-3.82816	-4.059646	-0.2599102	-0.2809083		n. def.			0.92802603	0.022605351	1.958504669	0.944331653	1	0	10	1100.619	0.016162	101.28	67200000	2	AELTARISQL	P26038	P26038	MSN	Moesin	AELTARISQL	831
-3.375221	-2.835931	-2.737143	-2.897624	-2.027907	-2.070988	-2.489021	-1.999651		n. def.			2.369033145	0.050173622	0.81458807	0.688826199	2	0	11	1197.6214	0.013514	105.1	43082000	3	AEQLSPGGQRR	Q99626	Q99626	CDX2	Homeobox protein CDX-2	AEQLSPGGQRR	2934
-3.822743	-3.644952	-3.848568	-0.7666433	-0.7940012	-1.121782	-1.133923	-0.5601553		n. def.	+	Intensity UWB1289_IFNg_Intensity UWB1289_ctrl	1.48776883	0.009339747	2.118261188	1.19988835	1	1	9	1057.588	0.015954	110.31	93838000	1	AEQSLRNLK	Q8WZ33	Q8WZ33	MAFIP	MaFF-interacting protein	AEQSLRNLK	2612
-3.810586	-1.658156	-2.038128	-1.809168	-0.4244277	-0.2804539	-0.7168261	-0.7890214	A68	315			1.867679836	0.010198261	1.776327215	1.173081431	1	0	11	1187.6146	0.01373	128.12	117770000	2	AESVSEVVVNR	O00411	O00411	POLRMT	DNA-directed RNA polymerase, mitochondrial	AESVSEVVVNR	98
1.036512	1.227729	1.221655	1.569077	-1.265855	-0.5313753	-0.3189017	-0.00018115		n. def.	+	Intensity UWB1289_IFNg_Intensity UWB1289_ctrl	3.077861964	0.004410828	-1.792821522	-1.388937113	0	3	17	1608.8835	0.0070706	63.691	243360000	2	AEVKKPAAAAAPGTAEK	P50454	P50454	SERPINH1	Serpin H1		1100
0.422868	0.3412317	0.1499996	0.3271146	-3.205029	-2.436795	-4.48167	-4.092781		n. def.	+	Intensity UWB1289_IFNg_Intensity UWB1289_ctrl	3.799658449	0.001277778	-3.864372227	-2.643362178	0	2	10	1197.6394	0.013463	122.33	81923000	4	AFKELQSTFK	Q96C19	Q96C19	EFHD2	EF-hand domain-containing protein D2	AFKELQSTFK	2707
-2.579473	-2.445517	-1.798448	-1.482478	-1.223046	-1.142937	-0.975598	-0.9850973	B07	536			2.000391618	0.038577931	0.994809479	0.784380799	0	0	9	754.39735	0.016948	114.59	87819000	1	AGAPAGQAL	P17861;P17861-2	P17861	XBP1	X-box-binding protein 1;X-box-binding protein 1, cytoplasmic form;X-box-binding protein 1, luminal form	AGAPAGQAL	737
-1.97125	-0.9246342	-1.156672	-1.085158	-1.292533	-1.031805	-0.7994308	-0.8563245		n. def.			0.513641259	0.315591358	0.289405227	0.229881081	0	0	9	756.37662	0.015041	118.01	102210000	1	AGGAPSQGL	B2RXF0	B2RXF0	TMEM229A	Transmembrane protein 229A	AGGAPSQGL	54
-1.607206	-1.445292	-1.031301	-1.865554	-2.272242	-2.804559	-3.337749	-2.178242	A3	351.5			1.958412177	0.029609869	-1.160859764	-0.879397222	0	1	10	1042.556	0.004905	117.3	41524000	3	AGNFHITVGK	Q96RQ1	Q96RQ1	ERGIC2	Endoplasmic reticulum-Golgi intermediate compartment protein 2	AGNFHITVGK	2877
-3.450954	-4.326597	-3.628645	-3.632823	2.782192	-4.452714	2.85505	2.817333	B07	380.5	+	Intensity UWB1289_IFNg_Intensity UWB1289_ctrl	1.393113891	0.002129606	4.760220051	1.68320314	1	0	12	1013.489	0.014012	101.43	828040000	2	AGPSSRPSGGAA	A5PLN7-4;A5PLN7-3;A5PLN7	A5PLN7-4	FAM149A	Protein FAM149A	AGPSSRPSGGAA	22
-3.62573	-2.939477	-3.744929	-3.158011	-3.703799	-2.970883	-2.885154	2.055712	B07	811.6			0.51222275	0.060923077	1.491005778	0.637984892	1	0	14	1155.5632	0.0008826	107.21	168290000	1	AGPSSRPSGGAAAA	A5PLN7-4;A5PLN7-3;A5PLN7	A5PLN7-4	FAM149A	Protein FAM149A	AGPSSRPSGGAAAA	22
0.3058235	0.2328521	0.1252171	0.3337011	0.4618032	0.5005434	0.538385	0.7138619		n. def.			2.242464447	0.263544715	0.304249916	0.283672643	0	1	9	906.48108	0.016021	116.25	290990000	1	AGVFVDATK	Q15149;Q15149-7;Q15149-8;Q15149-9;Q15149-5;Q15149-4;Q15149-6;Q15149-3;Q15149-2	Q15149	PLEC	Plectin	AGVFVDATK	1694
2.494837	2.499828	2.716099	2.315371	1.379742	1.895342	1.719576	1.976329	A3	44.3			2.569711966	0.055927251	-0.763786554	-0.660903671	0	3	9	969.6335	0.0095505	147.34	824270000	9	AIAKQALKK	Q9NQR1-2;Q9NQR1	Q9NQR1-2	SETD8	N-lysine methyltransferase SETD8	AIAKQALKK	3329
-0.07792232	0.7082685	1.779571	-4.930798	0.315657	-0.6658495	-0.3945092	-0.6428427	A3	79.1			0.067281089	0.538206216	0.283334093	0.113296879	0	2	9	899.50763	0.019437	110.12	204150000	2	AIAPKGSEK	O15014	O15014	ZNF609	Zinc finger protein 609	AIAPKGSEK	161
3.013157	3.071749	3.178151	3.231279	2.376328	2.614982	2.584344	2.543543	A3	733.9			3.741424487	0.091935884	-0.59378469	-0.553540164	1	1	11	1248.6826	0.014188	99.53	1352100000	2	AIAQAESLRYK	P23396;P23396-2	P23396	RPS3	40S ribosomal protein S3	AIAQAESLRYK	799
-2.577764	-2.80754	-2.928811	-2.752998	-1.761123	-1.512931	-1.44202	-1.038882	A68	33			3.682536174	0.011701099	1.328039289	1.138360544	1	0	9	956.5291	0.015954	116.37	67237000	1	AIASIPTER	P17301	P17301	ITGA2	Integrin alpha-2	AIASIPTER	730
0.383575	0.7816001	0.6582573	0.07100131	1.474812	0.5620215	1.009497	0.9545662		n. def.			1.125537865	0.163677492	0.526615756	0.423084096	0	2	9	1019.5838	0.012464	127.46	390380000	1	AIFKPVMSK	Q13547	Q13547	HDAC1	Histone deacetylase 1	AIFKPVMSK	1544
1.571558	1.492903	1.357136	1.374368	0.930089	0.7714998	0.9924163	0.7586612		n. def.			3.565620382	0.096765761	-0.585824654	-0.543854618	0	2	9	1060.6281	0.011262	129.68	426210000	4	AIFKVLNEK	Q9Y2X3	Q9Y2X3	NOP58	Nucleolar protein 58	AIFKVLNEK	3757
-1.437987	-1.255695	-1.447061	-1.132801	-1.956848	-1.404881	-1.631535	-1.551248		n. def.			1.202802244	0.267670906	-0.31774202	-0.278896573	1	1	9	1096.6029	0.023274	111.04	72718000	1	AIFTKAYQR	P52701-3;P52701;P52701-2;P52701-4	P52701-3	MSH6	DNA mismatch repair protein Msh6	AIFTKAYQR	1144
0.9324339	1.049693	0.9799434	0.8541648	1.084846	0.7193122	0.9767768	0.9615012		n. def.			0.075815915	0.918802787	-0.018449724	-0.016966686	0	1	9	1039.5815	0.012302	135.77	399340000	3	AIHPTFNLK	Q8IUD6	Q8IUD6	RNF135	E3 ubiquitin-protein ligase RNF135	AIHPTFNLK	2290
3.665292	3.608942	3.96182	3.651506	1.832821	2.091015	1.736735	1.966423		n. def.	+	Intensity UWB1289_IFNg_Intensity UWB1289_ctrl	5.455983585	0.00222695	-1.815141439	-1.632409969	2	1	10	1178.6996	0.001217	177.91	1275200000	16	AIHSKVVRNR	Q5JNZ5;P62854	Q5JNZ5	RPS26P11;RPS26	Putative 40S ribosomal protein S26-like 1;40S ribosomal protein S26	AIHSKVVRNR	1273
1.256616	1.066795	1.343388	1.480409	-0.07075263	-0.1642439	-0.1636485	-0.1540683	A3	125.5	+	Intensity UWB1289_IFNg_Intensity UWB1289_ctrl	5.409237508	0.005786164	-1.424980329	-1.307919248	0	1	9	1037.5869	0.012486	136.99	271070000	5	AIHSQLLEK	O60925	O60925	PFDN1	Prefoldin subunit 1	AIHSQLLEK	319
0.4214187	0.5685625	0.09936078	0.6805463	1.795254	1.590694	1.823899	1.909689		n. def.			4.071094758	0.010297921	1.337411914	1.170037128	0	1	10	1113.6182	0.016204	82.831	605230000	1	AIIDHIFASK	Q8TAS1-2;Q8TAS1-3;Q8TAS1	Q8TAS1-2	UHMK1	Serine/threonine-protein kinase Kist	AIIDHIFASK	2511
0.9580954	0.6347428	0.7871785	0.8539398	0.2265902	0.4173115	0.4364986	0.3857144		n. def.			2.749930304	0.17319947	-0.441960435	-0.40811795	1	3	11	1266.8136	0.01444	97.456	292780000	2	AIIPSKKLRNK	P08708	P08708	RPS17	40S ribosomal protein S17	AIIPSKKLRNK	593
4.677343	4.165069	4.145721	4.208465	4.536155	4.607133	3.978144	3.947486	A3	53.8			0.051583133	0.877644037	-0.031920016	-0.026222797	0	3	9	1025.6597	0.006827	175.51	4016100000	8	AIKKPLTQK	Q92925-3;Q92925-2;Q92925	Q92925-3	SMARCD2	SWI/SNF-related matrix-associated actin-dependent regulator of chromatin subfamily D member 2	AIKKPLTQK	2659
3.059683	3.250294	3.262695	3.38265	2.105513	-1.635417	-1.584463	-1.334848	A3	116.9	+	Intensity UWB1289_IFNg_Intensity UWB1289_ctrl	2.25888633	0.001496933	-3.851134241	-2.015492572	1	2	9	1103.6451	0.0062308	159.2	701480000	10	AILDKNFRK	Q9Y5Q9	Q9Y5Q9	GTF3C3	General transcription factor 3C polypeptide 3	AILDKNFRK	3825
4.945117	4.788393	5.112412	4.959522	4.297383	4.418449	4.2209	4.306212	A3	65.8			3.763899204	0.075614549	-0.640625	-0.594429706	0	2	9	1002.571	0.0053665	214.29	4662700000	12	AILDKTTNK	Q15434;P29558-2;P29558	P29558-2	RBMS2;RBMS1	RNA-binding motif, single-stranded-interacting protein 2;RNA-binding motif, single-stranded-interacting protein 1	AILDKTTNK	864;1720
-4.319246	-5.076237	0.7554361	-4.097311	-3.735244	-4.106488	-3.323063	-3.85069	A3	70.5			0.163925073	0.301400223	-0.569531783	-0.243405521	1	2	9	1056.6655	0.010613	130.77	21262000	1	AILEKSRLK	O94906-2;O94906	O94906-2	PRPF6	Pre-mRNA-processing factor 6	AILEKSRLK	434
3.380105	3.384298	3.275173	3.35399	4.284234	3.761188	4.186863	4.046377	A3	35.8			3.085352154	0.05915947	0.721274018	0.645952245	1	1	10	1062.6186	0.0041607	120.31	3130800000	6	AILGYRSVGK	Q15382	Q15382	RHEB	GTP-binding protein Rheb	AILGYRSVGK	1710
-0.240312	-0.3817917	-0.6352357	-1.443335	-0.9577821	-0.9571112	-1.289299	-1.478364	A3	49.4			0.830967932	0.190484238	-0.495470446	-0.381682458	0	1	9	965.59097	0.017553	113.5	104560000	1	AILVPQTPK	P46087-3	P46087-3			AILVPQTPK	1022
2.265684	2.047389	2.226938	2.185903	0.9962974	-3.410771	0.7443283	0.4988702	A3	195.2	+	Intensity UWB1289_IFNg_Intensity UWB1289_ctrl	1.25374177	0.009037759	-2.47429724	-1.209718997	0	2	9	986.57605	0.012928	125.57	439270000	1	AINDKSIVK	Q9BT25-3;Q9BT25;Q9BT25-2	Q9BT25-3	HAUS8	HAUS augmin-like complex subunit 8	AINDKSIVK	3008
1.374586	-3.910387	1.661099	1.122485	-4.196962	0	-3.45752	0.07888503	A3	61.7			0.516507953	0.046329864	-1.955844952	-0.713307191	1	1	9	1014.557	0.0068882	149.57	182590000	2	AINSRQAQK	P78317;P78317-2	P78317	RNF4	E3 ubiquitin-protein ligase RNF4	AINSRQAQK	1309
-3.369411	-0.8706282	-1.15629	-0.6207225	-3.773203	-4.017021	-3.628444	-3.589839	A3	299.4	+	Intensity UWB1289_IFNg_Intensity UWB1289_ctrl	1.902339263	0.004747082	-2.247863829	-1.371790921	0	1	9	928.49779	0.021733	106.04	22234000	2	AIQPNTTGK	P26038;P35241-3;P35241;P35241-5;P15311	P35241-3	MSN;RDX;EZR	Moesin;Radixin;Ezrin	AIQPNTTGK	831;929
0.9433846	0.8888057	1.059096	0.8133557	0.7394866	0.8830978	0.6864645	-3.456324		n. def.			0.529453904	0.077349176	-1.212979287	-0.589230601	0	1	9	915.50255	0.02493	102.71	294580000	1	AISDVIGNK	Q9UKL0	Q9UKL0	RCOR1	REST corepressor 1	AISDVIGNK	3630
0.821256	0.9736322	0.7329367	0.9682676	-1.843781	-1.644415	-1.862893	-1.612754		n. def.	+	Intensity UWB1289_IFNg_Intensity UWB1289_ctrl	7.019638577	0.001152778	-2.614983872	-2.403725611	0	1	9	994.53351	0.017118	114.28	145600000	2	AISEYIATK	P43246;P43246-2	P43246	MSH2	DNA mismatch repair protein Msh2	AISEYIATK	1009
-1.073922	-1.131955	-0.5329865	-0.9841764	-0.145477	-0.6690633	-0.4616977	-0.5836663	A3	41			1.401227162	0.181801002	0.465783909	0.39542798	0	2	10	1082.6084	0.003602	133.33	141920000	3	AISPKPQSQK	A8MW92-4;A8MW92	A8MW92-4	PHF20L1	PHD finger protein 20-like protein 1	AISPKPQSQK	48
-1.648266	-1.45705	-1.52711	-1.464601	-1.323229	-1.369788	-1.323341	-1.558677	A68	171.7			0.930546228	0.513857167	0.130497992	0.121801893	1	0	10	1141.6091	0.0084435	109.11	78480000	1	AIVDVIDQNR	P50914	P50914	RPL14	60S ribosomal protein L14	AIVDVIDQNR	1111
0.2044169	0.322448	-1.13993	0.03322756	-3.486188	0.7288585	-4.694486	0.1577453	A3	11.9			0.570058923	0.04728986	-1.678558185	-0.705666964	0	2	9	974.55492	0.01854	103.02	156670000	3	AIYAKPANK	O15145	O15145	ARPC3	Actin-related protein 2/3 complex subunit 3	AIYAKPANK	174
2.609195	2.7356	2.765519	2.858127	1.386666	1.580359	1.394451	1.368551		n. def.	+	Intensity UWB1289_IFNg_Intensity UWB1289_ctrl	5.77063465	0.008383085	-1.309603482	-1.222301599	0	1	10	1158.5669	0.00046006	186.67	770610000	9	AIYDHINEGK	Q9UDW1	Q9UDW1	UQCR10	Cytochrome b-c1 complex subunit 9	AIYDHINEGK	3556
5.225429	5.321197	5.366241	4.861232	5.091151	5.054253	5.302132	4.905116		n. def.			0.316348716	0.606534153	-0.105361581	-0.09235476	0	2	9	1095.5964	0.011599	145.72	7167200000	7	AIYEPKTFK	Q9BYC9	Q9BYC9	MRPL20	39S ribosomal protein L20, mitochondrial	AIYEPKTFK	3084
-2.717033	-2.402571	-2.619105	-2.001348	-0.7552315	-1.666387	-1.568033	-1.838142	A3	225.4			1.835612952	0.040807499	0.978065878	0.759271195	2	1	12	1419.7834	0.0070323	113.1	69895000	1	AIYETVRDRVAK	Q9UBX3;Q9UBX3-2	Q9UBX3	SLC25A10	Mitochondrial dicarboxylate carrier	AIYETVRDRVAK	3553
-0.2456994	-0.3073877	-0.1889605	-0.08206341	-1.132345	-0.8964432	-0.7625751	-0.6619984	A3	34.9			2.956996173	0.076671896	-0.657312654	-0.59088561	1	1	13	1467.747	3.43E-07	151.26	133290000	4	AIYGFGDQSNLRK	Q8NBX0	Q8NBX0	SCCPDH	Saccharopine dehydrogenase-like oxidoreductase	AIYGFGDQSNLRK	2457
-1.267022	-0.8650576	-0.9769213	-0.6021342	0.02832085	-0.2697857	0.2338726	-0.1485163	A3	25.7			2.631818787	0.04108994	0.888756652	0.755743216	0	1	11	1229.6114	0.014236	99.136	180860000	5	AIYGGTYMLNK	P50395;P31150;P50395-2	P50395	GDI2;GDI1	Rab GDP dissociation inhibitor beta;Rab GDP dissociation inhibitor alpha	AIYGGTYMLNK	1099
0.8341012	0.6602143	0.7237412	0.3084798	0.175071	0.2099483	0.2500191	-0.02862175	A3	69.5			2.001567547	0.162271361	-0.480029952	-0.425041677	1	1	9	1006.6036	0.015382	117.4	254300000	5	ALAAHQLKR	Q7L4E1-2;Q7L4E1-3;Q7L4E1	Q7L4E1-2	FAM73B	Protein FAM73B	ALAAHQLKR	2149
0.6001895	0.8058185	0.8792932	0.9631105	-0.6312641	-3.73923	-0.18367	-0.3675309	A3	101.3			1.283703022	0.012660999	-2.042526659	-1.107139152	1	1	9	883.56034	0.0062088	158.12	185560000	7	ALAAKALAR	Q9HAY2	Q9HAY2	MAGEF1	Melanoma-associated antigen F1	ALAAKALAR	3274
-5.454643	-4.850118	-5.698417	-5.464861	-3.401134	-4.794775	-3.601028	-3.012609		n. def.			2.107579115	0.010434582	1.66462326	1.168406404	2	0	9	1029.6447	0.01031	121.62	15143000	3	ALAALIFRR	Q9Y385	Q9Y385	UBE2J1	Ubiquitin-conjugating enzyme E2 J1	ALAALIFRR	3766
-0.7774118	-0.6802405	-1.091766	-0.9897583	-1.913308	-2.759542	-2.232361	-2.041635	A3	59.3			3.190602801	0.012329386	-1.351917371	-1.118382579	2	0	9	969.60835	0.015584	117.04	63676000	3	ALAASILRR	Q8TEQ8-2;Q8TEQ8	Q8TEQ8-2	PIGO	GPI ethanolamine phosphate transferase 3	ALAASILRR	2548
-3.797732	-3.953395	-4.185401	-2.012367	-0.8406417	-0.7254468	-0.5984228	-0.9718502	A3	215.8	+	Intensity UWB1289_IFNg_Intensity UWB1289_ctrl	2.762161713	0.001821483	2.70313336	1.796846281	0	2	11	1202.6693	0.014595	96.171	94608000	1	ALADVMSQLKK	Q96GQ7	Q96GQ7	DDX27	Probable ATP-dependent RNA helicase DDX27	ALADVMSQLKK	2764
2.069869	1.861922	2.009019	2.274383	1.890318	1.933683	1.682753	1.672586	A3	45.7			1.253740134	0.311488235	-0.258963257	-0.233424783	0	2	9	984.59678	0.015658	116.9	754480000	3	ALAEVNLKK	Q96B26	Q96B26	EXOSC8	Exosome complex component RRP43	ALAEVNLKK	2693
0.9770943	0.8160225	0.971673	0.7634484	0.1636418	0.6027012	-0.344873	0.8065598	A3	135.5			1.155795453	0.144097856	-0.575052116	-0.455998116	0	3	9	972.59678	0.011083	133.86	297460000	4	ALAEVSKKK	O60333-3	O60333-3			ALAEVSKKK	279
2.79702	2.88087	3.197261	3.445571	3.114144	3.294998	3.343746	3.288059		n. def.			0.528242522	0.432189466	0.180056214	0.155565128	1	0	9	1096.5917	0.010202	139.28	1932000000	5	ALAEYVIYR	Q9H2K2	Q9H2K2	TNKS2	Tankyrase-2	ALAEYVIYR	3176
0.9600419	1.00953	0.8051212	0.6757286	-3.249741	-3.227942	-3.095702	-3.490061	A3	168.4	+	Intensity UWB1289_IFNg_Intensity UWB1289_ctrl	7.577754838	0.002058824	-4.128466919	-3.713026028	1	0	9	977.57705	0.011771	157.86	113860000	2	ALAGHQLIR	P78527-2;P78527	P78527-2	PRKDC	DNA-dependent protein kinase catalytic subunit	ALAGHQLIR	1317
4.706277	4.770685	4.439777	4.552112	4.696971	4.154454	4.428596	4.664251	A3	21			0.393140716	0.534964597	-0.131144762	-0.114410899	0	2	9	968.63825	0.0071203	195.85	4762300000	13	ALAIKVLNK	P25789;P25789-2	P25789	PSMA4	Proteasome subunit alpha type-4	ALAIKVLNK	828
3.681783	3.916986	4.045782	4.003748	3.509289	3.242708	3.39693	3.42397	A3	148.5			2.724080511	0.134717949	-0.518850505	-0.472326673	2	1	9	1037.6458	0.0088895	146.21	2412600000	11	ALANKPLRR	Q8NHM5-2;Q8NHM5-3;Q8NHM5;Q8NHM5-4	Q8NHM5-2	KDM2B	Lysine-specific demethylase 2B	ALANKPLRR	2498
4.193662	3.836133	4.043144	3.885986	4.410536	3.741976	3.480141	3.77061	A3	10.2			0.267890878	0.534889328	-0.138915658	-0.114460947	1	2	9	1032.6444	0.018223	129.42	3079800000	2	ALASRFLKK	Q99613-2;Q99613;B5ME19	Q99613-2	EIF3C;EIF3CL	Eukaryotic translation initiation factor 3 subunit C;Eukaryotic translation initiation factor 3 subunit C-like protein	ALASRFLKK	57
0.03954354	0.1810856	0.4991938	-0.03706706	0.290555	-1.438949	0.01711495	-1.56309	A3	41.9			0.855085983	0.087194764	-0.844281218	-0.564364596	1	1	10	1042.6135	0.0041853	104.01	174760000	6	ALDAVTRGLK	P43304	P43304	GPD2	Glycerol-3-phosphate dehydrogenase, mitochondrial	ALDAVTRGLK	1011
2.240901	2.339748	2.027202	2.352312	1.96032	1.931289	2.06934	2.079518	A3	506.1			1.468499642	0.336901904	-0.229923964	-0.212088261	1	2	9	1026.655	0.018182	93.267	873500000	1	ALDIAKRLK	Q9ULH1;Q9ULH1-2	Q9ULH1	ASAP1	Arf-GAP with SH3 domain, ANK repeat and PH domain-containing protein 1	ALDIAKRLK	3649
1.226195	1.330341	1.399871	1.189289	0.7201305	0.9821569	0.7242131	0.761669	A3	567.7			3.093226209	0.145985585	-0.489381611	-0.453615916	1	0	9	994.51959	0.0094144	144.12	397500000	8	ALDSHPLSR	Q8IZY2-2;Q8IZY2	Q8IZY2-2	ABCA7	ATP-binding cassette sub-family A member 7	ALDSHPLSR	2359
2.252872	2.274165	2.48331	2.218021	0.3321148	0.5385602	0.4005482	0.5295629	A3	55.4	+	Intensity UWB1289_IFNg_Intensity UWB1289_ctrl	6.433736516	0.002018893	-1.856895432	-1.722096371	0	1	10	1056.52	0.004652	117.89	473310000	8	ALDTASHTNK	Q99523;Q99523-2	Q99523	SORT1	Sortilin	ALDTASHTNK	2916
4.204013	4.216103	3.992803	4.248083	3.632591	3.440809	3.48245	3.547682	A3	48.2			3.95542767	0.074619488	-0.639367521	-0.596597389	1	2	10	1163.6663	0.0023981	182.98	2714500000	11	ALDTKIGRYK	O60264	O60264	SMARCA5	SWI/SNF-related matrix-associated actin-dependent regulator of chromatin subfamily A member 5	ALDTKIGRYK	268
4.159597	3.6764	5.130314	4.158263	4.063057	1.923774	2.785264	0.4818969		n. def.			1.287515532	0.013402358	-1.967645518	-1.086059588	2	1	9	1156.6313	0.013909	121.58	2152400000	1	ALEERQRQK	Q3KQU3-4;Q3KQU3;Q3KQU3-2	Q3KQU3-4	MAP7D1	MAP7 domain-containing protein 1	ALEERQRQK	1819
2.626323	2.445742	2.151959	2.424788	-0.5444425	0.1989767	0.008938206	0.242913		n. def.	+	Intensity UWB1289_IFNg_Intensity UWB1289_ctrl	4.658700538	0.001515528	-2.435606599	-2.020072484	2	0	9	1067.5836	0.024706	89.08	439120000	1	ALESHIRSR	Q86UP3;Q86UP3-4;Q86UP3-2;Q86UP3-5	Q86UP3	ZFHX4	Zinc finger homeobox protein 4	ALESHIRSR	2229
0.8507777	0.7176359	1.071249	0.9803876	-3.348015	-1.466995	-1.305332	-1.115248		n. def.	+	Intensity UWB1289_IFNg_Intensity UWB1289_ctrl	2.68800564	0.001955423	-2.713910058	-1.781063119	1	0	9	932.48281	0.019329	124.89	149050000	3	ALFGANANR	P36543-3;P36543-2;P36543	P36543-3	ATP6V1E1	V-type proton ATPase subunit E 1	ALFGANANR	954
-3.762525	-3.844888	-3.979973	-5.510529	-2.956621	-3.627363	-2.97855	-3.329622	A3	81.6			1.25407959	0.044662388	1.051439822	0.728089134	0	2	12	1349.7377	0.015414	107.79	18090000	1	ALFLDKMGSLQK	Q3B7T1-3;Q3B7T1-5;Q3B7T1	Q3B7T1-3	EDRF1	Erythroid differentiation-related factor 1	ALFLDKMGSLQK	1816
-1.681888	-1.552782	-1.496691	-0.9324087	0.03883148	-0.3635767	0.7124075	-3.992597		n. def.			0.18934019	0.295611963	0.514708729	0.249007402	1	1	9	1037.6022	0.017689	129.42	153460000	2	ALFSRIFGK	P84085	P84085	ARF5	ADP-ribosylation factor 5	ALFSRIFGK	1329
-1.175674	-1.227026	-1.275542	-0.7512857	-2.559159	-2.682902	-2.645634	-2.76778	A3	173.9	+	Intensity UWB1289_IFNg_Intensity UWB1289_ctrl	4.72625718	0.004561072	-1.556486875	-1.379900363	0	1	9	926.55492	0.025331	102.3	50424000	1	ALGQINIAK	Q9BZE4-2;Q9BZE4	Q9BZE4-2	GTPBP4	Nucleolar GTP-binding protein 1	ALGQINIAK	3106
3.408843	3.155635	3.366744	1.13753	3.317237	1.063873	3.156839	3.311512	A3	32.3			0.024135137	0.857272476	-0.054822832	-0.030876478	0	1	10	921.50321	0.0036446	134.48	1613000000	9	ALHGPSGVGK	Q9NXH8	Q9NXH8	TOR4A	Torsin-4A	ALHGPSGVGK	3450
-4.310594	-4.739412	-0.2908621	-3.899568	-0.3260718	-4.233643	-0.07979037	-2.837822	A3	297.3			0.451859828	0.076189702	1.440777231	0.592341562	1	0	9	1082.6097	0.019485	94.85	78715000	2	ALHRHILSH	Q9BS34	Q9BS34	ZNF670	Zinc finger protein 670	ALHRHILSH	2997
-2.354862	-2.262055	-2.348346	-2.450688	-1.933355	-2.127074	-1.842116	-1.988901	A3	42.2			2.765036281	0.207527303	0.381126195	0.355852899	0	1	9	1033.5193	0.0083943	171.53	51011000	1	ALHSYSTQK	Q9H2D6-5;Q9H2D6-7;Q9H2D6-3;Q9H2D6-2;Q9H2D6;Q9H2D6-6	Q9H2D6-5	TRIOBP	TRIO and F-actin-binding protein	ALHSYSTQK	3172
1.741301	1.846351	1.994057	1.86542	0.1735817	0.5163573	0.4861306	0.7653024	A3	15.9	+	Intensity UWB1289_IFNg_Intensity UWB1289_ctrl	4.342790722	0.008755556	-1.376439247	-1.216033892	1	1	9	927.58655	0.014109	128	412170000	4	ALIARSLGK	P18124	P18124	RPL7	60S ribosomal protein L7	ALIARSLGK	744
-0.04041665	-0.3052513	-0.5016885	-0.2876868	0.8775457	0.5626697	-3.356636	-3.427448	A68	116.3			0.385530866	0.130279704	-1.052206362	-0.479878285	2	0	9	1131.6149	0.025958	87.639	165650000	1	ALIDFQNRR	Q53GA4	Q53GA4	PHLDA2	Pleckstrin homology-like domain family A member 2	ALIDFQNRR	1856
2.318626	2.400038	2.394621	2.379231	1.507347	1.451605	1.561566	1.594014	A3	146.4			6.373072906	0.035520685	-0.844495952	-0.814799975	0	1	10	1165.5615	0.0029437	158.56	719620000	8	ALIDYENSNK	Q9Y5X3	Q9Y5X3	SNX5	Sorting nexin-5	ALIDYENSNK	3835
-1.556172	-1.709573	-2.16655	-1.886696	-0.842484	-1.833404	-2.603091	-2.024711	A3	38.6			0.003280616	0.986970333	0.003825277	0.002753803	0	3	10	1119.7128	0.013539	119.75	63892000	3	ALIKHKPSVK	P40227-2;P40227	P40227-2	CCT6A	T-complex protein 1 subunit zeta	ALIKHKPSVK	975
-0.8278446	-0.7447028	-0.9861141	-5.072553	-3.480179	-4.038443	-2.540745	-3.747363	A3	17.7			0.674137432	0.044077695	-1.543878898	-0.733509054	0	1	10	953.59097	0.0089682	107.9	21375000	1	ALILTPAGAK	Q9UGJ0-2;Q9UGJ0-3;Q9UGJ0	Q9UGJ0-2	PRKAG2	5-AMP-activated protein kinase subunit gamma-2	ALILTPAGAK	3561
1.345467	1.171323	1.585174	1.534209	0.7042493	0.6643233	0.7812054	0.884865	A3	147.6			3.060803928	0.077852791	-0.650382474	-0.587902072	0	1	10	1071.6288	0.0059441	114.89	403750000	7	ALIQQATTVK	P32969	P32969	RPL9	60S ribosomal protein L9	ALIQQATTVK	907
0.4993013	0.5227715	0.59725	0.2267453	1.016197	0.9581801	-1.030266	0.8292436	A3	56.4			0.012270309	0.943253398	-0.018178359	-0.01212404	0	2	10	941.56581	0.0038134	159.46	310740000	6	ALKAAAAAQK	P82914	P82914	MRPS15	28S ribosomal protein S15, mitochondrial	ALKAAAAAQK	1323
-4.169986	-0.6274304	-0.8727762	-0.5341461	-2.443585	-1.978756	-2.056143	-2.424389	A3	101.7			0.323843108	0.206272575	-0.674633592	-0.35803869	0	2	9	1049.5757	0.018328	112.11	59942000	1	ALKDYALEK	P33993;P33993-2	P33993	MCM7	DNA replication licensing factor MCM7	ALKDYALEK	919
-0.4209637	-0.4987215	-0.709065	-0.637648	-2.614785	-3.414384	-2.173955	-1.641008	A3	340.8	+	Intensity UWB1289_IFNg_Intensity UWB1289_ctrl	2.600511799	0.004750779	-1.894433402	-1.372153205	0	2	9	1050.571	0.012302	128.12	64647000	3	ALKENSYVK	P28289-2;P28289	P28289-2	TMOD1	Tropomodulin-1	ALKENSYVK	855
1.257048	1.038968	1.406022	1.552341	0.5524588	0.6896704	0.7214692	0.671279	A3	44.3			2.884711848	0.078162046	-0.654875368	-0.586988945	0	3	9	1038.6801	0.010613	119.75	377220000	6	ALKEPIIKK	Q9HCC0-2;Q9HCC0	Q9HCC0-2	MCCC2	Methylcrotonoyl-CoA carboxylase beta chain, mitochondrial	ALKEPIIKK	3286
0.4369448	0.2087807	0.5038879	0.2428645	1.721994	1.798411	-0.009956194	0.7076765	A3	30.3			0.798915175	0.123917815	0.706411854	0.490830217	0	3	9	1017.5971	0.012548	127.12	420920000	5	ALKNPGKYK	P10768	P10768	ESD	S-formylglutathione hydrolase	ALKNPGKYK	636
5.108698	5.028447	5.228603	4.980831	5.372196	5.493861	5.482907	5.441486	A3	25.9			2.992364846	0.218789495	0.360967755	0.340284952	0	2	10	1094.6448	0.003585	166.3	8463300000	22	ALKNPPINTK	O15511;O15511-2	O15511	ARPC5	Actin-related protein 2/3 complex subunit 5	ALKNPPINTK	197
-2.994052	0.5835304	0.6308541	0.6431876	-2.97937	-3.233085	-0.1942906	-4.032349	A3	42.3			0.967748184	0.015585142	-2.325653736	-1.042542211	0	2	9	987.57129	0.011372	113.66	97444000	2	ALKQISSNK	P10768	P10768	ESD	S-formylglutathione hydrolase	ALKQISSNK	636
1.642161	1.480844	1.252656	1.660986	0.4267886	0.3555055	0.187296	0.4283965	A3	251.3			4.362494222	0.015458152	-1.159665093	-1.044500921	0	2	10	1086.6033	0.0039184	143.03	349090000	7	ALKSINNAEK	P62244	P62244	RPS15A	40S ribosomal protein S15a	ALKSINNAEK	1251
4.602897	4.792487	5.138922	5.141034	4.589685	4.513739	4.405005	4.44199	A3	42.9			1.670254801	0.192805128	-0.431230426	-0.378430832	0	2	9	899.5804	0.011262	132.76	5037100000	10	ALKTGIVAK	Q9BQ61	Q9BQ61	C19orf43	Uncharacterized protein C19orf43	ALKTGIVAK	2971
-1.510926	-1.595915	-1.469565	-1.34869	-3.424778	-3.280963	-3.511688	-4.392014	A3	893.3	+	Intensity UWB1289_IFNg_Intensity UWB1289_ctrl	3.82980555	0.002035374	-2.171086729	-1.728144441	1	0	10	1058.572	0.013129	103.56	18871000	1	ALLDIQSSGR	Q99613-2;Q99613;B5ME19	Q99613-2	EIF3C;EIF3CL	Eukaryotic translation initiation factor 3 subunit C;Eukaryotic translation initiation factor 3 subunit C-like protein	ALLDIQSSGR	57
-2.380109	-2.046601	-2.334322	-1.930228	-2.443585	-3.324431	-2.438633	-2.33845	A3	402.2			0.922942614	0.199429418	-0.463459671	-0.369195269	1	1	12	1257.7041	0.014039	101.39	38756000	1	ALLDIQSSGRAK	Q99613-2;Q99613;B5ME19	Q99613-2	EIF3C;EIF3CL	Eukaryotic translation initiation factor 3 subunit C;Eukaryotic translation initiation factor 3 subunit C-like protein	ALLDIQSSGRAK	57
1.801168	1.66503	1.380599	1.867984	2.105888	2.508928	2.292573	2.033076	A3	27.9			1.981281472	0.128418326	0.556420982	0.483185749	0	1	9	999.59645	0.012182	128.61	899480000	3	ALLEVLSQK	P21333-2;P21333;O75369-6;O75369-3;O75369-2;O75369-9;O75369;O75369-8;O75369-5;O75369-4;Q14315-2;Q14315	P21333-2	FLNA;FLNB;FLNC	Filamin-A;Filamin-B;Filamin-C	ALLEVLSQK	776;355;1608
1.793602	1.967739	1.91871	2.255366	1.567647	1.418285	1.402142	1.242841	A3	371.9			2.557671103	0.111270203	-0.576125503	-0.515279825	2	1	11	1224.7303	0.013134	93.267	620500000	7	ALLGPRDTRVK	Q9NYP7;Q9NYP7-2	Q9NYP7	ELOVL5	Elongation of very long chain fatty acids protein 5	ALLGPRDTRVK	3463
3.416076	3.468241	3.39446	3.172865	3.059206	2.997663	2.818425	2.895044	A3	38.1			2.603558305	0.186659478	-0.420325935	-0.387635646	1	1	10	1099.6502	0.014252	102.72	1721500000	1	ALLPAGFRQK	Q9NYL9	Q9NYL9	TMOD3	Tropomodulin-3	ALLPAGFRQK	3462
1.716395	1.586876	1.743388	1.712918	2.000219	2.102148	1.934312	2.073179	A3	10.6			3.220518714	0.232260922	0.33757025	0.321045036	0	1	9	868.50182	0.019052	110.81	797940000	4	ALLSPGSPK	Q9H9L7;Q9H9L7-2	Q9H9L7	AKIRIN1	Akirin-1	ALLSPGSPK	3258
-0.9036108	-0.7253321	-0.1858411	-0.5564921	-1.341134	-1.902304	-1.565171	-1.709415	A3	71.4			2.761673483	0.03068439	-1.036686968	-0.86862699	0	2	9	1035.6077	0.017992	129.42	87512000	1	ALLTHPKEK	O00629	O00629	KPNA4	Importin subunit alpha-3	ALLTHPKEK	117
0.4538083	0.1502398	0.6454989	0.4895809	-0.6074392	-1.649311	-0.7607147	-1.138888	A3	17.2			2.938788094	0.0101	-1.473870188	-1.175230063	1	2	9	1066.6611	0.014443	103.55	151990000	3	ALLTKHTRK	Q9HBL8	Q9HBL8	NMRAL1	NmrA-like family domain-containing protein 1	ALLTKHTRK	3281
-0.1339804	-0.350078	0.320946	0.238937	-4.090775	-4.158988	-1.208765	-3.454224	A3	70.9	+	Intensity UWB1289_IFNg_Intensity UWB1289_ctrl	2.422403901	0.001745583	-3.247144196	-1.899594872	2	0	9	1139.5982	0.01095	158.76	72908000	1	ALMRHQTQR	Q9H089	Q9H089	LSG1	Large subunit GTPase 1 homolog	ALMRHQTQR	3139
-1.305655	-3.881422	-1.115423	-0.9221208	-3.083777	-3.351948	-2.782306	-2.855341	A3	188.2			0.861147055	0.046808404	-1.212187767	-0.709747274	0	2	9	1092.5815	0.023504	104.2	38841000	1	ALNDKLYEK	Q08AM6	Q08AM6	VAC14	Protein VAC14 homolog	ALNDKLYEK	1429
0.4437634	0.6856387	0.6524398	0.7219682	1.409947	1.04166	0.7188297	0.6692401	A3	67.3			0.933451754	0.264518848	0.33396668	0.282488333	0	1	9	1093.6033	0.012182	138.37	385720000	3	ALNHKVLHY	Q96JJ3-3;Q96JJ3	Q96JJ3-3	ELMO2	Engulfment and cell motility protein 2	ALNHKVLHY	2796
2.384804	2.496276	2.2579	2.513462	1.978617	1.906931	2.119939	2.103186	A3	129.8			2.586816526	0.206207271	-0.38594225	-0.35800455	0	1	9	1108.5587	0.012163	144.83	913350000	5	ALNKQIMEY	Q8N0V3	Q8N0V3	RBFA	Putative ribosome-binding factor A, mitochondrial	ALNKQIMEY	2361
-0.2272575	-0.4103737	-0.6063446	-0.3248058	-2.481489	-1.782414	-2.078042	-3.407264	A3	18.9	+	Intensity UWB1289_IFNg_Intensity UWB1289_ctrl	2.875188803	0.002652751	-2.045106839	-1.500769787	1	1	10	1121.6305	0.015347	86.344	68591000	2	ALNRHAEALK	Q9UBC1-2;Q9UBC1-3;Q9UBC1	Q9UBC1-2	NFKBIL1	NF-kappa-B inhibitor-like protein 1	ALNRHAEALK	3535
1.113951	0.856411	0.7017969	0.5531171	0.2215675	0.2528511	0.05566298	0.148386	A3	517.4			2.606766466	0.087090147	-0.63670209	-0.564674578	1	0	9	1032.5829	0.012163	144.83	266910000	3	ALNVPLHNR	Q6ZMI0-4;Q6ZMI0-3;Q6ZMI0-5;Q6ZMI0-2;Q6ZMI0	Q6ZMI0-4	PPP1R21	Protein phosphatase 1 regulatory subunit 21	ALNVPLHNR	2101
2.459089	2.409624	2.574303	2.471289	1.08082	1.156507	1.226536	1.197857	A3	242.8	+	Intensity UWB1289_IFNg_Intensity UWB1289_ctrl	6.863237915	0.00736815	-1.313146234	-1.254340548	0	2	9	996.59678	0.0095936	143.02	641160000	12	ALPEKVVNK	Q4LE39-4;Q4LE39-3;Q4LE39-2;Q4LE39	Q4LE39-4	ARID4B	AT-rich interactive domain-containing protein 4B	ALPEKVVNK	1842
-0.4988505	-0.280011	-0.2223977	-0.4259158	-1.815701	-1.091246	-1.01287	-1.729918	A3	91			2.532473007	0.031014756	-1.055639993	-0.866040235	0	1	10	1015.5662	0.00409	121.58	102500000	5	ALQSITAGQK	O75164-2;O75164	O75164-2	KDM4A	Lysine-specific demethylase 4A	ALQSITAGQK	338
0.3196979	0.3885642	0.9618272	0.9738224	-1.046833	0.3229185	0.421875	0.2307252	A3	54.3			0.88269728	0.125221632	-0.678806514	-0.488954899	1	0	10	1126.5077	0.012718	103.87	250940000	5	ALRDNSTMGY	P07900;P07900-2;P08238;Q58FF7	P07900	HSP90AA1;HSP90AB1;HSP90AB3P	Heat shock protein HSP 90-alpha;Heat shock protein HSP 90-beta;Putative heat shock protein HSP 90-beta-3	ALRDNSTMGY	579;584
1.226391	0.8903001	0.936852	0.9548948	1.390518	1.31121	1.484509	1.465691		n. def.			2.521284755	0.192824108	0.410872534	0.3784548	1	1	9	953.56581	0.013131	116.25	517960000	3	ALREPGKAL	Q8IU81	Q8IU81	IRF2BP1	Interferon regulatory factor 2-binding protein 1	ALREPGKAL	2289
-0.3556744	-0.7104271	-0.6594212	-2.677847	0.2978331	0.1031983	0.02028804	-0.1313128	A3	22.7			1.140580488	0.040558923	1.173344064	0.762436423	1	1	10	1098.6146	0.0035841	157.59	190830000	4	ALRNSPVNTK	Q9BPX5	Q9BPX5	ARPC5L	Actin-related protein 2/3 complex subunit 5-like protein	ALRNSPVNTK	2966
-1.941357	-1.623479	-1.97079	-2.228499	-0.9886485	-1.803995	-1.514159	-1.621927	A3	31.6			1.117903007	0.193215201	0.458848879	0.377813109	1	1	12	1331.7384	0.00019512	149.72	71658000	7	ALRYPMAVGLNK	Q9Y3U8	Q9Y3U8	RPL36	60S ribosomal protein L36	ALRYPMAVGLNK	3785
0.8360921	0.8776633	1.059151	0.9366227	0.6970728	0.705058	0.6618488	0.6821374	A3	60.1			2.554232067	0.315939228	-0.240853041	-0.229505258	0	3	9	1000.5917	0.012302	128.12	349210000	5	ALSKPTEKK	O43852-12;O43852-13;O43852-14;O43852-9;O43852-7;O43852-11;O43852-8;O43852-10;O43852-5;O43852-6;O43852-2;O43852;O43852-4;O43852-3	O43852-12	CALU	Calumenin	ALSKPTEKK	259
-4.160078	-4.180732	-3.64641	-3.597781	-2.92623	-3.773649	-3.761101	-2.580825	A3	7.9			0.954938049	0.133543442	0.635798931	0.474370286	0	1	9	968.56548	0.0091134	145.34	11924000	1	ALSNPILNK	Q6PIW4-2;Q6PIW4	Q6PIW4-2	FIGNL1	Fidgetin-like protein 1	ALSNPILNK	2067
0.4258476	0.3020248	0.6972116	0.3566028	0.7741787	0.3218629	0.6042489	0.2734302	A3	50.8			0.12152991	0.807388622	0.048008464	0.041836478	0	2	9	956.56548	0.01894	111.01	291620000	2	ALSPSLKNK	Q7Z333;Q7Z333-4;Q7Z333-3	Q7Z333	SETX	Probable helicase senataxin	ALSPSLKNK	2165
-0.7799051	-0.8728459	-1.109608	-1.047742	-2.423004	-2.348045	-1.985975	-1.969164	A3	84.2			3.895932864	0.013676248	-1.229021758	-1.076951037	0	1	9	857.46068	0.022695	105.04	63186000	1	ALSPTGNAK	Q9P215	Q9P215	POGK	Pogo transposable element with KRAB domain	ALSPTGNAK	3506
0.9678608	0.850281	0.6005783	0.9162909	-0.1349233	-0.3223293	-0.2576036	-0.3064562	A3	384.2			4.664613389	0.018078571	-1.089080852	-0.997542713	1	0	9	1069.6033	0.014403	103.74	225470000	1	ALSQFVIHR	O75110-2;O75110	O75110-2	ATP9A	Probable phospholipid-transporting ATPase IIA	ALSQFVIHR	325
-0.9404234	-1.259767	-1.128924	-1.160718	-1.994596	-2.563468	-2.650297	-1.81958	A3	26.3			2.713027911	0.023744751	-1.134527102	-0.932641425	1	1	10	1101.6506	0.0035381	137.9	58824000	4	ALSSIISRQK	Q9UNK0	Q9UNK0	STX8	Syntaxin-8	ALSSIISRQK	3682
2.416182	2.591623	2.19312	2.97575	1.928958	1.886025	1.244893	2.124839	A3	30.4			1.597734755	0.074489373	-0.747990012	-0.597143232	1	1	9	945.52434	0.012868	121.85	863020000	13	ALSSSRPTK	P53618	P53618	COPB1	Coatomer subunit beta	ALSSSRPTK	1158
-0.2492585	-0.1306295	0.08819883	-0.1722695	-0.2840408	0.09950446	0.03063904	-0.1679032	A3	26.3			0.115608474	0.852489156	0.035539538	0.031895269	0	1	9	844.46543	0.017118	114.28	195860000	2	ALSSVGSPK	Q6YHK3-2;Q6YHK3-4;Q6YHK3	Q6YHK3-2	CD109	CD109 antigen	ALSSVGSPK	2099
3.7805	3.667916	3.883421	3.805312	3.802033	3.780176	3.803652	3.772882	A3	31.5			0.04149159	0.975303721	0.005398512	0.005164915	0	1	9	918.50221	0.0069147	195.06	2844700000	11	ALSTALSEK	P02545-5;P02545-4;P02545-3;P02545;P02545-2;P02545-6	P02545-5	LMNA	Prelamin-A/C;Lamin-A/C	ALSTALSEK	526
-0.05323137	0.1688464	-0.07313393	-1.040997	0.5156794	0.2915351	-0.9587517	0.2016709	A3	27.9			0.250882638	0.379471434	0.26216242	0.183799738	0	1	9	942.5386	0.0070663	190.52	211630000	5	ALSTPVVEK	P29084	P29084	GTF2E2	Transcription initiation factor IIE subunit beta	ALSTPVVEK	860
0.4836134	0.04768109	0.2769067	0.3125509	-0.9512174	-1.21464	-1.019038	-1.142118	A3	44.5	+	Intensity UWB1289_IFNg_Intensity UWB1289_ctrl	4.828142874	0.008060226	-1.361941366	-1.229700831	0	2	10	960.5604	0.0090554	107.69	139430000	1	ALVSGKSTAK	Q5SRE5-2;Q5SRE5	Q5SRE5-2	NUP188	Nucleoporin NUP188 homolog	ALVSGKSTAK	1911
-3.776423	-3.064603	-3.251294	-2.228264	-3.620552	-3.691018	-3.488365	-3.223829	A3	83.4			0.595192305	0.234335673	-0.425795019	-0.318338256	0	1	10	1242.6608	0.02001	98.392	16887000	1	ALWEEQVLQK	Q9BSF4	Q9BSF4	C19orf52	Uncharacterized protein C19orf52	ALWEEQVLQK	3001
-0.3357827	-0.1140858	-0.5748034	-0.3347912	-0.2994951	-0.3946682	0.00324715	-0.2643234	A3	8.6			0.340667842	0.615407073	0.101055894	0.089671086	0	1	9	941.53345	0.027356	100.19	174780000	1	ALWSPGLAK	Q7Z736-3;Q7Z736-2;Q7Z736	Q7Z736-3	PLEKHH3	Pleckstrin homology domain-containing family H member 3	ALWSPGLAK	2196
-1.109825	-1.134667	-0.7384405	-0.8558733	-0.5285209	-0.8481402	-0.5078195	-0.9087733	A3	20.8			0.932029977	0.316877103	0.261388004	0.228723398	0	2	11	1164.6503	0.0023302	146.03	124430000	2	ALYATKGSLNK	Q96N46-3;Q96N46-2;Q96N46	Q96N46-3	TTC14	Tetratricopeptide repeat protein 14	ALYATKGSLNK	2831
-1.264454	-1.486295	-1.126474	-1.370884	-0.7851787	-0.8969776	-3.792392	-3.872545		n. def.			0.549536589	0.094337194	-1.024746597	-0.548758471	1	1	9	1035.6077	0.004971	148.38	63005000	6	ALYATKTLR	O95835	O95835	LATS1	Serine/threonine-protein kinase LATS1	ALYATKTLR	496
-0.2379536	-0.197425	-0.2149583	-0.0173394	-1.12793	-0.6863625	-1.085923	-0.7848819	A3	22.5			3.11280617	0.053120669	-0.754355276	-0.673227295	0	1	10	1173.5554	0.0040592	122.13	130890000	4	ALYDATYETK	Q9Y281-3;Q9Y281;P23528	Q9Y281-3	CFL2;CFL1	Cofilin-2;Cofilin-1	ALYDATYETK	805
5.101699	4.654085	4.775568	4.859217	5.267228	5.35709	4.684412	5.07988	A3	44.6			0.682909227	0.336903179	0.249510288	0.212050498	1	2	9	1105.6244	0.0064	178.6	6775800000	11	ALYEAKRQK	P26006	P26006	ITGA3	Integrin alpha-3;Integrin alpha-3 heavy chain;Integrin alpha-3 light chain	ALYEAKRQK	830
0.8416002	1.44619	1.821398	2.415819	2.833435	2.635703	2.7321	2.610959	A3	11.6			1.734294118	0.036779422	1.07179752	0.803319706	0	2	15	1576.8249	7.08E-07	134.3	1179400000	6	ALYFPKNGDPSGLAK	Q14693;Q14693-2;Q14693-4;Q14693-3;Q14693-5;Q14693-7	Q14693	LPIN1	Phosphatidate phosphatase LPIN1	ALYFPKNGDPSGLAK	1642
0.798256	1.061355	1.28357	0.8513525	0.8948926	1.384231	0.9566426	1.1118	A3	9.1			0.228632707	0.664645264	0.088258147	0.0763869	0	1	9	935.50763	0.013899	121.62	436110000	2	ALYGGSLQK	Q75T13-3;Q75T13	Q75T13-3	PGAP1	GPI inositol-deacylase	ALYGGSLQK	2135
-0.3264147	-0.1616449	-0.459087	-0.006272173	-0.09227563	-3.984297	-4.269635	0.6132124	A3	7.1			0.6315146	0.042775082	-1.694894165	-0.74343226	1	1	9	1067.6128	0.023504	107.9	143220000	1	ALYGRFTIK	P06241-3;P06241-2;P12931;P06241;P12931-2;P07947	P06241-3	FYN;SRC;YES1	Tyrosine-protein kinase Fyn;Proto-oncogene tyrosine-protein kinase Src;Tyrosine-protein kinase Yes	ALYGRFTIK	558
0.617215	0.5215824	0.6914074	0.3416143	-0.1335828	0.1752539	-0.1886104	-0.2807772	A3	76.8			2.705464218	0.081338654	-0.649883896	-0.577969774	0	1	9	1116.52	0.010244	150.24	221350000	6	ALYHNNEEK	Q5W111;Q5W111-2	Q5W111	SPRYD7	SPRY domain-containing protein 7	ALYHNNEEK	1976
1.466873	1.53481	1.593358	1.547407	1.146079	0.454159	0.7888352	0.3562272	A3	15.1			2.475037805	0.045551176	-0.849286929	-0.719151183	0	2	9	1021.5808	0.014491	119.21	406880000	2	ALYKDLTAK	Q8NBP0-2;Q8NBP0	Q8NBP0-2	TTC13	Tetratricopeptide repeat protein 13	ALYKDLTAK	2451
1.22536	1.550763	1.504305	1.530774	-3.301959	-3.345726	-2.759192	-3.424193	A3	17.2	+	Intensity UWB1289_IFNg_Intensity UWB1289_ctrl	6.810603829	0.002545455	-4.660567999	-3.984040349	0	3	9	1138.7114	0.0060635	140.98	146230000	12	ALYKKILKY	Q9NX57	Q9NX57	RAB20	Ras-related protein Rab-20	ALYKKILKY	3442
4.113854	4.197488	4.320951	4.196017	3.219309	2.538539	3.20366	3.273133	A3	166.7			3.167351566	0.02000695	-1.148417115	-0.973918509	0	2	11	1249.6489	7.39E-05	174.52	2284900000	21	ALYMASQPKNK	O14548	O14548	COX7A2L	Cytochrome c oxidase subunit 7A-related protein, mitochondrial	ALYMASQPKNK	126
0.7608325	0.9023113	1.140691	1.156954	-2.947209	-2.244663	-4.08083	-3.483552	A3	101	+	Intensity UWB1289_IFNg_Intensity UWB1289_ctrl	4.331076538	0.001864865	-4.179260716	-2.980069532	0	2	12	1299.7187	0.019663	85.813	106450000	1	ALYPEGQAPVKK	P37802;P37802-2	P37802	TAGLN2	Transgelin-2	ALYPEGQAPVKK	961
1.356915	2.884703	1.43266	1.225824	2.22523	1.998603	1.801044	1.651867	A3	75.7			0.186273681	0.472022218	0.194160521	0.137869551	0	0	9	1051.524	0.020766	107.73	784040000	2	ALYPHFPAH	Q9H1A4	Q9H1A4	ANAPC1	Anaphase-promoting complex subunit 1	ALYPHFPAH	3161
2.822146	2.802469	3.092244	2.832669	0.5787901	0.9236562	0.8516039	1.01117	A3	35.6	+	Intensity UWB1289_IFNg_Intensity UWB1289_ctrl	5.674345226	0.001761526	-2.046076894	-1.833631448	2	0	9	1045.6033	0.01906	99.815	670240000	3	ALYRGPITR	P28070	P28070	PSMB4	Proteasome subunit beta type-4	ALYRGPITR	852
-2.186649	-2.454586	-1.866856	-1.443066	-1.884564	-1.906774	-2.835514	-1.778994	A3	13			0.130016811	0.631199098	-0.113672256	-0.085551201	1	2	9	1089.6659	0.0070912	153.15	52236000	3	ALYRLAQKK	Q9Y285;Q9Y285-2	Q9Y285	FARSA	Phenylalanine--tRNA ligase alpha subunit	ALYRLAQKK	3725
-1.406787	-1.479496	-1.171885	-1.46078	-2.755038	-4.461051	-3.728718	-1.656519	A3	41.7			1.558269325	0.012993724	-1.770594507	-1.098097398	0	2	11	1179.6248	0.013911	101.82	40705000	2	ALYSAASKQNK	P48047	P48047	ATP5O	ATP synthase subunit O, mitochondrial	ALYSAASKQNK	1041
3.703758	3.782488	3.608488	3.913552	4.004579	3.856206	3.774848	3.624853	A3	10.6			0.251828256	0.742942471	0.063049912	0.057203279	1	1	9	1126.6135	0.0065293	181.49	2868200000	7	ALYSVYRQK	Q969V5	Q969V5	MUL1	Mitochondrial ubiquitin ligase activator of NFKB 1	ALYSVYRQK	2676
4.068236	4.006717	4.008687	4.147107	4.191835	3.967623	4.197877	4.050985	A3	1015			0.282821898	0.808102278	0.044393122	0.041675455	0	0	9	1033.4539	0.0070983	177.65	3513700000	11	AMADTFLEH	P14618-2;P14618;P30613-2;P30613	P14618-2	PKM;PKLR	Pyruvate kinase PKM;Pyruvate kinase PKLR	AMADTFLEH	685
3.253274	3.73863	3.783146	3.66373	4.097861	3.615987	4.668163	4.453179	A3	11.8			1.216534374	0.133065269	0.599102437	0.475482049	1	1	9	993.51782	0.013067	125.01	3629600000	6	AMAPPSHRK	Q8IZL8	Q8IZL8	PELP1	Proline-, glutamic acid- and leucine-rich protein 1	AMAPPSHRK	2353
-3.308844	-3.105422	-2.70044	-2.420933	-1.717746	-0.8140063	-1.888159	-1.775703	A3	33			2.244915553	0.01715462	1.335006177	1.012976394	0	1	12	1365.6962	0.0035433	121.73	63129000	2	AMFESSQNVLLK	Q9C0E2	Q9C0E2	XPO4	Exportin-4	AMFESSQNVLLK	3123
-1.837965	-1.172457	-1.501842	-0.9509561	-1.198652	-1.875184	-1.301598	-1.260903		n. def.			0.061530121	0.84036515	-0.043279231	-0.034642043	1	1	10	1066.5382	0.016162	82.645	82030000	1	AMFGPKGFGR	P50238	P50238	CRIP1	Cysteine-rich protein 1	AMFGPKGFGR	1098
1.945333	2.010963	2.063718	1.898283	0.78432	0.6451491	0.8648299	0.734379	A3	85.2			6.101136895	0.011047833	-1.222404763	-1.154710389	0	1	10	1097.5539	0.0052304	132.01	470340000	8	AMHDIIAAEK	P78527-2;P78527	P78527-2	PRKDC	DNA-dependent protein kinase catalytic subunit	AMHDIIAAEK	1317
0.9365717	1.470636	1.234906	1.400783	2.532985	1.53716	2.328108	2.431533	A3	96.8			1.9915689	0.041510963	0.946722388	0.753465073	0	0	9	1073.5117	0.025881	83.614	866040000	1	AMHGVFLYH	Q99707-2;Q99707	Q99707-2	MTR	Methionine synthase	AMHGVFLYH	2941
-0.9034647	-0.7118425	-1.116266	-1.1045	-0.8233529	-1.174638	-0.6092457	-0.4178791		n. def.			0.490628146	0.402157366	0.202739373	0.170605087	0	1	9	1022.5471	0.0093638	144.38	122380000	8	AMLDTVVFK	O00487	O00487	PSMD14	26S proteasome non-ATPase regulatory subunit 14	AMLDTVVFK	107
-1.907819	-1.434423	-1.826806	-1.401014	-2.666893	-3.03596	-2.468537	-2.100102	A3	98			2.11535312	0.041996034	-0.925357521	-0.749184642	0	2	9	1074.5743	0.010185	134.77	45255000	1	AMNKELIEK	P15924;P15924-2;P15924-3	P15924	DSP	Desmoplakin	AMNKELIEK	709
-4.549378	0.556491	-3.334552	0.4745847	0.7296972	0.2787004	1.095697	1.110644	A3	22.9			0.973625949	0.013471218	2.51689823	1.08248322	1	1	10	1103.5757	0.0074933	111.31	319070000	1	AMSERALAQK	P18583-2;P18583-10;P18583-4;P18583-7;P18583;P18583-5;P18583-9	P18583-2	SON	Protein SON	AMSERALAQK	747
0.7160256	1.268617	1.311531	-0.7771705	1.241605	0.2295661	1.58391	1.39006		n. def.			0.362756396	0.244740182	0.481534496	0.305907373	1	1	9	1083.5172	0.0024338	107.59	450060000	3	AMYDKGPFR	P15559;P15559-2	P15559	NQO1	NAD(P)H dehydrogenase [quinone] 1	AMYDKGPFR	703
6.916149	6.884414	6.977306	7.052631	7.078629	7.098698	6.866157	7.067047	A3	24.5			0.484790263	0.706520721	0.070007801	0.065692846	1	2	11	1298.6441	1.32E-05	172.98	26347000000	29	AMYDKGPFRSK	P15559	P15559	NQO1	NAD(P)H dehydrogenase [quinone] 1	AMYDKGPFRSK	703
-1.744446	-1.590308	-1.906165	-1.568904	0.08555472	-1.198419	0.1767551	-0.1372349		n. def.			2.336648758	0.013518293	1.434119746	1.08112713	1	2	10	1247.6155	0.00088612	186.67	154920000	5	AMYSRKAMYK	Q02878	Q02878	RPL6	60S ribosomal protein L6	AMYSRKAMYK	1371
-0.445488	0.02920073	-0.01756301	0.2833963	1.351814	0.926827	1.654812	1.179091	A3	8.2			3.060589073	0.013498724	1.315749495	1.082901319	0	1	9	1121.5216	0.024924	102.72	435000000	1	AMYTYFQAK	O00391	O00391	QSOX1	Sulfhydryl oxidase 1	AMYTYFQAK	96
-4.045646	-3.774208	-3.384439	-2.937016	-3.224498	-3.315405	-3.895801	-3.722061		n. def.			0.00474447	0.984853118	-0.004113913	-0.003189521	1	0	15	1400.6797	9.97E-07	109.24	13848000	1	ANAAAGAAENAFRAP	O14828-2;O14828	O14828-2	SCAMP3	Secretory carrier-associated membrane protein 3	ANAAAGAAENAFRAP	149
-2.275467	-2.044621	-1.661379	-1.78489	-1.513215	-1.637911	-1.732126	-1.386966		n. def.			1.270160839	0.230333199	0.374034762	0.323505021	1	0	10	1142.5469	0.0036973	148.27	67542000	2	ANDNPPVFNR	Q9Y5G0-2;Q9Y5G0	Q9Y5G0-2	PCDHGB5	Protocadherin gamma-B5	ANDNPPVFNR	3817
-0.4954543	-0.6358546	-0.8284421	-0.01150331	0.698992	0.7529339	0.6689945	0.7451153	B07	9.3			3.336526482	0.01621784	1.209322505	1.02879773	0	0	9	769.4334	0.013837	121.87	292410000	2	APAAATVAV	Q96KR1	Q96KR1	ZFR	Zinc finger RNA-binding protein	APAAATVAV	2814
-0.6740773	-0.722314	-0.6963937	-0.639424	-3.567856	-3.316589	-3.047587	-2.415435	B07	40.7	+	Intensity UWB1289_IFNg_Intensity UWB1289_ctrl	4.156445472	0.001622018	-2.403814539	-1.925578593	0	0	9	944.45045	0.0080281	170.43	32979000	1	APAAHFQGF	O15327	O15327	INPP4B	Type II inositol 3,4-bisphosphate 4-phosphatase	APAAHFQGF	187
-0.8605417	-0.6103494	-0.9984718	-0.4068766	0.9581245	1.335661	0.9221563	0.8700241	B07	6	+	Intensity UWB1289_IFNg_Intensity UWB1289_ctrl	4.309687987	0.002835959	1.74055136	1.488873007	0	0	9	795.44905	0.013768	122.15	346680000	1	APAAPGLSL	Q9UNY4;Q9UNY4-2	Q9UNY4	TTF2	Transcription termination factor 2	APAAPGLSL	3688
-1.994624	-2.630936	-2.533521	-2.23029	-0.8758476	-0.8096043	-0.323015	-0.8877656	B07	22.2	+	Intensity UWB1289_IFNg_Intensity UWB1289_ctrl	3.748742179	0.004850227	1.623284586	1.354818214	1	0	9	794.43989	0.012212	128.48	106480000	1	APAARAPAA	Q5VSG8-3;Q5VSG8	Q5VSG8-3	MANEAL	Glycoprotein endo-alpha-1,2-mannosidase-like protein	APAARAPAA	1956
-4.134969	-3.481969	-3.748373	-3.980571	-0.6536891	-0.415277	-0.5162168	-0.3537866	B07	22.5	+	Intensity UWB1289_IFNg_Intensity UWB1289_ctrl	6.166101388	0.001725	3.351728231	2.897565236	1	0	10	964.54541	0.0029602	158.2	111610000	1	APAARAPQAL	P15692-18;P15692-12;P15692-17;P15692-15;P15692-11;P15692-16;P15692-13;P15692-14	P15692-18			APAARAPQAL	705
-2.248643	-2.534845	-2.354794	-2.490535	-0.9318411	-0.1663592	-0.5870128	-0.3951293	B07	9.7	+	Intensity UWB1289_IFNg_Intensity UWB1289_ctrl	4.430153382	0.002136054	1.887118671	1.606585436	0	0	9	729.36572	0.0066908	164.1	119860000	6	APAATGTAA	P16989-2;P16989-3;P16989	P16989-2	YBX3	Y-box-binding protein 3	APAATGTAA	723
-2.162714	-2.01733	-1.548366	-1.501486	-0.5327052	0.009976601	-0.2540654	-0.264755	B07	375.8	+	Intensity UWB1289_IFNg_Intensity UWB1289_ctrl	3.6148937	0.006315358	1.54708671	1.289616882	1	0	11	1096.5513	0.011879	108.98	145340000	3	APADPTAREGL	O14526-3;O14526-2;O14526	O14526-3	FCHO1	F-BAR domain only protein 1	APADPTAREGL	124
1.741714	1.727196	1.592675	1.549754	2.660196	2.566416	2.380258	2.331134	B07	40.6			4.011985124	0.040592393	0.831666321	0.76221135	1	0	9	1011.5349	0.027675	96.311	1025300000	1	APAERQIDL	Q29RF7	Q29RF7	PDS5A	Sister chromatid cohesion protein PDS5 homolog A	APAERQIDL	1799
0.8818895	0.7373392	0.8104218	0.7904657	1.752902	1.803655	1.971362	2.027316	B07	974.7			5.261173744	0.017402099	1.083779722	1.010855671	1	0	9	752.39294	0.020757	107.74	666650000	1	APAGARGGP	P78316-2;P78316	P78316-2	NOP14	Nucleolar protein 14	APAGARGGP	1308
-4.386342	-1.505472	-1.736202	-1.813751	0.08452477	0.3876432	-0.05327357	0.1146474	B07	11.2	+	Intensity UWB1289_IFNg_Intensity UWB1289_ctrl	1.966284569	0.003180417	2.493827193	1.480266353	1	0	10	823.43005	0.0042023	119.56	182140000	1	APAGARGGPA	P78316-2;P78316	P78316-2	NOP14	Nucleolar protein 14	APAGARGGPA	1308
5.017221	4.943556	5.493055	5.17509	5.924408	5.868076	5.880615	6.057139	B07	4.3			3.013291387	0.050584877	0.775329113	0.686522506	0	0	9	683.36024	0.013429	123.53	11231000000	5	APAGGAGAL	Q5T953-2;Q5T953	Q5T953-2	IER5L	Immediate early response gene 5-like protein	APAGGAGAL	1938
0.5633634	1.164609	1.146394	1.278109	3.191778	2.256537	3.134777	3.228011	B07	48	+	Intensity UWB1289_IFNg_Intensity UWB1289_ctrl	3.292685452	0.002849162	1.914656892	1.492260823	1	0	10	955.49094	0.0090679	107.66	1349100000	4	APAGGSPRML	Q7L0R7	Q7L0R7	RNF44	RING finger protein 44	APAGGSPRML	2143
-0.6284738	-1.210895	-0.5724401	-0.8222875	0.5517884	-2.004	-2.199984	-2.059247	B07	1374.2			0.402961714	0.199292125	-0.619336575	-0.369365525	1	0	11	964.54541	0.014778	94.662	114220000	1	APAGLAGPVRG	P14678-2;P63162;P14678;P63162-2;P14678-3	P14678-2	SNRPB;SNRPN	Small nuclear ribonucleoprotein-associated proteins B and B;Small nuclear ribonucleoprotein-associated protein N	APAGLAGPVRG	688
-2.242002	-2.642219	-1.717571	-1.355476	1.515475	0.9442993	0.811852	0.9395556	B07	12.1	+	Intensity UWB1289_IFNg_Intensity UWB1289_ctrl	4.078930794	0.001122388	3.042112499	2.297057066	1	1	9	867.52904	0.0091654	173.85	337450000	3	APAGRKVGL	P62917	P62917	RPL8	60S ribosomal protein L8	APAGRKVGL	1283
-1.365714	-1.264424	-0.9756598	-0.9187453	0.6267251	0.5823594	0.5605549	0.5138484	B07	39.8	+	Intensity UWB1289_IFNg_Intensity UWB1289_ctrl	5.306106023	0.002642715	1.702007696	1.531529773	1	0	11	1058.572	0.0048933	124.23	253270000	7	APAGTTSSRVL	Q96JP5-2;Q96JP5	Q96JP5-2	ZFP91	E3 ubiquitin-protein ligase ZFP91	APAGTTSSRVL	2800
-3.289008	-3.872428	-4.081227	-3.307763	-0.4164669	-0.1645728	-1.218652	-0.6783077	B07	26.8	+	Intensity UWB1289_IFNg_Intensity UWB1289_ctrl	4.237394406	0.001178683	3.018106587	2.318439471	1	1	9	985.58213	0.01599	97.068	103820000	0	APAKPPRHL	Q5JSH3-4;Q5JSH3-2;Q5JSH3	Q5JSH3-4	WDR44	WD repeat-containing protein 44	APAKPPRHL	1894
-3.992302	-3.525671	-3.460981	-4.469121	-4.162443	-3.774699	0.8240184	-3.933511	B07	14.3			0.395707194	0.121680117	1.100360021	0.495524491	0	0	10	840.47052	0.01095	105.2	71371000	1	APALGSAAAL	Q6PCB0-2;Q6PCB0	Q6PCB0-2	VWA1	von Willebrand factor A domain-containing protein 1	APALGSAAAL	2058
-3.769532	-4.224768	-4.411095	-3.919046	-2.268016	-2.144334	-2.544657	-2.555349	B07	24.3	+	Intensity UWB1289_IFNg_Intensity UWB1289_ctrl	4.132515783	0.003787271	1.703021228	1.4460945	0	0	9	879.48544	0.016712	115.01	30950000	2	APALPPPAF	Q93062;Q93062-2;Q93062-3	Q93062	RBPMS	RNA-binding protein with multiple splicing	APALPPPAF	2665
0.7276856	0.6531101	0.8448861	0.669559	2.669571	2.515661	2.71224	2.469609	B07	35.7	+	Intensity UWB1289_IFNg_Intensity UWB1289_ctrl	6.630376177	0.001902913	1.867960036	1.740922413	0	0	9	803.42899	0.0097153	142.27	1015600000	11	APAPAAHVA	P16989-2;P16989-3;P16989	P16989-2	YBX3	Y-box-binding protein 3	APAPAAHVA	723
-1.812397	-1.768198	-1.386934	-1.502074	0.8836648	0.5099192	0.4220877	0.3668776	B07	29.1	+	Intensity UWB1289_IFNg_Intensity UWB1289_ctrl	5.066516819	0.001805128	2.16303809	1.872048265	1	1	14	1318.7357	1.55E-07	160.88	243450000	4	APAPARPSGPSKAL	P48444-2;P48444	P48444-2	ARCN1	Coatomer subunit delta	APAPARPSGPSKAL	1047
-3.546674	-3.833636	-3.76418	-4.523127	-1.225356	-0.9237109	-1.135117	-1.096027	B07	29.8	+	Intensity UWB1289_IFNg_Intensity UWB1289_ctrl	4.855926466	0.001167702	2.821851537	2.31228367	0	0	9	897.48075	0.012212	128.48	73639000	2	APAPESITL	Q9HCK8	Q9HCK8	CHD8	Chromodomain-helicase-DNA-binding protein 8	APAPESITL	3293
-4.187395	-3.233809	-3.293179	-3.503123	-1.195338	-1.699564	-2.303318	-2.844199	B07	35			1.983851237	0.013418294	1.543771803	1.087201704	0	0	9	993.50321	0.0063862	178.84	42637000	3	APAPIHNQF	Q15011-4;Q15011-2;Q15011	Q15011-4	HERPUD1	Homocysteine-responsive endoplasmic reticulum-resident ubiquitin-like domain member 1 protein	APAPIHNQF	1669
-3.488133	-3.660355	-3.994158	-4.121535	-2.780917	-2.617527	-2.937099	-2.868964	B07	41.9			3.117975724	0.030177778	1.014918506	0.873599241	0	0	10	924.47052	0.022568	89.703	23205000	0	APAPPPAASF	Q7L5A8	Q7L5A8	FA2H	Fatty acid 2-hydroxylase	APAPPPAASF	2153
1.10672	1.104608	0.9773265	0.9107304	2.057875	2.071041	2.015491	0.08877259	B07	10.2			0.494524389	0.206613779	0.533448664	0.357446213	0	0	9	795.41267	0.011229	132.96	619220000	10	APAPPSSGL	P53992	P53992	SEC24C	Protein transport protein Sec24C	APAPPSSGL	1167
-1.752469	-1.511808	-1.694421	-1.247702	-1.455881	-1.335391	-1.038145	-0.7368173	B07	289.3			1.083364739	0.216832888	0.410041437	0.342566364	0	0	9	753.36572	0.024674	102.98	91404000	1	APAPPTGGS	P22059	P22059	OSBP	Oxysterol-binding protein 1	APAPPTGGS	783
0.4435957	0.4848799	0.8548006	0.5768721	-3.29039	-3.032837	-3.840215	-3.508071	B07	20.9	+	Intensity UWB1289_IFNg_Intensity UWB1289_ctrl	6.071181502	0.001359223	-4.007915288	-3.355412474	0	1	10	968.5291	0.018134	99.802	80407000	1	APAPSKGQTL	Q6ZRI6-2;Q6ZRI6	Q6ZRI6-2	C15orf39	Uncharacterized protein C15orf39	APAPSKGQTL	2107
0.5766114	0.6068461	0.6536052	0.5776867	2.860687	2.935732	2.739385	2.783259	B07	67.8	+	Intensity UWB1289_IFNg_Intensity UWB1289_ctrl	8.230353066	0.001515892	2.226078317	2.126294443	0	0	9	925.46577	0.013768	122.15	1170500000	3	APAPSTVHF	Q13118-2;Q13118	Q13118-2	KLF10	Krueppel-like factor 10	APAPSTVHF	1489
-4.10206	-4.24217	-4.630852	-4.129619	-2.618642	-2.54641	-2.691526	-2.886181	B07	83.7	+	Intensity UWB1289_IFNg_Intensity UWB1289_ctrl	4.514770971	0.004432	1.590485454	1.392396173	0	0	9	875.51165	0.013683	122.5	27777000	2	APAPTPPLL	Q13470-2;Q13470	Q13470-2	TNK1	Non-receptor tyrosine-protein kinase TNK1	APAPTPPLL	1532
0.7040592	0.6683587	0.5886687	0.3929976	1.56048	1.462575	-1.661157	-1.645677	B07	55.7			0.302020879	0.215629706	-0.659465797	-0.344098449	1	0	9	837.4457	0.010757	135.87	314710000	4	APAQARGAP	P50895	P50895	BCAM	Basal cell adhesion molecule	APAQARGAP	1109
-4.480028	-3.91948	-3.884552	-3.413538	-2.43505	-2.734955	-2.445281	-2.780436	B07	32.1			2.858258818	0.013995996	1.325469017	1.071641101	0	0	9	948.50288	0.012572	134.66	26790000	1	APAQPQPQL	Q9UIF9-2;Q9UIF9-3;Q9UIF9	Q9UIF9-2	BAZ2A	Bromodomain adjacent to zinc finger domain protein 2A	APAQPQPQL	3594
-0.7830577	0.1164392	-0.007663513	0.2448234	0.8958914	1.158097	1.115333	1.039206	B07	6.8			2.553420549	0.023395695	1.159496513	0.936495895	1	0	9	940.50903	0.015009	118.07	372000000	4	APAQRAQSL	Q63ZY3-3;Q63ZY3;Q63ZY3-2	Q63ZY3-3	KANK2	KN motif and ankyrin repeat domain-containing protein 2	APAQRAQSL	1981
-2.892567	-2.487339	-4.233271	-3.412931	0.1859666	0.7468331	0.002747734	0.4457722	B07	15.9	+	Intensity UWB1289_IFNg_Intensity UWB1289_ctrl	3.918911665	0.001154812	3.601856911	2.55460769	2	0	9	879.50388	0.013536	123.1	204010000	2	APARAPRAA	Q6SPF0	Q6SPF0	SAMD1	Atherin	APARAPRAA	2076
-2.018298	-2.280432	-2.506698	-2.452952	-0.7940664	-0.5809583	-0.8801931	-0.8061998	B07	17.3	+	Intensity UWB1289_IFNg_Intensity UWB1289_ctrl	4.72628283	0.004725567	1.549240515	1.374203533	1	0	10	1038.5822	0.0093518	107.01	102450000	1	APARPLSTNL	Q6UB99	Q6UB99	ANKRD11	Ankyrin repeat domain-containing protein 11	APARPLSTNL	2080
-3.477013	-1.860442	-1.596241	-2.255223	-0.6554873	-0.6942196	-0.4854319	-0.5840961	B07	44.9	+	Intensity UWB1289_IFNg_Intensity UWB1289_ctrl	2.169597606	0.009671429	1.692421079	1.193159961	1	0	9	838.42972	0.019435	110.12	113630000	1	APARPSGPS	P48444-2;P48444	P48444-2	ARCN1	Coatomer subunit delta	APARPSGPS	1047
-2.179828	-1.913706	-1.995965	-2.119609	0.04451285	-0.09839043	0.1100442	-0.4977336	B07	39	+	Intensity UWB1289_IFNg_Intensity UWB1289_ctrl	4.902749646	0.002092308	1.941885256	1.690259335	1	1	12	1150.6459	0.0097045	110.53	157430000	1	APARPSGPSKAL	P48444-2;P48444	P48444-2	ARCN1	Coatomer subunit delta	APARPSGPSKAL	1047
-4.552545	-4.452118	-4.132716	-4.454939	-2.390095	-2.354837	-2.406172	-2.064923	B07	23.9	+	Intensity UWB1289_IFNg_Intensity UWB1289_ctrl	5.605669015	0.001780776	2.094072759	1.866707059	1	0	11	1127.6087	0.00078175	152.06	32702000	4	APASAAWRSVL	Q15526-2;Q15526	Q15526-2	SURF1	Surfeit locus protein 1	APASAAWRSVL	1727
-3.066022	-0.3506287	-0.4637755	-0.452374	1.482978	1.584475	1.410461	1.439124	B07	15.2	+	Intensity UWB1289_IFNg_Intensity UWB1289_ctrl	2.081556841	0.002498474	2.562459521	1.541304263	0	0	10	906.4447	0.0037421	140.98	460260000	6	APASAFGSSL	Q8WUF5	Q8WUF5	PPP1R13L	RelA-associated inhibitor	APASAFGSSL	2570
-4.330185	0.7906227	0.5495256	1.117984	1.408115	1.696289	1.681203	1.681947	B07	21.8			0.800236124	0.026740562	2.084901631	0.908641583	0	1	9	871.47633	0.013774	122.13	547570000	3	APASASQKL	Q14807;Q14807-2	Q14807	KIF22	Kinesin-like protein KIF22	APASASQKL	1652
-0.7210878	-0.4155489	-0.5933391	0.1710448	0.06015371	0.465521	0.2185863	0.2763751	B07	18			1.625822118	0.103057576	0.644891773	0.53113531	0	0	9	771.41267	0.0068461	154.09	227250000	7	APASAVSGL	Q99707-2;Q99707	Q99707-2	MTR	Methionine synthase	APASAVSGL	2941
1.896986	1.885004	2.042714	1.979656	2.70155	3.065784	2.681262	2.47878	B07	13.1			3.05952798	0.049568196	0.78075397	0.692371632	0	1	9	910.45487	0.006744	176.6	1230500000	10	APASFGKSF	Q96EY5-2;Q96EY5-3;Q96EY5	Q96EY5-2	MVB12A	Multivesicular body subunit 12A	APASFGKSF	2741
-0.3350821	-0.5634564	-0.07601772	-0.6439555	0.8037856	0.9477562	-2.389844	-3.189851	B07	14.7			0.202825761	0.279481467	-0.552410353	-0.265751307	0	2	9	841.50215	0.017306	113.94	187640000	2	APASGKAKL	P53007	P53007	SLC25A1	Tricarboxylate transport protein, mitochondrial	APASGKAKL	1152
4.954317	4.928634	4.903284	5.006153	6.236578	5.939995	6.03272	5.943366	B07	9.9			5.24835544	0.016931557	1.090067625	1.015976862	1	0	9	985.53451	0.0064976	160.03	11632000000	10	APASPFRQL	Q07021	Q07021	C1QBP	Complement component 1 Q subcomponent-binding protein, mitochondrial	APASPFRQL	1411
-4.664001	-5.514451	-5.463715	-4.790215	-3.183146	-2.954907	-2.856404	-3.311212	B07	8.7	+	Intensity UWB1289_IFNg_Intensity UWB1289_ctrl	3.779560997	0.002221698	2.031678259	1.632037731	0	0	9	883.4651	0.020757	107.74	20945000	1	APASVETPL	Q8N8S7-2;Q8N8S7	Q8N8S7-2	ENAH	Protein enabled homolog	APASVETPL	2433
-5.431076	-4.943446	-4.423587	-4.415434	-2.188843	-2.002236	-2.207181	-2.064077		n. def.	+	Intensity UWB1289_IFNg_Intensity UWB1289_ctrl	4.437917532	0.001557789	2.68780154	2.153810219	0	0	13	1366.6881	1.19E-08	202.2	38824000	4	APASYSPIQPHSL	Q8NDX5-2;Q8NDX5;Q8NDX5-7	Q8NDX5-2	PHC3	Polyhomeotic-like protein 3	APASYSPIQPHSL	2475
-0.05116333	0.6150904	0.7415275	0.6505034	3.810965	4.082306	4.18188	4.19738	B07	4.7	+	Intensity UWB1289_IFNg_Intensity UWB1289_ctrl	5.672787324	0.001852349	3.57914326	2.97568934	0	0	9	729.36572	0.0042682	215.76	2675700000	12	APATGGGSL	Q9BWW8	Q9BWW8	APOL6	Apolipoprotein L6	APATGGGSL	3063
7.778086	7.575683	7.835019	7.912446	7.993761	7.576688	7.543246	7.641438	B07	708.3			0.285109615	0.66322327	-0.08652544	-0.076827021	0	0	11	979.49746	0.012348	108.09	42734000000	12	APDAAPAPASI	Q9H8Y5	Q9H8Y5	ANKZF1	Ankyrin repeat and zinc finger domain-containing protein 1	APDAAPAPASI	3239
-3.750789	-3.667306	-3.972682	-3.066735	-1.358875	-1.276308	-1.355591	-1.248893	B07	83.8	+	Intensity UWB1289_IFNg_Intensity UWB1289_ctrl	4.646365737	0.001625	2.304461211	1.927476368	0	0	9	885.40798	0.011147	133.47	65321000	4	APDEAAEAL	Q96C19	Q96C19	EFHD2	EF-hand domain-containing protein D2	APDEAAEAL	2707
-0.6076716	0.1907846	0.1563855	-0.1154247	-0.1382363	0.4571611	0.4136223	0.2952023	B07	252.7			0.752935238	0.261795966	0.350918906	0.285486147	1	1	9	1014.5094	0.042699	64.207	238030000	0	APDEKRSNV	O95232-2;O95232	O95232-2	LUC7L3	Luc7-like protein 3	APDEKRSNV	458
-2.694541	-2.825577	-2.797488	-2.80167	-1.514192	-1.421333	-1.60836	-1.802118	B07	162.2			5.046708406	0.012973312	1.193318278	1.098388956	1	0	12	1202.6044	0.010374	106.6	60345000	1	APDGNGGLYRAL	Q16222-2;Q16222-3;Q16222	Q16222-2	UAP1	UDP-N-acetylhexosamine pyrophosphorylase;UDP-N-acetylgalactosamine pyrophosphorylase;UDP-N-acetylglucosamine pyrophosphorylase	APDGNGGLYRAL	1761
-0.9297798	-0.639991	-0.5759964	-1.084949	0.7959153	0.9434711	0.8113032	0.7356436	B07	30	+	Intensity UWB1289_IFNg_Intensity UWB1289_ctrl	4.840971547	0.003801911	1.629262358	1.444388961	1	0	10	1012.5302	0.019757	98.582	302590000	1	APDGSQRAVL	Q9GZS1-2	Q9GZS1-2			APDGSQRAVL	3130
-3.874532	-3.587596	-2.874878	-3.464952	-2.955084	1.220371	1.278399	0.9350715	B07	393.1	+	Intensity UWB1289_IFNg_Intensity UWB1289_ctrl	1.840679689	0.001908206	3.570178822	1.742450455	0	1	11	1240.6928	0.0062524	120.12	259180000	2	APDKHHITPLL	P58546	P58546	MTPN	Myotrophin	APDKHHITPLL	1215
-0.7251264	-3.815153	-4.003664	-4.234997	0.1158319	0.1246146	-3.501476	0.3584244	B07	871.2			1.026295101	0.012898474	2.46908373	1.100938781	1	1	9	1136.5978	0.010927	101.72	139660000	4	APDKRIYQF	O75563	O75563	SKAP2	Src kinase-associated phosphoprotein 2	APDKRIYQF	379
-0.4005962	-0.5427687	-0.4967473	-3.995519	-0.1729596	-0.08830637	-0.2379352	0.05428054	B07	49.1			0.68453898	0.05538987	1.247677626	0.663083245	1	0	9	969.52434	0.007572	151.29	171440000	2	APDSALRQL	Q96PN7-2;Q96PN7-3;Q96PN7-4;Q96PN7-5;Q96PN7	Q96PN7-2	TRERF1	Transcriptional-regulating factor 1	APDSALRQL	2852
0.1767395	0.09351734	-0.1125647	-0.2845006	1.493228	1.134988	1.24303	1.073379	B07	50.2			4.007391558	0.01241858	1.267858339	1.112961275	1	1	9	1026.5822	0.015596	122.19	416130000	1	APDSQRLKL	Q9UQE7	Q9UQE7	SMC3	Structural maintenance of chromosomes protein 3	APDSQRLKL	3708
-2.136474	-1.8563	-1.731855	-2.019573	-0.1349654	0.1933175	-0.115946	-0.1580363	B07	232.6	+	Intensity UWB1289_IFNg_Intensity UWB1289_ctrl	5.336177881	0.002108176	1.882142922	1.678013207	1	1	10	1139.6663	0.0087921	108.3	162780000	2	APDSQRLKLL	Q9UQE7	Q9UQE7	SMC3	Structural maintenance of chromosomes protein 3	APDSQRLKLL	3708
-3.139585	-2.998329	-2.539788	-2.831098	-2.038348	-1.718536	-2.187186	-1.337009	B07	26.5			2.446004717	0.031463653	1.056930274	0.860467351	0	2	10	1082.572	0.0074123	99.788	53399000	1	APESKHKSSL	Q8TCJ2	Q8TCJ2	STT3B	Dolichyl-diphosphooligosaccharide--protein glycosyltransferase subunit STT3B	APESKHKSSL	2527
-4.057513	-6.279111	-3.728804	-5.248055	-2.137956	-2.381044	-2.188951	-2.508469	B07	83	+	Intensity UWB1289_IFNg_Intensity UWB1289_ctrl	2.28389701	0.002141593	2.524265826	1.587913077	0	1	11	1141.6132	0.014162	107.21	33155000	2	APEVAKSWAAL	Q96Q15-4;Q96Q15-3;Q96Q15-2;Q96Q15	Q96Q15-4	SMG1	Serine/threonine-protein kinase SMG1	APEVAKSWAAL	2862
-4.124185	-4.341319	-4.42225	-3.574845	0.2746601	0.372993	0.4378145	0.2068684	B07	65.9	+	Intensity UWB1289_IFNg_Intensity UWB1289_ctrl	6.291827861	0.002	4.43873376	3.706077903	1	0	12	1303.6157	0.00036962	166.97	194610000	4	APEWRNGSTSSL	Q460N5-3;Q460N5-1;Q460N5;Q460N5-5;Q460N5-4	Q460N5-3	PARP14	Poly [ADP-ribose] polymerase 14	APEWRNGSTSSL	1826
-0.002214149	0.1976175	0.190312	-0.1504542	1.785157	1.641918	1.572722	1.331785	B07	20.5	+	Intensity UWB1289_IFNg_Intensity UWB1289_ctrl	4.705006896	0.004917736	1.524080169	1.353091521	2	0	10	1132.5989	0.0072176	111.95	517080000	2	APFDRRATSL	Q92466-3;Q92466-2;Q92466-5;Q92466	Q92466-3	DDB2	DNA damage-binding protein 2	APFDRRATSL	2613
-4.540875	-4.166211	-3.888237	-3.524349	-1.475939	-0.9151062	-3.442652	-1.629177	B07	1018	+	Intensity UWB1289_IFNg_Intensity UWB1289_ctrl	1.985120462	0.004734507	2.164199471	1.362562678	0	1	11	1174.6056	0.0019187	83.998	49716000	0	APFGPIKSIDM	Q9UHX1-4;Q9UHX1-6;Q9UHX1-3;Q9UHX1-5;Q9UHX1-2;Q9UHX1	Q9UHX1-4	PUF60	Poly(U)-binding-splicing factor PUF60	APFGPIKSIDM	3586
0.4013232	0.2487075	0.2205133	0.3599135	3.363673	3.506546	3.433604	3.426159	B07	70.9	+	Intensity UWB1289_IFNg_Intensity UWB1289_ctrl	8.830162441	0.00184	3.1248811	2.969547552	1	0	10	1117.5516	0.006831	112.84	1722700000	5	APFQGDQRSL	Q00978	Q00978	IRF9	Interferon regulatory factor 9	APFQGDQRSL	1348
-1.066759	-0.6685409	-1.059377	-0.6874357	-1.042436	-0.311673	-0.9682538	-0.7504922	B07	622.1			0.204435959	0.6316	0.102314383	0.085374342	1	0	12	1121.5982	0.0008778	151.04	122190000	7	APGAAAPPAPFR	Q9NP84-2	Q9NP84-2	TNFRSF12A	Tumor necrosis factor receptor superfamily member 12A	APGAAAPPAPFR	3311
-3.318944	-3.352497	-3.410163	-2.868417	-0.8058036	-0.7375584	-0.8211342	-0.7973369	B07	36.7	+	Intensity UWB1289_IFNg_Intensity UWB1289_ctrl	5.922360188	0.001489796	2.44704698	2.173602908	0	0	10	836.4756	0.018522	99.511	95962000	1	APGAPAAVAL	Q8N726	Q8N726	CDKN2A	Tumor suppressor ARF	APGAPAAVAL	2424
-3.943578	-4.059311	-4.204765	-4.111098	-3.43838	-0.8164645	-0.9859984	-2.475717	B07	28.5	+	Intensity UWB1289_IFNg_Intensity UWB1289_ctrl	1.85043924	0.005605755	2.150547907	1.320594538	1	0	9	878.4974	0.020358	108.46	41673000	1	APGAPPRTL	Q9NPE2	Q9NPE2	NGRN	Neugrin	APGAPPRTL	3318
-2.755511	-2.834993	-3.636164	-2.060257	-0.7580639	-0.5437701	-0.6604487	-4.271641	B07	107.9			0.62571414	0.059586326	1.263250351	0.644137595	1	1	11	1081.6608	0.013547	107.15	81363000	2	APGASKLRAVL	Q8N884-2;Q8N884	Q8N884-2	MB21D1	Cyclic GMP-AMP synthase	APGASKLRAVL	2428
-1.414545	-1.483165	-1.428197	-0.6847376	-0.314595	0.2450749	0.168679	-0.2222406	B07	17.1			2.690496188	0.018581786	1.221890755	0.988948951	0	0	9	831.37628	0.010952	134.66	176030000	4	APGEPGSAF	Q9H903-5;Q9H903	Q9H903-5	MTHFD2L	Probable bifunctional methylenetetrahydrofolate dehydrogenase/cyclohydrolase 2;NAD-dependent methylenetetrahydrofolate dehydrogenase;Methenyltetrahydrofolate cyclohydrolase	APGEPGSAF	3241
-3.960807	-3.598436	-3.274167	-3.269884	-1.650718	-1.503882	-1.46077	-1.328741	B07	23	+	Intensity UWB1289_IFNg_Intensity UWB1289_ctrl	4.590145602	0.002054945	2.039795846	1.732980758	0	0	9	725.3708	0.0067469	170.4	60585000	4	APGGGPGTL	Q13263-2;Q13263	Q13263-2	TRIM28	Transcription intermediary factor 1-beta	APGGGPGTL	1505
1.946383	2.196532	2.039096	2.021059	3.361148	3.294556	3.481565	2.85388	B07	135.8			3.740299807	0.015508704	1.197019696	1.043943074	1	0	10	1093.5516	0.0036698	148.62	1692000000	6	APGIRDHESL	P51858-2;P51858;P51858-3	P51858-2	HDGF	Hepatoma-derived growth factor	APGIRDHESL	1131
1.442058	1.526893	1.669693	1.04506	1.518266	1.635662	1.694327	1.685941	B07	53.4			0.746826314	0.37528225	0.21262297	0.186542112	0	1	9	923.48248	0.013761	122.18	622080000	2	APGNKTSHL	Q96P11-3;Q96P11-5;Q96P11;Q96P11-2;Q96P11-4	Q96P11-3	NSUN5	Probable 28S rRNA (cytosine-C(5))-methyltransferase	APGNKTSHL	2843
-3.752084	-3.767152	-3.303853	-3.551027	-3.995127	-3.026119	-3.548598	-3.226345	B07	296.6			0.247599161	0.527930056	0.144481778	0.116741267	0	0	11	1097.5142	0.0066571	118.89	13014000	1	APGPEFSGHSL	Q8NAG6	Q8NAG6	ANKLE1	Ankyrin repeat and LEM domain-containing protein 1	APGPEFSGHSL	2441
-2.038776	-2.328998	-2.151736	-2.279579	-1.905323	-1.616964	-1.390529	-1.373137	B07	30.5			2.37365051	0.093021649	0.628283978	0.550882406	0	0	9	798.38718	0.010681	136.33	65468000	4	APGPSGQSV	Q13432-2;Q13432	Q13432-2	UNC119	Protein unc-119 homolog A	APGPSGQSV	1523
-3.367451	-3.758702	-3.663593	-3.05226	-1.27844	-1.384382	-1.073206	-1.489027	B07	19	+	Intensity UWB1289_IFNg_Intensity UWB1289_ctrl	4.649684457	0.001830721	2.154237747	1.821621616	0	0	9	852.47052	0.018925	111.04	69022000	1	APGQPGTIL	P51610-2;P51610;P51610-4	P51610-2	HCFC1	Host cell factor 1;HCF N-terminal chain 1;HCF N-terminal chain 2;HCF N-terminal chain 3;HCF N-terminal chain 4;HCF N-terminal chain 5;HCF N-terminal chain 6;HCF C-terminal chain 1;HCF C-terminal chain 2;HCF C-terminal chain 3;HCF C-terminal chain 4;HCF C-terminal chain 5;HCF C-terminal chain 6	APGQPGTIL	1123
1.069907	1.324719	1.00704	1.181306	2.298437	2.117041	1.876689	2.137935	B07	52.6			3.875249808	0.031038185	0.961782545	0.865345733	2	0	11	1149.6982	0.01398	101.25	781340000	2	APGSARRPLLL	P11279-2;P11279	P11279-2	LAMP1	Lysosome-associated membrane glycoprotein 1	APGSARRPLLL	645
-4.278297	-3.592634	-4.531123	-4.945179	-0.5119578	-0.2435169	-0.6315281	-0.4597749	B07	35.5	+	Intensity UWB1289_IFNg_Intensity UWB1289_ctrl	4.920736541	0.001916667	3.875113834	2.992441889	0	0	9	833.43955	0.017171	114.19	113030000	1	APGVPGHTV	P85037-2;P85037	P85037-2	FOXK1	Forkhead box protein K1	APGVPGHTV	1334
4.866714	4.766413	4.737686	-2.071539	6.189105	5.944627	5.837832	5.888353	B07	41.3			0.8434589	0.014588817	2.890160561	1.063560136	1	0	9	910.52362	0.011091	133.81	10577000000	4	APGVRAVEL	Q9Y508-2;Q9Y508	Q9Y508-2	RNF114	E3 ubiquitin-protein ligase RNF114	APGVRAVEL	3805
-2.148725	-1.778051	-1.291093	-1.123639	-2.723577	-3.889023	-3.815652	0.3820828	B07	24.4			0.395619336	0.143641624	-0.92616529	-0.456788884	0	0	9	917.48583	0.013768	122.15	71074000	1	APGYLPTSL	Q9BQA1-2;Q9BQA1	Q9BQA1-2	WDR77	Methylosome protein 50	APGYLPTSL	2975
-5.00618	-4.462722	-3.408499	-4.622161	-2.376699	-2.434297	-3.620741	-3.232319	B07	28.6			1.721142396	0.017936994	1.458876371	1.000368429	0	0	10	1004.4927	0.0088852	108.09	23448000	1	APHEPDGVAL	O14576-4;O14576-3;Q13409-6;Q13409-3;O14576-5;O14576-2;Q13409-7;Q13409-2;Q13409-5;Q13409;O14576	O14576-4	DYNC1I1;DYNC1I2	Cytoplasmic dynein 1 intermediate chain 1;Cytoplasmic dynein 1 intermediate chain 2	APHEPDGVAL	127
-4.296168	-3.049105	-2.51738	-2.257192	0.6845472	0.3722519	0.5052527	0.590006	B07	28.2	+	Intensity UWB1289_IFNg_Intensity UWB1289_ctrl	3.628062117	0.001220588	3.567975618	2.447306336	0	0	10	1116.5505	0.0041745	99.511	231490000	4	APHPFPHPAF	Q14687-3;Q14687;Q14687-2	Q14687-3	GSE1	Genetic suppressor element 1	APHPFPHPAF	1639
-3.458634	-3.53843	-4.696954	-2.753109	-0.01708779	-0.6356252	-4.072344	0.009626266	B07	9.3	+	Intensity UWB1289_IFNg_Intensity UWB1289_ctrl	1.216706371	0.009974087	2.432924023	1.183517649	1	0	10	965.6022	0.011952	104.45	101740000	2	APIIRVGGAL	O60566-2;O60566;O60566-3	O60566-2	BUB1B	Mitotic checkpoint serine/threonine-protein kinase BUB1 beta	APIIRVGGAL	296
0.3340772	-0.7678333	-0.6109115	-0.7174643	0.7102374	0.6755906	0.7737217	0.8680729	B07	36.5			2.4058624	0.022313577	1.19743862	0.947583945	1	0	10	1125.5778	0.021017	97.635	302340000	1	APIQGNREEL	Q13435	Q13435	SF3B2	Splicing factor 3B subunit 2	APIQGNREEL	1525
-3.782513	-3.888809	-3.729414	-3.554186	-1.857478	-2.486733	-2.28172	-1.783149	B07	368.4	+	Intensity UWB1289_IFNg_Intensity UWB1289_ctrl	3.966579701	0.004472266	1.636460513	1.38371623	0	0	9	981.51311	0.01147	150.05	41969000	3	APITDPQQL	P31350;P31350-2	P31350	RRM2	Ribonucleoside-diphosphate reductase subunit M2	APITDPQQL	888
-0.9444059	-1.450655	-4.392224	-1.620171	-3.725188	-3.100797	-2.74525	-3.902313	B07	845.7			0.758379375	0.049135484	-1.266523063	-0.695018902	1	1	10	950.56615	0.023537	78.098	27023000	1	APKAGPGVVR	Q15691	Q15691	MAPRE1	Microtubule-associated protein RP/EB family member 1	APKAGPGVVR	1742
-0.256536	-0.2393301	0.02936591	-0.2232504	-0.3344137	-0.0802419	-0.03102088	0.1214451	B07	20.1			0.335128579	0.644614297	0.091379801	0.081853065	0	1	9	844.46543	0.016021	116.25	194700000	2	APKAGTTTV	Q659A1	Q659A1	ICE2	Little elongation complex subunit 2	APKAGTTTV	1985
-0.7768573	-0.7001126	-0.2818117	-1.061723	3.640744	3.244167	3.22719	3.555403	B07	50.6	+	Intensity UWB1289_IFNg_Intensity UWB1289_ctrl	6.16389748	0.001538462	4.122002169	3.455372876	1	1	10	1026.5458	0.0078826	110.41	1678500000	2	APKGPSRESV	Q96J88-2;Q96J88;Q96J88-3	Q96J88-2	EPSTI1	Epithelial-stromal interaction protein 1	APKGPSRESV	2792
-1.418123	-2.230029	-3.8321	-5.088915	2.691303	2.559178	2.388542	2.433448	B07	551.1	+	Intensity UWB1289_IFNg_Intensity UWB1289_ctrl	3.332038601	0.002090909	5.66040951	3.105182598	1	1	11	1125.6142	0.013405	112.8	885990000	2	APKGPSRESVV	Q96J88-2;Q96J88;Q96J88-3	Q96J88-2	EPSTI1	Epithelial-stromal interaction protein 1	APKGPSRESVV	2792
-2.961929	-2.963403	-3.335142	-3.175414	-1.739906	-1.302059	-1.473765	-3.478264	B07	76.6			1.141968331	0.043840467	1.110473484	0.735646703	0	1	9	864.54329	0.013979	121.29	47581000	1	APKIGPLGL	P30050-2;P30050	P30050-2	RPL12	60S ribosomal protein L12	APKIGPLGL	870
0.08353905	0.08353753	0.2647548	0.2926574	0.5603721	0.5938636	0.6281108	0.3496965	B07	94.8			2.229219944	0.22984286	0.351888563	0.32448604	0	2	9	976.53418	0.016442	115.49	284040000	1	APKKSATQF	Q8NCW5-2;Q8NCW5	Q8NCW5-2	APOA1BP	NAD(P)H-hydrate epimerase	APKKSATQF	2470
-3.492483	-3.462787	-3.808844	-2.881706	0.02548896	-0.06613657	0.06063624	-3.043085	B07	49.5	+	Intensity UWB1289_IFNg_Intensity UWB1289_ctrl	1.825108599	0.003031308	2.655680859	1.48612828	0	1	10	965.55458	0.016561	100.98	119850000	2	APKPAAPTTL	Q9NR82-5;Q9NR82-2;Q9NR82;Q9NR82-7;Q9NR82-3;Q9NR82-6	Q9NR82-5	KCNQ5	Potassium voltage-gated channel subfamily KQT member 5	APKPAAPTTL	3347
1.092741	0.9923086	0.9526813	0.8009933	2.234625	2.06356	1.901425	2.023202	B07	5.6			4.681992973	0.017813743	1.09602195	1.003947848	0	1	9	838.49125	0.017336	113.89	742010000	2	APKPGGLSL	Q8NCH0	Q8NCH0	CHST14	Carbohydrate sulfotransferase 14	APKPGGLSL	2464
1.073511	1.304074	1.203068	0.7905821	2.267757	1.908201	2.167315	1.973064	B07	21.1			3.402719334	0.031003026	0.98627542	0.86580529	0	2	9	1067.6128	0.01046	135	766120000	3	APKPKWTQL	Q3KRA9-3;Q3KRA9;Q3KRA9-2	Q3KRA9-3	ALKBH6	Alpha-ketoglutarate-dependent dioxygenase alkB homolog 6	APKPKWTQL	1820
-3.558985	-2.572822	-2.322098	-3.866542	-1.333256	-2.152071	-1.207764	-0.6810635	B07	67.9			1.944858431	0.010261272	1.736573175	1.17157384	0	3	10	1128.5961	0.0036831	128.91	72796000	4	APKPQDKKSM	Q9H2P0	Q9H2P0	ADNP	Activity-dependent neuroprotector homeobox protein	APKPQDKKSM	3177
5.897083	5.843271	5.982937	5.899909	6.458111	6.507158	6.16244	6.276804	B07	14.9			2.70982123	0.171420866	0.445328236	0.410405819	1	1	9	969.5396	0.022494	105.25	15564000000	1	APKRPPSAF	B2RPK0;P09429;P26583	B2RPK0	HMGB1P1;HMGB1;HMGB2	Putative high mobility group protein B1-like 1;High mobility group protein B1;High mobility group protein B2	APKRPPSAF	53
2.256364	2.362401	2.498268	2.473229	3.324079	3.329522	3.508705	3.123926	B07	131.2			4.136001509	0.033364307	0.923992455	0.842858652	1	1	9	955.52395	0.014443	119.41	1820000000	2	APKRPPSGF	O15347	O15347	HMGB3	High mobility group protein B3	APKRPPSGF	188
0.04915479	-0.2682697	0.09818393	-0.214139	1.199535	1.278591	0.6556849	0.9313198	B07	16.3			3.207444782	0.02292	1.10005017	0.941273049	0	2	9	959.52876	0.019618	113.66	363690000	2	APKSSKTEL	Q8N3A8-2;Q8N3A8	Q8N3A8-2	PARP8	Poly [ADP-ribose] polymerase 8	APKSSKTEL	2383
0.8841888	0.6438539	0.7675974	0.5658286	1.971243	1.751272	1.564452	1.627274	B07	29.8			3.95203624	0.026554527	1.013193101	0.909702137	0	1	9	958.53351	0.022188	105.57	597220000	1	APKVETTTL	P34741	P34741	SDC2	Syndecan-2	APKVETTTL	920
-0.6137183	-0.3969219	-0.5888975	-0.7077869	1.321693	1.238124	1.330549	1.179106	B07	32.6	+	Intensity UWB1289_IFNg_Intensity UWB1289_ctrl	6.543551405	0.002170213	1.844199143	1.716324843	0	0	9	951.50255	0.013317	123.99	406430000	1	APLDSIHSL	P49327	P49327	FASN	Fatty acid synthase;[Acyl-carrier-protein] S-acetyltransferase;[Acyl-carrier-protein] S-malonyltransferase;3-oxoacyl-[acyl-carrier-protein] synthase;3-oxoacyl-[acyl-carrier-protein] reductase;3-hydroxyacyl-[acyl-carrier-protein] dehydratase;Enoyl-[acyl-carrier-protein] reductase;Oleoyl-[acyl-carrier-protein] hydrolase	APLDSIHSL	1063
-4.009354	-4.678356	-4.472991	-4.500366	-2.798122	-1.835679	-3.044561	-2.775955	B07	17.5	+	Intensity UWB1289_IFNg_Intensity UWB1289_ctrl	3.001227916	0.004468725	1.801687658	1.383579066	0	0	9	795.48544	0.01273	126.38	27998000	2	APLGVGLGL	Q9H3K2	Q9H3K2	GHITM	Growth hormone-inducible transmembrane protein	APLGVGLGL	3181
-3.752857	-3.546625	-3.899318	-2.904087	-4.224441	-0.2396112	-0.557297	-0.4811082	B07	55.6			1.154714	0.013445932	2.150107373	1.08756569	1	0	11	1199.6146	0.0013027	147.4	89213000	2	APLSEDQRTAL	O15397-2;O15397	O15397-2	IPO8	Importin-8	APLSEDQRTAL	193
-1.491005	-1.991459	-1.506878	-1.858335	-1.317815	-0.292424	-1.366498	-1.171985	B07	20.5			1.271833533	0.105430796	0.674738757	0.526549501	0	1	9	918.44807	0.014867	118.32	95118000	2	APLSGSKEM	O95391	O95391	SLU7	Pre-mRNA-splicing factor SLU7	APLSGSKEM	473
-4.105368	-2.602607	-3.898097	-4.044166	-1.954861	-2.653296	-1.967999	-2.187548	B07	49.2			2.026079343	0.014919823	1.471633583	1.057536652	1	0	11	1132.5699	0.014368	98.048	37382000	2	APMAAERAVAF	P10588	P10588	NR2F6	Nuclear receptor subfamily 2 group F member 6	APMAAERAVAF	632
-2.832164	-3.881673	-3.418626	-3.740401	-3.112227	-3.525943	-2.445529	-2.470796	B07	10.4			0.824315835	0.159772666	0.579592288	0.428982402	0	0	9	845.3953	0.014406	119.56	23190000	1	APMPTASTA	P23921	P23921	RRM1	Ribonucleoside-diphosphate reductase large subunit	APMPTASTA	810
-3.993704	-3.548165	-2.58844	-2.738021	-1.985472	-2.289877	-1.380008	-1.245672	B07	4.8			1.938716693	0.015013216	1.491825283	1.053811244	0	0	9	835.37457	0.0068461	154.09	54878000	4	APMSSSASV	Q9ULT8	Q9ULT8	HECTD1	E3 ubiquitin-protein ligase HECTD1	APMSSSASV	3657
-1.540984	-0.9844832	-1.007482	-0.6899688	0.2279583	0.386726	0.3231256	0.2814867	B07	739.3			3.551196634	0.011097643	1.360553671	1.152706005	1	0	12	1231.5979	1.06E-11	190.96	216870000	5	APNAGSRMTQTV	P51659-3;P51659;P51659-2	P51659-3	HSD17B4	Peroxisomal multifunctional enzyme type 2;(3R)-hydroxyacyl-CoA dehydrogenase;Enoyl-CoA hydratase 2	APNAGSRMTQTV	1125
-4.379008	-0.6039121	-0.4390182	-0.3377268	0.6017071	0.9007673	0.6787359	0.6634475	B07	230.5			1.146715452	0.013433538	2.15108069	1.084538972	1	0	11	1109.5829	0.014821	94.309	282180000	2	APNDPRGGTLL	P33240-2;P33240;Q9H0L4	P33240-2	CSTF2;CSTF2T	Cleavage stimulation factor subunit 2;Cleavage stimulation factor subunit 2 tau variant	APNDPRGGTLL	910
-0.3364851	0.06766708	-0.2226636	0.1859227	1.72163	0.8818641	1.625166	1.571286	B07	77.5	+	Intensity UWB1289_IFNg_Intensity UWB1289_ctrl	3.274614276	0.007578275	1.526376244	1.243579182	0	2	10	1156.6274	0.0037365	127.94	484160000	7	APNEKMKQVL	P57076	P57076	C21orf59	UPF0769 protein C21orf59	APNEKMKQVL	1206
-0.2087969	-0.3730988	-0.3449189	-0.6158773	1.408596	1.109988	0.5502191	1.267877	B07	18.9	+	Intensity UWB1289_IFNg_Intensity UWB1289_ctrl	3.414514083	0.008643564	1.469842996	1.218441075	2	0	9	1111.5734	0.018488	111.82	373100000	2	APNERQREL	Q12756;Q12756-3;Q12756-2	Q12756	KIF1A	Kinesin-like protein KIF1A	APNERQREL	1442
3.848046	3.576509	3.759489	3.613185	4.438097	4.038217	4.024428	4.175632	B07	123.4			2.189416405	0.164703149	0.469786227	0.421332396	0	1	10	1041.5203	0.00039774	189.72	3441100000	10	APNNGQNKSL	Q9UKL0	Q9UKL0	RCOR1	REST corepressor 1	APNNGQNKSL	3630
0.6037318	0.7416809	0.9538066	0.6155381	2.555078	2.701733	2.700028	2.636634		n. def.	+	Intensity UWB1289_IFNg_Intensity UWB1289_ctrl	6.207878036	0.001976945	1.919678941	1.763879496	0	1	11	1039.5662	0.0020766	137.69	1052900000	2	APNPAKATVTA	O95793-2;O95793-3;O95793	O95793-2	STAU1	Double-stranded RNA-binding protein Staufen homolog 1	APNPAKATVTA	492
-4.008404	-4.565021	-3.813612	-4.045678	-3.030819	-1.647553	-2.609939	-2.65596	B07	182	+	Intensity UWB1289_IFNg_Intensity UWB1289_ctrl	2.536118836	0.008872772	1.622110963	1.214306859	0	1	13	1283.6908	0.004951	110.47	31108000	1	APNPAKATVTAMI	O95793-2;O95793-3;O95793	O95793-2	STAU1	Double-stranded RNA-binding protein Staufen homolog 1	APNPAKATVTAMI	492
-3.398665	-3.463998	-3.184363	-4.284002	-1.962503	-1.834257	-2.030076	-2.033112		n. def.	+	Intensity UWB1289_IFNg_Intensity UWB1289_ctrl	3.229766516	0.005988935	1.617769927	1.298682004	0	0	9	848.4756	0.017261	114.02	45228000	1	APNPAPVAL	Q9P0V3	Q9P0V3	SH3BP4	SH3 domain-binding protein 4	APNPAPVAL	3499
0.2086684	0.6210017	0.3173659	0.5336658	1.355775	1.296939	1.340837	1.152081	B07	27			3.746329355	0.038656562	0.866232555	0.783319832	1	1	10	1097.5829	0.0087921	108.3	447630000	2	APNPSRSEKL	Q5T9S5-2;Q5T9S5	Q5T9S5-2	CCDC18	Coiled-coil domain-containing protein 18	APNPSRSEKL	1940
1.345195	1.436395	1.383807	1.094698	2.371325	2.396958	2.34719	2.245867	B07	46.3			4.774746409	0.02231782	1.025311261	0.947002657	1	0	9	937.53451	0.011112	133.68	909620000	5	APNSRPALL	P55011-3;P55011	P55011-3	SLC12A2	Solute carrier family 12 member 2	APNSRPALL	1178
0.5070431	0.3976828	0.4674857	0.1179819	1.959388	-0.8477714	1.387807	1.478537	B07	8.2			0.439256807	0.19103856	0.621941769	0.380885659	1	1	9	1060.6029	0.014651	126.62	450610000	4	APNYRLKSL	Q16594;Q9HBM6	Q16594	TAF9;TAF9B	Transcription initiation factor TFIID subunit 9;Transcription initiation factor TFIID subunit 9B	APNYRLKSL	1768
1.356915	1.261019	1.037996	0.998584	2.78551	2.2364	1.623782	2.494487	B07	32.5			2.283499164	0.02874571	1.121416256	0.888590542	1	1	10	1166.6196	0.0037934	147.04	892100000	5	APPEYHRKAV	Q9UBU8-3;Q9UBU8-2;Q9UBU8	Q9UBU8-3	MORF4L1	Mortality factor 4-like protein 1	APPEYHRKAV	3550
-2.055959	-1.91975	-1.827212	-1.489584	-1.473193	-1.205335	-1.126476	-1.534125	B07	16.7			1.686822302	0.164209349	0.488343954	0.42226504	0	0	9	829.46979	0.006678	161.77	77979000	20	APPPPAAPL	Q99523	Q99523	SORT1	Sortilin	APPPPAAPL	2916
-4.154011	-3.788717	-3.475926	-3.933083	-1.004446	-1.047754	-2.213089	-1.691032	B07	560	+	Intensity UWB1289_IFNg_Intensity UWB1289_ctrl	3.477521958	0.001938144	2.348853916	1.777991608	2	0	12	1391.7521	0.000365	142.98	60729000	4	APPQIPDTRREL	Q9HAF1-2;Q9HAF1;Q9HAF1-4;Q9HAF1-3	Q9HAF1-2	MEAF6	Chromatin modification-related protein MEAF6	APPQIPDTRREL	3268
-1.264778	-1.568552	-1.27607	-1.104626	-0.6940464	0.1001394	0.09895071	-0.06611793	B07	23.7			2.814516968	0.021212793	1.163237974	0.959780186	2	0	11	1150.6571	0.016995	82.426	165150000	2	APPTRRAQAAL	A8MQB3	A8MQB3	C17orf51	Uncharacterized protein C17orf51	APPTRRAQAAL	45
-3.610478	-4.151306	-4.134349	-4.636408	-2.117261	-2.56499	-2.706976	-2.853096	B07	105.5	+	Intensity UWB1289_IFNg_Intensity UWB1289_ctrl	3.007387898	0.007524297	1.572554469	1.245046763	1	1	10	1102.7226	0.010697	105.39	27666000	1	APPVLKRPIL	Q8N766-3;Q8N766-2;Q8N766;Q8N766-4	Q8N766-3	EMC1	ER membrane protein complex subunit 1	APPVLKRPIL	2425
-3.714634	-4.16281	-3.469658	-3.204849	-2.26422	-2.650092	-2.477051	-2.683752	B07	38.8			2.597925609	0.025808639	1.119208932	0.913535341	0	0	9	868.46543	0.017438	113.71	32527000	1	APQPSVTGL	Q5T1M5-3;Q5T1M5-2;Q5T1M5	Q5T1M5-3	FKBP15	FK506-binding protein 15	APQPSVTGL	1926
0.7989132	-4.374376	-3.375164	0.5699966	2.250007	2.072267	2.086071	1.693895	B07	138.5	+	Intensity UWB1289_IFNg_Intensity UWB1289_ctrl	1.452520256	0.002361396	3.620717511	1.548737044	1	1	9	1041.5567	0.01423	126.24	672860000	3	APQSNKERL	Q8N1F7;Q8N1F7-2	Q8N1F7	NUP93	Nuclear pore complex protein Nup93	APQSNKERL	2368
-4.104484	-4.471392	-1.350705	-3.840138	-0.4019357	-2.393209	-0.3905843	-0.5326012	B07	8	+	Intensity UWB1289_IFNg_Intensity UWB1289_ctrl	1.57296072	0.004888222	2.512097269	1.349743598	0	0	9	826.41848	0.017336	113.89	101370000	2	APQSPGASI	Q92859-3;Q92859-2;Q92859-4;Q92859	Q92859-3	NEO1	Neogenin	APQSPGASI	2652
1.863629	1.726684	1.602176	1.666747	2.37867	3.077343	2.34433	2.402437	B07	11.1			2.40008309	0.047275109	0.835886031	0.705643878	0	0	10	1094.5179	0.0037089	147.29	1089900000	9	APQTQHVSPM	P29692-3;P29692-4;P29692;P29692-2	P29692-3	EEF1D	Elongation factor 1-delta	APQTQHVSPM	866
3.043257	2.899791	2.782884	2.77466	4.150928	4.042401	3.733825	3.889294	B07	7.1			4.176384863	0.020164431	1.078963935	0.971531148	2	0	9	967.5927	0.0097058	100.84	2758700000	3	APRAALTRL	P83436	P83436	COG7	Conserved oligomeric Golgi complex subunit 7	APRAALTRL	1326
-0.471108	-0.4599215	-0.2266664	-0.5875598	0.5657759	0.5170282	0.467525	0.4048201	B07	6.5			4.5048299	0.032205167	0.925101232	0.854141205	1	0	10	933.5396	0.0047662	117.62	255420000	5	APRAAPAAPL	Q8N2G4-3;Q8N2G4-2	Q8N2G4-3	LYPD1	Ly6/PLAUR domain-containing protein 1	APRAAPAAPL	2375
0.3772594	0.4335845	0.09797031	-0.01714456	0.9688228	0.9604374	1.115597	1.091171	B07	7.8			3.37375195	0.044713645	0.811089642	0.726886376	1	0	10	1001.5142	0.011036	105.14	379180000	2	APRAASTESL	O43292-2;O43292	O43292-2	GPAA1	Glycosylphosphatidylinositol anchor attachment 1 protein	APRAASTESL	220
-2.26837	-4.185725	-3.862716	-2.281924	-1.307893	-1.320957	-0.8938044	-1.123475	B07	53.4	+	Intensity UWB1289_IFNg_Intensity UWB1289_ctrl	2.063150941	0.005798319	1.988151446	1.308914255	3	0	11	1296.7262	0.017084	78.692	76632000	1	APRADEITRRL	Q9H501	Q9H501	ESF1	ESF1 homolog	APRADEITRRL	3206
-1.539737	-2.372528	-1.635581	-2.026491	0.147053	0.2748038	0.589445	0.6885212	B07	19.5	+	Intensity UWB1289_IFNg_Intensity UWB1289_ctrl	4.256431225	0.001836522	2.318539999	1.884901951	1	0	11	1115.503	0.012869	107.1	225460000	4	APRAGEQGEAM	Q5JSZ5;Q5JSZ5-5	Q5JSZ5	PRRC2B	Protein PRRC2B	APRAGEQGEAM	1896
-1.945153	-4.539498	-4.598105	-2.813267	0.7018297	-0.3438711	-3.456179	-0.3760815	B07	6	+	Intensity UWB1289_IFNg_Intensity UWB1289_ctrl	1.238873685	0.007937067	2.605430245	1.233324614	1	0	9	883.48756	0.0094526	143.89	125980000	2	APRAGSQVV	Q9BWH2	Q9BWH2	FUNDC2	FUN14 domain-containing protein 2	APRAGSQVV	3058
-2.451655	-3.907549	-4.353129	-4.629025	-0.3455649	-0.2980083	-0.4223291	-0.5300612		n. def.	+	Intensity UWB1289_IFNg_Intensity UWB1289_ctrl	3.390933598	0.001156923	3.436348557	2.310583134	2	0	17	1595.8744	3.15E-11	73.593	120020000	3	APRAIPTTGRGSSGVGL	P25205;P25205-2	P25205	MCM3	DNA replication licensing factor MCM3		822
0.5536597	0.5851679	0.4550057	-4.379404	1.446533	1.773409	1.718065	1.909596	B07	55.7			1.007155843	0.013708207	2.408293441	1.079070262	2	1	9	954.5723	0.014443	113.66	565390000	1	APRAKSVRA	P11388-4;P11388;P11388-2;P11388-3	P11388-4	TOP2A	DNA topoisomerase 2-alpha	APRAKSVRA	648
-4.091426	0.5445345	-3.236513	-3.251815	0.644162	0.6071133	0.7525146	0.6484044	B07	10.9	+	Intensity UWB1289_IFNg_Intensity UWB1289_ctrl	1.651338412	0.002308333	3.171853423	1.556614456	1	0	9	838.4661	0.0063658	117.4	264170000	4	APRALPGSA	Q8IUW5	Q8IUW5	RELL1	RELT-like protein 1	APRALPGSA	2294
1.424248	1.475063	1.470148	1.451629	2.418197	2.398537	2.25078	2.288072	B07	26.7			6.087354336	0.032903704	0.883624524	0.847516372	1	0	11	1002.5611	0.0067638	122.74	921510000	6	APRAPPGPAGL	Q9NRL3-2;Q9NRL3;Q9NRL3-3	Q9NRL3-2	STRN4	Striatin-4	APRAPPGPAGL	3355
2.790167	2.690332	2.750806	2.592498	4.323751	3.776818	3.383513	3.628343	B07	20.5			2.721997825	0.028481815	1.072155476	0.89069257	2	0	11	1063.6251	0.0020766	165.52	2475300000	8	APRAPRALAAA	P53007	P53007	SLC25A1	Tricarboxylate transport protein, mitochondrial	APRAPRALAAA	1152
-3.668962	-3.655184	-3.854567	-3.565252	-1.065828	-0.5559016	-1.063776	-1.058401	B07	5.6	+	Intensity UWB1289_IFNg_Intensity UWB1289_ctrl	5.938418647	0.001169014	2.750014648	2.411241856	1	0	10	1192.5699	0.015819	101.54	86318000	1	APRDAYWIAM	O75794	O75794	CDC123	Cell division cycle protein 123 homolog	APRDAYWIAM	398
-2.888991	-2.773931	-2.376455	-1.621331	-0.8344486	-0.420002	-0.526409	-0.634082	B07	125.4	+	Intensity UWB1289_IFNg_Intensity UWB1289_ctrl	3.031420073	0.004407051	1.811441652	1.393598055	1	0	13	1472.6896	2.57E-05	138.22	113520000	4	APRDPDPSQYQSL	Q86VY4	Q86VY4	TSPYL5	Testis-specific Y-encoded-like protein 5	APRDPDPSQYQSL	2246
-4.153249	-4.641111	-3.506336	-3.693176	0.5456869	0.6379547	0.340362	0.3732481	B07	42.3	+	Intensity UWB1289_IFNg_Intensity UWB1289_ctrl	5.574229309	0.001707317	4.472780854	3.540353103	1	0	11	1169.6041	0.018257	90.601	214150000	1	APREGISQEAL	Q9Y490	Q9Y490	TLN1	Talin-1	APREGISQEAL	3792
5.629784	5.217462	5.437598	5.462545	6.597407	6.207574	6.263007	6.428705	B07	16			3.592181455	0.033989759	0.937325954	0.835323103	1	1	9	1013.5142	0.0087331	146.81	14921000000	6	APRGDKEEL	P24001-4;P24001-3;P24001-6;P24001-2;P24001;P24001-5;P24001-7	P24001-4	IL32	Interleukin-32	APRGDKEEL	811;812
0.8602753	0.9802276	0.6352849	1.133399	1.921227	2.612588	1.668963	2.051161	B07	19.9			2.674575287	0.022304202	1.161188021	0.947537491	1	1	10	1174.6346	0.0039511	124.08	757620000	1	APRGELYKEL	Q96GD4-5;Q96GD4-4;Q96GD4;Q9UQB9-2;Q9UQB9-3;Q9UQB9;Q96GD4-2	Q96GD4-5	AURKB;AURKC	Aurora kinase B;Aurora kinase C	APRGELYKEL	2758
-1.159827	-0.9313913	-1.180705	-1.102639	-0.8941304	-0.4625034	-0.5168475	-0.402516	B07	35.1			2.252744388	0.138122256	0.524641223	0.466575701	1	0	11	1023.5098	0.019334	89.698	130780000	2	APRGGQGDPAV	O15231-5;O15231-4;O15231-7;O15231;O15231-3;O15231-8;O15231-6;O15231-2;O15231-9	O15231-5	ZNF185	Zinc finger protein 185	APRGGQGDPAV	181
-4.013681	-4.067114	-3.266021	-3.669795	-1.223757	-1.582525	-1.167098	-1.277763	B07	27.4	+	Intensity UWB1289_IFNg_Intensity UWB1289_ctrl	4.649727642	0.00152183	2.441366941	2.022795914	2	0	10	1067.5472	0.007894	116.05	64155000	1	APRGQRPESA	P28062	P28062	PSMB8	Proteasome subunit beta type-8	APRGQRPESA	850
-1.286975	-1.624518	-0.5354182	-1.133794	3.877277	3.662694	3.912899	3.414507	B07	9.4	+	Intensity UWB1289_IFNg_Intensity UWB1289_ctrl	5.870978491	0.002333333	4.862020507	3.874106768	2	0	11	1180.6313	0.00030219	156.35	2052700000	4	APRGQRPESAL	P28062	P28062	PSMB8	Proteasome subunit beta type-8	APRGQRPESAL	850
-4.234476	-3.51701	-4.789396	-3.799767	-0.1174736	0.2106742	-3.953092	-0.1930503	B07	15.7	+	Intensity UWB1289_IFNg_Intensity UWB1289_ctrl	1.622588686	0.002588465	3.071926773	1.519114289	2	0	12	1277.684	0.0030064	123.6	111910000	3	APRGQRPESALP	P28062	P28062	PSMB8	Proteasome subunit beta type-8	APRGQRPESALP	850
-2.864877	-3.596707	-3.046296	-2.71892	-0.121993	-0.4802392	-1.408165	-1.136687	B07	16.7	+	Intensity UWB1289_IFNg_Intensity UWB1289_ctrl	3.18125136	0.002110831	2.269928934	1.678908805	1	0	10	927.51378	0.012472	104.06	101590000	1	APRGTGIVSA	P15880	P15880	RPS2	40S ribosomal protein S2	APRGTGIVSA	707
-1.353922	-1.637648	-1.706492	-1.384577	-0.3775076	-0.1631633	-0.7644374	-0.7763312	B07	3.5			2.905459772	0.032420739	1.000299878	0.851296426	1	0	9	977.54066	0.017442	113.7	127720000	1	APRHGLQSL	P48634-2;P48634-3;P48634;P48634-4	P48634-2	PRRC2A	Protein PRRC2A	APRHGLQSL	1051
1.275205	1.233475	1.246876	1.293646	2.65024	2.576008	2.657315	2.723699	B07	7.5	+	Intensity UWB1289_IFNg_Intensity UWB1289_ctrl	7.911073178	0.004916914	1.389515042	1.344967319	1	0	10	1078.552	0.0038402	139.74	1094400000	2	APRHPSTNSL	Q9P032	Q9P032	NDUFAF4	NADH dehydrogenase [ubiquinone] 1 alpha subcomplex assembly factor 4	APRHPSTNSL	3488
-0.3130998	-0.2918487	-0.2386043	0.07138534	1.433296	1.271979	1.087964	1.046593	B07	39.1	+	Intensity UWB1289_IFNg_Intensity UWB1289_ctrl	4.498445771	0.007529111	1.402999852	1.245652854	1	0	11	1191.636	0.005586	122.13	403460000	7	APRHPSTNSLL	Q9P032	Q9P032	NDUFAF4	NADH dehydrogenase [ubiquinone] 1 alpha subcomplex assembly factor 4	APRHPSTNSLL	3488
-3.524613	-4.105413	-4.389985	-3.670949	-0.2942479	-0.2437641	-0.09596819	-0.2499335	B07	75.7	+	Intensity UWB1289_IFNg_Intensity UWB1289_ctrl	5.752840681	0.002059701	3.701761562	3.076354904	1	1	12	1294.7761	0.014413	124.98	133250000	3	APRIGYPKPALL	P23381-2;P23381	P23381-2	WARS	Tryptophan--tRNA ligase, cytoplasmic;T1-TrpRS;T2-TrpRS	APRIGYPKPALL	798
-4.32606	-4.331023	-4.558409	-3.62002	0.2515437	0.7031229	0.1036771	-0.1375528	B07	15.2	+	Intensity UWB1289_IFNg_Intensity UWB1289_ctrl	5.494026473	0.001647059	4.43907577	3.496126376	1	0	12	1203.7339	0.0081881	111.06	186380000	1	APRIITGPAPVL	Q96PU8-5;Q96PU8-9;Q96PU8-8;Q96PU8-6;Q96PU8-3;Q96PU8	Q96PU8-5	QKI	Protein quaking	APRIITGPAPVL	2856
2.593365	2.617044	2.66444	2.620216	3.280985	3.123899	3.100377	2.994453	B07	5.3			3.756703443	0.134706246	0.50116235	0.472359476	1	1	10	1032.5716	0.018613	99.442	1662400000	1	APRKGSFSAL	Q13619	Q13619	CUL4A	Cullin-4A	APRKGSFSAL	1556
1.118609	1.332575	1.032911	1.260446	3.327898	3.293067	3.211737	2.916207	B07	18.1	+	Intensity UWB1289_IFNg_Intensity UWB1289_ctrl	5.625661885	0.001882353	2.001092046	1.793917758	1	1	9	1096.5665	0.019859	109.36	1519900000	1	APRKPDWDL	Q8WUD4	Q8WUD4	CCDC12	Coiled-coil domain-containing protein 12	APRKPDWDL	2569
2.977306	3.005719	3.015562	3.101377	3.811584	3.551893	3.636035	3.213216	B07	4.7			2.203651921	0.137094259	0.52819103	0.468095876	1	1	9	976.5818	0.014633	107.32	2238200000	3	APRKPPQAL	Q9BST9-3;Q9BST9-2;Q9BST9	Q9BST9-3	RTKN	Rhotekin	APRKPPQAL	3006
-4.068478	-3.735494	-4.312729	-4.862222	-4.762883	-0.3007317	-4.083555	-4.063606	B07	47.9			0.397443524	0.140998124	0.9420368	0.461513091	1	1	10	1086.5822	0.0055265	115.86	29325000	1	APRKPSIDGF	Q8NHM5-2;Q8NHM5-3;Q8NHM5;Q8NHM5-4;Q8NHM5-5	Q8NHM5-2	KDM2B	Lysine-specific demethylase 2B	APRKPSIDGF	2498
-0.8697954	-0.9114794	-0.9380034	-1.194105	-0.2068154	0.2689077	-0.0584619	0.1789299	B07	113.7			3.631744649	0.027056664	1.023985882	0.905206116	1	1	12	1172.6513	0.0083836	105.4	187320000	1	APRKVLGSSTSA	Q15004-2;Q15004	Q15004-2	KIAA0101	PCNA-associated factor	APRKVLGSSTSA	1667
4.289162	4.947796	4.874869	5.042381	6.393609	5.933947	6.236673	6.249005	B07	9	+	Intensity UWB1289_IFNg_Intensity UWB1289_ctrl	3.451846606	0.009968217	1.414756536	1.183410672	2	0	11	1226.619	6.96E-11	195.27	12778000000	15	APRLNSADRPM	Q9NPJ4-2	Q9NPJ4-2	PNRC2	Proline-rich nuclear receptor coactivator 2	APRLNSADRPM	3320
-4.546594	-4.23936	-4.113023	-4.359692	-1.253104	-2.580813	-1.832973	-1.412745		n. def.	+	Intensity UWB1289_IFNg_Intensity UWB1289_ctrl	3.748366151	0.001658537	2.544758499	1.941540001	2	1	16	1754.9461	0.00086368	76.311	49648000	2	APRLNSADRPMKTSVL	Q9NPJ4-2	Q9NPJ4-2	PNRC2	Proline-rich nuclear receptor coactivator 2		3320
-3.43575	-3.392362	-4.010889	-3.969809	1.230938	1.549849	1.227842	-4.770531	B07	54.4	+	Intensity UWB1289_IFNg_Intensity UWB1289_ctrl	1.20434288	0.004475813	3.511727005	1.383862307	1	0	11	1211.651	0.014694	95.358	287330000	1	APRLQSEVAEL	P53990-2;P53990-3;P53990;P53990-4;P53990-5	P53990-2	IST1	IST1 homolog	APRLQSEVAEL	1166
0.6431578	0.714585	0.6111166	0.4816309	1.027904	1.212451	0.7623814	0.6987464	B07	12.1			1.288999903	0.269112094	0.312748127	0.277041143	1	0	9	911.48248	0.028561	98.933	374850000	1	APRNSPTGL	P78312-3;P78312-4;P78312-6;P78312-2;P78312-5;P78312	P78312-3	FAM193A	Protein FAM193A	APRNSPTGL	1307
-0.250182	-0.7273019	-0.2149583	-0.3416516	1.17806	1.249224	1.278809	1.48288	B07	67.6	+	Intensity UWB1289_IFNg_Intensity UWB1289_ctrl	4.792323963	0.003028207	1.680766683	1.481359055	1	0	9	905.5083	0.016462	115.46	421850000	1	APRPAPVAQ	Q9Y6H1;Q5T1J5	Q9Y6H1	CHCHD2;CHCHD2P9	Coiled-coil-helix-coiled-coil-helix domain-containing protein 2;Putative coiled-coil-helix-coiled-coil-helix domain-containing protein CHCHD2P9, mitochondrial	APRPAPVAQ	1925
5.676857	5.360889	5.725192	5.491869	7.374846	7.057128	7.012089	7.214612	B07	65.2	+	Intensity UWB1289_IFNg_Intensity UWB1289_ctrl	5.005295504	0.003924528	1.60096693	1.432171717	2	0	9	957.55083	0.010098	139.92	24286000000	6	APRPARPPP	A6NGR9	A6NGR9	MROH6	Maestro heat-like repeat-containing protein family member 6	APRPARPPP	28
-4.105344	-1.859929	-1.784595	-1.735963	0.7667755	0.8132048	0.3760997	0.1331923	B07	19.9	+	Intensity UWB1289_IFNg_Intensity UWB1289_ctrl	2.529632357	0.001855162	2.893775776	1.807554919	2	0	11	1203.6877	0.0013305	147.16	235010000	3	APRPARPPPVF	A6NGR9	A6NGR9	MROH6	Maestro heat-like repeat-containing protein family member 6	APRPARPPPVF	28
2.576738	2.635211	2.54867	2.507847	2.896915	2.936094	2.862664	2.909867	B07	9.9			4.441206184	0.229937803	0.334268451	0.324282799	2	0	10	1020.5829	0.0038134	139.02	1459800000	9	APRPASGPIR	P26373;P26373-2	P26373	RPL13	60S ribosomal protein L13	APRPASGPIR	834
6.777269	6.671547	6.467614	6.753644	7.278448	4.384178	6.918696	7.004197	B07	78.4			0.152805709	0.418943681	-0.271138668	-0.161510596	2	0	11	1117.6356	8.54E-09	142.36	21487000000	26	APRPASGPIRP	P26373;P26373-2	P26373	RPL13	60S ribosomal protein L13	APRPASGPIRP	834
0.348046	0.3871754	0.7119727	0.520388	1.463131	1.390985	1.60638	1.250112	B07	16.5			3.825475761	0.033361828	0.935756467	0.842515888	2	0	12	1230.7197	0.0036946	128.51	491000000	10	APRPASGPIRPI	P26373;P26373-2	P26373	RPL13	60S ribosomal protein L13	APRPASGPIRPI	834
3.815911	3.822249	3.97317	4.093239	5.751868	5.504749	5.398155	5.182957	B07	19	+	Intensity UWB1289_IFNg_Intensity UWB1289_ctrl	4.542090103	0.004891892	1.533290029	1.350131424	2	0	13	1329.7881	1.33E-07	155	7522600000	14	APRPASGPIRPIV	P26373;P26373-2	P26373	RPL13	60S ribosomal protein L13	APRPASGPIRPIV	834
2.015518	1.830017	1.797543	1.903983	4.123508	3.746739	3.632193	3.724631	B07	40.3	+	Intensity UWB1289_IFNg_Intensity UWB1289_ctrl	5.448684234	0.002167331	1.92000252	1.716210633	3	0	14	1485.8892	0.001282	94.09	2341500000	1	APRPASGPIRPIVR	P26373;P26373-2	P26373	RPL13	60S ribosomal protein L13	APRPASGPIRPIVR	834
1.333198	1.746195	-3.523508	1.492281	2.655419	2.441473	2.632107	2.398792	B07	5.7			0.909246201	0.017944094	2.269906342	1.001548145	2	0	10	1038.557	0.0059122	88.819	1007600000	1	APRPDGGRTL	A8MQ27-2;A8MQ27	A8MQ27-2	NEURL1B	E3 ubiquitin-protein ligase NEURL1B	APRPDGGRTL	44
1.434075	1.514045	1.358433	1.601957	2.001526	2.149861	2.044003	2.219403	B07	7.9			3.891605574	0.078843348	0.626570821	0.584424511	1	1	10	1120.5989	0.015701	96.957	811150000	0	APRPDHTKSI	Q13177	Q13177	PAK2	Serine/threonine-protein kinase PAK 2;PAK-2p27;PAK-2p34	APRPDHTKSI	1496
5.122532	4.845109	5.160766	5.193156	6.442034	6.08422	6.110632	5.554846	B07	18.3			2.539459995	0.03648249	0.967542171	0.806284048	2	0	11	1271.6483	1.92E-07	191.45	11973000000	14	APRPDSRHHSL	Q9BSV6	Q9BSV6	TSEN34	tRNA-splicing endonuclease subunit Sen34	APRPDSRHHSL	3007
1.142417	0.8975192	1.160299	1.201805	2.011751	2.585539	2.060094	2.298253	B07	3.9			3.591697143	0.018385809	1.138399288	0.991345956	2	0	9	919.53518	0.013623	117.62	847390000	5	APRPGPRAV	Q8IWD4-4;Q8IWD4-3;Q8IWD4	Q8IWD4-4	CCDC117	Coiled-coil domain-containing protein 117	APRPGPRAV	2310
-1.113925	-1.119728	-0.5959436	-0.7771371	-0.1748095	-0.3903519	-0.162401	-0.3122897	B07	14.7			2.412526352	0.08794675	0.641720392	0.562489918	1	0	10	1049.5618	0.014483	113.5	158630000	2	APRPNPAQSL	Q8IZ16	Q8IZ16	C7orf61	Uncharacterized protein C7orf61	APRPNPAQSL	2348
3.18444	2.805004	2.992142	3.086234	3.585944	3.986264	3.161195	3.439032		n. def.			1.488526536	0.152477913	0.526153803	0.442137807	1	1	9	989.54806	0.0201	108.92	2237500000	1	APRPPPKPM	Q5JNZ5;P62854	Q5JNZ5	RPS26P11;RPS26	Putative 40S ribosomal protein S26-like 1;40S ribosomal protein S26	APRPPPKPM	1273
-0.8510239	-1.114085	-4.024035	-3.722273	-0.111648	-2.364606	-2.806215	-2.934494	B07	302.2			0.131918403	0.3846156	0.373613497	0.180805786	2	0	9	974.541	0.023938	90.37	67316000	0	APRPPRQGP	Q9BZV1	Q9BZV1	UBXN6	UBX domain-containing protein 6	APRPPRQGP	3111
2.001362	2.213568	1.869088	2.025037	4.142821	4.207446	3.740893	3.865431	B07	20.9	+	Intensity UWB1289_IFNg_Intensity UWB1289_ctrl	5.236763992	0.001969739	1.961883932	1.733343918	1	0	10	993.56073	0.012947	98.933	2650500000	4	APRPSPAISV	Q15942	Q15942	ZYX	Zyxin	APRPSPAISV	1758
-0.9179672	-1.209491	-0.768916	-1.197987	0.3568024	-0.201143	-0.3950447	-0.2708563	B07	8.6			2.392686987	0.042251402	0.896029897	0.747591447	1	1	11	1159.6462	0.0064185	119.62	170140000	3	APRPSTGPHKL	P62701;P22090;Q8TD47	P62701	RPS4X;RPS4Y1;RPS4Y2	40S ribosomal protein S4, X isoform;40S ribosomal protein S4, Y isoform 1;40S ribosomal protein S4, Y isoform 2	APRPSTGPHKL	1266
-0.3782468	0.2636734	-0.1180037	0.01451718	0.9146006	0.9571737	1.011282	1.015002	B07	36.9			3.559023665	0.027008793	1.02902956	0.905891631	1	0	11	1128.5523	0.0044837	125.47	355470000	4	APRQDASGQSL	Q14324	Q14324	MYBPC2	Myosin-binding protein C, fast-type	APRQDASGQSL	1610
-2.276018	-1.575854	-2.526488	-2.279041	1.764402	-0.2776647	0.7260455	0.8302468	B07	10.1	+	Intensity UWB1289_IFNg_Intensity UWB1289_ctrl	3.124036318	0.001472837	2.92510765	1.996654159	1	0	9	939.49602	0.0068461	174.64	305620000	4	APRQPGLMA	Q9Y6H1;Q5T1J5	Q9Y6H1	CHCHD2;CHCHD2P9	Coiled-coil-helix-coiled-coil-helix domain-containing protein 2;Putative coiled-coil-helix-coiled-coil-helix domain-containing protein CHCHD2P9, mitochondrial	APRQPGLMA	1925
0.6926345	0.4056953	0.6099149	0.6681548	1.709546	3.132615	2.408848	2.085325	B07	27	+	Intensity UWB1289_IFNg_Intensity UWB1289_ctrl	2.871887671	0.005418791	1.739983656	1.329200218	1	0	11	1198.5951	0.00016877	160.63	906320000	10	APRQPGLMAQM	Q9Y6H1;Q5T1J5	Q9Y6H1	CHCHD2;CHCHD2P9	Coiled-coil-helix-coiled-coil-helix domain-containing protein 2;Putative coiled-coil-helix-coiled-coil-helix domain-containing protein CHCHD2P9, mitochondrial	APRQPGLMAQM	1925
2.439182	2.372872	2.385157	2.57488	-3.802782	-3.971717	-4.165041	-4.2179	B07	8.5	+	Intensity UWB1289_IFNg_Intensity UWB1289_ctrl	8.900242829	0	-6.482382715	-5.863077168	2	0	9	949.58213	0.019314	110.34	298630000	1	APRRGPALL	Q03468-2;Q03468	Q03468-2	ERCC6	DNA excision repair protein ERCC-6	APRRGPALL	1383
-1.66011	-1.402501	-1.252747	-1.729182	0.276503	1.189651	1.161205	0.8904897		n. def.	+	Intensity UWB1289_IFNg_Intensity UWB1289_ctrl	4.233951167	0.001627993	2.390597202	1.928879529	2	0	17	1692.8543	0.0044024	57.499	311600000	1	APRSQYTTGRGSSGVGL	P33993;P33993-3	P33993	MCM7	DNA replication licensing factor MCM7		919
4.766469	4.802379	5.038738	4.906965	5.540057	5.517346	5.302132	5.398449	B07	14.8			3.306131212	0.109831553	0.560858369	0.518142141	1	0	11	1012.5302	0.010779	111.06	8160300000	4	APRSTGPGASL	O15551	O15551	CLDN3	Claudin-3	APRSTGPGASL	205
-0.06871356	-0.06963565	-0.08120018	-0.03726562	1.644788	1.728668	1.305381	-3.672654	B07	11.6			0.087388261	0.475484609	0.315749511	0.136611411	1	0	10	985.55564	0.0070671	122.19	385740000	2	APRSVAVSSI	Q6UWB1	Q6UWB1	IL27RA	Interleukin-27 receptor subunit alpha	APRSVAVSSI	2084
-5.767086	-3.714002	-3.993153	-5.315862	-2.302028	-3.208153	-3.127389	-2.218908	B07	13.4	+	Intensity UWB1289_IFNg_Intensity UWB1289_ctrl	1.900083708	0.007157058	1.983406305	1.268011585	2	0	10	1199.7139	0.0050247	113.18	21391000	1	APRTIFQRVL	Q9UBB4	Q9UBB4	ATXN10	Ataxin-10	APRTIFQRVL	3532
2.684478	2.630016	2.659317	2.628926	3.094585	3.442443	3.323194	3.082663	B07	7.8			3.216223068	0.099990854	0.585036933	0.537040436	2	0	10	1060.589	0.017114	82.954	1784400000	1	APRTPGRHGL	Q96M96-3;Q96M96	Q96M96-3	FGD4	FYVE, RhoGEF and PH domain-containing protein 4	APRTPGRHGL	2824
-2.041951	-2.396236	-1.912195	-1.959201	0.4932764	-0.1669713	-0.0524624	0.01844955	B07	62.1	+	Intensity UWB1289_IFNg_Intensity UWB1289_ctrl	4.654651776	0.001827856	2.150468768	1.819480157	1	1	12	1150.6459	0.00037941	167.76	177310000	4	APRVAGKEGPGL	Q9UID3-2;Q9UID3	Q9UID3-2	VPS51	Vacuolar protein sorting-associated protein 51 homolog	APRVAGKEGPGL	3591
-3.24129	-2.67696	-3.169685	-4.240242	-0.7566467	-1.099084	-0.4159666	-1.018173	B07	4.4	+	Intensity UWB1289_IFNg_Intensity UWB1289_ctrl	3.350049822	0.001778491	2.509576671	1.842501894	1	0	9	949.5709	0.011989	129.39	95827000	2	APRVPVQAL	O75179-4;O75179-6;O75179-2;O75179;O75179-3;O75179-7	O75179-4	ANKRD17	Ankyrin repeat domain-containing protein 17	APRVPVQAL	341
-3.225566	-2.816453	-3.133581	-2.746987	-0.1092179	-0.8096043	-0.8621231	-1.000753		n. def.	+	Intensity UWB1289_IFNg_Intensity UWB1289_ctrl	4.206068451	0.001828383	2.285222154	1.855773373	2	0	10	1136.6203	0.012718	98.418	105780000	2	APRWGNPRAL	P00973-2;P00973-4;P00973;P00973-3	P00973-2	OAS1	2-5-oligoadenylate synthase 1	APRWGNPRAL	515
-2.128048	-1.952667	-1.808374	-2.201075	-0.2628797	-0.04073501	-0.4300124	-0.4749588	B07	17.3	+	Intensity UWB1289_IFNg_Intensity UWB1289_ctrl	4.896027597	0.002590998	1.720394536	1.519461599	1	0	10	1013.5506	0.0038546	125.82	138770000	3	APSAARELSL	Q9H668	Q9H668	OBFC1	CST complex subunit STN1	APSAARELSL	3212
-3.416815	-3.464967	-3.493983	-2.732411	-1.921053	-1.763711	-1.943679	-1.712909	B07	20.8	+	Intensity UWB1289_IFNg_Intensity UWB1289_ctrl	3.552124212	0.008978646	1.441706002	1.210506877	0	0	9	795.41267	0.0070912	192.28	50211000	4	APSAPSPAV	Q99583	Q99583	MNT	Max-binding protein MNT	APSAPSPAV	2924
-3.095817	-2.481106	-2.610097	-2.852386	-1.283431	-1.393481	-1.582962	-1.229261	B07	18.9	+	Intensity UWB1289_IFNg_Intensity UWB1289_ctrl	3.937582755	0.009366967	1.387567729	1.19956765	0	0	9	846.40831	0.0061708	157.58	69015000	4	APSASSSQL	Q86YV5	Q86YV5	SGK223	Tyrosine-protein kinase SgK223	APSASSSQL	2287
-2.64072	-2.202262	-2.570719	-1.814488	0.1797341	0.5297037	0.1830253	0.02994499	B07	1297.6	+	Intensity UWB1289_IFNg_Intensity UWB1289_ctrl	4.618735957	0.001425287	2.537649234	2.083867167	1	0	11	1247.651	0.013641	104.05	192600000	3	APSDLRTIQTF	Q9BUL5-2;Q9BUL5-4;Q9BUL5	Q9BUL5-2	PHF23	PHD finger protein 23	APSDLRTIQTF	3024
-3.561171	-2.920495	-2.817046	-3.972901	-2.370117	-2.374521	-2.52028	-2.154604	B07	6.4			1.836523405	0.041825166	0.963022828	0.750257445	0	0	9	787.3712	0.0083401	148.33	36065000	4	APSEGSGAL	Q8WTT2	Q8WTT2	NOC3L	Nucleolar complex protein 3 homolog	APSEGSGAL	2561
-4.130044	-3.086874	-6.246521	-4.946598	-2.342294	-1.757212	-2.414302	-2.31533	B07	351.8	+	Intensity UWB1289_IFNg_Intensity UWB1289_ctrl	1.892415412	0.004	2.39522472	1.422208919	1	0	11	1266.6245	0.014878	83.883	35599000	1	APSFERGVYEL	Q7Z388	Q7Z388	DPY19L4	Probable C-mannosyltransferase DPY19L4	APSFERGVYEL	2166
-4.67434	-4.349119	-4.059072	-1.892244	0.8952542	1.096894	1.066522	0.7980779	B07	724	+	Intensity UWB1289_IFNg_Intensity UWB1289_ctrl	3.513778093	0.001693252	4.707880765	2.88155616	1	0	11	1188.6251	0.012167	108.43	305140000	3	APSGLRSQVQF	Q96HH9-4;Q96HH9;Q96HH9-3;Q96HH9-5;Q96HH9-2	Q96HH9-4	GRAMD3	GRAM domain-containing protein 3	APSGLRSQVQF	2773
-3.190931	-4.455171	-4.003095	-4.347385	-3.486785	-2.723759	-2.98402	-3.335395	B07	6.8			1.387999015	0.058447917	0.866655827	0.649692313	0	0	9	785.39193	0.019149	110.63	18907000	1	APSGPSGTL	Q16658	Q16658	FSCN1	Fascin	APSGPSGTL	1774
-4.451943	-4.829602	-3.444139	-4.090626	-1.626816	-1.528869	-1.801282	-1.364021	B07	974.8	+	Intensity UWB1289_IFNg_Intensity UWB1289_ctrl	3.83817344	0.001484787	2.623830348	2.004920574	0	0	11	1122.5418	0.015038	72.638	53314000	0	APSGQHSQAQL	O00411	O00411	POLRMT	DNA-directed RNA polymerase, mitochondrial	APSGQHSQAQL	98
-0.5397279	-0.5398585	-0.4417159	-0.4973351	0.9657035	0.8856469	0.6838478	0.8731807	B07	61.7	+	Intensity UWB1289_IFNg_Intensity UWB1289_ctrl	6.140692304	0.006945114	1.356754072	1.275053844	1	0	10	1012.5665	0.0040484	122.33	315550000	4	APSGTRVVQV	Q9UN70-2;Q9UN70	Q9UN70-2	PCDHGC3	Protocadherin gamma-C3	APSGTRVVQV	3674
-4.561114	-3.229278	-4.490893	-3.65356	-0.4313505	-0.2058681	-4.113072	-3.903207	B07	15.6			0.813063548	0.031475509	1.820336789	0.8605247	0	0	9	912.49165	0.009458	143.85	59403000	2	APSIQTPSL	Q2TAL8	Q2TAL8	QRICH1	Glutamine-rich protein 1	APSIQTPSL	1810
0.4884277	0.3073106	0.2379066	0.1031447	0.9178917	0.9393376	-3.551359	0.7710988	B07	15.6			0.18100321	0.300791372	-0.514955116	-0.244008575	0	1	9	840.47052	0.017059	114.39	273490000	3	APSKPAASI	O60264	O60264	SMARCA5	SWI/SNF-related matrix-associated actin-dependent regulator of chromatin subfamily A member 5	APSKPAASI	268
-1.070714	-1.006229	-1.296511	-0.6561009	1.057403	0.6751907	0.2552013	1.013909	B07	16.4	+	Intensity UWB1289_IFNg_Intensity UWB1289_ctrl	3.599307603	0.003917808	1.757814743	1.431069763	0	0	9	837.496	0.012415	127.66	291540000	5	APSLVAPAL	Q15691	Q15691	MAPRE1	Microtubule-associated protein RP/EB family member 1	APSLVAPAL	1742
-4.756813	-2.230746	-4.34531	-3.256844	-1.42258	-1.094987	-1.360758	-1.302721	B07	11.9	+	Intensity UWB1289_IFNg_Intensity UWB1289_ctrl	2.199663365	0.00267167	2.352166831	1.495473915	0	0	9	861.43447	0.0072246	152.63	67122000	3	APSPHPSAV	O00712-6;O00712-5	O00712-6			APSPHPSAV	118
-4.5747	-3.581083	-3.993737	-3.502786	-1.477844	-1.353576	-1.275791	-0.9248475	B07	18.3	+	Intensity UWB1289_IFNg_Intensity UWB1289_ctrl	4.172162216	0.001428571	2.655061841	2.086365299	0	0	9	892.50182	0.017602	113.41	66910000	1	APSPLQPAL	Q9BW85	Q9BW85	CCDC94	Coiled-coil domain-containing protein 94	APSPLQPAL	3053
1.058494	1.116174	0.9026433	0.9150516	2.132272	2.347204	2.134397	1.970157	B07	19.7			4.744806725	0.015150925	1.147916794	1.049585346	0	0	9	837.45962	0.0070596	164.24	787200000	9	APSPPLSGL	Q96GQ5	Q96GQ5	C16orf58	RUS1 family protein C16orf58	APSPPLSGL	2763
4.558941	4.490988	4.687312	4.706322	6.294641	6.113621	5.986242	5.99267		n. def.	+	Intensity UWB1289_IFNg_Intensity UWB1289_ctrl	5.537855869	0.00476	1.485902786	1.364782018	1	0	9	936.53927	0.013909	121.58	11690000000	7	APSPRPLSL	Q6NUT3-2;Q6NUT3-4;Q6NUT3;Q6NUT3-3	Q6NUT3-2	MFSD12	Major facilitator superfamily domain-containing protein 12	APSPRPLSL	2030
0.1591821	0.5457782	0.8165483	0.6076462	0.9724794	1.374838	1.212569	1.200014	B07	161.5			2.199380381	0.086235665	0.65768639	0.566874023	1	0	11	1108.5149	0.0035278	128.36	431210000	8	APSPSSSRSSF	Q6PCB5	Q6PCB5	RSBN1L	Round spermatid basic protein 1-like protein	APSPSSSRSSF	2059
-1.560361	-1.628579	-1.400628	-1.396035	-1.394221	-0.7456887	-0.8954288	-0.7346088	B07	14.3			1.809324721	0.133214575	0.553913936	0.475223156	0	0	9	817.38176	0.0061213	166.86	101580000	6	APSPSSSSV	Q99700-2;Q99700-4;Q99700	Q99700-2	ATXN2	Ataxin-2	APSPSSSSV	2939
1.997635	2.080916	2.104351	1.844849	2.91557	-3.255162	2.728472	2.782794	B07	38.9			0.184001213	0.263580414	-0.714019239	-0.28360309	1	0	9	1054.552	0.0097707	141.93	1033100000	3	APSQQRQQI	Q6P2Q9	Q6P2Q9	PRPF8	Pre-mRNA-processing-splicing factor 8	APSQQRQQI	2051
-4.265046	-4.592777	-3.261622	-3.625402	-0.8532445	-0.9061685	-0.8814009	-0.9243734	B07	632.6	+	Intensity UWB1289_IFNg_Intensity UWB1289_ctrl	4.258324677	0.001212903	3.044914886	2.338818583	1	0	10	1125.5891	0.004458	118.33	84499000	1	APSQQRQQIA	Q6P2Q9	Q6P2Q9	PRPF8	Pre-mRNA-processing-splicing factor 8	APSQQRQQIA	2051
-4.367992	-0.1576713	0.06210215	-0.09972941	3.648392	3.720592	3.560501	3.598232	B07	5.6	+	Intensity UWB1289_IFNg_Intensity UWB1289_ctrl	2.354439931	0.001125749	4.7727519	2.297592766	1	0	9	894.49232	0.011771	130.28	1936000000	1	APSSPRPAL	P05362	P05362	ICAM1	Intercellular adhesion molecule 1	APSSPRPAL	553
0.912109	1.208608	0.8856943	0.9230636	5.039498	4.809505	4.710598	4.611838	B07	47.2	+	Intensity UWB1289_IFNg_Intensity UWB1289_ctrl	7.212280634	0.001458333	3.810490936	3.405589596	1	0	10	991.54508	0.0096144	113.66	4336500000	4	APSSPRPALP	P05362	P05362	ICAM1	Intercellular adhesion molecule 1	APSSPRPALP	553
-1.941706	-1.797471	-2.129317	-1.94239	-0.495795	-0.6840399	-0.7285435	-0.6507555	B07	16.5	+	Intensity UWB1289_IFNg_Intensity UWB1289_ctrl	5.339243748	0.008973171	1.312937513	1.210350731	1	0	10	997.55564	0.014525	102.51	113890000	2	APSTPGRISL	Q8TF72	Q8TF72	SHROOM3	Protein Shroom3	APSTPGRISL	2558
-2.529379	-2.173105	-2.343967	-2.217709	-0.7369583	-0.8755953	-1.288155	-1.106144	B07	256.9			3.980423545	0.011201779	1.314326853	1.147008857	0	1	11	1101.603	0.0019224	173.14	89362000	4	APTAQKSLSSL	Q5SWA1	Q5SWA1	PPP1R15B	Protein phosphatase 1 regulatory subunit 15B	APTAQKSLSSL	1915
-3.82832	-0.6963925	0.2308951	-0.5717587	1.245904	0.5845712	1.477632	1.723443	B07	25.3	+	Intensity UWB1289_IFNg_Intensity UWB1289_ctrl	1.430281315	0.006457995	2.474281579	1.283727449	0	0	9	931.48756	0.011091	133.81	420790000	3	APTGHLHTV	Q96FX7	Q96FX7	TRMT61A	tRNA (adenine(58)-N(1))-methyltransferase catalytic subunit TRMT61A	APTGHLHTV	2751
-0.8542776	-0.2348815	0.2058876	-0.2470401	5.411582	5.670704	5.609846	5.711797	B07	12.8	+	Intensity UWB1289_IFNg_Intensity UWB1289_ctrl	6.654764074	0.0028	5.88356021	4.792413869	0	1	9	830.44978	0.0063973	162.59	7510300000	9	APTGSGKTL	Q9Y2R4;Q8N8A6	Q9Y2R4	DDX52;DDX51	Probable ATP-dependent RNA helicase DDX52;ATP-dependent RNA helicase DDX51	APTGSGKTL	3750
-3.826775	-5.157765	-4.470042	-3.404965	-1.820119	-0.9307227	-2.840956	-4.064534	B07	29.5			1.226801919	0.017040293	1.80080381	1.014150844	0	1	10	971.56515	0.0024426	169.44	36526000	3	APTIVGKSSL	P39656-2;P39656-3;P39656	P39656-2	DDOST	Dolichyl-diphosphooligosaccharide--protein glycosyltransferase 48 kDa subunit	APTIVGKSSL	973
-4.134588	-3.417436	-2.901654	-2.69193	-1.241995	-0.9772713	-1.128612	-0.9439222	B07	58	+	Intensity UWB1289_IFNg_Intensity UWB1289_ctrl	3.283134802	0.00211358	2.213451788	1.666041568	0	0	9	853.45453	0.016873	114.72	78771000	1	APTPAPSTI	P46695	P46695	IER3	Radiation-inducible immediate-early gene IEX-1	APTPAPSTI	1026
-3.114017	-4.323138	-3.474444	-3.886662	-0.7670453	-0.9515587	-1.294242	-1.14133	B07	80	+	Intensity UWB1289_IFNg_Intensity UWB1289_ctrl	4.067961996	0.001402715	2.661021277	2.070852707	1	0	11	1121.6193	0.014102	100.25	78425000	2	APTPPGLRNSL	Q96HP0	Q96HP0	DOCK6	Dedicator of cytokinesis protein 6	APTPPGLRNSL	2775
-0.7945687	-0.5038286	-0.7596529	-0.4160399	0.9546555	0.4052577	0.1969197	0.113297	B07	31.5			2.569968304	0.032043495	1.036055014	0.855440117	1	1	10	1094.6448	0.009133	118.21	244700000	4	APTPRIKAEL	Q04727-2;Q04727-4;Q04727;Q04727-3;Q04725-2;Q04725-3;Q04725;Q04724	Q04727-2	TLE4;TLE2;TLE1	Transducin-like enhancer protein 4;Transducin-like enhancer protein 2;Transducin-like enhancer protein 1	APTPRIKAEL	1391
-4.165853	-3.701137	-3.841135	-3.717639	-1.441457	-1.029468	-1.124975	-3.667565	B07	8.2	+	Intensity UWB1289_IFNg_Intensity UWB1289_ctrl	1.744195904	0.007429306	2.040574729	1.249797553	0	0	9	813.42323	0.010757	135.87	51112000	3	APTPSTAAV	P55058-3;P55058-4;P55058-2;P55058	P55058-3	PLTP	Phospholipid transfer protein	APTPSTAAV	1180
-3.65433	-4.277637	-3.570731	-4.152058	-2.235462	-2.942405	-2.487141	-2.4529	B07	5.2			3.015512363	0.012283857	1.384212077	1.124718051	1	0	9	1047.5713	0.014443	119.41	28380000	1	APTQYRISL	P13497-5;P13497-2;P13497-6;P13497	P13497-5	BMP1	Bone morphogenetic protein 1	APTQYRISL	669
-4.751146	-3.890077	-3.982341	-3.24343	-2.129431	-1.937806	-1.948046	-1.849882	B07	94.9	+	Intensity UWB1289_IFNg_Intensity UWB1289_ctrl	3.150661911	0.002598626	2.000457227	1.521995762	0	0	8	712.37555	0.00047453	188.37	43214000	1	APTSGPAL	Q92733	Q92733	PRCC	Proline-rich protein PRCC	APTSGPAL	2641
-1.202264	-1.107601	-1.127025	-0.6006423	0.1114678	0.2166784	0.3119011	0.3109473	B07	48.3			3.853975494	0.01345098	1.247131729	1.088460836	0	0	9	753.4021	0.0069709	153.61	209600000	2	APVGGSPGL	Q6ZRS2-3;Q6ZRS2-2;Q6ZRS2	Q6ZRS2-3	SRCAP	Helicase SRCAP	APVGGSPGL	2110
-0.002547583	-0.1595975	0.1086344	0.5166428	1.803558	1.66291	1.777718	1.730657	B07	4.5	+	Intensity UWB1289_IFNg_Intensity UWB1289_ctrl	4.478119479	0.004063545	1.627927696	1.418345951	0	0	9	757.39702	0.0063862	159.19	574690000	8	APVGSGSAL	Q99607	Q99607	ELF4	ETS-related transcription factor Elf-4	APVGSGSAL	2928
-4.573816	-3.657041	-4.533645	-2.977254	-0.7465124	-0.6517641	-0.9659075	-0.85639	B07	11.4	+	Intensity UWB1289_IFNg_Intensity UWB1289_ctrl	3.705257494	0.001176471	3.130295485	2.25353137	0	0	9	875.4865	0.017261	114.02	89516000	1	APVGVHPSL	A6NFQ2-2;A6NFQ2	A6NFQ2-2	TCAF2	TRPM8 channel-associated factor 2	APVGVHPSL	27
-3.065924	-3.535932	-3.297184	-3.234335	-0.2530288	-0.5898402	-0.2724269	-0.3087688	B07	14.8	+	Intensity UWB1289_IFNg_Intensity UWB1289_ctrl	6.395899959	0.001215859	2.927327558	2.601556646	1	0	10	979.58147	0.0061156	114.5	127680000	1	APVIRPGGTL	Q9C0C2	Q9C0C2	TNKS1BP1	182 kDa tankyrase-1-binding protein	APVIRPGGTL	3117
1.584902	1.465466	1.376192	1.194202	3.166564	3.033673	2.939753	2.820011	B07	10	+	Intensity UWB1289_IFNg_Intensity UWB1289_ctrl	5.149549887	0.003897785	1.58480975	1.427469571	0	0	9	903.5178	0.013565	122.98	1358200000	2	APVLPHTAV	Q8NHM5-2;Q8NHM5-3;Q8NHM5;Q8NHM5-4;Q6PCT2-2;Q6PCT2-3;Q6PCT2	Q8NHM5-2	KDM2B;FBXL19	Lysine-specific demethylase 2B;F-box/LRR-repeat protein 19	APVLPHTAV	2498
-3.842246	-3.9948	-4.000472	-3.005364	-1.834811	-1.437311	-1.646328	-1.745578	B07	48	+	Intensity UWB1289_IFNg_Intensity UWB1289_ctrl	3.717810182	0.002224321	2.044713527	1.632092256	0	0	9	928.48656	0.01237	127.84	53514000	2	APVNVTTEV	P68104-2;P68104;Q5VTE0	P68104-2	EEF1A1;EEF1A1P5	Elongation factor 1-alpha 1;Putative elongation factor 1-alpha-like 3	APVNVTTEV	1301
-1.330149	-1.314517	-1.352224	-1.603477	0.5708944	0.6150373	0.4341496	0.1431333	B07	14.4	+	Intensity UWB1289_IFNg_Intensity UWB1289_ctrl	5.181660899	0.002234875	1.840895426	1.634278805	0	0	9	877.49092	0.0094383	143.97	229790000	8	APVPPPTSL	Q9NTJ4-3;Q9NTJ4-2;Q9NTJ4	Q9NTJ4-3	MAN2C1	Alpha-mannosidase 2C1	APVPPPTSL	3377
-0.4025949	-0.08281498	0.07597066	0.008227371	2.206521	2.297597	1.986044	1.910733	B07	17.3	+	Intensity UWB1289_IFNg_Intensity UWB1289_ctrl	5.384415746	0.001640074	2.200526711	1.931025534	1	0	9	892.51305	0.03983	78.324	709190000	0	APVSPRPGL	Q8N5I2	Q8N5I2	ARRDC1	Arrestin domain-containing protein 1	APVSPRPGL	2409
-2.588522	-1.998971	-4.157726	-2.200475	0.8452437	-0.03554943	0.6101223	0.4628618	B07	13	+	Intensity UWB1289_IFNg_Intensity UWB1289_ctrl	3.063082229	0.001469194	3.207093031	2.105027782	2	0	10	1234.6128	0.0070172	112.41	227860000	2	APYERRAMEL	Q9Y3U8	Q9Y3U8	RPL36	60S ribosomal protein L36	APYERRAMEL	3785
-3.781466	-4.633224	-2.485331	-4.423576	-3.295878	-3.007897	-3.079514	-3.437803	B07	64.4			0.598512522	0.165708055	0.625626266	0.418839442	0	0	9	942.48108	0.013623	122.74	18906000	3	APYPTPAQV	P55771	P55771	PAX9	Paired box protein Pax-9	APYPTPAQV	1195
-3.343029	-0.6942032	-0.4344418	-3.972966	1.531321	1.577696	1.446527	1.361355	B07	26.9	+	Intensity UWB1289_IFNg_Intensity UWB1289_ctrl	2.13115315	0.001833333	3.590384737	1.8846232	1	0	10	1101.5819	0.0036113	135.71	446100000	5	APYRDLPASL	P54259	P54259	ATN1	Atrophin-1	APYRDLPASL	1170
2.379182	2.453532	2.554766	2.288933	4.224952	4.180448	3.985447	-4.402801	B07	27.7			0.070692243	0.480885753	-0.422091722	-0.134653582	1	1	9	1058.5873	0.010701	147.04	2250500000	2	APYSRPKQL	Q86V81	Q86V81	ALYREF	THO complex subunit 4	APYSRPKQL	2235
3.333537	3.642071	3.469282	3.321728	2.808707	2.653929	3.361465	2.684431	A3	258			1.68566149	0.131279847	-0.564521492	-0.477995183	1	1	9	1064.5615	0.0086633	147.08	1736400000	4	AQAESLRYK	P23396;P23396-2	P23396	RPS3	40S ribosomal protein S3	AQAESLRYK	799
0.2730505	0.3013313	-0.02997395	0.669303	2.38559	1.543178	2.396579	2.382412		n. def.	+	Intensity UWB1289_IFNg_Intensity UWB1289_ctrl	3.485734518	0.002854478	1.873512044	1.492586189	0	1	9	1062.655	0.0089766	145.87	787170000	3	AQKQLILLH	Q6ZV29-3;Q6ZV29-4;Q6ZV29;Q6ZV29-5	Q6ZV29-3	PNPLA7	Patatin-like phospholipase domain-containing protein 7	AQKQLILLH	2122
-0.05553169	0.01748539	-0.2634679	0.09590453	-3.963501	-0.8559973	-2.353819	-0.4702778		n. def.			1.229445494	0.015992406	-1.859496325	-1.033382735	0	2	17	1642.8162	7.24E-07	87.287	112250000	4	AQLGGPEAAKSDETAAK	P04792	P04792	HSPB1	Heat shock protein beta-1		540
1.295341	1.390675	1.722436	1.239113	1.05026	0.9377986	0.8855699	0.8362663	A3	399.1			2.208349242	0.157091404	-0.484417543	-0.433496024	0	2	9	999.57129	0.0078131	172.25	434720000	7	AQNAKVIEK	Q9H5V9-2;Q9H5V9-3;Q9H5V9	Q9H5V9-2	CXorf56	UPF0428 protein CXorf56	AQNAKVIEK	3210
0.6893022	0.5596814	0.8636413	0.5565636	0.1608841	0.7205005	0.6708099	0.7026488	A3	340.7			0.281227001	0.615033926	-0.103586297	-0.089849236	0	1	9	1027.5298	0.0086633	147.08	315950000	4	AQNEPLTQK	O95104-2;O95104-3;O95104	O95104-2	SCAF4	Splicing factor, arginine/serine-rich 15	AQNEPLTQK	449
0.9192784	1.273498	0.6784392	0.7322651	-3.138384	-3.009382	-3.235418	-0.2556725		n. def.	+	Intensity UWB1289_IFNg_Intensity UWB1289_ctrl	2.397350825	0.001584229	-3.310584366	-1.911457433	1	1	9	1124.6455	0.017438	132.09	134660000	4	AQWQKVLPR	Q9Y2R0	Q9Y2R0	COA3	Cytochrome c oxidase assembly factor 3 homolog, mitochondrial	AQWQKVLPR	3749
1.564566	1.61824	1.598361	1.667974	1.509172	1.683229	1.670972	2.010608	A3	51.7			0.442937936	0.59484814	0.106209964	0.095914722	1	1	9	1155.5673	0.0063929	172.94	675350000	8	AQYDRYVNK	O60437	O60437	PPL	Periplakin	AQYDRYVNK	285
2.773801	2.846823	3.191378	3.124161	2.051277	2.28138	2.315839	2.185721		n. def.			3.220976731	0.049471363	-0.775486588	-0.693498417	1	1	9	1048.5665	0.0063973	159.28	1135000000	3	AQYGKVIDR	P49915	P49915	GMPS	GMP synthase [glutamine-hydrolyzing]	AQYGKVIDR	1097
-4.573793	-4.621238	-4.314312	-3.770997	-0.6240808	-0.2760957	-2.260731	-2.226669		n. def.	+	Intensity UWB1289_IFNg_Intensity UWB1289_ctrl	2.749803857	0.001578571	2.973190919	1.90848511	0	1	9	1042.556	0.010196	139.31	72169000	1	AQYGNILKH	Q8NFH5-3;Q8NFH5-2;Q8NFH5	Q8NFH5-3	NUP35	Nucleoporin NUP53	AQYGNILKH	2490
-3.669093	-1.435744	-0.9637865	-1.022045	-1.933732	-2.265514	-1.09627	-1.51252	A3	255.7			0.035412737	0.807357719	0.070658147	0.041826708	0	2	9	1052.4961	0.012868	125.81	70973000	2	AQYPESCKK	Q8TBC5-2;Q8TBC5;Q8TBC5-3	Q8TBC5-2	ZSCAN18	Zinc finger and SCAN domain-containing protein 18	AQYPESCKK	2518
0.8967391	0.7413624	0.9495417	0.4598037	0.2064348	-0.1828191	0.09507882	0.1246513	A3	54.5			2.633633033	0.067988864	-0.701025272	-0.615630895	0	2	10	1182.6397	0.012472	104.06	252740000	1	AQYQFTGIKK	Q96IX5	Q96IX5	USMG5	Up-regulated during skeletal muscle growth protein 5	AQYQFTGIKK	2788
6.337707	6.356324	6.511718	6.570108	5.877726	5.770355	5.812274	5.829155	A3	313.1			4.263434117	0.078482277	-0.62158668	-0.585572039	0	1	11	1189.6091	0.00011479	163.88	13201000000	15	AQYSPQQLAGK	Q01581	Q01581	HMGCS1	Hydroxymethylglutaryl-CoA synthase, cytoplasmic	AQYSPQQLAGK	1353
2.064657	2.106472	1.854371	2.040066	0.5521109	0.07910967	0.7799197	0.3636962	A3	39.1	+	Intensity UWB1289_IFNg_Intensity UWB1289_ctrl	4.218222303	0.004836502	-1.572682373	-1.357543335	1	2	9	1206.6258	0.017774	113.1	429380000	2	AQYWKRNNK	Q9HCN4-2;Q9HCN4-4;Q9HCN4;Q9HCN4-5;Q9HCN4-3	Q9HCN4-2	GPN1	GPN-loop GTPase 1	AQYWKRNNK	3296
-1.054756	-0.88387	-0.9353552	-1.129591	-0.9256805	-0.3468357	-0.797271	-1.090005		n. def.			0.588045567	0.385073051	0.210944988	0.180465019	1	1	11	1293.6387	0.0017717	142.43	117600000	6	ARPDEKAIMTY	P12814-2;P12814;P12814-3;P12814-4;O43707	P12814-2	ACTN1;ACTN4	Alpha-actinin-1;Alpha-actinin-4	ARPDEKAIMTY	663
-1.091484	-1.10017	-1.266866	-3.215055	-0.4003251	-0.4991255	-0.5950909	-0.8052613		n. def.			1.085615558	0.045775523	1.093443021	0.717337537	1	0	11	1106.572	0.010879	110.87	122140000	5	ARPVSSAASVY	P05783	P05783	KRT18	Keratin, type I cytoskeletal 18	ARPVSSAASVY	557
3.732021	3.635808	3.491452	3.646907	3.318353	3.017709	3.119838	-4.110867		n. def.			0.594472368	0.035665956	-2.290288806	-0.812889663	2	0	9	925.50936	0.026162	89.047	1657600000	1	ARTASARPP	Q96PD5-2	Q96PD5-2			ARTASARPP;ARTASARPP	2847
-0.7610679	-0.05165576	-0.3517085	-0.2179562	-0.917961	-0.08884267	-0.4033687	-0.4431361		n. def.			0.20429692	0.595010068	-0.117730022	-0.095836128	1	0	10	1194.4942	0.0036446	137.06	157120000	3	ARYSGSYNDY	Q96PK6	Q96PK6	RBM14	RNA-binding protein 14	ARYSGSYNDY;ARYSGSYNDY	2849
0.02808405	0.2846487	0.4882932	0.3462303	1.913667	0.8502588	0.9206144	0.5189067		n. def.			1.285428977	0.080323718	0.764047672	0.580733951	1	0	10	966.52468	0.01227	104.21	403000000	2	ASAAPQGPLR	Q96L91-4;Q96L91-3;Q96L91-5;Q96L91-2;Q96L91	Q96L91-4	EP400	E1A-binding protein p400	ASAAPQGPLR	2819
-1.578252	-1.291839	-1.146476	-4.505996	-1.45536	-1.229893	-1.098131	-0.8410481	A68	11.2			0.564313156	0.098952575	0.974532783	0.539275155	2	0	9	999.58253	0.019016	110.87	87064000	1	ASADIRVLR	O43818	O43818	RRP9	U3 small nucleolar RNA-interacting protein 2	ASADIRVLR	256
-1.166289	-0.6448351	-0.8095987	-1.085116	-3.298548	-0.4711161	-0.8873211	-0.7154821	A68	136.6			0.254928534	0.294866442	-0.416657127	-0.249731497	2	0	9	1029.5567	0.016587	137.14	101210000	2	ASAEVERLR	Q10589-2;Q10589	Q10589-2	BST2	Bone marrow stromal antigen 2	ASAEVERLR	1440
-0.7371057	-1.260339	-1.387713	-1.001558	-0.7060536	-0.7870018	-1.41227	-0.850441	A68	62.8			0.307656924	0.493132921	0.15773733	0.129735721	1	1	9	969.51445	0.040803	64.42	107870000	0	ASAPFGHKR	Q9NVC6	Q9NVC6	MED17	Mediator of RNA polymerase II transcription subunit 17	ASAPFGHKR	3401
-1.226834	-1.225427	-1.467631	-1.064597	-2.964668	-1.32501	-1.667038	-2.5924		n. def.			1.19388869	0.060493291	-0.891156733	-0.639639674	0	1	9	954.47706	0.018533	111.74	62235000	3	ASAPPQEQK	P11940-2;P11940	P11940-2	PABPC1	Polyadenylate-binding protein 1	ASAPPQEQK	657
1.017484	0.5743099	1.516688	0.9814175	0.06672236	-1.351303	-0.7351043	-1.758515	A3	152	+	Intensity UWB1289_IFNg_Intensity UWB1289_ctrl	2.365070387	0.004752688	-1.967024811	-1.364365453	0	1	9	774.38718	0.013072	124.98	201170000	12	ASAPTGSGK	Q9Y2R4	Q9Y2R4	DDX52	Probable ATP-dependent RNA helicase DDX52	ASAPTGSGK	3750
-1.209392	0.8279527	1.058436	1.042739	0.3027307	1.075343	1.263924	1.195696	A3	212.6			0.391729681	0.223691245	0.52948948	0.332534907	0	1	9	950.44913	0.0078034	150.4	397140000	8	ASCNQTLSK	Q5T4F4-6;Q5T4F4-7;Q5T4F4-5;Q5T4F4-8;Q5T4F4-2;Q5T4F4;Q5T4F4-3	Q5T4F4-6	ZFYVE27	Protrudin	ASCNQTLSK	1930
-0.152471	0.02034403	0.05726697	-0.2092141	-1.959474	-2.210626	-3.929453	-2.504347	A3	462.3	+	Intensity UWB1289_IFNg_Intensity UWB1289_ctrl	2.936739728	0.001967115	-2.579956431	-1.785168293	0	1	9	992.56548	0.014867	118.32	75975000	3	ASDPHIIIK	Q9ULH0-3;Q9ULH0-2;Q9ULH0-4;Q9ULH0	Q9ULH0-3	KIDINS220	Kinase D-interacting substrate of 220 kDa	ASDPHIIIK	3648
5.599516	5.751921	6.101188	5.759165	3.633091	3.852751	3.623337	3.801587	A3	148.8	+	Intensity UWB1289_IFNg_Intensity UWB1289_ctrl	5.598710625	0.00180456	-2.07525599	-1.851197324	0	3	9	1006.5811	0.0068783	171.99	4986400000	8	ASFDKAKLK	P63313	P63313	TMSB10	Thymosin beta-10	ASFDKAKLK	1298
2.53918	2.756379	2.795131	2.94323	2.154659	2.270164	1.726249	2.205405		n. def.			2.385487011	0.07953842	-0.669360697	-0.582640141	0	2	10	1069.5556	0.00026228	201.18	1018700000	13	ASFGKSFAQK	Q96EY5-2;Q96EY5-3;Q96EY5	Q96EY5-2	MVB12A	Multivesicular body subunit 12A	ASFGKSFAQK	2741
-4.29623	-3.372247	-3.670741	-4.501936	-3.856745	-3.481527	0.2806905	0.1066576		n. def.			0.994666498	0.015994297	2.222557465	1.034223513	0	1	10	1063.5914	0.02052	98.009	92476000	1	ASFTPTSILK	Q9H175	Q9H175	CSRNP2	Cysteine/serine-rich nuclear protein 2	ASFTPTSILK	3159
0.7183229	0.250688	0.2092617	0.1884906	0.6306964	0.5251305	-0.1906433	-0.4772559		n. def.			0.310265833	0.40440678	-0.21970886	-0.169201071	0	2	11	1099.5986	0.011141	110.38	242300000	3	ASGSQPKGLQK	Q9UBD5;Q9UBD5-2;Q9UBD5-3	Q9UBD5	ORC3	Origin recognition complex subunit 3	ASGSQPKGLQK	3536
1.936974	1.62844	1.879836	1.635501	0.8479232	0.7154534	0.5791718	-1.132689	A3	579.1			1.739312407	0.016124587	-1.51772292	-1.031124661	0	1	9	923.48248	0.0068905	162.97	385900000	10	ASHIASNPK	Q15006	Q15006	EMC2	ER membrane protein complex subunit 2	ASHIASNPK	1668
2.986994	2.94507	2.965963	2.833835	1.676707	1.908201	1.810593	1.958008	A3	93.8			5.335849219	0.016655188	-1.09458819	-1.022257082	0	1	10	986.53966	0.0036191	149.27	955860000	2	ASLVGQTSPK	Q9Y2X3	Q9Y2X3	NOP58	Nucleolar protein 58	ASLVGQTSPK	3757
0.2388474	-0.01690322	0.1452426	-0.1638058	-0.3230614	-3.721528	-3.991117	-3.638627	A3	93.7	+	Intensity UWB1289_IFNg_Intensity UWB1289_ctrl	1.839544465	0.002125137	-2.969428625	-1.585401766	1	1	9	928.54541	0.026733	100.84	85476000	1	ASNRIIGAK	P63220	P63220	RPS21	40S ribosomal protein S21	ASNRIIGAK	1294
1.097577	1.027277	1.202919	1.00001	1.392949	0.4571895	0.9849877	0.7504845	A68	89.7			0.40300237	0.434784093	-0.185543075	-0.154268442	1	2	9	944.57671	0.0062151	208.86	406860000	15	ASSAVKVKR	Q13148	Q13148	TARDBP	TAR DNA-binding protein 43	ASSAVKVKR	1492
1.217873	1.109047	1.095252	1.307289	1.662479	1.13437	1.885943	1.335602		n. def.			0.941235904	0.271654842	0.32223326	0.274335132	1	1	9	998.51451	0.011185	137.18	568370000	9	ASSPEQPKR	P32519-2;P32519	P32519-2	ELF1	ETS-related transcription factor Elf-1	ASSPEQPKR	905
-1.144003	-1.116246	0.8749902	-0.5443653	-3.699289	-3.292976	-3.276372	-2.783486		n. def.	+	Intensity UWB1289_IFNg_Intensity UWB1289_ctrl	2.805214435	0.00178135	-2.780624688	-1.842872152	0	0	9	873.41921	0.019149	110.63	44793000	1	ASSSVSISH	P20700	P20700	LMNB1	Lamin-B1	ASSSVSISH	768
1.979355	2.016577	1.587272	2.106154	2.349229	1.985632	2.201423	2.301799	A3	150.8			1.061886338	0.292837645	0.287181258	0.251833612	0	1	9	947.47125	0.011656	130.75	918320000	2	ASWGGTIEK	Q6ZS30-1;Q6ZS30	Q6ZS30-1	NBEAL1	Neurobeachin-like protein 1	ASWGGTIEK	2113
-3.634642	-3.799816	-4.236573	-4.594651	-3.736052	-2.109584	-3.414085	-1.578004	A3	43.9			1.288415696	0.030388423	1.356989294	0.87016715	0	2	9	1048.5553	0.013654	114.64	22548000	2	ASYEKNLPK	Q15057	Q15057	ACAP2	Arf-GAP with coiled-coil, ANK repeat and PH domain-containing protein 2	ASYEKNLPK	1686
-0.1670915	-0.4151743	0.2547087	-0.2907635	-0.6154747	-1.073373	-1.233265	-0.2725483	A3	96.9			1.303302197	0.114090685	-0.644085098	-0.510041234	1	1	9	1036.5302	0.0071314	164.77	141830000	2	ASYENVRAK	P15153	P15153	RAC2	Ras-related C3 botulinum toxin substrate 2	ASYENVRAK	697
-3.831685	-3.815632	-3.046423	-3.689865	-3.36102	-4.223268	-1.280515	-1.186623	A3	125			0.666902379	0.070470621	1.083044797	0.607791175	0	2	11	1269.6354	0.014133	99.985	35060000	1	ASYFNKQTSPK	Q9H9Y2	Q9H9Y2	RPF1	Ribosome production factor 1	ASYFNKQTSPK	3261
4.18343	3.789718	3.907513	3.825103	3.338602	3.544447	3.514683	3.805925		n. def.			1.540818901	0.223990258	-0.375526786	-0.331947416	0	1	9	914.43453	0.019274	110.41	2620300000	2	ASYGSTTTK	Q8WVM8;Q8WVM8-2;Q8WVM8-3	Q8WVM8	SCFD1	Sec1 family domain-containing protein 1	ASYGSTTTK	2589
5.750677	5.68503	6.12569	5.499706	5.217702	5.221909	5.369975	5.453002	A3	50.2			1.693208358	0.18291343	-0.449628711	-0.393187045	0	2	9	895.47633	0.0087632	146.69	9002800000	9	ASYGVSKGK	Q00839-2;Q00839	Q00839-2	HNRNPU	Heterogeneous nuclear ribonucleoprotein U	ASYGVSKGK	1347
-0.4650238	-0.455753	-0.1417313	-0.3873308	-1.619091	-1.820952	-1.72575	-1.387432		n. def.			4.388851842	0.011667584	-1.275846537	-1.139121982	0	1	9	1039.4723	0.012332	128	92824000	2	ASYSHNFSK	Q7Z3E1	Q7Z3E1	TIPARP	TCDD-inducible poly [ADP-ribose] polymerase	ASYSHNFSK	2169
-0.9155357	-0.5952324	-0.6310183	-0.6245322	-1.34345	-1.461765	-2.056289	-2.138759	A3	420.8			2.56507282	0.030304878	-1.058486059	-0.870322148	1	1	13	1283.6622	1.51E-05	140.78	81069000	8	ASYYGGRGVGGIK	P58335-2;P58335-4;P58335;Q9H6X2-5;Q9H6X2	P58335-2	ANTXR2;ANTXR1	Anthrax toxin receptor 2;Anthrax toxin receptor 1	ASYYGGRGVGGIK	1213
-1.031254	-1.52782	-3.79995	-1.270247	-2.475785	-2.091553	-3.124859	-2.071799		n. def.			0.332191518	0.235313851	-0.533681303	-0.316770357	1	0	9	914.45699	0.010982	134.48	47242000	2	ATAAPNSQR	Q9UHR4	Q9UHR4	BAIAP2L1	Brain-specific angiogenesis inhibitor 1-associated protein 2-like protein 1	ATAAPNSQR	3582
0.6887337	0.5285585	0.5944461	0.2225153	0.4165672	0.7339321	0.2427672	0.611883	A3	521			0.016664548	0.969962752	-0.007276036	-0.006338667	0	1	11	1050.5193	0.00067968	152.97	295280000	8	ATAASSSSLEK	P63261;P60709;P63267;P68133;P68032;P62736;Q6S8J3;P63267-2	P63261	ACTG1;ACTB;ACTG2;ACTA1;ACTC1;ACTA2;POTEE	Actin, cytoplasmic 2;Actin, cytoplasmic 2, N-terminally processed;Actin, cytoplasmic 1;Actin, cytoplasmic 1, N-terminally processed;Actin, gamma-enteric smooth muscle;Actin, alpha skeletal muscle;Actin, alpha cardiac muscle 1;Actin, aortic smooth muscle;POTE ankyrin domain family member E	ATAASSSSLEK	1222
-1.681489	-1.742602	-1.752025	-1.912555	-2.715786	-2.893118	-2.580584	-2.497259	A68	477.1			3.987528518	0.035225206	-0.899518967	-0.818082323	0	0	9	941.53345	0.010348	138.38	40866000	8	ATAAVIFLH	O75608-2;O75608	O75608-2	LYPLA1	Acyl-protein thioesterase 1	ATAAVIFLH	381
-0.0758187	0.1594772	0.2772863	0.2459309	-0.3525586	-0.5391846	-0.2818515	-0.3036156		n. def.			2.722417905	0.133704091	-0.521021493	-0.47409282	0	1	10	901.52328	0.0076006	111.06	180480000	5	ATAAVTAAVK	Q6NUK4;Q6NUK4-2	Q6NUK4	REEP3	Receptor expression-enhancing protein 3	ATAAVTAAVK	2024
-3.379115	1.650614	1.431811	1.4217	1.21549	1.75422	0.9746766	1.099893		n. def.			0.339919583	0.154248688	0.97981742	0.438738902	1	1	11	1251.6095	6.67E-11	223.32	488780000	12	ATADDELSFKR	P62993-2;P62993	P62993-2	GRB2	Growth factor receptor-bound protein 2	ATADDELSFKR	1287
0.116289	-0.2815834	-0.1264518	-0.109583	-0.226364	-0.7130261	-0.5412639	-0.7458594		n. def.			1.708810877	0.179409091	-0.456296042	-0.398730066	0	1	9	945.44034	0.0064162	167.9	156860000	8	ATAEENSPK	P08397-3;P08397	P08397-3	HMBS	Porphobilinogen deaminase	ATAEENSPK	587
-3.300478	-2.795338	-1.713504	-2.163883	-1.295237	-4.122264	-1.101391	-1.560672	A3	196.7			0.243998905	0.280702754	0.473409742	0.26471066	0	2	9	999.51715	0.010027	140.35	57518000	2	ATAEKCLHK	Q9NX07	Q9NX07	TRNAU1AP	tRNA selenocysteine 1-associated protein 1	ATAEKCLHK	3435
2.419368	2.275643	2.502418	2.512954	2.40891	2.676947	2.371925	2.440227		n. def.			0.212291748	0.80192611	0.046906531	0.043110804	1	0	9	990.51682	0.011982	129.42	1139700000	5	ATAELIMSR	Q9BVK8-2;Q9BVK8	Q9BVK8-2	TMEM147	Transmembrane protein 147	ATAELIMSR	3041
-0.147919	-0.2189774	-0.04390277	-0.2168316	-0.8902448	-0.8544383	-0.889816	-0.7114274		n. def.			4.582920355	0.060050401	-0.679573923	-0.641619509	0	1	10	1014.571	0.0082041	127.56	135550000	1	ATAEVLNIGK	P22234;P22234-2	P22234	PAICS	Multifunctional protein ADE2;Phosphoribosylaminoimidazole-succinocarboxamide synthase;Phosphoribosylaminoimidazole carboxylase	ATAEVLNIGK	787
3.350447	3.33462	3.196011	3.495725	3.724325	3.445053	3.547748	3.430033		n. def.			1.09918658	0.391631992	0.192589045	0.17646754	1	1	12	1242.6932	1.49E-05	194.94	2317700000	8	ATAGDGLIELRK	P35232	P35232	PHB	Prohibitin	ATAGDGLIELRK	927
-0.8010406	-0.7795783	-0.6888746	-0.4357305	-1.647857	-1.488203	-1.497162	-1.060263		n. def.			2.577686482	0.058530329	-0.747065254	-0.648664088	1	0	9	892.47667	0.013383	123.72	93356000	2	ATAGFTIGR	Q93074-3;Q93074;Q93074-2	Q93074-3	MED12	Mediator of RNA polymerase II transcription subunit 12	ATAGFTIGR	2667
4.375565	4.323263	4.471312	4.545589	4.662095	4.616266	4.064934	4.198118	A68	25.4			0.101775135	0.827247874	-0.043579102	-0.037654704	1	0	10	970.55598	0.00027481	198.07	4345400000	11	ATAGIIGVNR	Q00610-2;Q00610	Q00610-2	CLTC	Clathrin heavy chain 1	ATAGIIGVNR	1344
4.469179	4.482373	4.611785	4.413434	4.186224	4.212459	4.100611	4.194988	A3	42.4			3.225073105	0.244886598	-0.320622325	-0.305705916	0	1	10	945.51311	0.0035382	134.05	3946700000	8	ATALPTGTSK	Q8IUQ4-3;Q8IUQ4;Q8IUQ4-2	Q8IUQ4-3	SIAH1	E3 ubiquitin-protein ligase SIAH1	ATALPTGTSK	2292
5.398994	5.191681	5.471143	5.387782	4.483602	4.471522	4.225468	4.454333		n. def.			4.502706216	0.029663458	-0.953668714	-0.878377795	0	1	9	970.58113	0.0087331	146.81	5406800000	12	ATANQIILK	Q5VZF2-2	Q5VZF2-2			ATANQIILK	1973
-3.800449	-3.996288	-0.355166	-0.07392257	-0.6166428	-0.513149	-0.8933979	-0.8429734		n. def.			0.590223589	0.058727378	1.339915594	0.647435031	0	2	9	1019.5764	0.0067382	129.65	118800000	3	ATAQFKINK	Q9BZD4	Q9BZD4	NUF2	Kinetochore protein Nuf2	ATAQFKINK	3104
0.2243736	-0.07054203	0.147623	-0.1483128	-1.452443	-1.485719	-1.19472	-1.657529		n. def.	+	Intensity UWB1289_IFNg_Intensity UWB1289_ctrl	4.570538319	0.005656051	-1.485888189	-1.314967381	0	1	9	901.45051	0.01267	126.62	113050000	5	ATAQGTPEK	Q96ND0	Q96ND0	FAM210A	Protein FAM210A	ATAQGTPEK	2837
-1.594189	-3.04155	-4.18172	-3.835143	-2.32813	-2.057359	-2.245885	-3.331958		n. def.			0.474437094	0.172291584	0.672317475	0.409428034	0	1	9	971.53999	0.0082608	120.62	29908000	3	ATAQVVQQK	Q96L91-4;Q96L91-3;Q96L91-5;Q96L91-2;Q96L91	Q96L91-4	EP400	E1A-binding protein p400	ATAQVVQQK	2819
2.618936	2.918462	3.233884	3.015058	2.726275	2.190137	3.186008	3.143137		n. def.			0.202454395	0.558268305	-0.135195851	-0.106923835	3	0	10	1113.6189	0.008009	118.67	1544600000	2	ATARVRMGPR	Q15904	Q15904	ATP6AP1	V-type proton ATPase subunit S1	ATARVRMGPR	1755
-1.837397	-1.592405	-1.483498	-1.088269	-2.3743	-4.481724	-1.665227	-2.833418	A3	139.6			1.133419017	0.034523723	-1.338274956	-0.827070513	1	1	9	954.52468	0.0076784	150.88	47315000	3	ATASPPRQK	Q9UQ35;Q9UQ35-2	Q9UQ35	SRRM2	Serine/arginine repetitive matrix protein 2	ATASPPRQK	3704
1.891427	1.906846	2.063089	1.910591	-3.491583	0.5414448	0.5293215	0.5582147		n. def.	+	Intensity UWB1289_IFNg_Intensity UWB1289_ctrl	1.265059911	0.009427714	-2.408638775	-1.198647239	0	1	9	934.49713	0.012721	126.41	373700000	2	ATATELTTK	Q9UHC7-4;Q9UHC7-3;Q9UHC7-2;Q9UHC7;Q13434	Q9UHC7-4	MKRN1;MKRN4P	E3 ubiquitin-protein ligase makorin-1;Putative E3 ubiquitin-protein ligase makorin-4	ATATELTTK	1524
1.676455	1.463777	1.297012	1.38431	0.7701352	0.6619278	0.5843407	0.6526272		n. def.			3.916107247	0.04508847	-0.788130745	-0.72318564	0	0	9	981.52434	0.0062382	158.08	390670000	6	ATATQLLQH	Q13043-2;Q13043;Q13188;Q13188-2	Q13188	STK4;STK3	Serine/threonine-protein kinase 4;Serine/threonine-protein kinase 4 37kDa subunit;Serine/threonine-protein kinase 4 18kDa subunit;Serine/threonine-protein kinase 3;Serine/threonine-protein kinase 3 36kDa subunit;Serine/threonine-protein kinase 3 20kDa subunit	ATATQLLQH	1498;1479
0.8568004	0.2910482	0.08787458	0.02918952	0.09563147	0.2680434	-0.1252438	0.3978297	A3	85.6			0.299344747	0.495565435	-0.157162972	-0.128815528	0	1	10	955.49746	0.006831	112.84	241560000	6	ATATSSPPPK	Q96QD9;Q96QD9-4	Q96QD9	FYTTD1	UAP56-interacting factor	ATATSSPPPK	2867
0.6137074	0.7445471	0.7245042	0.7114736	2.314721	2.820903	2.083728	1.926102		n. def.	+	Intensity UWB1289_IFNg_Intensity UWB1289_ctrl	3.704768802	0.005536674	1.587805495	1.32605845	0	1	9	832.46543	0.025122	102.51	849550000	3	ATATVSVGK	P58107	P58107	EPPK1	Epiplakin	ATATVSVGK	1211
-2.136173	-2.511923	-2.20435	-2.229158	-2.671592	-2.715667	-3.413444	-3.961724		n. def.			1.554252934	0.048743669	-0.920205772	-0.697619282	0	2	10	1107.5924	0.026322	93.649	14959000	1	ATAVYQAKEK	Q9NPJ6-2;Q9NPJ6	Q9NPJ6-2	MED4	Mediator of RNA polymerase II transcription subunit 4	ATAVYQAKEK	3321
1.892237	1.901204	1.989794	1.791594	0.4663569	0.954564	0.8486986	0.950147	A3	240			3.949271902	0.020345274	-1.088765629	-0.970044485	0	1	9	945.47673	0.0070992	164.53	469290000	6	ATDIPSSQK	P25054-2;P25054	P25054-2	APC	Adenomatous polyposis coli protein	ATDIPSSQK	820
1.743747	1.640402	1.666161	1.665455	-1.076945	-1.128088	-0.7549036	-0.8528942		n. def.	+	Intensity UWB1289_IFNg_Intensity UWB1289_ctrl	6.921430746	0.001164912	-2.632148907	-2.410649269	0	1	9	908.47158	0.013762	122.18	251530000	4	ATDPKAIGH	Q99437-2;Q99437	Q99437-2	ATP6V0B	V-type proton ATPase 21 kDa proteolipid subunit	ATDPKAIGH	2909
4.682579	4.291076	4.646639	4.709045	3.6824	3.577182	3.403759	3.506379		n. def.			4.007158909	0.02373784	-1.039904773	-0.933350263	1	0	9	955.50869	0.013295	124.08	3046600000	3	ATDPNILGR	P78527-2;P78527	P78527-2	PRKDC	DNA-dependent protein kinase catalytic subunit	ATDPNILGR	1317
0.2338134	0.1115869	0.392154	0.08540601	-1.520392	-3.64867	-1.030488	-3.570397	A3	218.9	+	Intensity UWB1289_IFNg_Intensity UWB1289_ctrl	2.080840493	0.002160772	-2.648226785	-1.571690958	1	2	10	1152.5887	0.0050188	114.5	94897000	8	ATDSNKYRAK	Q12894-2;Q12894	Q12894-2	IFRD2	Interferon-related developmental regulator 2	ATDSNKYRAK	1462
4.756607	4.616899	4.425456	4.808421	4.131793	4.077445	4.119604	3.992942		n. def.			3.114916217	0.107035035	-0.571399748	-0.523645462	1	1	9	1096.5149	0.0062211	190.51	3919400000	12	ATEDSQRYK	P62699	P62699	YPEL5	Protein yippee-like 5	ATEDSQRYK	1265
5.296986	5.258286	5.311448	5.282982	5.624818	5.683299	5.519349	5.545261	A68	302.9			3.632715229	0.253967136	0.305756211	0.294232525	2	0	10	1153.6568	0.0035807	141.2	9407800000	10	ATENIPVVRR	Q6P1J9	Q6P1J9	CDC73	Parafibromin	ATENIPVVRR	2043
3.946046	3.646978	3.920962	3.655926	3.251396	3.305774	3.241582	3.376338	A3	754.2			2.905323424	0.142399439	-0.498705566	-0.458677613	0	1	9	957.51311	0.0090146	145.72	2236500000	11	ATEQPLTAK	Q9H173	Q9H173	SIL1	Nucleotide exchange factor SIL1	ATEQPLTAK	3158
-1.194296	-1.060666	-0.8787565	-0.9793145	-1.18518	-1.632181	-1.20743	-1.054611	A3	121.9			0.854404862	0.337567121	-0.241592243	-0.211547857	0	2	12	1228.6452	0.0024006	125.7	92418000	2	ATFAATKFGSTK	P50616	P50616	TOB1	Protein Tob1	ATFAATKFGSTK	1106
-3.734087	-4.976036	-2.339602	-1.543899	0.2897224	0.5743331	0.8077465	0.5869256	A3	181	+	Intensity UWB1289_IFNg_Intensity UWB1289_ctrl	2.542824431	0.001458824	3.713087939	2.102149046	1	2	14	1597.8464	0.00062695	103.3	238290000	2	ATFKSFEDRVGTIK	O43399-6;O43399-2;O43399-4;O43399;O43399-3;O43399-5;O43399-7	O43399-6	TPD52L2	Tumor protein D54	ATFKSFEDRVGTIK	228
0.2151671	0.2055339	0.4280984	0.3034973	0.1370036	0.3903307	0.3875179	0.536681		n. def.			0.32521157	0.696414449	0.074809115	0.068150333	1	1	12	1398.6892	0.0015037	128.81	265080000	6	ATFSGFTKEQQR	P14921-5;P14921-2;P14921;P14921-3	P14921-5	ETS1	Protein C-ets-1	ATFSGFTKEQQR	694
-4.058031	3.147641	3.099748	3.211126	2.304431	2.208788	2.239933	2.401291	A3	378.9			0.206618723	0.222103891	0.938489735	0.334772841	1	1	11	1319.6371	1.11E-18	235.66	1111600000	12	ATFSSSHRYHK	O94979-6;O94979-3;O94979-10;O94979-4;O94979-9;O94979-2;O94979;O94979-8;O94979-5	O94979-6	SEC31A	Protein transport protein Sec31A	ATFSSSHRYHK	444
3.007814	3.083634	3.405853	3.321309	2.313988	2.00929	2.570688	2.164334		n. def.			3.078436928	0.035400428	-0.940077484	-0.815729584	1	1	9	995.50361	0.0085899	180.03	1239300000	8	ATFSTGERK	Q9NPD3	Q9NPD3	EXOSC4	Exosome complex component RRP41	ATFSTGERK	3317
1.828387	1.950453	1.907243	1.861973	1.434476	1.584475	1.413268	1.574161	A68	229.9			3.49071614	0.201487114	-0.385419011	-0.366231306	1	0	9	890.44576	0.0065293	185.55	632540000	6	ATGDLATSR	O43291-2;O43291	O43291-2	SPINT2	Kunitz-type protease inhibitor 2	ATGDLATSR	219
3.805905	3.433945	3.854095	3.675276	2.281139	2.746522	1.954699	-1.40536	A3	122.3			1.281707099	0.010110917	-2.298055291	-1.177345693	0	1	10	991.50083	0.003636	137.14	1275700000	4	ATGDMSGLLK	Q13685	Q13685	AAMP	Angio-associated migratory cell protein	ATGDMSGLLK	1561
2.407494	2.453187	2.140963	2.508047	2.84138	2.667261	3.005442	2.918471	A3	117.5			2.351560698	0.157057169	0.480715632	0.433602109	1	1	9	1093.5669	0.0069147	163.15	1398600000	10	ATGQWTRFK	Q9H3P2-7;Q9H3P2	Q9H3P2-7	NELFA	Negative elongation factor A	ATGQWTRFK	3184
0.4142378	0.6980513	0.470135	0.5270773	-0.04595493	0.1974415	0.3596228	0.4406606	A3	157.3			1.238661525	0.287389716	-0.289432854	-0.257592494	1	2	10	1221.6618	0.0038462	125.97	261460000	5	ATGQWTRFKK	Q9H3P2-7;Q9H3P2	Q9H3P2-7	NELFA	Negative elongation factor A	ATGQWTRFKK	3184
-2.599503	-2.32615	-2.494153	-2.764128	-1.833457	-1.983174	-1.845686	-2.24695		n. def.			2.281689415	0.118354151	0.568666786	0.501918652	0	1	9	866.44978	0.0098439	141.48	49641000	4	ATGSVFTGK	Q96EM0	Q96EM0	L3HYPDH	Trans-3-hydroxy-L-proline dehydratase	ATGSVFTGK	2736
-0.3007291	-0.4590454	-0.504861	-0.7805423	-1.062088	-0.8859445	-0.4521858	-3.663507		n. def.			0.657279947	0.080842834	-1.004636869	-0.579355928	1	0	9	870.41954	0.01797	95.531	105090000	0	ATGTGDPPR	P45974-2;P45974	P45974-2	USP5	Ubiquitin carboxyl-terminal hydrolase 5	ATGTGDPPR	1018
-1.301517	-1.478467	-1.332824	-1.732883	-1.457133	-1.847966	-1.914527	-2.294396	A68	400.9			1.100383057	0.212927596	-0.417082757	-0.348247757	2	0	9	1078.5632	0.017306	113.94	63060000	1	ATHDNPLRR	P16615-5;P16615-2;P16615-3;P16615-4;P16615	P16615-5	ATP2A2	Sarcoplasmic/endoplasmic reticulum calcium ATPase 2	ATHDNPLRR	720
1.983888	1.757526	2.126503	1.980465	1.741673	1.698005	1.788143	1.845289		n. def.			1.243378791	0.387440642	-0.193818033	-0.179047744	0	1	9	944.50797	0.0087632	167.9	732150000	9	ATHTAFVAK	P42166	P42166	TMPO	Lamina-associated polypeptide 2, isoform alpha;Thymopoietin;Thymopentin	ATHTAFVAK	994
3.615522	3.520275	3.782731	2.903174	1.984224	2.126157	2.187861	2.03177		n. def.			3.359031966	0.011228889	-1.37292251	-1.146670362	0	1	9	926.48214	0.0065966	195.32	1241700000	11	ATHVGSVEK	O14777	O14777	NDC80	Kinetochore protein NDC80 homolog	ATHVGSVEK	145
1.993087	2.139298	2.346175	1.969284	1.508189	1.232575	1.694986	1.331927		n. def.			2.615700736	0.076648268	-0.67004177	-0.591031752	0	1	10	1000.5189	0.013129	103.56	652310000	1	ATIDGSVNPK	Q9UNY4	Q9UNY4	TTF2	Transcription termination factor 2	ATIDGSVNPK	3688
0.1732049	0.5816761	0.1391181	0.3257453	-3.411961	-3.461511	-3.819293	-3.754339	A68	32.1	+	Intensity UWB1289_IFNg_Intensity UWB1289_ctrl	6.792846755	0.001521739	-3.916712105	-3.424629036	1	0	9	949.49813	0.016939	114.6	66474000	2	ATIQGAYAR	Q14728	Q14728	MFSD10	Major facilitator superfamily domain-containing protein 10	ATIQGAYAR	1645
-1.262483	-0.8055339	-1.046818	-0.6459819	-0.8122093	-0.6482652	-0.8960397	-0.6909805	A3	613.4			0.56877829	0.432129915	0.178330526	0.155510539	0	1	12	1202.6507	0.00058181	135.86	120380000	2	ATISNDGATILK	Q99832-3;Q99832	Q99832-3	CCT7	T-complex protein 1 subunit eta	ATISNDGATILK	2955
-3.882707	-3.730052	-3.558137	-4.320008	-2.518848	-1.16969	-4.049927	-3.327008	A68	206.4			0.873417231	0.052832585	1.106357664	0.675231723	1	0	12	1402.6551	0.00045076	140.16	27951000	1	ATITMQDGFTYR	P21145-3;P21145	P21145-3	MAL	Myelin and lymphocyte protein	ATITMQDGFTYR	775
1.159479	1.188993	1.497707	1.338205	-1.462258	-3.013522	-2.899286	-3.474135	A3	58.6	+	Intensity UWB1289_IFNg_Intensity UWB1289_ctrl	3.997963898	0.001430052	-4.008396208	-2.780314387	0	2	10	1071.6288	0.004199	102.42	144650000	3	ATKQPSILSK	O94782	O94782	USP1	Ubiquitin carboxyl-terminal hydrolase 1	ATKQPSILSK	427
0.1202784	0.3875014	0.1906133	0.4121909	-0.702392	-0.5021778	-1.114586	-0.7495884	A3	88.6			3.415472399	0.026299758	-1.044832032	-0.91123577	1	2	10	1208.699	0.020468	98.048	157380000	1	ATLDKHLRQK	Q8WUU4	Q8WUU4	ZNF296	Zinc finger protein 296	ATLDKHLRQK	2580
4.417908	4.267684	4.339064	4.053152	4.241932	4.107028	3.966726	4.221574		n. def.			0.64172434	0.511495932	-0.135137141	-0.122773166	1	0	9	1066.552	0.0094144	144.12	3705100000	9	ATLDRQLNH	Q96MF7	Q96MF7	NSMCE2	E3 SUMO-protein ligase NSE2	ATLDRQLNH	2826
0.1147106	-3.573423	0.45191	-4.405856	-3.983034	-3.572366	-3.953527	-3.516479	A3	229			0.745645824	0.033235316	-1.903186858	-0.8446975	0	1	10	1095.5924	0.0035911	131.06	31077000	4	ATLPNQPVEK	Q9NVI1-2;Q9NVI1-1;Q9NVI1	Q9NVI1-2	FANCI	Fanconi anemia group I protein	ATLPNQPVEK	3405
1.711194	1.714848	1.726354	1.677786	1.001054	0.9037542	0.686398	0.3247296	A3	91.8			3.203527323	0.032563338	-0.978561558	-0.850695664	1	1	9	1041.6295	0.016939	101.64	430570000	2	ATLQNVLRK	Q14974-2;Q14974	Q14974-2	KPNB1	Importin subunit beta-1	ATLQNVLRK	1661
0.6132583	0.8648569	0.8836458	1.060427	1.506925	1.457281	1.407381	1.368688	A3	35.7			3.011243538	0.104528834	0.579521775	0.528386961	0	1	10	1183.6237	0.0093809	106.94	512900000	3	ATLSQFYINK	Q96EK5	Q96EK5	KIAA1279	KIF1-binding protein	ATLSQFYINK	2731
-4.230241	-3.824333	-4.206329	-4.418202	-2.555657	-3.637671	-3.100291	-2.463615	A3	439.6			2.203868324	0.022314729	1.230467677	0.947209234	1	1	11	1244.6911	0.014475	95.523	23186000	1	ATMGEQLRLVK	Q16787-4;Q16787-1;Q16787-3;Q16787	Q16787-4	LAMA3	Laminin subunit alpha-3	ATMGEQLRLVK	1781
-0.7082955	-0.412686	-0.3743267	-0.4297014	-4.118613	-3.552864	-3.012386	-3.255064		n. def.	+	Intensity UWB1289_IFNg_Intensity UWB1289_ctrl	4.690833395	0.001144828	-3.003479332	-2.401937	0	2	9	1048.5587	0.0092277	144.9	38166000	4	ATMKTELQK	P15924;P15924-2;P15924-3	P15924	DSP	Desmoplakin	ATMKTELQK	709
-4.091043	-6.881694	2.64962	2.482614	1.520637	-3.303762	-7.039124	-3.629178	A3	82.8			0.223183001	0.167444173	-1.652731061	-0.416176534	0	3	9	957.59712	0.0036298	155.58	264860000	13	ATNGKVLKK	P01583	P01583	IL1A	Interleukin-1 alpha	ATNGKVLKK	521
-0.7460353	-0.5752411	-3.473132	-0.3646805	0.03643932	-3.41501	-3.640331	0.1646936	B07	59.2			0.123992156	0.376050571	-0.423779833	-0.185958732	1	0	9	873.46683	0.0092158	111.74	111960000	3	ATNGTRAAL	Q9H1C0	Q9H1C0	LPAR5	Lysophosphatidic acid receptor 5	ATNGTRAAL	3162
-1.179969	-0.2233768	-0.4056799	-0.4155222	0.5400212	-0.6320345	1.209603	1.091974		n. def.			1.244142525	0.041507805	1.10852788	0.75330237	0	1	9	953.43104	0.020071	121.62	295130000	1	ATNTTMMGK	Q8IYA7	Q8IYA7	MKX	Homeobox protein Mohawk	ATNTTMMGK	2337
0.2194823	-0.1149014	-0.2579967	-0.6353155	-0.9296638	-3.82137	-0.9339346	-3.517915		n. def.			1.384757609	0.010835414	-2.103538005	-1.160704044	1	1	9	1079.5724	0.0104	138.06	88490000	2	ATNYITRNK	O00541-2;O00541	O00541-2	PES1	Pescadillo homolog	ATNYITRNK	109
0.8836915	0.8920224	0.7769874	0.9136493	-3.860087	1.602133	-3.378128	1.498732		n. def.			0.600510525	0.040572581	-1.90092513	-0.761583306	0	1	10	1183.6237	0.0029288	134.05	320910000	6	ATNYLIFSQK	O94955	O94955	RHOBTB3	Rho-related BTB domain-containing protein 3	ATNYLIFSQK	440
0.3236257	0.1700845	-0.09016121	0.04615435	-0.1097522	0.008225389	-3.124703	0.05757068		n. def.			0.534530335	0.115459194	-0.904590605	-0.507260293	0	1	9	944.49271	0.008935	146.03	171140000	6	ATQTPVSNK	Q9BXS6-4;Q9BXS6-6;Q9BXS6-3;Q9BXS6-5;Q9BXS6-2;Q9BXS6	Q9BXS6-4	NUSAP1	Nucleolar and spindle-associated protein 1	ATQTPVSNK	3073
-0.7188624	-0.6694359	-0.6286474	-0.7125931	-2.279186	-2.368715	-2.244336	-2.268198		n. def.	+	Intensity UWB1289_IFNg_Intensity UWB1289_ctrl	8.194333863	0.002298755	-1.607724041	-1.554309093	1	1	10	1076.6342	0.01512	102.07	65795000	1	ATRVFSLVGK	P13073	P13073	COX4I1	Cytochrome c oxidase subunit 4 isoform 1, mitochondrial	ATRVFSLVGK	667
0.4303477	0.3099016	0.4139839	0.2490748	-1.026143	-0.6721515	-0.4972861	-0.5486195		n. def.			3.745808618	0.025087505	-1.036877025	-0.920255965	0	1	9	980.49271	0.014185	120.46	166030000	5	ATSAFQTQK	P06400	P06400	RB1	Retinoblastoma-associated protein	ATSAFQTQK	561
0.03310264	-3.851088	0.230115	0.1146343	-3.952367	-4.11147	-4.191655	-3.462831	A68	50.9	+	Intensity UWB1289_IFNg_Intensity UWB1289_ctrl	1.639655686	0.002608867	-3.061271839	-1.524236608	1	0	10	1013.5506	0.0041171	121.09	43633000	3	ATSGIDPVVR	Q8N5D0-4;Q8N5D0	Q8N5D0-4	WDTC1	WD and tetratricopeptide repeats protein 1	ATSGIDPVVR	2407
-2.068295	-1.476773	-1.725092	-2.087338	-0.856481	-1.061999	-1.207597	-1.118811	A68	14.9			2.490512624	0.054184625	0.778152511	0.66817519	1	0	9	858.49232	0.013006	125.25	90271000	1	ATSGVVAVR	Q7Z460-2;Q7Z460-4;Q7Z460-5;Q7Z460-3;Q7Z460	Q7Z460-2	CLASP1	CLIP-associating protein 1	ATSGVVAVR	2177
-1.725055	-1.662691	-1.892943	-2.111698	-1.689286	-1.725929	-1.815103	-1.62456		n. def.			0.585293197	0.515355522	0.134377211	0.121278335	1	0	11	1029.5203	0.01402	128	63049000	1	ATSPAGTAQAR	P98160	P98160	HSPG2	Basement membrane-specific heparan sulfate proteoglycan core protein;Endorepellin;LG3 peptide	ATSPAGTAQAR	1337
1.298101	0.9909725	1.198883	1.206588	1.59809	1.37841	1.255289	1.454421		n. def.			1.368852276	0.319850501	0.247916371	0.226045969	1	0	9	975.51378	0.0068672	154.01	532710000	5	ATSPALFNR	Q14204	Q14204	DYNC1H1	Cytoplasmic dynein 1 heavy chain 1	ATSPALFNR	1601
-0.6291987	-0.03158307	-0.3027848	0.2312217	-0.3150221	0.03188002	0.3705359	0.4474182	A68	161			0.58704544	0.292222097	0.316789217	0.252623458	1	0	9	934.43559	0.014039	121.05	222850000	2	ATSPESTSR	Q8N3X1;Q8N3X1-2	Q8N3X1	FNBP4	Formin-binding protein 4	ATSPESTSR	2390
2.671236	2.59392	2.651426	2.731121	-3.68881	1.013777	-4.028928	-2.974941		n. def.	+	Intensity UWB1289_IFNg_Intensity UWB1289_ctrl	2.321072789	0.001077922	-5.08165127	-2.346399458	1	0	9	1006.5924	0.020805	94.302	407540000	2	ATSPIIIHR	Q9UBD5;Q9UBD5-2;Q9UBD5-3	Q9UBD5	ORC3	Origin recognition complex subunit 3	ATSPIIIHR	3536
-1.222368	-1.335449	-1.503692	-1.736362	-1.106959	-1.498411	-1.636301	-1.245842		n. def.			0.185487829	0.701982598	0.077589482	0.066671196	1	0	10	1119.6764	0.0042949	127.56	80938000	1	ATSPIIIHRL	Q9UBD5;Q9UBD5-2;Q9UBD5-3	Q9UBD5	ORC3	Origin recognition complex subunit 3	ATSPIIIHRL	3536
2.375683	2.494377	2.752778	2.511301	2.589197	2.834717	2.662921	2.659264	A68	36.9			0.802623815	0.467795045	0.152989984	0.139747908	1	0	9	1014.5094	0.0088023	146.54	1297200000	5	ATSPLQENR	P52292	P52292	KPNA2	Importin subunit alpha-1	ATSPLQENR	1138
0.6645369	0.6186406	0.6650647	0.4439056	0.8443408	1.050289	0.7045992	0.2300863	A3	242.4			0.244100301	0.606244455	0.109291889	0.09246765	1	1	9	1027.5774	0.011169	133.33	335220000	8	ATSQQPLRK	Q92599-3;Q92599-2;Q92599-4;Q92599	Q92599-3	8-Sep	Septin-8	ATSQQPLRK	2627
2.461637	2.496165	2.303281	2.499557	-4.141078	-1.475151	-1.626672	-1.55522		n. def.	+	Intensity UWB1289_IFNg_Intensity UWB1289_ctrl	3.420761565	0.001508197	-4.63969028	-2.81264433	2	0	9	1129.588	0.0090826	141.52	329100000	6	ATSRTYLYR	Q8N0Z8	Q8N0Z8	PUSL1	tRNA pseudouridine synthase-like 1	ATSRTYLYR	2365
-1.295925	-1.400149	-0.8396524	-1.072824	-2.753272	-3.976943	-3.40797	-3.188259		n. def.	+	Intensity UWB1289_IFNg_Intensity UWB1289_ctrl	3.597138111	0.002119481	-2.17947337	-1.698271743	0	0	9	984.48762	0.023783	103.91	23935000	2	ATSSQLIEH	P58317	P58317	ZNF121	Zinc finger protein 121	ATSSQLIEH	1212
-1.154064	-0.6968656	-0.7433114	-0.7712045	-2.100157	-2.167153	-2.180787	-2.043844		n. def.			4.617596883	0.011035413	-1.281623855	-1.154586902	1	1	9	873.50321	0.025451	98.997	66526000	1	ATSVAAARK	O00762-3;O00762-4;O00762	O00762-3	UBE2C	Ubiquitin-conjugating enzyme E2 C	ATSVAAARK	119
-1.090242	-0.9284413	-1.173536	-1.168265	-1.820925	-1.895922	-1.690915	-1.381475		n. def.			2.513352954	0.099249936	-0.607188165	-0.538737269	0	1	9	930.57498	0.0063657	159.04	74478000	4	ATSVITIVK	O15525	O15525	MAFG	Transcription factor MafG	ATSVITIVK	201
0.2944219	-3.454807	0.2764356	0.3497234	-0.2912585	-4.690523	0.1389305	-2.775222	A68	177.6			0.376407648	0.111616452	-1.270961776	-0.514660068	1	0	10	1075.5622	7.51E-05	194.22	124760000	6	ATTGLTTQQR	Q9NR09	Q9NR09	BIRC6	Baculoviral IAP repeat-containing protein 6	ATTGLTTQQR	3336
1.686982	1.17913	1.210711	1.059254	1.046791	1.180434	0.6736506	0.7488098	A68	63.8			1.050981968	0.237346108	-0.371597916	-0.314050113	1	1	9	956.54033	0.02493	89.355	421170000	1	ATTGPQVKR	Q86VM9-2;Q86VM9	Q86VM9-2	ZC3H18	Zinc finger CCCH domain-containing protein 18	ATTGPQVKR	2240
2.184955	2.198164	2.461804	2.452652	2.456917	2.429609	2.313201	1.467368		n. def.			0.261531068	0.502231333	-0.157619923	-0.126357014	0	1	10	1083.5383	0.0035544	131.22	974530000	11	ATTHEIMGPK	Q13492-3;Q13492-2;Q13492-5;Q13492	Q13492-3	PICALM	Phosphatidylinositol-binding clathrin assembly protein	ATTHEIMGPK	1536
-3.8645	2.251888	-4.210924	-4.421494	-4.486675	-3.586509	-3.462973	-3.39008	B07	1249.3			0.301553965	0.150954525	-1.170301676	-0.4452246	1	1	9	1012.6029	0.022541	105.2	76609000	1	ATTLKNRPL	Q8N4X5-3;Q8N4X5-2;Q8N4X5;Q8N4X5-4	Q8N4X5-3	AFAP1L2	Actin filament-associated protein 1-like 2	ATTLKNRPL	2401
2.577962	-4.529838	2.497194	2.549845	3.102439	2.441182	2.300514	2.297166	A3	304.2			0.443507505	0.061990355	1.761534512	0.634021857	1	1	9	1012.6029	0.023264	104.45	1133500000	1	ATTLPIRNK	O75179-4;O75179-6;O75179-2;O75179;O75179-3;O75179-7	O75179-4	ANKRD17	Ankyrin repeat domain-containing protein 17	ATTLPIRNK	341
-0.2489944	-0.08281498	-0.2361821	-0.2422284	0.1034255	0.2603165	-3.909908	-3.127601	A68	15.6			0.649692963	0.047668226	-1.465886775	-0.704291921	1	0	9	989.52943	0.024872	102.77	129850000	1	ATTPIFANR	Q12802-4;Q12802;Q12802-2	Q12802-4	AKAP13	A-kinase anchor protein 13	ATTPIFANR	1452
-0.3162787	0.3236446	0.2357685	0.2517901	-0.1426945	-0.3507114	0.2881627	0.5526606		n. def.			0.051292082	0.863998158	-0.036876783	-0.029446005	0	1	9	1020.5274	0.017336	113.89	230330000	2	ATTQTIMQK	O43543	O43543	XRCC2	DNA repair protein XRCC2	ATTQTIMQK	240
-0.9910342	-0.9519824	-1.008886	-1.139138	-2.323948	-2.276674	-1.931734	-2.375659	A68	110.1			4.499901475	0.01339764	-1.204243585	-1.086510337	2	0	9	1003.5774	0.020802	96.331	52565000	1	ATTSLSLRR	Q15477	Q15477	SKIV2L	Helicase SKI2W	ATTSLSLRR	1726
-4.221806	-3.534277	-4.186134	-5.121912	-2.505203	-2.004764	-2.172366	-2.384784		n. def.	+	Intensity UWB1289_IFNg_Intensity UWB1289_ctrl	2.939656281	0.002948339	1.999252975	1.486918078	0	1	10	953.59097	0.003594	144.38	36376000	3	ATVAVPLVGK	Q9BUN8-2;Q9BUN8	Q9BUN8-2	DERL1	Derlin-1	ATVAVPLVGK	3025
1.532566	1.544714	1.353331	1.220448	2.938802	2.945516	2.898049	2.648448	B07	941.7	+	Intensity UWB1289_IFNg_Intensity UWB1289_ctrl	5.041256291	0.005782123	1.444939077	1.30778535	0	0	9	935.50763	0.014525	119.07	1254200000	1	ATVHPGLEL	Q14558;Q14558-2	Q14558	PRPSAP1	Phosphoribosyl pyrophosphate synthase-associated protein 1	ATVHPGLEL	1623
-2.199293	-2.266509	-2.705232	-2.047571	-2.738841	-2.936487	-2.821405	-2.965423		n. def.			2.008846331	0.125844525	-0.560887814	-0.487479279	0	1	10	1062.6073	0.0072724	111.82	33004000	2	ATVIFVASQK	Q9NVH2-3;Q9NVH2-2;Q9NVH2;Q9NVH2-4	Q9NVH2-3	INTS7	Integrator complex subunit 7	ATVIFVASQK	3404
0.4369448	0.7424459	0.4000753	0.4382442	0.3878105	0.6411084	0.8521166	0.5601735	A3	58			0.366569371	0.600468644	0.105874702	0.094099284	1	2	10	1202.6772	0.018445	99.568	313700000	1	ATWATKELRK	Q14974-2;Q14974	Q14974-2	KPNB1	Importin subunit beta-1	ATWATKELRK	1661
-0.2556069	-0.04975786	-0.34289	0.2939762	0.1671948	0.4271251	0.4271103	0.5224848	A68	118.2			1.59211084	0.172604723	0.474548386	0.408808449	1	0	9	1089.5356	0.016776	129.4	254250000	1	ATWFNQPAR	P26373;P26373-2	P26373	RPL13	60S ribosomal protein L13	ATWFNQPAR	834
2.24237	2.510097	2.039041	2.569688	1.766407	1.32753	1.52695	1.634409	A3	60.9			2.626943535	0.053149851	-0.776475012	-0.672788781	1	1	10	1217.6305	0.0040878	121.62	730530000	6	ATWFNQPARK	P26373;P26373-2	P26373	RPL13	60S ribosomal protein L13	ATWFNQPARK	834
-0.1010304	0.01164562	-0.2337638	0.3097832	-0.8695721	-0.04850241	-0.1334586	-0.4009974		n. def.			0.82381488	0.253246865	-0.359791281	-0.295382244	0	1	10	950.48214	0.012895	103.74	177040000	2	ATYAGVGANK	Q60I27-3;Q60I27-2;Q60I27;Q60I27-6	Q60I27-3	ALS2CL	ALS2 C-terminal-like protein	ATYAGVGANK	1977
2.020055	2.366158	2.02329	2.427714	-3.966023	0.3406467	-4.293869	0.1451665	A3	45.3	+	Intensity UWB1289_IFNg_Intensity UWB1289_ctrl	1.769443549	0.00175873	-4.152823966	-1.829897892	0	1	11	1148.6077	0.014461	97.277	338710000	2	ATYAPVISAEK	Q71U36-2;Q9BQE3;Q71U36;P68363;P68363-2;P68366-2;P68366;Q13748-2;Q6PEY2;Q13748	Q71U36-2	TUBA1A;TUBA1C;TUBA1B;TUBA4A;TUBA3C;TUBA3E	Tubulin alpha-1A chain;Tubulin alpha-1C chain;Tubulin alpha-1B chain;Tubulin alpha-4A chain;Tubulin alpha-3C/D chain;Tubulin alpha-3E chain	ATYAPVISAEK	1302
-0.1256108	-0.004747584	0.1225888	0.1000454	-0.1396228	-0.1064609	-0.4149809	-0.1365623		n. def.			1.28566646	0.34843779	-0.222475674	-0.203751268	0	2	9	1055.5135	0.016735	118.5	189450000	5	ATYETKESK	Q9Y281-3;Q9Y281;P23528	Q9Y281-3	CFL2;CFL1	Cofilin-2;Cofilin-1	ATYETKESK	805
0.7567043	-3.690657	-4.47118	-4.538469	-1.151826	1.104789	1.58474	1.334755	A3	105.8	+	Intensity UWB1289_IFNg_Intensity UWB1289_ctrl	1.405207416	0.002672048	3.704014853	1.53617166	0	3	11	1242.6972	0.0050782	123.67	340330000	3	ATYGKFKVTTK	Q15678	Q15678	PTPN14	Tyrosine-protein phosphatase non-receptor type 14	ATYGKFKVTTK	1741
7.151425	7.407881	7.000125	7.302127	6.499761	7.094244	6.752446	6.850485	A3	771.7			1.472704701	0.204912266	-0.416155338	-0.3613071	0	1	9	1008.5141	0.012182	128.61	25086000000	8	ATYGKPVHH	P61313;P61313-2	P61313	RPL15	60S ribosomal protein L15	ATYGKPVHH	1235
1.176651	1.110131	0.8045318	0.880127	0.5142508	1.119593	1.059074	1.136102		n. def.			0.073622329	0.859654177	-0.035605252	-0.030344551	1	1	11	1223.5782	0.0050525	123.75	411140000	7	ATYGTDKPDTR	Q6PI48	Q6PI48	DARS2	Aspartate--tRNA ligase, mitochondrial	ATYGTDKPDTR	2066
-4.067919	-4.182529	-2.8699	-4.997062	-0.317301	-0.1742821	0.03339817	0.1198715	A3	63.2	+	Intensity UWB1289_IFNg_Intensity UWB1289_ctrl	3.916526565	0.001359606	3.944774126	2.721635176	0	1	9	1114.5117	0.016021	116.25	147520000	1	ATYNKQPMY	Q9Y6K1-2;Q9Y6K1	Q9Y6K1-2	DNMT3A	DNA (cytosine-5)-methyltransferase 3A	ATYNKQPMY	3864
-3.06105	-0.4539913	-0.3633539	-0.4097102	-0.7028248	-0.5322146	0.2264782	0.4162697		n. def.			0.609425007	0.09981684	0.92395347	0.537683067	1	1	10	1270.6128	0.0025239	164.96	179950000	5	ATYNKQPMYR	Q9Y6K1-2;Q9Y6K1	Q9Y6K1-2	DNMT3A	DNA (cytosine-5)-methyltransferase 3A	ATYNKQPMYR	3864
0.2210491	0.07643899	-0.1294438	-0.2055306	-1.03485	-1.297172	-1.313817	-0.7680734	A3	72.5			3.298806059	0.022830692	-1.094106514	-0.942117114	1	2	11	1386.6892	0.0073704	117.52	127390000	6	ATYQDKRYTNK	O15371-3;O15371	O15371-3	EIF3D	Eukaryotic translation initiation factor 3 subunit D	ATYQDKRYTNK	190
-3.863899	-4.870538	-3.654077	-3.928068	-3.222899	-3.886855	2.375757	2.285297		n. def.	+	Intensity UWB1289_IFNg_Intensity UWB1289_ctrl	1.039597539	0.007097463	3.466970563	1.271931876	1	1	9	1055.507	0.021843	92.201	407560000	0	ATYREGMTK	P28072	P28072	PSMB6	Proteasome subunit beta type-6	ATYREGMTK	853
5.498344	6.032722	6.357648	6.306881	6.230432	6.346113	6.362748	6.591068		n. def.			0.783482797	0.270447773	0.333691597	0.275580101	0	1	9	983.47462	0.0072254	186.3	16418000000	15	ATYSVGMQK	Q8IUC4-2;A8MT19;Q8IUC4	Q8IUC4-2	RHPN2;RHPN2P1	Rhophilin-2;Putative rhophilin-2-like protein RHPN2P1	ATYSVGMQK	46
-1.227781	-1.547501	-1.221523	-1.408767	-2.065574	-1.512128	-1.654735	-1.739744	A3	86.7			1.491952472	0.216311678	-0.391652197	-0.343210693	1	1	11	1225.584	0.014149	86.463	68482000	1	ATYSYRHGSGK	Q9NRG0	Q9NRG0	CHRAC1	Chromatin accessibility complex protein 1	ATYSYRHGSGK	3351
3.033908	3.167307	3.297014	3.291412	3.373965	3.04865	3.132117	3.346586	A3	217.5			0.101243182	0.881765623	0.027919292	0.02535163	1	2	13	1482.7215	2.04E-21	208.33	1926300000	11	ATYSYRHGSGKEK	Q9NRG0	Q9NRG0	CHRAC1	Chromatin accessibility complex protein 1	ATYSYRHGSGKEK	3351
0.08504424	-0.2023788	0.1688712	0.05819478	0.8527661	0.7365211	0.2721168	0.685376	A3	43.9			2.181618012	0.103629667	0.60926215	0.529918389	2	1	9	1117.6356	0.014185	120.46	295530000	1	ATYVQPRRK	Q9P2I0	Q9P2I0	CPSF2	Cleavage and polyadenylation specificity factor subunit 2	ATYVQPRRK	3519
-4.284854	-3.390302	-1.333373	-4.673502	-3.329304	-3.488793	-3.464053	-3.455014		n. def.			0.006180377	0.962618138	-0.013783246	-0.007891346	2	0	10	954.53591	0.018613	79.116	4979700	1	AVAAPSRARG	Q5UCC4-2;Q5UCC4	Q5UCC4-2	EMC10	ER membrane protein complex subunit 10	AVAAPSRARG	1953
7.354468	7.222055	7.236718	7.453639	6.23635	6.142488	6.068839	6.129784		n. def.			5.748420394	0.012850974	-1.172354698	-1.101324914	2	0	9	883.53518	0.0063862	178.84	19103000000	8	AVAAVAARR	Q14697-3;Q14697;Q14697-2	Q14697-3	GANAB	Neutral alpha-glucosidase AB	AVAAVAARR	1643
4.889889	4.901619	5.09425	4.659905	4.678648	4.40957	4.402909	4.495552	A68	84.2			1.920796068	0.211069767	-0.389745951	-0.351237702	3	0	10	1039.6363	0.0039348	111.73	5010100000	7	AVAAVAARRR	Q14697-3;Q14697;Q14697-2	Q14697-3	GANAB	Neutral alpha-glucosidase AB	AVAAVAARRR	1643
3.334231	3.338543	3.721784	3.489584	2.187485	2.559917	2.357605	2.37611		n. def.			4.051213268	0.019018006	-1.100756228	-0.983965326	0	1	9	914.5073	0.011262	132.76	1385700000	6	AVADAVIEK	Q9UGM6	Q9UGM6	WARS2	Tryptophan--tRNA ligase, mitochondrial	AVADAVIEK	3564
-4.564118	-3.956847	-3.268567	-3.870191	-1.038365	-1.694891	-4.032309	-3.724215	A3	104.8			0.820398979	0.045070332	1.292485744	0.723660843	0	2	11	1273.6853	1.00E-05	157.78	30163000	3	AVADKVHLMYK	Q14258	Q14258	TRIM25	E3 ubiquitin/ISG15 ligase TRIM25	AVADKVHLMYK	1607
1.079877	1.208378	1.32773	1.361816	1.901877	1.997708	1.846888	1.702461		n. def.			3.356693924	0.086004211	0.617783248	0.567359618	1	0	11	1171.6561	0.00078087	178.94	685200000	8	AVADQTISIVR	Q5W0U4	Q5W0U4	BSPRY	B box and SPRY domain-containing protein	AVADQTISIVR	1975
-4.187473	-4.402579	-3.801169	-1.954777	-3.056013	-3.393926	-2.901245	-3.994134		n. def.			0.157924542	0.432149769	0.250169873	0.155553839	0	1	9	959.511	0.022501	91.626	9435500	0	AVAEAQKLM	Q5VZE5-2;Q5VZE5	Q5VZE5-2	NAA35	N-alpha-acetyltransferase 35, NatC auxiliary subunit	AVAEAQKLM	1972
-0.9555291	-3.137094	-1.09179	-1.10245	-3.390082	-1.892224	-3.363815	-1.580558	A68	245.2			0.670075231	0.082059511	-0.98495394	-0.576555571	1	1	9	959.50361	0.021167	101.46	42955000	2	AVAEASKER	Q9Y5S2	Q9Y5S2	CDC42BPB	Serine/threonine-protein kinase MRCK beta	AVAEASKER	3827
-3.796104	-2.244427	-4.194585	-1.934882	-3.129834	-4.214365	-3.539312	-1.96486		n. def.			0.083797254	0.588649845	-0.169593245	-0.097907776	1	1	11	1198.667	0.016401	71.614	16958000	0	AVAEVRAENLK	P12270	P12270	TPR	Nucleoprotein TPR	AVAEVRAENLK	661
-1.104192	-0.2480154	-0.410925	-0.4257859	0.5615193	0.420361	0.9369659	1.034237	A3	986			2.758889977	0.015877863	1.285500392	1.036512944	0	1	12	1174.5652	8.07E-05	154.05	300860000	10	AVAGGDEQVAMK	Q9BYM8	Q9BYM8	RBCK1	RanBP-type and C3HC4-type zinc finger-containing protein 1	AVAGGDEQVAMK	3093
-2.654128	-2.380746	-2.410122	-2.638759	-2.513945	-2.799212	-2.403707	-2.24109		n. def.			0.082221933	0.871339764	0.031450152	0.027631837	1	0	11	1115.5393	0.0045858	125.16	38147000	3	AVAGPEMQTGR	Q12805-5;Q12805-2;Q12805-4;Q12805-3;Q12805	Q12805-5	EFEMP1	EGF-containing fibulin-like extracellular matrix protein 1	AVAGPEMQTGR	1453
3.774697	3.346972	3.543269	3.011445	4.528457	4.249276	4.300232	4.247249		n. def.			2.702916068	0.039233926	0.912207842	0.776444556	0	1	9	938.51853	0.0071314	175.38	3647300000	12	AVAHALTEK	P49368-2;P49368	P49368-2	CCT3	T-complex protein 1 subunit gamma	AVAHALTEK	1066
5.86982	6.40895	6.377486	6.687268	5.350121	4.550484	5.529345	5.329129	A3	30.8			2.219247047	0.027947805	-1.146111131	-0.897911696	0	2	9	901.54191	0.011683	130.64	10136000000	5	AVAIKAMAK	Q6IS14;P63241;P63241-2	Q6IS14	EIF5AL1;EIF5A	Eukaryotic translation initiation factor 5A-1-like;Eukaryotic translation initiation factor 5A-1	AVAIKAMAK	1295
-1.171493	-0.9446065	-1.196148	-0.8875998	-1.849245	-1.556523	-1.746517	-1.669368		n. def.			3.224600861	0.074884961	-0.655451372	-0.595990082	1	0	11	1211.6622	8.20E-06	176.6	74461000	7	AVANAQELLQR	Q9Y5L4	Q9Y5L4	TIMM13	Mitochondrial import inner membrane translocase subunit Tim13	AVANAQELLQR	3821
4.252054	4.159748	4.202572	4.311361	3.728146	3.546574	3.590635	3.50217	A68	46.3			4.447129448	0.072006602	-0.639552414	-0.604048656	2	0	9	1073.6094	0.0061839	165.11	2835900000	14	AVANFIRQR	Q96HY6	Q96HY6	DDRGK1	DDRGK domain-containing protein 1	AVANFIRQR	2779
-0.9807146	-1.782161	-2.162587	-1.78489	-1.953168	-1.672504	-2.228748	-2.647543		n. def.			0.66480355	0.21988948	-0.447902605	-0.338239632	1	0	13	1207.6058	0.0036496	113.24	54462000	4	AVAPAAGQGSHSR	Q86SR1-3;Q86SR1-2;Q86SR1	Q86SR1-3	GALNT10	Polypeptide N-acetylgalactosaminyltransferase 10	AVAPAAGQGSHSR	2208
-0.04875624	0.02383018	0.1938215	0.2682235	-0.5037194	-1.433054	-0.7745939	-2.518365	A68	142.4			1.685582645	0.019973913	-1.416712773	-0.974152249	1	0	9	1003.5087	0.007572	151.29	129620000	5	AVAPEFTNR	Q9H0U6	Q9H0U6	MRPL18	39S ribosomal protein L18, mitochondrial	AVAPEFTNR	3153
1.959417	1.954651	1.963396	1.93952	0.7919538	1.138286	1.535192	1.077472	A68	87.4			2.755974606	0.046804266	-0.818520039	-0.709808785	1	0	9	798.4348	0.016997	114.5	551820000	3	AVAPGGATR	Q5T4S7-3;Q5T4S7-4;Q5T4S7;Q5T4S7-2	Q5T4S7-3	UBR4	E3 ubiquitin-protein ligase UBR4	AVAPGGATR	1931
-1.97014	-1.380431	-1.364704	-1.515643	-2.523896	-2.880518	-1.984154	-2.061778	A68	356.5			1.719737583	0.059954128	-0.804856986	-0.642309364	1	1	9	868.4879	0.010757	135.87	50574000	3	AVAPGNKGR	Q9BQ70	Q9BQ70	TCF25	Transcription factor 25	AVAPGNKGR	2973
0.7561609	0.9553102	0.8539137	0.3441628	-0.6104037	-0.1853889	-0.3331815	-0.2309069		n. def.			3.196081356	0.025496962	-1.067357168	-0.916600868	1	1	9	911.51886	0.012438	127.56	211980000	4	AVAPKPSSR	O75251-2;O75251	O75251-2	NDUFS7	NADH dehydrogenase [ubiquinone] iron-sulfur protein 7, mitochondrial	AVAPKPSSR	346
-3.882164	2.253524	2.600188	-3.614048	2.336694	2.771012	2.32825	2.453693		n. def.			0.885227644	0.012287879	3.13303721	1.123837123	1	0	9	834.47119	0.012763	126.24	997820000	2	AVAPPAGPR	Q6SPF0	Q6SPF0	SAMD1	Atherin	AVAPPAGPR	2076
-0.1956488	-0.1361851	-0.2181423	-0.3891086	-0.03176074	-0.1316232	-0.2701024	0.02669491	A3	27.9			0.777335114	0.511602324	0.133073341	0.122688352	0	1	10	937.52328	0.0099194	109.71	189850000	2	AVAPPTPASK	Q14781	Q14781	CBX2	Chromobox protein homolog 2	AVAPPTPASK	1650
-1.502368	-1.465452	-1.624689	-0.7346292	0.3708426	0.6151928	0.4824847	0.4409219		n. def.	+	Intensity UWB1289_IFNg_Intensity UWB1289_ctrl	3.889836851	0.00267921	1.809145026	1.497169534	0	0	9	797.4647	0.014528	119.06	236870000	1	AVAPVASAL	P56270-3;P56270;P56270-2	P56270-3	MAZ	Myc-associated zinc finger protein	AVAPVASAL	1200
0.4437634	0.2485266	0.2867068	0.2726572	-2.067259	-1.856312	-1.765277	-1.952299		n. def.	+	Intensity UWB1289_IFNg_Intensity UWB1289_ctrl	6.892299266	0.001483444	-2.223200284	-2.061408029	0	0	9	999.47739	0.0070912	164.89	108660000	3	AVAQDVFNH	Q15573;Q15573-2	Q15573	TAF1A	TATA box-binding protein-associated factor RNA polymerase I subunit A	AVAQDVFNH	1731
2.090371	2.235284	2.18415	2.457239	1.392994	1.681247	1.485271	1.498606		n. def.			3.499738878	0.055644915	-0.727231473	-0.662032761	0	2	10	1015.6026	0.01052	121.31	693050000	4	AVASSVVKQK	Q8WUI4-3;Q8WUI4-4;Q8WUI4;Q8WUI4-7;Q8WUI4-6;Q8WUI4-5;Q8WUI4-8	Q8WUI4-3	HDAC7	Histone deacetylase 7	AVASSVVKQK	2573
0.9603965	1.085801	1.378882	1.1347	0.3373036	0.49409	0.4580798	0.6279083		n. def.			3.09938916	0.074499864	-0.660599463	-0.597208116	0	2	9	976.57057	0.0071203	173.73	333630000	9	AVATKFVNK	O75962-4;O75962;O75962-2;O75962-3	O75962-4	TRIO	Triple functional domain protein	AVATKFVNK	414
1.377244	-4.789598	-3.194586	-3.157463	0.4684305	-2.951655	-4.35656	-3.899433	A3	415.2			0.049682436	0.615442041	-0.243703611	-0.089629254	1	2	9	1000.6029	0.014491	119.21	85490000	2	AVDATLRKK	Q9Y312	Q9Y312	AAR2	Protein AAR2 homolog	AVDATLRKK	3762
-0.2201299	-0.09289484	-0.8412919	-0.7896537	-1.363956	-1.447947	-2.671757	-3.761101	A3	1045.3			1.643448743	0.011693326	-1.825197656	-1.140830356	0	3	9	1043.5975	0.016997	101.65	74009000	1	AVDKNKLEK	Q8IYB5	Q8IYB5	SMAP1	Stromal membrane-associated protein 1	AVDKNKLEK	2340
-0.5152674	-0.5607448	-0.2832004	-0.4760932	-1.341424	-0.9117867	-0.9580437	-1.0103	A68	361.3			2.690750939	0.100904436	-0.596562147	-0.535039863	1	0	9	854.46102	0.027356	100.19	114670000	1	AVEAPAAAR	Q8N5A5-3;Q8N5A5-2;Q8N5A5	Q8N5A5-3	ZGPAT	Zinc finger CCCH-type with G patch domain-containing protein	AVEAPAAAR	2404
-0.4182551	-0.6079746	-0.2893271	-0.2406269	-6.868729	-1.582525	-0.8192659	-2.213489		n. def.			0.924661251	0.015143552	-2.481956348	-1.049371819	1	1	11	1160.5786	0.0021129	115.71	85821000	5	AVEETGGSRQK	Q14164	Q14164	IKBKE	Inhibitor of nuclear factor kappa-B kinase subunit epsilon	AVEETGGSRQK	1592
-3.282332	-2.882302	-3.273832	-2.444411	-2.309455	-2.647237	-2.363164	-2.091534		n. def.			1.445975028	0.117976955	0.617871821	0.50263607	1	0	12	1364.6507	0.0008778	130.98	38734000	4	AVFGNQNEMISR	Q9NP80-3;Q9NP80;Q9NP80-2	Q9NP80-3	PNPLA8	Calcium-independent phospholipase A2-gamma	AVFGNQNEMISR	3310
1.449745	1.60741	1.541022	-4.154381	-1.553926	-1.956528	-1.955996	-3.628693	A3	55.8			0.790950357	0.021570093	-2.384734809	-0.955749679	0	1	12	1187.655	0.016472	98.044	146730000	1	AVFGPDGTLLAK	Q9NQR4	Q9NQR4	NIT2	Omega-amidase NIT2	AVFGPDGTLLAK	3330
2.164744	2.22404	2.156489	2.146372	2.108698	2.268354	2.298784	2.057597		n. def.			0.05998983	0.953854408	0.010446966	0.009840413	0	1	10	1004.5655	0.0026598	164.72	938900000	6	AVFGVIGSQK	Q9UNX4	Q9UNX4	WDR3	WD repeat-containing protein 3	AVFGVIGSQK	3687
-1.630313	-2.236695	-1.713956	-2.126074	-2.037584	-2.234757	-2.555969	-2.529492		n. def.			1.107315744	0.214574665	-0.412690938	-0.345488331	0	2	9	934.52362	0.026134	95.815	45747000	1	AVFKGQGTK	Q8IXB1-2;Q8IXB1	Q8IXB1-2	DNAJC10	DnaJ homolog subfamily C member 10	AVFKGQGTK	2321
1.037462	0.9203658	0.8400948	0.8333325	-4.358253	-3.40026	-3.552992	-3.461393		n. def.	+	Intensity UWB1289_IFNg_Intensity UWB1289_ctrl	6.007053085	0.002089552	-4.601038322	-3.744108053	1	1	9	973.60729	0.013222	124.37	99702000	2	AVFLGLARK	P14324-2;P14324	P14324-2	FDPS	Farnesyl pyrophosphate synthase	AVFLGLARK	682
-0.1669678	-0.2158419	-0.4867376	-0.1855023	-0.3676835	-0.8912617	-0.6886969	-0.4678438		n. def.			1.301812359	0.250894136	-0.340109076	-0.298624222	1	1	9	1073.6346	0.0062308	158.03	148590000	8	AVFNRIVQK	Q8NCR0	Q8NCR0	B3GALNT2	UDP-GalNAc:beta-1,3-N-acetylgalactosaminyltransferase 2	AVFNRIVQK	2467
1.663126	1.923248	1.783935	1.697371	1.90714	1.708988	1.859079	1.846876		n. def.			0.38665986	0.733493308	0.063600749	0.059333735	0	2	10	1160.6594	0.019021	99.136	729140000	2	AVFPKPFVEK	Q6PFW1-6;Q6PFW1-5;Q6PFW1-7;Q6PFW1-4;Q6PFW1-3;Q6PFW1-2;Q6PFW1	Q6PFW1-6	PPIP5K1	Inositol hexakisphosphate and diphosphoinositol-pentakisphosphate kinase 1	AVFPKPFVEK	2063
2.48756	2.497207	2.634351	2.622557	2.620496	2.729264	2.61792	2.699488	A3	197			1.152385182	0.576734934	0.10637325	0.101460459	0	1	12	1303.6408	0.0052325	143.03	1287900000	6	AVFPNEDGSLQK	Q9NRV9	Q9NRV9	HEBP1	Heme-binding protein 1	AVFPNEDGSLQK	3362
2.068905	2.149878	2.180921	2.024658	2.074532	2.103533	2.029383	1.894433		n. def.			0.661361923	0.665394859	-0.080620289	-0.076156931	1	0	9	944.54435	0.012192	128.57	853400000	3	AVFPSIVGR	P63261;P60709;P63267;P68133;P68032;P62736;Q6S8J3;P63267-2;Q9BYX7;P0CG38;A5A3E0	P63261	ACTG1;ACTB;ACTG2;ACTA1;ACTC1;ACTA2;POTEE;POTEKP;POTEI;POTEF	Actin, cytoplasmic 2;Actin, cytoplasmic 2, N-terminally processed;Actin, cytoplasmic 1;Actin, cytoplasmic 1, N-terminally processed;Actin, gamma-enteric smooth muscle;Actin, alpha skeletal muscle;Actin, alpha cardiac muscle 1;Actin, aortic smooth muscle;POTE ankyrin domain family member E;Putative beta-actin-like protein 3;Putative beta-actin-like protein 3, N-terminally processed;POTE ankyrin do…	AVFPSIVGR	1222
1.720984	1.797927	1.867238	2.14842	3.653796	3.336375	3.496483	3.19317		n. def.	+	Intensity UWB1289_IFNg_Intensity UWB1289_ctrl	4.534092213	0.004910324	1.536313742	1.351957589	2	0	11	1197.6982	0.00093798	156.01	1842900000	16	AVFPSIVGRPR	P63261;P60709;P63267;P68133;P68032;P62736;Q6S8J3;P63267-2;Q9BYX7;P0CG38;A5A3E0	P63261	ACTG1;ACTB;ACTG2;ACTA1;ACTC1;ACTA2;POTEE;POTEKP;POTEI;POTEF	Actin, cytoplasmic 2;Actin, cytoplasmic 2, N-terminally processed;Actin, cytoplasmic 1;Actin, cytoplasmic 1, N-terminally processed;Actin, gamma-enteric smooth muscle;Actin, alpha skeletal muscle;Actin, alpha cardiac muscle 1;Actin, aortic smooth muscle;POTE ankyrin domain family member E;Putative beta-actin-like protein 3;Putative beta-actin-like protein 3, N-terminally processed;POTE ankyrin do…	AVFPSIVGRPR	1222
-0.6926878	-0.5511966	-0.3269303	0.1077336	1.370199	1.629764	1.501562	1.448294	A3	130.7	+	Intensity UWB1289_IFNg_Intensity UWB1289_ctrl	4.265842395	0.002265675	1.853225017	1.566294483	0	1	11	1185.6758	0.0081458	116.05	474920000	7	AVFPSLLTNPK	P52292	P52292	KPNA2	Importin subunit alpha-1	AVFPSLLTNPK	1138
-1.524431	-1.415213	-1.401414	-1.413399	-1.072456	-1.03565	-0.974168	-1.066538	A3	49.7			4.471838399	0.186764059	0.40141125	0.387265483	0	1	11	1102.6023	0.013932	101.65	95975000	1	AVFPVAPTSSK	Q14157-4;Q14157-1;Q14157-3;Q14157;Q14157-5	Q14157-4	UBAP2L	Ubiquitin-associated protein 2-like	AVFPVAPTSSK	1589
-1.509771	-1.637209	-1.349683	-1.729908	-0.6759781	-1.514885	-1.202766	-1.5395	A3	91.5			0.727861562	0.279614595	0.323360518	0.265658498	0	1	9	892.51305	0.017306	113.94	86838000	1	AVGPHLTAK	Q8WVP5	Q8WVP5	TNFAIP8L1	Tumor necrosis factor alpha-induced protein 8-like protein 1	AVGPHLTAK	2590
-2.471719	-1.93582	-1.951717	-3.188779	-0.4258084	-0.461702	-0.4934445	-0.3906969		n. def.	+	Intensity UWB1289_IFNg_Intensity UWB1289_ctrl	3.226626032	0.002650237	1.944095835	1.500466076	0	0	9	878.46102	0.01056	101.28	123450000	0	AVGPVHNSV	Q9NR09	Q9NR09	BIRC6	Baculoviral IAP repeat-containing protein 6	AVGPVHNSV	3336
0.799769	0.5612736	-3.344935	0.8000022	-0.6225564	-0.4760166	-3.497553	-0.6723567	B07	345.6			0.350972733	0.145977685	-1.021148168	-0.453556645	1	0	9	842.4974	0.027472	100.07	143330000	1	AVGSVARAL	P0C860	P0C860	MSL3P1	Putative male-specific lethal-3 protein-like 2	AVGSVARAL	622
-3.968138	-3.304826	-4.344945	-4.329948	-1.50607	-2.060892	-2.430503	-2.409436		n. def.	+	Intensity UWB1289_IFNg_Intensity UWB1289_ctrl	2.936188296	0.004010144	1.885238975	1.42238062	0	0	9	849.47085	0.011229	132.96	38250000	2	AVHPSGVAL	P05161	P05161	ISG15	Ubiquitin-like protein ISG15	AVHPSGVAL	550
4.350038	4.140789	4.34584	4.365417	3.722787	3.75163	3.676814	3.501037	A3	129.4			3.758398833	0.076460081	-0.637454033	-0.591601965	0	1	10	1136.6302	1.50E-05	220.1	2977200000	11	AVHQQILSNK	O75414-2;O75414-3;O75414	O75414-2	NME6	Nucleoside diphosphate kinase 6	AVHQQILSNK	362
2.493933	2.625026	2.355024	2.634314	2.592641	2.846915	2.675065	2.576839	A68	145.2			0.803091733	0.483042982	0.145790756	0.133721814	1	0	10	1084.6241	0.00052186	183.65	1287400000	8	AVIDQGLITR	E9PRG8	E9PRG8	C11orf98	Uncharacterized protein C11orf98	AVIDQGLITR	75
-4.035269	-3.889168	-4.224519	-3.982412	0.1325946	-0.41811	-0.5781019	-0.2968013	A68	26.2	+	Intensity UWB1289_IFNg_Intensity UWB1289_ctrl	6.274381305	0.001882353	3.742737275	3.204881417	2	0	9	1088.6455	0.011773	130.27	129010000	3	AVIFLNTRR	Q14240;Q14240-2	Q14240	EIF4A2	Eukaryotic initiation factor 4A-II;Eukaryotic initiation factor 4A-II, N-terminally processed	AVIFLNTRR	1603
-2.659542	-3.412207	-4.627677	-4.581599	-1.014484	-2.828366	-3.021207	-2.543115		n. def.			1.166853559	0.029256877	1.468463272	0.883999404	0	1	9	941.5083	0.0081502	130.77	39224000	3	AVIGHFNGK	P29558-2;P29558	P29558-2	RBMS1	RNA-binding motif, single-stranded-interacting protein 1	AVIGHFNGK	864
-0.1253692	0.07124368	-0.07565677	0.1273284	-0.1058876	-0.0251045	0.01517235	-0.000504908	A68	28			0.16822948	0.875488984	-0.028467689	-0.026718717	1	0	9	978.54983	0.013899	121.62	205120000	2	AVIGYLSTR	Q86U38;Q86U38-2	Q86U38	NOP9	Nucleolar protein 9	AVIGYLSTR	2220
-2.278337	-1.772427	-2.177464	-1.267489	-4.470905	-3.587707	-3.291709	-3.311105		n. def.	+	Intensity UWB1289_IFNg_Intensity UWB1289_ctrl	2.601080717	0.005659301	-1.791427225	-1.31738338	0	1	10	1112.5462	0.0092277	107.29	16825000	1	AVINEDPNNK	Q12756;Q12756-3;Q12756-2	Q12756	KIF1A	Kinesin-like protein KIF1A	AVINEDPNNK	1442
1.906009	2.005982	1.913004	1.7789	1.484692	1.655358	1.464421	1.475081		n. def.			2.961493636	0.206331314	-0.381085753	-0.357811085	0	2	11	1252.7391	0.0027388	130.66	639250000	12	AVIPEKQLVEK	O60281-2;O60281	O60281-2	ZNF292	Zinc finger protein 292	AVIPEKQLVEK	270
0.4305173	0.5337312	0.3584202	0.3969173	-0.0540555	-0.09789599	-0.2478914	-0.0553048	A68	102.5			4.022962606	0.112298714	-0.543683425	-0.513246066	1	0	9	940.54541	0.010757	135.87	214940000	1	AVIQGQAVR	Q8IVT2	Q8IVT2	MISP	Mitotic interactor and substrate of PLK1	AVIQGQAVR	2304
-0.1915876	-0.2604946	-0.09820087	-0.2972917	-0.4795996	-0.6691949	-0.6520712	-0.573545	A3	260.9			3.089675431	0.20554717	-0.381708968	-0.35956229	1	1	10	1068.6404	0.015684	99.375	149380000	2	AVIQGQAVRK	Q8IVT2	Q8IVT2	MISP	Mitotic interactor and substrate of PLK1	AVIQGQAVRK	2304
-4.15948	-3.892007	-4.335664	-3.699263	-1.570086	-1.336003	-1.741507	-1.518733		n. def.	+	Intensity UWB1289_IFNg_Intensity UWB1289_ctrl	5.281229685	0.001519608	2.480021268	2.130994493	1	0	11	1182.7085	0.005038	146.81	57687000	4	AVIQVSQIVAR	Q7Z4W1	Q7Z4W1	DCXR	L-xylulose reductase	AVIQVSQIVAR	2181
-2.958173	-2.797542	-2.712973	-2.034056	-2.033988	-1.893259	-1.728699	-2.502603	A68	30.7			1.171060021	0.139537882	0.586048782	0.464002942	1	0	10	1153.5768	0.004218	119.27	48291000	2	AVISDSYFPR	P11047	P11047	LAMC1	Laminin subunit gamma-1	AVISDSYFPR	640
-0.1169284	0.04060892	-0.06260942	-0.3939444	0.07858933	0.0316052	0.196764	0.1566581	A3	77			1.326254557	0.319484036	0.249122486	0.226462733	0	2	10	1000.5917	0.048527	74.165	216380000	0	AVKDAVGTLK	Q7LBC6;Q7LBC6-3;Q7LBC6-2	Q7LBC6	KDM3B	Lysine-specific demethylase 3B	AVKDAVGTLK	2159
1.589886	1.388612	1.610828	1.569319	3.04209	2.826712	2.62747	2.732307	B07	410.1			4.781233152	0.011146369	1.267483443	1.150208895	0	2	9	931.53385	0.0273	104.44	1228000000	1	AVKEKGSTL	O00767	O00767	SCD	Acyl-CoA desaturase	AVKEKGSTL	120
0.07674739	-0.1075671	-0.3403709	0.1527533	1.093332	1.404068	0.7940021	1.060381	A3	138			3.329313235	0.019312637	1.142555133	0.979646178	0	2	9	815.4865	0.008609	147.29	381080000	6	AVKGIGSGK	Q99538-3;Q99538-2;Q99538	Q99538-3	LGMN	Legumain	AVKGIGSGK	2918
-1.820735	-2.029599	-2.423308	-1.918962	-2.344101	-2.0734	-3.444772	-3.445975		n. def.			1.049270939	0.087954047	-0.778911054	-0.562537032	0	1	11	1292.7089	0.014218	99.283	29381000	4	AVLDQQIHLEK	Q7L2K0-2;Q7L2K0	Q7L2K0-2	C16orf59	Uncharacterized protein C16orf59	AVLDQQIHLEK	2145
-3.872133	-3.782369	-4.029038	-3.630121	-2.416168	-2.490992	-2.116375	-3.049999		n. def.			3.083700479	0.013511427	1.310031712	1.080937232	1	1	10	1118.6084	0.0064574	113.71	23830000	1	AVLEADFAKR	Q99436;Q99436-2	Q99436	PSMB7	Proteasome subunit beta type-7	AVLEADFAKR	2908
5.036413	5.035234	4.599741	4.682243	4.030326	3.924915	3.739731	3.621498	A3	41.2			3.32430637	0.029536444	-1.009290218	-0.879777144	0	2	10	1074.6298	0.0086219	123.86	3694500000	5	AVLKGVHSHK	P62750	P62750	RPL23A	60S ribosomal protein L23a	AVLKGVHSHK	1267
2.139558	1.7731	1.791334	1.850732	1.528276	1.304116	1.648365	1.522869	A3	549.4			1.88182612	0.212498654	-0.387774527	-0.34890668	0	1	11	1055.5975	0.012027	128.36	635350000	8	AVLQSPGLSGK	Q13045-2;Q13045-3;Q13045	Q13045-2	FLII	Protein flightless-1 homolog	AVLQSPGLSGK	1480
-0.7256622	-0.7060977	-1.052099	-0.7717557	-1.259648	-2.285574	-1.306937	-1.601041	A3	342.8			1.730387082	0.060495434	-0.799396321	-0.639606397	1	1	11	1140.6979	0.0063755	119.75	84345000	4	AVLRVAGSLQK	Q9Y3E7;Q9Y3E7-2;Q9Y3E7-3	Q9Y3E7	CHMP3	Charged multivesicular body protein 3	AVLRVAGSLQK	3779
3.821716	3.841504	3.865614	4.148893	4.17186	4.151892	4.124021	4.218458		n. def.			1.679261842	0.316733992	0.247126162	0.228918387	1	0	11	1044.5928	0.00051009	154.49	3552900000	11	AVLSSGLTAAR	P19784	P19784	CSNK2A2	Casein kinase II subunit alpha	AVLSSGLTAAR	759
2.737341	3.195511	2.696512	3.160782	2.981297	2.791326	3.42422	2.514584	A3	29.2			0.028954525	0.923708188	-0.019679725	-0.015957702	0	2	9	1014.6226	0.014867	116.3	1619700000	1	AVLSWKLAK	Q7Z3B0	Q7Z3B0	SMIM15	Small integral membrane protein 15	AVLSWKLAK	2168
-3.638038	-3.339887	-2.892317	-2.358749	-4.121006	-2.054131	-1.584249	-1.544166	A3	61.1			0.49891421	0.154791885	0.73135969	0.437892275	0	1	11	1186.5692	0.014774	94.692	46063000	1	AVMAESAFSFK	Q99627	Q99627	COPS8	COP9 signalosome complex subunit 8	AVMAESAFSFK	2935
-2.055534	-1.538952	-1.527275	-1.953303	-1.913737	-2.717361	-1.819364	-1.844511		n. def.			0.555976739	0.301785449	-0.304977298	-0.242876404	0	2	11	1229.6438	0.0078993	116.52	54920000	3	AVMDNKNPTIK	Q14008-2;Q14008;Q14008-3	Q14008-2	CKAP5	Cytoskeleton-associated protein 5	AVMDNKNPTIK	1576
-3.827438	-4.224584	-3.442202	-3.809619	-3.388044	-3.395353	-3.792125	-0.5997713		n. def.			0.656876351	0.07766343	1.032137439	0.588268912	0	1	10	1063.61	0.0073467	111.65	26824000	1	AVMGAYVLLK	Q9BY50	Q9BY50	SEC11C	Signal peptidase complex catalytic subunit SEC11C	AVMGAYVLLK	3081
-0.1688373	-0.00853392	0.1037382	0.1576408	-4.375036	-0.3364266	0.5251647	0.4881606		n. def.			0.347125347	0.155605275	-0.945536201	-0.435839772	1	0	9	943.49094	0.011293	132.57	197720000	2	AVMGNPVTR	Q6P3W7	Q6P3W7	SCYL2	SCY1-like protein 2	AVMGNPVTR	2053
-1.774912	-1.380573	-1.298031	-1.389646	-1.700602	-2.334059	-1.741507	-1.593608	A3	17.3			0.990431987	0.23414002	-0.381653517	-0.318568652	0	1	9	1011.5535	0.02447	98.933	64747000	1	AVMVHQLSK	P35222	P35222	CTNNB1	Catenin beta-1	AVMVHQLSK	925
2.507289	2.175472	2.447743	2.494751	2.074723	1.91748	1.958265	1.762833		n. def.			2.488847969	0.156738992	-0.477988482	-0.434068258	0	1	10	1065.5931	0.0025977	166.07	866560000	7	AVNAHSNILK	Q16891-3;Q16891-2;Q16891-4;Q16891	Q16891-3	IMMT	MICOS complex subunit MIC60	AVNAHSNILK	1789
1.89124	1.33228	1.539406	1.43216	1.093981	0.8539944	0.4320893	0.4994252	A3	313.3			2.245631366	0.049566493	-0.828899011	-0.69229786	0	2	9	985.55564	0.0063403	199.7	412030000	8	AVNKQLADK	Q9Y3D0	Q9Y3D0	FAM96B	Mitotic spindle-associated MMXD complex subunit MIP18	AVNKQLADK	3776
-1.017568	-0.675122	-0.6513379	-0.6858826	-2.465173	-2.236743	-2.736531	-2.539082		n. def.	+	Intensity UWB1289_IFNg_Intensity UWB1289_ctrl	4.868037902	0.00263745	-1.736904621	-1.530318184	1	0	9	897.50321	0.020051	109.01	60103000	1	AVNPATIGR	Q8N302	Q8N302	AGGF1	Angiogenic factor with G patch and FHA domains 1	AVNPATIGR	2380
6.998586	6.870467	6.998065	7.031438	5.83953	6.133299	5.997261	5.953064	A3	120.6			5.103450565	0.024050799	-0.993850589	-0.928495714	0	2	10	1055.5975	0.0037604	128.27	16251000000	13	AVNPKEIASK	Q9NTJ3-2;Q9NTJ3	Q9NTJ3-2	SMC4	Structural maintenance of chromosomes protein 4	AVNPKEIASK	3376
-1.599108	-1.581144	-1.165143	-1.439679	-2.273213	-2.061305	-2.33748	-2.08318		n. def.			3.056887189	0.055661276	-0.742525995	-0.662058404	0	1	9	853.50215	0.027356	100.19	54554000	1	AVNPVAVGK	Q96HY7	Q96HY7	DHTKD1	Probable 2-oxoglutarate dehydrogenase E1 component DHKTD1, mitochondrial	AVNPVAVGK	2780
-1.244253	-1.0916	-1.027097	-1.123083	-3.708606	-3.324251	-3.850368	-4.236738	A3	928.9	+	Intensity UWB1289_IFNg_Intensity UWB1289_ctrl	5.028651776	0.001242507	-2.658482552	-2.226690837	1	1	9	1078.5771	0.019997	101.28	24230000	1	AVNRKTIDY	Q9C0J8-2;Q9C0J8-3;Q9C0J8	Q9C0J8-2	WDR33	pre-mRNA 3 end processing protein WDR33	AVNRKTIDY	3124
0.08396883	0.5023314	0.3914559	0.5711564	0.7973478	0.1060279	0.9488969	0.6952273		n. def.			0.542449338	0.345645841	0.249646854	0.2057118	0	2	10	1147.6424	0.003565	139.97	317520000	8	AVQKAIPMYK	P36543-3;P36543-2;P36543	P36543-3	ATP6V1E1	V-type proton ATPase subunit E 1	AVQKAIPMYK	954
1.036009	1.271566	1.486059	1.563854	-0.4919305	-0.7436172	-0.7697249	-0.3457755	A3	180.3	+	Intensity UWB1289_IFNg_Intensity UWB1289_ctrl	4.758322933	0.002116193	-1.927134007	-1.666437888	1	1	9	1056.6291	0.011539	131.22	240980000	4	AVQRTLLEK	P14209-3;P14209	P14209-3	CD99	CD99 antigen	AVQRTLLEK	681
1.81182	1.990033	2.380964	1.86604	1.490529	0.5093297	0.8795807	1.041493	A3	182.3			2.288836212	0.034160903	-1.031981185	-0.831913749	2	1	9	984.58286	0.014675	118.67	528240000	1	AVRAGVREK	Q13895	Q13895	BYSL	Bystin	AVRAGVREK	1574
-1.217996	-0.7893441	-1.009255	-0.3985391	-1.113778	-0.8406918	-0.8440076	-0.6620543		n. def.			0.019433613	0.955075301	-0.011349373	-0.00947047	1	2	11	1276.7139	0.014599	87.878	116990000	3	AVRDALKTEFK	P56381	P56381	ATP5E	ATP synthase subunit epsilon, mitochondrial	AVRDALKTEFK	1201
3.695386	4.056296	3.753725	3.625134	2.567818	2.203976	2.767485	2.370468	A3	390.4			3.822366443	0.011991281	-1.30519855	-1.130472862	1	1	10	1170.6608	0.0035658	156.18	1600300000	4	AVREEVEVLK	Q15714-2;Q9Y3Q8-2;Q9Y3Q8;Q15714-3;O75157-2;O75157;Q15714	Q15714-2	TSC22D1;TSC22D4;TSC22D2	TSC22 domain family protein 1;TSC22 domain family protein 4;TSC22 domain family protein 2	AVREEVEVLK	336
-2.029148	-2.035705	-1.958877	-2.006565	-1.917606	-2.486997	-2.118992	-2.370359	A3	1059.7			0.839461545	0.36764573	-0.215914667	-0.191275469	1	1	11	1213.6204	0.013639	109.88	47706000	1	AVREGSPANWK	O96019-2;O96019	O96019-2	ACTL6A	Actin-like protein 6A	AVREGSPANWK	506
-1.675519	-1.771759	-1.917341	-1.989381	0.1674723	-0.1051052	-0.9351861	0.2793143	B07	45.5	+	Intensity UWB1289_IFNg_Intensity UWB1289_ctrl	3.002076142	0.005684211	1.690123824	1.316936382	1	0	9	836.48684	0.0094842	189.97	161200000	4	AVRIPGGPA	P09958	P09958	FURIN	Furin	AVRIPGGPA	616
0.2626278	0.3875843	-0.03463969	-3.217847	1.611114	1.842167	2.11372	1.902463	B07	98.4	+	Intensity UWB1289_IFNg_Intensity UWB1289_ctrl	1.566582249	0.004873598	2.517934659	1.34900249	1	1	10	1082.5833	0.0037267	119.22	613820000	2	AVRKESGHSL	Q9Y512	Q9Y512	SAMM50	Sorting and assembly machinery component 50 homolog	AVRKESGHSL	3806
3.620186	3.477996	3.648957	3.638759	3.718007	3.906556	3.865018	3.975964	A3	23.6			2.145021415	0.292130606	0.269911706	0.252829215	1	2	9	1022.6964	0.017465	113.66	2883400000	1	AVRKPIVLK	Q96FF9	Q96FF9	CDCA5	Sororin	AVRKPIVLK	2747
-3.974921	-4.433167	-3.742951	-3.743833	0.3299669	0.386237	0.3748616	0.2868139	B07	13.6	+	Intensity UWB1289_IFNg_Intensity UWB1289_ctrl	6.700681387	0.002028986	4.31818784	3.709260586	1	0	9	958.58113	0.0068283	162.5	195890000	4	AVRLITSSL	O76031	O76031	CLPX	ATP-dependent Clp protease ATP-binding subunit clpX-like, mitochondrial	AVRLITSSL	418
-4.492418	-4.335968	-0.4796649	-3.234304	-3.696809	-0.7914796	-1.196376	-1.038955	A3	294.3			0.597742287	0.052578299	1.454683773	0.676855132	1	2	10	1182.7197	0.0097012	106.2	68159000	2	AVRQLKNNLK	Q86WA8;Q86WA8-2	Q86WA8	LONP2	Lon protease homolog 2, peroxisomal	AVRQLKNNLK	2251
-0.08907549	-0.3630682	-0.2898856	-0.1852815	-0.6591526	-0.373583	-0.4614934	-0.8018233		n. def.			1.625061926	0.243403732	-0.342185386	-0.307252328	2	1	11	1268.7313	0.0057597	121.61	150330000	7	AVRQQGDLVRK	P41250	P41250	GARS	Glycine--tRNA ligase	AVRQQGDLVRK	989
-1.380123	-1.336654	-0.9076248	-1.25491	-4.003077	-4.389444	-4.039181	-3.266972		n. def.	+	Intensity UWB1289_IFNg_Intensity UWB1289_ctrl	4.343429569	0.001542289	-2.704840615	-2.148153114	1	0	11	958.51959	0.021484	87.895	22715000	2	AVSAAAAAATR	Q8N4J0	Q8N4J0	C9orf41	UPF0586 protein C9orf41	AVSAAAAAATR	2396
4.152689	3.85269	4.163345	4.026299	0.4482887	1.144066	1.012818	0.8628888		n. def.	+	Intensity UWB1289_IFNg_Intensity UWB1289_ctrl	5.863048112	0.001366337	-3.181740336	-2.725510132	0	2	11	1089.603	0.0015622	163.38	1157700000	13	AVSEGTKAVTK	P06899;O60814;P57053;Q99879;Q99877;Q93079;Q5QNW6;Q16778;P62807;P58876;P33778;P23527;Q5QNW6-2;Q8N257;Q96A08;Q99880	Q99880	HIST1H2BJ;HIST1H2BK;H2BFS;HIST1H2BM;HIST1H2BN;HIST1H2BH;HIST2H2BF;HIST2H2BE;HIST1H2BC;HIST1H2BD;HIST1H2BB;HIST1H2BO;HIST3H2BB;HIST1H2BA;HIST1H2BL	Histone H2B type 1-J;Histone H2B type 1-K;Histone H2B type F-S;Histone H2B type 1-M;Histone H2B type 1-N;Histone H2B type 1-H;Histone H2B type 2-F;Histone H2B type 2-E;Histone H2B type 1-C/E/F/G/I;Histone H2B type 1-D;Histone H2B type 1-B;Histone H2B type 1-O;Histone H2B type 3-B;Histone H2B type 1-A;Histone H2B type 1-L	AVSEGTKAVTK	308;804;2374;2959
4.33376	4.490575	4.217858	4.093672	4.608549	5.098813	5.367423	5.085035	A3	33.5			2.25619755	0.060109871	0.755988955	0.641199394	1	1	10	1139.6047	0.00025102	203.97	6205900000	11	AVSEHRLSNK	Q86YD1-2;Q86YD1	Q86YD1-2	PTOV1	Prostate tumor-overexpressed gene 1 protein	AVSEHRLSNK	2281
-1.490814	-1.514288	-1.422442	-1.225308	-0.45196	-0.617373	-0.6760573	-0.600151	B07	185.9			4.28561937	0.040416076	0.826827638	0.764814548	1	0	9	1039.5411	0.010027	140.35	123840000	5	AVSEHRQTL	P51689	P51689	ARSD	Arylsulfatase D	AVSEHRQTL	1127
-2.958351	-3.130444	-2.556183	-3.183297	-2.853489	-2.984762	-3.158785	-2.895732		n. def.			0.035414412	0.934256085	-0.016123235	-0.013931968	2	0	9	975.5614	0.014177	101.72	27400000	1	AVSGLAFRR	O43818	O43818	RRP9	U3 small nucleolar RNA-interacting protein 2	AVSGLAFRR	256
-0.3276697	-3.898311	-0.5243161	-0.3593232	-3.532722	-0.585175	-0.7212846	-0.4559785	A68	315.5			0.013680616	0.897064477	-0.046385057	-0.02162844	1	0	10	927.55016	0.0040815	141.39	108940000	4	AVSGLGVIGR	Q02880-2;Q02880	Q02880-2	TOP2B	DNA topoisomerase 2-beta	AVSGLGVIGR	1372
-0.6714979	-0.4619273	-0.1470297	0.0733966	-2.872527	-2.614186	-2.409219	-2.042645	A3	213.6	+	Intensity UWB1289_IFNg_Intensity UWB1289_ctrl	3.996201749	0.001962804	-2.182879666	-1.759371023	1	2	9	1016.5978	0.011739	136.21	73875000	6	AVSKEVTRK	Q9UNL2;Q9UNL2-2	Q9UNL2	SSR3	Translocon-associated protein subunit gamma	AVSKEVTRK	3683
0.5812812	0.6815872	0.7724345	0.2739936	0.3254406	-0.1604918	0.2487279	-1.451897		n. def.			1.014113194	0.078162628	-0.836879205	-0.587060511	0	2	9	932.5291	0.0077346	160.56	221840000	8	AVSKVSTNK	P52594-2;P52594-3;P52594;P52594-4	P52594-2	AGFG1	Arf-GAP domain and FG repeat-containing protein 1	AVSKVSTNK	1141
0.363836	0.6601484	1.16975	0.8734861	0.1260259	0.8199784	0.1181602	0.3450178	A68	104.8			0.884493408	0.221947798	-0.414509535	-0.335174831	1	0	10	1031.536	0.0035808	136.21	292150000	5	AVSSVVNNSR	Q96FZ2	Q96FZ2	HMCES	Embryonic stem cell-specific 5-hydroxymethylcytosine-binding protein	AVSSVVNNSR	2752
-3.998855	-2.908033	-3.696163	-3.596232	-2.900586	-3.812521	-4.098474	-2.632147		n. def.			0.17424729	0.485151678	0.188888729	0.132915991	0	1	9	952.50519	0.011773	130.27	21839000	1	AVSTFAMVK	Q9UBM7	Q9UBM7	DHCR7	7-dehydrocholesterol reductase	AVSTFAMVK	3544
1.529018	1.459468	1.383938	1.517995	0.8053217	1.319258	1.052016	1.183115		n. def.			1.809612266	0.21615546	-0.382677078	-0.343399335	1	0	9	941.49304	0.012868	125.81	478280000	4	AVSTPNTPR	Q9Y5W7-2;Q9Y5W7-4;Q9Y5W7;Q9Y5W7-3	Q9Y5W7-2	SNX14	Sorting nexin-14	AVSTPNTPR	3832
0.1001116	0.3687422	0.301281	0.4311379	0.5560998	0.5757279	0.6816716	-0.6504183	A68	24.6			0.009937385	0.965670825	-0.009547925	-0.007216754	1	0	9	1015.5662	0.0094526	143.89	265310000	4	AVTDILTQR	Q9BST9-3;Q9BST9-2;Q9BST9	Q9BST9-3	RTKN	Rhotekin	AVTDILTQR	3006
-1.06113	-1.095716	-1.072362	-0.9410598	-1.424825	-1.123289	-1.277977	-1.726971	A68	32			1.388486147	0.245499208	-0.345698535	-0.305073434	1	0	10	1148.5826	0.004038	122.52	86382000	4	AVTDIPTYNR	Q8NB59-4;Q8NB59-2;Q8NB59-3;Q8NB59;Q8NB59-6;Q8NB59-5;Q8NB59-7	Q8NB59-4	SYT14	Synaptotagmin-14	AVTDIPTYNR	2446
2.766649	2.829467	2.798034	2.961652	1.618043	1.432963	1.673537	1.78813	A3	478.6			5.108343149	0.012411135	-1.21078226	-1.115325261	0	1	9	870.45593	0.010989	134.44	858890000	6	AVTGPGNQK	Q8TCU4-3;Q8TCU4-2;Q8TCU4	Q8TCU4-3	ALMS1	Alstrom syndrome protein 1	AVTGPGNQK	2530
-0.9258816	-1.193182	-0.858834	-0.3487922	0.8514977	0.9495131	0.9740974	0.6892288		n. def.	+	Intensity UWB1289_IFNg_Intensity UWB1289_ctrl	3.987551052	0.003911111	1.697756693	1.429230703	2	0	12	1362.7256	4.49E-09	206.48	312160000	7	AVTGYDLAEIRR	Q9H977	Q9H977	WDR54	WD repeat-containing protein 54	AVTGYDLAEIRR	3246
5.26944	5.257293	5.30503	5.184813	4.201156	4.131443	4.353721	4.490677		n. def.			4.565749849	0.029066667	-0.959894776	-0.885406138	0	2	9	967.53385	0.005298	154.12	5037300000	7	AVTKYTSAK	P06899;O60814;P57053	P06899	HIST1H2BJ;HIST1H2BK;H2BFS	Histone H2B type 1-J;Histone H2B type 1-K;Histone H2B type F-S	AVTKYTSAK	308
5.97373	5.725451	6.180766	5.670664	4.278749	4.178689	4.516941	4.445397		n. def.	+	Intensity UWB1289_IFNg_Intensity UWB1289_ctrl	4.447558703	0.004902367	-1.532708764	-1.343497088	0	2	9	983.52876	0.0066521	182.76	6279700000	9	AVTKYTSSK	Q99879;Q99877;Q93079;Q5QNW6;Q16778;P62807;P58876;P33778;P23527;Q5QNW6-2;Q8N257;Q96A08;Q99880	Q99880	HIST1H2BM;HIST1H2BN;HIST1H2BH;HIST2H2BF;HIST2H2BE;HIST1H2BC;HIST1H2BD;HIST1H2BB;HIST1H2BO;HIST3H2BB;HIST1H2BA;HIST1H2BL	Histone H2B type 1-M;Histone H2B type 1-N;Histone H2B type 1-H;Histone H2B type 2-F;Histone H2B type 2-E;Histone H2B type 1-C/E/F/G/I;Histone H2B type 1-D;Histone H2B type 1-B;Histone H2B type 1-O;Histone H2B type 3-B;Histone H2B type 1-A;Histone H2B type 1-L	AVTKYTSSK	804;2374;2959
1.211488	0.9624822	1.062664	1.182296	1.249907	0.3868491	0.7040523	1.305205	A68	38.1			0.366109279	0.428580822	-0.193229213	-0.157272709	1	1	9	941.56581	0.010953	98.582	415390000	1	AVVAVAEKR	Q8IZQ5	Q8IZQ5	SELH	Selenoprotein H	AVVAVAEKR	2356
0.4235503	0.4211851	0.6308541	0.3885251	-0.2144085	-0.02005848	-0.03208592	-0.1442149	A68	129.9			3.645533899	0.103529531	-0.568720611	-0.530294718	1	0	10	959.53999	0.008009	110.12	217550000	3	AVVGVSSVSR	P12074	P12074	COX6A1	Cytochrome c oxidase subunit 6A1, mitochondrial	AVVGVSSVSR	659
3.214375	3.004027	3.273159	3.143767	3.58801	3.53947	3.523098	3.613628		n. def.			3.236283087	0.189285192	0.40721947	0.383563483	1	0	11	940.54541	0.0001788	160.03	2287000000	6	AVVGVVAGGGR	P62917	P62917	RPL8	60S ribosomal protein L8	AVVGVVAGGGR	1283
2.713761	2.558652	2.638128	3.00588	2.227216	2.507745	1.910898	2.230608	A3	267.1			1.766270731	0.152869486	-0.509988546	-0.441101198	0	2	9	912.53927	0.0065034	164.72	1073000000	8	AVVKPGNTK	Q9NWN3	Q9NWN3	FBXO34	F-box only protein 34	AVVKPGNTK	3427
-0.3621333	-0.3634844	-0.1447557	-0.2306063	2.128031	-1.302559	2.132456	2.329575	A3	934.8			0.925633291	0.03255121	1.59712071	0.850570503	0	2	11	1124.6917	0.015263	93.111	600110000	2	AVVNKVPLTGK	Q8WUH6	Q8WUH6	TMEM263	Transmembrane protein 263	AVVNKVPLTGK	2572
0.5585588	0.9691285	0.9085122	0.9336456	-0.2486702	-0.1233713	-0.2668895	0.08144847	A3	760.1			3.653510654	0.030199923	-0.98183191	-0.872986293	1	1	11	1297.6891	0.0020599	137.95	237630000	8	AVVNSPHRQYK	Q9H2D1	Q9H2D1	SLC25A32	Mitochondrial folate transporter/carrier	AVVNSPHRQYK	3171
-4.266165	-4.678094	-3.87639	-5.79199	-3.580398	-2.311532	-3.105131	-3.172098	A68	107.8			1.773896602	0.013532995	1.610869884	1.080267361	1	0	10	1138.6863	0.014252	102.72	20837000	1	AVVPFLPLQR	Q5JU69	Q5JU69	TOR2A	Torsin-2A	AVVPFLPLQR	1899
1.625194	1.463738	1.373719	1.301125	0.8236889	0.9407305	0.8714837	0.8354691	A68	187.4			3.59277069	0.101713563	-0.573100924	-0.533294044	1	0	9	960.53927	0.0145	119.17	425420000	2	AVVPGYISR	P46977-2;P46977	P46977-2	STT3A	Dolichyl-diphosphooligosaccharide--protein glycosyltransferase subunit STT3A	AVVPGYISR	1039
-2.633388	-2.2548	-2.1571	-1.956987	-1.20583	-1.482902	-0.8379962	-3.619142		n. def.			0.304312727	0.26424444	0.46410121	0.2828328	0	1	10	1144.5665	0.012709	113.26	64066000	1	AVWDVGSHFK	Q8IVW1-2;Q8IVW1;Q8IVW1-4	Q8IVW1-2	ARL17A	ADP-ribosylation factor-like protein 17	AVWDVGSHFK	2305
0.07133564	-0.07405399	0.2052925	0.1018317	-1.442696	-0.9229334	-1.171896	-0.7809987		n. def.			3.499582148	0.017970337	-1.155732477	-0.999318137	1	0	9	921.46683	0.010922	134.85	131740000	4	AVYATGNAR	Q01581	Q01581	HMGCS1	Hydroxymethylglutaryl-CoA synthase, cytoplasmic	AVYATGNAR	1353
-0.1939966	-0.2374227	-0.2113868	-0.6062204	-0.2028149	-0.01010201	-0.1343571	-0.02693165	A3	92.5			1.044032156	0.358830256	0.218705215	0.197304252	0	1	13	1301.6364	7.59E-12	171.67	187810000	8	AVYDGHAGSQVAK	P35813;P35813-3;P35813-2	P35813	PPM1A	Protein phosphatase 1A	AVYDGHAGSQVAK	949
4.877707	5.162993	4.894567	4.852863	5.382243	5.625453	5.770785	5.618834	A3	89.2			3.025192785	0.077499865	0.652296305	0.588575114	1	1	11	1159.5986	1.40E-07	187.22	9116300000	9	AVYDRPGASPK	Q12769	Q12769	NUP160	Nuclear pore complex protein Nup160	AVYDRPGASPK	1444
4.243402	4.071974	4.330093	3.972284	4.160065	3.921439	4.114522	3.757416	A3	128.3			0.645671594	0.448048838	-0.166077673	-0.147869023	1	1	9	1078.5407	0.0075194	151.5	3376100000	11	AVYENAREK	Q75QN2;Q75QN2-2	Q75QN2	INTS8	Integrator complex subunit 8	AVYENAREK	2134
-0.6523367	-0.6640298	-0.3925926	-0.6862908	-1.067502	-1.063363	-0.6801032	-0.6714433	A3	916.6			1.069437302	0.304673084	-0.271790385	-0.240091513	0	0	9	987.46616	0.013768	122.15	121890000	3	AVYETPTAH	Q9H0E2-2;Q9H0E2	Q9H0E2-2	TOLLIP	Toll-interacting protein	AVYETPTAH	3144
-1.10395	-1.010607	-1.168123	-0.8062434	-1.041103	-0.8563702	-0.7824914	-1.065116	A3	96.1			0.352244658	0.659729193	0.085960701	0.077790497	0	1	11	1348.6299	2.82E-05	169.09	108370000	8	AVYFQDYQTSK	Q16649	Q16649	NFIL3	Nuclear factor interleukin-3-regulated protein	AVYFQDYQTSK	1772
1.836421	1.455262	1.177568	1.747015	0.09840474	0.3426026	-0.3606364	-0.3716145	A3	275	+	Intensity UWB1289_IFNg_Intensity UWB1289_ctrl	3.383577733	0.005570605	-1.626877366	-1.321175166	1	1	9	1005.5356	0.0068461	154.09	307470000	6	AVYGKAQNR	Q9Y646	Q9Y646	CPQ	Carboxypeptidase Q	AVYGKAQNR	3846
4.042287	4.001224	4.352415	3.934906	3.415008	4.375594	3.973928	3.920885	A3	544.2			0.312976575	0.486177793	-0.161354184	-0.13251513	1	1	10	1199.6411	0.0037315	166.3	3288100000	12	AVYGQKEIHR	Q13283;Q13283-2	Q13283	G3BP1	Ras GTPase-activating protein-binding protein 1	AVYGQKEIHR	1506
4.196289	4.67422	4.840378	4.382613	5.13624	4.989276	4.448758	5.142364	A3	328.2			0.948313704	0.223423577	0.405784488	0.333026197	1	2	11	1327.7361	7.40E-08	190.96	5937900000	16	AVYGQKEIHRK	Q13283;Q13283-2	Q13283	G3BP1	Ras GTPase-activating protein-binding protein 1	AVYGQKEIHRK	1506
3.220889	3.015064	2.96244	3.701496	2.710732	3.472492	3.298432	3.141441	A3	331.4			0.109171752	0.746609787	-0.069197953	-0.056060507	0	1	11	1280.6262	0.0013838	146.68	1904600000	16	AVYGQNDIHHK	Q9UN86-2;Q9UN86	Q9UN86-2	G3BP2	Ras GTPase-activating protein-binding protein 2	AVYGQNDIHHK	3677
1.105172	1.131581	0.6732759	1.174363	0.1013168	0.6158978	0.381861	0.3774805	A3	22.9			2.219567192	0.087645675	-0.651958952	-0.563386619	0	2	10	1222.6095	0.0038453	143.89	309960000	11	AVYNSWKNNK	Q14562	Q14562	DHX8	ATP-dependent RNA helicase DHX8	AVYNSWKNNK	1624
-4.651628	-4.855811	-4.532001	-3.558352	-1.569183	-1.73442	-2.258878	-1.907636	A3	30.3	+	Intensity UWB1289_IFNg_Intensity UWB1289_ctrl	3.636377568	0.001589928	2.531918794	1.912575518	1	1	11	1309.7255	0.0035321	148.99	44571000	3	AVYQARPQLHK	Q14258	Q14258	TRIM25	E3 ubiquitin/ISG15 ligase TRIM25	AVYQARPQLHK	1607
-3.593375	-3.321122	-3.685462	-3.596232	-2.446971	-2.394362	-3.246207	-2.270659		n. def.			2.183341481	0.039247349	0.959497988	0.776546512	0	1	9	936.52803	0.013383	123.72	31880000	2	AVYSGISLK	Q14146	Q14146	URB2	Unhealthy ribosome biogenesis protein 2 homolog	AVYSGISLK	1586
2.327418	2.364362	2.442378	2.234784	2.181174	1.955548	1.795121	2.077408		n. def.			1.961758577	0.240289924	-0.339922726	-0.310842024	0	2	9	1034.6124	0.008874	148.98	885490000	7	AVYSLIKNK	Q9UGJ0-2;Q9UGJ0-3;Q9UGJ0	Q9UGJ0-2	PRKAG2	5-AMP-activated protein kinase subunit gamma-2	AVYSLIKNK	3561
-2.179984	-2.06335	-1.81942	-1.674206	-2.385114	-1.28458	-2.398604	-0.5960809	A3	203.4			0.237736781	0.37904014	0.268145323	0.184088734	0	1	11	1243.5907	0.0023638	133.23	71468000	5	AVYSMVEFNGK	Q16531;Q16531-2	Q16531	DDB1	DNA damage-binding protein 1	AVYSMVEFNGK	1766
2.407974	3.196308	3.116354	3.065714	3.644821	3.150872	4.05442	3.8087		n. def.			1.464081213	0.085644269	0.718115807	0.568402684	0	2	9	1071.5457	0.0066048	155.03	2431800000	8	AVYTKMMTK	P11413;P11413-3;P11413-2	P11413	G6PD	Glucose-6-phosphate 1-dehydrogenase	AVYTKMMTK	649
-3.359771	-2.315845	-2.086284	-2.02124	-1.405962	-2.626925	-1.832848	-1.970416	A3	7.3			0.567938203	0.213241379	0.486747265	0.347424801	0	3	10	1199.6406	0.0046085	131.22	52010000	2	AVYTKMMTKK	P11413;P11413-3;P11413-2	P11413	G6PD	Glucose-6-phosphate 1-dehydrogenase	AVYTKMMTKK	649
-2.821004	-2.317096	-2.045024	-1.612498	-1.490713	-1.242611	-1.473665	-1.543025	C07	6356			1.56869504	0.072255155	0.761401951	0.603477413	0	0	9	1163.5611	0.014324	119.89	70401000	4	AYQELLQHY	Q7L622	Q7L622	G2E3	G2/M phase-specific E3 ubiquitin-protein ligase	AYQELLQHY;AYQELLQHY	2157
-2.993249	-3.7182	-3.271867	-4.02522	-0.7070494	-2.428488	-2.660131	-2.531312	C07	76.7			1.483217871	0.02327499	1.420388862	0.937738268	1	0	9	1141.5305	0.0062487	156.4	45949000	1	AYRQGHFTY	Q96SB8;Q96SB8-2	Q96SB8	SMC6	Structural maintenance of chromosomes protein 6	AYRQGHFTY;AYRQGHFTY	2889
3.550695	3.626487	3.840005	4.101802	5.153874	5.237446	5.010874	4.987749	C07	160.8			4.138917749	0.010931522	1.317738473	1.158840607	0	0	9	1116.4876	0.00773	199.07	5957400000	7	AYSSYVHQY	Q92624	Q92624	APPBP2	Amyloid protein-binding protein 2	AYSSYVHQY;AYSSYVHQY	2633
-3.650952	-3.533132	-3.172588	-3.042049	-1.258736	-0.8701087	-1.33865	-0.998965	C07	5260.6	+	Intensity UWB1289_IFNg_Intensity UWB1289_ctrl	4.757682381	0.001849387	2.233065367	1.8903139	0	0	10	1277.5564	0.003652	129.47	78041000	3	AYYEEQHPEL	P24001-4;P24001-3;P24001-6;P24001-2;P24001;P24001-5	P24001-4	IL32	Interleukin-32	AYYEEQHPEL;AYYEEQHPEL	811;812
-1.007706	-0.5373474	-0.5080582	-0.664483	-0.7815076	-0.6380036	-0.9471335	-0.6167706	A68	9.1			0.189405725	0.737798899	-0.066455171	-0.058410495	1	0	9	842.46102	0.014144	120.62	126810000	1	DAAALVAGR	Q13395	Q13395	TARBP1	Probable methyltransferase TARBP1	DAAALVAGR	1518
-0.7251264	-0.8338	-0.7933978	-0.920692	-1.27678	-0.2015278	-0.4968181	-1.991299	A68	27.5			0.165148716	0.510180186	-0.173352182	-0.123369015	1	0	10	944.46756	0.003901	124.98	116150000	2	DAAATAAAQR	Q9Y2J4-3;Q9Y2J4;Q9Y2J4-2;Q9Y2J4-4	Q9Y2J4-3	AMOTL2	Angiomotin-like protein 2	DAAATAAAQR	3742
-0.5149639	-0.3919548	-0.5092779	-0.5014566	-0.2780161	-0.2664642	-0.5817273	-0.3013108	A68	8.4			0.744377275	0.538044737	0.122533701	0.113373922	1	0	9	900.50288	0.014029	121.09	159570000	1	DAAAVLVSR	Q9BTW9;Q9BTW9-4;Q9BTW9-5	Q9BTW9	TBCD	Tubulin-specific chaperone D	DAAAVLVSR	3018
0.8788387	0.9492612	0.8542952	1.385329	1.159509	0.893914	1.232242	1.12176	A68	50.3			0.238393219	0.672527725	0.084925205	0.074217604	1	1	10	1100.619	0.0010797	178.84	442350000	8	DAAEIRLVSK	P19338	P19338	NCL	Nucleolin	DAAEIRLVSK	754
-1.673931	-1.455382	-1.269567	-1.239715	-1.11131	-0.7710423	-1.022797	-0.681869	A68	84.2			1.941440118	0.149111573	0.512894183	0.448846689	1	0	10	1013.5142	0.0041691	120.15	104740000	1	DAAELPGVSR	Q9BQB6-3;Q9BQB6-2	Q9BQB6-3			DAAELPGVSR	2976
0.4675901	0.971844	0.7441272	0.7700117	1.07149	1.097339	1.022262	1.148694		n. def.			1.752949793	0.238030303	0.346553013	0.313077395	2	0	11	1212.5847	1.42E-05	172.23	416640000	9	DAAEPDVQRGR	P57764	P57764	GSDMD	Gasdermin-D	DAAEPDVQRGR	1210
-2.124474	-2.435323	-2.67438	-3.958475	-4.102068	-3.442475	-3.607149	-3.580596	A68	73.3			1.07520657	0.066807391	-0.884908915	-0.619740813	1	0	10	1102.4792	0.0037576	127.56	14362000	1	DAAEYGGHQR	Q04446	Q04446	GBE1	1,4-alpha-glucan-branching enzyme	DAAEYGGHQR	1389
4.502037	4.39824	4.494314	4.551072	4.704585	4.64019	4.60044	4.322086	A68	8.1			0.39035436	0.67426724	0.080409408	0.07375604	1	0	10	1005.5243	0.0033973	152.11	4804900000	6	DAAFIIGSGR	Q14146	Q14146	URB2	Unhealthy ribosome biogenesis protein 2 homolog	DAAFIIGSGR	1586
-0.0955737	-0.2687901	0.03563926	0.3704256	0.226856	0.465811	0.1744156	0.2577749		n. def.			0.920166953	0.309288398	0.270789106	0.235558869	0	2	11	1179.6499	0.00030045	179.57	242240000	8	DAAGKTTILYK	P84085;P61204-2;P62330;P18085;P84077;P61204	P84085	ARF5;ARF3;ARF6;ARF4;ARF1	ADP-ribosylation factor 5;ADP-ribosylation factor 3;ADP-ribosylation factor 6;ADP-ribosylation factor 4;ADP-ribosylation factor 1	DAAGKTTILYK	1329
-3.868029	-4.356683	-3.542256	-3.860124	-2.638326	-4.214719	-2.826699	-2.670711		n. def.			1.022416931	0.080872068	0.819159329	0.579472189	0	2	12	1292.734	0.0078291	120.06	18729000	3	DAAGKTTILYKL	P84085;P61204-2;P62330;P18085;P84077;P61204	P84085	ARF5;ARF3;ARF6;ARF4;ARF1	ADP-ribosylation factor 5;ADP-ribosylation factor 3;ADP-ribosylation factor 6;ADP-ribosylation factor 4;ADP-ribosylation factor 1	DAAGKTTILYKL	1329
-4.500488	-2.210516	-3.400404	-2.099959	-3.322197	-1.537485	-3.5648	-3.192845	A68	200.5			0.072868555	0.630022877	0.14850989	0.085839572	2	0	10	1010.4894	0.0072176	96.342	19016000	1	DAAGPGDRPR	Q674X7-3	Q674X7-3	KAZN	Kazrin	DAAGPGDRPR	1987
-0.1516093	-3.06552	-2.797329	-3.013334	-0.5518555	-2.868078	-2.818862	-3.412885		n. def.			0.058127636	0.65124992	-0.155972019	-0.080065293	1	1	15	1373.6171	0.00012202	102.87	57869000	5	DAAGSGDKPGADTGR	Q96EL3	Q96EL3	MRPL53	39S ribosomal protein L53, mitochondrial	DAAGSGDKPGADTGR	2735
-0.9333051	-0.8709651	-0.8962967	-0.6898259	-0.7275919	-0.6434165	-1.043221	-0.8230121	A68	24.4			0.142868698	0.839949414	0.038287818	0.034751573	1	0	10	1051.5298	0.0070172	112.41	118930000	4	DAAGTSLYVR	O15382-2;O15382	O15382-2	BCAT2	Branched-chain-amino-acid aminotransferase, mitochondrial	DAAGTSLYVR	192
8.240839	7.95752	8.193596	8.01084	7.683613	7.476157	7.397599	7.361495	A68	32.3			3.10251053	0.087122181	-0.620982766	-0.564711976	1	0	10	1107.5421	0.0033088	153.24	41345000000	20	DAAHPTNVQR	P35222	P35222	CTNNB1	Catenin beta-1	DAAHPTNVQR	925
1.51543	3.484991	3.688676	3.644223	3.858434	3.889631	4.044748	3.842856		n. def.			0.774917787	0.098243105	0.825587153	0.540836808	1	0	11	1220.6262	1.13E-05	142	2835300000	16	DAAHPTNVQRL	P35222	P35222	CTNNB1	Catenin beta-1	DAAHPTNVQRL	925
3.139013	3.146107	3.393697	3.189206	3.707514	3.668965	3.586849	3.551243	A68	22.6			2.972162365	0.188655625	0.411637068	0.38473192	1	1	9	987.53491	0.0070663	153.24	2383500000	8	DAAKDSILR	Q16864;Q16864-2	Q16864	ATP6V1F	V-type proton ATPase subunit F	DAAKDSILR	1786
1.644817	1.369576	1.227047	1.295935	0.9956427	1.207804	0.3197265	0.8116847	A68	52.1			1.400404021	0.144840586	-0.550629266	-0.454897448	0	3	9	999.60768	0.006237	158.07	417880000	7	DAAKIVKQK	Q14435	Q14435	GALNT3	Polypeptide N-acetylgalactosaminyltransferase 3	DAAKIVKQK	1613
-1.525633	-1.241417	-1.659893	-1.214905	-0.9249566	-1.230083	-1.411792	-1.507346	A68	18			0.36543777	0.514651871	0.141917601	0.121487034	1	1	10	1142.6448	0.0042949	126.52	86001000	1	DAAKPLPIYR	Q52LR7	Q52LR7	EPC2	Enhancer of polycomb homolog 2	DAAKPLPIYR	1849
2.241343	2.096822	2.293174	2.143294	-3.326264	-3.290747	-3.440283	-3.743383	A68	25.7	+	Intensity UWB1289_IFNg_Intensity UWB1289_ctrl	8.384044471	0.00336	-5.643827498	-5.07470063	1	1	10	984.53524	0.02129	97.431	241990000	3	DAAPGASKLR	Q8N884-2;Q8N884	Q8N884-2	MB21D1	Cyclic GMP-AMP synthase	DAAPGASKLR	2428
1.85485	1.905382	1.883069	1.941638	-3.862437	-3.911509	-4.077133	-4.257199	A68	17.9	+	Intensity UWB1289_IFNg_Intensity UWB1289_ctrl	9.045832062	0.00525	-5.92330429	-5.427916785	1	1	9	1004.5403	0.0056289	154.12	197500000	8	DAARFQIGK	Q9Y2R4	Q9Y2R4	DDX52	Probable ATP-dependent RNA helicase DDX52	DAARFQIGK	3750
2.239701	2.356499	2.594321	2.811639	3.136485	3.167055	3.017117	2.988447	A68	12			2.285670615	0.114844772	0.576735973	0.508312119	1	0	9	1097.5142	0.0072254	152.63	1596700000	5	DAFAYVQER	Q8WUJ0	Q8WUJ0	STYX	Serine/threonine/tyrosine-interacting protein	DAFAYVQER	2574
-1.208665	-1.222667	-1.22195	-1.799731	-1.923355	-1.822503	-1.896984	-1.879517	A68	6.9			1.900980676	0.14759333	-0.517336458	-0.451000272	1	0	9	958.42569	0.020201	98.997	63788000	2	DAFDGHAAR	O14735-2;O14735	O14735-2	CDIPT	CDP-diacylglycerol--inositol 3-phosphatidyltransferase	DAFDGHAAR	140
-0.6394002	-0.4463202	-0.3627669	0.1016435	0.3925089	-1.039255	-1.292564	-1.262785	A68	157.4			0.490035725	0.230085201	-0.463812836	-0.324042596	1	1	12	1451.7157	1.79E-11	188.04	144760000	8	DAFEAQFQKNVR	O43683-2;O43683-3;O43683	O43683-2	BUB1	Mitotic checkpoint serine/threonine-protein kinase BUB1	DAFEAQFQKNVR	248
-0.3488896	-0.3729588	-0.7025394	-0.04191964	-1.099031	-0.5502476	-1.202266	-1.614061	A68	21.8			1.571270605	0.074793254	-0.749824533	-0.596372418	0	1	9	1181.5175	0.013623	122.74	116160000	3	DAFEQMWQK	Q92643;Q92643-2	Q92643	PIGK	GPI-anchor transamidase	DAFEQMWQK	2636
3.571284	3.545731	3.583958	3.450655	4.010536	3.928021	3.883287	3.845561	A68	5.9			3.732780673	0.204364019	0.378944278	0.362083923	1	0	9	1037.493	0.012572	127.02	2921400000	5	DAFFNPATR	Q4KMQ2-3;Q4KMQ2;Q4KMQ2-4;Q4KMQ2-2	Q4KMQ2-3	ANO6	Anoctamin-6	DAFFNPATR	1840
-1.029306	-0.3434893	-0.3659432	-0.01880167	0.103789	0.1347467	0.04784324	0.1466485	A68	76.1			1.372690445	0.147251739	0.547641912	0.451411454	1	0	11	1255.6309	0.0043186	125.97	207210000	4	DAFNLPSSHLR	Q9NZL9-4;Q9NZL9-2;Q9NZL9	Q9NZL9-4	MAT2B	Methionine adenosyltransferase 2 subunit beta	DAFNLPSSHLR	3476
-0.04978652	0.5645977	0.1019262	0.4044212	-0.7459379	-2.165808	-0.3571299	-0.5619032	A68	108.2			1.504864543	0.033053254	-1.212984386	-0.846104884	2	0	12	1310.6215	0.0023226	103.44	155240000	3	DAFSGRDSSITR	Q9UPY5	Q9UPY5	SLC7A11	Cystine/glutamate transporter	DAFSGRDSSITR	3702
-1.834404	-1.674026	-1.518419	-1.63821	-0.8884811	-0.6254514	-0.8945482	-0.9322708	A68	7.3			3.881009448	0.04076846	0.831076905	0.758232991	1	0	9	1060.509	0.0073019	166.05	104250000	7	DAFTAPFHR	Q86YC2	Q86YC2	PALB2	Partner and localizer of BRCA2	DAFTAPFHR	2280
1.287121	1.576904	1.370577	1.353521	-0.5824596	-0.02467785	0.02906484	0.01598338		n. def.	+	Intensity UWB1289_IFNg_Intensity UWB1289_ctrl	4.131534459	0.005516643	-1.537553085	-1.324939268	2	1	11	1376.7161	0.0057617	121.6	282940000	6	DAFTDQKIRQR	Q8NI35-5;Q8NI35-4;Q8NI35-3;Q8NI35-2;Q8NI35	Q8NI35-5	INADL	InaD-like protein	DAFTDQKIRQR	2504
-0.5773703	-0.3630682	-0.229875	-0.6128934	-1.827379	-1.8001	-1.768668	-1.631382		n. def.	+	Intensity UWB1289_IFNg_Intensity UWB1289_ctrl	4.900670553	0.009673591	-1.31108053	-1.191249887	2	0	11	1255.6422	0.014678	105.25	86165000	1	DAGHRAVIFDR	P35232;P35232-2	P35232	PHB	Prohibitin	DAGHRAVIFDR	927
-3.725733	-4.14885	-3.826624	-4.145874	2.653609	2.575013	2.29792	2.264011	A68	73.1	+	Intensity UWB1289_IFNg_Intensity UWB1289_ctrl	8.019606881	0.007636364	6.40940845	5.590264657	1	0	10	1050.5207	0.0038155	126.52	837770000	4	DAGSVPHVNR	Q460N5-3;Q460N5-1;Q460N5;Q460N5-5	Q460N5-3	PARP14	Poly [ADP-ribose] polymerase 14	DAGSVPHVNR	1826
0.02260099	0.007596035	0.190413	0.2910903	0.5989553	0.7339548	0.8214795	0.7270129	A68	39.6			3.438979633	0.094865656	0.592425525	0.547372927	1	1	9	987.53491	0.012763	126.24	313390000	4	DAIEKAVSR	Q86XK2-6;Q86XK2;Q86XK2-5	Q86XK2-6	FBXO11	F-box only protein 11	DAIEKAVSR	2266
0.6167678	0.5281138	0.7285898	0.6168608	0.07036727	0.3414996	0.3694326	0.2513224	A68	66.1			2.438997199	0.220238134	-0.364427583	-0.337749576	0	3	9	1000.5917	0.0080174	149.57	267270000	4	DAIGIKKEK	Q14119	Q14119	VEZF1	Vascular endothelial zinc finger 1	DAIGIKKEK	1579
0.1272879	0.2686577	0.2022101	0.2373971	-0.7245049	-0.4655398	-0.5994779	-0.5540347	A68	51.4			4.862614409	0.042101717	-0.794777527	-0.74844539	2	1	10	1123.6826	0.019206	84.213	165590000	2	DAIKPVGIRR	P19022-2;P19022	P19022-2	CDH2	Cadherin-2	DAIKPVGIRR	753
-4.624649	0.1941577	0.00240329	0.194055	-0.2204848	0.09133593	0.06132175	0.1200356	A68	54.5			0.394294189	0.125221042	1.071560384	0.488811136	1	2	10	1233.6466	0.017135	98.048	201180000	3	DAIQDKKNFR	Q92616	Q92616	GCN1L1	Translational activator GCN1	DAIQDKKNFR	2629
0.1987642	-4.21321	0.5581869	0.6708333	0.6893452	1.132318	1.006292	1.052034	A68	302.1			0.682342203	0.040423895	1.666353732	0.764172717	1	3	9	1153.6244	0.015873	116.52	360560000	4	DAKDFFKRK	Q99471-3;Q99471	Q99471-3	PFDN5	Prefoldin subunit 5	DAKDFFKRK	2915
-1.350416	-1.830524	-1.661596	-1.637839	-0.4711735	-0.9949334	-1.001627	-0.8586602	B07	1055.7			2.585957561	0.051922868	0.788495176	0.680032203	1	1	10	1068.5928	0.0095199	111.46	106140000	1	DALREPGKAL	Q8IU81	Q8IU81	IRF2BP1	Interferon regulatory factor 2-binding protein 1	DALREPGKAL	2289
2.285597	2.014438	2.248384	1.885175	1.25009	1.202118	1.340275	1.637619	A68	137			2.817456424	0.056010554	-0.75087297	-0.660598595	1	0	9	1014.4843	0.010225	139.14	627940000	6	DANGNIQQR	Q92630-2;Q92630	Q92630-2	DYRK2	Dual specificity tyrosine-phosphorylation-regulated kinase 2	DANGNIQQR	2635
2.65092	2.48403	2.451537	2.265432	1.303191	1.795094	1.521761	1.830534	A68	61			2.93101883	0.043192421	-0.850334704	-0.741282629	1	0	10	1051.4683	0.0038546	125.82	768820000	7	DANGNSFATR	P62701;P22090;Q8TD47	P62701	RPS4X;RPS4Y1;RPS4Y2	40S ribosomal protein S4, X isoform;40S ribosomal protein S4, Y isoform 1;40S ribosomal protein S4, Y isoform 2	DANGNSFATR	1266
0.6380949	0.7544383	0.6599262	0.7524049	1.93539	1.827916	1.728395	1.719552		n. def.			5.81572707	0.015703988	1.10159719	1.040191181	1	0	11	1164.5523	0.012506	107.79	622570000	2	DANGNSFATRL	P62701;P22090	P62701	RPS4X;RPS4Y1	40S ribosomal protein S4, X isoform;40S ribosomal protein S4, Y isoform 1	DANGNSFATRL	1266
-0.3064874	-1.187541	-0.8318977	-1.103928	-3.315396	-3.317812	-1.855293	-2.013632	A68	59.3	+	Intensity UWB1289_IFNg_Intensity UWB1289_ctrl	2.125841472	0.008449969	-1.768069766	-1.221959735	1	0	9	960.42609	0.0094774	143.73	51650000	2	DANSNGVER	Q96BR9-2;Q96BR9	Q96BR9-2	ZBTB8A	Zinc finger and BTB domain-containing protein 8A	DANSNGVER	2701
-3.920329	-3.948626	-4.534242	-4.256815	-1.158521	-3.686583	-1.846071	-2.263172	A68	15.2	+	Intensity UWB1289_IFNg_Intensity UWB1289_ctrl	1.883301154	0.007634286	1.926416308	1.240469337	1	0	9	966.42542	0.010104	139.88	37370000	3	DASETTSTR	Q14258	Q14258	TRIM25	E3 ubiquitin/ISG15 ligase TRIM25	DASETTSTR	1607
4.776651	4.201041	4.691617	4.400311	2.680286	2.205266	-1.308363	-3.678173	A68	101.9	+	Intensity UWB1289_IFNg_Intensity UWB1289_ctrl	1.620176362	0.001849462	-4.542651057	-1.807132364	1	2	10	1001.5618	0.0032117	154.49	1626500000	11	DASGKGLAKR	O15533-4;O15533-2;O15533;O15533-3	O15533-4	TAPBP	Tapasin	DASGKGLAKR	203
1.553819	1.67132	1.818577	1.827467	0.7121879	1.062155	0.7381873	0.9078807	A68	54.4			3.767982902	0.038850275	-0.862692997	-0.781087971	1	0	10	1062.5458	0.0027621	162.5	454900000	5	DASLGNLFAR	Q92520	Q92520	FAM3C	Protein FAM3C	DASLGNLFAR	2616
-0.7472904	-0.6791487	-0.7518545	-0.4237002	-0.1920965	-0.6224569	-0.4204529	-0.3359933	A68	23.8			1.137781767	0.314852015	0.257748537	0.230411652	1	0	9	999.57129	0.010761	135.84	153520000	2	DASLLIVNR	Q5VTR2	Q5VTR2	RNF20	E3 ubiquitin-protein ligase BRE1A	DASLLIVNR	1962
0.2420351	0.489378	0.3019314	0.2734098	-0.03211311	-4.025987	-0.178198	-0.3455481	A68	38.2			0.750675201	0.041966259	-1.47215017	-0.749600846	1	2	10	1059.6037	0.0037576	109.66	171700000	6	DASSAVKVKR	Q13148	Q13148	TARDBP	TAR DNA-binding protein 43	DASSAVKVKR	1492
1.730152	1.655022	1.706168	1.851102	0.9564515	-0.3097053	1.5956	0.02830279	A68	48			1.433834643	0.035678635	-1.167948775	-0.812898453	1	1	9	1002.5094	0.011748	183.27	442000000	5	DATKGEVQR	P55039	P55039	DRG2	Developmentally-regulated GTP-binding protein 2	DATKGEVQR	1179
-0.9637862	-0.6819908	-0.7829322	-0.8270863	-0.05520451	-0.2064004	-3.951796	-3.60886	A68	32.7			0.492152207	0.091286934	-1.141616359	-0.554743553	1	0	9	1013.5869	0.011091	133.81	97873000	4	DATLLIVNR	O75150-3;O75150-4;O75150	O75150-3	RNF40	E3 ubiquitin-protein ligase BRE1B	DATLLIVNR	332
-4.228117	-3.966326	-3.780365	-3.447075	-3.079101	-2.698632	-2.911836	-2.67976	A68	9.7			2.755195408	0.032422546	1.013138473	0.851635772	1	0	10	1122.5458	0.0059441	114.89	26357000	3	DAVGFTFPNR	Q9UBB6-2;Q9UBB6;Q9UBB6-3	Q9UBB6-2	NCDN	Neurochondrin	DAVGFTFPNR	3533
0.01100466	-0.2296873	-0.2961794	-0.1094791	-1.015331	-0.5587666	-0.8470877	-0.5795345	A68	49			2.43048365	0.105760924	-0.594094657	-0.526078162	1	1	10	1012.6029	0.0096332	89.047	141550000	2	DAVKVGLVGR	P58107	P58107	EPPK1	Epiplakin	DAVKVGLVGR	1211
-0.8022882	-0.4335326	-0.2156213	-0.2265275	-0.6022246	-0.149985	-0.1339485	-0.3058357		n. def.			0.289715063	0.570082066	0.121493943	0.103410337	1	0	13	1365.7001	0.00026122	128.81	167370000	8	DAVPANGQTPIQR	P02751-12;P02751-4;P02751-10;P02751-6;P02751-5;P02751-9;P02751-14;P02751-13;P02751-8;P02751-17;P02751-3;P02751-11;P02751;P02751-7;P02751-15	P02751-12	FN1	Fibronectin;Anastellin;Ugl-Y1;Ugl-Y2;Ugl-Y3	DAVPANGQTPIQR	528
-3.442129	-4.672478	-0.7080372	-0.5929542	-0.5103818	-0.1721568	-0.6483307	-0.5554569		n. def.			0.940489091	0.023886466	1.882318083	0.931567979	1	0	11	1115.5935	0.0073673	117.53	129620000	2	DAVQTVTGGLR	Q9H223	Q9H223	EHD4	EH domain-containing protein 4	DAVQTVTGGLR	3169
-0.8652416	-0.4238388	-0.540196	-0.8180046	-0.5202978	-0.1892527	0.07189303	0.09485887	A68	101.3			1.586012594	0.150379572	0.52612059	0.446265545	0	1	10	1133.5353	0.0081497	120.87	177200000	5	DAVTYTEHAK	P62805	P62805	HIST1H4A	Histone H4	DAVTYTEHAK	1269
-0.6957599	-1.16376	-1.213219	-0.9738885	-2.365713	-1.414537	-1.551679	-1.12293		n. def.			1.076455113	0.138120812	-0.602057874	-0.466417339	1	1	11	1289.6364	0.014406	97.734	80877000	1	DAVTYTEHAKR	P62805	P62805	HIST1H4A	Histone H4	DAVTYTEHAKR	1269
-3.573348	-1.667449	-1.959905	-1.484252	-2.45462	-3.495048	-3.977309	-3.620058	A68	68.1			1.094365989	0.039994562	-1.215520233	-0.76990128	1	0	9	993.49919	0.0072239	118.32	19398000	3	DAVVNSPHR	Q9H2D1	Q9H2D1	SLC25A32	Mitochondrial folate transporter/carrier	DAVVNSPHR	3171
0.1535564	0.5427763	0.5099342	0.4758221	-3.652896	-0.03210434	0.05087961	0.201423	A68	302.2			0.654847212	0.056158126	-1.278696656	-0.660087863	1	2	11	1262.6983	0.014588	96.229	195020000	1	DAYAVKEAIKR	Q9UPU5	Q9UPU5	USP24	Ubiquitin carboxyl-terminal hydrolase 24	DAYAVKEAIKR	3700
1.797788	2.110503	1.889484	2.177784	1.4361	1.667173	1.45602	1.457278	A68	20.3			2.460390641	0.151748912	-0.489746988	-0.443179246	1	0	10	1137.5302	0.0035808	140.14	650100000	8	DAYGSELVER	P33121-2;P33121-3;P33121	P33121-2	ACSL1	Long-chain-fatty-acid--CoA ligase 1	DAYGSELVER	908
0.7415137	0.9451212	0.9955381	1.140722	0.4731053	0.9956776	-3.829903	-3.438117	A68	32.2			0.969774812	0.014823066	-2.405533031	-1.059350652	1	1	10	1209.6255	0.0038074	108.98	227870000	5	DAYPKNPHLR	O95721	O95721	SNAP29	Synaptosomal-associated protein 29	DAYPKNPHLR	489
-2.279555	-2.446944	-1.939697	-1.525912	-4.514225	-3.25889	-3.728317	-4.582175		n. def.	+	Intensity UWB1289_IFNg_Intensity UWB1289_ctrl	2.699303939	0.003914457	-1.972874641	-1.430878459	0	2	10	1118.5819	0.0038407	126.07	13147000	1	DDSVVEKSLK	O95202;O95202-2;O95202-3	O95202	LETM1	LETM1 and EF-hand domain-containing protein 1, mitochondrial	DDSVVEKSLK	455
-1.230205	-0.902164	-0.7513149	-1.018122	-1.285005	-1.136031	-2.532154	-3.598192		n. def.			1.021359941	0.044112222	-1.162394047	-0.732232631	1	0	10	1089.5567	0.003612	147.34	59453000	6	DEAGPPIVHR	Q562R1	Q562R1	ACTBL2	Beta-actin-like protein 2	DEAGPPIVHR	1870
-1.931027	-2.039283	-1.915696	-1.776979	-2.411964	-1.763575	-1.890788	-4.016309	A68	233.6			0.538412765	0.179926686	-0.604912639	-0.397787618	1	0	10	1080.4989	0.0072176	111.95	43600000	3	DFAGSFQGPR	Q03701	Q03701	CEBPZ	CCAAT/enhancer-binding protein zeta	DFAGSFQGPR	1385
-0.8245533	-0.4037604	-0.6410166	-0.8413174	-2.175962	-2.610802	-2.527824	-2.62417	A68	75.3	+	Intensity UWB1289_IFNg_Intensity UWB1289_ctrl	4.762991391	0.002172414	-1.807027541	-1.576238407	1	0	9	1104.4989	0.012438	127.56	62176000	4	DFASPFHER	Q9H4X1-2;Q9H4X1	Q9H4X1-2	RGCC	Regulator of cell cycle RGCC	DFASPFHER	3205
-3.604628	-1.371191	-1.172478	-1.039078	-1.13853	-1.296576	-1.520109	-1.272323	A68	104.7			0.343324164	0.246308332	0.48995924	0.304023462	1	0	9	1005.488	0.017602	113.41	81572000	1	DFSGVTPQR	Q99459	Q99459	CDC5L	Cell division cycle 5-like protein	DFSGVTPQR	2913
-1.394502	-1.695206	-1.627554	-1.392628	-1.368268	-1.405952	-1.743653	-1.235383		n. def.			0.276099581	0.656176169	0.089158505	0.078646562	1	1	11	1193.6404	2.19E-07	202.96	77080000	8	DGAGKTTILYR	P40616-2;P40616	P40616-2	ARL1	ADP-ribosylation factor-like protein 1	DGAGKTTILYR	980
-1.021	-1.383825	-1.084881	-1.210748	-1.373087	-0.940751	-2.463172	-2.526555		n. def.			0.799500651	0.13971039	-0.650777802	-0.463391319	1	1	9	1000.5665	0.01407	120.92	72180000	3	DGSQLVVKR	O75164-2;O75164	O75164-2	KDM4A	Lysine-specific demethylase 4A	DGSQLVVKR	338
-0.1669678	-0.02116072	-0.2435968	-0.01305651	-0.6837895	-0.4519508	-0.657323	-0.4746601	A68	97.4			2.825753917	0.164660272	-0.455735388	-0.420950827	1	0	10	1077.5455	0.009492	106.68	154910000	1	DGTGVVEFVR	Q07955-3;Q07955;Q07955-2	Q07955-3	SRSF1	Serine/arginine-rich splicing factor 1	DGTGVVEFVR	1418
-2.429963	-2.376434	-1.864724	-2.606639	-1.617343	-2.033044	-1.810482	-2.044474		n. def.			1.239902686	0.197166915	0.443104297	0.372648758	1	0	11	1134.5782	0.013683	103.7	54252000	3	DIAAPVHAGER	Q8NDH3-5;Q8NDH3-4;Q8NDH3	Q8NDH3-5	NPEPL1	Probable aminopeptidase NPEPL1	DIAAPVHAGER	2474
0.8146281	0.8444205	1.198383	1.107664	1.21045	1.440139	1.210602	1.350775		n. def.			1.513520463	0.266116966	0.311717644	0.280616548	1	0	11	1070.5356	0.013932	101.65	486810000	6	DIAEPGSVAGR	Q9UHJ6	Q9UHJ6	SHPK	Sedoheptulokinase	DIAEPGSVAGR	3577
-4.967938	-4.190219	-3.794966	-3.5034	-2.487684	-3.228694	-2.34343	-3.460826	A68	56.7			1.587301425	0.030497338	1.233972251	0.869383592	1	1	9	1125.5819	0.016776	114.89	22647000	1	DIFAYVKDR	Q9NRL2-2;Q9NRL2	Q9NRL2-2	BAZ1A	Bromodomain adjacent to zinc finger domain protein 1A	DIFAYVKDR	3354
2.72077	2.579576	3.0432	2.681859	1.962697	-1.579881	-2.416168	-1.96375	A68	104.2	+	Intensity UWB1289_IFNg_Intensity UWB1289_ctrl	2.011348382	0.001802048	-3.755626708	-1.871266317	1	3	9	1117.6608	0.017051	128.38	532730000	5	DIFKKSKPR	Q9NQS7-2;Q9NQS7	Q9NQS7-2	INCENP	Inner centromere protein	DIFKKSKPR	3331
0.3656091	0.7817245	1.52499	1.974008	2.783081	3.392607	2.97358	2.723754	A68	269.2	+	Intensity UWB1289_IFNg_Intensity UWB1289_ctrl	2.436678151	0.005980663	1.806672573	1.29788002	1	0	12	1301.6728	0.0012038	129.85	1348800000	4	DIFNPQTVGVGR	Q9UMY4-3;Q9UMY4-2;Q9UMY4	Q9UMY4-3	SNX12	Sorting nexin-12	DIFNPQTVGVGR	3672
-3.571099	-3.360423	-2.927555	-2.939042	-4.032412	-3.512918	-3.825535	-3.0092	A68	78.7			0.701463253	0.240578937	-0.395486474	-0.310457219	1	0	10	1173.6142	0.015819	101.54	5136400	1	DIFQQTPLGR	Q63HN8-4;Q63HN8	Q63HN8-4	RNF213	E3 ubiquitin-protein ligase RNF213	DIFQQTPLGR	1979
-2.971089	-2.487339	-1.506	-1.229762	-0.7281607	0.1443025	-0.4603272	-0.4707249	A68	11.9			2.005948175	0.011091419	1.669819903	1.152397486	1	0	9	1020.524	0.012868	125.81	135830000	2	DIFSEVVGR	Q8TDD1;Q8TDD1-2	Q8TDD1	DDX54	ATP-dependent RNA helicase DDX54	DIFSEVVGR	2535
-2.214372	-2.232231	-2.027096	-1.374699	-2.272499	-1.869061	-2.353192	-2.087939	A68	143.9			0.345034119	0.444685811	-0.183573335	-0.149466015	1	0	14	1482.6951	2.28E-11	154.66	50333000	4	DIFSTGTGSQSVER	Q9Y4E1-5;Q9Y4E1-3;Q9Y4E1-2;Q9Y4E1;Q9Y4E1-4;Q641Q2-2;Q641Q2;Q9Y4E1-6;Q5SRD0	Q9Y4E1-5	FAM21C;FAM21A;FAM21D	WASH complex subunit FAM21C;WASH complex subunit FAM21A;Putative WASH complex subunit FAM21	DIFSTGTGSQSVER	1982
2.743874	2.858479	2.651662	3.213042	3.236422	3.302659	3.199739	3.235787	A68	20.2			1.630927298	0.221942927	0.376887441	0.335073441	0	2	9	1124.623	0.012302	149.4	1844000000	4	DIFYKAIQK	Q16850-2;Q16850	Q16850-2	CYP51A1	Lanosterol 14-alpha demethylase	DIFYKAIQK	1785
-3.616383	-3.556225	-3.327466	-4.631895	-1.195338	-0.7227912	-1.135752	-1.399704		n. def.	+	Intensity UWB1289_IFNg_Intensity UWB1289_ctrl	3.773009532	0.001509278	2.669596016	2.01839984	1	0	11	1257.6565	0.011742	128.27	73148000	3	DIIAEENIVSR	P01024	P01024	C3	Complement C3;Complement C3 beta chain;C3-beta-c;Complement C3 alpha chain;C3a anaphylatoxin;Acylation stimulating protein;Complement C3b alpha chain;Complement C3c alpha chain fragment 1;Complement C3dg fragment;Complement C3g fragment;Complement C3d fragment;Complement C3f fragment;Complement C3c alpha chain fragment 2	DIIAEENIVSR	516
0.9804689	0.9516846	0.8442491	0.9148363	1.207923	1.367806	1.2315	1.062259	A68	16.2			2.274007199	0.270442226	0.294562265	0.275511891	1	0	9	920.47158	0.010761	135.84	458970000	2	DIIGGSFGR	Q8NCM8;Q8NCM8-2;Q8NCM8-3	Q8NCM8	DYNC2H1	Cytoplasmic dynein 2 heavy chain 1	DIIGGSFGR	2466
-1.567974	-1.448134	-2.007497	-3.985446	0.5379925	-0.4317348	0.4860299	0.5597386	A68	18.3	+	Intensity UWB1289_IFNg_Intensity UWB1289_ctrl	2.14095455	0.002340557	2.540269278	1.551594077	2	0	9	1180.6499	0.0064854	117.04	209740000	2	DIIQRMHLR	P63092-3;P63092-2;P63092;P63092-4;Q5JWF2-2;Q5JWF2	P63092-3	GNAS	Guanine nucleotide-binding protein G(s) subunit alpha isoforms short;Guanine nucleotide-binding protein G(s) subunit alpha isoforms XLas	DIIQRMHLR	1290
-1.587215	-0.9789447	-1.32704	-1.343466	-0.9901595	-1.311278	-0.8583509	-1.168127	A68	47.6			0.688547569	0.361295745	0.227187589	0.19589128	2	0	10	1192.587	0.0041727	135.79	96495000	5	DIMDSSLTRR	P14324-2;P14324	P14324-2	FDPS	Farnesyl pyrophosphate synthase	DIMDSSLTRR	682
2.957347	2.834293	2.787305	2.895924	2.963984	3.007771	2.712728	2.452195	A68	25.8			0.259593936	0.671040485	-0.084547758	-0.07458623	1	0	9	1115.5512	0.013473	143.89	1447300000	8	DIQGHPFFR	P41743	P41743	PRKCI	Protein kinase C iota type	DIQGHPFFR	991
-1.633849	-1.132693	-1.145843	-1.394994	-1.587798	-1.90976	-1.452986	-1.548014	A68	14.4			0.988729941	0.287169399	-0.297794729	-0.257888614	1	0	9	1014.4917	0.016021	116.25	73164000	1	DISHIGSMR	Q9P0M6	Q9P0M6	H2AFY2	Core histone macro-H2A.2	DISHIGSMR	3495
0.7064471	0.7039551	0.4810089	0.5536	1.073452	0.9760485	1.16014	0.7378026	A68	43.1			1.895843827	0.219350133	0.375608012	0.339275716	0	2	9	1012.5917	0.014772	118.5	388250000	1	DISNVKIPK	Q02878	Q02878	RPL6	60S ribosomal protein L6	DISNVKIPK	1371
-4.196075	-3.363975	-3.160806	-3.137734	-2.694293	-2.915171	-2.912252	-2.405362	A68	8.6			1.419337284	0.082997881	0.732878029	0.57406021	1	1	10	1241.6404	0.0017562	174.27	29515000	4	DISSFKNIYR	Q9BTE7	Q9BTE7	DCUN1D5	DCN1-like protein 5	DISSFKNIYR	3016
1.466374	1.512711	1.419488	1.505933	1.420223	1.595043	1.419265	1.443192	A68	70.2			0.049520776	0.969684242	-0.006695777	-0.006392902	1	0	9	983.50361	0.01407	120.92	573980000	3	DITTGQPPR	Q9NYU2-2;Q9NYU2	Q9NYU2-2	UGGT1	UDP-glucose:glycoprotein glucosyltransferase 1	DITTGQPPR	3465
1.48947	1.601702	1.818383	1.737195	0.3444175	0.4739473	0.6052801	0.6721296	A68	189.5			4.489536501	0.016147448	-1.137743875	-1.031685797	1	1	9	1027.5662	0.018851	98.044	392020000	1	DIVKDPVSR	Q8NEV1;P68400	Q8NEV1	CSNK2A3;CSNK2A1	Casein kinase II subunit alpha 3;Casein kinase II subunit alpha	DIVKDPVSR	1304
1.571286	1.728376	1.412448	1.44394	1.223089	1.195575	1.314047	1.339129	A68	24.2			1.837163395	0.293537079	-0.271052539	-0.251023122	1	1	10	1211.6986	0.0037222	172.15	526850000	12	DIVKINNQLR	P24928;P24928-2	P24928	POLR2A	DNA-directed RNA polymerase II subunit RPB1	DIVKINNQLR	818
-3.906241	-2.98549	-4.340619	-4.007001	-0.8695721	-0.1728646	-0.2957347	-0.3223628	A68	241.2	+	Intensity UWB1289_IFNg_Intensity UWB1289_ctrl	4.316193909	0.001159664	3.394704204	2.554664811	2	1	11	1373.7415	0.014614	96.015	118200000	4	DIVPVDNKRYR	Q9UMR3;Q96SF7-2;Q96SF7;O95935	Q9UMR3	TBX20;TBX15;TBX18	T-box transcription factor TBX20;T-box transcription factor TBX15;T-box transcription factor TBX18	DIVPVDNKRYR	3667
-4.802754	-4.239438	-3.443106	-3.106487	-1.590429	-1.32704	-1.261194	-1.395383	A68	24.6	+	Intensity UWB1289_IFNg_Intensity UWB1289_ctrl	3.16910519	0.001824242	2.504434764	1.801186084	2	0	10	1291.7037	0.0035562	155.1	64254000	3	DIVQFVPYRR	Q99829	Q99829	CPNE1	Copine-1	DIVQFVPYRR	2954
-1.145468	-0.2013873	-0.8808405	-0.7749122	-0.7621275	-0.6914843	-0.2403846	-0.2301476	A68	28			0.504471792	0.331238887	0.269615993	0.216589575	2	1	10	1306.6452	0.015967	85.533	146340000	1	DIYDRKNMPR	P46940	P46940	IQGAP1	Ras GTPase-activating-like protein IQGAP1	DIYDRKNMPR	1038
1.572217	1.444439	1.550086	-3.316299	-3.983532	-3.701507	-4.054039	-3.496067	A68	32.4	+	Intensity UWB1289_IFNg_Intensity UWB1289_ctrl	1.831801058	0.001837479	-4.121397048	-1.859143952	1	1	9	1074.5822	0.019149	93.429	111130000	1	DIYGNPIKR	P16035	P16035	TIMP2	Metalloproteinase inhibitor 2	DIYGNPIKR	711
-4.215266	-3.556406	-4.675042	-4.397338	-1.400531	-1.117709	-0.9857822	-1.632596	A68	9.9	+	Intensity UWB1289_IFNg_Intensity UWB1289_ctrl	4.361163089	0.001102639	2.9268585	2.289423191	1	0	10	1252.6452	0.0035892	149.65	65540000	4	DIYQVTPVYR	Q9GZM7-2;Q9GZM7-3;Q9GZM7	Q9GZM7-2	TINAGL1	Tubulointerstitial nephritis antigen-like	DIYQVTPVYR	3125
2.749652	2.769272	2.852434	2.967255	2.385434	2.736109	3.027699	2.77391		n. def.			0.310462233	0.611378295	-0.103865266	-0.091026714	1	0	12	1081.4789	1.81E-11	187.97	1418100000	12	DIYSGGGGGGSR	Q13151	Q13151	HNRNPA0	Heterogeneous nuclear ribonucleoprotein A0	DIYSGGGGGGSR	1493
-2.122097	-1.837586	-1.941238	-2.218878	-3.535464	-2.798727	-3.673719	-2.436524		n. def.			1.897354264	0.03466136	-1.081158698	-0.826578609	1	1	11	1230.6204	0.0078842	99.815	26009000	1	DLAEPSKSQTR	Q86UV5-7;Q86UV5-3;Q86UV5-2;Q86UV5	Q86UV5-7	USP48	Ubiquitin carboxyl-terminal hydrolase 48	DLAEPSKSQTR	2232
0.5108976	0.7749519	0.1836705	1.026635	2.10373	-3.225541	2.304109	1.811672	A68	13.4			0.031953651	0.759085929	0.124453727	0.053168198	1	2	9	1102.6863	0.020071	108.98	584310000	2	DLAKIIFKR	P49321-4;P49321;P49321-3;P49321-2	P49321-4	NASP	Nuclear autoantigenic sperm protein	DLAKIIFKR	1062
-0.1036492	-0.05098591	-0.1946977	0.08388543	0.3393792	0.1499409	-3.082447	-3.589277	A68	31.5			0.68783782	0.044922585	-1.479239156	-0.72471905	2	0	9	998.56213	0.017438	113.71	138640000	1	DLANVRVGR	Q9BTE1-2;Q9BTE1	Q9BTE1-2	DCTN5	Dynactin subunit 5	DLANVRVGR	3015
0.1515058	0.2355826	0.1515465	0.2074803	0.1125505	-3.458884	-3.85517	-3.058822	A68	68.7	+	Intensity UWB1289_IFNg_Intensity UWB1289_ctrl	1.637645365	0.003847487	-2.751610156	-1.442545159	1	0	9	940.53418	0.010543	137.18	101610000	4	DLASPLIGR	O95067	O95067	CCNB2	G2/mitotic-specific cyclin-B2	DLASPLIGR	446
0.4196264	0.4387987	0.4101958	-3.171535	-3.849524	0.2953199	-0.1192958	-0.07439303		n. def.			0.130848357	0.357001599	-0.461244706	-0.198285916	1	1	9	1051.6026	0.011988	129.4	173000000	5	DLEPPVVKR	O14974-4;O14974-3;O14974-2;O14974	O14974-4	PPP1R12A	Protein phosphatase 1 regulatory subunit 12A	DLEPPVVKR	158
-4.775732	-3.750463	-4.388031	-4.358635	-2.711932	-2.756001	-2.860718	-2.991738		n. def.	+	Intensity UWB1289_IFNg_Intensity UWB1289_ctrl	3.284867968	0.008648916	1.488117993	1.219033747	0	2	11	1234.6558	0.014867	101.54	23416000	1	DLFAIAKDSQK	Q9Y4E1-5;Q9Y4E1-3;Q9Y4E1-2;Q9Y4E1;Q9Y4E1-4;Q641Q2-2;Q641Q2;Q9Y4E1-6	Q9Y4E1-5	FAM21C;FAM21A	WASH complex subunit FAM21C;WASH complex subunit FAM21A	DLFAIAKDSQK	1982
-4.269937	-3.930517	-4.46495	-3.814491	-2.516351	-2.302758	-2.21084	-2.208795		n. def.	+	Intensity UWB1289_IFNg_Intensity UWB1289_ctrl	4.442355837	0.002342975	1.810287774	1.551646702	2	0	11	1289.6728	0.013667	85.355	34085000	2	DLFEDGGIIRR	Q13451-2;Q13451	Q13451-2	FKBP5	Peptidyl-prolyl cis-trans isomerase FKBP5;Peptidyl-prolyl cis-trans isomerase FKBP5, N-terminally processed	DLFEDGGIIRR	1529
-4.217931	-4.05803	-5.592567	-4.245463	-2.699378	-3.280135	-2.562193	-2.546542		n. def.	+	Intensity UWB1289_IFNg_Intensity UWB1289_ctrl	2.353150283	0.007283582	1.756435752	1.257559482	1	1	13	1478.7188	0.00097596	127.42	25261000	2	DLFEGKDMAAVQR	Q01995	Q01995	TAGLN	Transgelin	DLFEGKDMAAVQR	1360
-4.085403	-3.629927	-3.480548	-3.289607	-2.464503	-2.691463	-2.564192	-2.440418		n. def.			3.031132143	0.025486224	1.081227183	0.917080835	1	1	11	1285.6455	0.014129	100.02	32082000	1	DLFFPGYSKGR	Q96PU4	Q96PU4	UHRF2	E3 ubiquitin-protein ligase UHRF2	DLFFPGYSKGR	2854
-0.1308203	0.04404607	0.01775955	0.08141257	0.8548221	0.9574618	-3.364193	0.8434951	A68	50.7			0.059962319	0.624523057	-0.180202976	-0.087320772	1	0	10	1147.551	0.0041295	120.87	263640000	2	DLFPTSDTPR	Q9H6T3-3;Q9H6T3;Q9H6T3-2	Q9H6T3-3	RPAP3	RNA polymerase II-associated protein 3	DLFPTSDTPR	3221
-2.778939	-4.009485	-4.065714	-3.788355	-2.312152	-1.963329	-3.473546	-2.523054		n. def.			1.319451283	0.040782086	1.092602998	0.758283596	0	1	12	1290.682	0.016917	97.431	16907000	1	DLFSSAKSQPLV	Q9Y4E1-5;Q9Y4E1-3;Q9Y4E1-2;Q9Y4E1;Q9Y4E1-4;Q641Q2-2;Q641Q2	Q9Y4E1-5	FAM21C;FAM21A	WASH complex subunit FAM21C;WASH complex subunit FAM21A	DLFSSAKSQPLV	1982
-5.863174	-5.954203	-5.467298	-4.819293	-3.025108	-3.211267	-2.872039	-2.909264	A68	52.1	+	Intensity UWB1289_IFNg_Intensity UWB1289_ctrl	4.075614095	0.001636364	2.521572471	1.986718797	1	1	10	1182.6397	0.0041195	121.05	21549000	3	DLFTSKGLFR	P06733	P06733	ENO1	Alpha-enolase	DLFTSKGLFR	565
-2.348053	-2.244841	-2.151531	-1.978893	-2.069902	-1.921615	-1.935252	-2.065724		n. def.			1.078036404	0.40661185	0.182706326	0.167906832	1	0	11	1184.6513	8.20E-06	176.6	51568000	4	DLLAASQVVNR	Q8N1F7;Q8N1F7-2	Q8N1F7	NUP93	Nuclear pore complex protein Nup93	DLLAASQVVNR	2368
-0.1184926	0.02867498	-0.350922	0.6413683	2.02577	1.712509	1.69059	1.709016		n. def.	+	Intensity UWB1289_IFNg_Intensity UWB1289_ctrl	3.583191539	0.004096026	1.734314064	1.413699639	2	0	12	1538.7954	0.0016332	108.37	588180000	7	DLPNNRELYIHR	P38919	P38919	EIF4A3	Eukaryotic initiation factor 4A-III;Eukaryotic initiation factor 4A-III, N-terminally processed	DLPNNRELYIHR	968
-0.7530243	-3.805517	-0.4397458	-0.6588547	-3.586495	-0.4740548	-0.5994224	-0.6555464	A68	44.8			0.026607204	0.813023241	0.085405804	0.04069242	1	1	9	1035.5349	0.0060142	120.62	104840000	4	DLYDAGVKR	P07355;P07355-2;A6NMY6	P07355	ANXA2;ANXA2P2	Annexin A2;Putative annexin A2-like protein	DLYDAGVKR	573
-0.9899889	-0.8466065	-0.6467139	-0.3929238	1.188106	1.378501	1.294849	0.8682483	A68	20.5	+	Intensity UWB1289_IFNg_Intensity UWB1289_ctrl	4.500608532	0.002198366	1.901484363	1.62374432	1	0	9	1127.507	0.0088023	146.54	384130000	3	DMFATPQYR	Q86V24	Q86V24	ADIPOR2	Adiponectin receptor protein 2	DMFATPQYR	2233
-3.604234	-2.879438	-4.747934	-4.365397	-2.951282	-3.107298	-2.682891	-2.810112	A68	13			1.262135561	0.046800126	1.011354983	0.709852701	1	0	10	1187.5281	0.015683	101.64	23232000	1	DMFESGSFLR	O00358	O00358	FOXE1	Forkhead box protein E1	DMFESGSFLR	94
-0.02287392	-1.070417	-0.5580857	-0.4027663	-1.007197	-0.8027001	-1.315429	-0.8955994	A68	285.1			1.043358066	0.181780196	-0.491695647	-0.395256293	2	0	9	1182.5643	0.01323	104.44	116950000	1	DNFPHNQRR	Q99598	Q99598	TSNAX	Translin-associated protein X	DNFPHNQRR	2927
-1.595963	-1.008471	-0.990586	-0.8047551	-0.3782506	-0.4065925	-0.3760863	-0.08508091	A68	186.4			2.246286965	0.055264151	0.7884412	0.663881178	1	0	12	1440.7361	0.00018708	163.64	151300000	7	DNIDVSHPIIYR	Q9UK73	Q9UK73	FEM1B	Protein fem-1 homolog B	DNIDVSHPIIYR	3620
2.189831	1.696827	1.769292	1.560906	1.451794	-4.582481	-3.538259	1.473797	A68	247.2	+	Intensity UWB1289_IFNg_Intensity UWB1289_ctrl	0.987366856	0.009855792	-3.103001267	-1.18693535	1	0	9	944.48281	0.0066424	161.11	400130000	8	DPAGVHPPR	Q08J23-2;Q08J23;Q08J23-3	Q08J23-2	NSUN2	tRNA (cytosine(34)-C(5))-methyltransferase	DPAGVHPPR	1430
-3.025746	-2.544755	-2.652172	-2.345325	-1.578462	-2.212195	-1.336649	-1.646791	A68	108.2			2.174517777	0.040153533	0.948475331	0.768666532	1	0	9	1026.4593	0.015382	117.4	59082000	1	DPFFGGMTR	O00165;O00165-2;O00165-4;O00165-6	O00165	HAX1	HCLS1-associated protein X-1	DPFFGGMTR	82
6.072298	6.369787	6.10502	6.116491	5.889081	5.761458	5.969886	6.006483		n. def.			1.598653634	0.306731004	-0.259172082	-0.23832346	2	1	9	1138.636	0.0067429	161.86	12994000000	12	DPFHKAIRR	P61313	P61313	RPL15	60S ribosomal protein L15	DPFHKAIRR	1235
0.1558094	0.2871946	0.5863817	0.1523906	-0.08971523	-0.3722333	-0.3225053	-0.3900378		n. def.			2.512019642	0.106573146	-0.589066979	-0.524387316	1	0	8	841.46577	0.041783	110.63	192630000	0	DPVVARSV	Q14669-4;Q14669;Q14669-2;Q14669-3	Q14669-4	TRIP12	E3 ubiquitin-protein ligase TRIP12	DPVVARSV	1632
0.6210887	0.4912793	0.9351163	1.034461	0.4123887	0.2909134	0.6849131	-0.582485		n. def.			0.9627758	0.155181611	-0.569053777	-0.436903826	2	0	10	1083.5574	0.01227	104.45	277890000	7	DPWAGGGIRR	Q9UHL4	Q9UHL4	DPP7	Dipeptidyl peptidase 2	DPWAGGGIRR	3579
-0.8537719	-1.213609	-1.140082	-0.870869	-4.154082	-1.154215	-1.088156	-0.9918365	A68	198.1			0.485676347	0.138328302	-0.827489346	-0.466134689	1	0	9	1044.4989	0.010836	178.87	82851000	7	DPYSTGHLR	O60885	O60885	BRD4	Bromodomain-containing protein 4	DPYSTGHLR	315
1.200934	1.178333	-3.259759	1.305307	-3.66487	-0.5869154	-0.2114144	-3.402736		n. def.			0.69598079	0.032806523	-2.07268773	-0.847825412	2	0	10	1240.5909	0.0081823	94.692	155530000	1	DQINSDHRTR	Q12874	Q12874	SF3A3	Splicing factor 3A subunit 3	DQINSDHRTR	1459
-0.6447108	-0.7659941	-1.825787	-1.0261	-1.412931	-1.82575	-1.229535	-1.830158		n. def.			0.833351413	0.185103717	-0.508945525	-0.389847781	2	0	9	1082.5217	0.042329	76.827	80680000	0	DQSDIRGHR	Q86WA8;Q86WA8-2	Q86WA8	LONP2	Lon protease homolog 2, peroxisomal	DQSDIRGHR	2251
-4.037733	-1.142949	-1.377768	-1.68146	-1.8081	-1.818418	-2.024598	-1.697136	A68	23.6			0.124163297	0.484131588	0.222914547	0.133331636	1	0	9	874.41446	0.0098902	141.2	59881000	6	DSAAAVADR	Q6ZTW0-2;Q6ZTW0	Q6ZTW0-2	TPGS1	Tubulin polyglutamylase complex subunit 1	DSAAAVADR	2117
1.31774	1.165321	1.393954	1.262065	1.055572	1.169512	1.200357	1.442275		n. def.			0.301249763	0.722073817	-0.067840993	-0.061984331	1	1	10	1197.5738	0.0053349	116.3	490460000	4	DSAEDQKIHR	Q9H467	Q9H467	CUEDC2	CUE domain-containing protein 2	DSAEDQKIHR	3192
0.8552799	1.070244	1.230422	1.249583	0.8690636	1.205817	1.309606	1.272075	A68	65.2			0.180063491	0.749879035	0.062758178	0.055247616	1	0	10	985.48287	0.0086021	108.74	464060000	2	DSAPPSSVAR	Q9BZE4-2;Q9BZE4;Q9BZE4-3	Q9BZE4-2	GTPBP4	Nucleolar GTP-binding protein 1	DSAPPSSVAR	3106
-0.5394526	-0.767926	-0.8132728	-0.6666337	-0.6930621	-0.5856096	-1.030859	-0.7051064		n. def.			0.197062933	0.767375098	-0.056838006	-0.051030753	1	0	10	1030.5407	0.018613	99.442	125710000	1	DSAQLLTGRA	Q9BZ11-2;Q9BZ11	Q9BZ11-2	ADAM33	Disintegrin and metalloproteinase domain-containing protein 33	DSAQLLTGRA	3100
-1.538195	-1.261092	-1.508703	-1.35583	-1.43322	-1.505596	-1.540178	-1.332062	A68	18			0.179746449	0.842576888	-0.036809027	-0.034086945	0	1	10	1141.5404	0.0078826	110.41	77718000	3	DSFFNSAVQK	P39656-2;P39656-3;P39656	P39656-2	DDOST	Dolichyl-diphosphooligosaccharide--protein glycosyltransferase 48 kDa subunit	DSFFNSAVQK	973
-0.7838838	-0.7976699	-0.7796115	-0.620587	-1.18181	-1.155846	-1.291769	-1.025286	A68	26.6			3.043344059	0.184043262	-0.418239698	-0.391292627	0	1	10	1100.5251	0.0042216	119.21	102110000	2	DSFGQVSHPK	Q86XZ4	Q86XZ4	SPATS2	Spermatogenesis-associated serine-rich protein 2	DSFGQVSHPK	2273
3.520988	3.687663	3.874155	3.982914	3.372692	3.457491	3.46646	3.532054	A68	24.5			1.555623042	0.26721357	-0.309255779	-0.279328641	1	0	9	1023.4621	0.0067329	161.79	2413200000	12	DSFIGENSR	Q99661-2;Q99661;O00139-2;O00139-1;O00139-5;O00139;O00139-4	Q99661-2	KIF2C;KIF2A	Kinesin-like protein KIF2C;Kinesin-like protein KIF2A	DSFIGENSR	2937;79
-3.509132	-3.574896	-3.823325	-4.616619	-0.4466496	-0.1626011	-0.05931472	-0.3449083	A68	91.6	+	Intensity UWB1289_IFNg_Intensity UWB1289_ctrl	4.987303815	0.001595376	3.627624577	2.85873612	0	1	10	1019.5288	0.018613	99.442	130620000	1	DSFLGSIPGK	Q9NSE4	Q9NSE4	IARS2	Isoleucine--tRNA ligase, mitochondrial	DSFLGSIPGK	3370
-3.657497	-4.425066	-4.187914	-3.832095	-0.7836697	-0.7182416	-1.097664	-0.9734651	A68	5	+	Intensity UWB1289_IFNg_Intensity UWB1289_ctrl	5.450505864	0.001237668	3.13238284	2.624340568	1	0	9	1023.4985	0.017059	114.39	84426000	1	DSFNVVSTR	O75808	O75808	CAPN15	Calpain-15	DSFNVVSTR	400
-4.476008	-4.228041	-4.13408	-4.141329	-2.989136	-3.179643	-2.818081	-3.043601	A68	16.3			4.541572315	0.012404494	1.237249255	1.115151451	1	0	9	1105.5768	0.019578	109.86	21799000	1	DSFQEVILR	Q9H8G1;A6NN14	Q9H8G1	ZNF430;ZNF729	Zinc finger protein 430;Zinc finger protein 729	DSFQEVILR	35
-1.192471	-1.122651	-0.9796474	-0.9614778	-1.113778	-1.250121	-1.344764	-1.557104	A68	35			1.22705358	0.318050402	-0.252379939	-0.227637953	1	1	9	1104.6291	0.008609	147.29	88832000	2	DSFQKVLLR	Q05481-2;Q05481	Q05481-2	ZNF91	Zinc finger protein 91	DSFQKVLLR	1399
-0.5082784	-0.6273623	-1.038497	-0.5896826	-1.841194	-1.242611	-1.228773	-1.073967		n. def.			1.716206679	0.096929852	-0.655681193	-0.543421085	3	0	12	1303.6381	0.018331	91.093	96656000	1	DSFRAGPEGRGR	Q3KP66-3;Q3KP66	Q3KP66-3	C1orf106	Uncharacterized protein C1orf106	DSFRAGPEGRGR	1818
1.061356	1.06512	1.382752	1.19594	0.8320106	1.074435	0.7271222	0.7775589	A68	18.7			1.619360642	0.255575049	-0.323510289	-0.292015086	1	0	9	902.44576	0.0012962	219.74	398820000	6	DSGDVAALR	P40763-3;P40763-2;P40763	P40763-3	STAT3	Signal transducer and activator of transcription 3	DSGDVAALR	982
-0.4741202	-0.3857351	-0.351359	-0.6649635	-0.2219517	0.2910442	0.0977506	0.5852148		n. def.			1.93490941	0.091179487	0.657058923	0.555210952	1	0	9	899.40971	0.0066424	161.11	218430000	8	DSGSPNPAR	P01106;P01106-2	P01106	MYC	Myc proto-oncogene protein	DSGSPNPAR	517
-4.078373	-1.648102	-4.341778	-1.96774	-2.333454	-1.840811	-3.5132	-1.847704	A68	12.8			0.332338187	0.213569777	0.625205964	0.346971276	1	0	9	988.45739	0.017118	114.28	37323000	1	DSHSITSSR	Q96K76-2;Q96K76-4;Q96K76	Q96K76-2	USP47	Ubiquitin carboxyl-terminal hydrolase 47	DSHSITSSR	2805
1.540978	1.877063	1.972298	1.671037	1.587613	1.900669	-2.984488	1.722039	A68	357.4			0.459143585	0.092154999	-1.208885759	-0.552990885	1	0	11	1136.5309	0.00017324	160.36	560790000	7	DSIGSTVSSER	Q05195-2;Q05195	Q05195-2	MXD1	Max dimerization protein 1	DSIGSTVSSER	1396
1.201932	1.256006	1.290939	1.3277	1.409661	1.576096	1.340556	-3.0334	A68	31.2			0.365678164	0.150411589	-0.945915967	-0.446126368	0	1	10	1115.5823	0.0036565	129.38	436340000	5	DSINVIDVNK	P53611	P53611	RABGGTB	Geranylgeranyl transferase type-2 subunit beta	DSINVIDVNK	1157
-3.754675	-1.160581	-0.8918133	-0.7166459	-0.9602257	-0.7254468	-0.8822061	-0.7291358	A68	31.9			0.518532987	0.136072934	0.806675166	0.470050342	1	0	9	976.45739	0.0076385	151.04	109990000	7	DSITGQNSR	Q96II8-3;Q96II8-4;Q96II8;Q96II8-2	Q96II8-3	LRCH3	Leucine-rich repeat and calponin homology domain-containing protein 3	DSITGQNSR	2784
1.276913	1.395842	0.3036957	1.360941	1.828982	1.949085	2.456647	2.306707		n. def.			1.892658417	0.036215297	1.051007263	0.808365037	1	1	11	1333.6561	0.0017327	143.03	811410000	10	DSMLVDPKHHR	Q00341;Q00341-2	Q00341	HDLBP	Vigilin	DSMLVDPKHHR	1342
-0.3816186	-0.4937242	-0.4213336	-0.3913966	-0.825377	-0.6521549	-0.6203185	-0.3337733		n. def.			0.89612304	0.406070491	-0.185887665	-0.168226158	1	0	9	930.45191	0.01339	123.69	143100000	7	DSQLGGQAR	Q9P2M7-2;Q9P2M7	Q9P2M7-2	CGN	Cingulin	DSQLGGQAR	3523
-0.5689783	0.1486946	0.05550455	-0.3314955	-0.6871599	-0.1258893	-0.1399163	0.03113135	A68	72.4			0.089192584	0.789298693	-0.056389875	-0.045852488	1	0	9	1088.5251	0.012754	126.28	182450000	5	DSQYPPVQR	P49790-2;P49790;P49790-3	P49790-2	NUP153	Nuclear pore complex protein Nup153	DSQYPPVQR	1087
1.638501	1.715234	2.335616	2.035677	0.9018502	1.108934	1.398775	1.124019	A68	278.2			2.248819403	0.053554497	-0.79786247	-0.670682049	0	2	10	1124.5383	0.0035807	132.76	547780000	10	DSSETTMVKK	Q9UBE0-2;Q9UBE0-3;Q9UBE0	Q9UBE0-2	SAE1	SUMO-activating enzyme subunit 1;SUMO-activating enzyme subunit 1, N-terminally processed	DSSETTMVKK	3537
-0.659706	-0.2211118	-0.4734965	-0.4835456	-4.604545	-3.646762	-3.732924	-3.975727	A68	34.4	+	Intensity UWB1289_IFNg_Intensity UWB1289_ctrl	5.26749411	0.001614035	-3.530524544	-2.860058245	0	1	9	947.45599	0.023493	104.21	40391000	1	DSSEVNVAK	Q53R41-2;Q53R41	Q53R41-2	FASTKD1	FAST kinase domain-containing protein 1	DSSEVNVAK	1864
3.190833	3.105169	3.372174	3.218661	3.821573	3.739561	3.354085	3.663167	A68	89.9			1.963444868	0.192607487	0.422887206	0.378834655	0	1	9	918.44067	0.0078439	186.91	2410600000	11	DSSGNVVNK	Q12874	Q12874	SF3A3	Splicing factor 3A subunit 3	DSSGNVVNK	1459
3.104769	3.029097	3.142923	3.05685	2.758874	1.736442	1.742373	2.788169	A68	81.7			1.483233966	0.061265132	-0.826945335	-0.636282408	1	0	9	970.48321	0.0081692	193.86	1227700000	10	DSSGTVLHR	Q9Y2J4-3;Q9Y2J4;Q9Y2J4-2;Q9Y2J4-4	Q9Y2J4-3	AMOTL2	Angiomotin-like protein 2	DSSGTVLHR	3742
2.517652	2.746651	2.743897	2.567679	2.118673	2.304434	2.157009	2.245491	A68	24.3			3.020016781	0.173349801	-0.437567949	-0.407878693	1	0	9	914.44576	0.017602	113.41	1041800000	3	DSSVPSAPR	O43291-2;O43291	O43291-2	SPINT2	Kunitz-type protease inhibitor 2	DSSVPSAPR	219
-1.407922	-1.181306	-1.055091	-0.7870538	0.7603164	0.7740451	0.896557	0.5836698		n. def.	+	Intensity UWB1289_IFNg_Intensity UWB1289_ctrl	4.869419621	0.002206089	1.861490279	1.626324316	1	0	11	1283.6544	2.14E-12	214.12	285550000	12	DSVLMEQPPLR	Q14204	Q14204	DYNC1H1	Cytoplasmic dynein 1 heavy chain 1	DSVLMEQPPLR	1601
-0.4094209	-0.780006	-4.020393	0.03047153	-1.011566	-1.599463	-1.255238	-1.065042	A68	25			0.022656299	0.851840591	0.06200979	0.032079357	1	0	9	1056.52	0.011169	133.33	100360000	5	DSVLTTHER	Q96GC5-3;Q96GC5	Q96GC5-3	MRPL48	39S ribosomal protein L48, mitochondrial	DSVLTTHER	2755
0.7497064	0.7657673	0.6185954	0.8047773	-0.2367549	-0.4442393	-0.1864129	-0.1084397	A68	112.9			4.667311373	0.027104382	-0.978673298	-0.904192748	1	1	9	985.59203	0.022358	105.39	220700000	1	DSVLVVKAR	Q9P2B2	Q9P2B2	PTGFRN	Prostaglandin F2 receptor negative regulator	DSVLVVKAR	3514
3.323669	3.004157	-5.916443	3.065838	2.662127	2.706894	2.565489	2.426635	A68	97			0.322456946	0.105012327	1.720980942	0.52728977	2	1	9	1043.5836	0.015084	103.56	1276400000	2	DSVNIGRKR	O95989;Q9NZJ9-3;Q9NZJ9;Q9NZJ9-2	O95989	NUDT3;NUDT4	Diphosphoinositol polyphosphate phosphohydrolase 1;Diphosphoinositol polyphosphate phosphohydrolase 2	DSVNIGRKR	501;3475
-1.189547	-1.321306	-1.365973	-1.389025	-2.226574	-1.67059	-2.021151	-1.75419	A68	77.6			2.371256896	0.103529649	-0.60166353	-0.530237011	2	1	9	1016.5727	0.0285	85.676	63679000	1	DSVSIGRKR	Q96G61;Q8NFP7	Q96G61	NUDT11;NUDT10	Diphosphoinositol polyphosphate phosphohydrolase 3-beta;Diphosphoinositol polyphosphate phosphohydrolase 3-alpha	DSVSIGRKR	2491
0.2044169	0.5616354	0.5537447	0.3939207	0.6729304	0.6566191	0.7190689	0.6979319	A68	43			1.636962846	0.306808416	0.258208156	0.237938145	2	0	9	1079.5724	0.0061149	156.92	320420000	12	DSVTIFRSR	P23229-7;P23229-4;P23229-2;P23229-5;P23229-3;P23229-9;P23229-6;P23229	P23229-7	ITGA6	Integrin alpha-6;Integrin alpha-6 heavy chain;Integrin alpha-6 light chain;Processed integrin alpha-6	DSVTIFRSR	795
1.112359	1.07464	1.438588	1.377322	1.573303	1.429777	1.564932	1.505274	A68	13.4			1.470386123	0.300945725	0.267594248	0.243764647	1	0	9	1030.5295	0.0094825	163.9	568630000	7	DSVVIVDER	P78317	P78317	RNF4	E3 ubiquitin-protein ligase RNF4	DSVVIVDER	1309
1.555232	1.589621	1.587615	1.76679	-0.005354418	0.1867239	0.2306217	0.1828285	A68	98.3	+	Intensity UWB1289_IFNg_Intensity UWB1289_ctrl	6.089674423	0.004593873	-1.47610959	-1.378115004	2	0	10	1203.5996	0.003622	152.11	335950000	7	DSYPRNPTVR	P35610-3;P35610-2;P35610	P35610-3	SOAT1	Sterol O-acyltransferase 1	DSYPRNPTVR	943
-0.05139374	-0.1054781	-0.00881095	-0.3777221	-0.4375858	-0.2123037	-0.310665	-0.06269342	A68	53.3			0.473657113	0.556102262	-0.119960756	-0.107614917	2	0	10	1212.6	0.0071207	108.98	178960000	4	DSYSPPHVRR	Q86X10-3;Q86X10;Q86X10-2	Q86X10-3	RALGAPB	Ral GTPase-activating protein subunit beta	DSYSPPHVRR	2259
-0.04395143	0.474461	0.5075977	0.425878	-0.1456896	0.402267	0.4447759	0.3977496	A68	23.8			0.130345376	0.748295925	-0.06622058	-0.055598234	1	0	10	1089.4727	0.00032759	193.16	258190000	5	DSYTATGYGR	P17275	P17275	JUNB	Transcription factor jun-B	DSYTATGYGR	729
0.4033121	0.6591346	0.6433741	0.816647	-0.6224377	-0.2811637	-0.01994015	-0.4723687	A68	30.4			3.127554738	0.032794368	-0.97959451	-0.847775064	1	0	10	1049.489	0.0036232	147.34	206450000	8	DTAAGGFQQR	Q9UK99;Q9UK99-3;Q9UK99-2	Q9UK99	FBXO3	F-box only protein 3	DTAAGGFQQR	3623
-0.1244026	-0.3160919	-3.60772	-0.2970542	-0.3585105	-3.352629	-4.439131	-4.01707	A68	72.1			0.774005366	0.030468798	-1.955517862	-0.869773097	1	1	9	927.51378	0.0055637	113.5	63805000	2	DTAAKPLGR	Q8WWB7-2;Q8WWB7	Q8WWB7-2	GLMP	Glycosylated lysosomal membrane protein	DTAAKPLGR	2594
5.796815	5.84973	5.929732	5.944698	5.809761	5.708983	5.708259	5.794899	A68	12.2			1.521339484	0.520216788	-0.124768138	-0.119492945	1	0	9	1002.5094	0.0064162	211.48	11334000000	12	DTAAQITQR	Q95365;Q29836;P30480;P30475;P30462;P01889;Q29940;Q29718;P30495;P30493;P30460;P03989;Q31612;Q29960-2;Q04826;P30685;P30498;P30492;P30491;P30490;P30488;P30487;P30485;P30484;P30483;P30481;P30479;P30466;P30464;P18465;P18464;P18463;P10319;Q29963;Q29960;Q07000;P30510;P30508;P30505;P30504;P30501;P30499;P04222;Q29865;P10321	Q95365	HLA-B;HLA-C	HLA class I histocompatibility antigen, B-38 alpha chain;HLA class I histocompatibility antigen, B-67 alpha chain;HLA class I histocompatibility antigen, B-42 alpha chain;HLA class I histocompatibility antigen, B-39 alpha chain;HLA class I histocompatibility antigen, B-14 alpha chain;HLA class I histocompatibility antigen, B-7 alpha chain;HLA class I histocompatibility antigen, B-59 alpha chain;H…	DTAAQITQR	523;629
-2.76226	-1.374311	-2.392285	-1.999626	-2.219065	-2.038244	-1.998222	-1.868059	A68	21.8			0.124000053	0.660681709	0.101223022	0.077538472	1	1	10	1060.5513	0.003247	154.04	52117000	3	DTAAVDRSVK	Q9H900-2;Q9H900	Q9H900-2	ZWILCH	Protein zwilch homolog	DTAAVDRSVK	3240
1.592906	1.424915	1.549029	1.417379	1.39668	1.708137	1.591007	1.661249	A68	115.8			0.527696681	0.628783113	0.093211025	0.086181325	2	1	11	1216.6524	0.0097886	125.57	614700000	6	DTAAVDRSVKR	Q9H900-2;Q9H900	Q9H900-2	ZWILCH	Protein zwilch homolog	DTAAVDRSVKR	3240
-1.604284	-0.9631068	-0.7066941	-0.899116	-1.92278	-1.158567	-1.860958	-1.394821	A68	29.9			1.044263949	0.161327338	-0.540981263	-0.426557843	0	2	9	1128.5451	0.0068271	200.27	80134000	3	DTAEKFYQK	P56937-3;P56937-2;P56937	P56937-3	HSD17B7	3-keto-steroid reductase	DTAEKFYQK	1204
-4.218614	-4.356802	0.2739731	-4.417783	0.1068711	-0.1898249	-0.1933148	-0.2115855		n. def.	+	Intensity UWB1289_IFNg_Intensity UWB1289_ctrl	1.419033145	0.004030176	3.057842914	1.419251759	0	2	11	1209.6605	0.001793	142.71	157940000	5	DTAGKTTILYK	Q8IVW1-2;Q8IVW1;Q8IVW1-4	Q8IVW1-2	ARL17A	ADP-ribosylation factor-like protein 17	DTAGKTTILYK	2305
0.2367197	-0.05960688	-0.0134102	0.1400961	-1.014484	-1.009015	-0.985927	-0.9214557	A68	7.1			5.21513169	0.018753086	-1.058670099	-0.987790529	1	0	9	934.43559	0.0094526	143.89	135850000	6	DTAGSTVER	Q8N1W2	Q8N1W2	ZNF710	Zinc finger protein 710	DTAGSTVER	2372
-3.796024	-4.39731	-4.55386	-3.071706	-1.885686	-1.675957	-1.626009	-2.138915	A68	35.2	+	Intensity UWB1289_IFNg_Intensity UWB1289_ctrl	2.999792225	0.002258475	2.123083264	1.565320064	1	0	12	1326.5874	3.64E-15	197.27	47288000	4	DTAGTEQFTAMR	P62834;P61224;A6NIZ1	P62834	RAP1A;RAP1B	Ras-related protein Rap-1A;Ras-related protein Rap-1b;Ras-related protein Rap-1b-like protein	DTAGTEQFTAMR	33
0.3509137	0.6618349	0.6358743	0.6820009	0.7899466	0.3134233	0.9861555	0.7647359	A68	11			0.346489585	0.539872473	0.130909391	0.112643259	1	0	9	984.44471	0.011018	140.09	338170000	5	DTAMPAHSR	Q9UQ84-4;Q9UQ84	Q9UQ84-4	EXO1	Exonuclease 1	DTAMPAHSR	3707
0.345263	0.5382971	0.659129	0.8312786	0.069736	0.5178375	0.4688922	0.4227985	A68	327.9			0.76380072	0.361605953	-0.223675886	-0.195458449	1	2	11	1247.6986	0.0083974	115.57	282340000	6	DTANKKVFLGR	P08243-3;P08243-2;P08243	P08243-3	ASNS	Asparagine synthetase [glutamine-hydrolyzing]	DTANKKVFLGR	586
-4.636271	-3.597972	-3.128239	-4.108516	-3.799239	-3.37741	-2.39676	-2.38997	A68	43.2			0.92595633	0.076352017	0.876904786	0.59179746	1	1	9	994.48321	0.015669	116.88	17421000	1	DTANYGKAR	Q86US8	Q86US8	SMG6	Telomerase-binding protein EST1A	DTANYGKAR	2230
-0.4662545	-0.142717	0.1876989	-0.4320581	-0.4777401	-0.1640565	-0.2684503	-0.07575937	A68	13.1			0.067563419	0.869067893	-0.033168891	-0.028228694	2	0	9	1135.5734	0.012163	134.48	177740000	6	DTAQRNLYR	Q03923-3;Q68DY1-3;Q8NEM1-2;O75346;Q68DY1;Q8NEM1;P35789-3;O75373;Q03936-3;Q03923-2;Q03936;P35789-2;Q03923;P35789	Q03923-3	ZNF85;ZNF626;ZNF680;ZNF253;ZNF93;ZNF737;ZNF92	Zinc finger protein 85;Zinc finger protein 626;Zinc finger protein 680;Zinc finger protein 253;Zinc finger protein 93;Zinc finger protein 737;Zinc finger protein 92	DTAQRNLYR	351
-1.000983	-3.493041	-1.203696	-1.186306	-1.364934	-1.28458	-1.059764	-1.342877	A68	6.9			0.326244912	0.26048379	0.457967758	0.286846689	1	0	10	1007.4884	0.0035339	150.36	84041000	3	DTASVSTATR	Q96J84-3;Q96J84;Q96J84-2	Q96J84-3	KIRREL	Kin of IRRE-like protein 1	DTASVSTATR	2791
1.680273	1.503625	1.499329	1.811602	1.700326	2.047908	1.840258	1.728291	A68	21.8			0.962840496	0.377334738	0.205488503	0.185255444	1	0	10	1092.5564	0.0074301	133.6	712590000	4	DTAVQYAIGR	Q05048	Q05048	CSTF1	Cleavage stimulation factor subunit 1	DTAVQYAIGR	1394
-3.580127	-4.044866	-3.501089	-3.727031	-2.834023	-2.109362	-1.289036	-1.581729	A68	121.6	+	Intensity UWB1289_IFNg_Intensity UWB1289_ctrl	2.563748529	0.00607978	1.7597408	1.294254039	2	1	10	1189.5874	0.0038216	114.5	44907000	3	DTCPDISRKR	Q9P0K8-2;Q9P0K8	Q9P0K8-2	FOXJ2	Forkhead box protein J2	DTCPDISRKR	3493
-1.463097	-1.262055	-1.255258	-1.091176	-1.615361	-1.764389	-3.790543	-1.28392		n. def.			0.720208103	0.09981587	-0.845656782	-0.537600745	1	1	11	1158.5993	4.49E-05	168.08	62344000	5	DTEGAIGVRNK	Q9H0S4-2;Q9H0S4	Q9H0S4-2	DDX47	Probable ATP-dependent RNA helicase DDX47	DTEGAIGVRNK	3152
-1.515113	-1.471342	-1.506196	-1.451706	-1.139955	-1.313491	-1.015365	-1.260475	A68	5.9			2.368948939	0.26283456	0.303767741	0.284403707	2	0	9	1182.5782	0.0065847	160.75	88486000	5	DTFDVFRQR	Q8IX01-4;Q8IX01	Q8IX01-4	SUGP2	SURP and G-patch domain-containing protein 2	DTFDVFRQR	2317
0.6738918	0.6207926	0.6673021	0.7215978	0.4445441	0.522045	-3.521093	-3.95258	A68	16.9			0.962382669	0.015986698	-2.297667004	-1.034191733	0	2	9	1054.5447	0.0095936	143.02	187490000	6	DTFFGVKNK	Q5TBB1	Q5TBB1	RNASEH2B	Ribonuclease H2 subunit B	DTFFGVKNK	1947
-0.7801355	-0.8118823	-0.7491417	-0.8550772	-1.360729	-1.678903	-1.610539	-1.364204	A68	31.6			3.756899116	0.058524855	-0.70453456	-0.648913561	1	1	10	1226.5428	0.0035911	110.53	86533000	3	DTFGDHHKDR	Q9BYZ6;Q9BYZ6-3;Q9BYZ6-2;O94844	Q9BYZ6	RHOBTB2;RHOBTB1	Rho-related BTB domain-containing protein 2;Rho-related BTB domain-containing protein 1	DTFGDHHKDR	3099
-3.453775	-3.748682	-3.175026	-4.750297	-0.5475582	-1.445967	-0.2269576	-0.8416243	A68	69.4	+	Intensity UWB1289_IFNg_Intensity UWB1289_ctrl	3.376901563	0.00147619	3.016418222	2.1090383	1	0	11	1248.5809	0.010571	111.46	97014000	3	DTFGPDPTMIR	P29279	P29279	CTGF	Connective tissue growth factor	DTFGPDPTMIR	861
-2.089415	-2.245874	-2.245945	-2.266743	-3.504486	-3.933805	-4.368185	-4.088901	A68	12	+	Intensity UWB1289_IFNg_Intensity UWB1289_ctrl	4.115766542	0.002945622	-1.761850059	-1.486718001	0	2	9	1062.6073	0.017553	113.5	11235000	2	DTFIKIAQK	O14980	O14980	XPO1	Exportin-1	DTFIKIAQK	160
-0.1426459	-0.2006436	-0.1717584	-0.2034151	-0.733471	-0.6251324	-0.9170666	-0.6858987	A68	22.6			3.892502058	0.105423183	-0.560776416	-0.526788299	0	2	9	1032.524	0.0063508	156.01	140540000	4	DTFNKSPPK	Q9Y664	Q9Y664	KPTN	Kaptin	DTFNKSPPK	3848
-0.8198665	-0.1759464	-0.1207317	-0.3102016	-0.711408	-0.3447164	-0.5536239	-0.4117527	A68	10.8			0.35862009	0.502814198	-0.148688719	-0.126116753	1	0	9	1079.4884	0.013762	122.18	152220000	3	DTFPQETSR	Q2KHM9-2;Q2KHM9	Q2KHM9-2	KIAA0753	Uncharacterized protein KIAA0753	DTFPQETSR	1801
-2.685379	-2.609099	-2.608554	-2.564965	-2.557999	-2.420204	-2.390359	-2.573124	A68	9			1.320787044	0.505637664	0.13157779	0.12494971	1	0	10	1061.5506	0.01277	103.83	37247000	1	DTFPSGIIGR	Q9NYQ7;Q9NYQ7-2	Q9NYQ7	CELSR3	Cadherin EGF LAG seven-pass G-type receptor 3	DTFPSGIIGR	3464
0.5847926	0.629165	0.6106665	0.3933059	0.009552984	0.3057116	0.1055703	0.4812599	A68	20.2			1.492671622	0.253906549	-0.328958806	-0.294108316	1	0	10	1139.5207	0.0025239	193.41	260360000	8	DTFSQGTQTR	Q96J84-3;Q96J84;Q96J84-2	Q96J84-3	KIRREL	Kin of IRRE-like protein 1	DTFSQGTQTR	2791
-2.873936	-2.614778	-3.466877	-2.64274	-2.163516	-3.706645	-1.955583	-2.049151		n. def.			0.414900639	0.253348218	0.430858999	0.29519469	0	1	12	1317.6565	0.0025924	147.3	35406000	3	DTFVHVTDLSGK	P62263	P62263	RPS14	40S ribosomal protein S14	DTFVHVTDLSGK	1253
1.159633	1.159436	0.9903595	1.996161	1.751712	1.789359	2.044863	1.848954	A68	8.2			1.187654131	0.158880651	0.532324597	0.430692839	1	1	9	1110.5458	0.010574	158.07	701830000	5	DTFWKGTTR	Q13418-3;Q13418	Q13418-3	ILK	Integrin-linked protein kinase	DTFWKGTTR	1521
0.01754578	-0.2730854	-0.009040818	-0.1872615	1.33073	1.091443	1.360089	1.177138		n. def.	+	Intensity UWB1289_IFNg_Intensity UWB1289_ctrl	5.132490363	0.007929293	1.352810437	1.23575768	1	1	11	1231.6595	0.0023702	133.13	414410000	8	DTGEKMILIGR	Q9H9B4	Q9H9B4	SFXN1	Sideroflexin-1	DTGEKMILIGR	3252
2.145947	2.236737	2.082475	2.196004	1.185993	2.593956	0.9716117	1.480965		n. def.			0.839426858	0.150698529	-0.607159302	-0.445704814	1	1	11	1185.6717	1.10E-05	213.63	733450000	11	DTGEKVVLIGR	Q9BWM7	Q9BWM7	SFXN3	Sideroflexin-3	DTGEKVVLIGR	3060
3.064838	2.89642	3.303873	2.804263	1.230209	1.697883	1.611389	1.802915	A68	111.9	+	Intensity UWB1289_IFNg_Intensity UWB1289_ctrl	3.871889637	0.008145181	-1.431749523	-1.22778086	1	0	9	988.45739	0.006744	154.49	898110000	6	DTGNIGQER	Q01082;Q01082-2;Q01082-3	Q01082	SPTBN1	Spectrin beta chain, non-erythrocytic 1	DTGNIGQER	1349
3.708148	3.694264	3.899706	3.717309	2.517741	2.602064	2.712295	2.500987	A68	12.5			5.592290566	0.013009911	-1.171584964	-1.096474765	1	0	9	1016.5039	0.0065293	190.93	1635200000	11	DTHGSFVVR	Q86U38;Q86U38-2	Q86U38	NOP9	Nucleolar protein 9	DTHGSFVVR	2220
-2.12383	-1.846246	-2.025367	-0.8572205	-0.2982752	-0.2470357	-0.0360565	-0.4166322		n. def.			2.545451263	0.012277206	1.463665993	1.124418257	0	2	12	1242.7184	0.007464	109.79	148460000	5	DTIALLGEGKVK	Q6ZN28	Q6ZN28	MACC1	Metastasis-associated in colon cancer protein 1	DTIALLGEGKVK	2103
-2.425664	-2.303674	-2.613188	-2.198721	-2.993683	-1.971778	-2.010568	-1.958636	A68	175.3			0.22693483	0.520241943	0.151645452	0.119524333	1	1	11	1305.6599	0.010534	132.88	45628000	4	DTIATIEKEMR	Q13107-2;Q13107	Q13107-2	USP4	Ubiquitin carboxyl-terminal hydrolase 4	DTIATIEKEMR	1485
-1.909309	-1.582673	-1.218244	-2.284422	-1.424825	-1.244533	-1.637744	-1.140384	A68	34.4			0.75365224	0.242069596	0.386790514	0.308832661	1	1	10	1133.5313	0.0032117	154.49	77865000	5	DTIDEGKSNR	P33176	P33176	KIF5B	Kinesin-1 heavy chain	DTIDEGKSNR	909
0.3674689	0.1766384	0.6984113	0.4647242	0.2661585	-0.170835	0.04195659	0.4455891	A68	59.1			0.812060551	0.304976873	-0.281093404	-0.239756407	1	1	10	1173.599	0.00026673	200.07	245890000	8	DTIDERAINK	P13797-3;P13797-2;P13797;Q14651	P13797-3	PLS3;PLS1	Plastin-3;Plastin-1	DTIDERAINK	675
4.975814	5.150063	4.978716	5.577217	5.237555	4.78511	3.965958	4.471849		n. def.			0.935004005	0.161351303	-0.555334449	-0.426328642	1	2	11	1301.6939	1.59E-14	237.51	5785900000	12	DTIDERAINKK	P13797-3;P13797-2;P13797;Q14651	P13797-3	PLS3;PLS1	Plastin-3;Plastin-1	DTIDERAINKK	675
0.5829617	-1.079503	-0.3924426	0.0317516	-0.1511436	-0.7237442	-0.8653758	-0.2105853		n. def.			0.289110808	0.361031571	-0.273404132	-0.196098502	1	2	11	1331.7045	3.67E-11	201.61	163790000	8	DTIDERTINKK	P13796	P13796	LCP1	Plastin-2	DTIDERTINKK	674
0.8517935	0.5790341	0.8661571	1.066275	0.9417136	1.228246	1.18013	1.023934	A68	176.3			1.094632723	0.320248497	0.252690956	0.225556584	0	1	12	1276.6147	0.00028037	176.38	425870000	8	DTIDSSEVNVAK	Q53R41-2;Q53R41	Q53R41-2	FASTKD1	FAST kinase domain-containing protein 1	DTIDSSEVNVAK	1864
-0.2597224	-0.3011244	-0.4257923	-0.08779187	-0.4878629	-0.488836	-0.4525388	-4.065239	A68	6.1			0.575959718	0.080103771	-1.105011417	-0.581597014	1	0	10	1145.5677	0.00041298	188.98	127210000	7	DTIDVSNLNR	Q8TBC4-2;Q8TBC4;Q9UBT2	Q8TBC4-2	UBA3;UBA2	NEDD8-activating enzyme E1 catalytic subunit;SUMO-activating enzyme subunit 2	DTIDVSNLNR	2517
-3.878422	-0.3569733	-0.5983297	-0.6271802	-0.842756	-0.7191906	-0.7549036	-0.5920204		n. def.			0.321417184	0.213767787	0.638008669	0.346456178	1	0	12	1089.5051	0.0005949	135.43	122690000	6	DTIEGAGASGGR	O75771-3;O75771-4;O75771-5;O75771;O75771-8	O75771-3	RAD51D	DNA repair protein RAD51 homolog 4	DTIEGAGASGGR	395
5.269929	5.440624	5.601619	5.867343	5.665948	5.719098	5.49713	5.511284	A68	7.7			0.14693858	0.784639975	0.053486228	0.046973882	1	0	9	1074.5557	0.006157	208.37	9867400000	17	DTIEIITDR	P22626-2;P22626	P22626-2	HNRNPA2B1	Heterogeneous nuclear ribonucleoproteins A2/B1	DTIEIITDR	791
0.571774	0.8749384	0.891447	1.24954	-0.03840972	0.2251918	0.175743	0.1228527	A68	232.1			2.683973259	0.052928785	-0.775580409	-0.674443645	1	1	13	1474.7627	1.85E-59	274.53	269400000	10	DTIEIITDRQSGK	P22626-2;P22626	P22626-2	HNRNPA2B1	Heterogeneous nuclear ribonucleoproteins A2/B1	DTIEIITDRQSGK	791
-4.446648	-3.387576	-3.468026	-4.082569	-2.313654	-3.071191	-2.874647	-3.243575	A68	68.5			1.617275538	0.044033592	0.970438063	0.732995325	0	3	10	1131.6499	0.0059597	114.86	22644000	1	DTIGKLKTEK	Q5BJF6-9;Q5BJF6-8;Q5BJF6-5;Q5BJF6-6;Q5BJF6-10;Q5BJF6-7;Q5BJF6-2;Q5BJF6-3;Q5BJF6-4;Q5BJF6	Q5BJF6-9	ODF2	Outer dense fiber protein 2	DTIGKLKTEK	1878
2.436445	2.568524	2.637061	2.938758	1.801602	1.974361	1.660894	1.886454		n. def.			3.195116819	0.045055928	-0.814369231	-0.723535498	1	2	11	1288.6735	3.29E-08	193.3	882810000	10	DTIKNSDKNVR	Q5UIP0-2;Q5UIP0	Q5UIP0-2	RIF1	Telomere-associated protein RIF1	DTIKNSDKNVR	1954
-4.007468	-4.940053	-0.498343	-3.612648	-1.042514	-0.9421665	-1.190424	-0.8519904	A68	17.2			1.236302457	0.011204013	2.257854342	1.148511921	0	2	9	1042.5659	0.0078616	150.17	87292000	5	DTIKPDVQK	Q06830	Q06830	PRDX1	Peroxiredoxin-1	DTIKPDVQK	1408
0.5303398	2.761674	2.489339	2.632927	2.688337	2.516215	2.485858	2.496068		n. def.			0.361714092	0.257564202	0.443049595	0.289669511	1	0	11	1238.6367	0.00016646	169.44	1165400000	6	DTILNSNHIGR	Q5T653	Q5T653	MRPL2	39S ribosomal protein L2, mitochondrial	DTILNSNHIGR	1932
-1.222053	-4.549164	-0.212046	-0.9656661	-3.910517	-3.972948	-4.078212	-3.240613	A68	32.2			1.097513183	0.015577628	-2.063340209	-1.042057104	1	1	10	1157.6153	0.010524	111.01	23598000	1	DTINGLNKQR	Q96IV0-3;Q96IV0-5;Q96IV0-2;Q96IV0	Q96IV0-3	NGLY1	Peptide-N(4)-(N-acetyl-beta-glucosaminyl)asparagine amidase	DTINGLNKQR	2787
2.506474	2.632726	2.885224	2.852811	3.902539	4.023053	4.000579	3.712666		n. def.			4.327313927	0.014256716	1.190400481	1.06782256	0	3	11	1241.7343	3.31E-11	225.87	2657200000	7	DTISNKKVLPK	Q8TDB6	Q8TDB6	DTX3L	E3 ubiquitin-protein ligase DTX3L	DTISNKKVLPK	2534
1.552603	1.660219	1.770939	1.532298	0.8062481	0.3338409	0.2388421	0.3685084	A68	28.8			3.884477654	0.015246236	-1.192154847	-1.047942835	1	1	9	1019.5247	0.0067947	162.25	374540000	8	DTITDKTAR	O96028;O96028-5;O96028-3	O96028	WHSC1	Histone-lysine N-methyltransferase NSD2	DTITDKTAR	508
-1.098581	-1.254867	-1.398996	-1.480736	-1.727524	-1.37859	-3.4498	-3.909147	A68	8.3			1.078684211	0.036972212	-1.307970285	-0.802109769	1	0	9	1062.5193	0.0098378	141.52	47122000	2	DTITETDLR	Q9NW64-2;Q9NW64	Q9NW64-2	RBM22	Pre-mRNA-splicing factor RBM22	DTITETDLR	3420
-0.5237156	-0.2680105	-0.4384768	-0.4404643	-0.0184781	-3.736622	-3.408114	0.04591502	A68	21.9			0.623639745	0.054238576	-1.361657983	-0.667854149	1	0	9	1056.5564	0.010137	139.68	119050000	6	DTITLPQNR	Q13829	Q13829	TNFAIP1	BTB/POZ domain-containing adapter for CUL3-mediated RhoA degradation protein 2	DTITLPQNR	1569
-4.551541	-3.999989	-3.844338	-3.184375	-1.886948	-2.518066	-1.702128	-2.045029	A68	106.7	+	Intensity UWB1289_IFNg_Intensity UWB1289_ctrl	2.863095171	0.004380032	1.857017994	1.395069178	1	0	11	1256.5707	0.015554	112.11	39936000	1	DTITTDTGFMR	Q13868-3;Q13868-2;Q13868	Q13868-3	EXOSC2	Exosome complex component RRP4	DTITTDTGFMR	1570
1.226933	1.631312	1.528687	1.812363	2.262285	2.532597	2.195085	2.198744		n. def.			2.656178347	0.057980853	0.747354031	0.651941565	1	0	11	1185.6354	0.0024549	155.07	913910000	8	DTIVSGTLPQR	P49327	P49327	FASN	Fatty acid synthase;[Acyl-carrier-protein] S-acetyltransferase;[Acyl-carrier-protein] S-malonyltransferase;3-oxoacyl-[acyl-carrier-protein] synthase;3-oxoacyl-[acyl-carrier-protein] reductase;3-hydroxyacyl-[acyl-carrier-protein] dehydratase;Enoyl-[acyl-carrier-protein] reductase;Oleoyl-[acyl-carrier-protein] hydrolase	DTIVSGTLPQR	1063
-4.077902	-4.738422	-4.507119	-3.940447	-1.454318	-2.200695	-1.727636	-1.747725		n. def.	+	Intensity UWB1289_IFNg_Intensity UWB1289_ctrl	4.356597012	0.001567452	2.533378989	2.040681139	1	0	12	1316.6758	0.0042016	140.75	49051000	3	DTIVSGTLPQRM	P49327	P49327	FASN	Fatty acid synthase;[Acyl-carrier-protein] S-acetyltransferase;[Acyl-carrier-protein] S-malonyltransferase;3-oxoacyl-[acyl-carrier-protein] synthase;3-oxoacyl-[acyl-carrier-protein] reductase;3-hydroxyacyl-[acyl-carrier-protein] dehydratase;Enoyl-[acyl-carrier-protein] reductase;Oleoyl-[acyl-carrier-protein] hydrolase	DTIVSGTLPQRM	1063
-3.556524	-3.488131	-4.322456	-3.891261	-0.8993776	-0.6431574	-0.7752187	-0.9824089		n. def.	+	Intensity UWB1289_IFNg_Intensity UWB1289_ctrl	5.189240585	0.001267176	2.989552364	2.481570325	1	1	11	1274.6466	0.0042442	141.95	88379000	5	DTKENLEGTLR	P53671-2;P53671;P53671-3	P53671-2	LIMK2	LIM domain kinase 2	DTKENLEGTLR	1159
-0.6477661	-0.2971432	-0.2293412	-0.9311561	-1.952815	-1.569229	-1.478655	-1.683127	A68	18.2			2.991006672	0.021287298	-1.144604873	-0.959556984	1	1	9	1091.536	0.049564	58.916	87411000	0	DTKSPQFNR	Q29RF7;Q29RF7-3;Q9NTI5-3;Q9NTI5-2;Q9NTI5	Q29RF7	PDS5A;PDS5B	Sister chromatid cohesion protein PDS5 homolog A;Sister chromatid cohesion protein PDS5 homolog B	DTKSPQFNR	1799;3375
-0.2474115	-0.0393128	-0.03651092	-0.132354	-1.39342	-3.714453	-1.891842	-2.547823	A68	72	+	Intensity UWB1289_IFNg_Intensity UWB1289_ctrl	2.390722481	0.002610202	-2.272987174	-1.511136511	1	1	9	1045.5152	0.014471	112.41	82168000	4	DTKVDANQR	O15438-2;O15438;O15438-4	O15438-2	ABCC3	Canalicular multispecific organic anion transporter 2	DTKVDANQR	195
2.809322	2.901333	3.208829	2.895365	2.870889	3.195393	2.759295	3.199779	A68	217.8			0.139611618	0.788550973	0.052626729	0.046051668	1	3	9	1101.6506	0.0069485	179.28	1654800000	5	DTLKVKDRK	Q96GQ7	Q96GQ7	DDX27	Probable ATP-dependent RNA helicase DDX27	DTLKVKDRK	2764
0.8297244	0.8061841	0.9303765	0.9859986	1.357454	1.41931	1.777718	1.789265		n. def.			2.901409087	0.066047713	0.697865829	0.621799958	0	1	10	1107.5053	0.0032712	153.73	568510000	17	DTMMGQQVAK	Q14914-2;Q14914	Q14914-2	PTGR1	Prostaglandin reductase 1	DTMMGQQVAK	1657
-4.329129	1.815893	2.041324	2.045217	3.543886	4.015411	3.339211	3.156507	A68	62.9	+	Intensity UWB1289_IFNg_Intensity UWB1289_ctrl	1.014713702	0.009085403	3.120427519	1.206712992	1	0	12	1251.6129	0.0052663	125.68	1936700000	2	DTMSVISGISSR	Q8N3U4;Q8N3U4-2	Q8N3U4	STAG2	Cohesin subunit SA-2	DTMSVISGISSR	2389
-4.349282	-4.409293	-3.922822	-3.9309	-3.712117	-2.157117	-2.324513	-2.355804	A68	13.5			2.121356962	0.01307556	1.515686572	1.095154922	2	0	9	1040.5727	0.016838	101.64	26575000	2	DTNALRVPR	O96019-2;O96019	O96019-2	ACTL6A	Actin-like protein 6A	DTNALRVPR	506
-0.03156193	-0.2763476	0.09582832	-0.1890225	-0.6496177	-4.000073	-3.9392	-2.920754	A68	75.4	+	Intensity UWB1289_IFNg_Intensity UWB1289_ctrl	1.906766963	0.002296373	-2.777135198	-1.553969282	1	0	9	1043.5247	0.013257	124.23	73909000	5	DTNLEPVTR	Q8WXI7	Q8WXI7	MUC16	Mucin-16	DTNLEPVTR	2604
2.230878	2.287891	2.309256	2.316885	2.355258	2.500975	2.229305	2.20014	A68	9.9			0.194193622	0.848044951	0.035191953	0.032847773	1	0	9	1017.5243	0.010989	134.44	1025900000	2	DTPGFIVNR	Q16836;Q16836-3;Q16836-2	Q16836	HADH	Hydroxyacyl-coenzyme A dehydrogenase, mitochondrial	DTPGFIVNR	1784
0.666628	0.7519094	0.9082071	0.9060717	0.8276328	0.8895057	0.6857334	-3.777196	A68	14.7			0.450976719	0.100192991	-1.151785076	-0.536490431	1	0	9	955.50869	0.014403	119.57	291240000	2	DTPGIQIGR	P11310;P11310-2	P11310	ACADM	Medium-chain specific acyl-CoA dehydrogenase, mitochondrial	DTPGIQIGR	646
-2.474763	-2.445636	-2.575163	-2.367354	-2.524202	-2.708832	-2.649163	-2.804502	A68	15.8			1.525174538	0.366681031	-0.205945849	-0.191988916	1	0	10	1179.552	0.00052186	183.65	34806000	2	DTQDANTIFR	Q15283-2;Q15283	Q15283-2	RASA2	Ras GTPase-activating protein 2	DTQDANTIFR	1699
-3.459159	-3.142782	-2.943866	-2.519556	-1.733449	-1.342146	-1.759601	-1.636795	A68	52.3			3.161686839	0.011226741	1.398342967	1.147406371	1	0	10	1215.6459	0.0018963	195.27	58419000	4	DTQELTQILR	Q5SQN1;Q5SQN1-4	Q5SQN1	SNAP47	Synaptosomal-associated protein 47	DTQELTQILR	1909
-4.422906	-4.161384	-3.802685	-1.541299	-3.677287	-4.688164	-2.867478	-3.626025	A68	118			0.113967474	0.486405097	-0.232670039	-0.132366093	2	0	15	1741.802	0.010619	78.285	6460900	1	DTQFVRFDSDAASQR	P30457;P30456;P30453;P30450;P18462;P13746;P10316;P01891;P13746-2;P30512;P30459;P30447;P16190;P16189;P16188;P10314;P05534;P04439;P01892	P30457	HLA-A	HLA class I histocompatibility antigen, A-66 alpha chain;HLA class I histocompatibility antigen, A-43 alpha chain;HLA class I histocompatibility antigen, A-34 alpha chain;HLA class I histocompatibility antigen, A-26 alpha chain;HLA class I histocompatibility antigen, A-25 alpha chain;HLA class I histocompatibility antigen, A-11 alpha chain;HLA class I histocompatibility antigen, A-69 alpha chain;…	DTQFVRFDSDAASQR	524
-1.468423	-1.768198	-1.873566	-1.880507	-1.535739	-1.384591	-4.008061	-3.920261	A68	134.1			0.629574772	0.090161516	-0.96448943	-0.557464778	0	2	10	1154.5932	0.0042949	118.71	43078000	2	DTQKDVQPPK	P53803	P53803	POLR2K	DNA-directed RNA polymerases I, II, and III subunit RPABC4	DTQKDVQPPK	1163
-1.335793	-1.314409	-1.122731	-0.6798071	0.1176319	0.5331872	0.151038	0.04563846		n. def.			3.396919673	0.012362466	1.325058927	1.115935818	1	0	12	1292.6725	1.20E-08	176.38	204510000	4	DTQSGSLLFIGR	P50454	P50454	SERPINH1	Serpin H1	DTQSGSLLFIGR	1100
2.012716	1.547145	1.924425	1.577547	1.335395	1.448313	1.235389	1.312399	A68	12.7			1.846369198	0.189075898	-0.432584256	-0.383939325	1	1	9	958.48321	0.0066424	161.68	568330000	8	DTSAPNAKR	Q9HCE5	Q9HCE5	METTL14	N6-adenosine-methyltransferase subunit METTL14	DTSAPNAKR	3289
-2.576331	-2.266142	-2.636366	-2.51262	-2.525947	-3.284926	-1.93241	-1.885676	A68	10.4			0.098606256	0.69766994	0.090624899	0.067792675	1	0	9	1008.4295	0.010137	139.68	42130000	1	DTSASMNQR	Q9UL03-2;Q5JSJ4;Q9UL03	Q9UL03-2	INTS6;DDX26B	Integrator complex subunit 6;Protein DDX26B	DTSASMNQR	1895
-1.251223	-1.037441	-1.528728	-1.077337	-0.978112	-1.044383	-0.9690352	-0.882017	A68	225.8			1.147592027	0.316942768	0.255295441	0.228629294	1	1	11	1216.6412	0.00018975	159.37	103250000	7	DTSDLAAIKQR	P54136-2;P54136	P54136-2	RARS	Arginine--tRNA ligase, cytoplasmic	DTSDLAAIKQR	1168
-4.142632	-3.874629	-3.993524	-3.683902	-3.401033	-2.919222	-3.651457	-4.104309	A68	8.7			0.748508544	0.233059651	0.404666483	0.319743642	1	0	10	1167.5772	0.012285	104.2	8578700	1	DTSFTTLVER	Q06210-2;Q06210	Q06210-2	GFPT1	Glutamine--fructose-6-phosphate aminotransferase [isomerizing] 1	DTSFTTLVER	1401
6.187452	5.144905	5.365686	5.787143	5.828767	5.887781	5.695856	5.845486	A68	13.9			0.354659216	0.430461486	0.193176031	0.156457562	1	0	10	977.47779	2.51E-05	219.54	11237000000	7	DTSGGTTALR	Q16531	Q16531	DDB1	DNA damage-binding protein 1	DTSGGTTALR	1766
2.325155	2.251556	2.210054	2.240519	1.255133	-3.79556	-3.609252	-3.521379	A68	23.4	+	Intensity UWB1289_IFNg_Intensity UWB1289_ctrl	2.054045539	0.001455399	-4.674585432	-2.100110753	2	1	9	1088.6302	0.019016	100.48	341700000	1	DTSLIRKTR	O75787-2;O75787	O75787-2	ATP6AP2	Renin receptor	DTSLIRKTR	396
-1.910672	-1.751401	-1.560448	-1.508547	-1.617226	-1.576283	-1.449158	-1.814945	A68	12.2			0.230915724	0.726094607	0.068363994	0.061074404	1	0	9	1092.5564	0.014259	137.18	68432000	3	DTSQFILNR	O60220	O60220	TIMM8A	Mitochondrial import inner membrane translocase subunit Tim8 A	DTSQFILNR	265
-2.37064	-2.33741	-1.932718	-3.638942	-3.466168	-3.84289	-4.053859	-3.522905	A68	24.8			1.571865962	0.034721098	-1.15152806	-0.825459381	1	1	10	1031.536	0.026615	93.429	8278800	1	DTSQVKAAGR	P11717	P11717	IGF2R	Cation-independent mannose-6-phosphate receptor	DTSQVKAAGR	652
4.721716	4.564699	4.413142	4.373862	2.78551	2.798677	2.798815	3.039058	A68	69.2	+	Intensity UWB1289_IFNg_Intensity UWB1289_ctrl	5.515114598	0.002615236	-1.66283977	-1.511394775	1	2	10	1161.6717	0.0031513	167.12	2326000000	14	DTSRLTKITK	Q04637-6;Q04637-7;Q04637-5;Q04637-4;Q04637-3;Q04637;Q04637-8;Q04637-9	Q04637-6	EIF4G1	Eukaryotic translation initiation factor 4 gamma 1	DTSRLTKITK	1390
-0.8444414	-0.09692338	-0.3759111	-0.5609643	-0.422842	-0.5927689	-0.1729562	-0.9085709	A68	30.1			0.090370769	0.793854478	-0.054724455	-0.044843539	1	1	9	1042.5771	0.011908	129.72	148980000	1	DTSRVQPIK	P62857	P62857	RPS28	40S ribosomal protein S28	DTSRVQPIK	1274
-0.4653628	-0.5193979	-0.2932386	-0.4773087	-1.634582	-1.239349	-1.606507	-1.291762	A68	27.9			3.911959332	0.027507741	-1.004222997	-0.90095414	0	1	9	980.46622	0.012438	127.56	97588000	4	DTSSEITTK	P06454-2;P06454	P06454-2	PTMA	Prothymosin alpha;Prothymosin alpha, N-terminally processed;Thymosin alpha-1	DTSSEITTK	562
0.02942349	-0.6520199	-0.5723376	-0.428395	-1.821462	-1.469223	-1.300444	-1.090766	A68	13.6			2.468058387	0.034081051	-1.01464149	-0.83378882	1	0	9	906.44067	0.015757	116.73	101050000	3	DTSSLAGTR	Q8TBE0-3;Q8TBE0-2;Q8TBE0	Q8TBE0-3	BAHD1	Bromo adjacent homology domain-containing 1 protein	DTSSLAGTR	2519
0.01529282	-0.04574824	-0.5062079	-0.1157383	-1.648215	-1.236	-0.974884	-1.1033	A68	35			2.919744323	0.026880256	-1.077499335	-0.907484392	2	0	10	1062.5418	0.002795	161.79	116000000	6	DTSSLAGTRR	Q8TBE0-3;Q8TBE0-2;Q8TBE0	Q8TBE0-3	BAHD1	Bromo adjacent homology domain-containing 1 protein	DTSSLAGTRR	2519
-1.60786	-1.697179	-1.869453	-1.657487	-2.224499	-1.495682	-2.667863	-2.407613	A68	295			0.97664481	0.184767834	-0.490919501	-0.390305552	1	0	11	1218.6278	0.014501	96.948	52079000	1	DTSSLPTVIMR	Q12802-4;Q12802;Q12802-2	Q12802-4	AKAP13	A-kinase anchor protein 13	DTSSLPTVIMR	1452
-0.08754507	0.5914147	0.8692967	0.7274939	-0.6643366	-0.9488692	0.1639697	-0.8572322	A68	36.5			1.80185477	0.034480406	-1.101782151	-0.827948623	2	0	10	1078.5003	0.0025874	166.3	189730000	2	DTSSSVDGRR	O94880;O94880-2	O94880	PHF14	PHD finger protein 14	DTSSSVDGRR	431
0.2165413	0.02709585	-0.2343014	-0.250603	0.5412915	0.8472473	-0.2548171	-0.1702081	A68	26.3			0.465800059	0.311581267	0.301195205	0.233117038	1	2	9	1046.6084	0.0069371	196.95	240610000	6	DTSTIVRKK	O43815-2;O43815	O43815-2	STRN	Striatin	DTSTIVRKK	255
-4.292193	-3.415531	0.2394592	-0.3102016	-1.677206	-4.12163	-0.9620777	-1.329817	A68	11.8			0.01994189	0.845193101	-0.078066181	-0.033496116	1	0	9	950.46689	0.011586	131.03	75911000	1	DTSVTATTR	Q03164-2;Q03164;Q03164-3	Q03164-2	KMT2A	Histone-lysine N-methyltransferase 2A;MLL cleavage product N320;MLL cleavage product C180	DTSVTATTR	1378
-4.353646	-3.298693	-3.821258	-3.566513	-0.9466596	-3.31124	-0.7270283	-0.424996	A68	9.7	+	Intensity UWB1289_IFNg_Intensity UWB1289_ctrl	1.862982147	0.004083403	2.407546498	1.41723409	1	0	9	968.45632	0.017602	113.41	74749000	1	DTSYGGTLR	Q7Z309;Q7Z309-2;Q7Z309-3;Q7Z309-4	Q7Z309	FAM122B	Protein FAM122B	DTSYGGTLR	2164
1.072039	1.242118	1.472543	1.502975	0.5552184	0.5240198	0.462358	0.4507084	A68	21			3.651385191	0.04238578	-0.824342608	-0.746163273	1	0	9	930.47706	0.021007	107.29	351680000	2	DTTLPASAR	O75330-2;O75330;O75330-3	O75330-2	HMMR	Hyaluronan mediated motility receptor	DTTLPASAR	349
0.4902181	-1.062114	0.6121656	0.3564457	1.111424	1.409456	0.912937	-0.4123251	A68	27.1			0.543149079	0.165029208	0.656194121	0.42042492	2	0	9	1059.5309	0.0066126	200.27	344690000	10	DTTSLDRPR	A6NED2	A6NED2	RCCD1	RCC1 domain-containing protein 1	DTTSLDRPR	26
-0.2288179	-0.2231251	0.2279654	0.1480306	-0.8322769	-0.7416176	-0.670157	-0.6058707	A68	27.5			2.751169044	0.068617606	-0.69349381	-0.61368718	1	0	10	1076.5462	0.0035634	131.06	148830000	5	DTTVGTLSQR	P51665	P51665	PSMD7	26S proteasome non-ATPase regulatory subunit 7	DTTVGTLSQR	1126
-3.113142	-3.73486	-4.425663	-1.29541	-0.9209868	-0.962845	-0.9567724	-1.203956	A68	18.7	+	Intensity UWB1289_IFNg_Intensity UWB1289_ctrl	1.708092082	0.007102204	2.131128699	1.272639616	1	0	9	1007.4672	0.007572	151.29	83763000	5	DTVDAFQGR	Q7Z333;Q7Z333-4	Q7Z333	SETX	Probable helicase senataxin	DTVDAFQGR	2165
-1.493416	-1.418054	-1.482761	-1.213281	-2.099832	-1.687263	-1.950647	-1.510894	A68	13			1.502018196	0.206363409	-0.410281003	-0.357722376	0	2	10	1143.6499	0.00087992	205.83	65936000	6	DTVDKIVVQK	P51991-2;P51991	P51991-2	HNRNPA3	Heterogeneous nuclear ribonucleoprotein A3	DTVDKIVVQK	1136
-2.313022	-2.157409	-1.401293	-1.414058	-0.437896	0.1381335	-0.391213	-0.4043198	A68	7.9	+	Intensity UWB1289_IFNg_Intensity UWB1289_ctrl	2.850196168	0.00899511	1.547621638	1.211392204	1	0	10	1117.5979	0.0037792	146.81	144640000	3	DTVDLTSVLR	Q9NX46	Q9NX46	ADPRHL2	Poly(ADP-ribose) glycohydrolase ARH3	DTVDLTSVLR	3440
-1.854953	-1.542713	-1.573347	-1.232911	-1.34316	-1.50754	-1.325505	-1.245927	A68	7.2			0.681961018	0.400109009	0.195448011	0.171665906	1	0	9	1122.5557	0.0061708	191.63	80275000	7	DTVEEIVYR	Q86WJ1-5;Q86WJ1-3;Q86WJ1-4;Q86WJ1-2;Q86WJ1	Q86WJ1-5	CHD1L	Chromodomain-helicase-DNA-binding protein 1-like	DTVEEIVYR	2255
-4.108215	0.2435612	0.141405	0.0630222	-0.4832726	-3.711328	-0.2257874	-3.229476	A68	27.3			0.298861738	0.16773564	-0.997409388	-0.415848826	2	0	9	1063.5258	0.015437	125.98	106650000	4	DTVESTRTR	Q9Y2H6-2;Q9Y2H6	Q9Y2H6-2	FNDC3A	Fibronectin type-III domain-containing protein 3A	DTVESTRTR	3738
1.202033	1.104112	1.694855	2.152485	2.537402	3.031065	2.600849	2.427099	A68	64			2.160497076	0.030339565	1.110732466	0.870562249	1	0	13	1278.6568	4.06E-07	187.99	1133400000	8	DTVFVGTAGTVGR	Q86VY4	Q86VY4	TSPYL5	Testis-specific Y-encoded-like protein 5	DTVFVGTAGTVGR	2246
-1.59143	-1.504394	-1.299241	-1.296742	-2.052699	-1.698784	-3.238736	-4.156702	A68	47.4			1.274224893	0.030480396	-1.363778532	-0.86982494	0	2	9	1025.6485	0.038507	79.116	40498000	0	DTVILPIKK	Q8NBU5-2;Q8NBU5	Q8NBU5-2	ATAD1	ATPase family AAA domain-containing protein 1	DTVILPIKK	2455
-0.4722657	-0.5410373	0.1014989	-4.066648	-3.528621	-3.956442	-3.786369	-3.318146	A68	76.5	+	Intensity UWB1289_IFNg_Intensity UWB1289_ctrl	1.330964973	0.008264504	-2.402781509	-1.224674258	1	1	9	1002.5458	0.012237	130.56	31790000	3	DTVKQGISR	Q8WWK9-6;Q8WWK9-5;Q8WWK9;Q8WWK9-4	Q8WWK9-6	CKAP2	Cytoskeleton-associated protein 2	DTVKQGISR	2596
-4.085326	-1.2213	-1.279957	-1.325778	-1.03415	-1.279552	-1.6432	-1.091679	A68	15.9			0.448575449	0.166970438	0.715945065	0.417206788	1	0	9	988.45739	0.015584	117.04	82993000	3	DTVNAQADR	Q9H0U9	Q9H0U9	TSPYL1	Testis-specific Y-encoded-like protein 1	DTVNAQADR	3154
-0.5806016	-3.436224	-0.4068463	-0.5424948	-0.7895182	-0.4687556	-0.7522539	-0.642675	A68	383.1			0.335377369	0.223437284	0.578240998	0.333081399	1	0	11	1173.599	0.0025101	131.44	126530000	5	DTVPSVSSINR	Q06710;Q06710-5;Q06710-4;Q06710-2;Q06710-3;Q02548-5;Q02548-4;Q02548-11;Q02548-9;Q02548-3;Q02548-7;Q02548-8;Q02548-6;Q02548-2;Q02548;Q02962-3;Q02962-4;Q02962;Q02962-2	Q06710	PAX8;PAX5;PAX2	Paired box protein Pax-8;Paired box protein Pax-5;Paired box protein Pax-2	DTVPSVSSINR	1406
-1.954927	-1.107461	-1.368572	-1.294829	-1.533428	-1.279552	-1.396479	-1.227421		n. def.			0.140242091	0.728969888	0.07222724	0.060432882	1	0	12	1329.6525	7.73E-06	164.97	81784000	7	DTVQADPQTVTR	Q92542-2;Q92542	Q92542-2	NCSTN	Nicastrin	DTVQADPQTVTR	2620
-1.324614	-1.814554	-1.076072	-1.465011	-1.138865	-1.067803	-1.025012	-1.243306	A68	20.5			0.954449662	0.285640309	0.301316231	0.259454626	2	1	9	1120.6353	0.012237	114.4	92332000	4	DTVRSFLKR	Q99426;Q99426-2	Q99426	TBCB	Tubulin-folding cofactor B	DTVRSFLKR	2907
0.600415	0.8209144	0.9089395	0.7743503	1.208902	1.2158	1.009391	1.120105	A68	20.7			2.378323629	0.221866612	0.36239472	0.335283345	2	0	10	1146.5993	0.0028233	183.65	430070000	14	DTVSDLSVRR	Q9H8M9	Q9H8M9	EVA1A	Protein eva-1 homolog A	DTVSDLSVRR	3235
-1.485404	-1.789739	-1.444002	-1.834906	-2.207979	-2.089092	-2.572687	-1.679134	A68	68			1.257979735	0.170232455	-0.498710215	-0.412136004	2	1	9	1152.5887	0.0285	96.948	54098000	1	DTVTKYDRR	Q12965	Q12965	MYO1E	Unconventional myosin-Ie	DTVTKYDRR	1471
-2.686115	-2.016845	-2.076282	-1.951524	-1.558957	-1.784888	-1.405212	-1.699444		n. def.			1.629887832	0.130248566	0.570566237	0.479856339	1	1	11	1294.6153	0.012002	89.171	64039000	3	DTYEEVKQAGR	Q99447-2;Q99447-4;Q99447;Q99447-3	Q99447-2	PCYT2	Ethanolamine-phosphate cytidylyltransferase	DTYEEVKQAGR	2912
-1.465244	-0.954079	-0.6969314	-0.3995634	0.07847988	0.7514405	0.3339228	0.2634873	A68	69			2.446546052	0.019958188	1.235787092	0.975449648	1	0	11	1260.5081	1.59E-05	170.95	229900000	6	DTYGADEFMGR	O75923-15;O75923-3;O75923-9;O75923;O75923-14;O75923-6;O75923-12;O75923-5;O75923-11;O75923-4;O75923-10;O75923-2;O75923-8;O75923-7;O75923-13	O75923-15	DYSF	Dysferlin	DTYGADEFMGR	411
-1.996979	-2.394168	-2.367775	-2.082024	-1.734081	-1.564585	-2.058495	-1.500574		n. def.			1.673797948	0.160793158	0.49580273	0.427385341	1	1	10	1194.6397	0.0035981	130.75	60155000	4	DTYGVRPLFK	P08243-3;P08243-2;P08243	P08243-3	ASNS	Asparagine synthetase [glutamine-hydrolyzing]	DTYGVRPLFK	586
-1.44374	-1.169382	-3.889876	-1.373751	-2.019433	-3.89499	-1.698073	-1.747844	A68	11.2			0.173790763	0.349628495	-0.37089777	-0.202809729	1	0	9	986.51451	0.014633	118.74	50550000	1	DVAAQQSLR	Q15345-3;Q15345	Q15345-3	LRRC41	Leucine-rich repeat-containing protein 41	DVAAQQSLR	1704
0.4118364	0.5837433	0.3659047	0.3984514	0.6641318	0.9627306	0.7175745	0.7369691	A68	12.9			2.15967759	0.245287894	0.330367565	0.305305268	2	0	9	1063.5774	0.011579	131.06	335620000	4	DVAAYITRR	Q8TD30-2;Q8TD30	Q8TD30-2	GPT2	Alanine aminotransferase 2	DVAAYITRR	2533
-3.311135	-2.848329	-2.50807	-1.714215	-1.755598	-1.100657	-1.410741	-1.747964	A68	8			1.585915396	0.037434463	1.091697305	0.796090794	1	0	10	1178.5568	0.00030636	194.2	66000000	4	DVAEEIANYR	Q01082;Q01082-2;Q01082-3	Q01082	SPTBN1	Spectrin beta chain, non-erythrocytic 1	DVAEEIANYR	1349
2.019228	2.203065	1.86337	1.804767	1.646579	1.897796	0.5350657	1.561538	A68	21			0.910831042	0.160246958	-0.562362775	-0.428210522	2	0	10	1158.5993	0.00067905	181.55	637160000	7	DVAEVDTVRR	Q15149;Q15149-7;Q15149-8;Q15149-9;Q15149-5;Q15149-4;Q15149-6;Q15149-3;Q15149-2	Q15149	PLEC	Plectin	DVAEVDTVRR	1694
-1.875098	-1.882747	-1.785743	-1.366595	-0.679879	-0.4325204	-0.9523318	-0.7076791	A68	92.3			3.158279535	0.028515625	1.0344432	0.890208055	1	0	12	1177.5728	0.0012077	152.28	112940000	3	DVAGGTGDIAFR	Q5HYK3	Q5HYK3	COQ5	2-methoxy-6-polyprenyl-1,4-benzoquinol methylase, mitochondrial	DVAGGTGDIAFR	1888
-4.033247	-1.533154	-1.697652	-1.759135	-2.174009	-2.139764	-1.914259	-1.951611	A68	57.3			0.132883558	0.48715927	0.21088621	0.131969242	1	1	9	998.55089	0.015954	116.37	51538000	1	DVAKQPVSR	Q8N122-3;Q8N122	Q8N122-3	RPTOR	Regulatory-associated protein of mTOR	DVAKQPVSR	2366
2.404061	2.430266	2.453902	2.459499	2.298024	2.395755	2.341115	2.302305	A68	74.9			2.124747948	0.581756893	-0.102632225	-0.100035633	2	0	9	1050.5934	0.010264	138.9	1061500000	3	DVAPLPQRR	Q92817	Q92817	EVPL	Envoplakin	DVAPLPQRR	2649
0.0731781	0.4863309	-0.03545847	0.2803241	-1.397723	-0.733579	-0.87865	-1.007997		n. def.			3.225364369	0.016768236	-1.205580902	-1.01870362	1	0	11	1130.568	0.00067162	153.05	141210000	7	DVAQGTQVTGR	Q9UQ80-2;Q9UQ80	Q9UQ80-2	PA2G4	Proliferation-associated protein 2G4	DVAQGTQVTGR	3706
4.958459	4.840767	4.786816	5.173317	4.752692	5.013003	4.798977	4.907135	A68	73.3			0.289408205	0.708717787	-0.07188797	-0.065141609	1	0	9	1028.4887	0.0098588	141.39	6101700000	8	DVAQPDQTR	P22087	P22087	FBL	rRNA 2-O-methyltransferase fibrillarin	DVAQPDQTR	784
2.17523	2.178243	2.220711	2.346389	2.496663	2.517739	2.763525	2.556143		n. def.			2.534391534	0.226055499	0.353374302	0.329265537	1	0	10	1141.5728	0.0089438	131.41	1175300000	3	DVAQPDQTRI	P22087	P22087	FBL	rRNA 2-O-methyltransferase fibrillarin	DVAQPDQTRI	784
-0.4190587	-0.01200615	-0.2445428	-0.4199294	-1.03532	-0.4816886	-0.7074114	-0.6492369	A68	19.5			1.589293638	0.187522272	-0.444529976	-0.386248211	2	0	9	1140.6152	0.011018	134.26	139730000	2	DVARHFIQR	Q13393-4;Q13393-2;Q13393	Q13393-4	PLD1	Phospholipase D1	DVARHFIQR	1517
-0.7273818	-0.6482525	-0.4507263	-0.3720642	-0.1285271	-0.03042565	-0.1602412	-0.2523289		n. def.			2.289199186	0.197862932	0.40672549	0.371518348	1	0	11	1098.5669	0.014155	99.802	176490000	1	DVASPDGLGRL	O95365	O95365	ZBTB7A	Zinc finger and BTB domain-containing protein 7A	DVASPDGLGRL	470
-2.041485	-2.101049	-2.36594	-2.309845	-1.9039	-1.967159	-2.223071	-2.009481	A68	7.8			0.856240057	0.418779859	0.178676993	0.161720898	0	1	9	930.5386	0.010058	155.07	50572000	4	DVASVIVTK	P61011-2;P61011	P61011-2	SRP54	Signal recognition particle 54 kDa protein	DVASVIVTK	1226
1.459611	1.59187	1.586509	1.794321	1.605472	1.674538	1.401739	1.528934		n. def.			0.249372534	0.768311104	-0.055406988	-0.050805421	1	0	11	1012.5665	0.010067	112.41	613850000	8	DVAVVAGGLGR	Q15904	Q15904	ATP6AP1	V-type proton ATPase subunit S1	DVAVVAGGLGR	1755
3.340577	3.355453	3.296898	3.812737	4.000891	4.5913	4.057114	3.882566	A68	382.8			1.858449445	0.085546006	0.681551635	0.568763879	1	0	14	1427.6793	1.26E-13	162.21	3310200000	8	DVFDPHGTLSGGAR	O95347-2;O95347	O95347-2	SMC2	Structural maintenance of chromosomes protein 2	DVFDPHGTLSGGAR	468
-0.8674464	-0.7118614	-0.5681467	-0.4815081	-0.7562599	-0.5569384	-0.6526484	-0.7885261	A68	10.1			0.11706798	0.867770623	-0.031352557	-0.028511196	1	0	9	1034.5397	0.011204	133.12	130700000	5	DVFEGSIIR	P42285	P42285	SKIV2L2	Superkiller viralicidic activity 2-like 2	DVFEGSIIR	996
-3.890051	-1.141729	-1.27729	-1.083781	-0.5306677	-0.7467234	-0.6629418	-0.06819153	A68	32			0.990467319	0.037787678	1.3460816	0.792553531	1	1	9	1047.5349	0.0065034	181.55	130500000	4	DVFERPSAK	P55081	P55081	MFAP1	Microfibrillar-associated protein 1	DVFERPSAK	1183
2.258397	0.7128307	2.294482	2.346408	2.176625	2.381072	1.913352	2.106418		n. def.			0.239263157	0.400644468	0.241337314	0.171317578	2	0	11	1219.6309	0.00038748	155.58	896700000	15	DVFIDSGGVRR	Q5T6V5	Q5T6V5	C9orf64	UPF0553 protein C9orf64	DVFIDSGGVRR	1933
-3.034387	-3.101089	-2.608625	-2.426563	-1.051952	-1.3358	-0.9280363	-1.014411	A68	7.5	+	Intensity UWB1289_IFNg_Intensity UWB1289_ctrl	4.030328571	0.003889177	1.710116193	1.441948202	1	1	9	1117.6284	0.01551	117.17	82627000	1	DVFIPKPFR	Q13148;Q13148-4	Q13148	TARDBP	TAR DNA-binding protein 43	DVFIPKPFR	1492
-0.3741463	-0.1597168	-0.4696799	-0.7127212	-4.129257	-2.057272	-3.44971	-3.945158	A68	242.4	+	Intensity UWB1289_IFNg_Intensity UWB1289_ctrl	3.071967596	0.001481781	-2.966283206	-2.001061841	1	2	11	1277.6728	0.01036	111.86	39572000	4	DVFKSNKEVGR	O60318	O60318	MCM3AP	Germinal-center associated nuclear protein	DVFKSNKEVGR	278
-1.024782	-1.09287	-1.154046	-1.059326	-1.249483	-1.120364	-1.32704	-1.361362	A68	15.9			1.632798719	0.400346287	-0.181806207	-0.171494111	1	0	9	1079.5247	0.023945	103.74	90454000	1	DVFLDSTQR	Q9H6T3-3;Q9H6T3	Q9H6T3-3	RPAP3	RNA polymerase II-associated protein 3	DVFLDSTQR	3221
1.266299	1.578854	1.895746	2.255236	2.085787	2.47599	2.248915	1.800564	A68	15.1			0.783045711	0.231708241	0.403780311	0.321665728	1	0	10	1241.5313	0.0037465	147.36	875840000	6	DVFNEDFSNR	Q96HI0-2;Q96HI0	Q96HI0-2	SENP5	Sentrin-specific protease 5	DVFNEDFSNR	2774
-3.652567	-3.476763	-3.647696	-4.141791	-1.461419	-1.410454	-1.345038	-1.81845		n. def.	+	Intensity UWB1289_IFNg_Intensity UWB1289_ctrl	4.787528323	0.001839721	2.220863938	1.884954005	1	0	11	1198.6095	0.017084	109.86	55916000	1	DVFPNQPGGIR	Q9GZP9	Q9GZP9	DERL2	Derlin-2	DVFPNQPGGIR	3127
8.688702	8.5362	8.576612	8.379833	8.351235	8.435218	7.813591	8.018657	A68	18.2			1.312216654	0.220506743	-0.390661478	-0.337234688	1	1	9	1059.5713	0.0071032	173.39	62891000000	23	DVFRDPALK	P61353	P61353	RPL27	60S ribosomal protein L27	DVFRDPALK	1236
8.546111	8.30827	8.498566	8.647228	8.108674	7.699447	7.966937	7.574586	A68	20.5			2.475785551	0.080326749	-0.662632823	-0.580677635	2	1	10	1215.6724	0.0037446	166.07	53742000000	19	DVFRDPALKR	P61353	P61353	RPL27	60S ribosomal protein L27	DVFRDPALKR	1236
4.56601	4.701344	4.779701	4.935951	4.685409	4.606908	4.620863	4.455145		n. def.			0.843193449	0.465395176	-0.15367043	-0.140808855	1	1	11	1217.6768	0.0012783	168.83	5105500000	9	DVFSGVKPLTR	Q12768	Q12768	KIAA0196	WASH complex subunit strumpellin	DVFSGVKPLTR	1443
5.183888	5.179182	5.095926	5.201046	4.060112	4.041111	4.029147	4.132251	A68	7.5			7.316424258	0.014577514	-1.099355221	-1.064285705	1	0	9	1020.524	0.0072254	169.57	4453300000	6	DVFVVGTER	P78347-5;P78347-2;P78347-4;P78347-3;P78347;Q86UP8-4;Q86UP8-2;Q6EKJ0-2;Q86UP8-5;Q86UP8-3;Q86UP8;Q6EKJ0	P78347-5	GTF2I;GTF2IRD2;GTF2IRD2B	General transcription factor II-I;General transcription factor II-I repeat domain-containing protein 2A;General transcription factor II-I repeat domain-containing protein 2B	DVFVVGTER	1312
3.508114	3.481826	3.420048	3.71755	2.907799	2.945209	3.004075	2.836821	A68	286.9			3.774943545	0.086258675	-0.608408511	-0.566768283	2	0	11	1233.6466	0.0018179	145.9	1778900000	9	DVFVVGTERGR	P78347-5;P78347-2;P78347-4;P78347-3;P78347	P78347-5	GTF2I	General transcription factor II-I	DVFVVGTERGR	1312
-4.439093	-3.924796	-4.37237	-4.296	-1.512455	-2.97419	-1.738056	-2.115485	A68	8.1	+	Intensity UWB1289_IFNg_Intensity UWB1289_ctrl	3.151659825	0.002185615	2.173018277	1.620042151	1	2	10	1270.6492	0.0037222	163.77	40444000	2	DVFYANMKKR	Q460N5-3;Q460N5-1;Q460N5;Q460N5-5;Q460N5-4	Q460N5-3	PARP14	Poly [ADP-ribose] polymerase 14	DVFYANMKKR	1826
0.1561158	0.06213259	0.6795836	-3.369519	0.2617924	-0.9053231	-3.150005	-2.950173		n. def.			0.374404724	0.132080134	-1.068005426	-0.476716554	3	0	10	1186.5803	0.0091116	107.56	113240000	1	DVGGQRDERR	P63092-3;P63092-2;P63092;P63092-4;Q5JWF2-2;Q5JWF2;P38405-3;P38405;P38405-2	P63092-3	GNAS;GNAL	Guanine nucleotide-binding protein G(s) subunit alpha isoforms short;Guanine nucleotide-binding protein G(s) subunit alpha isoforms XLas;Guanine nucleotide-binding protein G(olf) subunit alpha	DVGGQRDERR	1290
3.417169	3.260024	3.314276	3.215517	3.21294	3.408448	3.396059	3.580048	A68	121.6			0.518507397	0.614856589	0.097627223	0.08984035	1	0	9	981.46281	0.0088023	146.54	2151300000	12	DVGPTSHNR	Q13206	Q13206	DDX10	Probable ATP-dependent RNA helicase DDX10	DVGPTSHNR	1501
0.5023714	0.097631	0.5060661	0.3084798	0.9113231	0.6241592	0.6313351	0.3777265		n. def.			0.995455505	0.298114445	0.282498905	0.246520146	2	0	9	980.51518	0.009919	133.58	308800000	4	DVGRPQPGR	P37802;P37802-2	P37802	TAGLN2	Transgelin-2	DVGRPQPGR	961
-1.386322	-1.687762	-1.544318	-1.19957	-1.648692	-1.551445	-1.302841	-1.277763	A68	34.4			0.022767651	0.961514668	0.009307742	0.008169144	2	0	9	1282.6207	0.011339	117.04	78073000	1	DVHQYFYRR	Q96JH7	Q96JH7	VCPIP1	Deubiquitinating protein VCIP135	DVHQYFYRR	2795
-0.5093255	-0.1391502	-0.1528542	-0.09169064	0.09851418	0.6562894	0.448963	0.3775358		n. def.			2.206248425	0.099736387	0.618580725	0.537822536	0	1	12	1173.599	2.41E-11	185.61	250670000	8	DVIAQAQSGTGK	Q14240;Q14240-2;P60842-2;P60842	Q14240	EIF4A2;EIF4A1	Eukaryotic initiation factor 4A-II;Eukaryotic initiation factor 4A-II, N-terminally processed;Eukaryotic initiation factor 4A-I	DVIAQAQSGTGK	1603
-4.370074	-0.6800683	-0.05868268	-0.3825191	-1.026763	-0.8584516	-0.6388783	-0.5874878	A68	16.3			0.237975144	0.253061544	0.594940804	0.295663767	1	0	9	976.44615	0.014948	131.06	123710000	1	DVIDDASSR	Q5T2R2-2;Q5T2R2-3;Q5T2R2	Q5T2R2-2	PDSS1	Decaprenyl-diphosphate synthase subunit 1	DVIDDASSR	1928
-2.357664	-1.65531	-1.94181	-1.408715	-1.814231	-1.337435	-1.802274	-1.095416	A68	30.4			0.568360316	0.286427144	0.328535795	0.258586862	2	0	10	1132.5473	0.0040592	122.13	71986000	3	DVIDDASSRR	Q5T2R2-2;Q5T2R2-3;Q5T2R2	Q5T2R2-2	PDSS1	Decaprenyl-diphosphate synthase subunit 1	DVIDDASSRR	1928
-0.6208891	-0.5673751	-0.6556882	-0.5648612	-0.3169199	-0.3899691	-0.3370073	-0.4369981	A68	17.5			3.252290035	0.3217014	0.23197981	0.224158178	1	0	10	1098.5669	0.0035984	135.79	155170000	4	DVIDGPISQR	O43166-3;O43166-2;O43166	O43166-3	SIPA1L1	Signal-induced proliferation-associated 1-like protein 1	DVIDGPISQR	209
-0.2250509	-0.4755891	-0.5740891	-1.096528	-1.041025	-0.4380867	-1.018156	-0.453371	A68	222.7			0.235058416	0.529922215	-0.144845404	-0.115963962	1	1	12	1446.7215	0.021891	91.914	130900000	2	DVIEVHGKHEER	P02511	P02511	CRYAB	Alpha-crystallin B chain	DVIEVHGKHEER	525
0.9726019	1.13381	1.23359	-0.494045	1.243152	1.26414	1.262144	1.20548		n. def.			0.6244077	0.192722685	0.532239757	0.378642257	1	1	11	1201.6667	0.0060394	120.76	458870000	11	DVIKTEGATLR	Q53H82	Q53H82	LACTB2	Beta-lactamase-like protein 2	DVIKTEGATLR	1861
-0.7362683	-0.1794848	-0.2305456	-0.3958576	-1.216047	-0.6782163	-1.041876	-0.8607376	A68	277.3			1.783593826	0.129483361	-0.563680157	-0.481390458	0	1	10	1138.5982	0.0033196	160.53	122790000	8	DVIQHETIGK	P13010	P13010	XRCC5	X-ray repair cross-complementing protein 5	DVIQHETIGK	665
-1.094884	-0.8216614	0.00845157	0.4374238	1.32672	1.586594	1.278634	1.477001	A68	25.6	+	Intensity UWB1289_IFNg_Intensity UWB1289_ctrl	2.572318485	0.005802383	1.784904744	1.309208283	1	1	13	1492.7522	4.02E-07	170.89	457700000	8	DVISIDKTGENFR	P62701	P62701	RPS4X	40S ribosomal protein S4, X isoform	DVISIDKTGENFR	1266
-2.423887	-2.035571	-2.1823	-1.817156	-1.078471	-0.6432869	-0.8062475	-1.067737	A68	10.2			3.483975264	0.015551907	1.215792969	1.042937222	1	0	10	1143.6248	0.010524	105.52	96611000	4	DVISNINITR	Q13144	Q13144	EIF2B5	Translation initiation factor eIF-2B subunit epsilon	DVISNINITR	1491
0.4203106	0.7454384	1.028986	0.8609511	1.137007	0.8055082	0.6247155	0.7395326		n. def.			0.14069552	0.756903711	0.062769301	0.053689351	2	0	11	1285.6739	0.00016646	160.77	365800000	10	DVISRNEIQGR	O15226;O15226-2	O15226	NKRF	NF-kappa-B-repressing factor	DVISRNEIQGR	178
-0.07897507	-0.4643096	0.08431351	-0.1312963	-0.3286073	0.003318584	0.08592223	-0.06419659	A68	151.9			0.193317794	0.719572037	0.071676099	0.062548765	1	2	11	1272.7402	0.0096946	91.937	195900000	2	DVISVEKTVKR	Q9H0C8	Q9H0C8	ILKAP	Integrin-linked kinase-associated serine/threonine phosphatase 2C	DVISVEKTVKR	3142
-3.286605	-3.931772	-4.042382	-3.583436	-3.348223	-3.329134	-3.235561	-3.064998		n. def.			1.355270146	0.182267101	0.466569722	0.394146134	0	2	11	1159.6449	0.012985	106.88	20538000	1	DVITIDKATGK	Q9Y230-2;Q9Y230	Q9Y230-2	RUVBL2	RuvB-like 2	DVITIDKATGK	3715
-3.343459	-1.805055	-2.876606	-1.650574	-0.7292331	-1.84553	-0.7674203	-0.964294	A68	144.5			1.479732423	0.027287192	1.342304111	0.902405841	2	0	13	1416.7507	1.57E-08	164.65	89637000	4	DVITVSNGGRIMR	Q8N766-3;Q8N766-2;Q8N766	Q8N766-3	EMC1	ER membrane protein complex subunit 1	DVITVSNGGRIMR	2425
3.133848	3.085483	3.313814	3.144238	2.18917	2.294368	2.374253	2.345511	A68	50.3			4.989031248	0.035397358	-0.86852026	-0.81600977	1	1	9	986.51451	0.008935	129.63	1235200000	7	DVKNAGDLR	Q9Y3C4;Q9Y3C4-3	Q9Y3C4	TPRKB	EKC/KEOPS complex subunit TPRKB	DVKNAGDLR	3774
0.8714052	0.6607552	0.3348183	0.9966465	-0.2342405	0.3967215	0.1659445	0.1064592	A68	241.1			1.685253072	0.114854894	-0.607185129	-0.508212809	2	1	10	1142.6156	0.0086021	93.111	257250000	2	DVKNAGDLRR	Q9Y3C4;Q9Y3C4-3	Q9Y3C4	TPRKB	EKC/KEOPS complex subunit TPRKB	DVKNAGDLRR	3774
0.8088213	0.8551164	0.8350307	0.2429479	0.4746043	0.4983676	0.2888045	0.355531	A68	81.4			0.915786753	0.301624373	-0.281152226	-0.243230005	1	1	10	1159.5833	0.0030292	151.44	290130000	11	DVKTPNTETR	Q8WWK9-6;Q8WWK9-5;Q8WWK9	Q8WWK9-6	CKAP2	Cytoskeleton-associated protein 2	DVKTPNTETR	2596
-0.2844002	0.2364004	0.1165805	0.03411197	-1.390029	-1.229226	-0.6349989	-0.6449144	A68	234.5			2.357172818	0.035328571	-1.000465231	-0.816358233	0	3	9	1075.606	0.027356	87.476	137450000	1	DVMSQLKKK	Q96GQ7	Q96GQ7	DDX27	Probable ATP-dependent RNA helicase DDX27	DVMSQLKKK	2764
1.574036	1.427951	1.174883	1.32297	0.6131754	0.9886614	0.8327268	0.8436744	A68	109.7			2.546590837	0.12031407	-0.555400506	-0.498373916	1	1	9	1060.5513	0.0079544	149.82	411480000	3	DVNIKSTER	O95721	O95721	SNAP29	Synaptosomal-associated protein 29	DVNIKSTER	489
-0.3036063	-0.2555937	-0.4743684	-0.0573774	-4.023348	0.04039159	0.3452575	-4.132577	A68	22.8			0.645989878	0.042382614	-1.669832483	-0.746254938	1	1	9	1077.5567	0.01267	126.62	132450000	5	DVNNIGKYR	P28838-2;P28838	P28838-2	LAP3	Cytosol aminopeptidase	DVNNIGKYR	859
1.0522	1.127793	1.527575	1.374211	0.6235844	0.7840918	0.9177527	1.040245	A68	25.5			1.635097568	0.194780384	-0.429026246	-0.375777086	1	1	9	992.50394	0.0091134	145.34	408320000	7	DVNSGFAKR	Q8NI77	Q8NI77	KIF18A	Kinesin-like protein KIF18A	DVNSGFAKR	2506
-0.4327219	-0.5424697	-0.573238	-0.555362	0.04817339	-0.4631912	-0.5073494	-0.04858875	A68	75.8			1.004365793	0.297480321	0.283208913	0.247300133	1	0	9	1067.5148	0.0086359	169.37	170150000	4	DVPSPFNHR	Q16643;Q16643-2;Q16643-3	Q16643	DBN1	Drebrin	DVPSPFNHR	1770
-0.9105605	-0.3270157	-0.6012571	-0.7096222	-0.3698992	0.3206784	0.5185584	0.2319097		n. def.			1.935608438	0.055651662	0.812425692	0.662268643	2	1	11	1397.6688	0.0086077	115.18	213790000	2	DVQGDDKRYFR	Q8N6R0-1;Q8N6R0-3;Q8N6R0-4;Q8N6R0	Q8N6R0-1	METTL13	Methyltransferase-like protein 13	DVQGDDKRYFR	2422
-1.291458	-1.611439	-1.795979	-1.613682	-3.132929	-4.742639	-3.642152	-3.521338	A68	61.6	+	Intensity UWB1289_IFNg_Intensity UWB1289_ctrl	3.033678946	0.002128814	-2.181625038	-1.603255906	1	0	9	956.46756	0.017444	113.7	24844000	4	DVQPSGAQR	O95707	O95707	POP4	Ribonuclease P protein subunit p29	DVQPSGAQR	488
1.055183	0.8368075	1.201225	0.7980763	0.9006854	0.8952218	0.7459443	0.1910319	A68	20.2			0.735411105	0.301910559	-0.289602093	-0.24277667	1	1	9	1087.5622	0.0063929	147.19	354820000	5	DVQSVQEKR	Q8NHG7	Q8NHG7	SVIP	Small VCP/p97-interacting protein	DVQSVQEKR	2497
0.2211474	0.4751526	0.5980072	0.6633623	-0.4406345	-0.2527536	-0.1751338	-0.1436599	A68	250.8			3.122144199	0.055262754	-0.742462829	-0.664024087	0	1	10	1062.5193	0.022752	96.331	206150000	2	DVQTTSGDLK	Q9BSJ5-2;Q9BSJ5-3;Q9BSJ5	Q9BSJ5-2	C17orf80	Uncharacterized protein C17orf80	DVQTTSGDLK	3003
-2.188878	-2.198103	-2.061884	-1.954543	-4.389782	-4.284355	-3.364517	-3.684372	A68	28.1	+	Intensity UWB1289_IFNg_Intensity UWB1289_ctrl	3.467458723	0.003328597	-1.829904526	-1.462522933	2	0	9	1161.5891	0.01283	128.38	19367000	1	DVRDFINQR	P55285	P55285	CDH6	Cadherin-6	DVRDFINQR	1190
1.324595	1.260533	1.607862	1.061891	1.12109	1.289711	1.250392	0.8052552	A68	36.3			0.589452782	0.402627859	-0.197108179	-0.170286561	1	1	10	1034.4993	0.00032242	193.41	468190000	14	DVSDGATSKR	Q9Y6A5	Q9Y6A5	TACC3	Transforming acidic coiled-coil-containing protein 3	DVSDGATSKR	3854
-0.04532263	-0.002694524	-0.1299435	-0.4546342	0.3616297	0.2281996	-0.07554808	-0.5026555	A68	32.2			0.31279841	0.486506622	0.161055139	0.132302073	1	1	9	958.51959	0.01551	117.16	205060000	3	DVSGNAIKR	Q12959-8;Q12959-9;Q12959-5;Q12959-3;Q12959-6;Q12959-4;Q12959;Q12959-7;Q12959-2;Q15700-5;Q92796-3;Q92796-2;Q15700-3;Q92796;Q15700;Q15700-4;Q15700-2	Q12959-8	DLG1;DLG2;DLG3	Disks large homolog 1;Disks large homolog 2;Disks large homolog 3	DVSGNAIKR	1470
2.420603	2.26059	2.440375	2.479833	2.37594	2.105286	2.156371	2.30346	A68	7.9			1.083723483	0.437094629	-0.165086031	-0.15295959	1	0	9	1098.5822	0.0095505	151.29	1004700000	2	DVSHPIIYR	Q9UK73	Q9UK73	FEM1B	Protein fem-1 homolog B	DVSHPIIYR	3620
-0.8515896	-0.9503703	-1.240144	-1.112238	-1.914168	-1.633922	-1.708989	-1.464332	A68	29.3			2.635834803	0.085414621	-0.641767249	-0.569520034	1	0	9	1129.5152	0.012323	143.7	75703000	1	DVSHQEYPR	O60381-2;O60381-3;O60381	O60381-2	HBP1	HMG box-containing protein 1	DVSHQEYPR	284
1.13428	1.203775	1.563983	1.444955	1.749924	2.181246	1.997024	2.081709		n. def.			2.554543124	0.078464267	0.665727496	0.58569421	1	0	12	1227.6208	0.00021757	182.16	755820000	7	DVSNPQTVGVGR	O60493-3;O60493-2;O60493	O60493-3	SNX3	Sorting nexin-3	DVSNPQTVGVGR	289
-3.395875	-3.181969	-3.712662	-3.660322	-2.563813	-2.262886	-2.580459	-2.590014	A68	80.3			3.288353224	0.031233497	0.98841393	0.862192967	0	1	10	1063.5146	0.0086021	108.74	30519000	1	DVSNTTTAQK	P29590-4;P29590-12;P29590-2;P29590-5;P29590-9;P29590-13;P29590-3;P29590-8;P29590-11;P29590	P29590-4	PML	Protein PML	DVSNTTTAQK	865
-0.6393478	-0.4205122	-0.2020326	-0.4466715	-3.730797	-3.529779	-0.9914803	-3.585527	A68	40.3	+	Intensity UWB1289_IFNg_Intensity UWB1289_ctrl	2.055972257	0.002603736	-2.532254793	-1.522332938	1	1	10	1096.6241	0.0036844	144.12	60370000	2	DVSPVKPLSR	Q8WYQ5-3;Q8WYQ5	Q8WYQ5-3	DGCR8	Microprocessor complex subunit DGCR8	DVSPVKPLSR	2610
2.101	1.747896	1.934141	2.001082	1.52786	1.902478	1.735241	1.965784		n. def.			0.633005826	0.454497799	-0.163188994	-0.145317016	1	0	11	1020.4836	0.00064931	153.24	738900000	8	DVSTAGTGASR	P78545-2;P78545	P78545-2	ELF3	ETS-related transcription factor Elf-3	DVSTAGTGASR	1319
-1.190752	-4.592882	-0.9232007	-4.248564	-0.2257837	-0.1128925	-0.116188	-0.2206064	A68	313.6	+	Intensity UWB1289_IFNg_Intensity UWB1289_ctrl	1.41073763	0.005919668	2.569982018	1.300857558	1	0	11	1186.583	0.0023702	133.13	149840000	1	DVTPIPSDSTR	P62263	P62263	RPS14	40S ribosomal protein S14	DVTPIPSDSTR	1253
0.2611053	1.166646	1.350325	1.180001	-0.2202186	-0.2881854	-0.7463516	-0.09496516	A68	50.6			2.462625648	0.016	-1.326949514	-1.03312862	2	0	9	1059.5673	0.0049798	117.31	234680000	5	DVTRDIVSR	Q6P1J9	Q6P1J9	CDC73	Parafibromin	DVTRDIVSR	2043
-3.983602	-2.943304	-3.130152	-3.144322	-2.844567	-2.969746	-3.08709	-3.131478		n. def.			0.566832029	0.309341926	0.292124689	0.235383744	0	2	11	1231.6812	0.017407	103.7	24857000	2	DVVAVFPKTEK	P78346;P78346-2	P78346	RPP30	Ribonuclease P protein subunit p30	DVVAVFPKTEK	1311
-0.4050975	-0.7625767	-0.293098	-0.1838545	0.6419672	0.4973764	0.535436	0.5150214		n. def.			3.50240037	0.032727273	0.958606917	0.848572041	0	2	12	1290.649	1.09E-08	176.95	265930000	12	DVVDEKISAMGK	Q9UL33-2;Q9UL33	Q9UL33-2	TRAPPC2L	Trafficking protein particle complex subunit 2-like protein	DVVDEKISAMGK	3639
-0.08190479	0.3316571	-0.003998933	0.2828164	0.5165042	1.717232	-3.521606	0.4815651	A68	21.4			0.107314406	0.432540762	-0.333718615	-0.155365751	1	1	9	1148.619	0.0076899	150.84	288020000	4	DVVEQIYKR	Q9HD67-3;Q9HD67	Q9HD67-3	MYO10	Unconventional myosin-X	DVVEQIYKR	3301
-0.2811576	-0.5304351	-0.6262994	-0.8048404	-3.803668	-3.862743	-4.118674	-3.761864	A68	26.8	+	Intensity UWB1289_IFNg_Intensity UWB1289_ctrl	6.52481646	0.001780645	-3.326054052	-2.929543593	1	0	9	872.47158	0.023854	103.83	36032000	1	DVVGIGGTR	Q9BZ29-3;Q9BZ29-5;Q9BZ29;Q9BZ29-4	Q9BZ29-3	DOCK9	Dedicator of cytokinesis protein 9	DVVGIGGTR	3101
-0.8520747	-0.6274797	-1.032658	-0.9995154	-1.298508	-4.211328	-1.284198	-1.341522		n. def.			0.781847915	0.054374148	-1.155957088	-0.667506848	2	0	11	1297.6375	0.01819	76.143	77572000	3	DVVHTSEEARR	O43592	O43592	XPOT	Exportin-T	DVVHTSEEARR	242
-1.741492	-2.235257	-2.430474	-1.974799	-1.930285	-1.697614	-2.01128	-1.790511		n. def.			0.695780449	0.34786593	0.238083005	0.204189805	1	3	11	1286.767	0.011298	110.08	56419000	2	DVVKLTKNSKR	Q15286	Q15286	RAB35	Ras-related protein Rab-35	DVVKLTKNSKR	1700
2.009505	1.932457	1.891059	2.290729	2.456176	2.194996	2.444585	2.178889	A68	89.2			1.297162637	0.28754049	0.287724048	0.257378492	1	1	9	1076.5978	0.013006	125.25	987800000	8	DVVSKFLNR	P62140	P62140	PPP1CB	Serine/threonine-protein phosphatase PP1-beta catalytic subunit	DVVSKFLNR	1249
0.3825247	0.4906707	0.551246	0.4245223	-1.498854	-1.267203	-0.9435596	-1.368986	A68	28	+	Intensity UWB1289_IFNg_Intensity UWB1289_ctrl	5.070770638	0.002493401	-1.73189158	-1.540488996	2	0	9	1035.5938	0.021733	106.04	139510000	1	DVVVVHGRR	P09110-2;P09110	P09110-2	ACAA1	3-ketoacyl-CoA thiolase, peroxisomal	DVVVVHGRR	600
2.703209	2.854735	3.141365	3.06783	2.276718	2.507745	2.340693	2.370676		n. def.			2.653867473	0.113696521	-0.567826748	-0.510951103	2	1	11	1303.7361	1.21E-07	203.35	1206800000	10	DVVYALKRQGR	P62805	P62805	HIST1H4A	Histone H4	DVVYALKRQGR	1269
-4.388277	-3.608321	-3.513397	-3.373834	-1.964756	-2.725607	-1.69599	-2.148019	A68	54.8	+	Intensity UWB1289_IFNg_Intensity UWB1289_ctrl	2.625919795	0.009090909	1.587364227	1.206930606	1	0	10	1248.571	0.018134	99.802	40290000	1	DVWPMDPHPR	O00165;O00165-2;O00165-5;O00165-3	O00165	HAX1	HCLS1-associated protein X-1	DVWPMDPHPR	82
-5.245584	-4.029827	-4.019053	-3.540208	-3.154394	-2.070306	-2.822333	-2.827143	A68	11.4			1.871967882	0.015595181	1.490124047	1.041768553	1	0	10	1191.5924	0.013129	103.56	27572000	2	DVYDAFPPLR	Q9Y3D9	Q9Y3D9	MRPS23	28S ribosomal protein S23, mitochondrial	DVYDAFPPLR	3778
-3.583762	-2.577316	-1.900416	-2.095069	-2.317052	-2.524703	-2.126471	-2.122372	A68	21.6			0.285731897	0.366641003	0.266491264	0.191984916	1	0	10	1198.5619	0.0036073	138.54	43405000	4	DVYENLYAGR	P49137-2;P49137	P49137-2	MAPKAPK2	MAP kinase-activated protein kinase 2	DVYENLYAGR	1057
0.3942154	0.4227021	0.9482371	0.7944514	0.1645134	0.2755638	0.3756326	0.4673021		n. def.			1.093696067	0.269067282	-0.319148529	-0.277026325	1	0	9	1043.4672	0.020051	109.01	278000000	1	DVYGGTNRY	P32929;P32929-2	P32929	CTH	Cystathionine gamma-lyase	DVYGGTNRY	906
-1.393554	-1.549026	-1.278595	-1.094238	-0.5556588	-0.09609769	-0.04498534	-0.3792073	A68	65.8			3.333100531	0.025375051	1.059865959	0.918420047	1	0	10	1157.5829	0.0083367	109.36	150820000	2	DVYGPQPQVR	O60716-24;O60716-23;O60716-21;O60716-19;O60716-22;O60716-20;O60716-16;O60716-18;O60716-15;O60716-17;O60716-13;O60716-11;O60716-14;O60716-12;O60716-10;O60716-8;O60716-9;O60716-7;O60716-5;O60716-3;O60716-6;O60716-4;O60716-2;O60716	O60716-24	CTNND1	Catenin delta-1	DVYGPQPQVR	303
-1.409269	-1.599073	-1.347466	-1.425971	-1.89159	-1.85862	-1.935252	-1.916861	A68	115.7			3.711616972	0.15882651	-0.455136001	-0.430828805	2	0	10	1200.6251	0.0037007	140.16	61946000	2	DVYRAPPIDR	P23588-2;P23588	P23588-2	EIF4B	Eukaryotic translation initiation factor 4B	DVYRAPPIDR	806
2.245496	2.129098	2.320788	2.173172	1.934548	2.391229	2.520432	2.260147		n. def.			0.174110295	0.761694353	0.059450537	0.052488828	0	1	9	966.46583	0.0068271	186.76	1002600000	9	DVYSGTPTK	Q14493-2;Q14493	Q14493-2	SLBP	Histone RNA hairpin-binding protein	DVYSGTPTK	1617
-4.758866	-4.328404	-3.052392	-3.34495	-1.209434	-0.8335744	-0.9509256	-1.304396	A68	94	+	Intensity UWB1289_IFNg_Intensity UWB1289_ctrl	3.271457831	0.001620352	2.79657042	1.973296143	2	0	11	1459.7096	6.33E-05	180.44	78879000	5	DVYSLYEPRYR	O15027-2;O15027-4;O15027-3;O15027;O15027-5	O15027-2	SEC16A	Protein transport protein Sec16A	DVYSLYEPRYR	164
1.084051	1.127113	0.4188744	1.059401	1.503407	1.52048	1.189148	1.239086	A68	35.6			1.229865533	0.198489831	0.440670393	0.370500067	1	1	10	1235.651	1.00E-04	167.24	498970000	9	DVYTDQVIKR	Q75QN2	Q75QN2	INTS8	Integrator complex subunit 8	DVYTDQVIKR	2134
1.917546	1.854493	1.949318	1.953508	1.026563	1.583945	1.623091	1.707162	A68	20.3			1.487218133	0.195722199	-0.433526009	-0.374796086	1	1	9	1051.5298	0.0061839	157.68	641090000	4	DVYTPKSSR	P67870	P67870	CSNK2B	Casein kinase II subunit beta	DVYTPKSSR	1300
-4.718881	-3.497916	-4.676898	-3.092297	-2.529773	-1.754512	-1.472271	-1.782415		n. def.	+	Intensity UWB1289_IFNg_Intensity UWB1289_ctrl	2.378218923	0.003934652	2.111755311	1.43537754	2	0	14	1838.7496	0.0066174	94.551	46400000	2	DYFDYSRSDYEHSR	Q9HCG8	Q9HCG8	CWC22	Pre-mRNA-splicing factor CWC22 homolog	DYFDYSRSDYEHSR	3291
-1.362989	-1.569906	-1.4877	-5.389914	-4.172727	-3.23505	-1.298403	-1.4195	A68	3.9			0.022250873	0.835546983	-0.078792781	-0.035707595	1	0	9	870.49232	0.009458	143.85	46009000	2	EAAAIGALR	Q96B70	Q96B70	LENG9	Leukocyte receptor cluster member 9	EAAAIGALR	2695
3.884254	3.871468	4.143648	3.983845	4.09002	4.206487	3.805243	3.796235	A68	3.6			0.010284229	0.984432919	0.003692567	0.003294702	1	0	9	941.52943	0.0062747	183.9	3235800000	12	EAAAIIAQR	Q16643;Q16643-2;Q16643-3	Q16643	DBN1	Drebrin	EAAAIIAQR	1770
-3.675844	-0.1984146	-0.002511444	-0.04360645	-0.7274023	-0.6541027	-3.293749	-4.186344	A68	64.9			0.433077614	0.096776639	-1.235305453	-0.543753835	2	0	10	1025.5366	0.0042949	141.52	84439000	2	EAAAPARQGR	P38935	P38935	IGHMBP2	DNA-binding protein SMUBP-2	EAAAPARQGR	969
0.9579778	0.9328537	1.555707	1.226173	0.951036	0.9944779	1.00107	1.199223	A68	50.4			0.367311743	0.536100724	-0.131726131	-0.114005996	1	0	10	969.46281	0.003612	143.89	438440000	6	EAAAPGNGQR	Q86UU0-3;Q86UU0-4;Q86UU0-2;Q86UU0	Q86UU0-3	BCL9L	B-cell CLL/lymphoma 9-like protein	EAAAPGNGQR	2231
0.3045304	0.3470451	0.2437222	0.3206599	0.1637805	-0.4151115	-0.2948719	-0.1738137	A68	77.8			2.058335116	0.159467269	-0.483993556	-0.429589228	2	0	10	1165.5952	0.0031129	134.25	204320000	5	EAAEAHRQVR	P50579-3;P50579-2;P50579	P50579-3	METAP2	Methionine aminopeptidase 2	EAAEAHRQVR	1103
0.7829613	0.689677	0.9577625	1.007977	1.033589	1.380721	1.291306	1.230514		n. def.			1.93312112	0.219515052	0.374438062	0.338969348	2	0	11	1171.6309	0.0063974	102.4	460840000	8	EAAERLGALSR	Q8IYS1	Q8IYS1	PM20D2	Peptidase M20 domain-containing protein 2	EAAERLGALSR	2343
-1.099638	-0.5829424	-0.5039377	-0.8245366	-0.342273	-0.2995494	-0.4694306	-0.7884027	A68	14.9			0.792623899	0.308138618	0.277849771	0.236690253	1	0	10	1142.568	7.06E-05	217.02	143990000	5	EAAEVLQNNR	P61081	P61081	UBE2M	NEDD8-conjugating enzyme Ubc12	EAAEVLQNNR	1228
-2.284264	-2.295831	-2.268502	-2.005078	-1.790913	-1.390196	-1.502638	-1.662929	A68	10.2			2.851450293	0.087619446	0.626749784	0.563451328	1	0	10	1120.5513	0.0002664	200.16	64282000	3	EAAEYIAQAR	P56589	P56589	PEX3	Peroxisomal biogenesis factor 3	EAAEYIAQAR	1203
-2.904983	-2.793061	-3.389015	-2.876317	-0.8236899	-1.016352	-1.155125	-1.139832	A68	3.3	+	Intensity UWB1289_IFNg_Intensity UWB1289_ctrl	4.81937597	0.002108527	1.957094267	1.694351409	1	0	9	1061.5506	0.0089762	102.51	83476000	0	EAAFIENLR	O00159-2;O00159-3;O00159	O00159-2	MYO1C	Unconventional myosin-Ic	EAAFIENLR	81
-2.783648	-2.551529	-2.736224	-2.963002	-2.404498	-1.515114	-1.632199	-1.61635	A68	110.9			2.31406829	0.037888966	0.966560423	0.790652074	2	0	12	1282.6167	0.012364	87.001	54895000	1	EAAGGRDFPAHR	Q9UJP4-2;Q9UJP4	Q9UJP4-2	KLHL21	Kelch-like protein 21	EAAGGRDFPAHR	3608
-1.869124	-1.728548	-1.578678	-1.53528	-1.048248	-0.7911248	-0.8561713	-0.9244409		n. def.			3.763059512	0.047273523	0.772911251	0.706633485	1	0	12	1223.6622	0.00018941	180.44	100260000	3	EAAGQGQPVLVR	Q9HBH9	Q9HBH9	MKNK2	MAP kinase-interacting serine/threonine-protein kinase 2	EAAGQGQPVLVR	3279
-2.639506	-2.539346	-2.400813	-2.626385	-2.34572	-1.81014	-2.158289	-2.117223	A68	127.3			1.935208915	0.182086124	0.443669528	0.394778051	1	0	11	970.48321	0.0037532	127.68	46158000	3	EAAGVSGPAGR	Q15654	Q15654	TRIP6	Thyroid receptor-interacting protein 6	EAAGVSGPAGR	1740
-4.394875	-4.371652	-3.686885	-2.611931	-3.516447	-2.423625	-2.905249	-2.653268	A68	309.1			0.94833815	0.072704009	0.891688526	0.602460257	2	0	13	1183.6058	0.0083513	109.88	19531000	1	EAAGVSGPAGRGR	Q15654	Q15654	TRIP6	Thyroid receptor-interacting protein 6	EAAGVSGPAGRGR	1740
-3.340299	-2.287127	-4.341744	-2.050223	-1.549026	-2.139347	-2.074768	-2.081843	A68	341.8			0.984405138	0.052803357	1.043602228	0.675770964	0	1	11	1264.5724	8.19E-06	213.03	48762000	1	EAAHFFEGTEK	P17707	P17707	AMD1	S-adenosylmethionine decarboxylase proenzyme;S-adenosylmethionine decarboxylase alpha chain;S-adenosylmethionine decarboxylase beta chain	EAAHFFEGTEK	735
-0.6572577	-0.7245109	-0.3761334	-0.7475243	-0.9383925	-1.033224	-1.074198	-0.9165184	A68	7.5			2.095561154	0.223482717	-0.364226647	-0.333084094	1	0	9	940.47264	0.008935	146.03	113440000	4	EAAHGTVTR	P48735-2;O75874;P48735	P48735-2	IDH2;IDH1	Isocitrate dehydrogenase [NADP], mitochondrial;Isocitrate dehydrogenase [NADP] cytoplasmic	EAAHGTVTR	408
0.496632	0.3702327	0.6626061	0.8043118	1.303965	1.360834	1.30689	1.33136	A68	11.1			3.614692896	0.052488274	0.742316581	0.677418268	2	1	10	1233.683	0.0092663	107.21	466310000	1	EAAKDLLYRR	Q9Y5X3	Q9Y5X3	SNX5	Sorting nexin-5	EAAKDLLYRR	3835
-0.1939966	-0.4562563	-0.6530077	-0.305646	-1.21375	-2.04387	-0.915486	-1.704073	A68	147.4			2.122730352	0.03364178	-1.067068081	-0.840112841	1	3	10	1186.667	0.0068294	112.85	100610000	1	EAAKEDLKKR	Q6VMQ6-5;Q6VMQ6;Q6VMQ6-4;Q6VMQ6-2	Q6VMQ6-5	ATF7IP	Activating transcription factor 7-interacting protein 1	EAAKEDLKKR	2093
-0.6875552	-0.9607661	-0.7911409	-4.019161	-0.457864	-0.7301579	-0.9904688	-0.8671858	A68	24.4			0.476789288	0.135529746	0.853236735	0.47099386	0	2	9	915.50255	0.013894	120.87	114760000	5	EAALGEAKK	P02545-5;P02545-4;P02545-3;P02545;P02545-2;P02545-6	P02545-5	LMNA	Prelamin-A/C;Lamin-A/C	EAALGEAKK	526
-2.3158	-2.583591	-1.548165	-2.562212	-0.8673468	-1.43066	-1.278851	-3.492175	A68	10.6			0.324253824	0.252513747	0.485183731	0.296701361	1	1	10	1055.5724	0.00015543	143.21	63178000	1	EAANAIPSKR	Q63HN8-4	Q63HN8-4	RNF213	E3 ubiquitin-protein ligase RNF213	EAANAIPSKR	1979
-2.835014	-2.56046	-3.120511	-2.684152	-0.8602784	-1.396564	-1.429876	-1.301403		n. def.	+	Intensity UWB1289_IFNg_Intensity UWB1289_ctrl	3.892613362	0.00566738	1.553003922	1.317589025	0	2	11	1211.7238	1.17E-14	251.98	74752000	4	EAANKVVLQLK	Q9NX08	Q9NX08	COMMD8	COMM domain-containing protein 8	EAANKVVLQLK	3436
-0.6353035	-0.3194543	-0.113923	-0.2494525	-0.03484777	0.2384775	0.148239	0.09592697		n. def.			1.91800969	0.183039861	0.441482252	0.392646751	1	0	11	1038.5094	0.014615	100.98	209810000	1	EAAPDPAGVGR	Q9NRF2;Q9NRF2-2;Q9NRF2-3	Q9NRF2	SH2B1	SH2B adapter protein 1	EAAPDPAGVGR	3350
-0.2401809	-0.3477412	-0.08749209	0.06099736	1.527166	1.829929	1.839563	1.667097	A68	12.6	+	Intensity UWB1289_IFNg_Intensity UWB1289_ctrl	5.436968733	0.002089776	1.869542951	1.674983486	2	0	9	1137.5567	0.0030708	95.502	556490000	0	EAAPEYFRR	Q9H6R0-2;Q9H6R0	Q9H6R0-2	DHX33	Putative ATP-dependent RNA helicase DHX33	EAAPEYFRR	3218
0.5716198	0.4590749	0.6084138	0.4585527	-0.007386263	-3.688868	0.345679	-3.507916	A68	11.1			1.065325613	0.014064	-2.239038131	-1.070649873	1	0	10	957.48796	0.00782	110.55	165320000	2	EAAPVTGTGR	Q6AI08	Q6AI08	HEATR6	HEAT repeat-containing protein 6	EAAPVTGTGR	2001
1.292809	1.924667	2.218841	1.280885	-0.06100513	0.1057664	-0.05768643	-0.09604049		n. def.	+	Intensity UWB1289_IFNg_Intensity UWB1289_ctrl	3.422687247	0.004590267	-1.706541928	-1.377653219	2	0	10	1213.6415	0.013622	103.19	327400000	5	EAAQLREERL	P29692-3;P29692-4;P29692;P29692-2	P29692-3	EEF1D	Elongation factor 1-delta	EAAQLREERL	866
-1.703454	-2.039552	-2.312882	-2.155406	-1.573701	-2.123332	-2.302055	-2.135918	A68	242			0.032088452	0.924081102	0.019072026	0.01583226	3	0	11	1364.7273	0.010534	111.52	52280000	4	EAARVLEHRER	Q8TE68-3;Q8TE68-2;Q8TE68	Q8TE68-3	EPS8L1	Epidermal growth factor receptor kinase substrate 8-like protein 1	EAARVLEHRER	2539
0.688379	0.7595469	0.9156954	1.09298	1.148748	1.449494	1.293368	1.182158	A68	220.4			1.940131891	0.203359055	0.404291674	0.36338949	1	0	11	1251.6095	0.00019444	189.38	469380000	5	EAASYLDQISR	P61289;P61289-2;P61289-3	P61289	PSME3	Proteasome activator complex subunit 3	EAASYLDQISR	1234
-4.550673	-3.814415	-1.2098	-1.623994	-3.488347	-0.5412939	-0.7214651	-0.6863014	A68	27.4			0.635000277	0.049677459	1.440368623	0.691580999	2	0	10	1088.521	0.0040884	134.66	85150000	1	EAATAEERGR	Q04637-6;Q04637-7;Q04637-5;Q04637-4;Q04637-3;Q04637;Q04637-8;Q04637-9	Q04637-6	EIF4G1	Eukaryotic translation initiation factor 4 gamma 1	EAATAEERGR	1390
-0.2943114	-0.15671	-0.190524	-0.2734612	-0.2984169	-0.1041562	-0.00886736	0.1783005	A68	259.8			0.812275787	0.434752262	0.170466654	0.154333417	1	0	12	1190.5527	2.50E-11	222.28	195410000	8	EAATGQDLGSSR	Q2YD98-2;Q2YD98	Q2YD98-2	UVSSA	UV-stimulated scaffold protein A	EAATGQDLGSSR	1815
0.1721931	0.1078124	0.4610101	0.2445674	0.8996906	1.015534	1.058237	0.7883696		n. def.			3.402496348	0.062207638	0.69406206	0.632157124	1	0	11	1042.5043	0.0083232	115.71	359660000	7	EAATPGGGVER	Q9Y467	Q9Y467	SALL2	Sal-like protein 2	EAATPGGGVER	3791
-2.645723	-3.058566	-3.120611	-3.047608	-2.799256	-2.15367	-2.271476	-2.502923		n. def.			1.616686823	0.144863658	0.536295712	0.454842622	1	0	11	1285.6375	0.00044644	186.3	36837000	2	EAATQQNQQLR	Q08379-2;Q08379	Q08379-2	GOLGA2	Golgin subfamily A member 2	EAATQQNQQLR	1423
-3.999523	-3.73752	-3.27528	-4.087745	-3.463955	-4.4532	-4.465478	-3.751465		n. def.			0.357855744	0.359233801	-0.258507431	-0.197075345	0	2	11	1061.5353	0.017893	90.906	8293100	1	EAATSKGDVGK	Q13454-2;Q13454	Q13454-2	TUSC3	Tumor suppressor candidate 3	EAATSKGDVGK	1530
3.576385	3.917396	3.945927	4.149785	4.315827	3.668903	3.932008	4.130847		n. def.			0.256792895	0.592014959	0.114522994	0.09684113	0	2	11	1101.6216	0.00012987	162.97	3293600000	17	EAAVAIKAMAK	Q6IS14;P63241;P63241-2	Q6IS14	EIF5AL1;EIF5A	Eukaryotic translation initiation factor 5A-1-like;Eukaryotic translation initiation factor 5A-1	EAAVAIKAMAK	1295
1.320459	1.341894	1.859525	1.34099	-0.7398174	2.052985	1.004535	1.499361	A68	21.8			0.356936849	0.235620076	-0.511451095	-0.316091015	1	0	9	993.49919	0.006237	175.91	515850000	5	EAAVQPHSR	Q9UPQ0-9;Q9UPQ0-8;Q9UPQ0-6;Q9UPQ0-5;Q9UPQ0-10;Q9UPQ0-2;Q9UPQ0-4;Q9UPQ0;Q9UPQ0-3	Q9UPQ0-9	LIMCH1	LIM and calponin homology domains-containing protein 1	EAAVQPHSR	3696
3.017331	3.074606	3.384183	3.306171	3.045766	3.044631	-0.3859453	3.083842	A68	11.8			0.533779137	0.10086736	-0.998499207	-0.535215769	0	1	10	985.54441	0.0029998	157.34	1458200000	13	EAAVVAVAEK	Q8IZQ5	Q8IZQ5	SELH	Selenoprotein H	EAAVVAVAEK	2356
-0.8843073	-0.9299267	-0.6658252	-0.8487011	-0.6768302	-0.6749825	-0.705678	-0.5288703	A68	114.4			1.414363002	0.397209529	0.185599849	0.173410778	1	1	11	1141.6455	0.00019687	182.4	129630000	8	EAAVVAVAEKR	Q8IZQ5	Q8IZQ5	SELH	Selenoprotein H	EAAVVAVAEKR	2356
-2.992557	-3.672707	0.9315781	-4.480046	-1.057883	-0.9582256	-1.150621	-3.740785	A68	19.7			0.244053859	0.213006612	0.826554313	0.347838693	2	0	9	1070.5833	0.016725	114.99	79941000	1	EAERNIALR	P49792;P0DJD0;P0DJD1;A6NKT7;Q99666;O14715;Q99666-2;Q7Z3J3;Q7Z3J3-2	P49792	RANBP2;RGPD1;RGPD2;RGPD3;RGPD5;RGPD8;RGPD4	E3 SUMO-protein ligase RanBP2;RANBP2-like and GRIP domain-containing protein 1;RANBP2-like and GRIP domain-containing protein 2;RanBP2-like and GRIP domain-containing protein 3;RANBP2-like and GRIP domain-containing protein 5/6;RANBP2-like and GRIP domain-containing protein 8;RanBP2-like and GRIP domain-containing protein 4	EAERNIALR	1088
-4.7926	0.02129566	-0.1553942	-0.1705289	-1.25383	-1.241076	-1.010381	-1.441793	A68	114.9			0.010732523	0.917569459	0.037536925	0.017243367	1	0	9	1029.5091	0.0086183	140.09	104950000	4	EAEVGELQR	Q9NNX1-3;Q9NNX1-2;Q9NNX1	Q9NNX1-3	TUFT1	Tuftelin	EAEVGELQR	3305
4.949667	4.716913	4.745691	4.760789	4.666047	4.763636	4.621866	4.554435	A68	7.3			1.071809495	0.485854051	-0.141768932	-0.132651072	1	1	9	1168.5877	0.004762	215.1	5297300000	9	EAFDYIKQR	Q16690	Q16690	DUSP5	Dual specificity protein phosphatase 5	EAFDYIKQR	1777
1.664872	1.776528	1.54456	1.473865	1.525226	1.228621	1.222364	1.04673	A68	8.4			1.621776151	0.232373516	-0.359221011	-0.320850956	1	1	9	1152.5928	0.007712	213.35	531510000	8	EAFEFVKQR	Q13115-2;Q13115;P28562	Q13115-2	DUSP4;DUSP1	Dual specificity protein phosphatase 4;Dual specificity protein phosphatase 1	EAFEFVKQR	1488
1.665126	2.01342	1.72313	1.695409	2.410589	2.22525	1.967101	1.970794	A68	10.1			1.475269951	0.228956768	0.369162202	0.325412377	1	0	10	1196.5938	4.01E-07	232.46	862270000	8	EAFEHPNVVR	P11802	P11802	CDK4	Cyclin-dependent kinase 4	EAFEHPNVVR	653
-3.766311	-3.045029	-3.669168	-3.681645	-1.231148	-1.802185	-1.256531	-1.678564		n. def.	+	Intensity UWB1289_IFNg_Intensity UWB1289_ctrl	4.047012274	0.002102886	2.048431188	1.677310199	1	0	11	1309.6779	0.0021534	150.27	61772000	3	EAFEHPNVVRL	P11802	P11802	CDK4	Cyclin-dependent kinase 4	EAFEHPNVVRL	653
0.8329429	1.215345	0.9797679	1.262234	1.68993	1.619191	1.73961	1.783583	A68	7			2.993139241	0.083041865	0.635506049	0.574094076	1	1	10	1253.6404	0.0002664	200.16	617300000	16	EAFETFINKR	Q13620-1;Q13620;Q13620-3	Q13620-1	CUL4B	Cullin-4B	EAFETFINKR	1557
-0.3214076	0.1217664	-3.567908	0.005723473	0.7982566	-3.296872	-3.71506	-4.086246	A68	12.6			0.524548194	0.053565476	-1.634523894	-0.670597969	0	1	10	1095.5601	0.009492	106.68	104430000	1	EAFFGTPISK	Q8WYP5;Q8WYP5-3;Q8WYP5-2	Q8WYP5	AHCTF1	Protein ELYS	EAFFGTPISK	2609
-0.2450419	-0.04630456	0.1980215	-0.05978791	-0.1580664	-0.2138089	-0.0108943	-0.3284853	A68	4.4			0.584288016	0.504049251	-0.139535509	-0.125446473	1	1	10	1118.6084	0.0038684	125.57	189380000	5	EAFGKIVAER	Q13263-2;Q13263	Q13263-2	TRIM28	Transcription intermediary factor 1-beta	EAFGKIVAER	1505
-0.8432968	-1.007578	-0.9558874	-0.8072008	-0.1323284	0.4530218	-0.6367086	-0.9472966	A68	21.1			0.971503582	0.149163704	0.58766279	0.448607044	2	0	9	1043.5261	0.019618	125.16	159480000	1	EAFHAGRTR	P43353-2;P43353	P43353-2	ALDH3B1	Aldehyde dehydrogenase family 3 member B1	EAFHAGRTR	1014
-4.307026	-3.661856	-3.058283	-4.634846	-0.4630576	-0.5183685	-1.116155	-0.7303248	A68	4.9	+	Intensity UWB1289_IFNg_Intensity UWB1289_ctrl	3.821937778	0.001193651	3.208526306	2.324991487	1	1	10	1201.6455	0.00047955	185.72	96583000	4	EAFKDIPVQR	Q8NHU6-2;Q8NHU6	Q8NHU6-2	TDRD7	Tudor domain-containing protein 7	EAFKDIPVQR	2501
0.2703099	0.3423285	0.3594921	-0.3870785	0.8565908	0.6623068	0.3758528	0.4011809	A68	5.4			1.043407839	0.209744805	0.427719824	0.352835208	1	1	10	1160.6554	0.0035618	158.87	289780000	8	EAFKPILSTR	O95456-2;O95456	O95456-2	PSMG1	Proteasome assembly chaperone 1	EAFKPILSTR	477
-1.317891	-1.107928	-1.231569	-1.284044	-1.604227	-1.8033	-2.090902	-1.945853	A68	12			2.823652943	0.088194104	-0.625712484	-0.561902623	1	1	9	1132.5989	0.020933	107.43	66358000	1	EAFKQLNQR	Q9H6S3;Q9H6S3-3	Q9H6S3	EPS8L2	Epidermal growth factor receptor kinase substrate 8-like protein 2	EAFKQLNQR	3220
0.4810771	0.6158573	0.7278974	0.8579817	1.919739	0.8281375	2.105497	1.688928	A68	8.7			1.778174712	0.04237948	0.96487198	0.745940455	1	0	10	1236.5557	0.00025352	203.35	592820000	12	EAFNMIDQNR	P24844-2;P19105;P24844;O14950	P24844-2	MYL9;MYL12A;MYL12B	Myosin regulatory light polypeptide 9;Myosin regulatory light chain 12A;Myosin regulatory light chain 12B	EAFNMIDQNR	155
2.206168	2.285455	2.42384	2.260052	2.385201	2.65989	2.567703	2.631638	A68	10.1			1.871533837	0.296497293	0.267229259	0.248077739	1	1	10	1119.5673	0.0035544	131.22	1170400000	11	EAFPSQGTKR	Q5VIR6-2;Q5VIR6-3;Q5VIR6;Q5VIR6-4	Q5VIR6-2	VPS53	Vacuolar protein sorting-associated protein 53 homolog	EAFPSQGTKR	1955
-2.802325	-2.6785	-2.673793	-1.976963	-0.3316752	-0.3454581	-0.2574271	-0.2217376		n. def.	+	Intensity UWB1289_IFNg_Intensity UWB1289_ctrl	4.652044978	0.001842932	2.243820772	1.885551275	1	1	12	1431.747	2.58E-32	256.24	136630000	6	EAFQALEKLNNR	Q12792-4;Q12792;Q12792-3	Q12792-4	TWF1	Twinfilin-1	EAFQALEKLNNR	1450
-2.005523	-1.57026	-1.596102	-1.891652	-2.195363	-2.134411	-1.66127	-2.541961	A68	15.7			0.878634837	0.246879968	-0.367367029	-0.303370468	1	1	9	1082.5145	0.0067947	162.25	52873000	3	EAFRDGFNK	Q9ULT8	Q9ULT8	HECTD1	E3 ubiquitin-protein ligase HECTD1	EAFRDGFNK	3657
-0.4038312	-0.2062295	0.05108899	-0.1769569	-3.874914	-0.5951434	-4.276423	-0.4367553	A68	6.5			1.057839508	0.015860421	-2.11182674	-1.037461656	1	1	9	1065.5455	0.0098378	141.52	101150000	4	EAFSELSKR	Q12929-2;Q12929	Q12929-2	EPS8	Epidermal growth factor receptor kinase substrate 8	EAFSELSKR	1467
-3.394405	-4.093361	-3.389931	-4.1201	-3.67124	-2.583453	-2.579751	-2.627204	A68	4.6			1.395825905	0.056085555	0.884037197	0.660275285	1	0	10	1123.551	0.01512	102.07	20332000	1	EAFSLDSSLR	Q9H3S7	Q9H3S7	PTPN23	Tyrosine-protein phosphatase non-receptor type 23	EAFSLDSSLR	3188
0.1266615	0.3517467	0.9182436	1.247607	2.212464	2.46735	2.33227	2.17826	A68	102	+	Intensity UWB1289_IFNg_Intensity UWB1289_ctrl	3.081297022	0.006058944	1.636521328	1.293653446	1	0	11	1279.6197	7.80E-05	166.09	845720000	8	EAFSQFGPIER	P23246-2;P23246	P23246-2	SFPQ	Splicing factor, proline- and glutamine-rich	EAFSQFGPIER	796
2.304116	2.456636	2.469602	2.467364	2.742025	2.884134	2.957494	2.623218	A68	10.7			2.368162174	0.213041538	0.377288222	0.347860163	2	0	9	1061.5618	0.0063089	191.17	1359600000	13	EAFSRPLSR	Q8NBU5-2;Q8NBU5	Q8NBU5-2	ATAD1	ATPase family AAA domain-containing protein 1	EAFSRPLSR	2455
0.9638675	1.199898	1.096324	1.114081	0.889608	1.219704	0.8728471	0.9228093		n. def.			0.578015562	0.557858758	-0.11730051	-0.107098845	0	1	11	1276.6299	1.46E-05	204.79	417390000	8	EAFSTPQQLEK	P56589	P56589	PEX3	Peroxisomal biogenesis factor 3	EAFSTPQQLEK	1203
-5.196766	-4.60114	-3.939466	-3.367777	-3.375632	-0.8335006	-2.871025	-3.262766	A68	21			1.253265745	0.018873239	1.690556347	0.986049694	1	0	11	1267.6197	0.00067162	153.05	33841000	1	EAFSVFGQVER	Q15233;Q15233-2	Q15233	NONO	Non-POU domain-containing octamer-binding protein	EAFSVFGQVER	1696
-3.523279	-4.413096	-3.241788	-2.111438	-1.259648	-0.4014707	-1.103257	-1.378411	A68	23.1	+	Intensity UWB1289_IFNg_Intensity UWB1289_ctrl	2.328800731	0.002608365	2.286703549	1.501842675	1	0	14	1482.6739	3.13E-23	193.52	84563000	4	EAFTADGDQVFAGR	Q96SB8;Q96SB8-2	Q96SB8	SMC6	Structural maintenance of chromosomes protein 6	EAFTADGDQVFAGR	2889
0.4609642	-0.07428106	-0.1064096	0.2183589	-0.1334985	0.06964289	-0.3139732	0.0782785	A68	36.3			0.572822343	0.400301232	-0.199545689	-0.171541909	1	2	10	1236.6463	0.0092663	107.21	206330000	2	EAFTETQKKR	Q5PRF9;Q9UPU9-2;Q9UPU9-3;Q9UPU9	Q5PRF9	SAMD4B;SAMD4A	Protein Smaug homolog 2;Protein Smaug homolog 1	EAFTETQKKR	1906
-0.3898289	-0.3128713	-0.4189647	-0.8203335	-1.688183	-1.066864	-1.368076	-1.405171	A68	63.5			2.718911403	0.040354773	-0.896573894	-0.765904721	1	0	9	945.45157	0.011372	132.08	99004000	5	EAGGSEIQR	Q96SN8-4;Q96SN8-3;Q96SN8-2;Q96SN8	Q96SN8-4	CDK5RAP2	CDK5 regulatory subunit-associated protein 2	EAGGSEIQR	2891
1.050538	1.034302	1.304313	1.219001	1.104501	1.180664	1.199319	1.219093		n. def.			0.127233179	0.894531283	0.023855746	0.022288035	1	0	12	1097.5465	0.00072389	131.52	466930000	7	EAGPAGELAGAR	Q6ZRV2	Q6ZRV2	FAM83H	Protein FAM83H	EAGPAGELAGAR	2111
4.242287	3.932157	4.156616	4.06781	-3.057073	4.115219	-3.466267	-3.810066		n. def.	+	Intensity UWB1289_IFNg_Intensity UWB1289_ctrl	1.608480229	0.001586207	-5.65426439	-1.951540196	2	0	11	1119.6149	0.014599	106.6	1534400000	2	EAGPGPRPLAR	P52701-3;P52701;P52701-2	P52701-3	MSH6	DNA mismatch repair protein Msh6	EAGPGPRPLAR	1144
-4.328492	-4.028933	-2.796383	-3.974118	-1.60654	-4.283844	-3.933839	-3.538902	A68	47.7			0.264232884	0.284189502	0.441200256	0.26160211	1	0	9	974.52976	0.017438	132.09	12517000	1	EAGPPIVHR	Q562R1	Q562R1	ACTBL2	Beta-actin-like protein 2	EAGPPIVHR	1870
1.457684	1.34457	1.276448	0.7364137	1.832709	1.674538	1.855059	1.609747	A68	34.7			1.704505441	0.141345506	0.53923431	0.460475375	0	1	9	1038.5862	0.0075867	170.06	639580000	6	EAHFVPLVK	P30153	P30153	PPP2R1A	Serine/threonine-protein phosphatase 2A 65 kDa regulatory subunit A alpha isoform	EAHFVPLVK	871
3.531025	3.450052	3.445612	3.462195	3.997426	3.685687	3.437427	3.572968	A68	10.7			0.831310371	0.38690655	0.20115608	0.17944455	1	1	10	1194.6873	0.004905	146.27	2542600000	13	EAHFVPLVKR	P30153	P30153	PPP2R1A	Serine/threonine-protein phosphatase 2A 65 kDa regulatory subunit A alpha isoform	EAHFVPLVKR	871
-1.291733	-1.739113	-3.923584	-4.131234	-0.7813774	-1.427835	-1.529281	-1.228928	A68	7.5			1.056907042	0.030166347	1.5295607	0.873726463	1	1	9	1066.5883	0.0065034	180.03	77029000	3	EAHNILSKR	Q9NP77-2;Q9NP77	Q9NP77-2	SSU72	RNA polymerase II subunit A C-terminal domain phosphatase SSU72	EAHNILSKR	3309
1.336116	3.998047	0.6552055	4.336965	3.736724	0.7410659	3.103962	3.861979	A68	37.7			0.085899092	0.497206614	0.279349282	0.128218638	2	1	9	1012.6142	0.012548	127.12	2024800000	6	EAIAKGIRR	P49588;P49588-2	P49588	AARS	Alanine--tRNA ligase, cytoplasmic	EAIAKGIRR	1072
-2.494773	-3.249162	-3.892889	-3.060075	-2.45597	-2.752312	-2.850806	-2.515733		n. def.			0.883632651	0.173976637	0.530519485	0.407093127	0	1	10	987.49852	0.019157	93.267	31173000	0	EAIAQGGQSK	Q14676-3;Q14676-2;Q14676	Q14676-3	MDC1	Mediator of DNA damage checkpoint protein 1	EAIAQGGQSK	1634
-4.130751	-2.985035	-4.00316	-4.92824	-3.838705	-4.146029	-4.453084	-4.63978		n. def.			0.239501962	0.386916521	-0.257603049	-0.179403398	1	0	11	1319.6721	0.014155	99.802	6034300	1	EAIDEYQILAR	Q96BJ3-3;Q96BJ3	Q96BJ3-3	AIDA	Axin interactor, dorsalization-associated protein	EAIDEYQILAR	2699
-3.02949	-3.108829	-3.624794	-4.355507	-1.531339	-1.883974	-2.41052	-2.355713	A68	5.7			2.156023954	0.013472932	1.484268486	1.08381185	1	0	9	1003.4571	0.01007	140.09	39552000	3	EAIDSAENR	P27708	P27708	CAD	CAD protein;Glutamine-dependent carbamoyl-phosphate synthase;Aspartate carbamoyltransferase;Dihydroorotase	EAIDSAENR	847
-1.067089	-1.41131	-1.407448	-1.339536	-0.1660502	0.2027009	-0.2736347	-0.2858956		n. def.			3.802015046	0.016116981	1.175625835	1.030899632	0	2	11	1249.6554	5.15E-06	178.84	163180000	7	EAIEKPTYATK	P61158	P61158	ACTR3	Actin-related protein 3	EAIEKPTYATK	1229
-4.82462	-4.979355	-3.773144	-4.041558	-2.027768	-1.764931	-1.978982	-1.941891	A68	242.1	+	Intensity UWB1289_IFNg_Intensity UWB1289_ctrl	3.770862921	0.001668449	2.476276159	1.905513867	0	1	11	1264.6703	0.015588	92.838	44462000	1	EAIGFYEPIVK	Q8N4P2;Q86WT1	Q8N4P2	TTC30B;TTC30A	Tetratricopeptide repeat protein 30B;Tetratricopeptide repeat protein 30A	EAIGFYEPIVK	2257
-4.410573	-4.959843	-4.127026	-4.23902	-2.086877	-2.506076	-1.908123	-1.641118	A68	9.9	+	Intensity UWB1289_IFNg_Intensity UWB1289_ctrl	4.04748666	0.00166548	2.398566961	1.905092401	1	1	10	1122.5339	0.0030456	156.62	40179000	4	EAIKDMSSSR	P33981-2;P33981	P33981-2	TTK	Dual specificity protein kinase TTK	EAIKDMSSSR	916
-3.276584	-2.480496	-2.381293	-2.657368	-2.350431	-1.76901	-2.262264	-2.348354	A68	17.1			1.101883594	0.168254545	0.516420454	0.414979256	1	0	10	1009.592	0.013151	121.99	42494000	2	EAILAAVPAR	Q9Y6V7-2;Q9Y6V7	Q9Y6V7-2	DDX49	Probable ATP-dependent RNA helicase DDX49	EAILAAVPAR	3870
-2.16976	-2.003812	-1.825098	-1.847487	-1.388336	-1.322071	-1.413706	-1.709648	A68	174.7			2.286123915	0.148009251	0.503099054	0.450241991	1	0	11	1234.7034	0.014821	107.29	71138000	1	EAIPILPAQQR	Q8N3J3-3;Q8N3J3-4;Q8N3J3	Q8N3J3-3	C17orf53	Uncharacterized protein C17orf53	EAIPILPAQQR	2386
-2.731035	-3.228147	-2.341171	-2.843889	-2.085475	-1.820952	-2.55159	-2.23282	A68	93.8			1.379094641	0.121709701	0.613351256	0.495541116	1	1	10	1029.5567	0.0035381	146.81	43430000	4	EAIQKGTGAR	P49588;P49588-2	P49588	AARS	Alanine--tRNA ligase, cytoplasmic	EAIQKGTGAR	1072
-0.3693995	-0.5781097	-0.8369548	-0.1641305	-3.759257	-0.454112	-4.030668	-0.9656911	A68	16.5			0.995070589	0.023383851	-1.815283377	-0.936613961	1	1	9	1030.5771	0.014651	133.86	86100000	5	EAIQKSVTR	Q969H6-2;Q969H6	Q969H6-2	POP5	Ribonuclease P/MRP protein subunit POP5	EAIQKSVTR	2668
1.846243	2.179826	1.702864	1.996369	-3.149621	-0.8950696	2.689688	-0.742379	A68	80.5			1.053218846	0.012447523	-2.455670938	-1.111799872	2	0	13	1502.7226	8.86E-05	122.51	510300000	7	EAIRSDTSGHFQR	P50995-2;P50995	P50995-2	ANXA11	Annexin A11	EAIRSDTSGHFQR	1114
-4.223094	-2.023296	-4.179022	-1.702249	-0.7297387	-1.282606	-0.9126736	-1.327309	A68	13.9			1.528539018	0.010678063	1.968833417	1.162560811	2	0	10	1250.6004	0.00044859	187.23	83958000	4	EAIRTNYNDR	P62424	P62424	RPL7A	60S ribosomal protein L7a	EAIRTNYNDR	1263
-3.633111	-4.107276	-3.83784	-4.158315	-3.438815	-2.30637	-2.74288	-3.575355	A68	5.8			1.532187138	0.049292855	0.918280482	0.694225363	1	0	10	1149.5666	0.0043884	118.5	14217000	1	EAISFIDEAR	Q16829-2;Q16828;Q16829	Q16829-2	DUSP7;DUSP6	Dual specificity protein phosphatase 7;Dual specificity protein phosphatase 6	EAISFIDEAR	1782
0.05782747	-0.03710079	0.03764773	0.08112746	-0.1880481	-0.3753095	-0.3944616	-0.3381267	A68	397.5			3.280332603	0.218399015	-0.358861938	-0.340691471	1	1	11	1188.6099	2.82E-05	169.09	178850000	4	EAISSLDGKNR	Q9BVJ6-3;Q9BVJ6	Q9BVJ6-3	UTP14A	U3 small nucleolar RNA-associated protein 14 homolog A	EAISSLDGKNR	3038
0.5267743	0.7507053	0.5976295	0.7679267	0.6499704	1.12906	1.20192	1.216902	A68	348.5			1.418288475	0.219493857	0.388704181	0.338936844	2	1	12	1344.711	0.027047	88.187	409070000	1	EAISSLDGKNRR	Q9BVJ6-3;Q9BVJ6	Q9BVJ6-3	UTP14A	U3 small nucleolar RNA-associated protein 14 homolog A	EAISSLDGKNRR	3038
-3.832492	-2.410617	-3.925724	-2.133053	-1.389431	-1.293891	-1.361682	-1.193058	A68	17.4	+	Intensity UWB1289_IFNg_Intensity UWB1289_ctrl	2.026201359	0.009257074	1.765956074	1.201453298	1	1	9	1093.5768	0.019977	117.84	69454000	1	EAISYVREK	O60266-2;O60266	O60266-2	ADCY3	Adenylate cyclase type 3	EAISYVREK	269
0.2296351	0.3140379	0.02137593	0.4215063	-0.255166	-3.386939	-4.198922	-3.869145		n. def.	+	Intensity UWB1289_IFNg_Intensity UWB1289_ctrl	1.885186083	0.002100613	-3.174181832	-1.661691428	1	0	10	1100.619	0.0096332	106.36	95582000	1	EAITRLVTAQ	Q04206-2	Q04206-2	RELA	Transcription factor p65	EAITRLVTAQ	1388
-0.2290783	-0.474537	-0.7475668	-0.6520666	-0.7330267	-0.7191906	-0.412474	-0.226357	A68	87.6			0.006078163	0.987629064	0.0030501	0.00261143	2	1	9	1040.6455	0.022188	105.57	147370000	1	EALGKVIRR	Q8TDR0-2;Q8TDR0	Q8TDR0-2	TRAF3IP1	TRAF3-interacting protein 1	EALGKVIRR	2537
-3.915468	-2.873984	-3.58779	-3.776364	-1.015331	0.1274386	2.207198	2.049613	A68	72.9	+	Intensity UWB1289_IFNg_Intensity UWB1289_ctrl	2.774961226	0.001177305	4.380631164	2.416681796	1	0	10	987.53491	0.0064574	113.71	412490000	2	EALGSGLVSR	Q13011	Q13011	ECH1	Delta(3,5)-Delta(2,4)-dienoyl-CoA isomerase, mitochondrial	EALGSGLVSR	1476
-1.537474	-1.225556	-1.429954	-1.088289	-1.474248	-1.520649	-1.361311	-1.891728		n. def.			0.782582027	0.340448826	-0.241665721	-0.209622439	1	0	11	1158.6245	0.0065114	146.23	75396000	4	EALTTLEVAGR	P35544	P35544	FAU	Ubiquitin-like protein FUBI	EALTTLEVAGR	937
-2.085022	-2.132579	-2.207846	-2.36699	-2.45439	-1.271799	-2.232609	-2.494725	A68	5.2			0.106711325	0.707151036	0.084728509	0.06553081	1	0	10	1181.5387	0.0051512	116.73	50105000	1	EAMAFVTEER	Q8TEL6-2;Q8TEL6-3;Q8TEL6	Q8TEL6-2	TRPC4AP	Short transient receptor potential channel 4-associated protein	EAMAFVTEER	2546
-4.143145	-2.614778	-3.265726	-3.084128	-1.737876	-2.050369	-1.478156	-1.472715	A68	35.7			2.423586783	0.010025791	1.592165262	1.181450309	1	0	11	1210.55	0.0012636	147.75	55428000	4	EAMDVTTTSTR	Q13347	Q13347	EIF3I	Eukaryotic translation initiation factor 3 subunit I	EAMDVTTTSTR	1512
-4.06422	-3.185228	-3.701011	-2.754434	-2.116899	-2.763328	-2.207423	-1.842343		n. def.			1.863326258	0.029052468	1.19372502	0.886604619	1	0	11	1274.5925	0.00019994	158.76	39640000	3	EAMNELDAVQR	O14777	O14777	NDC80	Kinetochore protein NDC80 homolog	EAMNELDAVQR	145
-0.08037999	-0.04775211	-0.09040438	-0.0742269	0.810194	0.6712107	0.7795666	0.1209854	A68	7.6			2.220011655	0.082439724	0.668680022	0.575847311	1	0	9	1108.5335	0.0064795	188.81	286630000	9	EAMTIFQNR	Q8NA72-2;Q8NA72-3;Q8NA72	Q8NA72-2	POC5	Centrosomal protein POC5	EAMTIFQNR	2440
-0.6139394	-0.04786375	0.1324461	0.6444851	0.4607771	0.5010797	0.7724494	0.7361147	A68	15.9			1.135246759	0.139950188	0.588823196	0.463068236	1	0	10	1154.5469	0.0026603	164.71	296460000	7	EANPTAHYPR	Q99608	Q99608	NDN	Necdin	EANPTAHYPR	2929
-0.1473046	0.3023734	0.3342728	0.2804075	0.1759016	0.7149664	0.5957323	0.2578645	A68	14.6			0.681864923	0.34277424	0.243678924	0.207785235	2	0	10	1162.5843	0.0073075	93.556	272460000	3	EANSNAVRFR	Q9BPX3	Q9BPX3	NCAPG	Condensin complex subunit 3	EANSNAVRFR	2965
0.8828223	0.9007152	1.207638	1.134607	1.245771	1.310858	1.553837	1.313117	A68	21.6			1.646093642	0.254875562	0.32445015	0.293229788	1	0	10	1148.5462	0.00070001	181.41	505810000	8	EANYPETLGR	Q92503-3;Q92503;Q92503-2	Q92503-3	SEC14L1	SEC14-like protein 1	EANYPETLGR	2614
-1.346259	-1.168723	-1.591121	-1.41979	-0.4982711	-0.3533192	-0.3014248	-0.2507448	A68	377.2			4.25000821	0.023611731	1.030533269	0.934706477	1	0	11	1213.6303	0.0061906	120.31	142480000	2	EAPSNLVISER	Q99715-2;Q99715-4;Q99715	Q99715-2	COL12A1	Collagen alpha-1(XII) chain	EAPSNLVISER	2944
0.02349717	0.09743125	-0.248878	0.3968416	0.4809189	-3.969019	-3.753077	-3.189361		n. def.	+	Intensity UWB1289_IFNg_Intensity UWB1289_ctrl	1.358759871	0.005885953	-2.674857538	-1.304193677	0	0	11	1064.5251	0.027977	82.452	112050000	1	EAQAHLAAAPS	Q14397	Q14397	GCKR	Glucokinase regulatory protein	EAQAHLAAAPS	1612
-3.610251	-3.551047	-3.414454	-3.512777	-2.736263	-2.424592	-2.476371	-1.849753		n. def.			3.020235192	0.020674678	1.150387496	0.96561785	0	1	12	1303.6256	0.0041347	119.68	36483000	1	EAQDTSDGIIQK	P18850	P18850	ATF6	Cyclic AMP-dependent transcription factor ATF-6 alpha;Processed cyclic AMP-dependent transcription factor ATF-6 alpha	EAQDTSDGIIQK	751
-1.763723	-1.474869	-1.332479	-1.038876	-0.7125321	-1.1515	-1.256531	-1.081887	A68	283			0.935553012	0.253274045	0.351874247	0.295286174	0	2	10	1176.6139	0.003626	141.52	96921000	3	EAQEGLQKFK	Q96NT0;Q96NT0-2	Q96NT0	CCDC115	Coiled-coil domain-containing protein 115	EAQEGLQKFK	2839
1.78315	1.658242	1.693015	1.653083	1.980761	1.940214	1.77554	1.653454	A68	12.4			0.869324992	0.492325807	0.140619785	0.13002615	1	0	9	1009.592	0.017689	134.06	720990000	4	EAQPVVVIR	Q2VPK5-5;Q2VPK5	Q2VPK5-5	CTU2	Cytoplasmic tRNA 2-thiolation protein 2	EAQPVVVIR	1814
0.4576397	0.5788193	-1.063175	0.7598565	-1.422377	0.4254895	0.4320893	0.4213356	A68	14			0.132138487	0.480298437	-0.219150782	-0.134897495	2	0	9	1017.4839	0.014185	119.29	238860000	2	EASDGEVRR	Q8WXX5	Q8WXX5	DNAJC9	DnaJ homolog subfamily C member 9	EASDGEVRR	2607
-0.9502597	-1.008492	-1.028683	-1.06117	-0.7862952	-0.4110663	-0.636425	-0.7104908	A68	50.6			2.369126552	0.213476377	0.376081824	0.346846905	1	0	10	1156.5724	0.0028608	186.3	126590000	5	EASEPELLNR	Q6ZW76	Q6ZW76	ANKS3	Ankyrin repeat and SAM domain-containing protein 3	EASEPELLNR	2124
-1.997341	-1.702371	-1.34049	-1.797063	-1.419526	-1.978395	-1.564537	-1.770962	A68	12.4			0.049503316	0.89608947	0.02596125	0.02193129	1	0	9	1036.5302	0.013899	121.62	66244000	3	EASEPIHVR	Q9UQ84-4;Q9UQ84	Q9UQ84-4	EXO1	Exonuclease 1	EASEPIHVR	3707
0.01337712	-0.3240411	-0.3697598	-0.4222694	-0.1483936	-0.3555042	0.01852584	-0.4697305	A68	101.5			0.091749887	0.851457064	0.036897677	0.032182693	1	2	11	1280.7201	0.0058662	121.29	176640000	5	EASKIEALHKR	Q8N3U4;Q8N3U4-2	Q8N3U4	STAG2	Cohesin subunit SA-2	EASKIEALHKR	2389
-3.977381	-4.166138	-0.9409651	-3.810608	-0.6512933	-0.4303891	-0.4404823	-0.8770778	A68	101.8	+	Intensity UWB1289_IFNg_Intensity UWB1289_ctrl	1.839016502	0.003084469	2.623962425	1.481090465	1	0	9	900.43011	0.013909	121.58	109810000	1	EASPGGLDR	Q9NVC3-2;Q9NVC3	Q9NVC3-2	SLC38A7	Putative sodium-coupled neutral amino acid transporter 7	EASPGGLDR	3400
-2.705108	-4.200316	-4.033116	-2.97792	-2.324593	-1.68623	-2.253541	-1.539086	A68	29.5			1.950623281	0.013912694	1.528252453	1.073886232	1	0	10	1060.4785	0.017848	100.02	44257000	1	EASPGSETQR	P98175-2;P98175	P98175-2	RBM10	RNA-binding protein 10	EASPGSETQR	1339
1.361084	1.071862	1.416186	1.144601	1.736988	-3.391773	-3.643303	1.868608	A68	5.8			0.657001472	0.034427326	-2.105803221	-0.829322717	2	0	10	1209.6255	0.0039512	120.12	396870000	4	EASQGFRFLR	Q9H992-2;Q9H992	Q9H992-2	7-Mar	E3 ubiquitin-protein ligase MARCH7	EASQGFRFLR	3247
-4.993094	-4.522501	-3.960268	-4.4635	-3.34338	-4.706578	-3.711735	-4.228278	A68	28.7			0.637284069	0.206746455	0.48734802	0.356964189	2	0	9	1059.4945	0.018533	111.74	11343000	1	EASRPEESR	Q14161-9;Q14161-10;Q14161-8;Q14161-4;Q14161-5;Q14161-3;Q14161	Q14161-9	GIT2	ARF GTPase-activating protein GIT2	EASRPEESR	1591
0.8755951	0.8578808	0.8237505	0.789525	1.145952	1.179151	1.055926	1.044054	A68	9.1			3.383250486	0.285684608	0.269582927	0.259626909	1	0	9	1061.5506	0.010543	137.18	426070000	3	EASYPILNR	O95425-2;O95425-4;O95425-3;O95425	O95425-2	SVIL	Supervillin	EASYPILNR	475
0.8710911	1.001955	1.077992	0.8684841	1.547273	1.477268	1.213091	1.521131		n. def.			2.711473127	0.151510429	0.484810218	0.443735072	1	1	11	1119.5884	3.62E-12	209.6	521200000	10	EATAASSVKTR	Q9NQW6-2;Q9NQW6	Q9NQW6-2	ANLN	Actin-binding protein anillin	EATAASSVKTR	3334
-2.522665	-1.974454	-3.478621	-2.575479	-1.221625	-1.281622	-1.790169	-1.564038	A68	8.3			1.875849167	0.029850058	1.173441261	0.876880528	1	0	9	1041.4839	0.011773	130.27	65494000	5	EATDNSHLR	Q14534	Q14534	SQLE	Squalene monooxygenase	EATDNSHLR	1622
-0.8363883	-0.5514824	-0.8306971	-0.003663098	-1.764474	-0.6842393	-0.7159852	-0.1507113	A68	51.4			0.292407857	0.35989498	-0.273294738	-0.196571319	2	0	9	1030.5156	0.010104	139.88	133160000	4	EATEAARQR	Q15149;Q15149-7;Q15149-8;Q15149-9;Q15149-5;Q15149-4;Q15149-6;Q15149-3;Q15149-2	Q15149	PLEC	Plectin	EATEAARQR	1694
-2.043122	-4.705203	-2.36825	-2.198721	-0.7560664	-0.9175823	-0.6107035	-0.8769467	A68	45.5	+	Intensity UWB1289_IFNg_Intensity UWB1289_ctrl	1.742341399	0.00745828	2.038499266	1.248509248	1	1	9	956.50394	0.014177	120.49	99435000	2	EATPGAQKR	Q16666-3;Q16666-2;Q16666	Q16666-3	IFI16	Gamma-interferon-inducible protein 16	EATPGAQKR	1776
-3.197803	-3.812725	-3.209249	-3.779716	-2.383787	-1.545564	-3.756786	-2.146101	A68	23.9			1.089935221	0.04911036	1.041813761	0.695546641	2	1	9	1058.6196	0.0072254	152.63	31777000	2	EATSIKRVR	Q9H974-2;Q9H974-3;Q9H974;Q9H974-4	Q9H974-2	QTRTD1	Queuine tRNA-ribosyltransferase subunit QTRTD1	EATSIKRVR	3245
-2.673717	-2.903849	-2.048865	-2.614927	-2.877833	-3.354284	-2.713313	-3.24018	A68	229.6			1.071165947	0.182853299	-0.486063004	-0.393322753	0	2	10	971.53999	0.019922	98.458	29025000	1	EAVAAQGKAK	P15259;Q8N0Y7;P18669	P15259	PGAM2;PGAM4;PGAM1	Phosphoglycerate mutase 2;Probable phosphoglycerate mutase 4;Phosphoglycerate mutase 1	EAVAAQGKAK	699
2.445983	2.090129	2.21092	2.323404	2.430965	2.372909	2.445041	2.29586	A68	15.2			0.688560613	0.549929474	0.118584752	0.109457094	1	0	10	1132.5513	0.0025854	180.45	1058800000	8	EAVAPEFTNR	Q9H0U6	Q9H0U6	MRPL18	39S ribosomal protein L18, mitochondrial	EAVAPEFTNR	3153
-2.444366	-1.766716	-1.992627	-1.59128	-0.9873655	-2.066867	-0.8939393	-1.083552	A3	583.7			1.094137285	0.108967886	0.690816268	0.519798045	0	1	11	1092.5485	0.014149	99.855	83678000	3	EAVATIMSGSK	O43663-3;O43663-2;O43663-4;O43663	O43663-3	PRC1	Protein regulator of cytokinesis 1	EAVATIMSGSK	245
0.8389117	0.6584581	0.8601756	0.4992765	0.487769	0.7999949	0.6905548	0.7558345	A68	16.8			0.103234684	0.871448086	-0.030667178	-0.027645836	0	1	9	914.48214	0.014169	120.52	335920000	4	EAVGNIANK	O75369-6;O75369-3;O75369-2;O75369-9;O75369;O75369-8;O75369-7;O75369-5;O75369-4	O75369-6	FLNB	Filamin-B	EAVGNIANK	355
0.7470487	0.8055754	0.6218742	0.734096	1.039559	1.080873	0.6027925	0.8509642		n. def.			0.698571308	0.445195449	0.166398615	0.149152335	0	1	10	1070.5509	0.017544	122.74	375120000	1	EAVIGHFNGK	P29558-2;P29558	P29558-2	RBMS1	RNA-binding motif, single-stranded-interacting protein 1	EAVIGHFNGK	864
-1.036005	-0.9691998	-0.6775332	-1.041804	-1.632579	-2.216383	-2.508356	-2.267516	A68	87.5			3.008993685	0.016806259	-1.225072995	-1.016844409	1	2	10	1187.651	0.016561	100.58	64338000	1	EAVKEESIKR	O60313;O60313-2	O60313	OPA1	Dynamin-like 120 kDa protein, mitochondrial;Dynamin-like 120 kDa protein, form S1	EAVKEESIKR	277
-0.5874726	-0.1894095	0.139223	0.04917415	-2.06917	0.7453586	-2.989403	-4.237013		n. def.			0.948962842	0.021131141	-1.990435579	-0.96108134	1	2	11	1214.6805	0.0068557	98.582	126040000	4	EAVKPTVGMKR	Q9P2B7	Q9P2B7	CFAP97	Cilia- and flagella-associated protein 97	EAVKPTVGMKR	3515
1.172682	0.957285	-3.189919	1.236474	1.092103	1.39018	1.095697	1.566842	A68	27.8			0.528273128	0.075057865	1.242074981	0.595444528	1	1	9	995.55123	0.013899	117.89	469850000	5	EAVKSGIHR	P00813	P00813	ADA	Adenosine deaminase	EAVKSGIHR	512
-2.895128	-2.048807	-2.30016	-2.077067	-4.210239	-1.670717	-0.7769084	-0.8836666		n. def.			0.215628758	0.300784532	0.44490771	0.243926945	0	1	11	1192.5758	0.014587	124.95	68552000	1	EAVNMVSSQTK	Q8TAD7	Q8TAD7	OCC1	Overexpressed in colon carcinoma 1 protein	EAVNMVSSQTK	2507
3.08391	2.494058	2.619721	2.618443	2.105231	2.346658	1.207771	1.565518	A68	25.9			1.680503498	0.048827586	-0.897738457	-0.696606342	1	1	9	1026.5458	0.013679	122.52	901560000	2	EAVPAQKER	Q02952-3;Q02952-2;Q02952	Q02952-3	AKAP12	A-kinase anchor protein 12	EAVPAQKER	1374
-1.234379	-1.047549	-0.2408953	-1.043688	-0.5263244	-0.7431347	-0.247935	-0.7161874		n. def.			0.639207351	0.27855729	0.333232485	0.266771054	1	1	11	1055.5724	0.026133	83.998	136440000	1	EAVPGAKGATR	P29353-3;P29353-2;P29353-7;P29353;P29353-6	P29353-3	SHC1	SHC-transforming protein 1	EAVPGAKGATR	862
-1.078725	-0.6716044	-0.4406919	-1.153122	-0.9647509	-0.9986855	-0.6934291	-1.188005	A68	53.9			0.260214789	0.566118109	-0.125181809	-0.104549581	2	0	9	1070.5833	0.011932	129.63	111170000	2	EAVQALRER	Q9BSV6	Q9BSV6	TSEN34	tRNA-splicing endonuclease subunit Sen34	EAVQALRER	3007
-1.162891	-0.8718752	-1.339012	-1.097792	-0.7167835	-0.615788	-0.9650547	-0.5374864	A68	234.1			1.648896492	0.204969341	0.409114435	0.360760718	2	0	9	1143.5632	0.0022382	218.48	120550000	4	EAVQEERQR	P19793-2;P19793;P28702;P28702-3;P48443	P19793-2	RXRA;RXRB;RXRG	Retinoic acid receptor RXR-alpha;Retinoic acid receptor RXR-beta;Retinoic acid receptor RXR-gamma	EAVQEERQR	760
2.645254	2.534029	2.868412	2.509102	3.479057	2.69013	2.796012	3.092307	A68	10.9			0.989610355	0.237368988	0.375177264	0.314007478	2	0	9	995.58761	0.0064601	169.57	1589800000	8	EAVRPGVLR	Q96SZ5	Q96SZ5	ADO	2-aminoethanethiol dioxygenase	EAVRPGVLR	2896
-1.66853	-1.355942	-1.181978	-1.45656	-1.782525	-1.885591	-1.863022	-2.119657	A68	46.7			2.139332164	0.152620453	-0.496946245	-0.441825773	1	1	9	1014.5822	0.0074591	180.03	62200000	2	EAVSRVLNK	O00244	O00244	ATOX1	Copper transport protein ATOX1	EAVSRVLNK	89
-1.876096	-1.857127	-1.821445	-1.997188	-1.856926	-2.404518	-2.410557	-2.340171	A68	17.3			1.413346934	0.232438544	-0.365079015	-0.320707824	1	1	9	972.53524	0.0084137	148.04	48083000	3	EAVSVGQKR	Q9NQ11	Q9NQ11	ATP13A2	Probable cation-transporting ATPase 13A2	EAVSVGQKR	3325
3.204297	3.157625	3.453266	3.291412	3.099619	3.092197	3.035445	3.070073	A68	10.2			1.639578313	0.370008106	-0.202316582	-0.189675286	1	0	9	886.48723	0.010276	138.83	1803600000	6	EAVTGVVGR	Q6ZXV5-2;Q6ZXV5	Q6ZXV5-2	TMTC3	Transmembrane and TPR repeat-containing protein 3	EAVTGVVGR	2125
0.8459404	0.9026524	1.006471	1.12562	1.679211	1.962798	1.844814	1.777046		n. def.			4.205323978	0.039051405	0.845796272	0.779051017	1	0	12	1345.6626	2.49E-08	210.6	647540000	8	EAVTPSPSFQQR	Q9UKG1	Q9UKG1	APPL1	DCC-interacting protein 13-alpha	EAVTPSPSFQQR	3628
-3.348389	-2.726975	-2.956669	-2.306106	-1.992433	-1.758699	-1.861086	-1.67016		n. def.			2.356309428	0.034696029	1.013940245	0.825243926	0	1	12	1343.647	1.37E-08	175.51	52853000	5	EAWEQQQGAVAK	Q86U38	Q86U38	NOP9	Nucleolar protein 9	EAWEQQQGAVAK	2220
-2.306467	-1.643612	-2.097536	-1.869377	-1.730421	-1.779531	-1.896853	-2.068773		n. def.			0.283696009	0.597226978	0.110353559	0.094994878	2	0	12	1317.6789	0.011086	105.46	57139000	1	EAWRSGLVSTGR	Q9UN70-2;Q9UN70	Q9UN70-2	PCDHGC3	Protocadherin gamma-C3	EAWRSGLVSTGR	3674
-2.472986	-1.90622	-1.75241	-2.02751	-3.876245	-1.287347	-1.706658	-1.528772		n. def.			0.033452829	0.829380099	-0.059974015	-0.037064256	2	0	11	1379.643	0.010897	110.84	55218000	2	EAYDQRQDTVR	Q99426;Q99426-2	Q99426	TBCB	Tubulin-folding cofactor B	EAYDQRQDTVR	2907
-4.467546	-3.922824	-4.028791	-4.065342	-2.991302	-2.931798	-2.955687	-2.719833		n. def.			4.006622829	0.013683148	1.221470714	1.077015393	0	2	12	1388.73	0.00046008	160.82	22611000	2	EAYEQVQKGPLK	Q9Y421;Q9Y421-2	Q9Y421	FAM32A	Protein FAM32A	EAYEQVQKGPLK	3787
-1.742326	-1.415213	-4.095763	-3.935492	-2.347533	-1.858909	-1.988359	-2.084082	A68	218			0.458248721	0.162726457	0.727477849	0.424208838	1	0	11	1267.5681	1.96E-11	204.91	46999000	4	EAYETLSDANR	Q9UBS3	Q9UBS3	DNAJB9	DnaJ homolog subfamily B member 9	EAYETLSDANR	3548
2.06532	2.34226	2.504014	2.369558	2.169907	0.6865982	0.3112402	0.4718587	A68	363.8			1.746335307	0.019218914	-1.410386957	-0.981623362	0	2	11	1251.6347	0.0082175	132.01	594850000	9	EAYEVLSDAKK	O75190-3;O75190;Q8WWF6;O75190-2	O75190-3	DNAJB6;DNAJB3	DnaJ homolog subfamily B member 6;DnaJ homolog subfamily B member 3	EAYEVLSDAKK	343
-0.3925282	0.3509911	0.000343327	0.2558514	-0.7748452	-0.3200884	-0.3666736	-0.3045927	A68	169.9			1.316066391	0.16993357	-0.495214367	-0.412577281	1	2	12	1407.7358	0.0088444	109.72	172170000	3	EAYEVLSDAKKR	O75190-3;O75190;Q8WWF6;O75190-2	O75190-3	DNAJB6;DNAJB3	DnaJ homolog subfamily B member 6;DnaJ homolog subfamily B member 3	EAYEVLSDAKKR	343
-1.13994	-0.9187475	-0.8840035	-0.8986243	0.5170807	0.2581104	0.3440782	0.3601753	A68	6.7	+	Intensity UWB1289_IFNg_Intensity UWB1289_ctrl	5.491438799	0.008037665	1.330189995	1.230629016	1	1	10	1220.6917	0.0055265	133.9	226960000	3	EAYFVPLVKR	P30154-4;P30154;P30154-3;P30154-2	P30154-4	PPP2R1B	Serine/threonine-protein phosphatase 2A 65 kDa regulatory subunit A beta isoform	EAYFVPLVKR	872
0.5368154	1.024875	1.001443	0.9097567	0.3294998	1.191116	1.157652	1.057045	A68	9.7			0.103702665	0.758929242	0.065605648	0.05321537	2	0	10	1289.6629	0.0036953	120.12	401940000	7	EAYHRVFVNR	P49902	P49902	NT5C2	Cytosolic purine 5-nucleotidase	EAYHRVFVNR	1094
0.2512647	-0.1252102	0.5020282	0.4788749	0.8286335	1.384551	1.222592	1.078502	A68	11.4			2.40968154	0.045791177	0.851830244	0.717493797	1	0	10	1229.5313	0.0023445	170.3	405610000	4	EAYNETFSNR	Q92503-3;Q92503;Q92503-2	Q92503-3	SEC14L1	SEC14-like protein 1	EAYNETFSNR	2614
0.3142939	0.3626009	-0.1359504	0.2177518	0.2189154	0.4609118	0.7052543	0.7313139		n. def.			1.071718224	0.256056898	0.339424808	0.291456876	0	2	11	1209.5513	0.0074804	117.31	287670000	6	EAYPDGSSKEK	Q2TAY7	Q2TAY7	SMU1	WD40 repeat-containing protein SMU1;WD40 repeat-containing protein SMU1, N-terminally processed	EAYPDGSSKEK	1811
-4.133893	-3.433585	-1.423918	-4.299808	-3.018723	-1.561854	-2.31829	-0.8995327	A68	392.8			0.858167139	0.040632427	1.373201072	0.761079991	1	2	12	1365.6525	0.011297	105.17	47796000	1	EAYPDGSSKEKR	Q2TAY7	Q2TAY7	SMU1	WD40 repeat-containing protein SMU1;WD40 repeat-containing protein SMU1, N-terminally processed	EAYPDGSSKEKR	1811
-4.283952	-2.168884	-2.007497	-1.803625	-1.550694	-1.142486	-1.471674	-1.347409	A68	17			1.054052816	0.041952349	1.187923849	0.749798949	1	0	10	1174.5731	4.30E-05	218.55	70997000	4	EAYTHAQISR	Q13535-2;Q13535-3;Q13535	Q13535-2	ATR	Serine/threonine-protein kinase ATR	EAYTHAQISR	1543
-3.192927	-4.742383	-3.81708	-3.950885	-2.489004	-2.840619	-2.443702	-2.319851	A68	352.7			2.224452661	0.01518173	1.402524769	1.048705712	1	0	11	1403.6834	0.0010436	149.72	29735000	3	EAYTTEHWLVR	P46977-2;P46977	P46977-2	STT3A	Dolichyl-diphosphooligosaccharide--protein glycosyltransferase subunit STT3A	EAYTTEHWLVR	1039
-3.436673	-3.16577	-3.506497	-3.720549	-3.58557	-3.407011	-2.136992	-2.811944		n. def.			0.652364204	0.211853051	0.47199297	0.350400885	1	0	10	1177.4822	0.01277	103.83	15557000	1	ECYPDNPANR	Q9H496	Q9H496	TOR1AIP2	Torsin-1A-interacting protein 2, isoform IFRG15	ECYPDNPANR	3195
-3.311706	-3.326395	-3.528795	-2.935143	-2.535145	-1.873286	-2.509649	-2.420442		n. def.			2.491255274	0.038566793	0.940879226	0.78475691	1	0	12	1469.6423	1.48E-05	160.59	37588000	2	EDYESQSNPVFR	Q96S66-4;Q96S66-3;Q96S66-2;Q96S66	Q96S66-4	CLCC1	Chloride channel CLIC-like protein 1	EDYESQSNPVFR	2885
-4.055311	-5.784637	-3.971461	-3.57186	-2.998968	-2.811557	-2.630908	-3.126057	A68	69.1			1.558334811	0.020564544	1.453944862	0.967441572	1	0	10	1262.6507	0.0039626	143.03	24209000	3	EDYNLIVIER	Q13263-2;Q13263	Q13263-2	TRIM28	Transcription intermediary factor 1-beta	EDYNLIVIER	1505
-4.591668	-4.167867	-0.2198691	0.2907605	0.2810196	-3.733855	-0.2073843	-3.815228		n. def.			0.063659533	0.539894806	0.303299058	0.112657585	2	1	9	1122.6509	0.021733	96.034	109500000	1	EERPPIVKR	Q8WUH2	Q8WUH2	TGFBRAP1	Transforming growth factor-beta receptor-associated protein 1	EERPPIVKR	2571
-3.834367	-4.030315	-3.262407	-2.982049	-2.850672	-3.099678	-2.918894	-3.259931	A68	17.3			0.972226399	0.183066927	0.494990706	0.392561369	1	0	9	1137.5455	0.020051	109.01	24649000	1	EFQDFTVPR	Q5THK1	Q5THK1	PRR14L	Protein PRR14L	EFQDFTVPR	1952
4.053201	3.97019	3.972148	3.710428	3.250964	3.343429	3.307245	3.22466	A68	73			3.732269355	0.074322334	-0.644917309	-0.597552669	1	0	9	928.53418	0.012015	129.29	2293800000	3	EGAGILLTR	Q99595	Q99595	TIMM17A	Mitochondrial import inner membrane translocase subunit Tim17-A	EGAGILLTR	2926
-0.9346314	-0.8059502	-0.9670027	-0.7284201	-0.7682767	-0.826415	-0.7417583	-0.6540798		n. def.			0.842376025	0.566456003	0.111368656	0.104448865	1	0	11	1066.5771	0.0062406	120.15	122680000	9	EGAPPGSLALR	Q9NU53	Q9NU53	GINM1	Glycoprotein integral membrane protein 1	EGAPPGSLALR	3383
-0.3169699	-0.6638235	0.06078607	-0.6423559	-0.3940476	-0.7110005	-0.5283705	-3.844691	A68	379.4			0.53665566	0.103402171	-0.978936598	-0.530615868	2	0	9	1006.5308	0.013222	105.14	120480000	4	EGAPRQPPR	Q9P2P1	Q9P2P1	NYNRIN	Protein NYNRIN	EGAPRQPPR	3524
-0.5450348	0.2221524	0.3407102	0.02355526	-0.3276977	-0.02561887	0.08430625	0.4519081		n. def.			0.048787075	0.869007662	0.035378693	0.028214739	0	1	10	1077.4727	0.0037111	136.27	218480000	6	EGFDGSNPQK	Q96EB1;Q96EB1-3;Q96EB1-2	Q96EB1	ELP4	Elongator complex protein 4	EGFDGSNPQK	2727
1.423777	1.544569	1.863055	1.996988	2.961097	3.027822	2.759348	2.694323		n. def.			3.507199104	0.018033989	1.153550237	0.998117152	1	0	13	1272.6099	1.47E-08	160.75	1289700000	7	EGFDPTGPAGLGR	Q9H9B1-4;Q9H9B1-3;Q9H9B1	Q9H9B1-4	EHMT1	Histone-lysine N-methyltransferase EHMT1	EGFDPTGPAGLGR	3251
0.5394924	0.4001156	0.348107	0.5464762	-0.3352314	0.4203306	-0.1207912	-0.01265932		n. def.			1.520477906	0.17631114	-0.470635632	-0.40342049	1	0	9	1051.5411	0.015084	117.93	228650000	3	EGIPPQQQR	Q15843	Q15843	NEDD8	NEDD8	EGIPPQQQR	1754
3.167166	2.748353	3.158144	2.864281	3.080544	2.808987	2.342653	2.464581	A68	68.7			0.77393724	0.286168647	-0.310294747	-0.258990829	2	0	9	1047.4945	0.006221	156.51	1406800000	7	EGSDIDTRR	P55060-4;P55060-3;P55060	P55060-4	CSE1L	Exportin-2	EGSDIDTRR	1181
0.3636587	0.5088024	0.8347102	0.3241316	-0.0744448	0.2449062	0.1760601	0.2506339	A68	103.1			1.379711952	0.236671061	-0.358536877	-0.31480561	1	0	9	988.51892	0.01518	117.76	248190000	2	EGTVVVTER	Q14126	Q14126	DSG2	Desmoglein-2	EGTVVVTER	1581
0.9380094	0.9262037	1.038999	1.210164	0.9448406	1.066939	0.9111578	0.7569312	A68	134.5			0.550669799	0.583839661	-0.108376861	-0.099284396	1	0	9	956.56548	0.014083	120.87	400450000	2	EGVGILLTR	O60830;O60830-2	O60830	TIMM17B	Mitochondrial import inner membrane translocase subunit Tim17-B	EGVGILLTR	310
2.285383	2.363852	2.500436	2.868131	1.441987	1.156168	1.225136	1.307799		n. def.			3.850692169	0.014266334	-1.221677989	-1.068841085	0	1	10	1022.5509	0.00033934	192.58	680840000	4	EGVHGGLINK	P07737	P07737	PFN1	Profilin-1	EGVHGGLINK	577
-2.611336	-2.458781	-1.760623	-1.264689	-0.6820775	-0.5071221	-0.7479482	-0.7775569	A68	178.3			2.250998262	0.016737378	1.345181048	1.019566112	1	0	12	1304.6361	3.52E-09	180.67	111470000	3	EIADFSGNPLSR	Q14160-2;Q14160;Q14160-3	Q14160-2	SCRIB	Protein scribble homolog	EIADFSGNPLSR	1590
-4.568284	-3.840461	-4.229941	-4.358142	-2.769586	-2.178258	-3.218312	-2.788316	A68	53.9	+	Intensity UWB1289_IFNg_Intensity UWB1289_ctrl	2.918600572	0.009533493	1.510588944	1.196237762	0	1	9	992.51786	0.01007	140.09	26296000	1	EIAEAYLGK	P11142-2;P11142	P11142-2	HSPA8	Heat shock cognate 71 kDa protein	EIAEAYLGK	641
-0.5223557	-0.9236483	-0.4594328	-0.2970542	-0.9505548	-0.6187048	-1.537161	-1.052163	A68	55.6			1.099554	0.180436792	-0.489023149	-0.396964571	0	3	10	1170.6972	0.0023817	170.05	114310000	7	EIAEVNKKLK	Q96HR3	Q96HR3	MED30	Mediator of RNA polymerase II transcription subunit 30	EIAEVNKKLK	2776
-4.805753	-4.356274	-2.901398	-1.971227	-1.934965	-2.77077	-3.065171	-2.795014	A68	357.4			0.583919369	0.113863838	0.867183089	0.510602904	1	1	10	1148.6302	0.0093936	106.91	32091000	2	EIAGHEPRIK	Q13813-3;Q13813;Q13813-2	Q13813-3	SPTAN1	Spectrin alpha chain, non-erythrocytic 1	EIAGHEPRIK	1567
-0.4655933	-0.3249872	-0.5995759	-0.2387991	-0.8271332	-0.3057279	-0.7196563	-0.7901353		n. def.			0.88834352	0.324781426	-0.253424302	-0.221488987	0	1	9	983.50361	0.006374	159.1	139500000	6	EIAHNVSSK	P62910	P62910	RPL32	60S ribosomal protein L32	EIAHNVSSK	1282
-3.30873	-3.894575	-3.229318	-3.553581	-2.073476	-2.11766	0.5027879	0.5117504		n. def.	+	Intensity UWB1289_IFNg_Intensity UWB1289_ctrl	1.906221153	0.002634826	2.702401519	1.530093935	1	1	11	1253.6476	1.37E-05	172.59	137240000	2	EIAHNVSSKNR	P62910	P62910	RPL32	60S ribosomal protein L32	EIAHNVSSKNR	1282
1.062894	0.8614612	0.889223	0.5389704	0.9527969	0.7776821	-3.616808	0.7800518	A68	12.7			0.44631569	0.105854883	-1.114706427	-0.525926771	0	2	9	997.61718	0.018911	128.61	298620000	2	EIAIIPSKK	P08708	P08708	RPS17	40S ribosomal protein S17	EIAIIPSKK	593
-3.940285	-4.341233	-4.801037	-5.313356	-2.760471	-3.588145	-2.801499	-3.329728	A68	44.3			2.207197162	0.013444043	1.4790169	1.088428854	1	0	11	1174.638	0.013702	103.55	19625000	2	EIAMATVTALR	P04075;P04075-2;P09972	P04075	ALDOA;ALDOC	Fructose-bisphosphate aldolase A;Fructose-bisphosphate aldolase C	EIAMATVTALR	533
-0.5263606	-0.3637626	-0.1731737	-0.4491878	2.227821	-0.9007995	-0.9196807	-0.8159993	A68	62.9			0.133228592	0.433447899	0.275956549	0.154971434	2	0	9	1025.5618	0.0085969	147.34	276770000	7	EIAPDIRGR	Q14690	Q14690	PDCD11	Protein RRP5 homolog	EIAPDIRGR	1640
-1.888718	-1.959511	-1.963613	-1.803764	-3.528649	-3.38846	-3.452541	-2.034129	A68	13.5			1.804885429	0.029483198	-1.19704324	-0.881002952	1	1	9	1013.5869	0.028484	99.013	24027000	1	EIARAVVEK	O60888-3;O60888;O60888-2	O60888-3	CUTA	Protein CutA	EIARAVVEK	316
-3.057568	-2.532315	-3.101521	-2.388837	-1.73775	-1.52794	-1.597283	-1.313056	A68	156.6			3.045017731	0.01671243	1.226053029	1.020237876	2	1	11	1460.7888	0.0055009	122.39	62596000	3	EIARFYKLHER	Q6QEF8-4;Q6QEF8-3;Q6QEF8-2;P31146;Q6QEF8-5;Q6QEF8;Q9BR76	Q6QEF8-4	CORO6;CORO1A;CORO1B	Coronin-6;Coronin-1A;Coronin-1B	EIARFYKLHER	885
4.945843	4.984945	5.091497	5.220804	5.138171	4.966903	4.725577	4.89017		n. def.			0.581481695	0.524168456	-0.130566955	-0.118105775	0	3	11	1248.7078	0.0021534	162.88	6411900000	12	EIASFDKAKLK	P63313	P63313	TMSB10	Thymosin beta-10	EIASFDKAKLK	1298
-1.113026	-0.9493447	-0.9261092	-1.207354	-3.16751	-1.660292	-1.962606	-1.97767	A68	194			1.818419936	0.032240748	-1.143061027	-0.853038355	1	0	11	1141.6091	0.0023891	132.84	58656000	3	EIASSLPAAQR	A2VDJ0-6;A2VDJ0-3;A2VDJ0;A2VDJ0-5;A2VDJ0-2	A2VDJ0-6	KIAA0922	Transmembrane protein 131-like	EIASSLPAAQR	15
-1.196431	-1.044953	-4.001667	-1.187091	-1.090011	-1.05851	-0.7548422	-0.9716402	A68	4.3			0.580182915	0.110538595	0.888784662	0.516876679	2	0	10	1226.6408	0.01512	102.07	98883000	2	EIASVAYRYR	O15371-3;O15371;O15371-2	O15371-3	EIF3D	Eukaryotic translation initiation factor 3 subunit D	EIASVAYRYR	190
-2.225404	-2.030044	-1.908401	-1.784237	-1.787893	-1.472689	-1.902543	-1.852189	A68	21.9			0.871893075	0.345946467	0.23319304	0.205497225	1	0	11	1191.5884	0.0083315	115.7	60502000	3	EIASVDAFQGR	Q92900-2;Q92900	Q92900-2	UPF1	Regulator of nonsense transcripts 1	EIASVDAFQGR	2657
-1.629857	-1.884956	-2.713351	-2.052133	-1.211018	-2.247009	-2.131328	-1.848217	A68	9.7			0.264569262	0.425644841	0.21068123	0.158707967	0	1	9	994.49713	0.0062151	157.91	58515000	2	EIAYSDVAK	Q9Y696	Q9Y696	CLIC4	Chloride intracellular channel protein 4	EIAYSDVAK	3852
-1.091557	-0.9055454	-0.5401124	-0.5355694	-1.004446	-1.141768	-1.144847	-1.277763	A68	9.8			1.336817978	0.228933522	-0.374009952	-0.325468468	1	1	10	1150.5982	0.00098095	186.3	102940000	8	EIAYSDVAKR	Q9Y696	Q9Y696	CLIC4	Chloride intracellular channel protein 4	EIAYSDVAKR	3852
-1.954706	-1.56633	-1.454449	-1.657769	-2.379302	-1.941418	-1.78207	-1.463939	A68	41.7			0.485920453	0.367408297	-0.233368784	-0.191515692	1	0	9	1107.5197	0.01849	111.82	61030000	2	EIESSPQYR	Q8WWM7-8;Q8WWM7-5;Q8WWM7-4;Q8WWM7-9;Q8WWM7-2;Q8WWM7;Q8WWM7-3;Q8WWM7-6;Q8WWM7-7	Q8WWM7-8	ATXN2L	Ataxin-2-like protein	EIESSPQYR	2597
-2.215535	-2.150326	-2.292882	-2.294211	-2.827315	-2.49231	-2.747717	-2.810458	A68	118.5			2.884619617	0.1515967	-0.481211543	-0.443518599	1	1	11	1357.6375	0.016761	91.855	35607000	1	EIFDGKDNHQR	P54296	P54296	MYOM2	Myomesin-2	EIFDGKDNHQR	1173
-3.279642	-3.15728	-2.886523	-2.539575	-2.046211	-1.571974	-1.692989	-1.789281		n. def.			3.084823216	0.017984774	1.190641284	0.998415308	0	1	12	1312.6663	0.00045076	140.16	53538000	3	EIFGLYGQTTGK	Q9NR31-2;Q9NR31	Q9NR31-2	SAR1A	GTP-binding protein SAR1a	EIFGLYGQTTGK	3342
0.05410207	0.5970717	0.5057437	0.701652	2.00745	1.211334	2.277216	2.240898	A68	6.5			2.667478182	0.011520177	1.469582124	1.142493558	1	0	9	1022.5219	0.012163	144.83	693420000	3	EIFGTIGMR	Q99873-3;Q99873-2;Q99873-4;Q99873	Q99873-3	PRMT1	Protein arginine N-methyltransferase 1	EIFGTIGMR	2958
-3.669256	-3.958536	-3.499053	-2.698825	-1.777828	-1.458216	-1.695183	-1.934947	A68	9.6	+	Intensity UWB1289_IFNg_Intensity UWB1289_ctrl	3.035315846	0.004906627	1.739873946	1.351364832	1	0	9	1104.5564	0.012754	126.28	52650000	2	EIFQNEVAR	Q9BS26	Q9BS26	ERP44	Endoplasmic reticulum resident protein 44	EIFQNEVAR	2996
0.4631208	0.7877866	1.136008	0.9519526	0.8888184	1.16257	1.194102	1.170233	A68	13			0.843566316	0.31289745	0.269213863	0.232088972	2	1	10	1310.7095	0.0032117	154.49	429480000	9	EIFSKNYRVR	Q9NVU0-5;Q9NVU0	Q9NVU0-5	POLR3E	DNA-directed RNA polymerase III subunit RPC5	EIFSKNYRVR	3412
-4.593747	-4.057992	-3.535193	-3.075317	-2.424795	-2.530963	-2.448121	-2.424807	A68	6.7			2.211050866	0.016647442	1.358390749	1.022149537	1	0	10	1224.6503	0.0048998	140.09	33317000	1	EIFYTAIVNR	Q9NRZ9-6;Q9NRZ9-5;Q9NRZ9-4;Q9NRZ9-3;Q9NRZ9-2;Q9NRZ9	Q9NRZ9-6	HELLS	Lymphoid-specific helicase	EIFYTAIVNR	3364
0.2972125	0.2830677	0.5355274	0.5375758	-0.2206629	-3.701137	-0.3208413	0.2191668	A68	247.7			0.771053184	0.042789111	-1.419214472	-0.743496966	1	0	9	944.46756	0.013974	121.31	183360000	2	EIGQAGSQR	Q15021	Q15021	NCAPD2	Condensin complex subunit 1	EIGQAGSQR	1672
5.211618	5.156643	3.268888	4.683731	4.476396	5.059899	4.432027	5.242914		n. def.			0.173914964	0.446356415	0.222589016	0.148682252	1	0	12	1093.5265	0.00017776	191.25	5846400000	14	EIHGGAGGPSGR	Q16763	Q16763	UBE2S	Ubiquitin-conjugating enzyme E2 S	EIHGGAGGPSGR	1780
3.21073	2.919016	3.058681	2.944177	2.400256	2.581112	2.46944	2.700148		n. def.			2.736488956	0.14627921	-0.495411992	-0.453043059	0	2	10	1087.5873	0.00046006	186.67	1328800000	12	EIIADKQSGK	Q13151	Q13151	HNRNPA0	Heterogeneous nuclear ribonucleoprotein A0	EIIADKQSGK	1493
-0.8389472	-0.0302623	-0.01087976	-0.4440272	0.071964	0.3618659	0.2150847	0.1430703		n. def.			1.371415263	0.154306569	0.529025333	0.438622904	2	0	11	1252.6888	0.0021183	137.05	220540000	3	EIIAPSPQRSR	Q9NZJ5	Q9NZJ5	EIF2AK3	Eukaryotic translation initiation factor 2-alpha kinase 3	EIIAPSPQRSR	3474
2.322982	1.822539	2.110199	1.586343	1.553415	1.641409	1.765232	1.602372	A68	62.2			0.978681408	0.27181759	-0.319908768	-0.273967973	1	1	10	1152.5887	0.0027583	162.59	689460000	7	EIIDDHRAGK	P62244	P62244	RPS15A	40S ribosomal protein S15a	EIIDDHRAGK	1251
-0.5269544	-0.7394935	-0.266897	-1.174565	0.137287	-0.8448925	0.3072354	-3.293895	A68	32.5			0.106819569	0.484561168	-0.246588815	-0.133160472	1	2	10	1203.6459	0.0033639	175.51	149640000	2	EIIDKDSKTR	Q9H078-5;Q9H078-3;Q9H078-4;Q9H078-2;Q9H078	Q9H078-5	CLPB	Caseinolytic peptidase B protein homolog	EIIDKDSKTR	3138
-1.070219	-1.262341	-1.289609	-3.6757	-2.010643	-2.04891	-1.706658	-1.539706		n. def.			0.001061285	0.994707996	-0.002011985	-0.001233586	2	2	11	1359.747	0.013547	104.82	62285000	2	EIIDKDSKTRR	Q9H078-5;Q9H078-3;Q9H078-4;Q9H078-2;Q9H078	Q9H078-5	CLPB	Caseinolytic peptidase B protein homolog	EIIDKDSKTRR	3138
1.103143	1.018956	1.61004	0.5283399	-0.3138367	0.5825717	-0.01412907	0.7595443	A68	58.8			1.286796867	0.070421634	-0.81158214	-0.607937304	3	1	9	1213.6891	0.023982	103.7	306450000	1	EIIDKRRER	Q8IY18	Q8IY18	SMC5	Structural maintenance of chromosomes protein 5	EIIDKRRER	2332
1.812774	1.952771	1.992043	1.96465	1.927057	2.012836	2.280652	2.1534	A68	119.5			0.949560659	0.444193812	0.162926763	0.149800801	1	1	9	1139.6299	0.0066114	157.34	864770000	7	EIIEQPKQR	Q04206-3;Q04206-4;Q04206	Q04206-3	RELA	Transcription factor p65	EIIEQPKQR	1387
-0.8927611	-0.6417111	-0.3889375	-0.3297901	-0.07782482	-0.3222256	-0.4439392	-0.2906788	A68	120.7			0.954087659	0.301591382	0.279632846	0.243205074	2	0	9	1167.636	0.0079966	178.83	164380000	4	EIIEQPRQR	Q04864-2;Q04864	Q04864-2	REL	Proto-oncogene c-Rel	EIIEQPRQR	1392
-2.362934	-1.893342	-2.115475	-1.820005	-1.780566	-1.762895	-1.929977	-1.736779	A68	13.1			0.968043698	0.330499367	0.245384783	0.217188183	1	0	10	1101.603	0.0073646	137.84	58456000	1	EIIIVDTSGR	P61011-2;P61011	P61011-2	SRP54	Signal recognition particle 54 kDa protein	EIIIVDTSGR	1226
-3.555482	-4.319099	-0.2049239	-4.439609	-4.492857	-3.035298	1.889302	1.429099	A68	25.3			0.506296126	0.045281937	2.077339925	0.721113196	1	2	9	1140.723	0.010417	148.14	269750000	2	EIIKKLIER	Q92830-2;Q92830;Q92831	Q92830-2	KAT2A;KAT2B	Histone acetyltransferase KAT2A;Histone acetyltransferase KAT2B	EIIKKLIER	2651
2.108902	2.161627	2.351326	2.260741	2.57227	2.42696	2.085737	1.90893	A68	26.8			0.061029285	0.887599695	0.027825207	0.023955512	1	1	10	1199.651	0.0029661	158.07	981890000	7	EIINEDIAKR	Q15084-3;Q15084;Q15084-4;Q15084-5;Q15084-2	Q15084-3	PDIA6	Protein disulfide-isomerase A6	EIINEDIAKR	1690
0.1611209	0.7175718	0.6832973	1.209679	1.880634	1.237735	2.01628	1.857043	A68	14			2.060559041	0.034521896	1.05500574	0.826976838	1	0	9	1130.5754	0.0087774	124.08	620400000	3	EIINIMQDR	O96000-2;O96000	O96000-2	NDUFB10	NADH dehydrogenase [ubiquinone] 1 beta subcomplex subunit 10	EIINIMQDR	503
-0.5017821	-0.3895479	-0.5222151	-0.1810042	0.7014897	1.044755	0.7464324	0.5856439	A68	14.7			4.066366277	0.015793202	1.168217584	1.038236429	1	0	10	1162.5982	0.0038684	151.04	304220000	3	EIIQSTPYGR	Q7Z401;Q7Z401-2	Q7Z401	DENND4A	C-myc promoter-binding protein	EIIQSTPYGR	2173
-1.531067	-1.365726	-1.328303	-1.443442	-2.135486	-1.981653	-2.24106	-1.994407	A68	66.3			3.919499266	0.065595727	-0.671016991	-0.623416988	1	1	10	1145.6041	0.003648	166.61	57312000	6	EIITDRQSGK	P22626-2;P22626	P22626-2	HNRNPA2B1	Heterogeneous nuclear ribonucleoproteins A2/B1	EIITDRQSGK	791
1.011465	0.8352566	1.242331	1.055633	1.383154	1.568741	2.163359	1.750069		n. def.			1.968261479	0.083478445	0.68015936	0.573223405	1	1	12	1272.7038	7.90E-16	205.59	630370000	13	EIITVSDGRGVK	Q9BRG1	Q9BRG1	VPS25	Vacuolar protein-sorting-associated protein 25	EIITVSDGRGVK	2988
-2.881612	-2.648236	-4.106419	-2.172998	-2.765923	-3.162818	-2.90538	-3.086832	A68	8.6			0.022574643	0.906659988	-0.027921975	-0.019641193	1	1	10	1156.6816	0.0061573	121.05	23153000	1	EIIVDIATKR	Q96IY1-2;Q96IY1	Q96IY1-2	NSL1	Kinetochore-associated protein NSL1 homolog	EIIVDIATKR	2789
0.6275451	0.7799268	0.7348669	0.8503944	1.268786	1.389543	1.433685	1.224929	A68	15.2			3.855923176	0.096620354	0.581052423	0.544125841	0	1	9	1148.6077	0.0095794	143.11	477270000	7	EIIYEINQK	P06737-2;P06737	P06737-2	PYGL	Glycogen phosphorylase, liver form	EIIYEINQK	566
3.271013	3.422715	2.985229	3.060351	2.771953	2.92734	2.756101	2.963124		n. def.			1.577276359	0.252464167	-0.330197453	-0.296700356	1	1	11	1201.6415	1.26E-05	173.37	1597500000	7	EIKGTNGQVTR	Q9H074-3;Q9H074-2;Q9H074	Q9H074-3	PAIP1	Polyadenylate-binding protein-interacting protein 1	EIKGTNGQVTR	3137
1.787267	1.235597	-3.092169	1.166072	1.084678	1.46113	0.6622989	1.320555	A68	142.4			0.317244485	0.178268709	0.857973754	0.400150956	2	2	9	1199.6986	0.0082805	176.38	452090000	3	EIKKEIERR	Q92575	Q92575	UBXN4	UBX domain-containing protein 4	EIKKEIERR	2623
0.155503	0.3192784	0.6215766	0.4055675	0.0540072	0.260417	0.1198369	0.1281779	A68	15.7			1.160639365	0.33661168	-0.234871623	-0.212314205	1	1	9	1192.6088	0.014491	119.21	239700000	5	EIKNYIEER	P61952	P61952	GNG11	Guanine nucleotide-binding protein G(I)/G(S)/G(O) subunit gamma-11	EIKNYIEER	1242
0.02484047	-0.448589	-0.3153743	-0.5899907	-1.096587	-0.1783074	-1.583606	-0.5956473		n. def.			0.794337754	0.179311038	-0.531258526	-0.398873125	1	0	11	1324.6371	0.0042442	147.2	132920000	4	EILDHSEQQAR	Q9UHG0;Q9UHG0-2	Q9UHG0	DCDC2	Doublecortin domain-containing protein 2	EILDHSEQQAR	3575
-4.453969	-4.164954	-3.84121	-4.750375	-3.827937	-1.8266	-2.273342	-2.444535		n. def.			1.949275401	0.01086557	1.709523529	1.160076582	1	0	11	1287.6419	0.00013142	162.88	27063000	3	EILDSQNLNSR	O43432;O43432-3;O43432-2	O43432	EIF4G3	Eukaryotic translation initiation factor 4 gamma 3	EILDSQNLNSR	232
-2.176121	-2.185202	-2.220202	-1.786779	-1.849381	-1.797877	-1.943134	-2.024711		n. def.			0.825635644	0.404549793	0.188300282	0.169044411	1	0	11	1155.6248	0.0023436	133.55	54964000	2	EILELAGNAAR	Q99878;Q96KK5;Q9BTM1;Q16777;Q93077;Q8IUE6;Q7L7L0;Q6FI13;P20671;P0C0S8;P04908;P16104;Q9BTM1-2;O75367-2;O75367-3;O75367;Q9P0M6	Q9P0M6	HIST1H2AJ;HIST1H2AH;H2AFJ;HIST2H2AC;HIST1H2AC;HIST2H2AB;HIST3H2A;HIST2H2AA3;HIST1H2AD;HIST1H2AG;HIST1H2AB;H2AFX;H2AFY;H2AFY2	Histone H2A type 1-J;Histone H2A type 1-H;Histone H2A.J;Histone H2A type 2-C;Histone H2A type 1-C;Histone H2A type 2-B;Histone H2A type 3;Histone H2A type 2-A;Histone H2A type 1-D;Histone H2A type 1;Histone H2A type 1-B/E;Histone H2AX;Core histone macro-H2A.1;Core histone macro-H2A.2	EILELAGNAAR	544;3495
-3.765383	-3.954011	-3.210923	-4.088499	-1.013793	-1.007123	-1.35026	-0.8580107	A68	25.8	+	Intensity UWB1289_IFNg_Intensity UWB1289_ctrl	4.754946811	0.00122252	2.69740732	2.212328998	1	1	9	1083.64	0.0073019	166.05	76020000	1	EINAILQKR	Q99707-2;Q99707	Q99707-2	MTR	Methionine synthase	EINAILQKR	2941
-2.672621	-2.453269	-0.6685304	-0.9726749	-3.236919	-0.4285409	-3.406513	-0.8120968	A68	33.5			0.110538814	0.456987145	-0.279243559	-0.144309087	1	0	10	1241.6364	0.0036051	130.31	69665000	3	EINQNVEIQR	Q8TD16;Q8TD16-2	Q8TD16	BICD2	Protein bicaudal D homolog 2	EINQNVEIQR	2531
0.3145675	0.4486974	0.3351807	0.3665912	0.8420288	1.008141	0.655571	-2.669255	A68	41.6			0.180612369	0.331279957	-0.407137744	-0.216611706	1	0	9	1105.5404	0.013762	122.18	271560000	3	EIPENFTTR	P52701-3;P52701;P52701-2;P52701-4	P52701-3	MSH6	DNA mismatch repair protein Msh6	EIPENFTTR	1144
-4.889682	-3.328867	-4.716641	-4.119038	-3.46575	-3.670457	-2.67517	-2.385561		n. def.			1.386758719	0.034511224	1.214322507	0.827027207	1	1	10	1153.6819	0.0035859	130.66	14638000	2	EIPRAIQSLK	O75964;Q7Z4Y8	O75964	ATP5L;ATP5L2	ATP synthase subunit g, mitochondrial;ATP synthase subunit g 2, mitochondrial	EIPRAIQSLK	415
-1.723075	-1.341542	-1.490143	-1.788982	-3.809799	-1.638035	-3.710193	-1.884495	A68	79.5			1.031383642	0.043393229	-1.174694985	-0.739393762	1	0	10	1183.5833	0.0023271	135.71	40731000	4	EIQTPENTPR	Q9NTJ3-2;Q9NTJ3	Q9NTJ3-2	SMC4	Structural maintenance of chromosomes protein 4	EIQTPENTPR	3376
0.5161031	0.6212788	0.414928	0.5915328	-3.764344	-3.526847	-3.232395	-3.508395	A68	59.5	+	Intensity UWB1289_IFNg_Intensity UWB1289_ctrl	7.383350078	0.001772152	-4.04395587	-3.616736242	1	1	9	1056.6291	0.0062541	178.3	77399000	4	EISALIRQK	Q99590	Q99590	SCAF11	Protein SCAF11	EISALIRQK	2925
2.752481	2.227619	2.859743	2.680145	2.16928	2.460961	2.461032	2.715366	A68	36.5			0.448641942	0.440737738	-0.178337276	-0.151346188	1	0	9	1014.5094	0.008062	149.4	1182800000	6	EISAPSQQR	Q6P2Q9	Q6P2Q9	PRPF8	Pre-mRNA-processing-splicing factor 8	EISAPSQQR	2051
-4.120152	-4.402577	-3.524547	-3.382167	-2.84609	-1.993535	-2.632073	-3.777351	A68	19			1.254112899	0.04484992	1.045098543	0.725048027	0	1	10	1172.6289	0.0082842	109.48	25525000	1	EISDLNELLK	P52815	P52815	MRPL12	39S ribosomal protein L12, mitochondrial	EISDLNELLK	1149
-3.423789	-4.590978	-3.6656	-3.686092	-3.868726	-3.459004	-3.384106	-3.396285	A68	225.3			0.51379194	0.29936748	0.314584553	0.245501628	1	1	11	1305.7293	0.01518	89.08	14389000	0	EISDRLIGIYK	Q9NTJ3-2;Q9NTJ3	Q9NTJ3-2	SMC4	Structural maintenance of chromosomes protein 4	EISDRLIGIYK	3376
-0.1314272	-0.01059455	-0.1564124	-0.05727719	0.03267129	-3.456507	-2.808686	0.3020134	A68	10.9			0.702584954	0.046792855	-1.393699241	-0.709659518	1	0	9	1065.5091	0.012868	125.81	138850000	4	EISEAFSQR	Q96CF2	Q96CF2	CHMP4C	Charged multivesicular body protein 4c	EISEAFSQR	2709
-2.63424	-3.870502	-3.043163	-3.646721	-3.770382	-2.021991	-3.585509	-3.393473		n. def.			0.078102237	0.684422625	0.105817735	0.071130242	0	2	11	1155.6248	5.55E-06	153.05	17710000	2	EISGHTSGIKK	Q9Y3F4;Q9Y3F4-2	Q9Y3F4	STRAP	Serine-threonine kinase receptor-associated protein	EISGHTSGIKK	3780
1.013057	0.6206531	0.5367901	0.4524317	-1.109996	-0.6291537	-0.7281191	-0.5694402	A68	28.6	+	Intensity UWB1289_IFNg_Intensity UWB1289_ctrl	3.737492476	0.00911971	-1.414910205	-1.205691585	0	2	10	1160.6037	0.0037016	128.57	177660000	7	EISNIDKNTK	P54277-4;P54277-2;P54277-3;P54277	P54277-4	PMS1	PMS1 protein homolog 1	EISNIDKNTK	1172
-0.0215252	-0.1797289	-0.3595392	0.08843938	-0.9760132	-1.211908	-1.05546	-0.9909134	A68	35.9			3.821146889	0.033065483	-0.940485152	-0.846196132	1	1	10	1202.6871	0.0079646	99.815	125400000	3	EITTTEIIKR	Q12830-4;Q12830-2;Q12830	Q12830-4	BPTF	Nucleosome-remodeling factor subunit BPTF	EITTTEIIKR	1454
0.3697681	-0.172177	-0.09332237	-0.04440068	0.8036038	0.2516078	0.2031026	0.03739691	A68	13.4			0.735329359	0.288624882	0.308960771	0.256231792	1	2	9	1084.6604	0.0062487	169.26	250090000	7	EIVDVVKKR	Q9NTI2	Q9NTI2	ATP8A2	Phospholipid-transporting ATPase IB	EIVDVVKKR	3374
-2.19736	-1.429997	-1.729534	-1.735136	-3.017487	-2.541789	-2.741	-2.190653		n. def.			1.950619908	0.050417047	-0.849725515	-0.687896859	1	0	11	1217.5888	0.019849	108.43	42458000	1	EIVGNEDTVSR	P35250-2;P35250	P35250-2	RFC2	Replication factor C subunit 2	EIVGNEDTVSR	931
0.9289455	0.8705176	0.7395381	1.198031	1.952645	1.946305	2.02005	1.827625		n. def.			4.136845521	0.026901804	1.002398238	0.907646524	1	0	11	1185.6176	0.007146	145.84	691830000	5	EIVGNLPSAMR	Q8NBE8	Q8NBE8	KLHL23	Kelch-like protein 23	EIVGNLPSAMR	2448
-1.953037	-2.118407	-1.753415	-1.912141	-1.447459	-1.836391	-2.575778	-1.882396	A68	38.1			0.001698228	0.995251721	-0.001255989	-0.001007737	1	2	9	1084.6604	0.015757	116.73	56613000	1	EIVKAIKER	P61163	P61163	ACTR1A	Alpha-centractin	EIVKAIKER	1231
-1.655296	-1.779655	-2.007635	-1.133126	0.04874016	0.2598825	-0.01251069	-0.2198529		n. def.	+	Intensity UWB1289_IFNg_Intensity UWB1289_ctrl	3.668135383	0.004729264	1.662992792	1.37448579	2	0	11	1261.6626	0.0017996	142	174250000	4	EIVTERSVSSR	Q14126	Q14126	DSG2	Desmoglein-2	EIVTERSVSSR	1581
-3.713771	-3.54547	-4.108393	-3.596261	-3.221768	-3.931292	-3.69618	-3.192422		n. def.			0.469949917	0.37164853	0.230558336	0.188685249	0	4	11	1397.7919	0.0016587	86.136	7526400	0	EIYADLKKKYK	A3KN83-3;A3KN83-2;A3KN83	A3KN83-3	SBNO1	Protein strawberry notch homolog 1	EIYADLKKKYK	17
-0.7231708	-0.4155489	-0.571743	-0.7416826	-0.5915043	-0.6772913	-1.032269	-1.022451		n. def.			0.783222379	0.367390752	-0.217842571	-0.191476407	1	1	11	1343.6834	9.38E-06	208.11	123030000	8	EIYDPRNPVNK	Q6UX04	Q6UX04	CWC27	Peptidyl-prolyl cis-trans isomerase CWC27 homolog	EIYDPRNPVNK	2088
0.8137165	0.4671364	0.2161797	0.5580085	1.488823	1.620354	0.4520431	0.4079385	A68	309.4			0.660025944	0.208328961	0.478529409	0.354873874	2	1	12	1499.7845	0.015621	113.22	400310000	1	EIYDPRNPVNKR	Q6UX04	Q6UX04	CWC27	Peptidyl-prolyl cis-trans isomerase CWC27 homolog	EIYDPRNPVNKR	2088
1.358486	1.396568	1.705958	1.264573	0.5291138	1.206992	1.050987	1.216734	A68	14.7			1.208124676	0.204211547	-0.430439517	-0.362338766	1	0	9	982.43559	0.021007	107.29	458540000	4	EIYGGSDSR	O75533;O75533-2	O75533	SF3B1	Splicing factor 3B subunit 1	EIYGGSDSR	376
-1.278001	4.894993	4.720407	4.904657	4.980087	5.108264	4.92386	5.018531		n. def.			0.508701208	0.053563561	1.697171479	0.670664636	1	0	10	1129.504	0.0037267	140.14	6078600000	10	EIYGGSDSRF	O75533;O75533-2	O75533	SF3B1	Splicing factor 3B subunit 1	EIYGGSDSRF	376
-3.099562	-2.697595	-2.534188	-1.66349	-1.20785	-0.6645396	-0.9809688	-0.9023386		n. def.			2.537190763	0.010021028	1.559784487	1.179182971	1	0	13	1420.6259	1.65E-05	140.45	92298000	4	EIYGGSDSRFAGY	O75533;O75533-2	O75533	SF3B1	Splicing factor 3B subunit 1	EIYGGSDSRFAGY	376
[truncated: 5,349 more rows]
